# Supplementary material for: Interspecific variation in the limb long bones among modern rhinoceroses—extent and drivers
Source: PeerJ. 2019 Sep 26;7:e7647. doi: 10.7717/peerj.7647 (PMC6766374; doi:10.7717/peerj.7647)
Supplement: Supplemental Information 9 [file peerj-07-7647-s009.zip]

Archive with 314 entries (314 files):
- Femur/Ceratotherium_simum_125000_A_Femur_miroir.pts
- Femur/Ceratotherium_simum_1912_4199_Femur_miroir.pts
- Femur/Ceratotherium_simum_19904_Femur.pts
- Femur/Ceratotherium_simum_2005_297_Femur_miroir.pts
- Femur/Ceratotherium_simum_2018_143_Femur.pts
- Femur/Ceratotherium_simum_3086_Femur.pts
- Femur/Ceratotherium_simum_35208_Femur_miroir.pts
- Femur/Ceratotherium_simum_85_32_M_Femur.pts
- Femur/Ceratotherium_simum_85_32_M_Femur_LM_surface.pts
- Femur/Ceratotherium_simum_cottoni_C110_Femur.pts
- Femur/Ceratotherium_simum_cottoni_C112_Femur.pts
- Femur/Ceratotherium_simum_cottoni_C20_Femur.pts
- Femur/Ceratotherium_simum_cottoni_C32_Femur.pts
- Femur/Ceratotherium_simum_cottoni_C37_Femur_miroir.pts
- Femur/Ceratotherium_simum_cottoni_C40_Femur.pts
- Femur/Ceratotherium_simum_NSM_Z_2010_44_Femur_miroir.pts
- Femur/Ceratotherium_simum_RG35146_Femur_miroir.pts
- Femur/Dicerorhinus_sumatrensis_1204_Femur_miroir.pts
- Femur/Dicerorhinus_sumatrensis_1500_Femur_miroir.pts
- Femur/Dicerorhinus_sumatrensis_1879_6_14_2_Femur_miroir.pts
- Femur/Dicerorhinus_sumatrensis_1894_9_24_1_Femur.pts
- Femur/Dicerorhinus_sumatrensis_1903_300_Femur.pts
- Femur/Dicerorhinus_sumatrensis_1908_571_Femur_miroir.pts
- Femur/Dicerorhinus_sumatrensis_1931_5_28_1_Femur.pts
- Femur/Dicerorhinus_sumatrensis_1948_12_20_1_Femur.pts
- Femur/Dicerorhinus_sumatrensis_1949_1_11_1_Femur.pts
- Femur/Dicerorhinus_sumatrensis_2004_23_Femur.pts
- Femur/Dicerorhinus_sumatrensis_29568_Femur_miroir.pts
- Femur/Dicerorhinus_sumatrensis_3082_Femur.pts
- Femur/Diceros_bicornis_1936_644_Femur.pts
- Femur/Diceros_bicornis_1944_278_Femur.pts
- Femur/Diceros_bicornis_1961_186_Femur.pts
- Femur/Diceros_bicornis_1961_187_Femur.pts
- Femur/Diceros_bicornis_1962_166_Femur.pts
- Femur/Diceros_bicornis_1974_124_Femur.pts
- Femur/Diceros_bicornis_50002040_Femur_miroir.pts
- Femur/Diceros_bicornis_50002044_Femur_miroir.pts
- Femur/Diceros_bicornis_50002045_Femur.pts
- Femur/Diceros_bicornis_9714_Femur.pts
- Femur/Diceros_bicornis_RG2133_Femur.pts
- Femur/Rhinoceros_sondaicus_1205F_Femur_miroir.pts
- Femur/Rhinoceros_sondaicus_1861_3_11_1_Femur_miroir.pts
- Femur/Rhinoceros_sondaicus_1871_12_29_7_Femur.pts
- Femur/Rhinoceros_sondaicus_1921_5_15_1_Femur.pts
- Femur/Rhinoceros_sondaicus_50002041_Femur_miroir.pts
- Femur/Rhinoceros_sondaicus_50002043_Femur_miroir.pts
- Femur/Rhinoceros_sondaicus_A_7970_Femur.pts
- Femur/Rhinoceros_sondaicus_A_7971_Femur.pts
- Femur/Rhinoceros_unicornis_1208_Femur_miroir.pts
- Femur/Rhinoceros_unicornis_1884_1_22_1_2_Femur_miroir.pts
- Femur/Rhinoceros_unicornis_1885_734_Femur.pts
- Femur/Rhinoceros_unicornis_1950_10_18_5_Femur.pts
- Femur/Rhinoceros_unicornis_1960_59_Femur.pts
- Femur/Rhinoceros_unicornis_1961_5_10_1_Femur.pts
- Femur/Rhinoceros_unicornis_1967_101_Femur.pts
- Femur/Rhinoceros_unicornis_1972_822_Femur.pts
- Femur/Rhinoceros_unicornis_33382_Femur.pts
- Fibula/Ceratotherium_simum_19904_Fibula.pts
- Fibula/Ceratotherium_simum_2005_297_Fibula_miroir.pts
- Fibula/Ceratotherium_simum_2018_143_Fibula.pts
- Fibula/Ceratotherium_simum_3086_Fibula_miroir.pts
- Fibula/Ceratotherium_simum_35208_Fibula_miroir.pts
- Fibula/Ceratotherium_simum_85_32_M_Fibula.pts
- Fibula/Ceratotherium_simum_85_32_M_Fibula_LM_surface.pts
- Fibula/Ceratotherium_simum_cottoni_C110_Fibula.pts
- Fibula/Ceratotherium_simum_cottoni_C112_Fibula.pts
- Fibula/Ceratotherium_simum_cottoni_C20_Fibula.pts
- Fibula/Ceratotherium_simum_cottoni_C32_Fibula.pts
- Fibula/Ceratotherium_simum_cottoni_C37_Fibula_miroir.pts
- Fibula/Ceratotherium_simum_cottoni_C40_Fibula.pts
- Fibula/Ceratotherium_simum_RG35146_Fibula_miroir.pts
- Fibula/Dicerorhinus_sumatrensis_1204_Fibula_miroir.pts
- Fibula/Dicerorhinus_sumatrensis_1500_Fibula_miroir.pts
- Fibula/Dicerorhinus_sumatrensis_1879_6_14_2_Fibula_miroir.pts
- Fibula/Dicerorhinus_sumatrensis_1894_9_24_1_Fibula.pts
- Fibula/Dicerorhinus_sumatrensis_1903_300_Fibula.pts
- Fibula/Dicerorhinus_sumatrensis_1908_571_Fibula_miroir.pts
- Fibula/Dicerorhinus_sumatrensis_1931_5_28_1_Fibula.pts
- Fibula/Dicerorhinus_sumatrensis_1948_12_20_1_Fibula.pts
- Fibula/Dicerorhinus_sumatrensis_1949_1_11_1_Fibula.pts
- Fibula/Dicerorhinus_sumatrensis_2004_23_Fibula.pts
- Fibula/Dicerorhinus_sumatrensis_29568_Fibula_miroir.pts
- Fibula/Dicerorhinus_sumatrensis_3082_Fibula.pts
- Fibula/Diceros_bicornis_1936_644_Fibula.pts
- Fibula/Diceros_bicornis_1944_278_Fibula.pts
- Fibula/Diceros_bicornis_1961_186_Fibula.pts
- Fibula/Diceros_bicornis_1961_187_Fibula_miroir.pts
- Fibula/Diceros_bicornis_1974_124_Fibula.pts
- Fibula/Diceros_bicornis_50002040_Fibula_miroir.pts
- Fibula/Diceros_bicornis_50002046_Fibula.pts
- Fibula/Diceros_bicornis_50002047_Fibula.pts
- Fibula/Diceros_bicornis_9714_Fibula.pts
- Fibula/Diceros_bicornis_RG2133_Fibula.pts
- Fibula/Rhinoceros_sondaicus_1205F_Fibula_miroir.pts
- Fibula/Rhinoceros_sondaicus_1861_3_11_1_Fibula_miroir.pts
- Fibula/Rhinoceros_sondaicus_1871_12_29_7_Fibula.pts
- Fibula/Rhinoceros_sondaicus_1921_5_15_1_Fibula.pts
- Fibula/Rhinoceros_sondaicus_50002041_Fibula_miroir.pts
- Fibula/Rhinoceros_sondaicus_A_7970_Fibula.pts
- Fibula/Rhinoceros_sondaicus_A_7971_Fibula_miroir.pts
- Fibula/Rhinoceros_unicornis_1208_Fibula_miroir.pts
- Fibula/Rhinoceros_unicornis_1884_1_22_1_2_Fibula_miroir.pts
- Fibula/Rhinoceros_unicornis_1932_49_Fibula.pts
- Fibula/Rhinoceros_unicornis_1950_10_18_5_Fibula.pts
- Fibula/Rhinoceros_unicornis_1960_59_Fibula.pts
- Fibula/Rhinoceros_unicornis_1961_5_10_1_Fibula.pts
- Fibula/Rhinoceros_unicornis_1972_822_Fibula.pts
- Fibula/Rhinoceros_unicornis_33382_Fibula.pts
- Humerus/Ceratotherium_simum_19904_Humerus.pts
- Humerus/Ceratotherium_simum_2005_297_Humerus_miroir.pts
- Humerus/Ceratotherium_simum_2018_143_Humerus.pts
- Humerus/Ceratotherium_simum_3086_Humerus_miroir.pts
- Humerus/Ceratotherium_simum_35208_Humerus.pts
- Humerus/Ceratotherium_simum_85_32_M_Humerus.pts
- Humerus/Ceratotherium_simum_85_32_M_Humerus_LM_surface.pts
- Humerus/Ceratotherium_simum_cottoni_C110_Humerus.pts
- Humerus/Ceratotherium_simum_cottoni_C112_Humerus.pts
- Humerus/Ceratotherium_simum_cottoni_C20_Humerus.pts
- Humerus/Ceratotherium_simum_cottoni_C32_Humerus.pts
- Humerus/Ceratotherium_simum_cottoni_C37_Humerus_miroir.pts
- Humerus/Ceratotherium_simum_cottoni_C40_Humerus.pts
- Humerus/Ceratotherium_simum_NSM_Z_2010_44_Humerus.pts
- Humerus/Ceratotherium_simum_RG35146_Humerus_miroir.pts
- Humerus/Dicerorhinus_sumatrensis_1204_Humerus_miroir.pts
- Humerus/Dicerorhinus_sumatrensis_1879_6_14_2_Humerus_miroir.pts
- Humerus/Dicerorhinus_sumatrensis_1894_9_24_1_Humerus.pts
- Humerus/Dicerorhinus_sumatrensis_1903_300_Humerus.pts
- Humerus/Dicerorhinus_sumatrensis_1908_571_Humerus_miroir.pts
- Humerus/Dicerorhinus_sumatrensis_1931_5_28_1_Humerus.pts
- Humerus/Dicerorhinus_sumatrensis_1948_12_20_1_Humerus.pts
- Humerus/Dicerorhinus_sumatrensis_1949_1_11_1_Humerus.pts
- Humerus/Dicerorhinus_sumatrensis_2004_23_Humerus.pts
- Humerus/Dicerorhinus_sumatrensis_3082_Humerus.pts
- Humerus/Dicerorhinus_sumatrensis_A_7967_Humerus_miroir.pts
- Humerus/Dicerorhinus_sumatrensis_H_6392_Humerus_miroir.pts
- Humerus/Diceros_bicornis_1936_644_Humerus.pts
- Humerus/Diceros_bicornis_1944_278_Humerus_miroir.pts
- Humerus/Diceros_bicornis_1961_186_Humerus.pts
- Humerus/Diceros_bicornis_1961_187_Humerus.pts
- Humerus/Diceros_bicornis_1962_166_Humerus.pts
- Humerus/Diceros_bicornis_50002040_Humerus.pts
- Humerus/Diceros_bicornis_50002046_Humerus.pts
- Humerus/Diceros_bicornis_9714_Humerus.pts
- Humerus/Diceros_bicornis_RG2133_Humerus.pts
- Humerus/Rhinoceros_sondaicus_1205F_Humerus_miroir.pts
- Humerus/Rhinoceros_sondaicus_1861_3_11_1_Humerus_miroir.pts
- Humerus/Rhinoceros_sondaicus_1871_12_29_7_Humerus.pts
- Humerus/Rhinoceros_sondaicus_1921_5_15_1_Humerus.pts
- Humerus/Rhinoceros_sondaicus_50002041_Humerus_miroir.pts
- Humerus/Rhinoceros_sondaicus_50002043_Humerus_miroir.pts
- Humerus/Rhinoceros_sondaicus_A_7970_Humerus.pts
- Humerus/Rhinoceros_sondaicus_A_7971_Humerus.pts
- Humerus/Rhinoceros_unicornis_1208_Humerus_miroir.pts
- Humerus/Rhinoceros_unicornis_1884_1_22_1_2_Humerus_miroir.pts
- Humerus/Rhinoceros_unicornis_1885_734_Humerus.pts
- Humerus/Rhinoceros_unicornis_1932_49_Humerus.pts
- Humerus/Rhinoceros_unicornis_1950_10_18_5_Humerus.pts
- Humerus/Rhinoceros_unicornis_1960_59_Humerus.pts
- Humerus/Rhinoceros_unicornis_1961_5_10_1_Humerus.pts
- Humerus/Rhinoceros_unicornis_1967_101_Humerus.pts
- Humerus/Rhinoceros_unicornis_1972_822_Humerus.pts
- Humerus/Rhinoceros_unicornis_33382_Humerus.pts
- Radius/Ceratotherium_simum_19904_Radius.pts
- Radius/Ceratotherium_simum_2018_143_Radius.pts
- Radius/Ceratotherium_simum_3086_Radius_miroir.pts
- Radius/Ceratotherium_simum_35208_Radius_miroir.pts
- Radius/Ceratotherium_simum_85_32_M_Radius.pts
- Radius/Ceratotherium_simum_85_32_M_Radius_LM_surface.pts
- Radius/Ceratotherium_simum_cottoni_C110_Radius.pts
- Radius/Ceratotherium_simum_cottoni_C112_Radius.pts
- Radius/Ceratotherium_simum_cottoni_C20_Radius.pts
- Radius/Ceratotherium_simum_cottoni_C32_Radius.pts
- Radius/Ceratotherium_simum_cottoni_C37_Radius_miroir.pts
- Radius/Ceratotherium_simum_cottoni_C40_Radius.pts
- Radius/Ceratotherium_simum_RG35146_Radius_miroir.pts
- Radius/Dicerorhinus_sumatrensis_1204_Radius_miroir.pts
- Radius/Dicerorhinus_sumatrensis_1879_6_14_2_Radius_miroir.pts
- Radius/Dicerorhinus_sumatrensis_1894_9_24_1_Radius.pts
- Radius/Dicerorhinus_sumatrensis_1903_300_Radius.pts
- Radius/Dicerorhinus_sumatrensis_1908_571_Radius_miroir.pts
- Radius/Dicerorhinus_sumatrensis_1931_5_28_1_Radius.pts
- Radius/Dicerorhinus_sumatrensis_1948_12_20_1_Radius.pts
- Radius/Dicerorhinus_sumatrensis_1949_1_11_1_Radius.pts
- Radius/Dicerorhinus_sumatrensis_29568_Radius.pts
- Radius/Dicerorhinus_sumatrensis_3082_Radius.pts
- Radius/Dicerorhinus_sumatrensis_A_7967_Radius_miroir.pts
- Radius/Diceros_bicornis_1936_644_Radius.pts
- Radius/Diceros_bicornis_1961_186_Radius.pts
- Radius/Diceros_bicornis_1961_187_Radius.pts
- Radius/Diceros_bicornis_1962_166_Radius.pts
- Radius/Diceros_bicornis_50002044_Radius.pts
- Radius/Diceros_bicornis_50002046_Radius.pts
- Radius/Diceros_bicornis_50002047_Radius_miroir.pts
- Radius/Diceros_bicornis_9714_Radius.pts
- Radius/Diceros_bicornis_RG2133_Radius.pts
- Radius/Rhinoceros_sondaicus_1205F_Radius_miroir.pts
- Radius/Rhinoceros_sondaicus_1861_3_11_1_Radius_miroir.pts
- Radius/Rhinoceros_sondaicus_1871_12_29_7_Radius.pts
- Radius/Rhinoceros_sondaicus_1921_5_15_1_Radius.pts
- Radius/Rhinoceros_sondaicus_50002041_Radius_miroir.pts
- Radius/Rhinoceros_sondaicus_50002043_Radius_miroir.pts
- Radius/Rhinoceros_sondaicus_A_7970_Radius_miroir.pts
- Radius/Rhinoceros_sondaicus_A_7971_Radius_miroir.pts
- Radius/Rhinoceros_unicornis_1208_Radius_miroir.pts
- Radius/Rhinoceros_unicornis_1884_1_22_1_2_Radius_miroir.pts
- Radius/Rhinoceros_unicornis_1885_734_Radius_miroir.pts
- Radius/Rhinoceros_unicornis_1950_10_18_5_Radius.pts
- Radius/Rhinoceros_unicornis_1960_59_Radius.pts
- Radius/Rhinoceros_unicornis_1961_5_10_1_Radius.pts
- Radius/Rhinoceros_unicornis_1963_159_Radius.pts
- Radius/Rhinoceros_unicornis_1967_101_Radius.pts
- Radius/Rhinoceros_unicornis_1972_822_Radius.pts
- Radius/Rhinoceros_unicornis_33382_Radius.pts
- Tibia/Ceratotherium_simum_19904_Tibia.pts
- Tibia/Ceratotherium_simum_2005_297_Tibia_miroir.pts
- Tibia/Ceratotherium_simum_2018_143_Tibia.pts
- Tibia/Ceratotherium_simum_3086_Tibia_miroir.pts
- Tibia/Ceratotherium_simum_85_32_M_Tibia.pts
- Tibia/Ceratotherium_simum_85_32_M_Tibia_LM_surface.pts
- Tibia/Ceratotherium_simum_cottoni_C110_Tibia.pts
- Tibia/Ceratotherium_simum_cottoni_C112_Tibia.pts
- Tibia/Ceratotherium_simum_cottoni_C20_Tibia.pts
- Tibia/Ceratotherium_simum_cottoni_C32_Tibia.pts
- Tibia/Ceratotherium_simum_cottoni_C37_Tibia_miroir.pts
- Tibia/Ceratotherium_simum_cottoni_C40_Tibia.pts
- Tibia/Ceratotherium_simum_RG35146_Tibia_miroir.pts
- Tibia/Dicerorhinus_sumatrensis_1204_Tibia_miroir.pts
- Tibia/Dicerorhinus_sumatrensis_1500_Tibia_miroir.pts
- Tibia/Dicerorhinus_sumatrensis_1879_6_14_2_Tibia_miroir.pts
- Tibia/Dicerorhinus_sumatrensis_1894_9_24_1_Tibia.pts
- Tibia/Dicerorhinus_sumatrensis_1903_300_Tibia.pts
- Tibia/Dicerorhinus_sumatrensis_1908_571_Tibia_miroir.pts
- Tibia/Dicerorhinus_sumatrensis_1931_5_28_1_Tibia.pts
- Tibia/Dicerorhinus_sumatrensis_1948_12_20_1_Tibia.pts
- Tibia/Dicerorhinus_sumatrensis_1949_1_11_1_Tibia.pts
- Tibia/Dicerorhinus_sumatrensis_2004_23_Tibia.pts
- Tibia/Dicerorhinus_sumatrensis_3082_Tibia.pts
- Tibia/Diceros_bicornis_1936_644_Tibia.pts
- Tibia/Diceros_bicornis_1944_278_Tibia.pts
- Tibia/Diceros_bicornis_1961_186_Tibia.pts
- Tibia/Diceros_bicornis_1961_187_Tibia.pts
- Tibia/Diceros_bicornis_1962_166_Tibia_miroir.pts
- Tibia/Diceros_bicornis_1974_124_Tibia.pts
- Tibia/Diceros_bicornis_50002040_Tibia_miroir.pts
- Tibia/Diceros_bicornis_50002046_Tibia.pts
- Tibia/Diceros_bicornis_50002047_Tibia.pts
- Tibia/Diceros_bicornis_9714_Tibia.pts
- Tibia/Diceros_bicornis_9856_Tibia.pts
- Tibia/Diceros_bicornis_RG2133_Tibia.pts
- Tibia/Rhinoceros_sondaicus_1205F_Tibia_miroir.pts
- Tibia/Rhinoceros_sondaicus_1861_3_11_1_Tibia_miroir.pts
- Tibia/Rhinoceros_sondaicus_1871_12_29_7_Tibia.pts
- Tibia/Rhinoceros_sondaicus_1921_5_15_1_Tibia.pts
- Tibia/Rhinoceros_sondaicus_50002041_Tibia_miroir.pts
- Tibia/Rhinoceros_sondaicus_A_7970_Tibia.pts
- Tibia/Rhinoceros_sondaicus_A_7971_Tibia_miroir.pts
- Tibia/Rhinoceros_unicornis_1208_Tibia_miroir.pts
- Tibia/Rhinoceros_unicornis_1884_1_22_1_2_Tibia_miroir.pts
- Tibia/Rhinoceros_unicornis_1885_734_Tibia_miroir.pts
- Tibia/Rhinoceros_unicornis_1932_49_Tibia.pts
- Tibia/Rhinoceros_unicornis_1950_10_18_5_Tibia.pts
- Tibia/Rhinoceros_unicornis_1960_59_Tibia.pts
- Tibia/Rhinoceros_unicornis_1961_5_10_1_Tibia.pts
- Tibia/Rhinoceros_unicornis_1967_101_Tibia.pts
- Tibia/Rhinoceros_unicornis_1972_822_Tibia.pts
- Tibia/Rhinoceros_unicornis_33382_Tibia.pts
- Ulna/Ceratotherium_simum_19904_Ulna.pts
- Ulna/Ceratotherium_simum_2018_143_Ulna.pts
- Ulna/Ceratotherium_simum_3086_Ulna_miroir.pts
- Ulna/Ceratotherium_simum_35208_Ulna_miroir.pts
- Ulna/Ceratotherium_simum_85_32_M_Ulna.pts
- Ulna/Ceratotherium_simum_85_32_M_Ulna_LM_surface.pts
- Ulna/Ceratotherium_simum_cottoni_C110_Ulna.pts
- Ulna/Ceratotherium_simum_cottoni_C112_Ulna.pts
- Ulna/Ceratotherium_simum_cottoni_C20_Ulna.pts
- Ulna/Ceratotherium_simum_cottoni_C32_Ulna.pts
- Ulna/Ceratotherium_simum_cottoni_C40_Ulna.pts
- Ulna/Ceratotherium_simum_RG35146_Ulna_miroir.pts
- Ulna/Dicerorhinus_sumatrensis_1204_Ulna_miroir.pts
- Ulna/Dicerorhinus_sumatrensis_1879_6_14_2_Ulna_miroir.pts
- Ulna/Dicerorhinus_sumatrensis_1894_9_24_1_Ulna.pts
- Ulna/Dicerorhinus_sumatrensis_1903_300_Ulna.pts
- Ulna/Dicerorhinus_sumatrensis_1908_571_Ulna_miroir.pts
- Ulna/Dicerorhinus_sumatrensis_1931_5_28_1_Ulna.pts
- Ulna/Dicerorhinus_sumatrensis_1948_12_20_1_Ulna.pts
- Ulna/Dicerorhinus_sumatrensis_1949_1_11_1_Ulna.pts
- Ulna/Dicerorhinus_sumatrensis_29568_Ulna.pts
- Ulna/Dicerorhinus_sumatrensis_3082_Ulna.pts
- Ulna/Dicerorhinus_sumatrensis_A_7967_Ulna_miroir.pts
- Ulna/Diceros_bicornis_1936_644_Ulna.pts
- Ulna/Diceros_bicornis_1961_186_Ulna.pts
- Ulna/Diceros_bicornis_1961_187_Ulna.pts
- Ulna/Diceros_bicornis_1962_166_Ulna.pts
- Ulna/Diceros_bicornis_50002046_Ulna.pts
- Ulna/Diceros_bicornis_50002047_Ulna_miroir.pts
- Ulna/Diceros_bicornis_9714_Ulna.pts
- Ulna/Diceros_bicornis_RG2133_Ulna.pts
- Ulna/Rhinoceros_sondaicus_1205F_Ulna_miroir.pts
- Ulna/Rhinoceros_sondaicus_1861_3_11_1_Ulna_miroir.pts
- Ulna/Rhinoceros_sondaicus_1871_12_29_7_Ulna.pts
[truncated: 14 more entries]
