# Supplementary material for: Interspecific variation in the limb long bones among modern rhinoceroses—extent and drivers
Source: PeerJ. 2019 Sep 26;7:e7647. doi: 10.7717/peerj.7647 (PMC6766374; doi:10.7717/peerj.7647)
Supplement: Supplemental Information 9 [file peerj-07-7647-s009.zip › Femur/Ceratotherium_simum_125000_A_Femur_miroir.pts]

Version 1.0
639
S0000         -3.4798641    -7.4864211    -39.931412   
S0001         -2.4167919    0.12389027    -39.413113   
S0002         -0.67608881   -2.9228616    -39.860031   
S0003         -1.8036861    -0.91330677   -33.065651   
S0004         -4.0970998    0.23409612    -36.199562   
S0005         -7.8200431    -8.2329998    -31.877426   
S0006         2.7207255     -7.5482554    -36.628838   
S0007         2.6885529     -5.3171735    -39.41362    
S0008         8.7981682     -3.1779122    -31.551495   
S0009         5.9181366     -1.4437044    -19.657089   
S0010         -5.9213619    0.18461698    -19.626534   
S0011         -6.3996887    -1.0731815    -12.353298   
S0012         9.8282146     1.2665371     0.27114928   
S0013         4.3611383     3.5715461     1.4255304    
S0014         1.173481      3.2750678     1.1696467    
S0015         -3.5434484    0.97114575    4.3545647    
S0016         -0.64321786   -6.5533094    -1.1332598   
S0017         1.3974414     -6.5418878    0.89723992   
S0018         4.1320324     -7.5345206    -3.4824231   
S0019         4.2670913     -2.7730622    7.1173429    
S0020         2.6188309     -2.638032     6.5728722    
S0021         0.41602802    -2.2627461    7.7001696    
S0022         0.18117332    -0.92416495   7.0609655    
S0023         -1.8135116    0.062666565   6.3885107    
S0024         -1.2517915    -2.9083591    6.3117056    
S0025         1.1371856     -0.51082003   6.9606991    
S0026         4.2048821     -1.3040682    6.5275898    
S0027         -0.79937947   -2.6994891    -39.823845   
S0028         -0.87935889   -2.4363647    -39.840225   
S0029         -1.0834575    -2.2098529    -39.666039   
S0030         -1.2331679    -1.9409982    -39.531597   
S0031         -1.3192282    -1.623531     -39.473824   
S0032         -1.4042486    -1.2874162    -39.38541    
S0033         -1.4794427    -0.92893755   -39.275597   
S0034         -1.5980217    -0.56755841   -39.126469   
S0035         -1.6695365    -0.16796726   -38.995441   
S0036         -1.83166      0.10368858    -38.773098   
S0037         -2.190062     0.22877051    -38.525543   
S0038         -2.4894066    0.32921019    -38.257881   
S0039         -2.756423     0.41176629    -37.9706     
S0040         -2.9628663    0.53741688    -37.652473   
S0041         -3.1843264    0.62672168    -37.295868   
S0042         -3.4360561    0.64359707    -36.90324    
S0043         -3.7784481    0.44595489    -36.552792   
S0044         -4.3785839    0.22140916    -35.984871   
S0045         -4.6788926    0.03947765    -35.850113   
S0046         -4.9524193    -0.18509845   -35.710472   
S0047         -5.2180424    -0.4147706    -35.564407   
S0048         -5.5092831    -0.60244864   -35.397533   
S0049         -5.7597499    -0.90789562   -35.273102   
S0050         -5.9952211    -1.2591057    -35.195263   
S0051         -6.3186407    -1.4869844    -34.921936   
S0052         -6.5599732    -1.8817186    -34.84063    
S0053         -6.8397369    -2.2249675    -34.716125   
S0054         -7.1083474    -2.5487633    -34.450806   
S0055         -7.3572721    -2.8871038    -34.210846   
S0056         -7.5543857    -3.0756168    -33.85379    
S0057         -7.754024     -3.3475232    -33.590778   
S0058         -7.9495783    -3.7308214    -33.411083   
S0059         -8.1180859    -4.0755968    -33.205936   
S0060         -8.2994909    -4.3099265    -32.890038   
S0061         -8.4093542    -4.736959     -32.771885   
S0062         -8.5622673    -5.2180386    -32.58913    
S0063         -8.7064695    -5.6127214    -32.313171   
S0064         -8.761322     -6.0372486    -32.206657   
S0065         -8.7785463    -6.4022832    -31.923075   
S0066         -8.71066      -6.8005943    -31.915335   
S0067         -8.5844831    -7.176435     -31.887074   
S0068         -8.3938112    -7.5382075    -31.841967   
S0069         -8.1383543    -7.8909688    -31.837484   
S0070         -7.4526787    -8.3908958    -31.909525   
S0071         -7.1103101    -8.5358572    -31.933882   
S0072         -6.7861471    -8.674612     -31.974899   
S0073         -6.5456185    -8.7441473    -32.250645   
S0074         -6.2868271    -8.840436     -32.391884   
S0075         -6.1263041    -8.8606329    -32.6875     
S0076         -5.9427495    -8.9082508    -32.921593   
S0077         -5.8274632    -8.9098587    -33.221916   
S0078         -5.6715522    -8.9411945    -33.523243   
S0079         -5.4584398    -8.9137125    -34.061245   
S0080         -5.254818     -8.8684883    -34.572453   
S0081         -4.9949832    -8.8416433    -35.025776   
S0082         -4.5927453    -8.8724871    -35.366428   
S0083         -4.2127256    -8.8760538    -35.682644   
S0084         -3.7115266    -8.9261541    -35.906502   
S0085         -3.316853     -8.9131975    -36.163334   
S0086         -2.9743886    -8.8621807    -36.412899   
S0087         -2.7896826    -8.7085247    -36.66037    
S0088         -2.4022982    -8.6903334    -37.188339   
S0089         -1.9838914    -8.7031164    -37.655178   
S0090         -1.6772902    -8.5721445    -38.061459   
S0091         -1.4193927    -8.404027     -38.420242   
S0092         -1.2072811    -8.222476     -38.751953   
S0093         -1.0540045    -7.9236622    -39.014782   
S0094         -1.0598607    -7.3756237    -39.108707   
S0095         -1.1022012    -6.9044352    -39.220196   
S0096         -1.0514584    -6.4199467    -39.34565    
S0097         -1.0572191    -6.1849842    -39.522465   
S0098         -1.053573     -5.9049535    -39.667034   
S0099         -0.99300998   -5.6025715    -39.797001   
S0100         -0.9054262    -5.2713175    -39.904598   
S0101         -0.84297651   -4.8895864    -39.9702     
S0102         -0.75391924   -4.4689088    -40.015797   
S0103         -0.6644389    -3.9936121    -40.031738   
S0104         -0.64494407   -3.4656713    -39.979488   
S0105         2.6113536     -5.771256     -39.244953   
S0106         2.6579463     -6.079215     -38.934669   
S0107         2.5839889     -6.5262141    -38.919609   
S0108         2.5605526     -7.0037742    -38.874706   
S0109         2.6964326     -7.2541385    -38.650822   
S0110         2.8723145     -7.4891486    -38.442898   
S0111         3.0758598     -7.7415843    -38.24828    
S0112         3.3258927     -7.9676824    -38.039207   
S0113         3.5992775     -8.1901112    -37.815548   
S0114         3.7778647     -8.3518887    -37.593102   
S0115         3.9968901     -8.5125666    -37.38306    
S0116         4.2493987     -8.6811562    -37.189476   
S0117         4.5382252     -8.8539858    -37.0177     
S0118         4.8743901     -9.0159979    -36.884926   
S0119         5.2128029     -9.2266178    -36.739075   
S0120         5.5855298     -9.4441195    -36.613621   
S0121         5.9785843     -9.6892738    -36.486885   
S0122         6.4380331     -9.8903046    -36.440723   
S0123         6.7784357     -9.9644699    -36.207798   
S0124         7.1201892     -10.00984     -35.954781   
S0125         7.4422407     -10.032341    -35.671253   
S0126         7.725306      -10.033005    -35.344955   
S0127         7.9811382     -9.9918928    -34.987129   
S0128         8.2731867     -9.8691244    -34.655998   
S0129         8.6142941     -9.6669598    -34.362049   
S0130         9.0923252     -9.3601847    -34.232346   
S0131         9.5137424     -9.0370693    -34.041866   
S0132         9.8146248     -8.7889175    -33.956028   
S0133         10.11934      -8.5028334    -33.944424   
S0134         10.376257     -8.1870537    -33.913757   
S0135         10.632658     -7.8633866    -33.982891   
S0136         10.831063     -7.5070872    -34.005199   
S0137         10.990232     -7.1225748    -34.025311   
S0138         11.110052     -6.7081389    -34.044186   
S0139         11.190718     -6.2640009    -34.065636   
S0140         11.254905     -5.8112955    -34.12532    
S0141         11.322152     -5.4012175    -34.257954   
S0142         11.339552     -5.0031915    -34.362629   
S0143         11.33477      -4.6446862    -34.496246   
S0144         11.306296     -4.3467002    -34.71294    
S0145         11.236214     -4.0460997    -34.869106   
S0146         11.136431     -3.7762287    -35.051014   
S0147         11.002793     -3.5577838    -35.285927   
S0148         10.83497      -3.3735096    -35.537628   
S0149         10.631945     -3.2544167    -35.820717   
S0150         10.235937     -2.9299159    -36.143108   
S0151         9.8592224     -2.5266242    -36.358044   
S0152         9.5141554     -2.1331134    -36.508553   
S0153         9.1735392     -1.8120841    -36.631538   
S0154         8.8324299     -1.5568708    -36.724491   
S0155         8.4998636     -1.3433008    -36.772385   
S0156         8.1539898     -1.2089399    -36.800667   
S0157         7.8088169     -1.1311721    -36.794735   
S0158         7.4637961     -1.1358287    -36.772026   
S0159         7.098134      -1.0432667    -36.805336   
S0160         6.7357717     -1.0016172    -36.870445   
S0161         6.3801103     -0.99939483   -36.958839   
S0162         6.0602589     -1.0993612    -37.089611   
S0163         5.7477422     -1.2147095    -37.226921   
S0164         5.398047      -1.2838786    -37.366791   
S0165         5.0838108     -1.4410063    -37.539116   
S0166         4.780673      -1.6389818    -37.732113   
S0167         4.4944611     -1.8854682    -37.944073   
S0168         4.2995858     -2.0224156    -38.1026     
S0169         4.1102247     -2.1606162    -38.253483   
S0170         3.9595842     -2.3554561    -38.354687   
S0171         3.7652929     -2.4606564    -38.549561   
S0172         3.6328328     -2.6651127    -38.639565   
S0173         3.4907007     -2.839853     -38.784874   
S0174         3.3780723     -3.0552557    -38.874031   
S0175         3.275363      -3.2766311    -38.967236   
S0176         3.184181      -3.5087149    -39.058617   
S0177         3.1442764     -3.7003396    -39.105709   
S0178         3.109725      -3.8984821    -39.144936   
S0179         3.0858912     -4.1056623    -39.167076   
S0180         2.9813292     -4.2704892    -39.281956   
S0181         2.9223006     -4.4689856    -39.32637    
S0182         2.8937602     -4.6845016    -39.325684   
S0183         2.8478899     -4.8945599    -39.333305   
S0184         2.7418754     -5.0969       -39.412178   
S0185         8.9131393     -3.198766     -31.151089   
S0186         9.013011      -3.2131622    -30.743933   
S0187         8.9683046     -3.2060957    -30.29808    
S0188         8.9601622     -3.2128742    -29.875044   
S0189         9.0340271     -3.2378058    -29.475836   
S0190         9.0689487     -3.2619574    -29.072462   
S0191         9.0735273     -3.2839618    -28.6698     
S0192         9.0689268     -3.3059249    -28.271879   
S0193         9.0670214     -3.3322775    -27.879332   
S0194         9.0621996     -3.357276     -27.527491   
S0195         9.0556335     -3.3729687    -27.146763   
S0196         9.0633478     -3.3829536    -26.728535   
S0197         9.0019293     -3.3517771    -26.292009   
S0198         8.8542881     -3.2732673    -25.847345   
S0199         8.6359634     -3.1468942    -25.388592   
S0200         8.492115      -3.0347843    -24.869217   
S0201         8.3955946     -2.9365113    -24.301332   
S0202         8.3682318     -2.8928387    -23.697506   
S0203         8.1769047     -2.7990038    -23.192455   
S0204         7.8128891     -2.6061599    -22.725485   
S0205         7.5117469     -2.4484293    -22.261309   
S0206         7.239151      -2.2948301    -21.802441   
S0207         7.0473399     -2.1507728    -21.331913   
S0208         6.735013      -1.9762849    -20.904922   
S0209         6.3666921     -1.7803384    -20.510077   
S0210         6.111867      -1.6008921    -20.090706   
S0211         -6.2453489    0.16232778    -19.594084   
S0212         -6.5681596    0.088726304   -19.573483   
S0213         -6.8868876    -0.035270546  -19.564981   
S0214         -7.2040739    -0.20570563   -19.577246   
S0215         -7.5100956    -0.43295822   -19.594938   
S0216         -7.8337779    -0.69273424   -19.686373   
S0217         -8.0747414    -1.0767449    -19.598345   
S0218         -8.4179106    -1.4512101    -19.809336   
S0219         -8.6005001    -1.9379201    -19.603157   
S0220         -8.8037815    -2.193399     -19.776268   
S0221         -8.9568138    -2.4938018    -19.811686   
S0222         -9.0104599    -2.8554375    -19.784317   
S0223         -9.0748415    -3.2573378    -19.790369   
S0224         -9.1532564    -3.6973424    -19.808615   
S0225         -9.357028     -4.1752329    -19.869362   
S0226         -9.4984045    -4.7103605    -19.905621   
S0227         -9.5977135    -5.2951794    -19.929464   
S0228         -9.5597429    -5.8714895    -19.874847   
S0229         -9.5071115    -6.2911296    -19.466734   
S0230         -9.1883965    -6.3936243    -18.863684   
S0231         -9.0001326    -6.5045676    -18.325987   
S0232         -8.8648586    -6.645462     -17.80736    
S0233         -8.7430029    -6.7265973    -17.278366   
S0234         -8.6399517    -6.7353735    -16.742455   
S0235         -8.5572014    -6.7002821    -16.201162   
S0236         -8.4951372    -6.6103411    -15.654639   
S0237         -8.455883     -6.4551888    -15.10581    
S0238         -8.4612684    -6.3334727    -14.783218   
S0239         -8.4561672    -6.1484313    -14.46319    
S0240         -8.4454374    -5.8996077    -14.19641    
S0241         -8.4022856    -5.6819358    -13.834045   
S0242         -8.3666058    -5.3443651    -13.698819   
S0243         -8.2944412    -5.0349441    -13.422195   
S0244         -8.2022572    -4.6825395    -13.157104   
S0245         -8.0935202    -4.3278666    -12.808393   
S0246         -7.9863405    -4.0105453    -12.380928   
S0247         -7.8480148    -3.5873833    -12.118385   
S0248         -7.7091312    -3.2049544    -11.85634    
S0249         -7.5284395    -2.7780983    -11.88651    
S0250         -7.3635759    -2.4329009    -11.806174   
S0251         -7.1921601    -2.1099799    -11.763373   
S0252         -7.0083814    -1.8093016    -11.80836    
S0253         -6.8184357    -1.5295324    -11.884167   
S0254         -6.5991344    -1.3205731    -12.253766   
S0255         -7.5848641    -7.9018941    -31.841446   
S0256         -7.3262596    -7.5798879    -31.830694   
S0257         -7.0406914    -7.2547469    -31.789642   
S0258         -6.7344794    -6.9280372    -31.699688   
S0259         -6.4546189    -6.6720638    -31.457369   
S0260         -6.112082     -6.3472438    -31.282654   
S0261         -5.7912951    -6.1200447    -30.958136   
S0262         -5.4251456    -5.7963591    -30.688244   
S0263         -5.0589457    -5.5701132    -30.293312   
S0264         -4.7379336    -5.3509679    -29.828331   
S0265         -4.4338279    -5.1441579    -29.356445   
S0266         -4.1679926    -4.9874711    -28.862108   
S0267         -3.9389265    -4.8565674    -28.360428   
S0268         -3.7321088    -4.7323389    -27.857168   
S0269         -3.5357985    -4.6065512    -27.353243   
S0270         -3.3482046    -4.4803896    -26.848631   
S0271         -3.177676     -4.3624806    -26.342333   
S0272         -3.0365567    -4.2655549    -25.829941   
S0273         -2.8282497    -4.1494064    -25.264677   
S0274         -2.6505706    -4.0756316    -24.657167   
S0275         -2.4914529    -4.0264492    -24.023676   
S0276         -2.3218865    -3.9604049    -23.377844   
S0277         -2.1491885    -3.8875453    -22.712887   
S0278         -1.9865674    -3.8271022    -22.023962   
S0279         -1.8371476    -3.7846911    -21.310938   
S0280         -1.6904595    -3.7442193    -20.576618   
S0281         -1.5433767    -3.699163     -19.821907   
S0282         -1.4193662    -3.651386     -19.057693   
S0283         -1.3059524    -3.6221025    -18.306087   
S0284         -1.2221174    -3.642056     -17.56493    
S0285         -1.1302279    -3.6469674    -16.841318   
S0286         -1.0394973    -3.6534781    -16.132742   
S0287         -0.9623239    -3.681293     -15.438143   
S0288         -0.87597471   -3.6954584    -14.758397   
S0289         -0.80848688   -3.7387726    -14.092697   
S0290         -0.75210309   -3.7989078    -13.441726   
S0291         -0.67843574   -3.8658798    -12.783699   
S0292         -0.60590732   -3.9229455    -12.138212   
S0293         -0.52937579   -3.9640553    -11.505226   
S0294         -0.47442514   -4.0239773    -10.885481   
S0295         -0.42525566   -4.081284     -10.278451   
S0296         -0.38163543   -4.1359434    -9.6839561   
S0297         -0.35100788   -4.1973772    -9.1024408   
S0298         -0.33230403   -4.2639933    -8.5340452   
S0299         -0.32604992   -4.3362288    -7.9791431   
S0300         -0.28279829   -4.459229     -7.4526901   
S0301         -0.24891239   -4.5693431    -6.9406886   
S0302         -0.23119016   -4.6745696    -6.4443369   
S0303         -0.22663447   -4.7714763    -5.9630532   
S0304         -0.23576146   -4.8606305    -5.4969029   
S0305         -0.25451007   -4.9366789    -5.0446525   
S0306         -0.28660572   -5.0034628    -4.6070051   
S0307         -0.33571759   -5.0656862    -4.1850786   
S0308         -0.41195229   -5.1410713    -3.7835174   
S0309         -0.4533661    -5.2420478    -3.4244192   
S0310         -0.48518291   -5.3467484    -3.0787029   
S0311         -0.50231469   -5.4488792    -2.7477336   
S0312         -0.53079247   -5.5893884    -2.4384296   
S0313         -0.52783996   -5.7024322    -2.1310904   
S0314         -0.56072742   -5.8907099    -1.8566734   
S0315         -0.56743538   -6.0589094    -1.5650111   
S0316         -0.6126529    -6.3070064    -1.3461571   
S0317         2.5013309     -7.3900433    -36.319794   
S0318         2.3304482     -7.1588011    -36.016716   
S0319         2.1947763     -6.909039     -35.696358   
S0320         2.0636582     -6.7686672    -35.317795   
S0321         1.9744469     -6.5841064    -34.931454   
S0322         1.9189247     -6.36871      -34.531658   
S0323         1.8855264     -6.2271066    -34.087475   
S0324         1.8846469     -6.0558529    -33.629436   
S0325         1.9066212     -5.8602748    -33.156055   
S0326         1.8957132     -5.7254839    -32.725414   
S0327         1.8740858     -5.6233416    -32.253197   
S0328         1.8419389     -5.5074887    -31.751728   
S0329         1.8084794     -5.3603101    -31.223207   
S0330         1.7599545     -5.2453132    -30.654446   
S0331         1.7044948     -5.1233482    -30.053341   
S0332         1.6366105     -5.0193686    -29.415955   
S0333         1.5638496     -4.8840728    -28.749081   
S0334         1.4780393     -4.7923713    -28.043102   
S0335         1.423329      -4.7125382    -27.395578   
S0336         1.3790816     -4.6168232    -26.730669   
S0337         1.3461388     -4.5204706    -26.046602   
S0338         1.3252856     -4.4501605    -25.340509   
S0339         1.3157759     -4.3828034    -24.614801   
S0340         1.3182274     -4.3380437    -23.867775   
S0341         1.3319054     -4.2925029    -23.101397   
S0342         1.3568976     -4.2517948    -22.314945   
S0343         1.3936499     -4.2261868    -21.507936   
S0344         1.4005549     -4.2165856    -20.752842   
S0345         1.4160029     -4.2028518    -20.007801   
S0346         1.4408709     -4.1977272    -19.27265    
S0347         1.4747238     -4.1961389    -18.547373   
S0348         1.5188233     -4.2104654    -17.832228   
S0349         1.5717789     -4.2272944    -17.127018   
S0350         1.6319363     -4.2286739    -16.430899   
S0351         1.7028369     -4.2504253    -15.74514    
S0352         1.7837678     -4.2887025    -15.069897   
S0353         1.7623076     -4.3358212    -14.274869   
S0354         1.7546262     -4.4362946    -13.538525   
S0355         1.7547202     -4.5187678    -12.856268   
S0356         1.7625611     -4.5890861    -12.228138   
S0357         1.7779344     -4.6459966    -11.653475   
S0358         1.8041084     -4.7168059    -11.135329   
S0359         1.8383832     -4.7753587    -10.670336   
S0360         1.8836014     -4.8536272    -10.263521   
S0361         1.9375892     -4.9343834    -9.9127645   
S0362         2.0220056     -5.0354323    -9.4238644   
S0363         2.107718      -5.1439328    -8.9547968   
S0364         2.1946154     -5.2577448    -8.5051517   
S0365         2.2818422     -5.3601737    -8.0709362   
S0366         2.3701668     -5.459362     -7.6537313   
S0367         2.460705      -5.5884137    -7.2619624   
S0368         2.5519688     -5.7359018    -6.8933587   
S0369         2.6432343     -5.8834133    -6.5431914   
S0370         2.7377565     -5.9929452    -6.1999054   
S0371         2.8711367     -6.1889582    -5.8140345   
S0372         3.0158231     -6.3834991    -5.4610524   
S0373         3.1543424     -6.5105181    -5.0855832   
S0374         3.3041258     -6.6803489    -4.7614737   
S0375         3.4681721     -6.8812475    -4.5019073   
S0376         3.6104624     -6.9899368    -4.132616    
S0377         3.7853692     -7.2055354    -3.9576235   
S0378         3.9594607     -7.3223314    -3.5890365   
S0379         -0.37375394   -6.643054     -1.1137623   
S0380         -0.086465672  -6.6963401    -0.94474459  
S0381         0.12828887    -6.6765728    -0.71644986  
S0382         0.33442128    -6.6571088    -0.49571538  
S0383         0.47279456    -6.5787935    -0.23554093  
S0384         0.60868931    -6.491622     0.069101907  
S0385         0.63314372    -6.2727609    0.59269905   
S0386         1.1246639     -6.4960942    0.71685624   
S0387         1.657966      -6.796463     0.64054674   
S0388         2.0069585     -6.9902549    0.49907139   
S0389         2.1926563     -7.2045913    0.18672195   
S0390         2.3061266     -7.3884001    -0.11103205  
S0391         2.3584423     -7.5371656    -0.39963132  
S0392         2.4330182     -7.6524286    -0.68088561  
S0393         2.508251      -7.7416992    -0.96845573  
S0394         2.5796225     -7.8119097    -1.2621078   
S0395         2.6248391     -7.8659778    -1.5583556   
S0396         2.6612966     -7.9295201    -1.8490624   
S0397         2.7041135     -7.9660583    -2.1279967   
S0398         2.7551737     -7.9978037    -2.3986511   
S0399         2.9336965     -7.9658642    -2.6150649   
S0400         3.0802038     -7.9456005    -2.8421164   
S0401         3.2916176     -7.8797975    -3.0340962   
S0402         3.4647064     -7.8683672    -3.3041141   
S0403         3.7714076     -7.7307496    -3.4610829   
S0404         4.3334408     -7.2099218    -3.548866    
S0405         4.5683923     -6.8004107    -3.4880548   
S0406         4.7633638     -6.6107821    -3.0434117   
S0407         4.9134498     -6.4962311    -2.6608605   
S0408         5.0563426     -6.3578253    -2.3233132   
S0409         5.2020869     -6.1953154    -1.977181    
S0410         5.3109202     -6.116343     -1.5625575   
S0411         5.4220853     -6.0254622    -1.1214172   
S0412         5.5465813     -5.9222226    -0.64849079  
S0413         5.648562      -5.9440427    -0.39146158  
S0414         5.7313738     -6.0053449    -0.10546635  
S0415         5.8028545     -6.0926557    0.20308696   
S0416         5.8802443     -6.1896815    0.54250008   
S0417         5.8649764     -6.3769507    0.85808265   
S0418         5.8410945     -6.5705638    1.2008801    
S0419         5.8257766     -6.7639446    1.5892682    
S0420         5.8855286     -6.9356441    2.0456643    
S0421         6.0220118     -7.1088424    2.5333474    
S0422         5.9063787     -6.9600315    2.940634     
S0423         5.7661738     -6.8045311    3.3938437    
S0424         5.7229943     -6.6062264    3.8421307    
S0425         5.8936591     -6.3338542    4.2193627    
S0426         5.9195185     -6.0950904    4.6419339    
S0427         5.9152303     -5.8541923    5.0921092    
S0428         5.844326      -5.6212487    5.5790324    
S0429         5.7101254     -5.3955536    6.0814643    
S0430         5.4994335     -5.1825643    6.5506649    
S0431         5.3383441     -4.8335366    6.711627     
S0432         5.2373681     -4.487638     6.8721409    
S0433         5.0932479     -4.1795492    6.9882584    
S0434         4.9858384     -3.8787138    7.0881505    
S0435         4.8555126     -3.6082706    7.1531363    
S0436         4.7149615     -3.3641992    7.187223     
S0437         4.5670481     -3.1463587    7.1903567    
S0438         4.4243755     -2.9424887    7.172925     
S0439         4.118185      -2.7342961    7.1239262    
S0440         3.9383445     -2.728148     7.0805664    
S0441         3.758496      -2.7445359    7.0199013    
S0442         3.5891309     -2.782912     6.9471531    
S0443         3.4241202     -2.8192623    6.8661332    
S0444         3.2590642     -2.853276     6.765717     
S0445         3.0566723     -2.8055215    6.6851201    
S0446         2.8358154     -2.7187624    6.6271925    
S0447         2.3314373     -2.535377     6.5245819    
S0448         2.0542829     -2.343154     6.6436009    
S0449         1.7914107     -2.1889451    6.7496891    
S0450         1.5388466     -2.0741749    6.8644738    
S0451         1.2911835     -2.0837908    6.9745197    
S0452         1.0573702     -2.055599     7.1284742    
S0453         0.82621408    -2.0222962    7.3290739    
S0454         0.59344953    -2.0549879    7.5659251    
S0455         0.17519267    -2.6502185    7.6846466    
S0456         -0.067007437  -3.0038335    7.6752191    
S0457         -0.35844201   -3.342628     7.6445355    
S0458         -0.54479063   -3.725347     7.5197735    
S0459         -0.72247678   -4.110518     7.3515825    
S0460         -0.8864646    -4.5027518    7.1343064    
S0461         -1.0362638    -4.9035325    6.8667507    
S0462         -1.1924955    -5.3131118    6.5591545    
S0463         -1.3359259    -5.7329497    6.2144384    
S0464         -1.5190544    -6.0909958    5.7319121    
S0465         -1.6704352    -6.4043617    5.2496014    
S0466         -1.7994571    -6.6731863    4.7735667    
S0467         -1.8904217    -6.89397      4.3000269    
S0468         -1.9435387    -7.0646276    3.8319087    
S0469         -1.9880388    -7.1928244    3.374186     
S0470         -2.0133193    -7.2766643    2.923424     
S0471         -2.032155     -7.3222003    2.4795029    
S0472         -2.0473242    -7.3334436    2.0414066    
S0473         -2.0662103    -7.2257085    1.6344782    
S0474         -2.0683923    -7.1405082    1.244669     
S0475         -2.0531478    -7.0635099    0.86863452   
S0476         -1.9983592    -6.985815     0.5012449    
S0477         -1.9165118    -6.9103351    0.12868103   
S0478         -1.7342246    -6.8301392    -0.23977192  
S0479         -1.4551727    -6.7484617    -0.5970329   
S0480         -1.1043923    -6.6722212    -0.95998323  
S0481         4.6666961     3.6996808     1.3759468    
S0482         4.9658256     3.7949162     1.3418941    
S0483         5.2025833     3.8685451     1.2359658    
S0484         5.4361396     3.9353445     1.1322522    
S0485         5.6772337     3.9890828     1.0449126    
S0486         5.9217019     4.0267024     0.95742226   
S0487         6.1897173     4.0347466     0.95061344   
S0488         6.4528899     4.0242338     0.97480851   
S0489         6.702353      4.0019379     1.0252076    
S0490         6.9422512     4.017395      1.0932188    
S0491         7.1178813     4.0588131     1.2477336    
S0492         7.2812862     4.1178427     1.384704     
S0493         7.5091262     4.1855774     1.484928     
S0494         7.6357441     4.2846847     1.6727142    
S0495         7.731916      4.4083514     1.8869703    
S0496         7.8115635     4.5556149     2.1236484    
S0497         7.8760962     4.7272215     2.3852453    
S0498         8.0203381     4.8572364     2.6261899    
S0499         8.157258      4.8133359     2.9365253    
S0500         8.2787714     4.7367368     3.2270916    
S0501         8.4565535     4.6054959     3.4669156    
S0502         8.5326548     4.466064      3.7237582    
S0503         8.6181526     4.2829175     3.9497585    
S0504         8.7148418     4.0607076     4.1443706    
S0505         8.7620049     3.8032708     4.3342829    
S0506         8.8446999     3.5083506     4.4819331    
S0507         8.9198484     3.1779876     4.6056876    
S0508         8.9947176     2.7958128     4.6842275    
S0509         8.9513979     2.42801       4.8120384    
S0510         8.874855      2.0784113     4.943399     
S0511         8.8193331     1.725666      5.03689      
S0512         8.7208519     1.3850476     5.1376314    
S0513         8.5756578     1.0630597     5.2478619    
S0514         8.4096336     0.7451703     5.3507562    
S0515         8.1941404     0.45298675    5.4605141    
S0516         7.9526753     0.1690508     5.5638037    
S0517         7.7440405     -0.052540414  5.7259827    
S0518         7.5319834     -0.25580579   5.882576     
S0519         7.3208804     -0.44466785   6.0337563    
S0520         7.0872283     -0.58856022   6.1765189    
S0521         6.8691621     -0.73558277   6.3134365    
S0522         6.6580038     -0.87425989   6.4482002    
S0523         6.4452367     -0.99285936   6.5796204    
S0524         6.2177844     -1.0790865    6.6911664    
S0525         5.9833565     -1.147527     6.7775025    
S0526         5.7929306     -1.3025861    6.8353       
S0527         5.5994778     -1.4156157    6.8655872    
S0528         5.4290338     -1.5198351    6.9189963    
S0529         5.2456331     -1.5815105    6.9318247    
S0530         5.0617356     -1.6359191    6.962142     
S0531         4.8456874     -1.6411908    6.948524     
S0532         4.6076369     -1.5770181    6.8611755    
S0533         4.3762789     -1.4591541    6.7187319    
S0534         4.1627626     -1.0145959    6.4021473    
S0535         4.2132945     -0.6935299    6.247221     
S0536         4.2313843     -0.35458645   6.1164846    
S0537         4.1890092     -0.0036756387 6.0160456    
S0538         4.1260529     0.36501303    5.9318266    
S0539         3.9861858     0.74583781    5.8881092    
S0540         3.8171291     1.1491461     5.8747926    
S0541         3.6972702     1.5770205     5.847332     
S0542         3.6145456     2.0132964     5.7825727    
S0543         3.5483575     2.4341013     5.5281463    
S0544         3.5929878     2.7951484     5.2247186    
S0545         3.6471965     3.1136942     4.9443545    
S0546         3.6269891     3.3909736     4.6570988    
S0547         3.6609678     3.6191919     4.3735428    
S0548         3.6686225     3.7910151     4.0740204    
S0549         3.7752433     3.9396434     3.8136501    
S0550         3.8323953     4.0200577     3.5267015    
S0551         3.9406426     4.0885        3.259506     
S0552         4.1292896     3.9651089     3.2104952    
S0553         4.2327766     3.8073721     3.1094775    
S0554         4.2995949     3.6748211     2.9776661    
S0555         4.3741088     3.5921915     2.8104303    
S0556         4.3977623     3.5226822     2.6062632    
S0557         4.3830605     3.4744773     2.3582065    
S0558         4.3364854     3.4490159     2.0541408    
S0559         4.2855062     3.4562023     1.6895456    
S0560         1.222716      3.3815935     1.5267278    
S0561         1.2501079     3.4620681     1.8779925    
S0562         1.2609599     3.5132473     2.2212219    
S0563         1.2837232     3.532196      2.5534582    
S0564         1.3159097     3.5197825     2.8753159    
S0565         1.3417122     3.4750082     3.1881845    
S0566         1.4014006     3.4029787     3.4889469    
S0567         1.4484469     3.2981541     3.7812691    
S0568         1.5080022     3.165292      4.0628872    
S0569         1.5954201     2.7897577     4.0505981    
S0570         1.6271249     2.4319782     4.0829535    
S0571         1.7123963     2.1297657     4.1293564    
S0572         1.8438156     1.8826351     4.1868048    
S0573         1.9420859     1.6618149     4.2834544    
S0574         2.0784194     1.4970582     4.4046898    
S0575         2.1875098     1.3622055     4.5731678    
S0576         2.1913009     1.2140062     4.7764568    
S0577         2.1969876     1.0994554     4.9891224    
S0578         2.2070131     0.90569156    5.167099     
S0579         2.1234505     0.69138116    5.33987      
S0580         2.0679226     0.50091523    5.5373783    
S0581         1.9436208     0.31152713    5.7370243    
S0582         1.8526682     0.13397762    5.9635096    
S0583         1.5822698     -0.032292359  6.1382871    
S0584         1.4790421     -0.19706708   6.3981647    
S0585         1.3483214     -0.36023456   6.6915846    
S0586         0.91026187    -0.56290835   6.9892564    
S0587         0.69939899    -0.62572014   7.1213117    
S0588         0.44501612    -0.63159376   7.1697774    
S0589         0.19574964    -0.54514855   7.1279554    
S0590         -0.059007354  -0.43431756   7.1011953    
S0591         -0.29094285   -0.23467098   6.9934611    
S0592         -0.5684849    -0.061962008  6.9513121    
S0593         -0.88719523   0.10722138    6.9574013    
S0594         -1.2088617    0.32996598    6.9399667    
S0595         -1.3522789    0.67286432    6.9537621    
S0596         -1.5081024    0.98498011    7.0143538    
S0597         -1.6395638    1.3082911     7.0196691    
S0598         -1.757592     1.6309659     6.9990296    
S0599         -1.8831276    1.9478179     6.9798799    
S0600         -1.9566563    2.2745013     6.8826337    
S0601         -2.0279424    2.5961781     6.7768736    
S0602         -2.1203704    2.9208789     6.668952     
S0603         -2.1546295    3.2403336     6.5040112    
S0604         -2.1594579    3.4824781     6.2884831    
S0605         -2.214422     3.6945651     6.0652537    
S0606         -2.2953832    3.8634212     5.822063     
S0607         -2.391367     3.9837084     5.5521698    
S0608         -2.4827714    4.0549307     5.2473707    
S0609         -2.5818448    4.0752854     4.9094963    
S0610         -2.6665468    4.0490088     4.5325832    
S0611         -2.6928813    3.9935772     4.1162791    
S0612         -2.6708543    3.9161406     3.6751108    
S0613         -2.6842422    3.9738514     3.3860836    
S0614         -2.6671453    4.0143814     3.0951369    
S0615         -2.6151912    4.0397449     2.8040013    
S0616         -2.5587285    4.0365844     2.5101314    
S0617         -2.4842381    4.0093269     2.2159297    
S0618         -2.4039838    3.9534516     1.9191582    
S0619         -2.3077495    3.8708425     1.6228617    
S0620         -2.2162013    3.7608094     1.3181944    
S0621         -2.1204934    3.6293545     1.004967     
S0622         -1.9328328    3.5648861     0.6722033    
S0623         -1.7111191    3.5096192     0.41448262   
S0624         -1.5173457    3.4737513     0.11585886   
S0625         -1.2796743    3.4531682     -0.015729353 
S0626         -1.0483721    3.4587655     -0.0039516315
S0627         -0.83338308   3.4813893     0.03581734   
S0628         -0.60640121   3.5074832     -0.072582513 
S0629         -0.36911947   3.5523472     -0.1251612   
S0630         -0.12811182   3.6182859     -0.11100207  
S0631         0.085727692   3.5799923     -0.084714919 
S0632         0.27384257    3.5523045     -0.065390289 
S0633         0.47291166    3.5029716     -0.055721801 
S0634         0.66808927    3.4427633     0.0035284397 
S0635         0.79502445    3.4150655     0.15658624   
S0636         0.87919688    3.3978724     0.3594225    
S0637         1.0299796     3.337589      0.56795698   
S0638         1.0998454     3.3085334     0.84863615   
