# Supplementary material for: Interspecific variation in the limb long bones among modern rhinoceroses—extent and drivers
Source: PeerJ. 2019 Sep 26;7:e7647. doi: 10.7717/peerj.7647 (PMC6766374; doi:10.7717/peerj.7647)
Supplement: Supplemental Information 9 [file peerj-07-7647-s009.zip › Femur/Ceratotherium_simum_1912_4199_Femur_miroir.pts]

Version 1.0
639
S0000         4.9515518     -21.001254    12.406308    
S0001         4.5802002     -18.431689    18.554285    
S0002         2.4427969     -18.946582    17.027469    
S0003         3.5198807     -13.249541    14.855481    
S0004         5.4183899     -14.920822    17.35329     
S0005         6.5112846     -14.267624    7.9273254    
S0006         -1.6739626    -19.419       12.200388    
S0007         -1.2605759    -20.254939    15.627039    
S0008         -7.5220306    -12.037666    13.655975    
S0009         -5.3081406    -4.5804203    9.8016861    
S0010         6.2395096     -3.4240761    10.551247    
S0011         7.6025673     2.0088034     5.1403839    
S0012         -7.6355957    15.632727     3.3625374    
S0013         -2.0926317    18.07999      4.2997696    
S0014         0.57452927    18.039697     3.4855225    
S0015         5.2465576     19.022049     0.07303772   
S0016         1.8910614     11.677264     -4.86726     
S0017         -0.65731831   12.74989      -4.7850662   
S0018         -3.2503365    8.1356606     -3.7344669   
S0019         -2.9085142    19.915013     -4.3130405   
S0020         -1.5105293    19.426239     -3.5756783   
S0021         0.48960533    20.468985     -3.6523438   
S0022         0.27458572    20.816174     -2.4529724   
S0023         4.5070118     19.748228     -1.2052719   
S0024         2.6823914     19.539807     -3.4969215   
S0025         -0.31064453   20.113301     -1.8428352   
S0026         -2.6346985    20.003596     -2.1622993   
S0027         2.564542      -18.832141    17.216962    
S0028         2.7095852     -18.69379     17.386502    
S0029         2.8889912     -18.540639    17.528619    
S0030         3.0716057     -18.362561    17.661101    
S0031         3.2653889     -18.161331    17.779555    
S0032         3.5023849     -17.956633    17.863145    
S0033         3.7197388     -17.708574    17.952744    
S0034         3.9386082     -17.429147    18.035254    
S0035         4.1505894     -17.11494     18.116441    
S0036         4.2576092     -16.955293    18.134619    
S0037         4.3595295     -16.766161    18.134709    
S0038         4.4594021     -16.553288    18.116965    
S0039         4.5703365     -16.321889    18.073117    
S0040         4.6816101     -16.062305    18.016211    
S0041         4.7942101     -15.760313    17.955324    
S0042         4.9559837     -15.439067    17.843358    
S0043         5.180872      -15.152225    17.635124    
S0044         5.8394531     -14.749083    17.093153    
S0045         6.2199173     -14.722636    16.743318    
S0046         6.5360054     -14.728468    16.381494    
S0047         6.8253738     -14.721371    16.032861    
S0048         7.0612648     -14.743552    15.672789    
S0049         7.2537971     -14.786865    15.305341    
S0050         7.4269943     -14.836378    14.937456    
S0051         7.5782211     -14.897615    14.565831    
S0052         7.768721      -14.903166    14.228442    
S0053         7.8929642     -14.968137    13.969931    
S0054         7.9931091     -15.017566    13.681125    
S0055         8.0600227     -15.05809     13.364398    
S0056         8.128791      -15.055957    13.030527    
S0057         8.1816536     -15.028555    12.673936    
S0058         8.2505798     -14.94436     12.300237    
S0059         8.270591      -14.867612    11.897888    
S0060         8.2695343     -14.774048    11.47009     
S0061         8.2919174     -14.611508    11.028786    
S0062         8.2472824     -14.531731    10.624554    
S0063         8.1478821     -14.493279    10.227776    
S0064         8.0310989     -14.409856    9.8553932    
S0065         7.8658363     -14.371529    9.4917389    
S0066         7.6629936     -14.356963    9.1459427    
S0067         7.4290634     -14.325275    8.8169167    
S0068         7.1708549     -14.237018    8.4731705    
S0069         6.8616928     -14.248665    8.1792213    
S0070         6.2644966     -14.479759    7.7766106    
S0071         6.0035023     -14.778673    7.8018959    
S0072         5.7962246     -15.091098    7.8804558    
S0073         5.6013439     -15.385829    7.9801811    
S0074         5.4404865     -15.679617    8.1263718    
S0075         5.2630898     -15.959018    8.3089508    
S0076         5.0772114     -16.231328    8.5385162    
S0077         4.8310814     -16.490231    8.7893044    
S0078         4.5579102     -16.745724    9.0503838    
S0079         4.2845947     -16.973889    9.2723007    
S0080         4.0269619     -17.203604    9.5209549    
S0081         3.761248      -17.445959    9.7799789    
S0082         3.4671814     -17.697273    10.03363     
S0083         3.1015198     -17.929256    10.232301    
S0084         2.6692226     -18.1414      10.373766    
S0085         2.2308123     -18.371442    10.539491    
S0086         1.7125383     -18.578384    10.620842    
S0087         1.2158677     -18.805902    10.787399    
S0088         1.2434986     -19.378989    10.922681    
S0089         1.3223872     -19.870306    11.181684    
S0090         1.434089      -20.220351    11.503535    
S0091         1.4996519     -20.565065    11.797164    
S0092         1.6085577     -20.764899    12.151198    
S0093         1.7512415     -20.860786    12.534107    
S0094         1.8788818     -20.942577    12.933771    
S0095         2.0071478     -20.979674    13.364673    
S0096         1.9633039     -21.005405    13.846193    
S0097         2.0599226     -20.978455    14.243878    
S0098         2.1758476     -20.889723    14.62195     
S0099         2.1929071     -20.779393    15.005145    
S0100         2.203092      -20.618501    15.381416    
S0101         2.2433079     -20.393578    15.739087    
S0102         2.2850105     -20.113525    16.084317    
S0103         2.347789      -19.77527     16.408173    
S0104         2.3610125     -19.389296    16.740811    
S0105         -1.4652525    -20.553773    15.274759    
S0106         -1.6939512    -20.797054    14.921014    
S0107         -1.9495245    -20.97868     14.585419    
S0108         -2.1558712    -21.15948     14.265381    
S0109         -2.3635429    -21.300098    13.95659     
S0110         -2.5718746    -21.4007      13.661357    
S0111         -2.7793922    -21.462404    13.380562    
S0112         -2.9796051    -21.490593    13.109506    
S0113         -3.1837656    -21.476031    12.858118    
S0114         -3.4523933    -21.603828    12.703603    
S0115         -3.7024643    -21.677562    12.552235    
S0116         -3.9265251    -21.701143    12.396706    
S0117         -4.1138184    -21.68835     12.224996    
S0118         -4.2682072    -21.635667    12.040852    
S0119         -4.3894993    -21.543445    11.843346    
S0120         -4.4818279    -21.404987    11.637501    
S0121         -4.5513275    -21.211812    11.432908    
S0122         -4.5975811    -20.967265    11.23103     
S0123         -4.8615875    -20.805191    10.988647    
S0124         -5.1383892    -20.631868    10.769072    
S0125         -5.4238094    -20.444511    10.566364    
S0126         -5.715414     -20.239616    10.371911    
S0127         -6.0194508    -20.011421    10.186066    
S0128         -6.3583649    -19.756642    10.060308    
S0129         -6.7163193    -19.47822     9.9454819    
S0130         -7.1017525    -19.178354    9.8786514    
S0131         -7.4920502    -18.87137     9.9105392    
S0132         -7.8896889    -18.721011    10.018647    
S0133         -8.2657448    -18.579002    10.166015    
S0134         -8.6179436    -18.451935    10.355516    
S0135         -8.9500465    -18.334526    10.574741    
S0136         -9.2609169    -18.22771     10.825657    
S0137         -9.5569565    -18.120441    11.096909    
S0138         -9.8416878    -18.009967    11.386253    
S0139         -10.091261    -17.927928    11.729242    
S0140         -10.330973    -17.841888    12.088617    
S0141         -10.470159    -17.212355    12.673268    
S0142         -10.595744    -16.676904    13.251035    
S0143         -10.560635    -16.353206    13.857169    
S0144         -10.504673    -16.127357    14.386261    
S0145         -10.418866    -16.009151    14.84427     
S0146         -10.324084    -15.983286    15.23333     
S0147         -10.259523    -16.014832    15.570094    
S0148         -10.235098    -16.087956    15.878247    
S0149         -10.226321    -16.214978    16.169211    
S0150         -10.152818    -16.574174    16.636975    
S0151         -9.9651718    -16.961969    16.993907    
S0152         -9.7637917    -17.265369    17.300757    
S0153         -9.5648338    -17.456609    17.582709    
S0154         -9.3467682    -17.564224    17.817842    
S0155         -9.1100555    -17.585901    18.007617    
S0156         -8.863237     -17.50916     18.166914    
S0157         -8.611924     -17.331023    18.304054    
S0158         -8.3362732    -17.076093    18.387848    
S0159         -8.1810379    -16.916956    18.374019    
S0160         -7.9890205    -16.760388    18.39622     
S0161         -7.7479149    -16.605223    18.439674    
S0162         -7.4419479    -16.471252    18.485974    
S0163         -7.0683296    -16.366832    18.531932    
S0164         -6.6320648    -16.278976    18.591873    
S0165         -6.1233078    -16.250929    18.626904    
S0166         -5.5546932    -16.245734    18.666565    
S0167         -4.9286091    -16.276901    18.683951    
S0168         -4.6246876    -16.356085    18.679982    
S0169         -4.3275188    -16.471155    18.658896    
S0170         -4.0240726    -16.611751    18.643845    
S0171         -3.7215973    -16.794669    18.603387    
S0172         -3.4254826    -17.02348     18.529147    
S0173         -3.123645     -17.291714    18.442691    
S0174         -2.8629126    -17.613705    18.276176    
S0175         -2.5708565    -17.968686    18.13494     
S0176         -2.3124359    -18.366005    17.930078    
S0177         -2.1507465    -18.560532    17.775493    
S0178         -1.9880892    -18.758783    17.610748    
S0179         -1.8368383    -18.961572    17.421321    
S0180         -1.6846861    -19.178598    17.222409    
S0181         -1.5514925    -19.399352    16.986301    
S0182         -1.4449873    -19.616351    16.703783    
S0183         -1.3732389    -19.822313    16.36991     
S0184         -1.2897926    -20.050528    16.029707    
S0185         -7.5653755    -11.772553    13.484901    
S0186         -7.6122299    -11.504907    13.311674    
S0187         -7.6528549    -11.227991    13.139243    
S0188         -7.6534866    -10.940553    12.971973    
S0189         -7.5854263    -10.647812    12.816435    
S0190         -7.5043495    -10.34816     12.664847    
S0191         -7.4591522    -10.033804    12.498138    
S0192         -7.3470375    -9.7161209    12.34823     
S0193         -7.218129     -9.3894768    12.198573    
S0194         -7.061879     -9.0315346    12.103817    
S0195         -6.9570854    -8.6847641    11.975209    
S0196         -6.9720467    -8.3159645    11.808186    
S0197         -6.9716812    -7.9675537    11.650378    
S0198         -6.841748     -7.6899681    11.521389    
S0199         -6.7499847    -7.4157829    11.38638     
S0200         -6.9618225    -7.0518913    11.149387    
S0201         -7.0811378    -6.7526299    10.916401    
S0202         -7.0212387    -6.5148781    10.79061     
S0203         -6.7810349    -6.4863686    10.649841    
S0204         -6.5344566    -6.4193596    10.524306    
S0205         -6.523127     -6.2611038    10.257047    
S0206         -6.4117538    -6.0728928    10.076621    
S0207         -6.2275501    -5.8552238    9.9621147    
S0208         -6.0256615    -5.595789     9.8761978    
S0209         -5.8924812    -5.2503075    9.7474556    
S0210         -5.6400539    -4.9074257    9.7245644    
S0211         6.5844498     -3.384317     10.475879    
S0212         6.8999146     -3.3600113    10.336186    
S0213         7.2070816     -3.3742207    10.18988     
S0214         7.5053886     -3.4371716    10.03984     
S0215         7.7862656     -3.5435513    9.8652596    
S0216         8.0366806     -3.6283352    9.6060738    
S0217         8.2773361     -3.7718605    9.3461685    
S0218         8.490612      -4.0742916    9.1044609    
S0219         8.7006683     -4.1914997    8.7443756    
S0220         8.7904587     -4.2059578    8.3339348    
S0221         8.8451912     -4.3363503    7.929631     
S0222         8.9100304     -4.6612991    7.5847458    
S0223         8.9950043     -5.0343025    7.2616592    
S0224         9.0252693     -5.2136452    6.8392921    
S0225         9.069207      -5.5031967    6.4532471    
S0226         9.1224922     -5.8600174    6.0875992    
S0227         9.1605629     -6.2153744    5.706076     
S0228         9.208548      -6.6423065    5.3461273    
S0229         9.1530136     -6.6026672    4.958984     
S0230         9.0629196     -6.4050468    4.566853     
S0231         8.9758263     -6.1402081    4.2516205    
S0232         8.8991882     -5.8855049    3.9693981    
S0233         8.8253883     -5.6045048    3.7229805    
S0234         8.7529495     -5.2881207    3.5209145    
S0235         8.6818825     -4.9460133    3.3458725    
S0236         8.6133255     -4.5776005    3.1891169    
S0237         8.548278      -4.1751556    3.0616665    
S0238         8.5853592     -3.797731     2.9753334    
S0239         8.613311      -3.417712     2.9219057    
S0240         8.6340881     -3.0381845    2.870857     
S0241         8.647818      -2.6559465    2.9012848    
S0242         8.6550011     -2.2765972    2.9358498    
S0243         8.6542732     -1.8911516    2.9561949    
S0244         8.6475273     -1.5079849    3.0264091    
S0245         8.6342499     -1.1234179    3.1197163    
S0246         8.6107895     -0.75731778   3.265295     
S0247         8.6098282     -0.38790617   3.5215645    
S0248         8.5801476     -0.032066932  3.7749329    
S0249         8.5310532     0.3438416     3.9375538    
S0250         8.4566879     0.70404572    4.0830624    
S0251         8.3461716     1.0152705     4.2857342    
S0252         8.2140793     1.3220225     4.4703873    
S0253         8.0581306     1.6156147     4.6676941    
S0254         7.8594978     1.8544294     4.9034222    
S0255         6.3120831     -13.9442      8.1562172    
S0256         6.100824      -13.595381    8.3407532    
S0257         5.876088      -13.224977    8.4866745    
S0258         5.639056      -12.83206     8.5912422    
S0259         5.388345      -12.418472    8.6566948    
S0260         5.1219257     -11.985872    8.6865646    
S0261         4.8411083     -11.533028    8.6761642    
S0262         4.5421494     -11.062074    8.6370743    
S0263         4.2244911     -10.570746    8.5891624    
S0264         4.0400761     -10.101361    8.5308495    
S0265         3.8643246     -9.633844     8.4585815    
S0266         3.6974625     -9.1686752    8.3710358    
S0267         3.5382931     -8.7048119    8.276873     
S0268         3.3853111     -8.240358     8.1831139    
S0269         3.2441669     -7.7814537    8.0577957    
S0270         3.110759      -7.3236404    7.9252892    
S0271         2.9845291     -6.8664581    7.7861366    
S0272         2.8673859     -6.4117615    7.6326569    
S0273         2.740937      -5.9514061    7.4633881    
S0274         2.629538      -5.4907471    7.2790619    
S0275         2.5315065     -5.0289982    7.0845634    
S0276         2.4489618     -4.56884      6.8737755    
S0277         2.3791435     -4.107914     6.655246     
S0278         2.3131945     -3.6363667    6.4546112    
S0279         2.2565531     -3.1597248    6.2556622    
S0280         2.2085876     -2.6771606    6.0597668    
S0281         2.182342      -2.2041866    5.8321365    
S0282         2.1305779     -1.6811317    5.5399719    
S0283         2.0740486     -1.1725661    5.2747963    
S0284         2.0213181     -0.68865442   5.0145702    
S0285         1.9729275     -0.23001235   4.7583771    
S0286         1.92178       0.21171668    4.5221569    
S0287         1.8827711     0.6189846     4.2730099    
S0288         1.8458805     1.0035333     4.0333344    
S0289         1.8062519     1.3712273     3.8131596    
S0290         1.767679      1.7176565     3.6042294    
S0291         1.7660234     2.148842      3.3412247    
S0292         1.7588877     2.5867018     3.0802998    
S0293         1.7502674     3.0263479     2.813139     
S0294         1.7361832     3.4718811     2.5471498    
S0295         1.7198511     3.919746      2.2757547    
S0296         1.7031618     4.3681328     1.9955379    
S0297         1.6880081     4.8153664     1.703701     
S0298         1.6745947     5.2613918     1.4007156    
S0299         1.6576206     5.7112595     1.0951348    
S0300         1.6603037     6.0858406     0.84249258   
S0301         1.6635448     6.4700081     0.57430143   
S0302         1.6633629     6.8676193     0.29569366   
S0303         1.6695782     7.2692123     -0.0063637018
S0304         1.671402      7.6852226     -0.3179848   
S0305         1.6790045     8.1057762     -0.65189357  
S0306         1.6853317     8.5377289     -0.99945621  
S0307         1.6937931     8.9777618     -1.3647236   
S0308         1.7075397     9.4227913     -1.7509365   
S0309         1.7249693     9.7545967     -2.0581377   
S0310         1.736508      10.072126     -2.3673359   
S0311         1.7456118     10.371835     -2.6834093   
S0312         1.7474541     10.660088     -3.0030186   
S0313         1.7569603     10.923018     -3.3399178   
S0314         1.7737864     11.161533     -3.6934605   
S0315         1.8036829     11.366792     -4.0678127   
S0316         1.8376808     11.55078      -4.4555798   
S0317         -1.5912392    -18.996347    12.131108    
S0318         -1.504781     -18.564687    12.087423    
S0319         -1.4224917    -18.134976    12.015926    
S0320         -1.3432608    -17.706744    11.919283    
S0321         -1.2654786    -17.276976    11.812734    
S0322         -1.1909389    -16.848842    11.683536    
S0323         -1.1168587    -16.416243    11.558057    
S0324         -1.0445869    -15.981892    11.424057    
S0325         -0.96512127   -15.532809    11.32169     
S0326         -0.87652245   -15.13895     11.152406    
S0327         -0.80026665   -14.70549     10.959181    
S0328         -0.72985239   -14.223482    10.770215    
S0329         -0.67251968   -13.70217     10.556207    
S0330         -0.61413493   -13.123677    10.373661    
S0331         -0.55633478   -12.489359    10.216896    
S0332         -0.52054272   -11.827103    9.9998489    
S0333         -0.49194765   -11.11795     9.7816689    
S0334         -0.48204298   -10.380521    9.5094315    
S0335         -0.44254961   -9.9066475    9.3290428    
S0336         -0.4130199    -9.409877     9.1356857    
S0337         -0.39220233   -8.8881989    8.9332474    
S0338         -0.38083019   -8.3428322    8.7178452    
S0339         -0.38506627   -7.7837044    8.4667618    
S0340         -0.39851789   -7.2005043    8.2040138    
S0341         -0.41997566   -6.5913399    7.9334335    
S0342         -0.45848608   -5.9706215    7.6232742    
S0343         -0.50328751   -5.3212349    7.3112854    
S0344         -0.53445044   -4.8722775    7.0910522    
S0345         -0.56534848   -4.4157436    6.8573631    
S0346         -0.59431348   -3.9487843    6.6160088    
S0347         -0.62443027   -3.4771282    6.3562672    
S0348         -0.65061631   -2.9911077    6.0958691    
S0349         -0.67637005   -2.4973322    5.8226753    
S0350         -0.70158072   -1.9957508    5.5369629    
S0351         -0.72657847   -1.4873554    5.2371838    
S0352         -0.74954782   -0.96792364   4.9303795    
S0353         -0.81026888   -0.42832813   4.6485943    
S0354         -0.86745377   0.092929208   4.3603413    
S0355         -0.92125349   0.5961874     4.0662788    
S0356         -0.97382689   1.0786768     3.7625458    
S0357         -1.0226698    1.5439949     3.4546078    
S0358         -1.0756658    1.9803629     3.1267157    
S0359         -1.1203804    2.4041447     2.8014151    
S0360         -1.153374     2.8219351     2.4862034    
S0361         -1.1748638    3.2398754     2.1872133    
S0362         -1.2571871    3.5876839     1.9170183    
S0363         -1.3420071    3.9302578     1.6326515    
S0364         -1.4275064    4.2737446     1.3406835    
S0365         -1.5156437    4.6132835     1.0351633    
S0366         -1.6071106    4.9464493     0.71345639   
S0367         -1.702363     5.2714962     0.37407322   
S0368         -1.8015482    5.5881157     0.017166671  
S0369         -1.9061478    5.8928852     -0.35947011  
S0370         -2.0071705    6.2097042     -0.73723087  
S0371         -2.0516506    6.4413109     -1.0285319   
S0372         -2.1191702    6.668792      -1.3297199   
S0373         -2.2079388    6.8973396     -1.6371412   
S0374         -2.3186386    7.1265091     -1.952177    
S0375         -2.4528845    7.3531281     -2.2783176   
S0376         -2.6105459    7.5795021     -2.6161613   
S0377         -2.7912397    7.8106117     -2.9666927   
S0378         -3.0006693    8.0236588     -3.3388741   
S0379         1.6282763     11.694921     -4.9345619   
S0380         1.3288083     11.824217     -4.9585358   
S0381         1.0559684     11.988129     -4.9513435   
S0382         0.7900002     12.136687     -4.937524    
S0383         0.53133826    12.293284     -4.9091812   
S0384         0.26750479    12.458625     -4.8705494   
S0385         -0.027278101  12.607674     -4.8364372   
S0386         -0.35080364   12.719867     -4.8098858   
S0387         -0.83241234   12.642566     -4.7522964   
S0388         -0.98856878   12.490556     -4.7402493   
S0389         -1.1639969    12.350399     -4.7342236   
S0390         -1.2871584    12.138082     -4.7593533   
S0391         -1.4397312    11.93483      -4.7901028   
S0392         -1.557462     11.689002     -4.8435673   
S0393         -1.6461742    11.413587     -4.9135548   
S0394         -1.7832781    11.134213     -4.9974091   
S0395         -1.8609325    10.816242     -5.096653    
S0396         -1.8445433    10.381425     -5.0684879   
S0397         -1.792053     9.9661873     -4.9934307   
S0398         -1.8273912    9.590963      -4.8959217   
S0399         -1.9393047    9.2577972     -4.7755634   
S0400         -2.1136597    8.9681099     -4.6294674   
S0401         -2.288843     8.6774239     -4.4404537   
S0402         -2.5436979    8.4217148     -4.230373    
S0403         -2.8758768    8.2224747     -3.9989201   
S0404         -3.463393     8.2165436     -3.3528732   
S0405         -3.6279831    8.5950325     -2.94685     
S0406         -3.8363918    9.0896042     -2.8917839   
S0407         -4.0658623    9.4680817     -2.9882259   
S0408         -4.2787117    9.8187813     -3.0200089   
S0409         -4.4886635    10.186381     -3.0618378   
S0410         -4.7050732    10.568133     -3.1572041   
S0411         -4.9092701    10.935859     -3.4067722   
S0412         -5.1312698    11.332883     -3.6469536   
S0413         -5.2854515    11.658115     -3.8392632   
S0414         -5.3902721    11.960361     -4.0861664   
S0415         -5.4343948    12.239565     -4.3478664   
S0416         -5.4302261    12.49989      -4.6021053   
S0417         -5.4062508    12.748173     -4.8443253   
S0418         -5.3699528    12.985776     -5.0808773   
S0419         -5.2773434    13.201646     -5.3173779   
S0420         -5.2232502    13.418964     -5.5530087   
S0421         -5.2055099    13.638582     -5.7824959   
S0422         -5.1901218    13.806981     -6.0222664   
S0423         -5.1545795    14.032097     -6.2212692   
S0424         -5.1226128    14.315134     -6.3792862   
S0425         -5.1227093    14.65372      -6.4968376   
S0426         -5.1276279    15.046378     -6.573568    
S0427         -5.1402901    15.496294     -6.6065063   
S0428         -5.0874176    16.003514     -6.5990234   
S0429         -4.9737232    16.562433     -6.5571106   
S0430         -4.8242588    17.165811     -6.4857918   
S0431         -4.6651699    17.575566     -6.4009071   
S0432         -4.4746117    17.954626     -6.2801746   
S0433         -4.2733814    18.307436     -6.1187729   
S0434         -4.0642754    18.634445     -5.9169067   
S0435         -3.8808128    18.9565       -5.6755192   
S0436         -3.6825802    19.263159     -5.3961544   
S0437         -3.4678574    19.56378      -5.0782978   
S0438         -3.1965294    19.795461     -4.7172783   
S0439         -2.7882334    19.913258     -4.2199932   
S0440         -2.6547098    19.899625     -4.1286674   
S0441         -2.5163227    19.860558     -4.0410828   
S0442         -2.3710136    19.811275     -3.9567474   
S0443         -2.2287451    19.730818     -3.8773792   
S0444         -2.0802067    19.631004     -3.8002289   
S0445         -1.9160448    19.51711      -3.7226501   
S0446         -1.7198866    19.434273     -3.6439713   
S0447         -1.275982     19.466295     -3.3988861   
S0448         -1.0374931    19.567001     -3.2838654   
S0449         -0.8217761    19.721622     -3.1907921   
S0450         -0.6254786    19.900166     -3.1145124   
S0451         -0.39952099   20.007391     -3.129143    
S0452         -0.17888157   20.127728     -3.1831778   
S0453         0.041742775   20.264853     -3.2768219   
S0454         0.27420449    20.415305     -3.4213589   
S0455         0.7048099     20.429399     -4.0633522   
S0456         0.87580156    20.309764     -4.4551952   
S0457         1.032633      20.170995     -4.8147144   
S0458         1.1701269     20.001118     -5.1443031   
S0459         1.3114573     19.816359     -5.4454037   
S0460         1.4191651     19.584596     -5.7190346   
S0461         1.4952458     19.312013     -5.9616138   
S0462         1.545199      19.004138     -6.1709312   
S0463         1.5998515     18.674037     -6.3604431   
S0464         1.6184574     18.344881     -6.5519936   
S0465         1.6400635     17.996548     -6.7106796   
S0466         1.6863657     17.638843     -6.8528259   
S0467         1.7377533     17.263097     -6.9640182   
S0468         1.8148273     16.877852     -7.0606575   
S0469         1.9087875     16.477655     -7.1337463   
S0470         1.9937656     16.053693     -7.1634033   
S0471         2.0955624     15.615118     -7.1690979   
S0472         2.1711485     15.15593      -7.1305374   
S0473         2.2513693     14.691171     -7.0492493   
S0474         2.3209326     14.248944     -6.9336861   
S0475         2.3647209     13.827628     -6.7753693   
S0476         2.3901812     13.425375     -6.5753853   
S0477         2.4131516     13.033272     -6.3378407   
S0478         2.4109386     12.636997     -6.0592136   
S0479         2.3148739     12.252779     -5.7233654   
S0480         2.1110085     11.939203     -5.3189957   
S0481         -2.3725956    17.850531     4.4855495    
S0482         -2.6828949    17.694455     4.6664051    
S0483         -3.007246     17.661758     4.8472095    
S0484         -3.3135632    17.624452     4.9967949    
S0485         -3.6211514    17.624303     5.1270893    
S0486         -3.9435669    17.638075     5.2343224    
S0487         -4.2544567    17.750597     5.3327778    
S0488         -4.550856     17.930229     5.4172733    
S0489         -4.8352551    18.159645     5.4859062    
S0490         -5.0574188    18.395238     5.5837635    
S0491         -5.2185745    18.683847     5.656813     
S0492         -5.3331089    18.988618     5.6874771    
S0493         -5.4257912    19.291475     5.6737782    
S0494         -5.5027554    19.591644     5.6174126    
S0495         -5.5782246    19.889365     5.5240597    
S0496         -5.6537823    20.187851     5.3964668    
S0497         -5.7475239    20.487604     5.2428379    
S0498         -5.855632     20.789104     5.0628716    
S0499         -5.974213     21.055899     4.7755516    
S0500         -6.0835239    21.284988     4.4769394    
S0501         -6.2131195    21.473476     4.177919     
S0502         -6.3455482    21.622806     3.8711281    
S0503         -6.4572922    21.735396     3.5484104    
S0504         -6.5677002    21.809183     3.2159145    
S0505         -6.6719551    21.844624     2.8716938    
S0506         -6.7610352    21.842888     2.5138939    
S0507         -6.802684     21.808859     2.1402901    
S0508         -6.8229759    21.746173     1.7815697    
S0509         -6.8132263    21.687744     1.4314309    
S0510         -6.7802582    21.63365      1.0913142    
S0511         -6.7278549    21.582985     0.76219478   
S0512         -6.6721718    21.530206     0.44270129   
S0513         -6.604557     21.478246     0.13165524   
S0514         -6.5187393    21.429532     -0.17049301  
S0515         -6.4192307    21.383551     -0.46576204  
S0516         -6.2689079    21.344283     -0.73246965  
S0517         -6.0855801    21.294514     -0.98768339  
S0518         -5.8961735    21.239914     -1.2179976   
S0519         -5.6873623    21.179208     -1.4048223   
S0520         -5.5050682    21.114478     -1.6019035   
S0521         -5.3054844    21.042854     -1.7559608   
S0522         -5.1094547    20.966597     -1.8951569   
S0523         -4.9020901    20.880795     -1.9940557   
S0524         -4.697776     20.789806     -2.0785372   
S0525         -4.5164864    20.709782     -2.1900858   
S0526         -4.259343     20.676576     -2.3071404   
S0527         -4.0285938    20.634872     -2.4180824   
S0528         -3.8127022    20.59323      -2.5074425   
S0529         -3.6029785    20.545952     -2.5605742   
S0530         -3.3921249    20.524707     -2.590152    
S0531         -3.1724398    20.477318     -2.5606222   
S0532         -2.9677603    20.351735     -2.4634777   
S0533         -2.7827158    20.193404     -2.3273905   
S0534         -2.681002     19.988506     -1.7962429   
S0535         -2.6977638    20.043376     -1.4148706   
S0536         -2.5617502    20.15649      -1.074214    
S0537         -2.4333853    20.262167     -0.75638719  
S0538         -2.3135406    20.373981     -0.45300989  
S0539         -2.2264614    20.500499     -0.14689429  
S0540         -2.1710226    20.64462      0.16679336   
S0541         -2.1473026    20.800066     0.48954234   
S0542         -2.0343554    20.9834       0.75919461   
S0543         -1.9210773    20.790202     0.97282581   
S0544         -1.861167     20.63035      1.212395     
S0545         -1.8364283    20.517114     1.4580876    
S0546         -1.8296566    20.453499     1.7051868    
S0547         -1.8318825    20.438077     1.955455     
S0548         -1.8402397    20.468915     2.2114958    
S0549         -1.8594378    20.545824     2.4755133    
S0550         -1.9349075    20.679192     2.7571264    
S0551         -1.8352728    20.811653     3.0097107    
S0552         -1.8320892    20.608238     3.2490307    
S0553         -1.7844149    20.36842      3.4439297    
S0554         -1.7834761    20.111986     3.6300423    
S0555         -1.8003399    19.832883     3.7965611    
S0556         -1.8130421    19.524023     3.9304768    
S0557         -1.8254187    19.181223     4.0335865    
S0558         -1.8570395    18.80751      4.1193127    
S0559         -1.932781     18.420471     4.2032162    
S0560         0.50365763    18.436981     3.3694393    
S0561         0.41626186    18.769931     3.2335861    
S0562         0.37107761    19.043898     3.0650808    
S0563         0.33592949    19.258234     2.8755537    
S0564         0.28724747    19.409714     2.6678215    
S0565         0.22842419    19.497559     2.4401789    
S0566         0.1341563     19.510751     2.197748     
S0567         0.0667027     19.467757     1.9313797    
S0568         0.043856695   19.386426     1.6300182    
S0569         -0.054294372  19.573889     1.5170958    
S0570         -0.13340416   19.727016     1.3796115    
S0571         -0.24475436   19.830843     1.233655     
S0572         -0.30824919   19.906499     1.0545193    
S0573         -0.36045978   19.941414     0.85419426   
S0574         -0.37090874   19.93363      0.62588625   
S0575         -0.43747935   19.886902     0.39286373   
S0576         -0.51677971   19.806822     0.14250679   
S0577         -0.59925632   19.694669     -0.12839059  
S0578         -0.59765725   19.725475     -0.28086305  
S0579         -0.60143561   19.762872     -0.44752111  
S0580         -0.56550932   19.796632     -0.62151279  
S0581         -0.51867723   19.83405      -0.80039816  
S0582         -0.45785222   19.875162     -0.98212214  
S0583         -0.41409812   19.925694     -1.178062    
S0584         -0.38471453   19.983916     -1.3905304   
S0585         -0.37053647   20.048291     -1.6211548   
S0586         -0.067381293  20.277524     -2.1712029   
S0587         0.30564885    20.533794     -2.5667374   
S0588         0.82432995    20.637106     -2.6453161   
S0589         1.1707516     20.525888     -2.3712589   
S0590         1.4423493     20.532304     -2.2614382   
S0591         1.7076448     20.585046     -2.1875223   
S0592         1.9814249     20.662177     -2.1216772   
S0593         2.2485331     20.737837     -2.0291216   
S0594         2.5010544     20.801575     -1.9029045   
S0595         2.7242479     20.898767     -1.7360582   
S0596         2.9428896     20.988824     -1.564433    
S0597         3.155917      21.072668     -1.3823422   
S0598         3.3450451     21.140117     -1.1689752   
S0599         3.5189442     21.195207     -0.93709593  
S0600         3.6918171     21.246921     -0.69740911  
S0601         3.8422226     21.281807     -0.43378272  
S0602         3.9932201     21.3147       -0.15945523  
S0603         4.1082623     21.321735     0.14010954   
S0604         4.0816811     21.418985     0.31891091   
S0605         4.0519154     21.494637     0.51936526   
S0606         4.0300137     21.556558     0.73809009   
S0607         3.9849178     21.604778     0.9684556    
S0608         3.9380955     21.642856     1.2131166    
S0609         3.8931068     21.66796      1.4754219    
S0610         3.8650467     21.676917     1.7607147    
S0611         3.8766418     21.672383     2.0696791    
S0612         3.9369423     21.668526     2.390049     
S0613         4.0235832     21.417834     2.5529856    
S0614         4.1220695     21.172104     2.708209     
S0615         4.2431271     20.936948     2.8571205    
S0616         4.3384819     20.694409     3.0046545    
S0617         4.4198948     20.447519     3.1501881    
S0618         4.46026       20.188089     3.29352      
S0619         4.4834419     19.923997     3.4338757    
S0620         4.4777725     19.65396      3.570322     
S0621         4.4618389     19.381096     3.7039909    
S0622         4.4361629     19.129666     3.850275     
S0623         4.3581665     18.876256     3.9925644    
S0624         4.2088657     18.62979      4.1040371    
S0625         4.0365154     18.391078     4.1978424    
S0626         3.880592      18.148563     4.303009     
S0627         3.7103382     17.907527     4.4039104    
S0628         3.5463879     17.652383     4.5164303    
S0629         3.3422478     17.412331     4.6056484    
S0630         3.114069      17.183858     4.685318     
S0631         2.7717878     16.994447     4.7432156    
S0632         2.4283213     16.886708     4.7461632    
S0633         2.1010843     16.85677      4.7016075    
S0634         1.8038029     16.921436     4.6086208    
S0635         1.5264997     17.027722     4.4736156    
S0636         1.277141      17.202234     4.2906685    
S0637         1.038029      17.422322     4.0634701    
S0638         0.80011206    17.695738     3.7954887    
