# Supplementary material for: Interspecific variation in the limb long bones among modern rhinoceroses—extent and drivers
Source: PeerJ. 2019 Sep 26;7:e7647. doi: 10.7717/peerj.7647 (PMC6766374; doi:10.7717/peerj.7647)
Supplement: Supplemental Information 9 [file peerj-07-7647-s009.zip › Femur/Ceratotherium_simum_19904_Femur.pts]

Version 1.0
639
S0000         -18.109726    -1.3813709    8.3547119    
S0001         -17.227139    -1.0082409    0.074765015  
S0002         -17.993051    -2.7687286    2.7925842    
S0003         -11.310654    -2.3518805    2.1801086    
S0004         -13.202968    0.24133182    1.1119492    
S0005         -10.480074    1.6462587     9.1305573    
S0006         -16.787097    -6.8864807    8.2556305    
S0007         -18.89782     -7.1198608    5.4345722    
S0008         -11.014482    -14.318878    5.2840096    
S0009         -1.1805954    -12.293361    5.7490814    
S0010         1.2781708     0.083935493   3.1497948    
S0011         8.068869      -0.0012140218 5.899736     
S0012         20.757571     -18.263835    5.018631     
S0013         22.591656     -12.748383    1.3641096    
S0014         24.136606     -9.8936256    1.8836437    
S0015         26.984067     -4.5772011    5.16586      
S0016         20.425089     -6.7980171    11.757001    
S0017         21.810954     -9.1930992    12.449651    
S0018         17.384662     -11.42275     13.779283    
S0019         28.089853     -13.552271    9.87435      
S0020         27.305066     -11.780828    8.7060097    
S0021         29.011737     -9.4889771    8.2813828    
S0022         28.463721     -8.8539139    6.8303688    
S0023         27.468207     -5.1493073    5.6063965    
S0024         27.878436     -6.9629578    8.1990929    
S0025         28.041104     -10.170009    7.0785782    
S0026         27.189499     -12.629436    7.6856163    
S0027         -17.983766    -2.6187004    2.523773     
S0028         -17.917564    -2.466522     2.2441774    
S0029         -17.795523    -2.3104162    1.9559299    
S0030         -17.621693    -2.137784     1.6689201    
S0031         -17.400504    -1.9435474    1.3869853    
S0032         -17.108894    -1.8075026    1.0539197    
S0033         -16.768456    -1.6502083    0.7264298    
S0034         -16.378099    -1.4793985    0.3976233    
S0035         -15.941864    -1.2790733    0.071821678  
S0036         -15.696986    -1.1911878    0.057176483  
S0037         -15.429807    -1.111904     0.061774927  
S0038         -15.15054     -1.006559     0.10277326   
S0039         -14.855788    -0.88475018   0.1784319    
S0040         -14.527896    -0.78046966   0.27880571   
S0041         -14.171304    -0.64364104   0.40686646   
S0042         -13.796436    -0.43918757   0.56567078   
S0043         -13.504697    -0.092414963  0.81835098   
S0044         -12.972018    0.57597375    1.2790907    
S0045         -12.839101    0.91060324    1.5239586    
S0046         -12.743871    1.1923012     1.8205952    
S0047         -12.646836    1.4373952     2.1217133    
S0048         -12.534379    1.6937304     2.3920071    
S0049         -12.460483    1.8882736     2.7139444    
S0050         -12.394715    2.0727728     3.0359337    
S0051         -12.339214    2.2491386     3.361644     
S0052         -12.282646    2.4372799     3.6835594    
S0053         -12.195641    2.6243261     4.0019787    
S0054         -12.092219    2.7888683     4.3227665    
S0055         -11.960384    2.9448114     4.6335491    
S0056         -11.826517    3.0562122     4.9619507    
S0057         -11.66384     3.1548834     5.2819935    
S0058         -11.559885    3.1626999     5.6663071    
S0059         -11.440922    3.1576159     6.0427246    
S0060         -11.187745    3.2114456     6.3403362    
S0061         -10.924483    3.22486       6.6564186    
S0062         -10.853082    3.1424416     7.139164     
S0063         -10.656809    3.0985497     7.5075562    
S0064         -10.492041    3.0123095     7.838665     
S0065         -10.36223     2.8851309     8.1366219    
S0066         -10.299335    2.7129299     8.4070427    
S0067         -10.349881    2.4899366     8.6299545    
S0068         -10.349588    2.2456839     8.8194664    
S0069         -10.411474    1.9591719     8.9598572    
S0070         -10.679917    1.4665789     9.2306084    
S0071         -10.909299    1.2458157     9.289048     
S0072         -11.196318    1.0468459     9.1711197    
S0073         -11.489645    0.86087589    9.0410217    
S0074         -11.777536    0.64141798    8.9726501    
S0075         -12.077013    0.41106448    8.8943634    
S0076         -12.384862    0.13529395    8.8498062    
S0077         -12.70813     -0.16439391   8.8008652    
S0078         -13.047076    -0.41429133   8.6649956    
S0079         -13.406734    -0.64186625   8.6065559    
S0080         -13.761415    -0.91993942   8.6200699    
S0081         -14.125394    -1.1574218    8.5648666    
S0082         -14.493938    -1.3977201    8.5006348    
S0083         -14.856656    -1.6588369    8.481459     
S0084         -15.223926    -1.9174603    8.45065      
S0085         -15.595525    -2.1760202    8.4101814    
S0086         -15.970909    -2.4350163    8.3587791    
S0087         -16.348442    -2.6909397    8.2825371    
S0088         -16.656085    -2.8790026    8.189962     
S0089         -16.946152    -3.0558182    8.1669662    
S0090         -17.225732    -3.2145538    8.1206566    
S0091         -17.489207    -3.3153545    8.0035011    
S0092         -17.734447    -3.3555397    7.8256805    
S0093         -17.985558    -3.3821316    7.6207344    
S0094         -18.216997    -3.3310364    7.3486748    
S0095         -18.393846    -3.175721     7.0043449    
S0096         -18.516144    -2.9533863    6.6100723    
S0097         -18.589215    -2.8923622    6.1816357    
S0098         -18.678226    -2.8742901    5.7689594    
S0099         -18.711652    -2.8487782    5.3521206    
S0100         -18.721397    -2.8426331    4.9358208    
S0101         -18.714693    -2.8730545    4.5134754    
S0102         -18.628674    -2.8835989    4.0795612    
S0103         -18.438074    -2.8133383    3.656498     
S0104         -18.265619    -2.8663334    3.1962696    
S0105         -18.974963    -7.1321037    5.8560154    
S0106         -19.021339    -7.1725754    6.2633663    
S0107         -18.989796    -7.2617966    6.6473061    
S0108         -19.010091    -7.3314369    7.0141853    
S0109         -18.989561    -7.4310677    7.3571358    
S0110         -18.965048    -7.5412422    7.6827629    
S0111         -18.914642    -7.6758438    7.9830551    
S0112         -18.860478    -7.8197083    8.2686081    
S0113         -18.798248    -7.9698776    8.54282      
S0114         -18.982237    -8.4589729    8.8448669    
S0115         -19.091       -8.8953484    9.1313644    
S0116         -19.13028     -9.2749069    9.4083694    
S0117         -19.095952    -9.6017014    9.6719879    
S0118         -18.972099    -9.8836861    9.9032845    
S0119         -18.779243    -10.109159    10.124612    
S0120         -18.527522    -10.27372     10.35403     
S0121         -18.190776    -10.390244    10.554646    
S0122         -17.776208    -10.455962    10.732728    
S0123         -17.297237    -10.278798    10.812514    
S0124         -16.851213    -10.164507    10.870965    
S0125         -16.437857    -10.149489    10.865977    
S0126         -16.071004    -10.183688    10.87575     
S0127         -15.743777    -10.274414    10.884205    
S0128         -15.447531    -10.417844    10.897264    
S0129         -15.198151    -10.644566    10.875045    
S0130         -15.008008    -10.942657    10.823418    
S0131         -14.83858     -11.291812    10.783953    
S0132         -14.834509    -11.837528    10.77064     
S0133         -14.805841    -12.35537     10.720723    
S0134         -14.743228    -12.848146    10.645561    
S0135         -14.666673    -13.320851    10.527358    
S0136         -14.641594    -13.767581    10.315128    
S0137         -14.635681    -14.187943    10.035142    
S0138         -14.592537    -14.600766    9.7160263    
S0139         -14.617155    -14.969257    9.3056854    
S0140         -14.683206    -15.288965    8.8352386    
S0141         -14.612718    -15.55573     8.1439491    
S0142         -14.564699    -15.757336    7.487104     
S0143         -14.539407    -15.893285    6.8624619    
S0144         -14.58362     -15.936331    6.2687622    
S0145         -14.635828    -15.924002    5.7029404    
S0146         -14.716333    -15.847162    5.157732     
S0147         -14.870099    -15.675871    4.6454952    
S0148         -15.07171     -15.42581     4.1636963    
S0149         -15.370651    -15.034691    3.7933895    
S0150         -15.857411    -15.228659    3.6685741    
S0151         -16.2953      -15.324857    3.5890675    
S0152         -16.647353    -15.31561     3.563995     
S0153         -16.890128    -15.253891    3.5190979    
S0154         -17.029016    -15.159363    3.4289597    
S0155         -17.070325    -15.024562    3.3027988    
S0156         -17.017445    -14.83873     3.149626     
S0157         -16.869987    -14.624081    2.9551874    
S0158         -16.608296    -14.445616    2.7064714    
S0159         -16.311017    -14.344164    2.8263306    
S0160         -16.028467    -14.305542    2.8620646    
S0161         -15.790997    -14.20847     2.8547226    
S0162         -15.583492    -14.071861    2.7887663    
S0163         -15.429318    -13.861784    2.6869898    
S0164         -15.343378    -13.571785    2.5639206    
S0165         -15.252983    -13.262396    2.343689     
S0166         -15.259871    -12.855223    2.1316208    
S0167         -15.355858    -12.37329     1.9253477    
S0168         -15.291058    -11.823196    1.7850954    
S0169         -15.330992    -11.299557    1.7673233    
S0170         -15.367796    -10.831946    1.6845034    
S0171         -15.467311    -10.396603    1.6341721    
S0172         -15.636757    -9.9963364    1.643746     
S0173         -15.873167    -9.6431694    1.7360785    
S0174         -16.163181    -9.345903     1.8952532    
S0175         -16.508012    -9.0351799    1.9627911    
S0176         -16.917896    -8.7770531    2.1220551    
S0177         -17.240663    -8.4609924    2.3851       
S0178         -17.535263    -8.1824677    2.6793415    
S0179         -17.807504    -7.9294647    2.9908615    
S0180         -18.04799     -7.7190689    3.3382893    
S0181         -18.279155    -7.5191391    3.691922     
S0182         -18.4832      -7.357946     4.0795963    
S0183         -18.630344    -7.2626297    4.5161327    
S0184         -18.788643    -7.1643684    4.9566284    
S0185         -10.53898     -14.306606    5.3812897    
S0186         -10.094923    -14.256676    5.4445835    
S0187         -9.6831238    -14.214647    5.4957523    
S0188         -9.3027473    -14.212219    5.5548534    
S0189         -8.953878     -14.192549    5.5845844    
S0190         -8.6361755    -14.207016    5.6198273    
S0191         -8.3494621    -14.234427    5.6460293    
S0192         -8.0950012    -14.283177    5.6712433    
S0193         -7.8759483    -14.356348    5.7018307    
S0194         -7.6049896    -14.34162     5.783123     
S0195         -7.3211411    -14.321054    5.8984066    
S0196         -6.9691261    -14.242258    5.9357979    
S0197         -6.6091461    -14.189555    6.0339317    
S0198         -6.2386196    -14.151141    6.1846817    
S0199         -5.8219223    -14.088191    6.2794373    
S0200         -5.4360584    -14.088554    6.5923492    
S0201         -5.0011791    -14.097932    6.9608009    
S0202         -4.5422585    -14.012421    7.0328514    
S0203         -4.0605389    -13.861601    7.0001953    
S0204         -3.6279503    -13.66683     6.8026596    
S0205         -3.2229599    -13.470609    6.6096703    
S0206         -2.8130838    -13.300766    6.5524933    
S0207         -2.430492     -13.119244    6.452552     
S0208         -2.1231804    -12.877765    6.2019455    
S0209         -1.8377129    -12.627883    5.9883923    
S0210         -1.50179      -12.454684    5.891251     
S0211         1.476793      0.38056064    3.2504196    
S0212         1.6431622     0.65232387    3.3928089    
S0213         1.7567387     0.91764622    3.5654488    
S0214         1.8103067     1.1796915     3.7647038    
S0215         1.7678387     1.4462213     3.9747353    
S0216         1.7358694     1.6894417     4.2432934    
S0217         1.6062311     1.9354282     4.5225979    
S0218         1.3755127     2.1762928     4.814864     
S0219         1.2091744     2.4054987     5.1792564    
S0220         1.0871256     2.5445436     5.4022797    
S0221         0.94679899    2.6623283     5.6278324    
S0222         0.86473503    2.7416292     5.8915722    
S0223         0.73499804    2.8370768     6.1273216    
S0224         0.65460796    2.8983368     6.3993408    
S0225         0.61246238    2.927322      6.700679     
S0226         0.5511508     2.9464325     7.0232651    
S0227         0.54120541    2.9154711     7.391848     
S0228         0.65406551    2.8586943     7.7309052    
S0229         0.95572643    2.8385992     8.1508797    
S0230         1.2748014     2.8119841     8.5115898    
S0231         1.5996793     2.7741907     8.8230156    
S0232         1.9311867     2.7233368     9.0868332    
S0233         2.2610958     2.65257       9.3201591    
S0234         2.6366005     2.5907066     9.450428     
S0235         3.0069361     2.5061945     9.5591728    
S0236         3.3939201     2.4128841     9.6115501    
S0237         3.7940048     2.3068106     9.6342796    
S0238         4.3042732     2.2569233     9.6120941    
S0239         4.7848129     2.2041143     9.5038742    
S0240         5.2240402     2.1372202     9.3609161    
S0241         5.6003841     2.0506737     9.1541153    
S0242         5.9383041     1.9561222     8.9375832    
S0243         6.2323307     1.8569904     8.6942284    
S0244         6.5146362     1.7546574     8.4614044    
S0245         6.7786003     1.6373652     8.2259125    
S0246         7.0124687     1.4938341     7.9757652    
S0247         7.223082      1.3728951     7.7856819    
S0248         7.4127792     1.2464567     7.5817093    
S0249         7.559774      1.1193475     7.347905     
S0250         7.6616096     0.98043871    7.0944489    
S0251         7.7562332     0.81552153    6.8535332    
S0252         7.8598778     0.63055105    6.6251862    
S0253         7.9616806     0.43511734    6.3928265    
S0254         8.0191544     0.2222971     6.1495354    
S0255         -10.069258    1.1884404     8.8185356    
S0256         -9.673941     0.75264883    8.5056747    
S0257         -9.2555656    0.3502912     8.2624939    
S0258         -8.8482986    -0.028783587  8.0243515    
S0259         -8.4430161    -0.38159111   7.808477     
S0260         -8.0426201    -0.70899477   7.6114296    
S0261         -7.6471718    -1.0112733    7.4336617    
S0262         -7.258786     -1.2902825    7.2723068    
S0263         -6.8709267    -1.5430041    7.1357239    
S0264         -6.2963894    -1.9795275    7.0160294    
S0265         -5.7131035    -2.3713497    6.9303146    
S0266         -5.1275215    -2.7191719    6.8783508    
S0267         -4.5464432    -3.0272207    6.8524689    
S0268         -3.9750385    -3.3025761    6.8386505    
S0269         -3.4124134    -3.5455536    6.8360504    
S0270         -2.8587011    -3.7592396    6.838195     
S0271         -2.312504     -3.9431927    6.8458       
S0272         -1.773917     -4.1012753    6.8508713    
S0273         -1.0461056    -4.3434811    6.8874878    
S0274         -0.33600621   -4.5689667    6.9296204    
S0275         0.35707574    -4.7713333    6.9895836    
S0276         1.0321403     -4.9552177    7.0578659    
S0277         1.6889494     -5.1226921    7.1304611    
S0278         2.3275528     -5.2742901    7.2064674    
S0279         2.9480688     -5.4111565    7.2839882    
S0280         3.5506355     -5.5321602    7.3652184    
S0281         4.1353897     -5.6380646    7.4489807    
S0282         4.7014866     -5.7562038    7.5433884    
S0283         5.2743729     -5.8664867    7.6430809    
S0284         5.8540539     -5.9692009    7.7475037    
S0285         6.440609      -6.0653053    7.8550903    
S0286         7.0342125     -6.1562279    7.9636948    
S0287         7.6340927     -6.2354954    8.0831039    
S0288         8.2416504     -6.3142998    8.1966187    
S0289         8.8554184     -6.3815578    8.3205307    
S0290         9.4763542     -6.4440346    8.4450798    
S0291         9.9400665     -6.4924072    8.5465691    
S0292         10.419541     -6.5415123    8.6485535    
S0293         10.91408      -6.5872505    8.7564606    
S0294         11.424232     -6.6327652    8.866156     
S0295         11.949423     -6.674839     8.9818336    
S0296         12.490451     -6.7176498    9.0979706    
S0297         13.046106     -6.7551628    9.2226196    
S0298         13.617314     -6.7920326    9.3495911    
S0299         14.203735     -6.826722     9.4810181    
S0300         14.642599     -6.841288     9.5779572    
S0301         15.069281     -6.8549438    9.6696869    
S0302         15.480917     -6.8603188    9.7692078    
S0303         15.878006     -6.8600525    9.8728569    
S0304         16.262518     -6.8585556    9.9723434    
S0305         16.633299     -6.8529694    10.072574    
S0306         16.991562     -6.8456245    10.168972    
S0307         17.339082     -6.8406487    10.254947    
S0308         17.67296      -6.8320251    10.341523    
S0309         18.08806      -6.8317574    10.45501     
S0310         18.478696     -6.8394897    10.565988    
S0311         18.840318     -6.8428207    10.693099    
S0312         19.174455     -6.8453972    10.830754    
S0313         19.489734     -6.8575012    10.964339    
S0314         19.795706     -6.8743477    11.104935    
S0315         20.100017     -6.8842682    11.274971    
S0316         20.416594     -6.8800446    11.491646    
S0317         -16.389998    -6.9333885    8.2905785    
S0318         -15.987982    -7.0110306    8.2049919    
S0319         -15.567615    -7.052549     8.1604614    
S0320         -15.134854    -7.0829681    8.0975632    
S0321         -14.692628    -7.1070518    8.0054161    
S0322         -14.235568    -7.1135544    7.9074608    
S0323         -13.760616    -7.0981934    7.8143311    
S0324         -13.270462    -7.0664688    7.7151741    
S0325         -12.76441     -7.0171204    7.6177002    
S0326         -12.317803    -6.9702797    7.5345947    
S0327         -11.849798    -6.9308975    7.4600929    
S0328         -11.360022    -6.8978775    7.4010643    
S0329         -10.849092    -6.8720634    7.3571327    
S0330         -10.317515    -6.8544472    7.3256699    
S0331         -9.7650909    -6.8446213    7.312957     
S0332         -9.193647     -6.8476654    7.2726631    
S0333         -8.6015572    -6.8592422    7.233567     
S0334         -7.9884674    -6.8783195    7.2090942    
S0335         -7.5196396    -6.8722206    7.1871559    
S0336         -7.0375221    -6.8689072    7.168959     
S0337         -6.5420074    -6.8680511    7.1600746    
S0338         -6.0331585    -6.8700195    7.1542213    
S0339         -5.510899     -6.8746727    7.1536362    
S0340         -4.975251     -6.8818825    7.1605675    
S0341         -4.4262035    -6.8917122    7.1738434    
S0342         -3.8638489    -6.9040848    7.1951347    
S0343         -3.2885303    -6.9188698    7.2281784    
S0344         -2.8164268    -6.9652161    7.2583099    
S0345         -2.3122871    -7.0139839    7.2932068    
S0346         -1.7765862    -7.0648079    7.3393684    
S0347         -1.2086689    -7.1183121    7.3880615    
S0348         -0.60870347   -7.1743195    7.4424194    
S0349         0.022241955   -7.2318161    7.514473     
S0350         0.68574977    -7.2922173    7.5868172    
S0351         1.3806143     -7.3545006    7.6718513    
S0352         2.1068483     -7.4188263    7.7681175    
S0353         2.8610304     -7.5000626    7.8860924    
S0354         3.5992798     -7.5920685    8.0030571    
S0355         4.3196301     -7.6941696    8.1314468    
S0356         5.0239601     -7.8067986    8.2604973    
S0357         5.7097179     -7.9296883    8.403141     
S0358         6.3783627     -8.063102     8.5514458    
S0359         7.0312469     -8.2068916    8.6999893    
S0360         7.6665344     -8.3611465    8.8567009    
S0361         8.2854431     -8.525695     9.0168343    
S0362         8.8568611     -8.6016365    9.177153     
S0363         9.4362        -8.6947159    9.3449982    
S0364         10.022614     -8.8054176    9.5241966    
S0365         10.616036     -8.934008     9.7162415    
S0366         11.215222     -9.0807289    9.925988     
S0367         11.817944     -9.2456505    10.159725    
S0368         12.425909     -9.4286568    10.412755    
S0369         13.031499     -9.6295258    10.701176    
S0370         13.641087     -9.8481781    11.008656    
S0371         14.064406     -9.9924828    11.242175    
S0372         14.490282     -10.146417    11.483957    
S0373         14.921953     -10.305753    11.729935    
S0374         15.356337     -10.469917    11.989548    
S0375         15.793927     -10.639848    12.266991    
S0376         16.224167     -10.819809    12.579794    
S0377         16.66389      -11.008996    12.910896    
S0378         17.055157     -11.213612    13.314917    
S0379         20.503336     -7.0345222    11.836845    
S0380         20.651691     -7.2959908    11.93176     
S0381         20.852568     -7.5382568    11.983893    
S0382         21.033809     -7.7834129    12.035418    
S0383         21.229881     -8.0222404    12.068302    
S0384         21.39155      -8.2960648    12.147003    
S0385         21.611838     -8.5675774    12.206277    
S0386         21.850214     -8.8845474    12.318147    
S0387         21.698062     -9.4176605    12.637566    
S0388         21.554416     -9.6053185    12.806172    
S0389         21.386189     -9.7660172    12.965825    
S0390         21.1978       -9.9155716    13.12907     
S0391         20.979893     -10.063214    13.298856    
S0392         20.652696     -10.102706    13.400754    
S0393         20.299797     -10.128848    13.505383    
S0394         19.944926     -10.240689    13.652876    
S0395         19.495972     -10.209244    13.728278    
S0396         19.185974     -10.271055    13.821078    
S0397         18.889444     -10.326177    13.892027    
S0398         18.621709     -10.447141    13.94315     
S0399         18.376173     -10.590798    13.966182    
S0400         18.12189      -10.675356    13.986862    
S0401         17.880173     -10.797978    13.992354    
S0402         17.650777     -10.962133    13.9784      
S0403         17.494701     -11.195386    13.897469    
S0404         17.108948     -11.62543     13.360442    
S0405         17.115479     -11.838759    12.896628    
S0406         17.353557     -12.041177    12.623156    
S0407         17.513358     -12.242971    12.422647    
S0408         17.687685     -12.4491      12.257158    
S0409         17.943684     -12.652602    12.187012    
S0410         18.264186     -12.855348    12.195599    
S0411         18.65392      -13.051407    12.311781    
S0412         19.096729     -13.259761    12.441611    
S0413         19.19691      -13.50108     12.513457    
S0414         19.326335     -13.665868    12.721277    
S0415         19.484575     -13.779811    12.93222     
S0416         19.670819     -13.881912    13.128551    
S0417         19.885648     -13.938576    13.332147    
S0418         20.128568     -13.973863    13.537311    
S0419         20.399495     -13.992894    13.747643    
S0420         20.698109     -14.035544    13.966211    
S0421         21.025203     -14.053313    14.195993    
S0422         21.541376     -13.996364    14.169133    
S0423         22.032857     -13.961499    14.111067    
S0424         22.500768     -13.965845    14.02791     
S0425         22.944403     -13.990749    13.916237    
S0426         23.363576     -14.041605    13.777267    
S0427         23.757594     -14.116817    13.609662    
S0428         24.125633     -14.216328    13.412044    
S0429         24.469984     -14.31877     13.178902    
S0430         24.79541      -14.419562    12.914859    
S0431         25.272488     -14.513686    12.648547    
S0432         25.719104     -14.565944    12.36719     
S0433         26.134506     -14.582367    12.066302    
S0434         26.521954     -14.566647    11.742753    
S0435         26.888474     -14.497166    11.399797    
S0436         27.249783     -14.407344    11.031666    
S0437         27.600806     -14.217491    10.656825    
S0438         27.885352     -13.908435    10.277711    
S0439         28.134476     -13.401193    9.6932098    
S0440         28.112982     -13.227667    9.5237305    
S0441         28.053534     -13.053502    9.3636856    
S0442         27.968472     -12.877754    9.2157188    
S0443         27.867126     -12.690476    9.0834999    
S0444         27.75032      -12.48652     8.9678627    
S0445         27.570282     -12.289378    8.8706543    
S0446         27.380276     -12.055286    8.7991119    
S0447         27.275085     -11.492628    8.571666     
S0448         27.375067     -11.203027    8.4325302    
S0449         27.545648     -10.954326    8.3161041    
S0450         27.74791      -10.731194    8.2311211    
S0451         27.974481     -10.514953    8.1754433    
S0452         28.232397     -10.29828     8.1436119    
S0453         28.485303     -10.038091    8.1472954    
S0454         28.755414     -9.7653481    8.1848061    
S0455         29.127478     -9.2289574    8.6282272    
S0456         29.101599     -8.9966125    9.0173615    
S0457         29.074399     -8.7906853    9.3701981    
S0458         29.069644     -8.5800171    9.6926781    
S0459         29.004254     -8.3999428    10.009955    
S0460         28.910699     -8.2350929    10.313632    
S0461         28.759488     -8.110144     10.602512    
S0462         28.591016     -7.9924973    10.87691     
S0463         28.395728     -7.8882957    11.138873    
S0464         28.13959      -7.747998     11.44356     
S0465         27.85625      -7.6207443    11.721453    
S0466         27.578571     -7.4679283    11.981934    
S0467         27.281723     -7.3176567    12.217896    
S0468         26.974146     -7.158432     12.432164    
S0469         26.640982     -7.012468     12.61985     
S0470         26.291214     -6.8678329    12.783439    
S0471         25.926025     -6.7229355    12.923106    
S0472         25.550124     -6.5682312    13.04182     
S0473         24.921193     -6.3495487    13.179935    
S0474         24.313567     -6.1816174    13.252043    
S0475         23.720293     -6.0787079    13.253003    
S0476         23.144044     -6.0139423    13.185342    
S0477         22.573466     -6.0007099    13.045477    
S0478         21.97879      -5.9891216    12.83382     
S0479         21.323709     -6.0688705    12.542185    
S0480         20.727466     -6.3759125    12.17601     
S0481         22.259381     -12.984723    1.3268497    
S0482         22.048233     -13.305241    1.2594993    
S0483         21.905803     -13.630933    1.202739     
S0484         21.79929      -13.957535    1.161954     
S0485         21.751637     -14.300751    1.1280189    
S0486         21.73976      -14.664598    1.1052209    
S0487         21.821591     -15.045331    1.0829696    
S0488         21.964429     -15.442796    1.067782     
S0489         22.198424     -15.836714    1.0518807    
S0490         22.404272     -16.062778    0.82872944   
S0491         22.721147     -16.201894    0.62400794   
S0492         23.0504       -16.300676    0.47954698   
S0493         23.362926     -16.395024    0.39112034   
S0494         23.650279     -16.517673    0.34260309   
S0495         23.914285     -16.681975    0.32547462   
S0496         24.170871     -16.85229     0.35192208   
S0497         24.429152     -17.006454    0.42747436   
S0498         24.681601     -17.164937    0.54489436   
S0499         24.926151     -17.313519    0.64078865   
S0500         25.144196     -17.471472    0.77289      
S0501         25.338989     -17.627014    0.93825684   
S0502         25.517644     -17.770007    1.1380188    
S0503         25.694513     -17.881868    1.3765581    
S0504         25.876996     -17.950711    1.6559072    
S0505         26.057892     -17.985342    1.9738306    
S0506         26.231683     -17.995009    2.3291328    
S0507         26.398984     -17.97812     2.7217699    
S0508         26.559018     -17.965092    3.0131559    
S0509         26.682901     -17.9498      3.3107792    
S0510         26.775125     -17.912701    3.6114437    
S0511         26.831152     -17.86787     3.9190319    
S0512         26.862854     -17.781282    4.22309      
S0513         26.859995     -17.68315     4.5325134    
S0514         26.822714     -17.571892    4.8473537    
S0515         26.748331     -17.45294     5.1703323    
S0516         26.653522     -17.288268    5.485236     
S0517         26.720834     -17.211024    5.7066013    
S0518         26.80051      -17.103328    5.9067303    
S0519         26.894324     -16.962054    6.0845627    
S0520         27.008249     -16.810918    6.2585949    
S0521         27.142703     -16.618416    6.4077637    
S0522         27.298642     -16.389664    6.535614     
S0523         27.477948     -16.12429     6.6422867    
S0524         27.668536     -15.813141    6.7171043    
S0525         27.828693     -15.453436    6.7450829    
S0526         27.814517     -15.190843    6.9110611    
S0527         27.803339     -14.925705    7.1078247    
S0528         27.855676     -14.667029    7.27388      
S0529         27.93381      -14.391194    7.3778175    
S0530         27.954324     -14.074716    7.4458984    
S0531         27.87951      -13.718179    7.5098274    
S0532         27.725668     -13.328285    7.5735931    
S0533         27.5267       -12.873247    7.628183     
S0534         27.081821     -12.691485    7.3665649    
S0535         26.968155     -12.841321    7.0329758    
S0536         26.878928     -12.938821    6.694709     
S0537         26.810974     -13.001312    6.3505692    
S0538         26.783826     -12.929631    6.0254692    
S0539         26.757983     -12.917029    5.6759113    
S0540         26.750208     -12.89357     5.3141895    
S0541         26.765372     -12.838728    4.9453625    
S0542         26.807144     -12.675304    4.5998825    
S0543         26.86235      -12.570949    4.2527908    
S0544         26.867657     -12.539298    3.8926422    
S0545         26.823419     -12.525211    3.5448345    
S0546         26.731509     -12.521119    3.2092674    
S0547         26.595132     -12.519392    2.8826838    
S0548         26.428598     -12.462256    2.5565838    
S0549         26.190485     -12.532196    2.2494593    
S0550         25.924481     -12.536633    1.9411564    
S0551         25.613922     -12.528847    1.6445585    
S0552         25.271059     -12.476013    1.4795556    
S0553         24.926224     -12.487183    1.3336531    
S0554         24.588487     -12.454079    1.2402121    
S0555         24.252834     -12.441524    1.181013     
S0556         23.917876     -12.440476    1.1596763    
S0557         23.575932     -12.412436    1.193856     
S0558         23.228465     -12.453663    1.242516     
S0559         22.891457     -12.566477    1.3002773    
S0560         24.487306     -10.030807    1.9243317    
S0561         24.834338     -10.088024    2.0084377    
S0562         25.124992     -10.155588    2.1153877    
S0563         25.3586       -10.246872    2.247068     
S0564         25.54565      -10.340667    2.4092951    
S0565         25.697653     -10.40541     2.6040359    
S0566         25.812747     -10.444347    2.8291904    
S0567         25.896652     -10.448734    3.081254     
S0568         25.943555     -10.437138    3.3593773    
S0569         26.062314     -10.416664    3.7068432    
S0570         26.186176     -10.39327     4.0409069    
S0571         26.280127     -10.410446    4.3585552    
S0572         26.30882      -10.525778    4.6503174    
S0573         26.378531     -10.587429    4.9175007    
S0574         26.472745     -10.614878    5.1639706    
S0575         26.574365     -10.634464    5.3894741    
S0576         26.683304     -10.638681    5.593869     
S0577         26.794        -10.625674    5.7754967    
S0578         26.946625     -10.602734    5.9681904    
S0579         27.096652     -10.556038    6.145364     
S0580         27.24173      -10.520689    6.3164177    
S0581         27.384122     -10.473217    6.4726952    
S0582         27.52449      -10.403973    6.6063835    
S0583         27.658505     -10.358515    6.7455841    
S0584         27.789795     -10.303741    6.8702316    
S0585         27.917493     -10.239532    6.9802635    
S0586         28.242276     -10.061714    7.1296181    
S0587         28.399265     -9.8918564    7.1249664    
S0588         28.487793     -9.6811623    7.0821976    
S0589         28.561584     -9.4621658    6.9975906    
S0590         28.601404     -9.2180992    6.8696358    
S0591         28.534326     -8.9513992    6.6984177    
S0592         28.4409       -8.6735695    6.4629906    
S0593         28.433218     -8.3531731    6.1883938    
S0594         28.439935     -7.9748863    5.9236515    
S0595         28.531097     -7.8740143    5.7689522    
S0596         28.608456     -7.7615204    5.6024612    
S0597         28.687555     -7.633596     5.4329605    
S0598         28.744742     -7.4974983    5.2450058    
S0599         28.794058     -7.3482491    5.0465118    
S0600         28.815598     -7.1924927    4.8275047    
S0601         28.835092     -7.0193695    4.5998955    
S0602         28.826071     -6.8409546    4.3525177    
S0603         28.785565     -6.6650703    4.0867802    
S0604         28.773468     -6.588707     3.8230762    
S0605         28.733112     -6.5404694    3.5583054    
S0606         28.677487     -6.5155251    3.2996342    
S0607         28.61113      -6.513813     3.0497087    
S0608         28.544284     -6.5193741    2.8066713    
S0609         28.474463     -6.5344788    2.5696692    
S0610         28.400851     -6.5595573    2.3380444    
S0611         28.326071     -6.5823227    2.1091167    
S0612         28.250793     -6.5872414    1.8813305    
S0613         27.979733     -6.5575607    1.5958741    
S0614         27.706012     -6.4987206    1.3479313    
S0615         27.427951     -6.4261856    1.1409963    
S0616         27.149649     -6.3276703    0.97483397   
S0617         26.858542     -6.2473125    0.85162344   
S0618         26.558337     -6.1706974    0.77030687   
S0619         26.252448     -6.0847008    0.72950478   
S0620         25.933749     -6.0167542    0.73240643   
S0621         25.60892      -5.9415607    0.77629943   
S0622         25.219966     -5.8839878    0.83321562   
S0623         24.863129     -5.8487194    0.88617535   
S0624         24.518245     -5.8308533    0.90907307   
S0625         24.173454     -5.8654217    0.90611582   
S0626         23.83672      -5.9896427    0.90424871   
S0627         23.516211     -6.2056377    0.91325331   
S0628         23.244528     -6.5343857    0.97022152   
S0629         22.985506     -6.9217972    1.01622      
S0630         22.720676     -7.36455      1.0370901    
S0631         22.608723     -7.6901985    1.1417931    
S0632         22.574673     -8.026413     1.2625121    
S0633         22.585614     -8.3701996    1.375061     
S0634         22.728722     -8.6406631    1.4937321    
S0635         22.954419     -8.8453133    1.5950839    
S0636         23.215671     -9.0465248    1.6823877    
S0637         23.508212     -9.2701149    1.7641563    
S0638         23.843005     -9.511129     1.8431192    
