# Supplementary material for: Interspecific variation in the limb long bones among modern rhinoceroses—extent and drivers
Source: PeerJ. 2019 Sep 26;7:e7647. doi: 10.7717/peerj.7647 (PMC6766374; doi:10.7717/peerj.7647)
Supplement: Supplemental Information 9 [file peerj-07-7647-s009.zip › Femur/Ceratotherium_simum_2005_297_Femur_miroir.pts]

Version 1.0
639
S0000        2.7025242    26.492087    8.7147934   
S0001        0.88653049   27.050485    17.271512   
S0002        1.992038     25.303268    16.148314   
S0003        -4.2877121   23.083879    14.898642   
S0004        -2.5832533   26.579727    16.972743   
S0005        -5.2829159   27.531784    7.4692719   
S0006        3.2225937    20.737993    9.1550659   
S0007        5.7678741    21.891454    11.951298   
S0008        -0.576931    11.889187    13.967827   
S0009        -12.641016   10.453373    13.003906   
S0010        -17.007805   22.369231    13.620819   
S0011        -25.402017   18.939485    13.008148   
S0012        -30.759473   -1.4100837   13.055589   
S0013        -34.497214   4.1145332    15.538817   
S0014        -36.432169   6.9905678    15.09182    
S0015        -40.79245    9.9583687    12.023534   
S0016        -32.934796   10.03829     5.0861061   
S0017        -33.631253   7.0150688    4.7452087   
S0018        -28.79523    5.7154369    3.8980892   
S0019        -39.028238   0.58439474   7.8151138   
S0020        -39.191617   3.1204803    8.3726387   
S0021        -41.152423   5.0145081    7.9789597   
S0022        -41.068134   5.5643406    9.9044601   
S0023        -41.31571    9.0604713    11.202592   
S0024        -40.706519   7.4925056    8.0893631   
S0025        -40.240909   4.4636292    10.311672   
S0026        -38.761151   2.1071762    9.5466843   
S0027        1.7463837    25.301239    16.294786   
S0028        1.5238303    25.266124    16.486327   
S0029        1.2923262    25.24818     16.662553   
S0030        1.0486354    25.269527    16.799657   
S0031        0.79756489   25.334502    16.893665   
S0032        0.5475944    25.396666    16.995609   
S0033        0.29512324   25.46133     17.099646   
S0034        0.0380501    25.54935     17.182695   
S0035        -0.22264557  25.643671    17.264365   
S0036        -0.41555552  25.812338    17.407765   
S0037        -0.62672663  25.982758    17.486191   
S0038        -0.85405407  26.132825    17.520784   
S0039        -1.0962002   26.260947    17.511121   
S0040        -1.3499992   26.367593    17.451378   
S0041        -1.6324944   26.450626    17.390959   
S0042        -1.9286352   26.51474     17.282516   
S0043        -2.2422354   26.559415    17.137657   
S0044        -2.7516273   26.962808    16.751091   
S0045        -2.8489582   27.334702    16.433485   
S0046        -2.9280819   27.671005    16.101355   
S0047        -2.949049    27.948526    15.731502   
S0048        -2.9647945   28.191385    15.357893   
S0049        -2.9715431   28.403568    14.972351   
S0050        -2.9281197   28.544501    14.559532   
S0051        -2.9724546   28.768311    14.156703   
S0052        -2.9845751   28.959503    13.727036   
S0053        -3.1501421   29.266205    13.287817   
S0054        -3.2740444   29.434378    12.834857   
S0055        -3.3915302   29.510605    12.361451   
S0056        -3.6143227   29.677219    11.950378   
S0057        -3.830468    29.753391    11.523772   
S0058        -4.0819622   29.80773     11.113967   
S0059        -4.3625515   29.829645    10.715514   
S0060        -4.6223064   29.740811    10.288139   
S0061        -4.9801445   29.727722    9.9273903   
S0062        -5.6473358   29.513623    9.4622765   
S0063        -6.1276176   29.373978    9.0577301   
S0064        -6.6055092   29.247       8.7616409   
S0065        -6.9821815   29.026117    8.5007767   
S0066        -6.9352745   28.813126    8.2222572   
S0067        -6.5446945   28.669141    8.0098618   
S0068        -5.8953159   28.586948    7.9392738   
S0069        -5.6533901   28.122974    7.7857674   
S0070        -4.9664318   27.45546     7.22314     
S0071        -4.6328514   27.381592    7.0262413   
S0072        -4.2758099   27.31203     6.8812614   
S0073        -3.8929821   27.246298    6.7876396   
S0074        -3.4802547   27.198148    6.7605522   
S0075        -3.0409601   27.178494    6.8135971   
S0076        -2.5784925   27.146985    6.9002884   
S0077        -2.0932457   27.141385    7.0668747   
S0078        -1.5665258   27.086551    7.2113136   
S0079        -1.2317831   27.089438    7.3150604   
S0080        -0.883498    27.066006    7.4385353   
S0081        -0.53245091  27.023798    7.5864235   
S0082        -0.16960512  26.942548    7.7347855   
S0083        0.19983842   26.835355    7.9146278   
S0084        0.61259499   26.640048    8.0340485   
S0085        1.0501748    26.398108    8.1726852   
S0086        1.5240665    26.079849    8.257019    
S0087        1.9889212    25.701736    8.1744522   
S0088        2.3971069    25.286095    8.236969    
S0089        2.7507608    24.968994    8.3804977   
S0090        3.0627792    24.700494    8.5221634   
S0091        3.3745678    24.4436      8.6511055   
S0092        3.663802     24.275487    8.9078323   
S0093        3.8443878    24.258221    9.3592094   
S0094        4.0943588    24.237256    9.7798996   
S0095        4.3070862    24.320676    10.317611   
S0096        4.3757942    24.496948    10.973274   
S0097        4.3716557    24.488832    11.487753   
S0098        4.4591557    24.499971    11.995101   
S0099        4.512899     24.490117    12.521816   
S0100        4.2737835    24.597305    13.073799   
S0101        4.1598099    24.577107    13.668387   
S0102        3.7776436    24.69839     14.273132   
S0103        3.3501926    24.791827    14.933282   
S0104        2.691592     25.061412    15.522389   
S0105        5.7730751    21.736414    11.475351   
S0106        5.7580616    21.561476    11.011874   
S0107        5.6573635    21.315041    10.598886   
S0108        5.5534084    21.051558    10.199126   
S0109        5.4376373    20.773785    9.8069717   
S0110        5.2928104    20.46741     9.4328262   
S0111        5.1150326    20.123814    9.0858978   
S0112        4.9103016    19.76438     8.7389267   
S0113        4.6785782    19.32916     8.4805801   
S0114        4.4575817    18.922023    8.2971413   
S0115        4.2616817    18.504655    8.1285995   
S0116        4.0763206    18.082161    7.9728355   
S0117        3.8959244    17.648651    7.8359123   
S0118        3.7125175    17.200571    7.710508    
S0119        3.5971828    16.692705    7.6829346   
S0120        3.4938515    16.164226    7.6770844   
S0121        3.4190685    15.606392    7.7129745   
S0122        3.4041866    15.03223     7.8486885   
S0123        3.4855534    14.491556    7.8956017   
S0124        3.5983944    14.016261    8.064077    
S0125        3.6877842    13.581459    8.2617165   
S0126        3.7677013    13.197134    8.5081688   
S0127        3.8328506    12.859471    8.7974655   
S0128        3.898177     12.587562    9.1441116   
S0129        3.9179337    12.324635    9.507515    
S0130        3.8991901    12.068889    9.8965027   
S0131        3.8767269    11.868241    10.340508   
S0132        3.8802677    11.678339    10.734333   
S0133        3.9398483    11.653724    11.174776   
S0134        3.9510715    11.515022    11.5732     
S0135        3.9958454    11.489151    11.996442   
S0136        4.044923     11.489153    12.424834   
S0137        4.100729     11.527207    12.862727   
S0138        4.1749039    11.633301    13.304678   
S0139        4.2470692    11.76181     13.760451   
S0140        4.3433659    11.956951    14.211964   
S0141        4.5193745    12.008128    14.540547   
S0142        4.7019924    12.120673    14.829924   
S0143        4.8796391    12.279186    15.086914   
S0144        5.0112514    12.445295    15.349229   
S0145        5.1363152    12.660096    15.569608   
S0146        5.1990364    12.862651    15.825293   
S0147        5.25121      13.116129    16.031853   
S0148        5.2623306    13.364531    16.276067   
S0149        5.2488323    13.670972    16.448727   
S0150        4.8807446    13.888089    16.496153   
S0151        4.567223     14.146149    16.507762   
S0152        4.2839684    14.341988    16.616084   
S0153        4.0323444    14.53679     16.727191   
S0154        3.8194893    14.744496    16.830122   
S0155        3.6670624    15.003346    16.881836   
S0156        3.5508633    15.258868    16.94567    
S0157        3.4767658    15.524193    17.004213   
S0158        3.4371933    15.784097    17.08907    
S0159        3.0862162    15.999391    17.073851   
S0160        2.8347046    16.226039    17.079208   
S0161        2.6567972    16.47473     17.132317   
S0162        2.5721298    16.760574    17.185124   
S0163        2.6169331    17.073849    17.176718   
S0164        2.7510775    17.419669    17.185417   
S0165        3.0008846    17.784013    17.150963   
S0166        3.335358     18.196617    17.168471   
S0167        3.7833389    18.617368    17.122798   
S0168        4.0524632    18.963947    16.999033   
S0169        4.3069099    19.289545    16.856853   
S0170        4.5381466    19.584778    16.674763   
S0171        4.7464005    19.853702    16.464171   
S0172        4.9324966    20.096797    16.228256   
S0173        5.1023045    20.318738    15.975247   
S0174        5.2569916    20.520853    15.704857   
S0175        5.3738262    20.669873    15.384538   
S0176        5.5109501    20.857091    15.096432   
S0177        5.6031734    21.038643    14.817041   
S0178        5.6609791    21.162975    14.493396   
S0179        5.7160801    21.299364    14.170987   
S0180        5.7564987    21.422305    13.833662   
S0181        5.7909126    21.545583    13.487321   
S0182        5.8379887    21.684741    13.13302    
S0183        5.8405952    21.768602    12.748954   
S0184        5.8328629    21.844319    12.352095   
S0185        -0.94075422  11.808047    13.768568   
S0186        -1.3039103   11.700079    13.582248   
S0187        -1.6514757   11.557548    13.388434   
S0188        -2.0128881   11.427265    13.192917   
S0189        -2.3770746   11.289083    12.990515   
S0190        -2.7559591   11.155762    12.790217   
S0191        -3.1435102   11.011327    12.586553   
S0192        -3.5681759   10.918515    12.416374   
S0193        -4.0044548   10.863412    12.261784   
S0194        -4.4827324   10.738575    12.136731   
S0195        -4.9457203   10.569269    11.982832   
S0196        -5.4213123   10.468329    11.850694   
S0197        -5.9339237   10.510053    11.804202   
S0198        -6.4206131   10.467746    11.703358   
S0199        -6.898204    10.399981    11.562452   
S0200        -7.3807228   10.345284    11.393669   
S0201        -7.8798622   10.366081    11.295155   
S0202        -8.3711037   10.435634    11.331549   
S0203        -8.8128929   10.396864    11.362517   
S0204        -9.282193    10.402725    11.405035   
S0205        -9.7050362   10.37438     11.714283   
S0206        -10.137144   10.344639    11.997614   
S0207        -10.618262   10.350338    12.163544   
S0208        -11.098005   10.361028    12.377663   
S0209        -11.59835    10.385506    12.579343   
S0210        -12.112025   10.420071    12.788969   
S0211        -17.442961   22.517662    13.476335   
S0212        -17.792001   22.84548     13.367982   
S0213        -18.13757    23.176257    13.231958   
S0214        -17.937146   23.580948    13.165152   
S0215        -17.935896   23.873917    13.001207   
S0216        -17.930739   24.145197    12.799533   
S0217        -17.639963   24.396109    12.579387   
S0218        -17.556369   24.649095    12.3128     
S0219        -17.553685   24.884663    12.024419   
S0220        -18.175192   25.074191    11.364259   
S0221        -17.738321   25.331932    10.764587   
S0222        -17.103017   25.578517    10.564049   
S0223        -16.584837   25.770218    10.500867   
S0224        -16.214859   25.904153    10.335262   
S0225        -15.988376   25.997971    9.9669518   
S0226        -15.907011   26.076489    9.4543076   
S0227        -15.734846   26.10802     9.0705795   
S0228        -15.524597   26.091077    8.6871353   
S0229        -15.743404   25.976419    8.4929504   
S0230        -16.573236   25.840781    8.431221    
S0231        -17.146835   25.668918    8.346804    
S0232        -17.676147   25.529964    8.1837669   
S0233        -18.228      25.409518    7.9761864   
S0234        -18.813174   25.258195    7.7972275   
S0235        -19.415768   25.073586    7.6472527   
S0236        -20.029616   24.869101    7.50578     
S0237        -20.645535   24.619223    7.4084747   
S0238        -21.195032   24.261792    7.3262169   
S0239        -21.705687   23.899602    7.3285629   
S0240        -22.197289   23.555385    7.3745384   
S0241        -22.661308   23.210695    7.4917068   
S0242        -23.085045   22.859444    7.696833    
S0243        -23.471268   22.507565    7.9814621   
S0244        -23.820319   22.15766     8.3430595   
S0245        -24.172958   21.807504    8.7464645   
S0246        -24.462534   21.458403    9.2512535   
S0247        -24.743753   21.183368    9.7691803   
S0248        -25.030028   20.905685    10.238227   
S0249        -25.14722    20.634267    10.747889   
S0250        -25.27943    20.35672     11.198561   
S0251        -25.416014   20.073386    11.606213   
S0252        -25.575137   19.770216    11.977688   
S0253        -25.583501   19.474927    12.35343    
S0254        -25.465089   19.222499    12.701543   
S0255        -5.4656334   27.260336    7.8962418   
S0256        -5.6633011   26.961447    8.29011     
S0257        -5.9119919   26.60636     8.5763863   
S0258        -6.157304    26.237494    8.829866    
S0259        -6.4106125   25.844449    9.0266045   
S0260        -6.6613396   25.436653    9.2002876   
S0261        -6.912191    25.014465    9.3625923   
S0262        -7.1714973   24.569815    9.4857613   
S0263        -7.4384918   24.108801    9.5942017   
S0264        -7.8131851   23.662248    9.7058876   
S0265        -8.1804504   23.226402    9.8200485   
S0266        -8.5480209   22.804042    9.9048874   
S0267        -8.9285492   22.410658    9.9481583   
S0268        -9.3245155   22.050487    9.9537041   
S0269        -9.7142334   21.699858    9.9532822   
S0270        -10.084953   21.345239    9.9634239   
S0271        -10.459324   21.008432    9.9447296   
S0272        -10.805322   20.670151    9.97929     
S0273        -11.232346   20.279407    10.011329   
S0274        -11.68534    19.910852    9.9973534   
S0275        -12.141467   19.552574    10.011253   
S0276        -12.598174   19.199513    10.069597   
S0277        -13.073639   18.864684    10.104319   
S0278        -13.562425   18.544652    10.134386   
S0279        -14.066852   18.243614    10.149986   
S0280        -14.58316    17.957663    10.166791   
S0281        -15.10896    17.682085    10.193964   
S0282        -15.699951   17.346019    10.125943   
S0283        -16.250111   17.013251    10.093466   
S0284        -16.763503   16.682353    10.098168   
S0285        -17.256497   16.410023    10.036647   
S0286        -17.717816   16.164122    9.9681946   
S0287        -18.14332    15.920076    9.936161    
S0288        -18.540419   15.716545    9.8721107   
S0289        -18.903822   15.522798    9.829641    
S0290        -19.23848    15.369693    9.7560211   
S0291        -19.551643   15.188802    9.6960434   
S0292        -19.892371   14.988887    9.6451332   
S0293        -20.263623   14.784909    9.5781021   
S0294        -20.666197   14.579034    9.491378    
S0295        -21.094865   14.351492    9.4176796   
S0296        -21.555266   14.12225     9.3234879   
S0297        -22.044531   13.87674     9.2316238   
S0298        -22.569565   13.657294    9.0782776   
S0299        -23.121526   13.416035    8.9368332   
S0300        -23.674147   13.150543    8.8022392   
S0301        -24.23069    12.849367    8.713855    
S0302        -24.796864   12.599577    8.5457481   
S0303        -25.369319   12.352039    8.369207    
S0304        -25.94725    12.090611    8.2074142   
S0305        -26.531967   11.8327      8.0344078   
S0306        -27.123697   11.589915    7.8346085   
S0307        -27.721964   11.354292    7.6195984   
S0308        -28.326465   11.128433    7.3870041   
S0309        -28.847018   10.912728    7.1969391   
S0310        -29.365231   10.700072    7.0106064   
S0311        -29.879593   10.513746    6.8072739   
S0312        -30.398532   10.321623    6.636483    
S0313        -30.919083   10.170627    6.4232315   
S0314        -31.445663   10.049581    6.1763607   
S0315        -31.989764   9.9423538    5.9044121   
S0316        -32.482346   9.9562302    5.5097378   
S0317        2.8621073    20.527377    9.0981094   
S0318        2.4639204    20.306038    9.0989357   
S0319        2.0432568    20.078325    9.1016357   
S0320        1.5990547    19.847426    9.1527855   
S0321        1.133496     19.609169    9.1931282   
S0322        0.6451014    19.364761    9.2576515   
S0323        0.13204427   19.110715    9.2957291   
S0324        -0.40508595  18.849551    9.3437973   
S0325        -0.96463108  18.583223    9.3790436   
S0326        -1.4127349   18.396672    9.4174751   
S0327        -1.8843685   18.204002    9.5139862   
S0328        -2.3744394   18.010756    9.5904327   
S0329        -2.882881    17.817966    9.686779    
S0330        -3.41106     17.622234    9.7472702   
S0331        -3.958815    17.42473     9.8016792   
S0332        -4.5233635   17.228893    9.8775116   
S0333        -5.1101818   17.027853    9.916684    
S0334        -5.7136993   16.827917    9.9719841   
S0335        -6.2387554   16.655269    10.070251   
S0336        -6.7808144   16.482481    10.153475   
S0337        -7.3394608   16.303926    10.202764   
S0338        -7.9134621   16.123427    10.236401   
S0339        -8.5021027   15.938104    10.244233   
S0340        -9.1066322   15.753287    10.241771   
S0341        -9.7281204   15.570241    10.232043   
S0342        -10.367526   15.389349    10.218557   
S0343        -11.023349   15.206522    10.190251   
S0344        -11.575624   15.032095    10.154102   
S0345        -12.135101   14.846918    10.119112   
S0346        -12.701209   14.650307    10.081375   
S0347        -13.272444   14.440804    10.033311   
S0348        -13.848004   14.217603    9.9725159   
S0349        -14.432751   13.985765    9.9227928   
S0350        -15.02401    13.742494    9.8704765   
S0351        -15.620226   13.485817    9.8091774   
S0352        -16.225821   13.221327    9.7572113   
S0353        -16.885265   12.940007    9.6832245   
S0354        -17.524028   12.647375    9.5585167   
S0355        -18.152734   12.358299    9.4253159   
S0356        -18.772423   12.073803    9.2877449   
S0357        -19.387735   11.797369    9.1622543   
S0358        -19.991888   11.52278     9.0238701   
S0359        -20.583272   11.249403    8.8678963   
S0360        -21.164613   10.979442    8.704287    
S0361        -21.743427   10.717077    8.556028    
S0362        -22.249852   10.456283    8.4213745   
S0363        -22.739284   10.194238    8.2580917   
S0364        -23.228015   9.9393837    8.1038673   
S0365        -23.700351   9.6838219    7.9255585   
S0366        -24.159865   9.4296288    7.7322014   
S0367        -24.608664   9.1779533    7.527626    
S0368        -25.059674   8.9336876    7.3309242   
S0369        -25.500055   8.6913185    7.1217285   
S0370        -25.923199   8.4490166    6.8908264   
S0371        -26.4457     8.1890686    6.5616058   
S0372        -26.914111   7.919561     6.2275257   
S0373        -27.34462    7.6423042    5.9119488   
S0374        -27.73732    7.3524841    5.6126514   
S0375        -28.077975   7.0459061    5.3076092   
S0376        -28.351782   6.7252693    4.9780712   
S0377        -28.552994   6.3984661    4.6213238   
S0378        -28.687299   6.0711723    4.2492794   
S0379        -32.877225   9.847892     4.9736786   
S0380        -32.972382   9.5220291    4.9607704   
S0381        -33.088696   9.2197289    4.9668022   
S0382        -33.152478   8.8974663    4.9261116   
S0383        -33.301315   8.5935562    4.9400497   
S0384        -33.488571   8.2709       4.9510315   
S0385        -33.653613   7.8767494    4.9108021   
S0386        -33.646884   7.4244377    4.8063263   
S0387        -33.431363   6.8959282    4.5473034   
S0388        -33.234137   6.8181328    4.3723595   
S0389        -33.059402   6.6691887    4.2482273   
S0390        -32.829294   6.5613998    4.1581219   
S0391        -32.557895   6.5311485    4.0926311   
S0392        -32.259048   6.5201675    4.0598755   
S0393        -31.933221   6.5663445    4.0590977   
S0394        -31.582208   6.6860519    4.1078976   
S0395        -31.199234   6.7417366    4.1612408   
S0396        -30.834329   6.7972893    4.1284538   
S0397        -30.494504   6.847541     4.1237591   
S0398        -30.182227   6.8613342    4.1191746   
S0399        -29.89599    6.8398438    4.1081093   
S0400        -29.628729   6.8230247    4.083453    
S0401        -29.363858   6.7464119    4.0282288   
S0402        -29.101981   6.5538048    3.9499447   
S0403        -28.891464   6.1915573    3.8927315   
S0404        -28.650308   5.5646439    4.2119537   
S0405        -28.740173   5.3004303    4.5494133   
S0406        -28.847223   5.0531826    4.8199818   
S0407        -29.005154   4.7978092    5.0422066   
S0408        -29.176389   4.5202377    5.2486248   
S0409        -29.410806   4.2223061    5.4207687   
S0410        -29.710901   3.9075466    5.5525497   
S0411        -30.071655   3.5753574    5.6470768   
S0412        -30.497867   3.2404236    5.6658173   
S0413        -30.67258    2.8980761    5.5573559   
S0414        -30.881113   2.5748503    5.4172169   
S0415        -31.126904   2.3113913    5.2225464   
S0416        -31.407431   2.1215048    4.9920822   
S0417        -31.717368   1.9663664    4.7630886   
S0418        -32.053922   1.7704885    4.5634682   
S0419        -32.422348   1.5922812    4.3537609   
S0420        -32.823068   1.467193     4.1232529   
S0421        -33.254572   1.3901213    3.8776711   
S0422        -33.805368   1.3399652    3.736504    
S0423        -34.333606   1.2602023    3.6667572   
S0424        -34.814798   1.089368     3.6605274   
S0425        -35.259      0.92568121   3.7062099   
S0426        -35.671762   0.77837963   3.8070545   
S0427        -36.05769    0.65224152   3.9653976   
S0428        -36.412784   0.53008981   4.1825626   
S0429        -36.745551   0.43476014   4.456876    
S0430        -37.05658    0.3710881    4.7826012   
S0431        -37.3216     0.36863368   5.1405807   
S0432        -37.558035   0.34445207   5.5077656   
S0433        -37.788452   0.27747712   5.8538303   
S0434        -38.021359   0.23528414   6.1847637   
S0435        -38.246176   0.24233627   6.5157257   
S0436        -38.460898   0.28270352   6.8455353   
S0437        -38.663409   0.3542325    7.1738312   
S0438        -38.860275   0.44307342   7.4969131   
S0439        -39.140503   0.73132801   7.9728622   
S0440        -39.233313   0.92894373   8.100412    
S0441        -39.279071   1.1663108    8.2090042   
S0442        -39.282538   1.4253309    8.3029961   
S0443        -39.284662   1.7068485    8.3699799   
S0444        -39.286819   2.0173237    8.4072449   
S0445        -39.234198   2.3561441    8.4334167   
S0446        -39.155219   2.7336548    8.4374336   
S0447        -39.350177   3.4176666    8.5332047   
S0448        -39.571735   3.6712166    8.6546875   
S0449        -39.816858   3.8937107    8.7588783   
S0450        -39.965289   4.1557083    8.7302071   
S0451        -40.156491   4.3802727    8.6605301   
S0452        -40.379156   4.5724125    8.5582298   
S0453        -40.619595   4.7405014    8.4125824   
S0454        -40.925018   4.8824314    8.2537697   
S0455        -41.258633   5.2433681    7.5523109   
S0456        -41.26272    5.4581966    7.1211639   
S0457        -41.219064   5.6571972    6.7156403   
S0458        -41.124759   5.836068     6.3414833   
S0459        -40.986902   5.9955936    6.0021446   
S0460        -40.832608   6.1485374    5.6917427   
S0461        -40.681583   6.3075188    5.3987663   
S0462        -40.519183   6.4675133    5.1222301   
S0463        -40.343961   6.6275078    4.8605015   
S0464        -40.089664   6.8863136    4.56991     
S0465        -39.813254   7.1491127    4.3178272   
S0466        -39.516397   7.4169823    4.1032074   
S0467        -39.19025    7.6833755    3.9341724   
S0468        -38.845563   7.9552544    3.8014957   
S0469        -38.490079   8.2417343    3.6970295   
S0470        -38.11329    8.5352592    3.6319073   
S0471        -37.700378   8.8150833    3.618692    
S0472        -37.26748    9.0987427    3.6411793   
S0473        -36.888513   9.334481     3.6689533   
S0474        -36.49953    9.5546181    3.7293259   
S0475        -36.100757   9.7683945    3.8099224   
S0476        -35.680942   9.9766701    3.9048355   
S0477        -35.216547   10.152866    4.0266445   
S0478        -34.693268   10.300793    4.1751511   
S0479        -34.116132   10.295232    4.4222137   
S0480        -33.508685   10.228721    4.7164612   
S0481        -34.057056   4.0613373    15.581161   
S0482        -33.65376    3.9543758    15.631857   
S0483        -33.351779   3.7412354    15.705154   
S0484        -33.086938   3.5294086    15.74704    
S0485        -32.888968   3.2822201    15.777496   
S0486        -32.744888   3.0121416    15.794301   
S0487        -32.566376   2.7465672    15.779353   
S0488        -32.487024   2.4281275    15.763947   
S0489        -32.446854   2.0797068    15.733173   
S0490        -32.435617   1.7547234    15.839211   
S0491        -32.448843   1.4392761    15.952045   
S0492        -32.529968   1.1516199    16.083522   
S0493        -32.659793   0.89731894   16.223427   
S0494        -32.768732   0.64289269   16.357243   
S0495        -32.891446   0.39916317   16.49579    
S0496        -33.041971   0.17456261   16.641069   
S0497        -33.23801    -0.015381251 16.787833   
S0498        -33.452463   -0.18993266  16.935989   
S0499        -33.714612   -0.44475832  16.971484   
S0500        -33.957434   -0.70178838  16.951891   
S0501        -34.194821   -0.9478384   16.870694   
S0502        -34.418192   -1.1895086   16.731206   
S0503        -34.616968   -1.4377583   16.538742   
S0504        -34.801407   -1.6809464   16.287997   
S0505        -34.957104   -1.9387863   15.98744    
S0506        -35.10119    -2.1877785   15.627026   
S0507        -35.222992   -2.4456322   15.213666   
S0508        -35.271231   -2.5659885   14.883719   
S0509        -35.340906   -2.6557457   14.548764   
S0510        -35.440439   -2.6982903   14.21042    
S0511        -35.556012   -2.7220867   13.870259   
S0512        -35.693582   -2.7150433   13.528047   
S0513        -35.853467   -2.6768349   13.184531   
S0514        -36.034061   -2.6105133   12.83893    
S0515        -36.227475   -2.528779    12.48274    
S0516        -36.44205    -2.4168369   12.122095   
S0517        -36.676529   -2.2572567   11.769243   
S0518        -36.941055   -2.0374458   11.480782   
S0519        -37.175754   -1.7651312   11.251411   
S0520        -37.378537   -1.506648    11.024826   
S0521        -37.545261   -1.2375326   10.81801    
S0522        -37.69845    -0.98625097  10.608736   
S0523        -37.825797   -0.72714572  10.413024   
S0524        -37.974597   -0.51427298  10.204002   
S0525        -38.147852   -0.35415826  9.9953712   
S0526        -38.4211     -0.083830738 9.7338547   
S0527        -38.642252   0.17901984   9.5185692   
S0528        -38.832263   0.4250092    9.3580238   
S0529        -38.974606   0.67571092   9.2552177   
S0530        -39.085367   0.93154526   9.2132401   
S0531        -39.133997   1.2145629    9.2249176   
S0532        -39.127502   1.5317167    9.2885437   
S0533        -38.994608   1.8542675    9.3904442   
S0534        -38.581076   2.1072641    9.9315849   
S0535        -38.364075   1.9977232    10.306577   
S0536        -38.265894   2.0152153    10.650698   
S0537        -38.237244   2.0772457    10.96314    
S0538        -38.245367   2.1329491    11.251469   
S0539        -38.278073   2.1693361    11.521775   
S0540        -38.350089   2.2059095    11.770497   
S0541        -38.435635   2.2251787    12.007981   
S0542        -38.541586   2.2444151    12.231862   
S0543        -38.484415   2.4807224    12.507436   
S0544        -38.41615    2.6821766    12.804494   
S0545        -38.308554   2.820583     13.122391   
S0546        -38.205164   2.9249958    13.450453   
S0547        -38.118839   3.0107214    13.790294   
S0548        -38.026254   3.0541996    14.143262   
S0549        -37.92756    3.0512451    14.508607   
S0550        -37.84805    3.03941      14.889845   
S0551        -37.794385   3.0462116    15.289561   
S0552        -37.370929   3.1559544    15.49774    
S0553        -37.009613   3.3640747    15.662469   
S0554        -36.667343   3.585313     15.754292   
S0555        -36.304962   3.7390736    15.817114   
S0556        -35.944891   3.8749443    15.831203   
S0557        -35.587759   4.003825     15.787964   
S0558        -35.225281   4.107053     15.707149   
S0559        -34.857004   4.1612309    15.613023   
S0560        -36.832632   6.8253738    15.086766   
S0561        -37.161349   6.6244682    15.062447   
S0562        -37.459521   6.4474785    14.996938   
S0563        -37.70567    6.2632282    14.901692   
S0564        -37.892792   6.0641186    14.779829   
S0565        -38.016211   5.8468121    14.632999   
S0566        -38.091226   5.6296669    14.453944   
S0567        -38.143356   5.4374523    14.232051   
S0568        -38.181976   5.2745964    13.964651   
S0569        -38.218228   5.1444149    13.744608   
S0570        -38.268069   5.0286346    13.518445   
S0571        -38.324109   4.9218292    13.287631   
S0572        -38.386652   4.8279804    13.050536   
S0573        -38.423264   4.7000584    12.831201   
S0574        -38.450989   4.5430515    12.621635   
S0575        -38.495605   4.3962048    12.400823   
S0576        -38.561322   4.313763     12.15686    
S0577        -38.619113   4.293605     11.90818    
S0578        -38.832126   4.2660221    11.709776   
S0579        -39.036365   4.2752094    11.510728   
S0580        -39.233072   4.3245991    11.317838   
S0581        -39.421878   4.388744     11.134625   
S0582        -39.602069   4.4292393    10.958658   
S0583        -39.773645   4.4568909    10.788931   
S0584        -39.937329   4.4624393    10.62362    
S0585        -40.094232   4.4497574    10.462821   
S0586        -40.538443   4.6066685    10.119398   
S0587        -40.829202   4.8250301    9.9799889   
S0588        -40.996851   5.0940857    9.9048233   
S0589        -41.09071    5.3378277    9.8845627   
S0590        -41.0784     5.5551857    9.9296776   
S0591        -41.035184   5.7677094    10.033848   
S0592        -41.053149   6.0146927    10.175665   
S0593        -41.110739   6.2929787    10.346447   
S0594        -41.183621   6.5781548    10.531237   
S0595        -41.249072   6.7282135    10.67733    
S0596        -41.317416   6.8909698    10.823834   
S0597        -41.388718   7.0666031    10.969971   
S0598        -41.45589    7.2542633    11.121103   
S0599        -41.531482   7.4558449    11.267626   
S0600        -41.611102   7.6710953    11.413845   
S0601        -41.695383   7.9004143    11.560997   
S0602        -41.766422   8.1396103    11.720754   
S0603        -41.803534   8.3823006    11.896874   
S0604        -41.876422   8.3801361    12.152347   
S0605        -41.882227   8.3672897    12.419884   
S0606        -41.869278   8.3513969    12.678902   
S0607        -41.852139   8.3506065    12.930936   
S0608        -41.815591   8.346283     13.177448   
S0609        -41.765982   8.3493927    13.421527   
S0610        -41.698087   8.351683     13.667699   
S0611        -41.619366   8.3755859    13.918431   
S0612        -41.566418   8.5048782    14.123616   
S0613        -41.386108   8.6506805    14.205492   
S0614        -41.183673   8.8346336    14.267686   
S0615        -40.997198   9.0699341    14.305672   
S0616        -40.812146   9.3260811    14.338904   
S0617        -40.594983   9.5764008    14.381654   
S0618        -40.316647   9.8019684    14.441525   
S0619        -39.977649   10.00118     14.51711    
S0620        -39.618823   10.209087    14.592638   
S0621        -39.239664   10.428304    14.667557   
S0622        -38.974768   10.616209    14.718124   
S0623        -38.71098    10.779655    14.768953   
S0624        -38.431778   10.887431    14.828036   
S0625        -38.139243   10.940334    14.892732   
S0626        -37.83479    10.935001    14.960027   
S0627        -37.521399   10.873613    15.028101   
S0628        -37.207016   10.736221    15.082974   
S0629        -36.851321   10.660918    15.211745   
S0630        -36.505536   10.455872    15.297339   
S0631        -36.326102   10.160847    15.405331   
S0632        -36.193237   9.8537056    15.488716   
S0633        -36.118875   9.5232536    15.535062   
S0634        -36.010266   9.1829155    15.567392   
S0635        -35.986826   8.8002701    15.548563   
S0636        -35.88732    8.353138     15.518356   
S0637        -35.96669    7.8769142    15.428998   
S0638        -36.20379    7.4454834    15.275812   
