# Supplementary material for: Interspecific variation in the limb long bones among modern rhinoceroses—extent and drivers
Source: PeerJ. 2019 Sep 26;7:e7647. doi: 10.7717/peerj.7647 (PMC6766374; doi:10.7717/peerj.7647)
Supplement: Supplemental Information 9 [file peerj-07-7647-s009.zip › Femur/Ceratotherium_simum_2018_143_Femur.pts]

Version 1.0
639
S0000        -6.9391373   -10.632001   25.501981   
S0001        -5.7817749   -15.982036   21.141649   
S0002        -4.3226112   -14.859955   21.576392   
S0003        -4.7743629   -11.123605   16.164645   
S0004        -7.7262291   -13.594797   17.369939   
S0005        -10.397617   -4.6289909   20.507889   
S0006        -0.79105949  -8.6248596   23.09489    
S0007        -0.6801218   -12.655491   23.944168   
S0008        5.6583984    -8.4163864   16.816046   
S0009        2.9468658    -2.8887781   8.6003967   
S0010        -8.8133507   -3.9091274   6.2360603   
S0011        -9.7460541   1.5097425    2.1027252   
S0012        6.7461166    8.3718597    -10.116037  
S0013        1.4179335    7.0764877    -12.826981  
S0014        -2.318404    7.946199     -13.091663  
S0015        -6.997493    11.33755     -13.841809  
S0016        -4.4456261   14.109528    -5.202211   
S0017        -1.8806046   14.848517    -6.0297714  
S0018        0.46064682   13.92968     -1.6990852  
S0019        1.2050898    16.040839    -12.953049  
S0020        -0.2747864   14.951779    -12.666961  
S0021        -2.3573891   15.533197    -13.741605  
S0022        -2.9955299   13.9317      -14.072012  
S0023        -6.3778885   12.760588    -13.858826  
S0024        -4.8163193   14.952534    -12.792619  
S0025        -1.6549946   12.907092    -13.720862  
S0026        0.76904678   13.950436    -13.18638   
S0027        -4.4761997   -15.075516   21.228307   
S0028        -4.7519836   -15.210248   20.923938   
S0029        -4.889769    -15.365436   20.598257   
S0030        -5.0639297   -15.47366    20.294685   
S0031        -5.2543327   -15.541588   20.012112   
S0032        -5.4705971   -15.560727   19.762027   
S0033        -5.6767609   -15.549339   19.522203   
S0034        -5.8519894   -15.52769    19.269627   
S0035        -6.0375427   -15.469142   19.036627   
S0036        -6.2286686   -15.352097   18.784795   
S0037        -6.4387619   -15.19274    18.568469   
S0038        -6.6407837   -15.021065   18.353526   
S0039        -6.841143    -14.822643   18.169705   
S0040        -7.0346672   -14.584444   18.053247   
S0041        -7.21455     -14.360443   17.873802   
S0042        -7.3924606   -14.134483   17.668843   
S0043        -7.5634537   -13.877078   17.507802   
S0044        -8.1274101   -13.402628   17.412442   
S0045        -8.497464    -13.162143   17.510742   
S0046        -8.8003563   -12.870473   17.687662   
S0047        -9.0820976   -12.582028   17.836734   
S0048        -9.3520668   -12.292671   17.959544   
S0049        -9.6050972   -11.994159   18.071387   
S0050        -9.8163742   -11.675616   18.201164   
S0051        -9.9760056   -11.335886   18.355115   
S0052        -10.173875   -11.003889   18.445837   
S0053        -10.318825   -10.627252   18.46259    
S0054        -10.49181    -10.26914    18.453975   
S0055        -10.681188   -9.9310936   18.425711   
S0056        -10.857494   -9.5997452   18.409033   
S0057        -11.014764   -9.2705849   18.412206   
S0058        -11.17755    -8.9529861   18.407762   
S0059        -11.2982     -8.6270683   18.451534   
S0060        -11.400861   -8.3060738   18.514456   
S0061        -11.48542    -7.9931168   18.595074   
S0062        -11.614977   -7.5854385   18.681795   
S0063        -11.682178   -7.1907951   18.801909   
S0064        -11.709839   -6.7988426   18.925098   
S0065        -11.648505   -6.4240135   19.111577   
S0066        -11.569052   -6.0182392   19.269531   
S0067        -11.42236    -5.5903229   19.463182   
S0068        -11.169939   -5.1914276   19.746912   
S0069        -10.82347    -4.8506676   20.104492   
S0070        -10.073881   -4.5795425   20.844131   
S0071        -9.7269547   -4.6462803   21.187512   
S0072        -9.392012    -4.8073109   21.5099     
S0073        -9.0923225   -5.0591675   21.794421   
S0074        -8.8029945   -5.3448711   22.059663   
S0075        -8.5060753   -5.6550251   22.31918    
S0076        -8.1909271   -5.9883972   22.580269   
S0077        -7.8465553   -6.3351131   22.848358   
S0078        -7.4546715   -6.659153    23.127847   
S0079        -7.136068    -6.9340118   23.259738   
S0080        -6.8631554   -7.2085464   23.417531   
S0081        -6.6330521   -7.4803207   23.601445   
S0082        -6.4499786   -7.753566    23.811195   
S0083        -6.2814167   -7.9967384   24.056953   
S0084        -6.0439655   -8.1129944   24.405605   
S0085        -6.0199337   -8.3667778   24.768504   
S0086        -6.1443531   -8.7565056   25.039204   
S0087        -6.2541893   -9.1505348   25.24008    
S0088        -6.0393051   -9.4729324   25.322029   
S0089        -5.8357273   -9.803672    25.355266   
S0090        -5.6440498   -10.134822   25.384427   
S0091        -5.4629208   -10.477133   25.389063   
S0092        -5.2899296   -10.832269   25.361137   
S0093        -5.1412689   -11.187029   25.229774   
S0094        -4.9921318   -11.558481   25.119492   
S0095        -4.8509369   -11.939536   24.969991   
S0096        -4.7311954   -12.323771   24.769748   
S0097        -4.7025776   -12.68214    24.498837   
S0098        -4.6661335   -13.021715   24.207404   
S0099        -4.6272427   -13.341287   23.894872   
S0100        -4.5596249   -13.655295   23.588426   
S0101        -4.4757965   -13.956981   23.268019   
S0102        -4.3738796   -14.245052   22.921408   
S0103        -4.2853214   -14.501843   22.517953   
S0104        -4.2714333   -14.702345   22.051814   
S0105        -0.84065723  -12.233364   24.199872   
S0106        -0.90935307  -11.810872   24.38882    
S0107        -0.92254457  -11.414611   24.548528   
S0108        -0.87004099  -11.053608   24.664464   
S0109        -0.71604066  -10.749947   24.690257   
S0110        -0.58883758  -10.450114   24.795079   
S0111        -0.41417189  -10.176243   24.882661   
S0112        -0.21014011  -9.918605    24.974641   
S0113        0.0090918474 -9.6729088   25.082732   
S0114        0.48843307   -9.5705582   25.406076   
S0115        0.93328409   -9.4281784   25.648117   
S0116        1.3345627    -9.2353279   25.828397   
S0117        1.6912798    -8.9824638   25.956964   
S0118        2.0393688    -8.7087456   25.966714   
S0119        2.358975     -8.3958817   25.892078   
S0120        2.6374071    -8.0230423   25.756699   
S0121        2.8901415    -7.6140892   25.528995   
S0122        3.1299053    -7.1928741   25.194019   
S0123        3.2610256    -6.9218414   24.8692     
S0124        3.4291851    -6.6902199   24.574513   
S0125        3.6307171    -6.4760887   24.309151   
S0126        3.8802822    -6.312355    24.057877   
S0127        4.1772041    -6.197657    23.822122   
S0128        4.5252312    -6.1725677   23.604065   
S0129        4.9144234    -6.1705666   23.405472   
S0130        5.347673     -6.2382381   23.229196   
S0131        5.8285538    -6.3192516   23.064847   
S0132        6.2647205    -6.4646355   22.889134   
S0133        6.6482941    -6.6348068   22.708224   
S0134        6.9756493    -6.8217346   22.51992    
S0135        7.2398109    -7.032428    22.327234   
S0136        7.4624428    -7.2222969   22.117607   
S0137        7.6325546    -7.4162437   21.898624   
S0138        7.7577538    -7.6016037   21.665465   
S0139        7.8347534    -7.7845932   21.419751   
S0140        7.8651855    -7.9612022   21.158357   
S0141        7.8906754    -8.2453545   20.813721   
S0142        7.8817963    -8.5794632   20.548531   
S0143        7.8434586    -8.926461    20.358405   
S0144        7.8951942    -9.1876808   20.092505   
S0145        7.8978737    -9.4873001   19.926424   
S0146        7.9058296    -9.7790215   19.79151    
S0147        7.9342422    -10.058807   19.665041   
S0148        7.9450676    -10.342467   19.601044   
S0149        7.961599     -10.620326   19.565991   
S0150        7.9379875    -11.030257   19.507156   
S0151        7.9170242    -11.404095   19.519548   
S0152        7.908606     -11.750912   19.577615   
S0153        7.9047485    -12.067596   19.700432   
S0154        7.8975037    -12.330268   19.912819   
S0155        7.8738365    -12.503156   20.233705   
S0156        7.8604919    -12.67141    20.577457   
S0157        7.8942345    -12.905219   20.913109   
S0158        7.9511734    -13.115462   21.319931   
S0159        7.5154465    -13.498767   21.304306   
S0160        7.1614395    -13.870193   21.206911   
S0161        6.8883286    -14.201953   21.041531   
S0162        6.6153816    -14.406664   20.85267    
S0163        6.3769619    -14.518106   20.617404   
S0164        6.1561218    -14.521715   20.342171   
S0165        5.9158615    -14.398163   20.055135   
S0166        5.7115963    -14.184433   19.717119   
S0167        5.4832218    -13.857468   19.394142   
S0168        5.0360157    -13.983342   19.157735   
S0169        4.5597603    -14.078088   19.034425   
S0170        4.0880878    -14.164746   18.966844   
S0171        3.6110153    -14.251942   18.954108   
S0172        3.1331598    -14.288246   19.051816   
S0173        2.6230852    -14.400125   19.140233   
S0174        2.1109577    -14.459718   19.341096   
S0175        1.60355      -14.479344   19.634776   
S0176        1.1456733    -14.409833   20.043997   
S0177        0.78881326   -14.517766   20.529724   
S0178        0.51002102   -14.495947   21.034454   
S0179        0.28653426   -14.382538   21.522293   
S0180        0.08654983   -14.216432   21.978986   
S0181        -0.10447108  -14.010893   22.408792   
S0182        -0.29065971  -13.76579    22.821725   
S0183        -0.44847102  -13.457642   23.216049   
S0184        -0.58751378  -13.093384   23.598161   
S0185        5.6949196    -8.136097    16.481195   
S0186        5.7333439    -7.8578316   16.16328    
S0187        5.7400578    -7.5943092   15.851018   
S0188        5.7224014    -7.3427612   15.546609   
S0189        5.7067207    -7.0918938   15.25948    
S0190        5.6691109    -6.8505363   14.980994   
S0191        5.6146954    -6.6153999   14.712819   
S0192        5.5294556    -6.397509    14.450244   
S0193        5.4065029    -6.2142391   14.192287   
S0194        5.309185     -6.0746567   13.992444   
S0195        5.1961357    -5.9397163   13.768092   
S0196        5.0786755    -5.8022175   13.523756   
S0197        4.9386894    -5.6886993   13.256203   
S0198        4.8152058    -5.5357967   12.972945   
S0199        4.7283127    -5.3226326   12.678516   
S0200        4.6694202    -5.0758789   12.372777   
S0201        4.5428699    -4.867728    12.029027   
S0202        4.4622166    -4.6052818   11.678104   
S0203        4.4389984    -4.2219509   11.463677   
S0204        4.4375248    -3.8740616   11.237796   
S0205        4.4669247    -3.5042545   10.992225   
S0206        4.3611336    -3.2496029   10.689339   
S0207        4.1812016    -3.0781673   10.345573   
S0208        3.9240639    -3.0186193   9.9608948   
S0209        3.6603565    -2.9251915   9.54552     
S0210        3.3233055    -2.9330339   9.0885765   
S0211        -9.1386055   -3.8092072   6.3307064   
S0212        -9.4584427   -3.6635654   6.4398987   
S0213        -9.7725449   -3.4809357   6.5646782   
S0214        -10.067635   -3.3204575   6.7407944   
S0215        -10.339656   -3.218618    7.0015602   
S0216        -10.627      -2.9319906   7.1844383   
S0217        -10.901906   -2.777309    7.5039513   
S0218        -11.186053   -2.5211279   7.79496     
S0219        -11.411903   -2.0747019   7.9937485   
S0220        -11.625121   -1.7877678   8.2976639   
S0221        -11.760538   -1.3351954   8.5238556   
S0222        -11.928976   -1.0718866   8.7901382   
S0223        -12.111163   -0.96667671  9.0642471   
S0224        -12.254391   -0.83317165  9.3127556   
S0225        -12.338527   -0.58489075  9.5313736   
S0226        -12.371585   -0.23181734  9.7520088   
S0227        -12.30735    0.27667265   9.6926529   
S0228        -12.241463   0.66825767   9.6088463   
S0229        -12.167794   1.0250362    9.4586929   
S0230        -12.097826   1.3649324    9.2799515   
S0231        -12.034928   1.7004795    9.0848633   
S0232        -11.978169   2.027948     8.8541267   
S0233        -11.923856   2.3304604    8.5622398   
S0234        -11.874945   2.6342981    8.2334961   
S0235        -11.824996   2.892408     7.8279915   
S0236        -11.775975   3.0887213    7.3552475   
S0237        -11.732977   3.2636414    6.8457069   
S0238        -11.762325   3.3309578    6.5425186   
S0239        -11.778621   3.354427     6.233432    
S0240        -11.771988   3.3170341    5.9272224   
S0241        -11.749342   3.2675983    5.6263401   
S0242        -11.712228   3.2043205    5.329221    
S0243        -11.654355   3.0961395    5.0437267   
S0244        -11.597822   3.0293274    4.7434212   
S0245        -11.531392   2.9749264    4.4301296   
S0246        -11.440868   2.8590044    4.1332493   
S0247        -11.309158   2.7082399    3.8212471   
S0248        -11.184931   2.6511234    3.48783     
S0249        -11.034412   2.5100241    3.2096733   
S0250        -10.824316   2.2418842    3.0232477   
S0251        -10.653683   2.1329174    2.7695551   
S0252        -10.445997   1.968524     2.573152    
S0253        -10.212543   1.7930815    2.4197535   
S0254        -9.988472    1.6549299    2.2471607   
S0255        -10.192538   -4.6399014   20.158456   
S0256        -9.971846    -4.6662121   19.797687   
S0257        -9.7287239   -4.715237    19.433629   
S0258        -9.4745583   -4.7468292   19.054106   
S0259        -9.1944939   -4.8060051   18.673296   
S0260        -8.909182    -4.8372673   18.269672   
S0261        -8.6092598   -4.872694    17.850975   
S0262        -8.3141891   -4.8437164   17.40526    
S0263        -8.0077652   -4.7865742   16.950357   
S0264        -7.7402519   -4.668317    16.486508   
S0265        -7.4887512   -4.5145599   16.022285   
S0266        -7.2310005   -4.3873383   15.554634   
S0267        -6.9874176   -4.2216675   15.086034   
S0268        -6.7542824   -4.030867    14.615927   
S0269        -6.5192375   -3.8399616   14.140331   
S0270        -6.3048531   -3.6048824   13.665283   
S0271        -6.1285686   -3.295491    13.201488   
S0272        -5.9370075   -3.0111889   12.72601    
S0273        -5.7573444   -2.6838018   12.133352   
S0274        -5.578434    -2.3837608   11.552438   
S0275        -5.4354984   -2.045915    11.007953   
S0276        -5.3114235   -1.7026831   10.489016   
S0277        -5.1882809   -1.3859375   9.9811836   
S0278        -5.0853786   -1.0610447   9.4995903   
S0279        -4.9908722   -0.74877939  9.0342094   
S0280        -4.9216026   -0.41998243  8.5999657   
S0281        -4.8476921   -0.12589267  8.169474    
S0282        -4.7390163   0.21873157   7.6981201   
S0283        -4.6436745   0.57682323   7.2346611   
S0284        -4.5607079   0.94626951   6.7794563   
S0285        -4.4838871   1.3168062    6.3256245   
S0286        -4.4206528   1.7000301    5.8821957   
S0287        -4.3543358   2.0702133    5.4282642   
S0288        -4.2964626   2.4453739    4.9781181   
S0289        -4.2464268   2.8245388    4.5310867   
S0290        -4.2087875   3.2142151    4.0925301   
S0291        -4.1481964   3.6475006    3.6097908   
S0292        -4.0909904   4.0673939    3.1440012   
S0293        -4.0452801   4.4857464    2.7053886   
S0294        -4.0032906   4.8912121    2.2844477   
S0295        -3.9598328   5.2763134    1.874362    
S0296        -3.9249439   5.6555164    1.4880147   
S0297        -3.8924244   6.01996      1.117409    
S0298        -3.8649437   6.3734161    0.76599503  
S0299        -3.8423683   6.7156418    0.43357849  
S0300        -3.8342224   7.1163841    0.038305047 
S0301        -3.8353596   7.5186821    -0.35228295 
S0302        -3.8444      7.9206459    -0.739926   
S0303        -3.8555714   8.3165466    -1.1318646  
S0304        -3.8796627   8.7172844    -1.5145617  
S0305        -3.9065453   9.1130836    -1.9005981  
S0306        -3.9348751   9.5033875    -2.2912832  
S0307        -3.9815552   9.9023666    -2.6663502  
S0308        -4.0460564   10.308623    -3.027302   
S0309        -4.0941528   10.597911    -3.2985859  
S0310        -4.1400658   10.918501    -3.5656891  
S0311        -4.1729084   11.264547    -3.8343163  
S0312        -4.2100414   11.647898    -4.0899929  
S0313        -4.2329056   12.057761    -4.3518211  
S0314        -4.2465771   12.498443    -4.6276207  
S0315        -4.2946529   12.993481    -4.8740208  
S0316        -4.3677299   13.53532     -5.0783875  
S0317        -0.82760744  -8.4889397   22.696089   
S0318        -0.85481453  -8.3709618   22.276851   
S0319        -0.88601236  -8.2380966   21.85251    
S0320        -0.92588549  -8.0789238   21.428992   
S0321        -0.9725173   -7.8915291   21.007294   
S0322        -1.0181508   -7.7018364   20.574397   
S0323        -1.0700752   -7.5418762   20.115533   
S0324        -1.1273753   -7.3161613   19.676399   
S0325        -1.1794726   -7.0670036   19.235619   
S0326        -1.2997664   -6.8780289   18.910062   
S0327        -1.408336    -6.6743759   18.569321   
S0328        -1.5138665   -6.4775322   18.203314   
S0329        -1.6007805   -6.2404015   17.835281   
S0330        -1.6844172   -6.0084747   17.442888   
S0331        -1.7656788   -5.7905094   17.021014   
S0332        -1.8389038   -5.564592    16.580986   
S0333        -1.9015478   -5.3183449   16.129578   
S0334        -1.9439264   -5.0195568   15.683871   
S0335        -2.0183918   -4.8094509   15.327766   
S0336        -2.0824368   -4.5676029   14.960657   
S0337        -2.1457142   -4.3248878   14.563771   
S0338        -2.2048717   -4.0709831   14.141985   
S0339        -2.2547472   -3.7891747   13.706004   
S0340        -2.2924227   -3.4655178   13.265997   
S0341        -2.3278667   -3.141328    12.793513   
S0342        -2.3547905   -2.7914656   12.305899   
S0343        -2.3742973   -2.424498    11.797202   
S0344        -2.2843683   -2.1491962   11.402441   
S0345        -2.2085585   -1.8607891   10.991167   
S0346        -2.1488827   -1.5639246   10.55993    
S0347        -2.1000313   -1.236017    10.125076   
S0348        -2.0675602   -0.89964123  9.6701744   
S0349        -2.0487078   -0.54441619  9.2027664   
S0350        -2.0418653   -0.16409888  8.7276596   
S0351        -2.0492504   0.23404281   8.2394684   
S0352        -2.0725698   0.6386354    7.7291573   
S0353        -2.0296396   1.1106791    7.1976501   
S0354        -1.9917397   1.5613022    6.6591576   
S0355        -1.9559605   2.0107805    6.1297668   
S0356        -1.9172529   2.4765459    5.6254414   
S0357        -1.8822126   2.932025     5.1227791   
S0358        -1.8489475   3.3850166    4.6285782   
S0359        -1.8223951   3.8200607    4.126469    
S0360        -1.7913498   4.2723274    3.6527199   
S0361        -1.7581564   4.7346104    3.2020821   
S0362        -1.6732956   5.1443287    2.8015966   
S0363        -1.5879316   5.5701008    2.4181715   
S0364        -1.5048015   6.0025646    2.0405203   
S0365        -1.4210335   6.4519058    1.6812962   
S0366        -1.3389496   6.9097618    1.3299895   
S0367        -1.2585935   7.3756042    0.98528252  
S0368        -1.1784085   7.8555168    0.65555949  
S0369        -1.0982368   8.3505951    0.34333336  
S0370        -1.0193321   8.8555916    0.040687606 
S0371        -0.8441865   9.3657257    -0.25123773 
S0372        -0.66777253  9.8812469    -0.52593203 
S0373        -0.50237575  10.406034    -0.78997278 
S0374        -0.34999146  10.945839    -1.0401449  
S0375        -0.20496235  11.503457    -1.2723242  
S0376        -0.060975206 12.077924    -1.4928306  
S0377        0.10237763   12.669688    -1.6814425  
S0378        0.29500785   13.282451    -1.7780252  
S0379        -4.1947937   14.209531    -5.2352646  
S0380        -3.9321583   14.306204    -5.361227   
S0381        -3.6579575   14.397685    -5.4635216  
S0382        -3.401796    14.487256    -5.6013233  
S0383        -3.1551117   14.573119    -5.7611732  
S0384        -2.8676767   14.650394    -5.8725025  
S0385        -2.5754015   14.720641    -6.0516846  
S0386        -2.215159    14.782997    -6.0847801  
S0387        -1.6013765   15.018648    -5.8934925  
S0388        -1.3834355   15.147754    -5.6718956  
S0389        -1.2487051   15.211104    -5.4169449  
S0390        -1.0470968   15.278302    -5.1897575  
S0391        -0.98492289  15.256787    -4.9185158  
S0392        -0.92646465  15.211743    -4.6381565  
S0393        -0.86587629  15.142969    -4.3373253  
S0394        -0.79412537  15.043803    -4.0112511  
S0395        -0.80687904  14.888925    -3.6676926  
S0396        -0.82891207  14.767355    -3.3230068  
S0397        -0.8160532   14.649768    -3.0136518  
S0398        -0.76771083  14.53506     -2.735771   
S0399        -0.70577016  14.419891    -2.4749224  
S0400        -0.58046546  14.311401    -2.2463219  
S0401        -0.43291531  14.206026    -2.0194319  
S0402        -0.20303266  14.111566    -1.8379116  
S0403        0.13585749   14.018808    -1.7941929  
S0404        0.76243725   13.693945    -1.8899284  
S0405        1.0759282    13.528957    -2.30198    
S0406        1.3483627    13.444395    -2.6817308  
S0407        1.5658677    13.480946    -3.0580374  
S0408        1.7730513    13.510091    -3.4060841  
S0409        1.9065989    13.678775    -3.7583561  
S0410        2.0057739    13.879973    -4.1078953  
S0411        2.197603     13.947302    -4.4689163  
S0412        2.3789412    14.088185    -4.8343033  
S0413        2.5037785    14.254268    -4.9620964  
S0414        2.5967039    14.446138    -5.0967884  
S0415        2.6868555    14.651279    -5.2415302  
S0416        2.7632832    14.878926    -5.396085   
S0417        2.7763502    15.134337    -5.5519306  
S0418        2.7534912    15.409654    -5.7134083  
S0419        2.7510426    15.704587    -5.8907547  
S0420        2.748839     16.021898    -6.0799458  
S0421        2.7495777    16.358949    -6.2795135  
S0422        2.6982677    16.710678    -6.5883827  
S0423        2.6093391    17.006657    -6.9159332  
S0424        2.5342281    17.245525    -7.2671066  
S0425        2.5143246    17.4336      -7.6409317  
S0426        2.5047419    17.566721    -8.0356819  
S0427        2.4898567    17.642757    -8.452195   
S0428        2.4732714    17.663142    -8.8909981  
S0429        2.4715366    17.628256    -9.3514671  
S0430        2.4723907    17.539938    -9.8341873  
S0431        2.4792534    17.448543    -10.289619  
S0432        2.4855143    17.327309    -10.714422  
S0433        2.4453217    17.189932    -11.111105  
S0434        2.3882442    17.033041    -11.48415   
S0435        2.2956093    16.861717    -11.841229  
S0436        2.1506264    16.679277    -12.190741  
S0437        1.9211966    16.487511    -12.526669  
S0438        1.5908583    16.280077    -12.80565   
S0439        1.0731555    15.952754    -12.965852  
S0440        0.92683983   15.85195     -12.943185  
S0441        0.7779635    15.743427    -12.905951  
S0442        0.63678889   15.628491    -12.84178   
S0443        0.4898881    15.507777    -12.772944  
S0444        0.32718272   15.380249    -12.703658  
S0445        0.13687004   15.244589    -12.65285   
S0446        -0.074953741 15.100725    -12.625491  
S0447        -0.48111138  14.776932    -12.761799  
S0448        -0.68798847  14.663547    -12.882095  
S0449        -0.89925375  14.608908    -13.007642  
S0450        -1.1073197   14.609746    -13.148506  
S0451        -1.3199862   14.667743    -13.297781  
S0452        -1.5384918   14.783101    -13.467589  
S0453        -1.7847706   14.964514    -13.637338  
S0454        -2.0721819   15.219566    -13.744286  
S0455        -2.6033485   15.921579    -13.617995  
S0456        -2.8330385   16.268108    -13.428693  
S0457        -3.0505629   16.575229    -13.198711  
S0458        -3.2616413   16.848949    -12.933243  
S0459        -3.4452858   17.068932    -12.605094  
S0460        -3.6190094   17.252919    -12.239114  
S0461        -3.7881004   17.405995    -11.83612   
S0462        -3.9655083   17.538342    -11.400033  
S0463        -4.1332897   17.632272    -10.916759  
S0464        -4.2971386   17.654645    -10.473206  
S0465        -4.4416683   17.646892    -10.038894  
S0466        -4.564566    17.609048    -9.6151649  
S0467        -4.6719078   17.5457      -9.2047539  
S0468        -4.7700397   17.460281    -8.8086845  
S0469        -4.8663357   17.35575     -8.4267876  
S0470        -4.9523407   17.227411    -8.0575272  
S0471        -5.0115894   17.06846     -7.7010155  
S0472        -5.0613621   16.88661     -7.3578888  
S0473        -5.0839321   16.727562    -7.0381966  
S0474        -5.0993301   16.537535    -6.7395157  
S0475        -5.0942028   16.310588    -6.4609604  
S0476        -5.0737469   16.047662    -6.1981274  
S0477        -5.0392784   15.748421    -5.9430935  
S0478        -4.9651226   15.405644    -5.6999962  
S0479        -4.8152298   15.011409    -5.5090122  
S0480        -4.6356895   14.578247    -5.3580482  
S0481        1.6329905    6.8172699    -12.722966  
S0482        1.8593874    6.6058708    -12.624204  
S0483        2.0979509    6.4320671    -12.515586  
S0484        2.3660484    6.3052616    -12.471261  
S0485        2.6507357    6.2208332    -12.441043  
S0486        2.9545399    6.1753437    -12.421701  
S0487        3.2763847    6.1769878    -12.435361  
S0488        3.6255779    6.2101177    -12.446745  
S0489        3.9796417    6.3031586    -12.515564  
S0490        4.2942966    6.2620083    -12.805077  
S0491        4.5693668    6.2585896    -13.105473  
S0492        4.7884975    6.2896111    -13.412282  
S0493        4.9309536    6.3545094    -13.721164  
S0494        5.0468689    6.4414215    -14.004874  
S0495        5.1155865    6.5577293    -14.273184  
S0496        5.1781879    6.6968231    -14.519521  
S0497        5.2335991    6.8578629    -14.750069  
S0498        5.3194073    7.0220299    -14.967114  
S0499        5.399234     7.2261887    -15.087848  
S0500        5.5052376    7.4449898    -15.18145   
S0501        5.600972     7.6917778    -15.251131  
S0502        5.6988785    7.9622528    -15.295042  
S0503        5.790398     8.2591499    -15.315221  
S0504        5.8889004    8.5785118    -15.308185  
S0505        5.9863457    8.9229004    -15.276132  
S0506        6.0787422    9.2933296    -15.220512  
S0507        6.1385265    9.6958481    -15.149329  
S0508        6.1802765    10.020319    -14.978349  
S0509        6.1508068    10.347285    -14.831357  
S0510        6.0964531    10.668942    -14.693983  
S0511        6.0264618    10.988902    -14.560565  
S0512        5.9200203    11.308028    -14.438884  
S0513        5.7846874    11.628481    -14.324483  
S0514        5.5919159    11.940462    -14.234871  
S0515        5.3689678    12.251146    -14.154744  
S0516        5.1039551    12.553637    -14.093488  
S0517        4.8995174    12.727597    -14.031157  
S0518        4.6935795    12.89281     -13.985423  
S0519        4.4844833    13.046078    -13.958554  
S0520        4.2740009    13.188312    -13.948888  
S0521        4.0584587    13.311075    -13.960262  
S0522        3.8450371    13.427843    -13.983829  
S0523        3.6351242    13.544521    -14.018614  
S0524        3.4288319    13.663426    -14.066833  
S0525        3.2198002    13.768103    -14.13392   
S0526        2.9676716    13.884833    -13.989851  
S0527        2.7550451    14.07832     -13.829649  
S0528        2.5424786    14.268283    -13.716402  
S0529        2.3066788    14.417647    -13.660577  
S0530        2.0342714    14.481242    -13.612903  
S0531        1.7192902    14.48298     -13.595093  
S0532        1.3856251    14.378073    -13.505066  
S0533        1.0643944    14.191716    -13.353317  
S0534        0.80750246   13.792575    -13.235031  
S0535        0.92199593   13.592644    -13.240211  
S0536        1.0224713    13.36985     -13.286726  
S0537        1.0682471    13.135352    -13.382332  
S0538        1.0345753    12.896083    -13.519229  
S0539        0.94661236   12.644893    -13.688216  
S0540        0.84481554   12.370866    -13.889377  
S0541        0.79872522   12.058761    -14.125142  
S0542        0.70384884   11.734945    -14.394965  
S0543        0.68634882   11.394277    -14.538666  
S0544        0.63007727   11.07009     -14.66989   
S0545        0.56818595   10.752797    -14.792833  
S0546        0.55298033   10.437055    -14.889052  
S0547        0.57864361   10.126994    -14.958034  
S0548        0.59808712   9.8226341    -15.015694  
S0549        0.64872866   9.5252037    -15.050594  
S0550        0.70882196   9.2325539    -15.067874  
S0551        0.78938675   8.9461868    -15.065494  
S0552        0.91165657   8.5620789    -14.944337  
S0553        0.97006454   8.2027069    -14.784189  
S0554        1.0040176    7.9026886    -14.589297  
S0555        1.0297279    7.6675934    -14.358296  
S0556        1.0715077    7.4807632    -14.095955  
S0557        1.1032477    7.357135     -13.783615  
S0558        1.1427738    7.2774033    -13.419006  
S0559        1.2366151    7.1897148    -13.053844  
S0560        -2.191465    8.0945107    -13.236308  
S0561        -2.1065401   8.2608368    -13.404311  
S0562        -2.027565    8.4190269    -13.576927  
S0563        -1.9849121   8.5762604    -13.760103  
S0564        -1.9432823   8.7242935    -13.945282  
S0565        -1.9032866   8.8659454    -14.134593  
S0566        -1.8605408   9.0017769    -14.329961  
S0567        -1.8209364   9.1320839    -14.533244  
S0568        -1.7940826   9.2574356    -14.744058  
S0569        -1.7564436   9.423394     -14.66817   
S0570        -1.7202255   9.5942108    -14.578842  
S0571        -1.6561855   9.7612625    -14.477455  
S0572        -1.6005045   9.9368271    -14.365869  
S0573        -1.5341186   10.1147      -14.242754  
S0574        -1.4295248   10.284159    -14.108212  
S0575        -1.3309404   10.462103    -13.963011  
S0576        -1.2392962   10.648268    -13.798895  
S0577        -1.1108512   10.826829    -13.629395  
S0578        -1.1046748   11.087738    -13.674525  
S0579        -1.1120077   11.344813    -13.72206   
S0580        -1.1403936   11.596973    -13.756537  
S0581        -1.201516    11.833522    -13.747614  
S0582        -1.2753885   12.057978    -13.734392  
S0583        -1.3651861   12.272496    -13.7215    
S0584        -1.5101396   12.460219    -13.684769  
S0585        -1.6014919   12.680403    -13.713454  
S0586        -1.8291468   13.165778    -13.809755  
S0587        -1.9527714   13.387177    -13.897945  
S0588        -2.0628023   13.576978    -13.989317  
S0589        -2.180789    13.734395    -14.086549  
S0590        -2.3383152   13.829558    -14.187285  
S0591        -2.5297575   13.860011    -14.290434  
S0592        -2.7590031   13.775252    -14.381508  
S0593        -2.9892822   13.647827    -14.474228  
S0594        -3.2454693   13.536774    -14.593994  
S0595        -3.4721233   13.456702    -14.609395  
S0596        -3.7016247   13.363231    -14.654803  
S0597        -3.9424183   13.27773     -14.736111  
S0598        -4.1808723   13.157202    -14.838382  
S0599        -4.418771    13.006668    -14.963879  
S0600        -4.6546535   12.823349    -15.111815  
S0601        -4.8886543   12.608756    -15.282607  
S0602        -5.1196896   12.362539    -15.47558   
S0603        -5.3443527   12.082578    -15.688165  
S0604        -5.4893108   11.838766    -15.844678  
S0605        -5.6104881   11.549584    -15.968678  
S0606        -5.6675858   11.230833    -16.054601  
S0607        -5.6754303   10.906533    -16.118419  
S0608        -5.667181    10.57871     -16.17178   
S0609        -5.6358906   10.240401    -16.211816  
S0610        -5.5845478   9.8845001    -16.238654  
S0611        -5.6462784   9.5132492    -16.269109  
S0612        -5.7265896   9.1425896    -16.283963  
S0613        -5.7925846   8.9402138    -16.060835  
S0614        -5.8881157   8.7594559    -15.82532   
S0615        -6.0273926   8.599678     -15.580415  
S0616        -6.1380138   8.4497299    -15.316986  
S0617        -6.2044266   8.3082863    -15.032318  
S0618        -6.2509617   8.1785469    -14.729579  
S0619        -6.2995449   8.0633301    -14.412086  
S0620        -6.3618813   7.965094     -14.081807  
S0621        -6.4311157   7.8842667    -13.737766  
S0622        -6.4115753   7.5728569    -13.553882  
S0623        -6.1791218   7.2828545    -13.336372  
S0624        -5.8127018   7.1209839    -13.116737  
S0625        -5.6561565   6.9225693    -12.913026  
S0626        -5.4930828   6.7549103    -12.703034  
S0627        -5.3144028   6.6312462    -12.488009  
S0628        -5.1051521   6.5790054    -12.283696  
S0629        -4.900581    6.5638336    -12.081808  
S0630        -4.6979137   6.5880341    -11.885242  
S0631        -4.3585701   6.5639091    -11.8252    
S0632        -4.0484776   6.5920586    -11.823     
S0633        -3.7578205   6.650528     -11.852782  
S0634        -3.4653824   6.7328545    -11.909444  
S0635        -3.1853348   6.8664261    -12.025081  
S0636        -2.979348    7.0991798    -12.245187  
S0637        -2.7807562   7.3655472    -12.500574  
S0638        -2.596209    7.6763977    -12.802402  
