# Supplementary material for: Interspecific variation in the limb long bones among modern rhinoceroses—extent and drivers
Source: PeerJ. 2019 Sep 26;7:e7647. doi: 10.7717/peerj.7647 (PMC6766374; doi:10.7717/peerj.7647)
Supplement: Supplemental Information 9 [file peerj-07-7647-s009.zip › Femur/Ceratotherium_simum_3086_Femur.pts]

Version 1.0
639
S0000      96.927059  -382.05373 -3910.9474
S0001      96.522957  -381.82445 -3902.5887
S0002      96.237516  -379.34406 -3904.1817
S0003      103.40754  -379.25866 -3904.2728
S0004      102.06301  -382.10418 -3902.9213
S0005      104.38844  -382.71766 -3912.2292
S0006      96.846545  -375.32406 -3909.4837
S0007      95.135784  -375.96564 -3907.8499
S0008      101.41915  -366.58652 -3905.3989
S0009      113.04154  -366.35323 -3904.9332
S0010      119.56909  -380.52685 -3904.4712
S0011      127.01854  -377.47695 -3904.5658
S0012      136.2748   -357.34377 -3900.3437
S0013      139.43563  -363.54203 -3897.5185
S0014      141.04881  -366.37013 -3898.6313
S0015      145.36301  -370.37666 -3902.1729
S0016      139.33775  -368.09056 -3909.985 
S0017      139.72216  -364.73043 -3909.7057
S0018      134.57304  -363.70115 -3911.1069
S0019      145.48044  -360.34477 -3905.1376
S0020      144.73389  -362.3631  -3904.501 
S0021      146.62865  -364.43734 -3904.5254
S0022      146.37924  -365.26961 -3903.1528
S0023      145.85912  -369.54496 -3902.5879
S0024      146.1543   -367.38012 -3905.2189
S0025      145.4771   -364.37802 -3903.3897
S0026      144.50362  -361.5643  -3903.8784
S0027      96.38992   -379.41763 -3903.9303
S0028      96.567166  -379.54702 -3903.7151
S0029      96.74722   -379.68824 -3903.5095
S0030      96.927375  -379.83696 -3903.3058
S0031      97.10601   -379.98543 -3903.0926
S0032      97.299147  -380.17232 -3902.9125
S0033      97.498506  -380.3894  -3902.7561
S0034      97.698206  -380.63228 -3902.6169
S0035      97.906941  -380.82917 -3902.4235
S0036      98.177296  -381.0714  -3902.2781
S0037      98.484707  -381.34131 -3902.2232
S0038      98.831373  -381.60901 -3902.2305
S0039      99.253279  -381.74734 -3902.2175
S0040      99.713862  -381.8902  -3902.2758
S0041      100.23725  -381.97207 -3902.3483
S0042      100.79285  -382.0576  -3902.5028
S0043      101.40032  -382.10001 -3902.6974
S0044      102.14099  -382.28452 -3902.9686
S0045      102.23051  -382.5063  -3903.0323
S0046      102.28797  -382.73427 -3903.1921
S0047      102.29223  -382.93602 -3903.4466
S0048      102.29986  -383.16841 -3903.7224
S0049      102.30975  -383.43441 -3904.031 
S0050      102.27889  -383.68433 -3904.4079
S0051      102.26558  -383.98781 -3904.8119
S0052      102.2705   -384.34536 -3905.2475
S0053      102.46294  -384.54702 -3905.7583
S0054      102.67525  -384.72054 -3906.255 
S0055      102.9232   -384.89408 -3906.7032
S0056      103.22207  -385.08363 -3907.0702
S0057      103.53851  -385.23266 -3907.4066
S0058      103.87161  -385.32979 -3907.7286
S0059      104.19062  -385.35151 -3908.0746
S0060      104.46955  -385.30447 -3908.4469
S0061      104.6786   -385.20923 -3908.8245
S0062      104.77489  -385.13882 -3909.2899
S0063      105.0028   -385.0615  -3909.6958
S0064      105.03882  -384.88913 -3910.1048
S0065      105.0967   -384.67946 -3910.5022
S0066      105.01944  -384.39469 -3910.865 
S0067      105.02793  -384.07209 -3911.2675
S0068      104.86794  -383.67393 -3911.6089
S0069      104.72485  -383.20546 -3911.9873
S0070      104.04888  -382.42948 -3912.2639
S0071      103.62395  -382.24185 -3912.2032
S0072      103.23349  -382.02577 -3912.1998
S0073      102.82377  -381.85446 -3912.1788
S0074      102.39933  -381.74067 -3912.1376
S0075      101.96754  -381.6556  -3912.093 
S0076      101.52245  -381.61769 -3912.0285
S0077      101.08266  -381.49576 -3912.0327
S0078      100.63404  -381.41181 -3912.035 
S0079      100.16004  -381.10068 -3911.7893
S0080      99.693495  -380.79779 -3911.5871
S0081      99.263865  -380.4986  -3911.4689
S0082      98.856294  -380.23183 -3911.414 
S0083      98.436463  -380.02121 -3911.3834
S0084      97.969633  -379.88191 -3911.3365
S0085      97.418541  -379.77304 -3911.298 
S0086      96.811211  -379.84328 -3911.0916
S0087      96.541828  -380.35038 -3910.6171
S0088      96.446466  -380.29361 -3910.289 
S0089      96.313339  -380.20706 -3909.9819
S0090      96.07749   -380.02279 -3909.7893
S0091      95.908672  -379.90198 -3909.5554
S0092      95.754915  -379.79143 -3909.3254
S0093      95.639396  -379.72198 -3909.0672
S0094      95.573479  -379.72977 -3908.7643
S0095      95.484549  -379.6984  -3908.5083
S0096      95.39398   -379.63912 -3908.2695
S0097      95.414841  -379.57766 -3907.8876
S0098      95.426559  -379.48847 -3907.4924
S0099      95.485866  -379.44672 -3907.0721
S0100      95.576006  -379.42014 -3906.6372
S0101      95.676941  -379.39332 -3906.1852
S0102      95.80819   -379.38561 -3905.7205
S0103      95.953041  -379.38712 -3905.2402
S0104      96.07895   -379.3581  -3904.7188
S0105      94.994205  -375.80185 -3908.1902
S0106      94.870299  -375.6727  -3908.5289
S0107      94.794816  -375.51305 -3908.852 
S0108      94.758052  -375.33176 -3909.1595
S0109      94.749773  -375.21045 -3909.4822
S0110      94.785297  -375.05033 -3909.7855
S0111      94.858313  -374.87247 -3910.0746
S0112      94.966155  -374.67644 -3910.3447
S0113      95.105046  -374.45784 -3910.5846
S0114      94.929892  -374.23718 -3910.7666
S0115      94.831437  -373.96631 -3910.9497
S0116      94.804698  -373.67299 -3911.1717
S0117      94.84719   -373.33319 -3911.4086
S0118      94.961804  -372.94722 -3911.6657
S0119      95.155615  -372.51308 -3911.9465
S0120      95.431304  -371.99848 -3912.2009
S0121      95.76984   -371.3855  -3912.3779
S0122      96.138704  -370.6923  -3912.4809
S0123      96.484184  -370.36233 -3912.3909
S0124      96.820152  -370.03534 -3912.352 
S0125      97.131693  -369.67137 -3912.315 
S0126      97.388554  -369.26131 -3912.2211
S0127      97.533411  -368.82794 -3911.9995
S0128      97.666889  -368.34512 -3911.7817
S0129      97.695041  -367.8494  -3911.4628
S0130      97.704732  -367.30123 -3911.1271
S0131      97.616351  -366.74211 -3910.7113
S0132      97.57092   -366.51225 -3910.2791
S0133      97.59143   -366.26561 -3909.8778
S0134      97.607702  -366.03994 -3909.4662
S0135      97.591066  -365.85162 -3909.0286
S0136      97.597885  -365.64975 -3908.5846
S0137      97.464013  -365.58137 -3908.0765
S0138      97.383273  -365.45794 -3907.5634
S0139      97.235459  -365.40546 -3907.0141
S0140      97.025043  -365.46588 -3906.4587
S0141      96.757478  -365.87317 -3906.2878
S0142      96.656448  -365.7191  -3905.8674
S0143      96.442235  -365.76538 -3905.6217
S0144      96.183705  -365.82661 -3905.4676
S0145      95.888424  -365.88733 -3905.4012
S0146      95.558178  -365.9272  -3905.3883
S0147      95.192099  -365.95697 -3905.4523
S0148      94.800246  -366.00008 -3905.6282
S0149      94.361907  -365.9972  -3905.8243
S0150      94.118929  -366.69111 -3905.4585
S0151      93.913978  -367.16888 -3905.0102
S0152      93.803072  -367.55407 -3904.6268
S0153      93.800783  -367.87746 -3904.3545
S0154      93.886209  -368.09375 -3904.1328
S0155      94.064158  -368.21513 -3903.9753
S0156      94.319314  -368.19198 -3903.849 
S0157      94.650578  -367.99355 -3903.7785
S0158      95.13002   -367.93518 -3903.8338
S0159      95.396614  -368.09247 -3903.5614
S0160      95.633227  -368.35871 -3903.3371
S0161      95.821953  -368.69309 -3903.1799
S0162      95.986336  -369.03901 -3903.0201
S0163      96.112341  -369.44628 -3902.9064
S0164      96.209544  -369.90247 -3902.8111
S0165      96.2722    -370.41447 -3902.7485
S0166      96.30388   -370.98296 -3902.6978
S0167      96.28827   -371.60349 -3902.7401
S0168      96.205544  -372.10093 -3902.8381
S0169      96.111888  -372.54829 -3903.0487
S0170      96.034223  -372.95902 -3903.1696
S0171      95.92464   -373.3155  -3903.503 
S0172      95.858234  -373.65179 -3903.611 
S0173      95.775336  -373.93975 -3903.833 
S0174      95.677751  -374.15247 -3904.1256
S0175      95.570421  -374.26038 -3904.4365
S0176      95.516419  -374.50383 -3904.628 
S0177      95.412397  -374.8491  -3904.8645
S0178      95.304978  -375.07732 -3905.1575
S0179      95.249838  -375.20852 -3905.5042
S0180      95.178688  -375.41184 -3905.8346
S0181      95.147043  -375.55442 -3906.2008
S0182      95.088148  -375.73254 -3906.5727
S0183      95.033169  -375.90206 -3906.9721
S0184      95.067722  -375.96073 -3907.407 
S0185      101.83119  -366.46516 -3905.4245
S0186      102.25905  -366.33482 -3905.4768
S0187      102.70324  -366.21053 -3905.5428
S0188      103.09917  -365.98618 -3905.6236
S0189      103.4869   -365.72397 -3905.719 
S0190      103.9914   -365.65342 -3905.8121
S0191      104.4522   -365.44805 -3905.9509
S0192      104.96733  -365.3178  -3906.0978
S0193      105.49389  -365.29408 -3906.1752
S0194      105.8611   -365.44483 -3905.9834
S0195      106.26528  -365.46731 -3905.9471
S0196      106.69214  -365.46073 -3905.9757
S0197      107.10344  -365.52238 -3905.9505
S0198      107.50738  -365.63148 -3905.8842
S0199      107.9277   -365.7454  -3905.8277
S0200      108.38163  -365.77868 -3905.9021
S0201      108.85495  -365.86468 -3905.9242
S0202      109.29368  -365.75541 -3906.2481
S0203      109.69114  -365.68656 -3906.1592
S0204      110.09046  -365.6518  -3906.065 
S0205      110.49653  -365.7033  -3905.9307
S0206      110.89944  -365.73455 -3905.8159
S0207      111.31449  -365.74178 -3905.6938
S0208      111.71188  -365.95469 -3905.5153
S0209      112.12844  -366.08803 -3905.341 
S0210      112.57386  -366.20347 -3905.1483
S0211      119.54415  -381.01387 -3904.7401
S0212      119.41489  -381.42483 -3904.9862
S0213      119.27119  -381.77285 -3905.2532
S0214      119.10758  -382.05991 -3905.5382
S0215      119.04286  -382.28145 -3905.872 
S0216      118.95366  -382.43253 -3906.2229
S0217      118.83053  -382.51698 -3906.5903
S0218      118.74484  -382.51309 -3907.0065
S0219      118.43966  -382.54263 -3907.3208
S0220      118.19539  -382.52091 -3907.7618
S0221      117.91713  -382.56621 -3908.0696
S0222      117.75761  -382.59306 -3908.35  
S0223      117.67936  -382.61812 -3908.5915
S0224      117.72257  -382.63011 -3908.8146
S0225      117.9185   -382.61838 -3909.0221
S0226      118.35158  -382.51874 -3909.1621
S0227      118.72345  -382.51996 -3909.3285
S0228      119.26925  -382.48515 -3909.4666
S0229      119.63391  -382.32334 -3909.6127
S0230      120.08089  -382.18811 -3909.6062
S0231      120.41181  -382.06096 -3909.8843
S0232      120.81864  -381.90069 -3910.0334
S0233      121.26116  -381.72109 -3910.1547
S0234      121.74677  -381.53448 -3910.2482
S0235      122.28545  -381.37374 -3910.2444
S0236      122.8516   -381.22983 -3910.128 
S0237      123.42908  -381.06406 -3909.98  
S0238      123.78589  -380.96673 -3909.8465
S0239      124.08587  -380.85358 -3909.5947
S0240      124.37195  -380.73328 -3909.3334
S0241      124.60599  -380.60498 -3909.0271
S0242      124.87766  -380.47156 -3908.7444
S0243      125.12043  -380.3309  -3908.4309
S0244      125.33894  -380.18544 -3908.0894
S0245      125.54623  -380.035   -3907.7278
S0246      125.76857  -379.86679 -3907.365 
S0247      125.89298  -379.73163 -3906.9897
S0248      126.07594  -379.53527 -3906.678 
S0249      126.2758   -379.30498 -3906.3988
S0250      126.45352  -379.05743 -3906.1108
S0251      126.60978  -378.79064 -3905.8109
S0252      126.78635  -378.50139 -3905.5233
S0253      126.8878   -378.19173 -3905.1952
S0254      126.99006  -377.8564  -3904.8733
S0255      104.62185  -382.52635 -3911.7916
S0256      104.90716  -382.3019  -3911.4059
S0257      105.23038  -382.04706 -3911.0676
S0258      105.56519  -381.78029 -3910.7403
S0259      105.91767  -381.49848 -3910.4313
S0260      106.26793  -381.21636 -3910.0986
S0261      106.6571   -380.90417 -3909.8232
S0262      107.0614   -380.57921 -3909.5577
S0263      107.48479  -380.2388  -3909.3098
S0264      107.90961  -379.85821 -3909.0794
S0265      108.37029  -379.47814 -3908.8734
S0266      108.86066  -379.10011 -3908.6773
S0267      109.38252  -378.72393 -3908.4969
S0268      109.9341   -378.34995 -3908.3263
S0269      110.51583  -377.97806 -3908.1665
S0270      111.12463  -377.60689 -3908.0067
S0271      111.76639  -377.2382  -3907.8671
S0272      112.43825  -376.8712  -3907.7381
S0273      112.92357  -376.64192 -3907.6435
S0274      113.41285  -376.41554 -3907.555 
S0275      113.90433  -376.1904  -3907.468 
S0276      114.40121  -375.96982 -3907.391 
S0277      114.89714  -375.74646 -3907.3055
S0278      115.39725  -375.52598 -3907.2273
S0279      115.90601  -375.31509 -3907.1693
S0280      116.41123  -375.09646 -3907.095 
S0281      116.92681  -374.89095 -3907.0465
S0282      117.35017  -374.71278 -3907.0099
S0283      117.84129  -374.51267 -3906.9775
S0284      118.39712  -374.2835  -3906.9363
S0285      119.02219  -374.03331 -3906.9012
S0286      119.71848  -373.76647 -3906.8798
S0287      120.48339  -373.47717 -3906.8611
S0288      121.31981  -373.1729  -3906.8588
S0289      122.22534  -372.8476  -3906.8623
S0290      123.20471  -372.51596 -3906.8981
S0291      123.96508  -372.25449 -3906.9256
S0292      124.69351  -372.01073 -3906.9607
S0293      125.38868  -371.78037 -3906.9958
S0294      126.05083  -371.56439 -3907.0328
S0295      126.67836  -371.35577 -3907.0587
S0296      127.27389  -371.1657  -3907.0938
S0297      127.83616  -370.98885 -3907.1278
S0298      128.36502  -370.82431 -3907.1602
S0299      128.86046  -370.67211 -3907.1911
S0300      129.33027  -370.54436 -3907.217 
S0301      129.82008  -370.40892 -3907.2441
S0302      130.33142  -370.27407 -3907.2838
S0303      130.86319  -370.13307 -3907.328 
S0304      131.41593  -369.98847 -3907.3788
S0305      131.98987  -369.84189 -3907.4398
S0306      132.58502  -369.69337 -3907.5108
S0307      133.20192  -369.55042 -3907.5996
S0308      133.8397   -369.40534 -3907.6977
S0309      134.49821  -369.27254 -3907.7847
S0310      135.14389  -369.12234 -3907.8957
S0311      135.77546  -368.96105 -3908.0425
S0312      136.39438  -368.78495 -3908.2249
S0313      137.00539  -368.61126 -3908.4564
S0314      137.61349  -368.43681 -3908.7303
S0315      138.22514  -368.26899 -3909.0496
S0316      138.82287  -368.14651 -3909.4505
S0317      97.278327  -375.34432 -3909.4654
S0318      97.782427  -375.34764 -3909.3773
S0319      98.303914  -375.34223 -3909.1698
S0320      98.843479  -375.33536 -3908.9165
S0321      99.424297  -375.32535 -3908.6571
S0322      100.05922  -375.30875 -3908.3912
S0323      100.79556  -375.28503 -3908.2092
S0324      101.60893  -375.25861 -3908.0887
S0325      102.46764  -375.23546 -3908.0082
S0326      103.21506  -375.22523 -3907.9334
S0327      103.95657  -375.18044 -3907.8747
S0328      104.68788  -375.10793 -3907.7625
S0329      105.41639  -374.98696 -3907.7408
S0330      106.13632  -374.83051 -3907.7061
S0331      106.8483   -374.64073 -3907.6599
S0332      107.55299  -374.41504 -3907.6176
S0333      108.25     -374.15683 -3907.5642
S0334      108.93924  -373.86413 -3907.5035
S0335      109.83114  -373.67597 -3907.4486
S0336      110.695    -373.48676 -3907.3978
S0337      111.52977  -373.29214 -3907.378 
S0338      112.33505  -373.09556 -3907.3643
S0339      113.11041  -372.89512 -3907.3696
S0340      113.85709  -372.6944  -3907.3708
S0341      114.57632  -372.49701 -3907.3444
S0342      115.26626  -372.29688 -3907.3299
S0343      115.92729  -372.09637 -3907.3109
S0344      116.71689  -371.84293 -3907.2823
S0345      117.49771  -371.59476 -3907.2666
S0346      118.26986  -371.35227 -3907.2586
S0347      119.03311  -371.1149  -3907.2651
S0348      119.78821  -370.88411 -3907.2689
S0349      120.53388  -370.65759 -3907.296 
S0350      121.27042  -370.4361  -3907.3368
S0351      121.99954  -370.22176 -3907.3715
S0352      122.71978  -370.01266 -3907.4196
S0353      123.22142  -369.81301 -3907.4501
S0354      123.73008  -369.61243 -3907.4806
S0355      124.24384  -369.40901 -3907.5245
S0356      124.76407  -369.20409 -3907.5726
S0357      125.29118  -368.99769 -3907.6225
S0358      125.82226  -368.78791 -3907.6923
S0359      126.3605   -368.57688 -3907.7629
S0360      126.90457  -368.36369 -3907.8419
S0361      127.45512  -368.14861 -3907.9258
S0362      127.82971  -367.93776 -3907.9922
S0363      128.22825  -367.71674 -3908.0765
S0364      128.65272  -367.48569 -3908.1711
S0365      129.10326  -367.24377 -3908.2775
S0366      129.57857  -366.99021 -3908.4019
S0367      130.07271  -366.72628 -3908.5659
S0368      130.58783  -366.45305 -3908.7605
S0369      131.13226  -366.16573 -3908.955 
S0370      131.69454  -365.87179 -3909.1919
S0371      132.0645   -365.68444 -3909.3452
S0372      132.4226   -365.48252 -3909.5097
S0373      132.77162  -365.26384 -3909.6764
S0374      133.10431  -365.0352  -3909.8709
S0375      133.42671  -364.79213 -3910.0765
S0376      133.75825  -364.52744 -3910.2661
S0377      134.06571  -364.25874 -3910.5064
S0378      134.34936  -363.98194 -3910.7822
S0379      139.27071  -367.83195 -3910.0349
S0380      139.28167  -367.50193 -3910.006 
S0381      139.32287  -367.15868 -3909.9529
S0382      139.39021  -366.80892 -3909.8862
S0383      139.4739   -366.4464  -3909.8202
S0384      139.58514  -366.0645  -3909.7538
S0385      139.70464  -365.64646 -3909.7057
S0386      139.71064  -365.1895  -3909.7141
S0387      139.5069   -364.51802 -3909.9556
S0388      139.38215  -364.29231 -3910.1692
S0389      139.14025  -364.15536 -3910.3622
S0390      138.92776  -364.01644 -3910.5263
S0391      138.69536  -363.89923 -3910.6651
S0392      138.39476  -363.87863 -3910.7754
S0393      138.08447  -363.88865 -3910.8593
S0394      137.76007  -363.9307  -3910.9165
S0395      137.41925  -363.94291 -3910.9497
S0396      137.1171   -363.94081 -3911.0184
S0397      136.80989  -363.9657  -3911.0706
S0398      136.50631  -364.01248 -3911.1095
S0399      136.20309  -364.0671  -3911.1393
S0400      135.8898   -364.08839 -3911.1614
S0401      135.5696   -364.02035 -3911.1637
S0402      135.18078  -364.06157 -3911.2183
S0403      134.779    -363.93378 -3911.24  
S0404      134.52042  -363.38766 -3910.8727
S0405      134.6904   -363.0615  -3910.5694
S0406      134.92793  -362.76033 -3910.3306
S0407      135.15526  -362.47778 -3910.1269
S0408      135.38537  -362.20634 -3909.9308
S0409      135.64137  -361.94713 -3909.7492
S0410      135.8946   -361.68163 -3909.5306
S0411      136.20591  -361.43556 -3909.3555
S0412      136.58926  -361.24313 -3909.2953
S0413      136.80713  -361.00132 -3909.3323
S0414      137.08291  -360.81419 -3909.4723
S0415      137.40124  -360.65791 -3909.6363
S0416      137.7658   -360.54521 -3909.8194
S0417      138.02315  -360.30591 -3909.8743
S0418      138.34333  -360.12285 -3909.9804
S0419      138.68717  -359.95891 -3910.0952
S0420      139.02283  -359.73654 -3910.1879
S0421      139.4102   -359.63998 -3910.3165
S0422      139.82759  -359.61573 -3910.3863
S0423      140.23728  -359.64196 -3910.4137
S0424      140.62741  -359.64108 -3910.3874
S0425      140.98694  -359.57067 -3910.3104
S0426      141.32938  -359.49721 -3910.1837
S0427      141.63991  -359.37009 -3910.0025
S0428      141.93603  -359.25252 -3909.7668
S0429      142.22397  -359.15313 -3909.4826
S0430      142.52409  -359.10399 -3909.1782
S0431      142.93163  -359.00855 -3908.7769
S0432      143.28423  -358.90276 -3908.3309
S0433      143.61567  -358.85766 -3907.8747
S0434      143.92728  -358.86562 -3907.4017
S0435      144.24883  -358.98247 -3906.9412
S0436      144.57418  -359.24067 -3906.5147
S0437      144.92022  -359.41739 -3905.9818
S0438      145.32959  -359.78417 -3905.5023
S0439      145.44787  -360.45825 -3905.0232
S0440      145.38798  -360.60183 -3904.9236
S0441      145.36566  -360.79202 -3904.808 
S0442      145.25046  -360.97231 -3904.7497
S0443      145.11919  -361.17067 -3904.7131
S0444      145.00284  -361.4126  -3904.6753
S0445      144.85896  -361.68625 -3904.6696
S0446      144.76696  -362.01966 -3904.6185
S0447      144.74062  -362.6462  -3904.4212
S0448      144.85776  -362.89823 -3904.2934
S0449      145.01666  -363.13229 -3904.1885
S0450      145.21478  -363.34889 -3904.1103
S0451      145.42984  -363.57458 -3904.1046
S0452      145.6591   -363.81669 -3904.1786
S0453      145.93002  -364.04395 -3904.2778
S0454      146.23563  -364.26141 -3904.4136
S0455      146.90343  -364.65533 -3904.7497
S0456      147.12514  -364.86886 -3905.0201
S0457      147.2031   -365.07845 -3905.3658
S0458      147.24902  -365.27989 -3905.7453
S0459      147.16598  -365.45918 -3906.1741
S0460      147.07884  -365.65053 -3906.6532
S0461      146.87375  -365.81805 -3907.1774
S0462      146.65723  -366.01167 -3907.7652
S0463      146.33241  -366.18388 -3908.3977
S0464      146.11726  -366.3394  -3908.654 
S0465      145.85516  -366.48266 -3908.8982
S0466      145.58585  -366.65761 -3909.1381
S0467      145.27681  -366.82773 -3909.3666
S0468      144.94007  -367.00838 -3909.5867
S0469      144.58388  -367.21435 -3909.8003
S0470      144.18192  -367.40007 -3910.0025
S0471      143.75414  -367.59882 -3910.1967
S0472      143.28369  -367.78498 -3910.3771
S0473      142.88832  -367.9378  -3910.4649
S0474      142.49514  -368.06769 -3910.5289
S0475      142.10657  -368.19668 -3910.5606
S0476      141.71029  -368.32342 -3910.5568
S0477      141.28956  -368.43626 -3910.5225
S0478      140.82568  -368.50271 -3910.466 
S0479      140.31774  -368.46569 -3910.3794
S0480      139.81575  -368.29314 -3910.218 
S0481      139.12702  -363.50768 -3897.4979
S0482      138.84503  -363.3647  -3897.4827
S0483      138.59683  -363.16013 -3897.4728
S0484      138.38739  -362.90305 -3897.4575
S0485      138.19447  -362.78517 -3897.263 
S0486      137.99124  -362.46839 -3897.155 
S0487      137.84784  -361.97338 -3897.1596
S0488      137.77404  -361.43136 -3897.1535
S0489      137.81239  -360.87337 -3897.0947
S0490      137.86333  -360.58817 -3896.8437
S0491      137.99422  -360.31389 -3896.616 
S0492      138.18381  -360.06927 -3896.4222
S0493      138.39495  -359.83737 -3896.2669
S0494      138.63982  -359.62853 -3896.1514
S0495      138.88851  -359.40418 -3896.0701
S0496      139.16329  -359.18486 -3896.0251
S0497      139.43019  -358.92575 -3896.0022
S0498      139.73365  -358.68673 -3896.0163
S0499      139.92264  -358.48846 -3896.1075
S0500      140.121    -358.30188 -3896.2215
S0501      140.31323  -358.10895 -3896.3535
S0502      140.52384  -357.9391  -3896.5096
S0503      140.72928  -357.76381 -3896.6843
S0504      140.93102  -357.58185 -3896.8788
S0505      141.14854  -357.42369 -3897.0955
S0506      141.36246  -357.25656 -3897.3316
S0507      141.58741  -357.11222 -3897.5906
S0508      141.6837   -357.04465 -3897.8973
S0509      141.776    -356.96478 -3898.2021
S0510      141.8813   -356.92432 -3898.5107
S0511      141.9903   -356.8953  -3898.822 
S0512      142.09983  -356.86691 -3899.1371
S0513      142.215    -356.85282 -3899.4583
S0514      142.34971  -356.90022 -3899.7791
S0515      142.48728  -356.95348 -3900.1057
S0516      142.64081  -357.06656 -3900.4219
S0517      142.80971  -357.197   -3900.8057
S0518      142.98033  -357.36232 -3901.1539
S0519      143.14734  -357.54149 -3901.474 
S0520      143.29654  -357.7666  -3901.7517
S0521      143.44951  -357.97184 -3902.0172
S0522      143.60139  -358.18434 -3902.2575
S0523      143.7615   -358.39858 -3902.4738
S0524      143.90892  -358.63669 -3902.6581
S0525      144.04966  -358.88872 -3902.816 
S0526      144.22097  -359.12538 -3902.9858
S0527      144.40899  -359.36084 -3903.1338
S0528      144.52264  -359.62775 -3903.2772
S0529      144.59927  -359.91082 -3903.4088
S0530      144.63531  -360.20858 -3903.5301
S0531      144.68817  -360.52837 -3903.6289
S0532      144.6497   -360.8567  -3903.7262
S0533      144.6673   -361.25333 -3903.7979
S0534      144.32156  -361.6684  -3903.5824
S0535      144.09219  -361.67934 -3903.2845
S0536      143.85269  -361.64942 -3902.9839
S0537      143.67353  -361.64498 -3902.6669
S0538      143.64027  -361.73797 -3902.3232
S0539      143.61033  -361.80162 -3901.9684
S0540      143.67604  -361.918   -3901.5999
S0541      143.72373  -361.98125 -3901.2016
S0542      143.91922  -362.14993 -3900.8095
S0543      143.92897  -362.28507 -3900.5951
S0544      143.89607  -362.38585 -3900.3578
S0545      143.84373  -362.47745 -3900.108 
S0546      143.7978   -362.607   -3899.8463
S0547      143.70753  -362.69226 -3899.5651
S0548      143.60206  -362.78524 -3899.2687
S0549      143.47397  -362.87496 -3898.9578
S0550      143.31096  -362.91788 -3898.6271
S0551      143.12888  -362.95626 -3898.2796
S0552      142.84327  -363.00812 -3898.0278
S0553      142.53397  -363.10866 -3897.8287
S0554      142.19257  -363.21468 -3897.6749
S0555      141.81573  -363.29443 -3897.5544
S0556      141.40506  -363.35564 -3897.4682
S0557      140.96125  -363.40375 -3897.4194
S0558      140.48445  -363.44092 -3897.4091
S0559      139.97657  -363.49747 -3897.4457
S0560      141.23324  -366.20548 -3898.5748
S0561      141.4836   -366.07788 -3898.5634
S0562      141.74867  -365.95616 -3898.5771
S0563      142.0318   -365.86461 -3898.6084
S0564      142.31058  -365.76605 -3898.6637
S0565      142.56777  -365.58516 -3898.7583
S0566      142.82128  -365.34269 -3898.8831
S0567      143.10188  -365.19053 -3899.0257
S0568      143.38255  -365.01415 -3899.2012
S0569      143.47616  -364.94341 -3899.4633
S0570      143.56109  -364.85367 -3899.7158
S0571      143.64969  -364.80796 -3899.9645
S0572      143.70505  -364.65335 -3900.1976
S0573      143.78239  -364.61742 -3900.4322
S0574      143.86243  -364.62686 -3900.6676
S0575      143.94356  -364.69829 -3900.9121
S0576      143.9718   -364.5118  -3901.0979
S0577      144.02062  -364.45069 -3901.2947
S0578      144.07163  -364.36348 -3901.5083
S0579      144.15179  -364.28404 -3901.7262
S0580      144.26094  -364.19983 -3901.9485
S0581      144.39286  -364.28847 -3902.1954
S0582      144.55485  -364.27534 -3902.4277
S0583      144.74671  -364.19663 -3902.6642
S0584      144.96127  -364.27903 -3902.9041
S0585      145.20537  -364.34085 -3903.1437
S0586      145.6866   -364.4412  -3903.4344
S0587      145.85972  -364.55271 -3903.4374
S0588      146.03268  -364.65738 -3903.4283
S0589      146.15642  -364.81943 -3903.3695
S0590      146.27662  -365.00061 -3903.2913
S0591      146.38484  -365.2149  -3903.1883
S0592      146.36089  -365.47096 -3902.993 
S0593      146.34955  -365.74123 -3902.7866
S0594      146.41428  -366.05551 -3902.6047
S0595      146.38498  -366.33501 -3902.5261
S0596      146.40455  -366.60233 -3902.4357
S0597      146.43114  -366.84771 -3902.3102
S0598      146.48714  -367.0764  -3902.1614
S0599      146.52625  -367.27767 -3901.9638
S0600      146.59208  -367.46175 -3901.7414
S0601      146.6642   -367.62359 -3901.4835
S0602      146.7697   -367.77074 -3901.2032
S0603      146.85373  -367.88738 -3900.8751
S0604      146.83162  -368.16077 -3900.639 
S0605      146.80114  -368.39623 -3900.404 
S0606      146.75128  -368.59982 -3900.161 
S0607      146.66628  -368.76473 -3899.905 
S0608      146.53674  -368.87944 -3899.6368
S0609      146.35453  -368.92195 -3899.3591
S0610      146.14431  -368.92524 -3899.0711
S0611      145.91215  -368.91775 -3898.7698
S0612      145.64182  -368.87527 -3898.4566
S0613      145.34705  -369.04137 -3898.278 
S0614      145.04739  -369.24899 -3898.1487
S0615      144.76581  -369.50171 -3898.0576
S0616      144.46043  -369.71002 -3898.0244
S0617      144.15742  -369.92452 -3898.0381
S0618      143.82097  -370.09456 -3898.1136
S0619      143.45595  -370.22886 -3898.2475
S0620      143.06647  -370.32704 -3898.4348
S0621      142.73468  -370.52925 -3898.658 
S0622      142.35835  -370.64207 -3898.6736
S0623      141.94268  -370.72642 -3898.6828
S0624      141.53181  -370.6471  -3898.7103
S0625      141.18693  -370.45624 -3898.7514
S0626      140.88966  -370.24109 -3898.7885
S0627      140.56814  -370.07158 -3898.8125
S0628      140.19498  -369.92834 -3898.8338
S0629      139.85519  -369.71698 -3898.8621
S0630      139.59515  -369.42308 -3898.8808
S0631      139.43896  -368.9764  -3898.8621
S0632      139.40866  -368.54377 -3898.8289
S0633      139.44269  -368.15104 -3898.798 
S0634      139.50986  -367.77108 -3898.7759
S0635      139.71468  -367.46242 -3898.7396
S0636      139.98058  -367.18323 -3898.7106
S0637      140.31527  -366.93139 -3898.6893
S0638      140.75854  -366.73665 -3898.6816
