# Supplementary material for: Interspecific variation in the limb long bones among modern rhinoceroses—extent and drivers
Source: PeerJ. 2019 Sep 26;7:e7647. doi: 10.7717/peerj.7647 (PMC6766374; doi:10.7717/peerj.7647)
Supplement: Supplemental Information 9 [file peerj-07-7647-s009.zip › Femur/Ceratotherium_simum_35208_Femur_miroir.pts]

Version 1.0
639
S0000        31.658258    -2.65812     7.5087128   
S0001        30.747244    -2.9506937   15.968811   
S0002        30.666168    -4.8742268   13.90795    
S0003        23.851331    -3.1354458   13.315033   
S0004        26.588766    -1.1741105   15.89108    
S0005        24.793152    1.3005962    6.2568573   
S0006        28.904266    -9.4221176   8.649649    
S0007        31.045154    -9.1617012   11.271864   
S0008        22.633702    -14.602275   13.284369   
S0009        13.353931    -9.6164238   12.035659   
S0010        15.533293    3.9632198    12.121645   
S0011        8.1032761    5.1582954    9.763533    
S0012        -7.5654694   -10.387594   11.394356   
S0013        -7.0483582   -4.0248619   14.539719   
S0014        -7.2372864   -1.1707054   13.482585   
S0015        -8.6437691   3.764555     10.535978   
S0016        -4.5551514   -0.45171137  3.6455887   
S0017        -5.7687897   -2.8086554   3.8167404   
S0018        -2.2611649   -6.0384899   2.5836319   
S0019        -12.905533   -5.1407021   6.8349533   
S0020        -11.879874   -3.3559349   7.3829605   
S0021        -12.392538   -0.50769181  7.6043549   
S0022        -11.709677   0.10825092   8.9291733   
S0023        -10.103036   3.2325352    9.1579742   
S0024        -11.073343   1.384389     7.4631172   
S0025        -11.42827    -1.3731537   9.0367584   
S0026        -11.960194   -4.0155743   8.7466789   
S0027        30.461295    -4.7673172   14.009102   
S0028        30.26821     -4.6178459   14.139694   
S0029        30.090683    -4.4443455   14.302634   
S0030        29.968054    -4.2083878   14.46544    
S0031        29.866721    -3.9620136   14.657697   
S0032        29.786423    -3.6981159   14.875606   
S0033        29.676599    -3.4636524   15.164531   
S0034        29.534668    -3.2672337   15.536896   
S0035        29.426678    -3.039942    15.928421   
S0036        29.12038     -2.8444855   15.90759    
S0037        28.79874     -2.6660803   15.915034   
S0038        28.4453      -2.5406725   15.949255   
S0039        28.099536    -2.3938089   15.971747   
S0040        27.775217    -2.2005219   15.975293   
S0041        27.473627    -1.9657495   15.958371   
S0042        27.154742    -1.7349804   15.961838   
S0043        26.86347     -1.4623497   15.938295   
S0044        26.727728    -0.82915564  15.79518    
S0045        26.885815    -0.50964737  15.586287   
S0046        27.0314      -0.20355606  15.321013   
S0047        27.139081    0.1337221    15.029395   
S0048        27.256732    0.43396082   14.649469   
S0049        27.375693    0.70838661   14.197557   
S0050        27.47746     0.99289675   13.692412   
S0051        27.521729    1.3465784    13.163176   
S0052        27.554889    1.6859373    12.567915   
S0053        27.392993    1.7934305    12.163017   
S0054        27.219797    1.902145     11.764958   
S0055        27.04512     2.0016497    11.366898   
S0056        26.840146    2.1098322    10.992804   
S0057        26.610052    2.217367     10.633269   
S0058        26.401645    2.3002605    10.252763   
S0059        26.186502    2.375626     9.8726234   
S0060        25.917838    2.4622799    9.5051926   
S0061        25.797189    2.4810204    9.1020645   
S0062        25.71572     2.5075788    8.7052345   
S0063        25.498785    2.5550589    8.3546112   
S0064        25.35574     2.5243261    8.0076645   
S0065        25.206332    2.457358     7.6838951   
S0066        25.059555    2.3460503    7.376297    
S0067        24.937195    2.1741173    7.0746819   
S0068        24.825873    1.944372     6.7765167   
S0069        24.817154    1.6393217    6.5059746   
S0070        25.151796    1.001836     5.7845448   
S0071        25.601599    0.69048376   5.4314888   
S0072        26.11105     0.43607588   5.2868797   
S0073        26.578586    0.20319741   5.2464096   
S0074        27.002411    -0.036799145 5.265649    
S0075        27.398596    -0.28834114  5.3455376   
S0076        27.774301    -0.56168609  5.4754559   
S0077        28.127063    -0.87737656  5.6291992   
S0078        28.447156    -1.233953    5.8110893   
S0079        28.782642    -1.7556747   6.0672142   
S0080        29.070676    -2.3095325   6.1803135   
S0081        29.377219    -2.7792519   6.3505375   
S0082        29.734082    -3.15077     6.6607315   
S0083        30.004016    -3.5438694   6.7307808   
S0084        30.376837    -3.7942585   7.0875214   
S0085        30.634967    -4.2557945   7.0391823   
S0086        31.036823    -4.5522133   7.3890823   
S0087        31.500952    -4.2271698   8.175235    
S0088        31.671506    -4.5162354   8.3790878   
S0089        31.838889    -4.7132248   8.630368    
S0090        31.938062    -4.8043762   8.9142555   
S0091        32.008902    -4.8644382   9.1998795   
S0092        32.027319    -4.8624638   9.4923874   
S0093        32.061884    -4.8446484   9.7938667   
S0094        32.054898    -4.755228    10.105744   
S0095        32.089581    -4.6655838   10.437257   
S0096        32.155096    -4.6106117   10.790668   
S0097        31.9392      -4.6354477   11.210799   
S0098        31.741428    -4.7101707   11.61298    
S0099        31.627261    -4.8090443   12.00352    
S0100        31.518442    -4.878933    12.375469   
S0101        31.443433    -4.9448967   12.737612   
S0102        31.31145     -4.9887257   13.078555   
S0103        31.110144    -5.0014076   13.389828   
S0104        30.880417    -4.9810169   13.671608   
S0105        31.011972    -9.2524544   10.893594   
S0106        30.997614    -9.3873451   10.503724   
S0107        30.922244    -9.5822495   10.121041   
S0108        30.868732    -9.7699417   9.6924454   
S0109        30.735403    -10.021252   9.2710625   
S0110        30.540906    -10.332761   8.8536545   
S0111        30.312405    -10.667424   8.4016258   
S0112        29.993567    -11.132404   8.0319893   
S0113        29.643195    -11.63028    7.6503922   
S0114        29.266425    -11.877608   7.4394188   
S0115        28.912125    -12.131582   7.257338    
S0116        28.572668    -12.36911    7.0757362   
S0117        28.241983    -12.61488    6.9291702   
S0118        27.925912    -12.886002   6.83993     
S0119        27.638593    -13.191      6.8225594   
S0120        27.349417    -13.486772   6.8123932   
S0121        27.067291    -13.795854   6.8390884   
S0122        26.816107    -14.129306   6.9278229   
S0123        26.589642    -14.446632   7.1142708   
S0124        26.387326    -14.7759     7.3492317   
S0125        26.22291     -15.101317   7.6303085   
S0126        26.072644    -15.418036   7.9378342   
S0127        25.985294    -15.705725   8.2932655   
S0128        25.896573    -15.983646   8.666909    
S0129        25.662558    -16.326865   9.0025169   
S0130        25.424435    -16.678531   9.3593636   
S0131        25.27877     -16.984569   9.7788506   
S0132        25.088834    -17.11189    10.125724   
S0133        24.991579    -17.185736   10.498743   
S0134        24.904092    -17.246719   10.866624   
S0135        24.872023    -17.27585    11.235998   
S0136        24.881169    -17.278984   11.601714   
S0137        24.958809    -17.244627   11.958838   
S0138        24.920261    -17.244131   12.334485   
S0139        24.993622    -17.188974   12.699694   
S0140        25.063615    -17.126228   13.073474   
S0141        25.151273    -17.034454   13.424371   
S0142        25.27646     -16.962691   13.721323   
S0143        25.423236    -16.920197   13.972505   
S0144        25.570807    -16.923586   14.201871   
S0145        25.766632    -16.942363   14.376343   
S0146        26.010172    -16.973634   14.486317   
S0147        26.288263    -17.02569    14.53992    
S0148        26.591354    -17.108073   14.554912   
S0149        26.921634    -17.22242    14.541168   
S0150        27.233554    -17.113968   14.7192     
S0151        27.482401    -16.971648   14.892622   
S0152        27.668945    -16.794893   15.059222   
S0153        27.798767    -16.579643   15.207878   
S0154        27.870026    -16.328606   15.3476     
S0155        27.873816    -16.048105   15.494397   
S0156        27.832971    -15.722137   15.614284   
S0157        27.713629    -15.373477   15.754913   
S0158        27.509647    -15.005719   15.911504   
S0159        27.301862    -14.623888   15.986148   
S0160        27.148676    -14.24175    16.041104   
S0161        27.0423      -13.865446   16.079305   
S0162        26.986099    -13.494853   16.08811    
S0163        26.951019    -13.141447   16.127611   
S0164        26.967764    -12.793282   16.1326     
S0165        27.019348    -12.455031   16.149876   
S0166        27.11597     -12.125175   16.143839   
S0167        27.253394    -11.804774   16.126131   
S0168        27.518988    -11.47184    16.055663   
S0169        27.784473    -11.165492   15.973302   
S0170        28.051025    -10.888152   15.864468   
S0171        28.318271    -10.638097   15.733209   
S0172        28.585693    -10.405415   15.591042   
S0173        28.856052    -10.212895   15.407246   
S0174        29.12702     -10.055563   15.193552   
S0175        29.395947    -9.9377289   14.949194   
S0176        29.670569    -9.8203056   14.702704   
S0177        29.878632    -9.7208145   14.442079   
S0178        30.082858    -9.5936913   14.174394   
S0179        30.28443     -9.4720482   13.884018   
S0180        30.46019     -9.3780945   13.54583    
S0181        30.628946    -9.2972595   13.175244   
S0182        30.773029    -9.2374756   12.759543   
S0183        30.928339    -9.1887672   12.309919   
S0184        30.993762    -9.1696594   11.804208   
S0185        22.183257    -14.623347   13.124277   
S0186        21.747876    -14.579468   13.001611   
S0187        21.300909    -14.597816   12.923163   
S0188        20.868492    -14.548483   12.876874   
S0189        20.457814    -14.420554   12.875357   
S0190        20.050357    -14.28463    12.909518   
S0191        19.640649    -14.146393   12.974094   
S0192        19.23625     -13.979517   13.074646   
S0193        18.833522    -13.788528   13.211237   
S0194        18.564067    -13.615491   13.051418   
S0195        18.292844    -13.41683    12.902151   
S0196        17.988237    -13.266554   12.7479     
S0197        17.654121    -13.170348   12.588157   
S0198        17.332312    -13.017769   12.445253   
S0199        16.990642    -12.890157   12.303033   
S0200        16.627545    -12.785792   12.162476   
S0201        16.276924    -12.622147   12.038029   
S0202        15.932431    -12.429495   11.923058   
S0203        15.599878    -12.231083   11.810586   
S0204        15.30836     -11.959972   11.73928    
S0205        14.996774    -11.717186   11.688078   
S0206        14.669354    -11.483236   11.658984   
S0207        14.343958    -11.223347   11.66028    
S0208        14.156076    -10.78576    11.721235   
S0209        13.917712    -10.396985   11.795917   
S0210        13.646581    -10.015895   11.89733    
S0211        15.628787    4.2722492    11.851759   
S0212        15.740358    4.551099     11.590088   
S0213        15.842792    4.7958019    11.328255   
S0214        15.872873    4.9796333    11.028136   
S0215        15.957729    5.1489597    10.759764   
S0216        16.037164    5.2817581    10.491824   
S0217        16.068199    5.3635155    10.190336   
S0218        16.012308    5.3986385    9.8154465   
S0219        16.178711    5.4410259    9.6319427   
S0220        16.278201    5.4315647    9.1137466   
S0221        16.437659    5.4434093    8.7752747   
S0222        16.739789    5.4743134    8.6006798   
S0223        17.111942    5.5127247    8.4660255   
S0224        17.203493    5.5526787    8.1998329   
S0225        17.042737    5.60252      7.877018    
S0226        17.007686    5.6345131    7.459259    
S0227        16.451167    5.718959     7.1636803   
S0228        15.888818    5.8162296    6.9187454   
S0229        15.472266    5.8398151    6.7572762   
S0230        15.076944    5.8497574    6.5897232   
S0231        14.7606      5.8646435    6.3005455   
S0232        14.399336    5.8813892    6.1428577   
S0233        14.037511    5.8983582    6.0237782   
S0234        13.683234    5.9156429    5.9055195   
S0235        13.316982    5.9282303    5.8433678   
S0236        12.947194    5.9404922    5.8565792   
S0237        12.594128    5.9630062    5.9383953   
S0238        12.280393    6.0190617    6.0134659   
S0239        11.979125    6.0675625    6.1149857   
S0240        11.698103    6.1080757    6.2504547   
S0241        11.426199    6.1374527    6.3991505   
S0242        11.181198    6.1567459    6.5850571   
S0243        10.947706    6.1645939    6.7874695   
S0244        10.732647    6.1610718    7.016188    
S0245        10.500251    6.1491394    7.2314896   
S0246        10.252687    6.1306492    7.4342819   
S0247        9.9961861    6.1334618    7.6608505   
S0248        9.7365196    6.1107452    7.8869576   
S0249        9.5065849    6.0544243    8.1506165   
S0250        9.2632591    5.9744324    8.4017548   
S0251        9.010096     5.8726025    8.649826    
S0252        8.7371208    5.7568684    8.8976875   
S0253        8.4858566    5.6090305    9.1773979   
S0254        8.2717789    5.4146278    9.4774139   
S0255        24.537509    1.0471992    6.6018837   
S0256        24.236029    0.79870653   6.9050499   
S0257        23.892075    0.56637917   7.153096    
S0258        23.523564    0.35391188   7.3532585   
S0259        23.154382    0.1519576    7.5368637   
S0260        22.78268     -0.043706989 7.7093803   
S0261        22.400076    -0.23087213  7.8614555   
S0262        22.00592     -0.40980134  7.9938484   
S0263        21.600423    -0.58045759  8.108271    
S0264        21.112979    -0.73290405  8.2675728   
S0265        20.619943    -0.87671633  8.396315    
S0266        20.123952    -1.0104338   8.4977455   
S0267        19.626332    -1.1327317   8.5720139   
S0268        19.132793    -1.2535848   8.6382317   
S0269        18.640709    -1.3690705   8.6876892   
S0270        18.152081    -1.4856704   8.7321686   
S0271        17.663104    -1.5929895   8.7515671   
S0272        17.177477    -1.7039925   8.7731293   
S0273        16.70569     -1.7636118   8.7933151   
S0274        16.228651    -1.8140549   8.7958519   
S0275        15.747438    -1.8583748   8.7880112   
S0276        15.262398    -1.897542    8.7719498   
S0277        14.77364     -1.9337362   8.7524117   
S0278        14.280522    -1.9718058   8.7404671   
S0279        13.783818    -1.9996017   8.7086212   
S0280        13.283362    -2.0232164   8.6704453   
S0281        12.779008    -2.0432659   8.6273689   
S0282        12.224474    -1.9905712   8.5812469   
S0283        11.670962    -1.9425394   8.5368011   
S0284        11.117249    -1.9052202   8.5013023   
S0285        10.56846     -1.8577394   8.4381424   
S0286        10.02088     -1.814979    8.3735695   
S0287        9.4793869    -1.7585983   8.2797035   
S0288        8.9390625    -1.708721    8.1865791   
S0289        8.3942154    -1.6818161   8.1181885   
S0290        7.8536819    -1.6473709   8.0299217   
S0291        7.4010963    -1.6335079   7.9260757   
S0292        6.9310356    -1.6174307   7.8206215   
S0293        6.4453682    -1.5945035   7.706134    
S0294        5.9395931    -1.5753654   7.5999748   
S0295        5.4185322    -1.5485335   7.4834343   
S0296        4.882        -1.5146147   7.3574806   
S0297        4.3267803    -1.4809066   7.2340126   
S0298        3.7550396    -1.4424986   7.1049706   
S0299        3.1675171    -1.3977543   6.9677734   
S0300        2.7478195    -1.3645712   6.8664642   
S0301        2.3202038    -1.3348196   6.7673958   
S0302        1.8879583    -1.3010714   6.6588074   
S0303        1.45109      -1.2633673   6.54076     
S0304        1.0073153    -1.22636     6.4205208   
S0305        0.5594305    -1.1842386   6.2889439   
S0306        0.10621619   -1.1394705   6.1498703   
S0307        -0.35252454  -1.0923241   6.0036465   
S0308        -0.81146135  -1.0343642   5.8382946   
S0309        -1.2707456   -1.0206378   5.6394871   
S0310        -1.7219862   -0.99949112  5.4363136   
S0311        -2.1612623   -0.96470451  5.2201881   
S0312        -2.59468     -0.92236805  5.0021141   
S0313        -3.0272976   -0.87348356  4.7875999   
S0314        -3.4383911   -0.79730611  4.5393204   
S0315        -3.838612    -0.70422707  4.2759926   
S0316        -4.2001259   -0.58244138  3.9626083   
S0317        28.656033    -9.34701     8.6854126   
S0318        28.359286    -9.2565903   8.7562912   
S0319        28.026483    -9.1396866   8.8535576   
S0320        27.676025    -8.9794212   8.9992752   
S0321        27.273126    -8.7920113   9.1187996   
S0322        26.831589    -8.5646332   9.2528419   
S0323        26.318903    -8.3303078   9.3402794   
S0324        25.742981    -8.1006187   9.3786964   
S0325        25.132187    -7.8431404   9.4248192   
S0326        24.738295    -7.6833809   9.3679794   
S0327        24.321771    -7.4974754   9.3590683   
S0328        23.894901    -7.2697975   9.415065    
S0329        23.424518    -7.0902626   9.4149338   
S0330        22.930623    -6.9029991   9.4349045   
S0331        22.396092    -6.750827    9.414875    
S0332        21.851392    -6.5550354   9.4684265   
S0333        21.268707    -6.3866508   9.4931152   
S0334        20.653958    -6.2392384   9.4920395   
S0335        20.087057    -6.1166378   9.4741371   
S0336        19.509081    -5.9939281   9.4572937   
S0337        18.918291    -5.8766743   9.4327522   
S0338        18.31315     -5.7582539   9.4188538   
S0339        17.696509    -5.6634598   9.3549561   
S0340        17.066806    -5.5751766   9.2819458   
S0341        16.424754    -5.4975647   9.1882805   
S0342        15.76908     -5.425502    9.0901421   
S0343        15.10043     -5.3616581   8.9804909   
S0344        14.469641    -5.2670834   8.8859932   
S0345        13.840466    -5.1862785   8.7794693   
S0346        13.212144    -5.1195343   8.6629585   
S0347        12.585186    -5.0608315   8.5531799   
S0348        11.959834    -5.0059856   8.4592491   
S0349        11.335725    -4.9728779   8.3360527   
S0350        10.711322    -4.9332535   8.2543121   
S0351        10.088737    -4.9160912   8.1422348   
S0352        9.4698776    -4.9141384   8.016684    
S0353        8.8618309    -4.8987514   7.8894524   
S0354        8.2648087    -4.8911404   7.7562157   
S0355        7.6690964    -4.8732346   7.6558037   
S0356        7.0889626    -4.8715759   7.5273102   
S0357        6.5247551    -4.8864094   7.3731804   
S0358        5.972715     -4.9104923   7.2090988   
S0359        5.421381     -4.924411    7.0721092   
S0360        4.8807911    -4.9460678   6.9268768   
S0361        4.3537952    -4.9798737   6.7653664   
S0362        3.9071312    -5.0002403   6.6143127   
S0363        3.4715664    -5.0250229   6.4505341   
S0364        3.0460499    -5.0525055   6.2775139   
S0365        2.6287014    -5.0803173   6.099004    
S0366        2.2210739    -5.1104305   5.9117085   
S0367        1.8248383    -5.1449009   5.7130489   
S0368        1.4355742    -5.1781914   5.5103176   
S0369        1.0582495    -5.216597    5.2956562   
S0370        0.69211173   -5.2594353   5.0706028   
S0371        0.29596922   -5.2998791   4.838921    
S0372        -0.086576402 -5.3475437   4.6014683   
S0373        -0.45405922  -5.4014034   4.355727    
S0374        -0.80387592  -5.4672123   4.0970402   
S0375        -1.1454562   -5.5335621   3.8316006   
S0376        -1.4684722   -5.6234928   3.5474453   
S0377        -1.7906477   -5.7241692   3.2528141   
S0378        -2.0576437   -5.8736477   2.9273315   
S0379        -4.6214993   -0.64618845  3.6211658   
S0380        -4.7159073   -0.87164125  3.6209938   
S0381        -4.8337273   -1.1059433   3.6381359   
S0382        -4.9744293   -1.3373917   3.6699593   
S0383        -5.1619404   -1.5398601   3.7352024   
S0384        -5.3654816   -1.7677044   3.8047276   
S0385        -5.5272675   -2.0861979   3.8334961   
S0386        -5.6924694   -2.4375444   3.861105    
S0387        -5.8036018   -3.1611454   3.5993565   
S0388        -5.7264481   -3.4551113   3.3621521   
S0389        -5.6201038   -3.7062534   3.1570414   
S0390        -5.5000439   -3.9633427   2.9587521   
S0391        -5.2684872   -4.0285484   2.8383392   
S0392        -5.0609711   -4.203421    2.6789623   
S0393        -4.7766716   -4.2375957   2.5771734   
S0394        -4.4657604   -4.2856335   2.469043    
S0395        -4.1334141   -4.3682884   2.36387     
S0396        -3.7794006   -4.4718746   2.2821129   
S0397        -3.476149    -4.6308144   2.2209379   
S0398        -3.2123737   -4.8038754   2.1874947   
S0399        -2.9438961   -4.9140045   2.1948008   
S0400        -2.7141438   -5.0677876   2.2240576   
S0401        -2.5428225   -5.2789051   2.2738953   
S0402        -2.3969669   -5.5055614   2.3500986   
S0403        -2.2706789   -5.7581505   2.4493017   
S0404        -2.3571323   -6.2222179   2.9533257   
S0405        -2.672765    -6.3769413   3.2662388   
S0406        -3.0124662   -6.5258339   3.48587     
S0407        -3.3695103   -6.6658066   3.6144871   
S0408        -3.7162231   -6.8146812   3.715274    
S0409        -4.0700542   -6.9838135   3.8105125   
S0410        -4.4618965   -7.1424553   3.8201405   
S0411        -4.8802414   -7.2836716   3.7466629   
S0412        -5.3205269   -7.4351677   3.6374767   
S0413        -5.5802944   -7.5561295   3.3517601   
S0414        -5.8506039   -7.5846077   3.0595633   
S0415        -6.1382305   -7.5645317   2.8061245   
S0416        -6.4558289   -7.5312271   2.6063086   
S0417        -6.7975044   -7.463475    2.4457048   
S0418        -7.1484009   -7.3218155   2.3151817   
S0419        -7.5105988   -7.1111664   2.2223688   
S0420        -7.9269196   -6.9442635   2.180995    
S0421        -8.3829346   -6.7891815   2.1767536   
S0422        -8.677906    -6.7069069   2.2833731   
S0423        -8.9991768   -6.684726    2.4150654   
S0424        -9.3228592   -6.6881149   2.5741869   
S0425        -9.6443298   -6.6797501   2.7575024   
S0426        -9.9664436   -6.6584526   2.9644476   
S0427        -10.292484   -6.6130623   3.1922741   
S0428        -10.624409   -6.5291725   3.4366657   
S0429        -10.960132   -6.4420547   3.704884    
S0430        -11.296852   -6.3105164   3.9864616   
S0431        -11.525343   -6.237521    4.2955727   
S0432        -11.746198   -6.2074024   4.6198513   
S0433        -11.954545   -6.1579945   4.9433918   
S0434        -12.146451   -6.0551235   5.2607567   
S0435        -12.329385   -5.9439011   5.5812626   
S0436        -12.500031   -5.7984386   5.9007305   
S0437        -12.642751   -5.5905891   6.2084896   
S0438        -12.74309    -5.330825    6.4965126   
S0439        -12.934079   -4.9871792   6.9329948   
S0440        -12.881888   -4.8024933   6.9968079   
S0441        -12.807353   -4.6218399   7.0608238   
S0442        -12.723357   -4.4319366   7.1277512   
S0443        -12.611629   -4.2329117   7.1895027   
S0444        -12.462331   -4.0303043   7.2419769   
S0445        -12.274625   -3.8245007   7.2831459   
S0446        -12.054423   -3.6092831   7.3128578   
S0447        -11.73433    -3.0201239   7.5996918   
S0448        -11.677482   -2.6712503   7.7912247   
S0449        -11.702574   -2.3468657   7.9704781   
S0450        -11.755007   -2.0360823   8.0877953   
S0451        -11.830099   -1.7274431   8.13396     
S0452        -11.93452    -1.4180379   8.1138351   
S0453        -12.051789   -1.1057663   8.004493    
S0454        -12.226164   -0.79175525  7.8617668   
S0455        -12.483018   -0.33157704  7.272599    
S0456        -12.518302   -0.19032545  6.9179047   
S0457        -12.506369   -0.078405631 6.5616501   
S0458        -12.433197   -0.015569393 6.211367    
S0459        -12.337039   0.046606693  5.8734432   
S0460        -12.197549   0.082562613  5.5450298   
S0461        -12.032164   0.11607603   5.2202179   
S0462        -11.856496   0.16876458   4.8883331   
S0463        -11.656012   0.22060437   4.5527718   
S0464        -11.428343   0.28370965   4.2600697   
S0465        -11.183881   0.36150475   3.9815361   
S0466        -10.906963   0.43453321   3.72341     
S0467        -10.593015   0.49578571   3.4891823   
S0468        -10.244207   0.54979897   3.2771103   
S0469        -9.8590492   0.59396768   3.0888262   
S0470        -9.4378876   0.6300602    2.9239365   
S0471        -8.9772621   0.6270421    2.7939117   
S0472        -8.4859001   0.62937145   2.680562    
S0473        -8.0251404   0.57445755   2.5637299   
S0474        -7.5719894   0.50654225   2.5021807   
S0475        -7.1257683   0.426403     2.4966913   
S0476        -6.6808624   0.35506554   2.5394966   
S0477        -6.2332294   0.27661955   2.6299498   
S0478        -5.7982586   0.13599961   2.7902485   
S0479        -5.389257    -0.057972431 3.032       
S0480        -4.9915207   -0.25830576  3.335107    
S0481        -6.8581467   -4.1805656   14.665845   
S0482        -6.7247726   -4.3733269   14.789824   
S0483        -6.62854     -4.5970741   14.894948   
S0484        -6.553614    -4.8519096   14.979759   
S0485        -6.5319183   -5.1408096   15.054227   
S0486        -6.5399773   -5.4637405   15.111649   
S0487        -6.5665062   -5.8270309   15.147713   
S0488        -6.6697044   -6.218063    15.1755     
S0489        -6.8496513   -6.6201424   15.206702   
S0490        -7.0285828   -6.9320724   15.363934   
S0491        -7.2978462   -7.1785522   15.548439   
S0492        -7.6109436   -7.3411827   15.726553   
S0493        -7.9456795   -7.4050827   15.874799   
S0494        -8.2907494   -7.4028618   15.98513    
S0495        -8.6537209   -7.3994904   16.079955   
S0496        -9.0450134   -7.3856468   16.166356   
S0497        -9.468676    -7.3916275   16.277313   
S0498        -9.9153137   -7.3987228   16.430766   
S0499        -10.353416   -7.5039726   16.301366   
S0500        -10.752174   -7.5945313   16.130919   
S0501        -11.109207   -7.6882683   15.935051   
S0502        -11.419875   -7.8207916   15.726508   
S0503        -11.690921   -7.9439774   15.480574   
S0504        -11.921766   -8.0572182   15.200021   
S0505        -12.110813   -8.1612167   14.88624    
S0506        -12.25864    -8.2921402   14.550317   
S0507        -12.364359   -8.4109421   14.18008    
S0508        -12.331219   -8.492292    13.871992   
S0509        -12.318867   -8.5549171   13.568413   
S0510        -12.324675   -8.5837624   13.264005   
S0511        -12.349425   -8.5837914   12.958047   
S0512        -12.388873   -8.5265869   12.655421   
S0513        -12.446163   -8.4353432   12.355321   
S0514        -12.527486   -8.3442375   12.043349   
S0515        -12.625323   -8.2068359   11.733463   
S0516        -12.739452   -8.0254829   11.42768    
S0517        -12.771528   -7.8747841   11.217101   
S0518        -12.799879   -7.7044991   11.014353   
S0519        -12.827269   -7.5228401   10.814014   
S0520        -12.849368   -7.3243813   10.620833   
S0521        -12.868242   -7.1130669   10.431713   
S0522        -12.884865   -6.8897614   10.245691   
S0523        -12.90482    -6.6577713   10.058917   
S0524        -12.915523   -6.4085968   9.8804565   
S0525        -12.939703   -6.1548954   9.6962135   
S0526        -12.967621   -5.85266     9.477639    
S0527        -12.984155   -5.5839417   9.2727203   
S0528        -12.988673   -5.3351788   9.0890472   
S0529        -12.97816    -5.0936901   8.9298546   
S0530        -12.904839   -4.8514946   8.8113663   
S0531        -12.79799    -4.5974869   8.7201492   
S0532        -12.605917   -4.3399426   8.6729012   
S0533        -12.30925    -4.1296276   8.6833511   
S0534        -11.792318   -3.9572781   8.9068016   
S0535        -11.640139   -3.9102077   9.097049    
S0536        -11.510036   -3.902779    9.3068558   
S0537        -11.408978   -3.9469574   9.5272446   
S0538        -11.336331   -3.9666733   9.7609535   
S0539        -11.288298   -3.9458096   10.013348   
S0540        -11.263135   -3.8832012   10.285488   
S0541        -11.260314   -3.7241184   10.567908   
S0542        -11.2855     -3.6266541   10.869592   
S0543        -11.437107   -3.5322746   11.146522   
S0544        -11.529315   -3.4891384   11.43848    
S0545        -11.573494   -3.4396915   11.731989   
S0546        -11.586268   -3.3557873   12.021009   
S0547        -11.552029   -3.2754742   12.315306   
S0548        -11.461642   -3.2127159   12.61819    
S0549        -11.315742   -3.1449194   12.927098   
S0550        -11.110803   -3.1326368   13.247484   
S0551        -10.87956    -3.1762121   13.571249   
S0552        -10.611962   -3.295126    13.980299   
S0553        -10.277452   -3.3395866   14.317645   
S0554        -9.9077263   -3.3731209   14.570924   
S0555        -9.5062935   -3.4139065   14.739536   
S0556        -9.0679291   -3.4602425   14.81739    
S0557        -8.5719398   -3.4882481   14.772412   
S0558        -7.9913811   -3.5211533   14.589331   
S0559        -7.433873    -3.7240013   14.476747   
S0560        -7.532798    -1.1815228   13.664244   
S0561        -7.8291397   -1.2027562   13.790805   
S0562        -8.1230438   -1.2267468   13.861748   
S0563        -8.4087509   -1.2134249   13.874403   
S0564        -8.6882423   -1.1977118   13.831393   
S0565        -8.9678635   -1.1994215   13.734032   
S0566        -9.2522903   -1.2152921   13.582054   
S0567        -9.5272392   -1.3079272   13.379276   
S0568        -9.7731842   -1.4398408   13.12316    
S0569        -9.9007561   -1.5086064   12.937988   
S0570        -10.026771   -1.5703958   12.728548   
S0571        -10.154413   -1.6016224   12.504945   
S0572        -10.282693   -1.5746684   12.27896    
S0573        -10.397716   -1.5308681   12.039448   
S0574        -10.494936   -1.5140655   11.771666   
S0575        -10.576363   -1.5436226   11.474447   
S0576        -10.648897   -1.5705299   11.160688   
S0577        -10.709991   -1.6117992   10.834455   
S0578        -10.830633   -1.6360855   10.654982   
S0579        -10.945116   -1.6175009   10.468252   
S0580        -11.047872   -1.597926    10.278333   
S0581        -11.137946   -1.5847766   10.082557   
S0582        -11.217969   -1.5578761   9.8826286   
S0583        -11.287445   -1.5414      9.672644    
S0584        -11.347731   -1.5023961   9.4609123   
S0585        -11.39781    -1.4535767   9.2449654   
S0586        -11.676701   -1.1920404   8.9621147   
S0587        -11.89119    -1.0185623   8.8902145   
S0588        -12.022269   -0.79862781  8.8769524   
S0589        -12.085515   -0.5573483   8.9037323   
S0590        -12.103007   -0.2930661   8.9488365   
S0591        -11.988457   -0.026915193 9.0959854   
S0592        -11.88938    0.28343999   9.2029259   
S0593        -11.714895   0.61367426   9.3575668   
S0594        -11.530814   1.0081231    9.497522    
S0595        -11.548549   1.2462907    9.7003403   
S0596        -11.56107    1.4722394    9.8989563   
S0597        -11.571418   1.6898455    10.089063   
S0598        -11.574654   1.8950714    10.275962   
S0599        -11.572562   2.089946     10.458231   
S0600        -11.565427   2.2748072    10.636802   
S0601        -11.529478   2.4220011    10.834491   
S0602        -11.482255   2.5515633    11.030387   
S0603        -11.447003   2.6901556    11.208759   
S0604        -11.440216   2.7674437    11.397137   
S0605        -11.409082   2.8242102    11.609207   
S0606        -11.36464    2.8668453    11.836333   
S0607        -11.307137   2.8785522    12.074351   
S0608        -11.241332   2.8656811    12.323447   
S0609        -11.167224   2.8333374    12.588393   
S0610        -11.083075   2.8027565    12.876509   
S0611        -10.985733   2.7720001    13.190778   
S0612        -10.889029   2.8888636    13.489337   
S0613        -10.682434   2.9443087    13.617009   
S0614        -10.453279   2.9964449    13.727394   
S0615        -10.205618   3.0492193    13.826883   
S0616        -9.9458031   3.1216692    13.922211   
S0617        -9.6635132   3.1837421    14.008963   
S0618        -9.3573219   3.246217     14.083725   
S0619        -9.0146507   3.237635     14.137122   
S0620        -8.6514015   3.1925503    14.182343   
S0621        -8.2730667   3.1437252    14.223917   
S0622        -7.9219437   3.0662159    14.243561   
S0623        -7.5723915   2.9482542    14.270352   
S0624        -7.2698296   2.7443686    14.283203   
S0625        -7.0130959   2.4954496    14.264871   
S0626        -6.7536865   2.255932     14.234073   
S0627        -6.4581024   2.0371056    14.212091   
S0628        -6.2015362   1.7752375    14.165414   
S0629        -5.9416512   1.5018662    14.113026   
S0630        -5.7301613   1.1877649    14.032794   
S0631        -5.5707073   0.77284951   13.980872   
S0632        -5.3964363   0.41795015   13.947754   
S0633        -5.3588551   0.086913103  13.899062   
S0634        -5.4112686   -0.21869819  13.841548   
S0635        -5.6051762   -0.45770688  13.785867   
S0636        -5.9174793   -0.62212148  13.730376   
S0637        -6.2916264   -0.77383604  13.65808    
S0638        -6.7296555   -0.94071379  13.569562   
