# Supplementary material for: Interspecific variation in the limb long bones among modern rhinoceroses—extent and drivers
Source: PeerJ. 2019 Sep 26;7:e7647. doi: 10.7717/peerj.7647 (PMC6766374; doi:10.7717/peerj.7647)
Supplement: Supplemental Information 9 [file peerj-07-7647-s009.zip › Femur/Ceratotherium_simum_85_32_M_Femur.pts]

Version 1.0
639
S0000         18.913979     -15.626802    7.1689079    
S0001         18.010089     -13.460602    0.10514832   
S0002         18.475734     -11.050526    2.6674011    
S0003         12.176962     -13.054256    2            
S0004         13.976074     -14.70045     0.5899147    
S0005         11.426367     -17.967638    9.4510078    
S0006         16.02863      -7.6423172    7.7779205    
S0007         18.788667     -7.3758537    5.3343002    
S0008         10.48876      -2.1118238    3.616095     
S0009         0.30244656    -3.7670006    3.8686462    
S0010         0.89129181    -16.795451    2.7126755    
S0011         -8.5836029    -17.771037    6.5783127    
S0012         -20.423535    0.36835663    3.9304073    
S0013         -22.154459    -5.576746     1.9103699    
S0014         -22.74982     -8.6242378    1.7384617    
S0015         -25.487659    -13.471709    4.6851791    
S0016         -19.030721    -10.994165    11.119977    
S0017         -19.860651    -8.318161     11.404619    
S0018         -15.430411    -6.5557434    12.521889    
S0019         -26.710571    -4.8827919    9.7522324    
S0020         -26.226776    -6.7508095    8.7061378    
S0021         -27.69632     -8.8269211    8.384375     
S0022         -27.143942    -8.8993034    6.7621803    
S0023         -26.245966    -12.864734    5.998867     
S0024         -26.57403     -10.86197     8.3744904    
S0025         -26.621564    -8.012677     6.4738602    
S0026         -26.510742    -5.3642464    7.6455757    
S0027         18.24321      -11.134416    2.3547377    
S0028         18.014044     -11.36419     2.116815     
S0029         17.811815     -11.522621    1.8444641    
S0030         17.610071     -11.668312    1.5604422    
S0031         17.444044     -11.88499     1.3209374    
S0032         17.314749     -12.158759    1.115136     
S0033         17.178694     -12.419147    0.89250402   
S0034         17.009721     -12.597021    0.62069669   
S0035         16.865785     -12.778457    0.36230314   
S0036         16.653374     -12.909172    0.19045013   
S0037         16.423553     -13.10166     0.089705646  
S0038         16.150577     -13.259338    0.0023921013 
S0039         15.870757     -13.491502    0.0092579618 
S0040         15.526993     -13.665494    -0.0085499674
S0041         15.154044     -13.875874    0.029122961  
S0042         14.806296     -14.159169    0.19905622   
S0043         14.456476     -14.446495    0.43372445   
S0044         13.980923     -15.054295    0.70948291   
S0045         13.979274     -15.409364    0.86119308   
S0046         13.99846      -15.74688     1.0800383    
S0047         14.034274     -16.051811    1.3619946    
S0048         14.067059     -16.345709    1.6793083    
S0049         14.096329     -16.636961    2.030443     
S0050         14.15218      -16.895389    2.4383823    
S0051         14.170792     -17.194453    2.8568546    
S0052         14.14236      -17.511978    3.3049355    
S0053         14.024638     -17.764494    3.6650032    
S0054         13.81698      -17.990775    4.0439014    
S0055         13.53224      -18.271086    4.3451839    
S0056         13.227901     -18.565381    4.5726982    
S0057         12.967511     -18.722754    4.893594     
S0058         12.659098     -18.863139    5.1510227    
S0059         12.388939     -18.864432    5.5429455    
S0060         12.160073     -18.805124    6.0038055    
S0061         11.907531     -18.720496    6.434388     
S0062         11.682864     -18.705936    6.7904587    
S0063         11.526263     -18.657172    7.1508163    
S0064         11.392406     -18.59202     7.4913414    
S0065         11.241645     -18.549632    7.8073524    
S0066         11.154932     -18.485678    8.1344925    
S0067         11.118614     -18.39919     8.4678291    
S0068         11.158333     -18.274608    8.803968     
S0069         11.241737     -18.129086    9.1396431    
S0070         11.592991     -17.743901    9.6179459    
S0071         11.820193     -17.521777    9.7471123    
S0072         12.091171     -17.300639    9.8456329    
S0073         12.422873     -17.102115    9.895076     
S0074         12.8002       -16.9226      9.8986885    
S0075         13.202464     -16.731915    9.8807442    
S0076         13.629797     -16.514455    9.8576653    
S0077         14.097676     -16.290735    9.8144348    
S0078         14.611609     -16.076729    9.734433     
S0079         14.840363     -15.610344    9.5548264    
S0080         15.133293     -15.183171    9.4222267    
S0081         15.416348     -14.733087    9.338047     
S0082         15.671484     -14.264662    9.2771851    
S0083         16.0084       -13.893846    9.183712     
S0084         16.455724     -13.63774     9.0383797    
S0085         16.884407     -13.371375    8.9552803    
S0086         17.395595     -13.189534    8.8605049    
S0087         17.950725     -13.057883    8.7086258    
S0088         18.266771     -12.93259     8.5560188    
S0089         18.599309     -12.794854    8.4040421    
S0090         18.823872     -12.69644     8.1162552    
S0091         19.011226     -12.632536    7.8050972    
S0092         19.175172     -12.586723    7.4744347    
S0093         19.332439     -12.541186    7.1245483    
S0094         19.486563     -12.493106    6.749791     
S0095         19.573711     -12.480264    6.3264755    
S0096         19.724162     -12.440041    5.8973328    
S0097         19.664375     -12.208894    5.5585201    
S0098         19.631001     -11.988522    5.2294102    
S0099         19.611591     -11.767217    4.9095062    
S0100         19.578162     -11.546848    4.5860973    
S0101         19.51161      -11.330408    4.2462219    
S0102         19.328275     -11.198186    3.8687347    
S0103         19.095497     -11.101217    3.475684     
S0104         18.823915     -11.025951    3.0669115    
S0105         18.780827     -7.3536957    5.8035709    
S0106         18.723132     -7.3034172    6.2560932    
S0107         18.619101     -7.2263985    6.691671     
S0108         18.457761     -7.1185051    7.1047882    
S0109         18.279614     -6.9965744    7.5174629    
S0110         18.042331     -6.8466553    7.9109154    
S0111         17.755107     -6.6766357    8.2933846    
S0112         17.407031     -6.4756317    8.6497627    
S0113         17.014812     -6.19519      8.9352425    
S0114         16.917824     -5.6141029    9.4033302    
S0115         16.782281     -5.1188129    9.8491745    
S0116         16.606329     -4.648082     10.190353    
S0117         16.384369     -4.2035233    10.402144    
S0118         16.124425     -3.8164024    10.547021    
S0119         15.829082     -3.4793938    10.613898    
S0120         15.492444     -3.2027248    10.638857    
S0121         15.097649     -2.9844566    10.613899    
S0122         14.683157     -2.7978079    10.462758    
S0123         14.476714     -2.2222349    10.368128    
S0124         14.296538     -1.6845333    10.197621    
S0125         14.165091     -1.1991616    9.9360672    
S0126         14.020313     -0.75919938   9.6361748    
S0127         13.926756     -0.38235896   9.249807     
S0128         13.812895     -0.039105666  8.827417     
S0129         13.728055     0.25115762    8.3363495    
S0130         13.613489     0.5205761     7.8067009    
S0131         13.454524     0.77506132    7.2347809    
S0132         13.371187     0.8822382     6.7807014    
S0133         13.392012     0.93246469    6.3314499    
S0134         13.42599      0.98711672    5.9150726    
S0135         13.503423     1.025396      5.5221214    
S0136         13.628407     1.0430048     5.153434     
S0137         13.796532     1.0443856     4.8096474    
S0138         13.991061     1.0440451     4.4793301    
S0139         14.241014     1.0143481     4.1764317    
S0140         14.553867     0.95800772    3.921949     
S0141         14.832927     1.0048342     3.826738     
S0142         15.104214     1.0020041     3.76115      
S0143         15.334032     0.96982794    3.6737759    
S0144         15.523819     0.91390762    3.5619045    
S0145         15.674692     0.83694105    3.425441     
S0146         15.795099     0.72183542    3.2854401    
S0147         15.879796     0.57784605    3.1300255    
S0148         15.92215      0.41258044    2.949358     
S0149         15.952475     0.18832088    2.7911047    
S0150         15.746724     0.01195102    2.9434185    
S0151         15.556198     -0.22462888   3.0402203    
S0152         15.337646     -0.37299023   3.0053154    
S0153         15.107964     -0.40575919   2.850635     
S0154         14.952602     -0.55957441   2.7185993    
S0155         14.834491     -0.77160783   2.5536833    
S0156         14.788689     -1.1098032    2.4148491    
S0157         14.771744     -1.4730876    2.2290575    
S0158         14.831627     -1.8928799    2.0671158    
S0159         14.855901     -2.2362904    2.0157869    
S0160         14.843602     -2.5379044    1.8596886    
S0161         14.884013     -2.8366764    1.7238295    
S0162         14.996461     -3.1303102    1.6294878    
S0163         15.155377     -3.4176834    1.5408629    
S0164         15.384138     -3.6952431    1.4890966    
S0165         15.672868     -3.9626221    1.4620519    
S0166         16.028302     -4.2137268    1.4851925    
S0167         16.425639     -4.4619709    1.4950341    
S0168         16.64315      -4.786755     1.5482219    
S0169         16.85938      -5.0927704    1.6213688    
S0170         17.073956     -5.3658161    1.7452173    
S0171         17.285751     -5.6140514    1.8983591    
S0172         17.483218     -5.8146809    2.1116676    
S0173         17.682545     -6.0064545    2.3306744    
S0174         17.880367     -6.177195     2.5756241    
S0175         18.09308      -6.3416054    2.8322309    
S0176         18.296631     -6.4702621    3.1325033    
S0177         18.377943     -6.6132317    3.319799     
S0178         18.450056     -6.7445824    3.5226871    
S0179         18.529106     -6.8713379    3.7329041    
S0180         18.582872     -6.9796104    3.9666569    
S0181         18.638342     -7.0805367    4.2109272    
S0182         18.703581     -7.1756866    4.4655445    
S0183         18.757683     -7.2588791    4.7379032    
S0184         18.77251      -7.3216949    5.0303986    
S0185         10.124294     -2.0651508    3.6402863    
S0186         9.766021      -1.95651      3.664793     
S0187         9.4161598     -1.8349375    3.6838127    
S0188         9.0706413     -1.7187624    3.6865181    
S0189         8.7227013     -1.6286798    3.657262     
S0190         8.3655304     -1.6148165    3.5759998    
S0191         8.0276405     -1.5194736    3.5198261    
S0192         7.688488      -1.4332743    3.4366985    
S0193         7.3458702     -1.3452564    3.3243774    
S0194         6.9682411     -1.352625     3.3773514    
S0195         6.5635643     -1.3184643    3.4216801    
S0196         6.2016304     -1.3939196    3.4438629    
S0197         5.7886734     -1.4084485    3.4679916    
S0198         5.5010765     -1.6070034    3.4389263    
S0199         5.2041424     -1.810207     3.4107937    
S0200         4.7865383     -1.8904455    3.4051476    
S0201         4.3501564     -1.9617105    3.3784374    
S0202         3.9368412     -2.0695879    3.3206512    
S0203         3.6381035     -2.1713568    3.4138332    
S0204         3.2960594     -2.2611597    3.4893833    
S0205         2.9200762     -2.3597303    3.5493851    
S0206         2.5315456     -2.5078859    3.6113728    
S0207         2.1452013     -2.7222511    3.6823406    
S0208         1.6969282     -2.9124897    3.7284176    
S0209         1.1837459     -3.1007225    3.7706661    
S0210         0.66716528    -3.3593361    3.8328239    
S0211         0.53629651    -17.459525    2.9935513    
S0212         0.12281213    -17.95522     3.4626141    
S0213         -0.15286415   -18.413043    3.9905743    
S0214         -0.22585235   -18.87059     4.4466099    
S0215         -0.093163311  -19.310391    4.8285965    
S0216         0.15813664    -19.674663    5.304694     
S0217         0.61452026    -19.986414    5.8605507    
S0218         1.0761271     -20.191125    6.6426712    
S0219         1.0786767     -20.255225    7.4405388    
S0220         1.4181369     -20.13812     8.0703583    
S0221         1.8450121     -20.06169     8.6711678    
S0222         2.132576      -19.990991    9.1946381    
S0223         2.3412813     -19.914713    9.6312683    
S0224         2.345149      -19.825067    10.013441    
S0225         1.8118786     -19.821494    10.339565    
S0226         1.3652344     -19.787434    10.559116    
S0227         0.81849957    -19.71333     10.738882    
S0228         0.14798516    -19.510782    11.025307    
S0229         -0.33058991   -19.451276    11.229482    
S0230         -0.79213195   -19.366939    11.437724    
S0231         -1.2674388    -19.295172    11.584922    
S0232         -1.7472713    -19.231416    11.701352    
S0233         -2.2381422    -19.174847    11.764865    
S0234         -2.7402445    -19.116032    11.735901    
S0235         -3.2491276    -19.076276    11.745158    
S0236         -3.7702019    -19.032289    11.668159    
S0237         -4.2892357    -18.990868    11.494801    
S0238         -4.7017014    -19.047574    11.339088    
S0239         -5.0878666    -19.096101    11.140821    
S0240         -5.4589684    -19.133801    10.931896    
S0241         -5.8025963    -19.164494    10.694195    
S0242         -6.1305149    -19.183719    10.444823    
S0243         -6.4444618    -19.191132    10.183914    
S0244         -6.703212     -19.188286    9.8640266    
S0245         -6.9983238    -19.169635    9.5870911    
S0246         -7.2898888    -19.149544    9.3129715    
S0247         -7.5535873    -19.0631      9.0980278    
S0248         -7.7963104    -18.966455    8.8837807    
S0249         -8.02006      -18.853763    8.6557709    
S0250         -8.2499886    -18.727174    8.4158028    
S0251         -8.4040955    -18.575447    8.1179245    
S0252         -8.6556656    -18.432593    7.8157516    
S0253         -8.7026268    -18.244458    7.4275986    
S0254         -8.6643303    -18.022629    7.0112411    
S0255         11.28187      -17.65067     8.9587631    
S0256         11.095372     -17.340364    8.5108788    
S0257         10.87826      -17.037778    8.1005066    
S0258         10.590218     -16.718996    7.8005417    
S0259         10.267323     -16.402538    7.5772354    
S0260         9.9294395     -16.105859    7.37798      
S0261         9.5859558     -15.828494    7.161306     
S0262         9.201535      -15.555685    7.0088692    
S0263         8.8160507     -15.274257    6.842598     
S0264         8.342646      -15.008112    6.6757927    
S0265         7.8546417     -14.760265    6.5548485    
S0266         7.3659477     -14.524765    6.4545723    
S0267         6.8733803     -14.309496    6.3862312    
S0268         6.3706932     -14.137643    6.3806465    
S0269         5.8921299     -13.921136    6.3103664    
S0270         5.4087509     -13.726384    6.2746338    
S0271         4.925843      -13.53886     6.2515083    
S0272         4.4378281     -13.39075     6.2868721    
S0273         3.7528702     -13.166383    6.282193     
S0274         3.0655537     -12.952396    6.2766426    
S0275         2.3748211     -12.757976    6.2923569    
S0276         1.6815132     -12.579717    6.3273186    
S0277         0.98559666    -12.414248    6.3673622    
S0278         0.28850465    -12.270013    6.455307     
S0279         -0.41306753   -12.132504    6.5060188    
S0280         -1.1178605    -12.008475    6.5617073    
S0281         -1.8256996    -11.896263    6.6232201    
S0282         -2.4509207    -11.778249    6.7158211    
S0283         -3.090752     -11.653091    6.792469     
S0284         -3.7393505    -11.545676    6.931382     
S0285         -4.4010387    -11.436092    7.0703423    
S0286         -5.0781868    -11.315694    7.1820663    
S0287         -5.7654369    -11.207863    7.338781     
S0288         -6.4681       -11.08857     7.4669357    
S0289         -7.1824844    -10.979391    7.6302155    
S0290         -7.9115356    -10.847381    7.7372009    
S0291         -8.5401627    -10.729224    7.8739922    
S0292         -9.1652634    -10.643236    8.0433937    
S0293         -9.788694     -10.566649    8.1908974    
S0294         -10.409753    -10.506489    8.332972     
S0295         -11.030023    -10.456929    8.4585014    
S0296         -11.648236    -10.424122    8.579406     
S0297         -12.264011    -10.408846    8.6968109    
S0298         -12.87751     -10.410257    8.8089615    
S0299         -13.482864    -10.439192    8.9389626    
S0300         -13.934808    -10.462901    9.0245644    
S0301         -14.375928    -10.488918    9.1058891    
S0302         -14.804013    -10.521189    9.1913834    
S0303         -15.21779     -10.561727    9.2848137    
S0304         -15.61909     -10.607484    9.3797516    
S0305         -16.006789    -10.660416    9.4794983    
S0306         -16.384923    -10.713741    9.5725754    
S0307         -16.751785    -10.770103    9.6647018    
S0308         -17.104803    -10.833964    9.7627052    
S0309         -17.446127    -10.864702    9.8840584    
S0310         -17.755873    -10.891076    10.011178    
S0311         -18.039053    -10.90481     10.132796    
S0312         -18.286533    -10.92233     10.271234    
S0313         -18.506502    -10.932302    10.412755    
S0314         -18.693361    -10.943548    10.568973    
S0315         -18.841974    -10.95994     10.742454    
S0316         -18.956737    -10.975635    10.926154    
S0317         15.684029     -7.7605049    7.6080215    
S0318         15.35679      -7.8583145    7.3993134    
S0319         15.055104     -7.9384575    7.1476715    
S0320         14.70222      -8.0410873    7.0411598    
S0321         14.369939     -8.1280937    6.8996765    
S0322         14.030632     -8.2120651    6.7941429    
S0323         13.696646     -8.290683     6.685791     
S0324         13.360504     -8.3683876    6.5845917    
S0325         13.015076     -8.4340042    6.5646217    
S0326         12.628776     -8.5273705    6.5816856    
S0327         12.205521     -8.6246681    6.5658051    
S0328         11.746477     -8.7252533    6.5183617    
S0329         11.249927     -8.8228256    6.4681931    
S0330         10.713317     -8.913308     6.4436409    
S0331         10.140955     -9.0053749    6.388216     
S0332         9.5320328     -9.0957123    6.3082676    
S0333         8.8823036     -9.1809517    6.2644333    
S0334         8.1945938     -9.2662994    6.2278301    
S0335         7.6270836     -9.3843056    6.1743156    
S0336         7.0347908     -9.4771095    6.1172459    
S0337         6.4175415     -9.5450485    6.058532     
S0338         5.7740055     -9.5897179    6.0291672    
S0339         5.1047619     -9.6103645    6.0185684    
S0340         4.4096195     -9.6075684    6.0031651    
S0341         3.6877331     -9.582312     6.0001514    
S0342         2.9419907     -9.5299255    6.0495739    
S0343         2.1718288     -9.4517578    6.1122559    
S0344         1.646261      -9.4117287    6.1714455    
S0345         1.1118547     -9.3740746    6.2303883    
S0346         0.56822724    -9.3377884    6.283654     
S0347         0.017014511   -9.301004     6.3457333    
S0348         -0.54233174   -9.2640388    6.4130157    
S0349         -1.1035958    -9.2255112    6.5304932    
S0350         -1.6749866    -9.1874207    6.6338226    
S0351         -2.2604582    -9.1509453    6.7081223    
S0352         -2.8524294    -9.1145828    6.8031891    
S0353         -3.3459343    -9.041777     6.9122231    
S0354         -3.8646317    -8.968647     7.0139359    
S0355         -4.4142525    -8.9028694    7.0859306    
S0356         -4.9791798    -8.831617     7.1962822    
S0357         -5.5630676    -8.7570114    7.3280045    
S0358         -6.1711685    -8.6843773    7.4609337    
S0359         -6.7997391    -8.609642     7.6097916    
S0360         -7.44375      -8.5275375    7.7903191    
S0361         -8.1086647    -8.4441475    7.9827507    
S0362         -8.5350243    -8.3873459    8.1146439    
S0363         -8.9711021    -8.3334839    8.2448097    
S0364         -9.4188332    -8.2853607    8.3677513    
S0365         -9.871331     -8.2351891    8.5059906    
S0366         -10.326248    -8.1799278    8.6673187    
S0367         -10.779514    -8.1163246    8.8612076    
S0368         -11.234559    -8.0479439    9.0776146    
S0369         -11.69008     -7.9746025    9.3180733    
S0370         -12.148204    -7.8979774    9.5775711    
S0371         -12.553463    -7.8052536    9.8296867    
S0372         -12.953923    -7.698336     10.090465    
S0373         -13.350726    -7.5836449    10.356911    
S0374         -13.74248     -7.4602066    10.635863    
S0375         -14.148926    -7.3324585    10.91433     
S0376         -14.537616    -7.1738831    11.243207    
S0377         -14.931252    -6.9850639    11.60892     
S0378         -15.301465    -6.7559563    12.03395     
S0379         -18.973935    -10.826735    11.119759    
S0380         -18.998511    -10.593645    11.155206    
S0381         -19.071407    -10.315633    11.188889    
S0382         -19.461317    -9.9054214    10.993246    
S0383         -19.463675    -9.6375832    11.092217    
S0384         -19.618459    -9.3153938    11.100371    
S0385         -19.67359     -8.9991577    11.19821     
S0386         -19.732283    -8.6629929    11.30368     
S0387         -19.58213     -8.1503952    11.656039    
S0388         -19.441447    -8.0343468    11.855482    
S0389         -19.352541    -7.8796837    12.033907    
S0390         -19.162579    -7.7644241    12.197482    
S0391         -18.958937    -7.6228287    12.355807    
S0392         -18.65134     -7.5859634    12.481009    
S0393         -18.306252    -7.5810493    12.585368    
S0394         -17.906279    -7.678595     12.630391    
S0395         -17.492323    -7.7454117    12.679124    
S0396         -17.117329    -7.7343628    12.696546    
S0397         -16.774222    -7.7194763    12.691159    
S0398         -16.469797    -7.6585068    12.686232    
S0399         -16.203305    -7.5604706    12.675626    
S0400         -15.974147    -7.4279068    12.658334    
S0401         -15.788065    -7.2544548    12.634309    
S0402         -15.633769    -7.0550255    12.603243    
S0403         -15.505025    -6.8278496    12.566406    
S0404         -15.534375    -6.3127106    12.092229    
S0405         -15.635782    -6.0670631    11.662589    
S0406         -15.91058     -5.8000515    11.403107    
S0407         -16.219502    -5.5475952    11.283434    
S0408         -16.540669    -5.3073112    11.251891    
S0409         -16.882985    -5.0696594    11.273827    
S0410         -17.269579    -4.8123623    11.296186    
S0411         -17.734818    -4.5177052    11.323174    
S0412         -18.201425    -4.2785763    11.567758    
S0413         -18.369572    -4.094228     11.945135    
S0414         -18.538878    -3.9952156    12.340019    
S0415         -18.746657    -3.9440517    12.691843    
S0416         -18.996837    -3.8975494    12.985533    
S0417         -19.282312    -3.8602512    13.235808    
S0418         -19.598706    -3.8734623    13.45533     
S0419         -19.949559    -3.9190861    13.638176    
S0420         -20.330684    -4.0242748    13.78508     
S0421         -20.739819    -4.1781315    13.892186    
S0422         -21.204164    -4.2860531    13.919542    
S0423         -21.668954    -4.3471649    13.899586    
S0424         -22.116928    -4.3179787    13.833553    
S0425         -22.529846    -4.2299839    13.716539    
S0426         -22.916118    -4.1620564    13.546454    
S0427         -23.277814    -4.089122     13.323274    
S0428         -23.621565    -4.0225571    13.049001    
S0429         -23.950876    -3.9620365    12.726849    
S0430         -24.279575    -3.9346458    12.371862    
S0431         -24.589093    -3.8705078    12.306705    
S0432         -24.904768    -3.8938934    12.202503    
S0433         -25.196677    -3.8964527    12.01624     
S0434         -25.484688    -3.9758419    11.788094    
S0435         -25.75647     -4.1111065    11.509711    
S0436         -26.025632    -4.2098042    11.141993    
S0437         -26.276364    -4.390617     10.735095    
S0438         -26.526056    -4.5865532    10.261379    
S0439         -26.74968     -4.9962685    9.5913902    
S0440         -26.742047    -5.1741268    9.4455383    
S0441         -26.705356    -5.3681133    9.3196701    
S0442         -26.628708    -5.5570965    9.2263451    
S0443         -26.511447    -5.735392     9.1605247    
S0444         -26.402661    -5.9395824    9.0743668    
S0445         -26.326913    -6.189175     8.9549835    
S0446         -26.257947    -6.4644127    8.8305565    
S0447         -26.27876     -6.99487      8.4472237    
S0448         -26.403122    -7.2302628    8.2353287    
S0449         -26.536032    -7.4652451    8.0829247    
S0450         -26.708655    -7.6784195    7.9804207    
S0451         -26.877786    -7.9041656    7.9427567    
S0452         -27.056113    -8.1361855    7.9659836    
S0453         -27.236325    -8.3785507    8.0506432    
S0454         -27.473734    -8.5928009    8.1855171    
S0455         -27.725964    -9.1967232    8.7607574    
S0456         -27.661765    -9.540654     9.1268341    
S0457         -27.535678    -9.8204605    9.4831459    
S0458         -27.41351     -10.068733    9.8206551    
S0459         -27.264438    -10.281268    10.142624    
S0460         -27.052557    -10.411533    10.454751    
S0461         -26.828381    -10.520894    10.748196    
S0462         -26.600119    -10.640374    11.022356    
S0463         -26.351791    -10.754876    11.282031    
S0464         -26.053784    -10.905241    11.556441    
S0465         -25.728622    -11.046641    11.796498    
S0466         -25.375456    -11.177855    12.000829    
S0467         -24.999702    -11.30881     12.170466    
S0468         -24.61275     -11.463537    12.312416    
S0469         -24.194672    -11.603148    12.417994    
S0470         -23.752501    -11.743497    12.490978    
S0471         -23.277745    -11.857803    12.521538    
S0472         -22.779245    -11.961932    12.514247    
S0473         -22.341182    -12.028442    12.449454    
S0474         -21.913925    -12.069266    12.371126    
S0475         -21.493509    -12.066129    12.269629    
S0476         -21.077316    -12.036818    12.146461    
S0477         -20.650424    -12.011183    12.003765    
S0478         -20.213441    -11.895903    11.828214    
S0479         -19.775206    -11.689892    11.622644    
S0480         -19.353508    -11.395544    11.388394    
S0481         -21.970206    -5.4629734    1.7365461    
S0482         -21.874197    -5.2478878    1.5526195    
S0483         -21.822052    -4.9839947    1.3947639    
S0484         -21.750166    -4.6950176    1.3041168    
S0485         -21.623767    -4.3581573    1.313064     
S0486         -21.546483    -3.9142475    1.3621508    
S0487         -21.59912     -3.3720325    1.3844947    
S0488         -21.759607    -2.7886597    1.3656599    
S0489         -21.978374    -2.2691486    1.2658472    
S0490         -22.076807    -2.0311499    1.0676782    
S0491         -22.200885    -1.8214676    0.86054058   
S0492         -22.390637    -1.6973703    0.676542     
S0493         -22.612463    -1.5859934    0.54995146   
S0494         -22.853423    -1.4702002    0.46864195   
S0495         -23.105144    -1.3381557    0.4171268    
S0496         -23.380449    -1.2129767    0.39959853   
S0497         -23.675128    -1.0845279    0.41028218   
S0498         -23.992029    -0.95199099   0.44966073   
S0499         -24.276346    -0.78668656   0.6856792    
S0500         -24.536397    -0.64409642   0.93962746   
S0501         -24.768286    -0.49816494   1.2053872    
S0502         -24.978018    -0.42113543   1.4943635    
S0503         -25.161136    -0.37182      1.7958179    
S0504         -25.318317    -0.33343902   2.1092726    
S0505         -25.448027    -0.28689373   2.4362461    
S0506         -25.548105    -0.23917236   2.7783749    
S0507         -25.618338    -0.2069639    3.1355381    
S0508         -25.610046    -0.21799803   3.4306149    
S0509         -25.617639    -0.24984572   3.7208744    
S0510         -25.641019    -0.28882546   4.0124649    
S0511         -25.688107    -0.36283245   4.3044342    
S0512         -25.759393    -0.46911902   4.5991356    
S0513         -25.856439    -0.61135807   4.8976002    
S0514         -25.979019    -0.80829268   5.1901535    
S0515         -26.121307    -1.0706036    5.4611092    
S0516         -26.277124    -1.384769     5.7059334    
S0517         -26.412396    -1.7119493    5.9355865    
S0518         -26.52944     -2.0309502    6.1466309    
S0519         -26.634378    -2.330299     6.35494      
S0520         -26.715701    -2.629545     6.5319206    
S0521         -26.77554     -2.9197632    6.6891182    
S0522         -26.822098    -3.1921499    6.8413765    
S0523         -26.853284    -3.4509209    6.9825424    
S0524         -26.868951    -3.6972019    7.1109497    
S0525         -26.875726    -3.9303074    7.2285736    
S0526         -26.897824    -4.1581242    7.3013481    
S0527         -26.912122    -4.3656715    7.376236     
S0528         -26.92132     -4.5534355    7.4440674    
S0529         -26.931128    -4.7247581    7.4994476    
S0530         -26.926984    -4.8866695    7.5419495    
S0531         -26.889169    -5.042231     7.5764099    
S0532         -26.772684    -5.1662563    7.61026      
S0533         -26.648657    -5.2724342    7.6330208    
S0534         -26.406055    -5.3913078    7.4343765    
S0535         -26.289444    -5.3634232    7.1792091    
S0536         -26.191171    -5.3161343    6.9091827    
S0537         -26.114166    -5.1786407    6.6560982    
S0538         -26.08136     -5.0980309    6.3720295    
S0539         -26.084482    -5.0778164    6.0458607    
S0540         -26.11828     -5.115189     5.6786312    
S0541         -26.181458    -5.2390678    5.2817932    
S0542         -26.274261    -5.372966     4.8728668    
S0543         -26.175427    -5.4742668    4.4277611    
S0544         -26.08331     -5.6721745    4.0203175    
S0545         -25.978088    -5.7583641    3.6145466    
S0546         -25.86572     -5.7994526    3.223468     
S0547         -25.749072    -5.8148129    2.8479914    
S0548         -25.625638    -5.7515228    2.4853203    
S0549         -25.504033    -5.6507725    2.1352325    
S0550         -25.381784    -5.5545895    1.7996052    
S0551         -25.225966    -5.5330658    1.4943153    
S0552         -24.876843    -5.5058559    1.3465416    
S0553         -24.513225    -5.5329948    1.2543148    
S0554         -24.166228    -5.6112705    1.2157359    
S0555         -23.827592    -5.66175      1.2213982    
S0556         -23.492038    -5.6974369    1.2745634    
S0557         -23.155611    -5.7329975    1.3809311    
S0558         -22.805508    -5.7739376    1.5485544    
S0559         -22.448335    -5.7187164    1.7358593    
S0560         -22.969983    -8.5466843    1.5395873    
S0561         -23.212648    -8.5458153    1.4054362    
S0562         -23.416745    -8.4737206    1.3253379    
S0563         -23.615965    -8.4133133    1.3062764    
S0564         -23.802498    -8.340934     1.3433315    
S0565         -23.981882    -8.2785751    1.4441105    
S0566         -24.148245    -8.2055481    1.6030991    
S0567         -24.307712    -8.1445198    1.8263479    
S0568         -24.461421    -8.0940285    2.1095798    
S0569         -24.621411    -8.0104988    2.4242155    
S0570         -24.816818    -7.9802322    2.7143015    
S0571         -24.935826    -7.8483467    2.9910719    
S0572         -25.0584      -7.7448753    3.250135     
S0573         -25.189655    -7.66679      3.4905014    
S0574         -25.343686    -7.6306206    3.7077129    
S0575         -25.511452    -7.6331291    3.9004269    
S0576         -25.66853     -7.6288994    4.0780552    
S0577         -25.829559    -7.6417717    4.2358578    
S0578         -25.854587    -7.6758919    4.499659     
S0579         -25.893558    -7.6694237    4.7691963    
S0580         -25.941882    -7.6299568    5.0421856    
S0581         -26.009891    -7.633213     5.302697     
S0582         -26.098752    -7.6816788    5.5494671    
S0583         -26.204749    -7.7534561    5.7867378    
S0584         -26.326242    -7.8387985    6.0168144    
S0585         -26.465268    -7.8953865    6.2567966    
S0586         -26.891132    -8.1407211    6.6868462    
S0587         -27.201382    -8.5377205    6.8148613    
S0588         -27.230621    -8.9905327    6.5893372    
S0589         -27.207611    -9.265728     6.3369926    
S0590         -27.276993    -9.4911102    6.161327     
S0591         -27.369302    -9.6945862    5.9797764    
S0592         -27.493268    -9.8907669    5.7905834    
S0593         -27.602823    -10.055228    5.5593723    
S0594         -27.692462    -10.185809    5.2849922    
S0595         -27.756116    -10.408025    5.0243069    
S0596         -27.794629    -10.607315    4.7698185    
S0597         -27.792804    -10.776653    4.5164764    
S0598         -27.805496    -10.939474    4.2848679    
S0599         -27.794809    -11.081787    4.0593227    
S0600         -27.774158    -11.214933    3.8422516    
S0601         -27.716086    -11.321429    3.627153     
S0602         -27.610309    -11.37624     3.4194794    
S0603         -27.491974    -11.406652    3.2253395    
S0604         -27.438727    -11.35815     2.8655289    
S0605         -27.361661    -11.333752    2.5245302    
S0606         -27.257034    -11.344743    2.2050289    
S0607         -27.120349    -11.384262    1.9087593    
S0608         -26.947266    -11.403278    1.6364147    
S0609         -26.743863    -11.450779    1.3858962    
S0610         -26.510089    -11.512731    1.1563393    
S0611         -26.243256    -11.568341    0.94978046   
S0612         -25.936584    -11.608319    0.77233114   
S0613         -25.644095    -11.674334    0.68565345   
S0614         -25.349149    -11.7245      0.62282467   
S0615         -25.052313    -11.762369    0.58210812   
S0616         -24.753256    -11.792258    0.56083312   
S0617         -24.449841    -11.811823    0.55908098   
S0618         -24.140758    -11.808054    0.58325672   
S0619         -23.827863    -11.777801    0.6360148    
S0620         -23.513295    -11.723915    0.71670122   
S0621         -23.196104    -11.655459    0.82000751   
S0622         -22.874788    -11.542496    0.87495861   
S0623         -22.583206    -11.439491    0.91521063   
S0624         -22.323842    -11.339902    0.95085249   
S0625         -22.102504    -11.227304    0.98742762   
S0626         -21.91214     -11.113455    1.0224674    
S0627         -21.77769     -10.959373    1.0585005    
S0628         -21.682983    -10.800146    1.091418     
S0629         -21.628682    -10.6369      1.1221671    
S0630         -21.561034    -10.491656    1.1515324    
S0631         -21.535168    -10.303329    1.118792     
S0632         -21.538525    -10.123343    1.1101929    
S0633         -21.543419    -9.9442787    1.1258271    
S0634         -21.595174    -9.7521873    1.1661714    
S0635         -21.649722    -9.5332253    1.2336391    
S0636         -21.787778    -9.2909698    1.3275096    
S0637         -22.018723    -9.0393173    1.4461689    
S0638         -22.356566    -8.8175713    1.5832894    
