# Supplementary material for: Interspecific variation in the limb long bones among modern rhinoceroses—extent and drivers
Source: PeerJ. 2019 Sep 26;7:e7647. doi: 10.7717/peerj.7647 (PMC6766374; doi:10.7717/peerj.7647)
Supplement: Supplemental Information 9 [file peerj-07-7647-s009.zip › Femur/Ceratotherium_simum_85_32_M_Femur_LM_surface.pts]

Version 1.0
1670
S0000         18.913979     -15.626802    7.1689079    
S0001         18.010089     -13.460602    0.10514832   
S0002         18.475734     -11.050526    2.6674011    
S0003         12.176962     -13.054256    2            
S0004         13.976074     -14.70045     0.5899147    
S0005         11.426367     -17.967638    9.4510078    
S0006         17.247348     -7.4527794    7.9423767    
S0007         18.788667     -7.3758537    5.3343002    
S0008         10.48876      -2.1118238    3.616095     
S0009         0.30244656    -3.7670006    3.8686462    
S0010         0.89129181    -16.795451    2.7126755    
S0011         -8.5836029    -17.771037    6.5783127    
S0012         -20.423535    0.36835663    3.9304073    
S0013         -22.154459    -5.576746     1.9103699    
S0014         -22.74982     -8.6242378    1.7384617    
S0015         -25.487659    -13.471709    4.6851791    
S0016         -19.030721    -10.994165    11.119977    
S0017         -19.860651    -8.318161     11.404619    
S0018         -15.430411    -6.5557434    12.521889    
S0019         -26.710571    -4.8827919    9.7522324    
S0020         -26.226776    -6.7508095    8.7061378    
S0021         -27.69632     -8.8269211    8.384375     
S0022         -27.062054    -9.2058678    6.6357788    
S0023         -26.245966    -12.864734    5.998867     
S0024         -26.57403     -10.86197     8.3744904    
S0025         -27.111026    -8.4010948    6.8748512    
S0026         -26.510742    -5.3642464    7.6455757    
S0027         18.24321      -11.134416    2.3547377    
S0028         18.014044     -11.36419     2.116815     
S0029         17.811815     -11.522621    1.8444641    
S0030         17.610071     -11.668312    1.5604422    
S0031         17.444044     -11.88499     1.3209374    
S0032         17.314749     -12.158759    1.115136     
S0033         17.178694     -12.419147    0.89250402   
S0034         17.009721     -12.597021    0.62069669   
S0035         16.865785     -12.778457    0.36230314   
S0036         16.653374     -12.909172    0.19045013   
S0037         16.423553     -13.10166     0.089705646  
S0038         16.150577     -13.259338    0.0023921013 
S0039         15.870757     -13.491502    0.0092579618 
S0040         15.526993     -13.665494    -0.0085499674
S0041         15.154044     -13.875874    0.029122961  
S0042         14.806296     -14.159169    0.19905622   
S0043         14.456476     -14.446495    0.43372445   
S0044         13.980923     -15.054295    0.70948291   
S0045         13.979274     -15.409364    0.86119308   
S0046         13.99846      -15.74688     1.0800383    
S0047         14.034274     -16.051811    1.3619946    
S0048         14.067059     -16.345709    1.6793083    
S0049         14.096329     -16.636961    2.030443     
S0050         14.15218      -16.895389    2.4383823    
S0051         14.170792     -17.194453    2.8568546    
S0052         14.14236      -17.511978    3.3049355    
S0053         14.024638     -17.764494    3.6650032    
S0054         13.81698      -17.990775    4.0439014    
S0055         13.53224      -18.271086    4.3451839    
S0056         13.227901     -18.565381    4.5726982    
S0057         12.967511     -18.722754    4.893594     
S0058         12.659098     -18.863139    5.1510227    
S0059         12.388939     -18.864432    5.5429455    
S0060         12.160073     -18.805124    6.0038055    
S0061         11.907531     -18.720496    6.434388     
S0062         11.682864     -18.705936    6.7904587    
S0063         11.526263     -18.657172    7.1508163    
S0064         11.392406     -18.59202     7.4913414    
S0065         11.241645     -18.549632    7.8073524    
S0066         11.154932     -18.485678    8.1344925    
S0067         11.118614     -18.39919     8.4678291    
S0068         11.158333     -18.274608    8.803968     
S0069         11.241737     -18.129086    9.1396431    
S0070         11.592991     -17.743901    9.6179459    
S0071         11.820193     -17.521777    9.7471123    
S0072         12.091171     -17.300639    9.8456329    
S0073         12.422873     -17.102115    9.895076     
S0074         12.8002       -16.9226      9.8986885    
S0075         13.202464     -16.731915    9.8807442    
S0076         13.629797     -16.514455    9.8576653    
S0077         14.097676     -16.290735    9.8144348    
S0078         14.611609     -16.076729    9.734433     
S0079         14.840363     -15.610344    9.5548264    
S0080         15.133293     -15.183171    9.4222267    
S0081         15.416348     -14.733087    9.338047     
S0082         15.671484     -14.264662    9.2771851    
S0083         16.0084       -13.893846    9.183712     
S0084         16.455724     -13.63774     9.0383797    
S0085         16.884407     -13.371375    8.9552803    
S0086         17.395595     -13.189534    8.8605049    
S0087         17.950725     -13.057883    8.7086258    
S0088         18.266771     -12.93259     8.5560188    
S0089         18.599309     -12.794854    8.4040421    
S0090         18.823872     -12.69644     8.1162552    
S0091         19.011226     -12.632536    7.8050972    
S0092         19.175172     -12.586723    7.4744347    
S0093         19.332439     -12.541186    7.1245483    
S0094         19.486563     -12.493106    6.749791     
S0095         19.573711     -12.480264    6.3264755    
S0096         19.724162     -12.440041    5.8973328    
S0097         19.664375     -12.208894    5.5585201    
S0098         19.631001     -11.988522    5.2294102    
S0099         19.611591     -11.767217    4.9095062    
S0100         19.578162     -11.546848    4.5860973    
S0101         19.51161      -11.330408    4.2462219    
S0102         19.328275     -11.198186    3.8687347    
S0103         19.095497     -11.101217    3.475684     
S0104         18.823915     -11.025951    3.0669115    
S0105         18.780827     -7.3536957    5.8035709    
S0106         18.723132     -7.3034172    6.2560932    
S0107         18.619101     -7.2263985    6.691671     
S0108         18.457761     -7.1185051    7.1047882    
S0109         18.279614     -6.9965744    7.5174629    
S0110         18.042331     -6.8466553    7.9109154    
S0111         17.755107     -6.6766357    8.2933846    
S0112         17.407031     -6.4756317    8.6497627    
S0113         17.014812     -6.19519      8.9352425    
S0114         16.917824     -5.6141029    9.4033302    
S0115         16.782281     -5.1188129    9.8491745    
S0116         16.606329     -4.648082     10.190353    
S0117         16.384369     -4.2035233    10.402144    
S0118         16.124425     -3.8164024    10.547021    
S0119         15.829082     -3.4793938    10.613898    
S0120         15.492444     -3.2027248    10.638857    
S0121         15.097649     -2.9844566    10.613899    
S0122         14.683157     -2.7978079    10.462758    
S0123         14.476714     -2.2222349    10.368128    
S0124         14.296538     -1.6845333    10.197621    
S0125         14.165091     -1.1991616    9.9360672    
S0126         14.020313     -0.75919938   9.6361748    
S0127         13.926756     -0.38235896   9.249807     
S0128         13.812895     -0.039105666  8.827417     
S0129         13.728055     0.25115762    8.3363495    
S0130         13.613489     0.5205761     7.8067009    
S0131         13.454524     0.77506132    7.2347809    
S0132         13.371187     0.8822382     6.7807014    
S0133         13.392012     0.93246469    6.3314499    
S0134         13.42599      0.98711672    5.9150726    
S0135         13.503423     1.025396      5.5221214    
S0136         13.628407     1.0430048     5.153434     
S0137         13.796532     1.0443856     4.8096474    
S0138         13.991061     1.0440451     4.4793301    
S0139         14.241014     1.0143481     4.1764317    
S0140         14.553867     0.95800772    3.921949     
S0141         14.832927     1.0048342     3.826738     
S0142         15.104214     1.0020041     3.76115      
S0143         15.334032     0.96982794    3.6737759    
S0144         15.523819     0.91390762    3.5619045    
S0145         15.674692     0.83694105    3.425441     
S0146         15.795099     0.72183542    3.2854401    
S0147         15.879796     0.57784605    3.1300255    
S0148         15.92215      0.41258044    2.949358     
S0149         15.952475     0.18832088    2.7911047    
S0150         15.746724     0.01195102    2.9434185    
S0151         15.556198     -0.22462888   3.0402203    
S0152         15.337646     -0.37299023   3.0053154    
S0153         15.107964     -0.40575919   2.850635     
S0154         14.952602     -0.55957441   2.7185993    
S0155         14.834491     -0.77160783   2.5536833    
S0156         14.788689     -1.1098032    2.4148491    
S0157         14.771744     -1.4730876    2.2290575    
S0158         14.831627     -1.8928799    2.0671158    
S0159         14.855901     -2.2362904    2.0157869    
S0160         14.843602     -2.5379044    1.8596886    
S0161         14.884013     -2.8366764    1.7238295    
S0162         14.996461     -3.1303102    1.6294878    
S0163         15.155377     -3.4176834    1.5408629    
S0164         15.384138     -3.6952431    1.4890966    
S0165         15.672868     -3.9626221    1.4620519    
S0166         16.028302     -4.2137268    1.4851925    
S0167         16.425639     -4.4619709    1.4950341    
S0168         16.64315      -4.786755     1.5482219    
S0169         16.85938      -5.0927704    1.6213688    
S0170         17.073956     -5.3658161    1.7452173    
S0171         17.285751     -5.6140514    1.8983591    
S0172         17.483218     -5.8146809    2.1116676    
S0173         17.682545     -6.0064545    2.3306744    
S0174         17.880367     -6.177195     2.5756241    
S0175         18.09308      -6.3416054    2.8322309    
S0176         18.296631     -6.4702621    3.1325033    
S0177         18.377943     -6.6132317    3.319799     
S0178         18.450056     -6.7445824    3.5226871    
S0179         18.529106     -6.8713379    3.7329041    
S0180         18.582872     -6.9796104    3.9666569    
S0181         18.638342     -7.0805367    4.2109272    
S0182         18.703581     -7.1756866    4.4655445    
S0183         18.757683     -7.2588791    4.7379032    
S0184         18.77251      -7.3216949    5.0303986    
S0185         10.124294     -2.0651508    3.6402863    
S0186         9.766021      -1.95651      3.664793     
S0187         9.4161598     -1.8349375    3.6838127    
S0188         9.0706413     -1.7187624    3.6865181    
S0189         8.7227013     -1.6286798    3.657262     
S0190         8.3655304     -1.6148165    3.5759998    
S0191         8.0276405     -1.5194736    3.5198261    
S0192         7.688488      -1.4332743    3.4366985    
S0193         7.3458702     -1.3452564    3.3243774    
S0194         6.9682411     -1.352625     3.3773514    
S0195         6.5635643     -1.3184643    3.4216801    
S0196         6.2016304     -1.3939196    3.4438629    
S0197         5.7886734     -1.4084485    3.4679916    
S0198         5.5010765     -1.6070034    3.4389263    
S0199         5.2041424     -1.810207     3.4107937    
S0200         4.7865383     -1.8904455    3.4051476    
S0201         4.3501564     -1.9617105    3.3784374    
S0202         3.9368412     -2.0695879    3.3206512    
S0203         3.6381035     -2.1713568    3.4138332    
S0204         3.2960594     -2.2611597    3.4893833    
S0205         2.9200762     -2.3597303    3.5493851    
S0206         2.5315456     -2.5078859    3.6113728    
S0207         2.1452013     -2.7222511    3.6823406    
S0208         1.6969282     -2.9124897    3.7284176    
S0209         1.1837459     -3.1007225    3.7706661    
S0210         0.66716528    -3.3593361    3.8328239    
S0211         0.53629651    -17.459525    2.9935513    
S0212         0.12281213    -17.95522     3.4626141    
S0213         -0.15286415   -18.413043    3.9905743    
S0214         -0.22585235   -18.87059     4.4466099    
S0215         -0.093163311  -19.310391    4.8285965    
S0216         0.15813664    -19.674663    5.304694     
S0217         0.61452026    -19.986414    5.8605507    
S0218         1.0761271     -20.191125    6.6426712    
S0219         1.0786767     -20.255225    7.4405388    
S0220         1.4181369     -20.13812     8.0703583    
S0221         1.8450121     -20.06169     8.6711678    
S0222         2.132576      -19.990991    9.1946381    
S0223         2.3412813     -19.914713    9.6312683    
S0224         2.345149      -19.825067    10.013441    
S0225         1.8118786     -19.821494    10.339565    
S0226         1.3652344     -19.787434    10.559116    
S0227         0.81849957    -19.71333     10.738882    
S0228         0.14798516    -19.510782    11.025307    
S0229         -0.33058991   -19.451276    11.229482    
S0230         -0.79213195   -19.366939    11.437724    
S0231         -1.2674388    -19.295172    11.584922    
S0232         -1.7472713    -19.231416    11.701352    
S0233         -2.2381422    -19.174847    11.764865    
S0234         -2.7402445    -19.116032    11.735901    
S0235         -3.2491276    -19.076276    11.745158    
S0236         -3.7702019    -19.032289    11.668159    
S0237         -4.2892357    -18.990868    11.494801    
S0238         -4.7017014    -19.047574    11.339088    
S0239         -5.0878666    -19.096101    11.140821    
S0240         -5.4589684    -19.133801    10.931896    
S0241         -5.8025963    -19.164494    10.694195    
S0242         -6.1305149    -19.183719    10.444823    
S0243         -6.4444618    -19.191132    10.183914    
S0244         -6.703212     -19.188286    9.8640266    
S0245         -6.9983238    -19.169635    9.5870911    
S0246         -7.2898888    -19.149544    9.3129715    
S0247         -7.5535873    -19.0631      9.0980278    
S0248         -7.7963104    -18.966455    8.8837807    
S0249         -8.02006      -18.853763    8.6557709    
S0250         -8.2499886    -18.727174    8.4158028    
S0251         -8.4040955    -18.575447    8.1179245    
S0252         -8.6556656    -18.432593    7.8157516    
S0253         -8.7026268    -18.244458    7.4275986    
S0254         -8.6643303    -18.022629    7.0112411    
S0255         11.28187      -17.65067     8.9587631    
S0256         11.095372     -17.340364    8.5108788    
S0257         10.87826      -17.037778    8.1005066    
S0258         10.590218     -16.718996    7.8005417    
S0259         10.267323     -16.402538    7.5772354    
S0260         9.9294395     -16.105859    7.37798      
S0261         9.5859558     -15.828494    7.161306     
S0262         9.201535      -15.555685    7.0088692    
S0263         8.8160507     -15.274257    6.842598     
S0264         8.342646      -15.008112    6.6757927    
S0265         7.8546417     -14.760265    6.5548485    
S0266         7.3659477     -14.524765    6.4545723    
S0267         6.8733803     -14.309496    6.3862312    
S0268         6.3706932     -14.137643    6.3806465    
S0269         5.8921299     -13.921136    6.3103664    
S0270         5.4087509     -13.726384    6.2746338    
S0271         4.925843      -13.53886     6.2515083    
S0272         4.4378281     -13.39075     6.2868721    
S0273         3.7528702     -13.166383    6.282193     
S0274         3.0655537     -12.952396    6.2766426    
S0275         2.3748211     -12.757976    6.2923569    
S0276         1.6815132     -12.579717    6.3273186    
S0277         0.98559666    -12.414248    6.3673622    
S0278         0.28850465    -12.270013    6.455307     
S0279         -0.41306753   -12.132504    6.5060188    
S0280         -1.1178605    -12.008475    6.5617073    
S0281         -1.8256996    -11.896263    6.6232201    
S0282         -2.4509207    -11.778249    6.7158211    
S0283         -3.090752     -11.653091    6.792469     
S0284         -3.7393505    -11.545676    6.931382     
S0285         -4.4010387    -11.436092    7.0703423    
S0286         -5.0781868    -11.315694    7.1820663    
S0287         -5.7654369    -11.207863    7.338781     
S0288         -6.4681       -11.08857     7.4669357    
S0289         -7.1824844    -10.979391    7.6302155    
S0290         -7.9115356    -10.847381    7.7372009    
S0291         -8.5401627    -10.729224    7.8739922    
S0292         -9.1652634    -10.643236    8.0433937    
S0293         -9.788694     -10.566649    8.1908974    
S0294         -10.409753    -10.506489    8.332972     
S0295         -11.030023    -10.456929    8.4585014    
S0296         -11.648236    -10.424122    8.579406     
S0297         -12.264011    -10.408846    8.6968109    
S0298         -12.87751     -10.410257    8.8089615    
S0299         -13.482864    -10.439192    8.9389626    
S0300         -13.934808    -10.462901    9.0245644    
S0301         -14.375928    -10.488918    9.1058891    
S0302         -14.804013    -10.521189    9.1913834    
S0303         -15.21779     -10.561727    9.2848137    
S0304         -15.61909     -10.607484    9.3797516    
S0305         -16.006789    -10.660416    9.4794983    
S0306         -16.384923    -10.713741    9.5725754    
S0307         -16.751785    -10.770103    9.6647018    
S0308         -17.104803    -10.833964    9.7627052    
S0309         -17.446127    -10.864702    9.8840584    
S0310         -17.755873    -10.891076    10.011178    
S0311         -18.039053    -10.90481     10.132796    
S0312         -18.286533    -10.92233     10.271234    
S0313         -18.506502    -10.932302    10.412755    
S0314         -18.693361    -10.943548    10.568973    
S0315         -18.841974    -10.95994     10.742454    
S0316         -18.956737    -10.975635    10.926154    
S0317         16.950858     -7.5077469    7.9410843    
S0318         16.600752     -7.5793846    7.9027893    
S0319         16.207828     -7.6609741    7.8181297    
S0320         15.791229     -7.7426338    7.6628372    
S0321         15.365736     -7.8233376    7.4141899    
S0322         14.908109     -7.9268478    7.0957054    
S0323         14.331268     -8.0893463    6.8836685    
S0324         13.692975     -8.2698044    6.6830383    
S0325         13.015076     -8.4340042    6.5646217    
S0326         12.628776     -8.5273705    6.5816856    
S0327         12.205521     -8.6246681    6.5658051    
S0328         11.746477     -8.7252533    6.5183617    
S0329         11.249927     -8.8228256    6.4681931    
S0330         10.713317     -8.913308     6.4436409    
S0331         10.140955     -9.0053749    6.388216     
S0332         9.5320328     -9.0957123    6.3082676    
S0333         8.8823036     -9.1809517    6.2644333    
S0334         8.1945938     -9.2662994    6.2278301    
S0335         7.6270836     -9.3843056    6.1743156    
S0336         7.0347908     -9.4771095    6.1172459    
S0337         6.4175415     -9.5450485    6.058532     
S0338         5.7740055     -9.5897179    6.0291672    
S0339         5.1047619     -9.6103645    6.0185684    
S0340         4.4096195     -9.6075684    6.0031651    
S0341         3.6877331     -9.582312     6.0001514    
S0342         2.9419907     -9.5299255    6.0495739    
S0343         2.1718288     -9.4517578    6.1122559    
S0344         1.646261      -9.4117287    6.1714455    
S0345         1.1118547     -9.3740746    6.2303883    
S0346         0.56822724    -9.3377884    6.283654     
S0347         0.017014511   -9.301004     6.3457333    
S0348         -0.54233174   -9.2640388    6.4130157    
S0349         -1.1035958    -9.2255112    6.5304932    
S0350         -1.6749866    -9.1874207    6.6338226    
S0351         -2.2604582    -9.1509453    6.7081223    
S0352         -2.8524294    -9.1145828    6.8031891    
S0353         -3.3459343    -9.041777     6.9122231    
S0354         -3.8646317    -8.968647     7.0139359    
S0355         -4.4142525    -8.9028694    7.0859306    
S0356         -4.9791798    -8.831617     7.1962822    
S0357         -5.5630676    -8.7570114    7.3280045    
S0358         -6.1711685    -8.6843773    7.4609337    
S0359         -6.7997391    -8.609642     7.6097916    
S0360         -7.44375      -8.5275375    7.7903191    
S0361         -8.1086647    -8.4441475    7.9827507    
S0362         -8.5350243    -8.3873459    8.1146439    
S0363         -8.9711021    -8.3334839    8.2448097    
S0364         -9.4188332    -8.2853607    8.3677513    
S0365         -9.871331     -8.2351891    8.5059906    
S0366         -10.326248    -8.1799278    8.6673187    
S0367         -10.779514    -8.1163246    8.8612076    
S0368         -11.234559    -8.0479439    9.0776146    
S0369         -11.69008     -7.9746025    9.3180733    
S0370         -12.148204    -7.8979774    9.5775711    
S0371         -12.553463    -7.8052536    9.8296867    
S0372         -12.953923    -7.698336     10.090465    
S0373         -13.350726    -7.5836449    10.356911    
S0374         -13.74248     -7.4602066    10.635863    
S0375         -14.148926    -7.3324585    10.91433     
S0376         -14.537616    -7.1738831    11.243207    
S0377         -14.931252    -6.9850639    11.60892     
S0378         -15.301465    -6.7559563    12.03395     
S0379         -18.973935    -10.826735    11.119759    
S0380         -18.998511    -10.593645    11.155206    
S0381         -19.071407    -10.315633    11.188889    
S0382         -19.461317    -9.9054214    10.993246    
S0383         -19.463675    -9.6375832    11.092217    
S0384         -19.618459    -9.3153938    11.100371    
S0385         -19.67359     -8.9991577    11.19821     
S0386         -19.732283    -8.6629929    11.30368     
S0387         -19.58213     -8.1503952    11.656039    
S0388         -19.441447    -8.0343468    11.855482    
S0389         -19.352541    -7.8796837    12.033907    
S0390         -19.162579    -7.7644241    12.197482    
S0391         -18.958937    -7.6228287    12.355807    
S0392         -18.65134     -7.5859634    12.481009    
S0393         -18.306252    -7.5810493    12.585368    
S0394         -17.906279    -7.678595     12.630391    
S0395         -17.492323    -7.7454117    12.679124    
S0396         -17.117329    -7.7343628    12.696546    
S0397         -16.774222    -7.7194763    12.691159    
S0398         -16.469797    -7.6585068    12.686232    
S0399         -16.203305    -7.5604706    12.675626    
S0400         -15.974147    -7.4279068    12.658334    
S0401         -15.788065    -7.2544548    12.634309    
S0402         -15.633769    -7.0550255    12.603243    
S0403         -15.505025    -6.8278496    12.566406    
S0404         -15.534375    -6.3127106    12.092229    
S0405         -15.635782    -6.0670631    11.662589    
S0406         -15.91058     -5.8000515    11.403107    
S0407         -16.219502    -5.5475952    11.283434    
S0408         -16.540669    -5.3073112    11.251891    
S0409         -16.882985    -5.0696594    11.273827    
S0410         -17.269579    -4.8123623    11.296186    
S0411         -17.734818    -4.5177052    11.323174    
S0412         -18.201425    -4.2785763    11.567758    
S0413         -18.369572    -4.094228     11.945135    
S0414         -18.538878    -3.9952156    12.340019    
S0415         -18.746657    -3.9440517    12.691843    
S0416         -18.996837    -3.8975494    12.985533    
S0417         -19.282312    -3.8602512    13.235808    
S0418         -19.598706    -3.8734623    13.45533     
S0419         -19.949559    -3.9190861    13.638176    
S0420         -20.330684    -4.0242748    13.78508     
S0421         -20.739819    -4.1781315    13.892186    
S0422         -21.204164    -4.2860531    13.919542    
S0423         -21.668954    -4.3471649    13.899586    
S0424         -22.116928    -4.3179787    13.833553    
S0425         -22.529846    -4.2299839    13.716539    
S0426         -22.916118    -4.1620564    13.546454    
S0427         -23.277814    -4.089122     13.323274    
S0428         -23.621565    -4.0225571    13.049001    
S0429         -23.950876    -3.9620365    12.726849    
S0430         -24.279575    -3.9346458    12.371862    
S0431         -24.589093    -3.8705078    12.306705    
S0432         -24.904768    -3.8938934    12.202503    
S0433         -25.196677    -3.8964527    12.01624     
S0434         -25.484688    -3.9758419    11.788094    
S0435         -25.75647     -4.1111065    11.509711    
S0436         -26.025632    -4.2098042    11.141993    
S0437         -26.276364    -4.390617     10.735095    
S0438         -26.526056    -4.5865532    10.261379    
S0439         -26.74968     -4.9962685    9.5913902    
S0440         -26.742047    -5.1741268    9.4455383    
S0441         -26.705356    -5.3681133    9.3196701    
S0442         -26.628708    -5.5570965    9.2263451    
S0443         -26.511447    -5.735392     9.1605247    
S0444         -26.402661    -5.9395824    9.0743668    
S0445         -26.326913    -6.189175     8.9549835    
S0446         -26.257947    -6.4644127    8.8305565    
S0447         -26.27876     -6.99487      8.4472237    
S0448         -26.403122    -7.2302628    8.2353287    
S0449         -26.536032    -7.4652451    8.0829247    
S0450         -26.708655    -7.6784195    7.9804207    
S0451         -26.877786    -7.9041656    7.9427567    
S0452         -27.056113    -8.1361855    7.9659836    
S0453         -27.236325    -8.3785507    8.0506432    
S0454         -27.473734    -8.5928009    8.1855171    
S0455         -27.725964    -9.1967232    8.7607574    
S0456         -27.661765    -9.540654     9.1268341    
S0457         -27.535678    -9.8204605    9.4831459    
S0458         -27.41351     -10.068733    9.8206551    
S0459         -27.264438    -10.281268    10.142624    
S0460         -27.052557    -10.411533    10.454751    
S0461         -26.828381    -10.520894    10.748196    
S0462         -26.600119    -10.640374    11.022356    
S0463         -26.351791    -10.754876    11.282031    
S0464         -26.053784    -10.905241    11.556441    
S0465         -25.728622    -11.046641    11.796498    
S0466         -25.375456    -11.177855    12.000829    
S0467         -24.999702    -11.30881     12.170466    
S0468         -24.61275     -11.463537    12.312416    
S0469         -24.194672    -11.603148    12.417994    
S0470         -23.752501    -11.743497    12.490978    
S0471         -23.277745    -11.857803    12.521538    
S0472         -22.779245    -11.961932    12.514247    
S0473         -22.341182    -12.028442    12.449454    
S0474         -21.913925    -12.069266    12.371126    
S0475         -21.493509    -12.066129    12.269629    
S0476         -21.077316    -12.036818    12.146461    
S0477         -20.650424    -12.011183    12.003765    
S0478         -20.213441    -11.895903    11.828214    
S0479         -19.775206    -11.689892    11.622644    
S0480         -19.353508    -11.395544    11.388394    
S0481         -21.970206    -5.4629734    1.7365461    
S0482         -21.874197    -5.2478878    1.5526195    
S0483         -21.822052    -4.9839947    1.3947639    
S0484         -21.750166    -4.6950176    1.3041168    
S0485         -21.623767    -4.3581573    1.313064     
S0486         -21.546483    -3.9142475    1.3621508    
S0487         -21.59912     -3.3720325    1.3844947    
S0488         -21.759607    -2.7886597    1.3656599    
S0489         -21.978374    -2.2691486    1.2658472    
S0490         -22.076807    -2.0311499    1.0676782    
S0491         -22.200885    -1.8214676    0.86054058   
S0492         -22.390637    -1.6973703    0.676542     
S0493         -22.612463    -1.5859934    0.54995146   
S0494         -22.853423    -1.4702002    0.46864195   
S0495         -23.105144    -1.3381557    0.4171268    
S0496         -23.380449    -1.2129767    0.39959853   
S0497         -23.675128    -1.0845279    0.41028218   
S0498         -23.992029    -0.95199099   0.44966073   
S0499         -24.276346    -0.78668656   0.6856792    
S0500         -24.536397    -0.64409642   0.93962746   
S0501         -24.768286    -0.49816494   1.2053872    
S0502         -24.978018    -0.42113543   1.4943635    
S0503         -25.161136    -0.37182      1.7958179    
S0504         -25.318317    -0.33343902   2.1092726    
S0505         -25.448027    -0.28689373   2.4362461    
S0506         -25.548105    -0.23917236   2.7783749    
S0507         -25.618338    -0.2069639    3.1355381    
S0508         -25.610046    -0.21799803   3.4306149    
S0509         -25.617639    -0.24984572   3.7208744    
S0510         -25.641019    -0.28882546   4.0124649    
S0511         -25.688107    -0.36283245   4.3044342    
S0512         -25.759393    -0.46911902   4.5991356    
S0513         -25.856439    -0.61135807   4.8976002    
S0514         -25.979019    -0.80829268   5.1901535    
S0515         -26.121307    -1.0706036    5.4611092    
S0516         -26.277124    -1.384769     5.7059334    
S0517         -26.412396    -1.7119493    5.9355865    
S0518         -26.52944     -2.0309502    6.1466309    
S0519         -26.634378    -2.330299     6.35494      
S0520         -26.715701    -2.629545     6.5319206    
S0521         -26.77554     -2.9197632    6.6891182    
S0522         -26.822098    -3.1921499    6.8413765    
S0523         -26.853284    -3.4509209    6.9825424    
S0524         -26.868951    -3.6972019    7.1109497    
S0525         -26.875726    -3.9303074    7.2285736    
S0526         -26.897824    -4.1581242    7.3013481    
S0527         -26.912122    -4.3656715    7.376236     
S0528         -26.92132     -4.5534355    7.4440674    
S0529         -26.931128    -4.7247581    7.4994476    
S0530         -26.926984    -4.8866695    7.5419495    
S0531         -26.889169    -5.042231     7.5764099    
S0532         -26.772684    -5.1662563    7.61026      
S0533         -26.648657    -5.2724342    7.6330208    
S0534         -26.406055    -5.3913078    7.4343765    
S0535         -26.289444    -5.3634232    7.1792091    
S0536         -26.191171    -5.3161343    6.9091827    
S0537         -26.114166    -5.1786407    6.6560982    
S0538         -26.08136     -5.0980309    6.3720295    
S0539         -26.084482    -5.0778164    6.0458607    
S0540         -26.11828     -5.115189     5.6786312    
S0541         -26.181458    -5.2390678    5.2817932    
S0542         -26.274261    -5.372966     4.8728668    
S0543         -26.175427    -5.4742668    4.4277611    
S0544         -26.08331     -5.6721745    4.0203175    
S0545         -25.978088    -5.7583641    3.6145466    
S0546         -25.86572     -5.7994526    3.223468     
S0547         -25.749072    -5.8148129    2.8479914    
S0548         -25.625638    -5.7515228    2.4853203    
S0549         -25.504033    -5.6507725    2.1352325    
S0550         -25.381784    -5.5545895    1.7996052    
S0551         -25.225966    -5.5330658    1.4943153    
S0552         -24.876843    -5.5058559    1.3465416    
S0553         -24.513225    -5.5329948    1.2543148    
S0554         -24.166228    -5.6112705    1.2157359    
S0555         -23.827592    -5.66175      1.2213982    
S0556         -23.492038    -5.6974369    1.2745634    
S0557         -23.155611    -5.7329975    1.3809311    
S0558         -22.805508    -5.7739376    1.5485544    
S0559         -22.448335    -5.7187164    1.7358593    
S0560         -22.969983    -8.5466843    1.5395873    
S0561         -23.212648    -8.5458153    1.4054362    
S0562         -23.416745    -8.4737206    1.3253379    
S0563         -23.615965    -8.4133133    1.3062764    
S0564         -23.802498    -8.340934     1.3433315    
S0565         -23.981882    -8.2785751    1.4441105    
S0566         -24.148245    -8.2055481    1.6030991    
S0567         -24.307712    -8.1445198    1.8263479    
S0568         -24.461421    -8.0940285    2.1095798    
S0569         -24.621411    -8.0104988    2.4242155    
S0570         -24.816818    -7.9802322    2.7143015    
S0571         -24.935826    -7.8483467    2.9910719    
S0572         -25.0584      -7.7448753    3.250135     
S0573         -25.189655    -7.66679      3.4905014    
S0574         -25.343686    -7.6306206    3.7077129    
S0575         -25.511452    -7.6331291    3.9004269    
S0576         -25.66853     -7.6288994    4.0780552    
S0577         -25.829559    -7.6417717    4.2358578    
S0578         -25.819989    -7.6776306    4.4589466    
S0579         -25.846954    -7.6735039    4.7112881    
S0580         -25.897153    -7.6308075    4.9892296    
S0581         -25.988446    -7.6310677    5.2789936    
S0582         -26.126987    -7.6842941    5.5800827    
S0583         -26.314554    -7.7768272    5.8973686    
S0584         -26.563654    -7.889061     6.2438766    
S0585         -26.861145    -8.0909431    6.589019     
S0586         -27.194785    -8.6017174    6.8324295    
S0587         -27.196609    -8.8496536    6.6968513    
S0588         -27.223352    -9.0820328    6.5497589    
S0589         -27.203043    -9.2788612    6.3306469    
S0590         -27.279251    -9.4838638    6.1629799    
S0591         -27.372302    -9.6807419    5.9778362    
S0592         -27.499756    -9.8765144    5.7869934    
S0593         -27.609076    -10.043583    5.5541641    
S0594         -27.692462    -10.185809    5.2849922    
S0595         -27.756116    -10.408025    5.0243069    
S0596         -27.794629    -10.607315    4.7698185    
S0597         -27.792804    -10.776653    4.5164764    
S0598         -27.805496    -10.939474    4.2848679    
S0599         -27.794809    -11.081787    4.0593227    
S0600         -27.774158    -11.214933    3.8422516    
S0601         -27.716086    -11.321429    3.627153     
S0602         -27.610309    -11.37624     3.4194794    
S0603         -27.491974    -11.406652    3.2253395    
S0604         -27.438727    -11.35815     2.8655289    
S0605         -27.361661    -11.333752    2.5245302    
S0606         -27.257034    -11.344743    2.2050289    
S0607         -27.120349    -11.384262    1.9087593    
S0608         -26.947266    -11.403278    1.6364147    
S0609         -26.743863    -11.450779    1.3858962    
S0610         -26.510089    -11.512731    1.1563393    
S0611         -26.243256    -11.568341    0.94978046   
S0612         -25.936584    -11.608319    0.77233114   
S0613         -25.644095    -11.674334    0.68565345   
S0614         -25.349149    -11.7245      0.62282467   
S0615         -25.052313    -11.762369    0.58210812   
S0616         -24.753256    -11.792258    0.56083312   
S0617         -24.449841    -11.811823    0.55908098   
S0618         -24.140758    -11.808054    0.58325672   
S0619         -23.827863    -11.777801    0.6360148    
S0620         -23.513295    -11.723915    0.71670122   
S0621         -23.196104    -11.655459    0.82000751   
S0622         -22.874788    -11.542496    0.87495861   
S0623         -22.583206    -11.439491    0.91521063   
S0624         -22.323842    -11.339902    0.95085249   
S0625         -22.102504    -11.227304    0.98742762   
S0626         -21.91214     -11.113455    1.0224674    
S0627         -21.77769     -10.959373    1.0585005    
S0628         -21.682983    -10.800146    1.091418     
S0629         -21.628682    -10.6369      1.1221671    
S0630         -21.561034    -10.491656    1.1515324    
S0631         -21.535168    -10.303329    1.118792     
S0632         -21.538525    -10.123343    1.1101929    
S0633         -21.543419    -9.9442787    1.1258271    
S0634         -21.595174    -9.7521873    1.1661714    
S0635         -21.649722    -9.5332253    1.2336391    
S0636         -21.787778    -9.2909698    1.3275096    
S0637         -22.018723    -9.0393173    1.4461689    
S0638         -22.356566    -8.8175713    1.5832894    
S0639         14.588058     1.6059191     5.8162201    
S0640         14.523895     1.2330623     7.543074     
S0641         14.790504     0.27521472    9.1634247    
S0642         15.409804     -1.1633734    10.259338    
S0643         16.350116     -2.576984     10.566211    
S0644         17.800723     -4.2104782    9.920929     
S0645         18.718959     -5.3780319    8.566452     
S0646         19.349512     -5.8633125    6.7678635    
S0647         19.420752     -5.738134     5.0551773    
S0648         18.920905     -5.2056477    3.3931473    
S0649         18.352541     -3.9529011    2.414032     
S0650         17.353081     -2.5764576    1.8204147    
S0651         16.563626     -1.2380709    1.9352066    
S0652         17.207397     0.093156219   2.6833481    
S0653         17.173073     1.5074317     4.2535351    
S0654         16.046539     1.8777071     5.0875889    
S0655         16.202646     1.7978342     7.092131     
S0656         16.536667     0.91824102    8.7539658    
S0657         17.371999     -0.49274673   9.7527512    
S0658         18.424919     -2.2538832    9.8008606    
S0659         19.441846     -3.3664097    8.8023849    
S0660         19.940356     -4.3846615    7.2367226    
S0661         20.077438     -4.4670536    5.8155487    
S0662         19.691933     -4.0298092    3.9354324    
S0663         19.256572     -3.002071     2.9882553    
S0664         18.624113     -1.4230791    2.5945023    
S0665         18.590506     -0.0044234589 3.3293152    
S0666         18.612898     1.0736288     4.5945358    
S0667         17.659198     1.7492353     5.9169189    
S0668         17.839139     1.4843945     7.204847     
S0669         18.487604     0.31853073    8.4716469    
S0670         19.368237     -1.181901     8.6515717    
S0671         20.246388     -2.0891088    7.4433609    
S0672         20.479312     -2.4603479    5.6088299    
S0673         20.148935     -2.391671     4.3078228    
S0674         19.631168     -1.1650818    3.6910824    
S0675         19.6517       -0.11380546   4.7284786    
S0676         19.098425     0.96079102    5.9287312    
S0677         19.449863     0.22677643    7.1586441    
S0678         20.060672     -0.58337502   6.6350922    
S0679         20.217996     -0.90524368   5.4704762    
S0680         17.509135     -7.748867     3.3506302    
S0681         18.159642     -8.4167549    4.1009338    
S0682         18.386882     -8.71707      5.1513474    
S0683         18.393517     -8.4738647    6.6391243    
S0684         17.805476     -8.6502953    7.7919189    
S0685         17.208635     -9.6434113    8.2943802    
S0686         18.274826     -9.9475075    7.202739     
S0687         18.415575     -9.8832924    5.9002815    
S0688         18.285489     -9.8853218    4.6628799    
S0689         17.981271     -9.5931137    3.5977646    
S0690         17.356314     -9.0782822    3.0730286    
S0691         17.463855     -10.530939    2.5409996    
S0692         18.454109     -10.690456    3.7400223    
S0693         18.910091     -11.057592    5.3004662    
S0694         18.666071     -11.356287    6.5343826    
S0695         18.656168     -11.637696    7.689299     
S0696         17.949976     -10.969716    8.2878487    
S0697         17.455582     -12.197415    8.6901169    
S0698         18.54986      -12.440065    1.0168411    
S0699         18.908295     -12.082838    1.914394     
S0700         19.199167     -11.942284    3.153336     
S0701         19.567815     -12.616537    4.0865868    
S0702         19.787662     -13.330356    5.0962143    
S0703         19.740918     -13.723972    6.2880154    
S0704         19.282846     -13.823367    7.4928108    
S0705         18.432813     -14.13119     8.4743401    
S0706         17.033617     -14.547687    9.3082825    
S0707         16.422905     -15.82292     9.5159882    
S0708         15.402438     -16.73967     9.4413681    
S0709         14.105652     -17.43259     9.8072693    
S0710         13.043839     -17.747392    9.8421822    
S0711         12.421178     -18.817722    9.2566483    
S0712         11.928783     -19.474065    8.6162148    
S0713         11.880341     -19.600002    7.4359818    
S0714         12.628429     -19.39257     6.3489952    
S0715         13.800755     -19.063068    5.2419716    
S0716         14.60061      -18.411139    4.3195992    
S0717         15.183752     -17.617801    3.2545822    
S0718         15.286789     -16.723132    2.0975899    
S0719         15.008452     -15.864084    1.0919182    
S0720         15.318585     -14.81474     0.29325104   
S0721         16.39623      -14.537045    -0.026210022 
S0722         17.460571     -14.097565    -0.071875763 
S0723         16.605228     -15.354472    0.60275955   
S0724         17.925027     -14.709525    0.55388565   
S0725         18.758382     -13.879121    1.0596741    
S0726         19.425581     -13.260309    2.0593662    
S0727         19.452489     -13.287457    3.4099064    
S0728         19.563106     -14.110002    4.3547859    
S0729         19.530353     -14.761555    5.4036381    
S0730         19.194411     -15.116411    6.5147186    
S0731         18.346008     -15.321043    8.1184601    
S0732         17.468297     -15.885674    8.7942673    
S0733         16.582712     -16.996771    8.5683556    
S0734         15.573697     -17.770757    8.7272339    
S0735         14.383994     -18.209618    8.9361694    
S0736         13.525824     -18.841006    8.7615768    
S0737         12.972336     -19.32926     7.8707787    
S0738         13.393356     -19.081697    6.7304169    
S0739         14.482155     -18.745604    6.0494667    
S0740         15.378937     -18.393961    5.3718781    
S0741         16.193881     -18.083749    4.3082222    
S0742         16.492847     -17.286301    3.2183327    
S0743         16.511812     -16.768263    2.376989     
S0744         16.561874     -16.19015     1.5547821    
S0745         17.894046     -15.466431    1.4254227    
S0746         18.998914     -14.809383    1.540929     
S0747         19.645569     -14.569226    2.2624828    
S0748         19.817097     -15.307776    3.4906548    
S0749         19.266492     -15.60425     4.9425316    
S0750         18.437381     -16.217505    6.1640594    
S0751         17.625697     -16.881363    6.9372803    
S0752         17.236293     -16.786147    7.9578316    
S0753         16.067796     -18.008232    7.7079163    
S0754         14.782736     -18.506813    8.0066391    
S0755         13.910889     -18.836725    7.7534142    
S0756         14.945052     -18.557167    6.8773911    
S0757         16.011819     -18.242798    6.4339508    
S0758         16.826074     -17.850021    5.3681763    
S0759         17.418962     -17.292755    3.9243816    
S0760         17.805249     -16.691479    2.9849203    
S0761         18.832811     -15.915205    2.498209     
S0762         19.141489     -16.354355    3.7186638    
S0763         18.277876     -17.077098    4.9620712    
S0764         17.203497     -17.65318     6.1709377    
S0765         13.402571     -0.36847174   7.1202545    
S0766         13.817613     -0.90152025   8.4864929    
S0767         14.148221     -2.1832178    9.4387344    
S0768         14.853854     -3.6448559    9.3747452    
S0769         15.585608     -4.482375     9.7869888    
S0770         16.042593     -5.7219238    8.8688629    
S0771         16.152626     -6.8408409    8.0991241    
S0772         16.375255     -8.7630653    7.7360382    
S0773         16.221526     -10.448243    8.2090088    
S0774         16.297128     -12.210405    8.1648895    
S0775         15.826976     -13.454161    8.3003235    
S0776         14.907114     -14.546985    8.2412231    
S0777         14.197395     -15.591847    8.768895     
S0778         12.923611     -16.47653     8.7469681    
S0779         11.741058     -17.171704    8.5461166    
S0780         11.066519     -17.481001    7.4725021    
S0781         11.790313     -17.4474      6.5739014    
S0782         12.473138     -17.530917    5.4829185    
S0783         12.994055     -17.290512    4.3118729    
S0784         13.11062      -16.864825    3.596859     
S0785         13.116498     -16.158636    2.4598343    
S0786         12.854713     -15.315421    1.2899689    
S0787         12.99861      -14.598497    1.1163574    
S0788         14.426312     -14.211769    1.8959641    
S0789         15.540689     -13.621964    2.1332504    
S0790         16.505716     -12.797223    2.2142715    
S0791         16.841006     -11.866109    2.3437729    
S0792         16.642262     -10.528576    2.5176559    
S0793         16.365921     -9.4149498    3.0382278    
S0794         16.199112     -7.9027382    3.2531021    
S0795         16.569713     -6.5370323    2.7387146    
S0796         15.561322     -5.5716579    2.488797     
S0797         14.668726     -4.3580307    2.2773346    
S0798         13.912126     -2.9030405    2.5223984    
S0799         14.091408     -1.8152983    2.7639496    
S0800         14.162656     -0.60836782   3.6030151    
S0801         13.844958     0.18064454    4.5519733    
S0802         13.206509     0.12331415    5.8437626    
S0803         12.633988     -0.94088516   6.5741478    
S0804         12.900121     -1.6732237    7.5830109    
S0805         13.810945     -2.4463278    8.209964     
S0806         14.511217     -3.5480885    7.9634262    
S0807         15.48217      -5.0402012    7.8597       
S0808         15.004955     -6.4134026    7.0663239    
S0809         15.201442     -8.8531189    7.0924011    
S0810         15.301418     -10.430388    6.9737122    
S0811         15.485614     -11.964265    7.1310242    
S0812         14.844827     -13.131432    6.9848816    
S0813         14.202232     -14.372723    7.1962708    
S0814         13.067209     -15.285997    7.2455505    
S0815         11.299356     -15.971852    7.4691559    
S0816         10.632159     -16.466634    6.7652588    
S0817         11.259142     -16.651814    5.8068169    
S0818         11.757877     -16.738708    4.8897614    
S0819         11.890989     -16.346375    3.5978699    
S0820         11.835213     -15.792703    2.4118401    
S0821         11.257265     -15.099533    1.571756     
S0822         12.063885     -14.198553    1.4736542    
S0823         12.91216      -13.603796    1.6335144    
S0824         13.46882      -13.726147    2.9170593    
S0825         14.465176     -13.420216    3.4066406    
S0826         15.676451     -13.004839    3.0044128    
S0827         15.385883     -11.729086    3.4749725    
S0828         15.218802     -9.7710869    3.2828491    
S0829         14.861101     -8.0491997    3.3173645    
S0830         14.359021     -6.0145565    2.8915344    
S0831         13.188911     -4.3966461    2.5352356    
S0832         12.665199     -2.7734863    2.8710358    
S0833         12.457401     -1.8091583    3.4142792    
S0834         13.367502     -1.1931442    3.8726517    
S0835         12.87235      -0.68006678   5.1386826    
S0836         12.108311     -1.4243182    4.6129601    
S0837         11.820759     -1.2746706    5.9725166    
S0838         12.037543     -2.1171719    6.7958191    
S0839         13.243784     -3.329105     6.6520752    
S0840         14.306699     -4.6569759    6.7495392    
S0841         14.197101     -7.0125183    6.634137     
S0842         14.219701     -9.0596809    6.7456879    
S0843         14.421236     -10.901775    6.2468811    
S0844         14.479181     -12.261176    6.2959564    
S0845         13.625424     -13.578932    6.2747467    
S0846         12.328795     -14.10163     6.3912964    
S0847         11.215906     -14.854837    6.8294342    
S0848         9.7195366     -15.346454    7.0752472    
S0849         9.6382996     -15.773289    6.3435211    
S0850         10.156805     -15.858372    5.2214104    
S0851         10.748383     -16.114851    4.2715981    
S0852         10.745784     -15.785051    2.9229675    
S0853         10.118179     -15.223007    1.7990829    
S0854         10.654389     -14.132498    1.6867737    
S0855         10.965144     -13.205681    2.2582611    
S0856         11.690975     -12.152523    2.4560394    
S0857         13.031412     -12.489245    2.9433807    
S0858         13.989104     -12.151538    3.4950348    
S0859         14.081743     -10.787481    3.6595581    
S0860         13.593512     -9.0731529    3.3888855    
S0861         13.43669      -7.5258873    3.1021545    
S0862         12.84467      -5.9798054    2.7453064    
S0863         11.617341     -4.6496902    2.5321381    
S0864         11.163695     -3.0990313    2.7980743    
S0865         10.92986      -1.9228893    4.4617081    
S0866         10.462606     -1.8210472    5.5075394    
S0867         10.590514     -2.8304573    6.0974213    
S0868         11.431059     -3.701334     6.0927307    
S0869         12.543274     -4.6681526    6.2242188    
S0870         13.096973     -5.9544453    6.2601105    
S0871         12.576285     -7.2534401    6.1707214    
S0872         12.500272     -9.6319458    6.3604767    
S0873         13.300568     -10.819809    6.0309692    
S0874         12.753654     -12.275728    5.8012878    
S0875         11.316396     -13.206056    5.9631531    
S0876         10.057535     -13.966855    6.4134125    
S0877         8.3046768     -14.37114     6.6673798    
S0878         8.5974518     -15.158296    5.7850613    
S0879         9.4144531     -15.52793     4.4987278    
S0880         9.3784973     -15.648058    3.2013264    
S0881         8.8863876     -15.020914    1.753853     
S0882         9.2606445     -13.662949    1.833844     
S0883         9.9439804     -12.253143    2.4171265    
S0884         11.293416     -11.031503    3.0029297    
S0885         12.05329      -9.6726982    3.2276123    
S0886         11.659054     -8.2295891    2.9700653    
S0887         11.114107     -6.7581421    2.6204224    
S0888         9.8536903     -5.4994194    2.3648895    
S0889         9.1579811     -3.5087894    2.6070953    
S0890         9.1102737     -2.0283985    3.1842468    
S0891         9.1743301     -2.2968534    4.7632858    
S0892         9.3662659     -3.058568     5.6543884    
S0893         10.230565     -4.6350681    5.7485596    
S0894         11.467343     -5.7596069    5.9239685    
S0895         11.529089     -7.7982056    5.9827026    
S0896         11.515363     -10.250864    6.1437073    
S0897         10.852193     -11.872308    5.8702179    
S0898         9.2422348     -13.103914    6.0409149    
S0899         7.8251488     -13.635936    6.3719055    
S0900         7.2111397     -14.568736    5.7332474    
S0901         8.0094795     -14.931656    4.5963783    
S0902         8.0650307     -15.370059    3.2375008    
S0903         7.8247543     -15.088531    1.9413338    
S0904         7.5758698     -13.69061     1.5012604    
S0905         8.8082474     -11.756824    2.3473358    
S0906         10.016769     -10.384738    2.7490021    
S0907         10.727867     -9.0441101    2.8966431    
S0908         9.639399      -7.4997513    2.4879333    
S0909         8.2942497     -6.0644016    2.2348511    
S0910         8.1026222     -4.5148186    2.3741547    
S0911         7.6542793     -2.4279924    2.7239044    
S0912         7.525444      -2.32318      4.1923248    
S0913         8.0577591     -3.2279335    5.1588928    
S0914         8.6952362     -4.9729839    5.5410416    
S0915         9.8081772     -6.4052872    5.6982407    
S0916         10.147433     -7.9321655    5.8995026    
S0917         10.12114      -10.424919    6.0713257    
S0918         8.8980698     -11.602512    5.8186432    
S0919         7.4743347     -11.950616    5.8626831    
S0920         6.5060272     -13.523135    6.3963104    
S0921         6.0070911     -14.221004    5.4001041    
S0922         6.8137947     -14.684084    4.5008572    
S0923         6.6233368     -15.345691    3.0795547    
S0924         6.4722961     -14.869798    1.8029873    
S0925         5.9723671     -13.408386    1.7262146    
S0926         7.126696      -11.959268    2.0428467    
S0927         8.3206261     -10.114246    2.4490875    
S0928         7.9799744     -8.2823654    2.2971039    
S0929         9.1634415     -8.856781     2.5626282    
S0930         6.5931297     -6.5133789    2.0811584    
S0931         6.2521507     -4.7454453    2.3040955    
S0932         5.8152981     -2.7835991    2.5593628    
S0933         5.9559723     -2.8004192    4.4359955    
S0934         6.596376      -4.1583778    5.0210449    
S0935         7.1617523     -5.9262432    5.3943176    
S0936         8.1186852     -7.038575     5.5765717    
S0937         8.7278        -8.1876526    5.8502869    
S0938         8.2972771     -10.336746    5.9585144    
S0939         7.1126381     -10.344545    5.9269012    
S0940         6.4209343     -11.590391    5.8599426    
S0941         5.6060692     -13.010316    6.3191849    
S0942         4.5710007     -13.988654    5.4430992    
S0943         5.2423775     -14.747203    4.1963554    
S0944         5.2942024     -15.411111    2.9687309    
S0945         4.85326       -14.99771     1.9590439    
S0946         4.4557487     -14.142133    1.7598694    
S0947         4.7106041     -13.141667    1.7688354    
S0948         5.3771332     -11.597516    2.0071411    
S0949         6.4608765     -10.571264    2.1726135    
S0950         6.6941757     -9.2920135    2.1902893    
S0951         5.6355492     -8.2870186    2.0424591    
S0952         4.9370888     -6.0786076    2.1250549    
S0953         4.6942535     -4.024279     2.479303     
S0954         3.4791611     -3.3299931    2.6834229    
S0955         4.5033699     -2.8032923    4.4608032    
S0956         5.2727337     -4.4243549    4.6654709    
S0957         5.8584541     -6.3538055    5.2961884    
S0958         6.743927      -7.9056786    5.5932938    
S0959         6.4052193     -8.8296501    5.799295     
S0960         5.5156029     -10.46575     5.9250793    
S0961         4.7142921     -11.993522    6.0712006    
S0962         3.3048874     -14.062798    5.1837006    
S0963         3.9054153     -14.918742    4.1101135    
S0964         3.9731743     -15.5202      2.9752686    
S0965         3.312352      -14.421248    1.8759308    
S0966         3.4546745     -12.840768    1.8714996    
S0967         3.902774      -11.413757    1.9415894    
S0968         4.9215431     -9.9304276    2.079071     
S0969         3.8707352     -8.595079     1.9642548    
S0970         3.446582      -6.9189835    2.0315918    
S0971         3.2285549     -5.1072483    2.4072174    
S0972         1.709219      -4.294268     2.6875427    
S0973         2.9904041     -3.4292839    4.5481262    
S0974         3.5536663     -4.8459309    4.4628845    
S0975         3.9093349     -6.4437454    5.1457397    
S0976         4.4786381     -8.2244568    5.5624573    
S0977         3.8739201     -10.351969    6.0296509    
S0978         3.2939533     -12.051537    6.2493256    
S0979         2.5172363     -13.412564    5.9379379    
S0980         2.1913239     -14.649524    4.5817413    
S0981         2.471817      -15.525252    3.6618042    
S0982         2.5987091     -15.762869    2.4189163    
S0983         1.8472382     -13.941791    2.0406555    
S0984         2.262315      -11.942774    1.9502335    
S0985         2.5674961     -9.7137817    1.9898636    
S0986         2.0186394     -7.765509     1.9850861    
S0987         1.3448321     -6.0315048    2.3500671    
S0988         -0.0050966263 -4.9551624    2.7192688    
S0989         -0.64735832   -4.5351494    3.5475105    
S0990         1.5466179     -4.4797745    4.3443314    
S0991         0.18952255    -5.3466419    4.2051361    
S0992         2.2578583     -5.9930794    4.659198     
S0993         0.98530617    -6.6073395    4.8853546    
S0994         2.7343597     -7.2116524    5.2949951    
S0995         1.1151047     -7.8505028    5.6031677    
S0996         2.974897      -8.6790527    5.7516556    
S0997         1.7470879     -11.005276    6.303595     
S0998         0.8519372     -13.552187    5.6777863    
S0999         0.58466506    -14.631438    4.9497681    
S1000         1.1353725     -16.166492    3.7243622    
S1001         1.6118635     -15.931172    2.5304993    
S1002         0.83620682    -15.281319    2.2417114    
S1003         0.56701431    -13.475011    2.0696899    
S1004         0.55316086    -11.543544    2.0711456    
S1005         1.0040535     -9.70037      1.9696289    
S1006         0.25476151    -7.9634277    2.0727356    
S1007         -0.52384491   -6.2628353    2.521489     
S1008         -1.4285995    -5.2321186    2.9361069    
S1009         -1.6078255    -5.427227     4.0320099    
S1010         -0.85272064   -6.4655861    4.6564026    
S1011         -0.33999023   -7.6000885    5.5905884    
S1012         0.6151947     -8.6984039    6.0581268    
S1013         0.50055561    -10.330212    6.4254089    
S1014         0.25174608    -11.321117    6.4906799    
S1015         -0.46231971   -13.137877    5.9885529    
S1016         -0.7086483    -14.621187    5.3487579    
S1017         -0.53192315   -16.047049    5.0981842    
S1018         -0.28181305   -17.248077    4.3985748    
S1019         -0.086027527  -17.772774    3.2410217    
S1020         -0.39350281   -16.130009    2.4885147    
S1021         -0.54256802   -14.580867    2.2296768    
S1022         -0.7925766    -12.890802    2.1799988    
S1023         -0.60184708   -10.864868    2.0661194    
S1024         -0.64869919   -9.2047005    1.9608093    
S1025         -1.3495605    -7.5899841    2.3196533    
S1026         -2.0825317    -6.2065987    2.6798798    
S1027         -2.8763901    -5.2829952    3.3761963    
S1028         -2.5256409    -6.125872     4.3340195    
S1029         -1.8051315    -7.1858124    5.3628952    
S1030         -1.3343781    -8.4632668    6.2317947    
S1031         -0.87840614   -10.652236    6.6379669    
S1032         -1.7411219    -13.375922    5.9042633    
S1033         -2.0528299    -15.052264    5.9056305    
S1034         -2.0623817    -16.595895    6.4433411    
S1035         -1.5160618    -17.804369    6.8084137    
S1036         -0.79211731   -17.443086    5.6923096    
S1037         -0.59186707   -18.946973    5.5892181    
S1038         0.19332886    -19.690768    7.1281303    
S1039         -0.69125061   -18.752663    6.9290314    
S1040         1.0640198     -19.650427    9.0338814    
S1041         0.17030029    -19.57724     10.057893    
S1042         -0.26233521   -19.188608    8.4580948    
S1043         -1.5359711    -18.525812    7.8409454    
S1044         -1.1109802    -19.291023    9.571241     
S1045         -1.911853     -19.490475    10.771793    
S1046         -2.4351059    -18.925447    9.1627686    
S1047         -2.7563644    -17.757335    7.5105591    
S1048         -3.2116318    -16.122508    6.711142     
S1049         -3.3732147    -14.301013    6.1366913    
S1050         -2.8606445    -12.817783    6.2223297    
S1051         -4.2657211    -12.148536    6.716684     
S1052         -4.5098515    -13.481282    6.2329651    
S1053         -4.5312458    -15.426585    6.6631012    
S1054         -3.9795647    -17.35262     7.4566467    
S1055         -3.5484478    -18.827666    8.9742584    
S1056         -3.1003159    -19.215041    10.204382    
S1057         -4.3474972    -19.277887    10.637689    
S1058         -4.8600468    -19.046278    9.4209473    
S1059         -6.4128227    -19.101851    9.4923492    
S1060         -5.8334198    -18.966756    9.0428528    
S1061         -4.6506218    -18.125569    7.9786774    
S1062         -7.3720291    -18.621315    8.3609253    
S1063         -6.182238     -18.406171    7.9392792    
S1064         -5.1612991    -16.949924    7.2341492    
S1065         -7.108744     -17.561305    7.0835052    
S1066         -5.7929283    -14.278056    6.4827942    
S1067         -7.1721031    -16.088521    6.7039124    
S1068         -5.9530727    -15.932257    6.8693268    
S1069         -5.5315639    -12.639269    6.6025757    
S1070         -5.9435543    -11.753799    7.1054413    
S1071         -7.3231537    -11.865876    7.1454132    
S1072         -6.7347534    -13.092279    6.5972046    
S1073         -7.160347     -14.047662    6.52836      
S1074         -6.7217361    -15.090024    6.6345337    
S1075         -7.8953003    -16.949231    6.6621765    
S1076         -8.8152985    -15.295001    6.2844177    
S1077         -8.1024017    -14.676547    6.4050873    
S1078         -8.5038612    -12.921475    6.6494812    
S1079         -9.6243614    -14.43681     6.2583588    
S1080         -8.7115936    -11.602721    7.372818     
S1081         -9.5543556    -13.156236    6.5948181    
S1082         -9.87621      -11.28699     7.7864685    
S1083         -10.766872    -13.995111    6.3526001    
S1084         -9.9192993    -12.183206    7.0892273    
S1085         1.8196983     -20.22384     9.7619507    
S1086         1.0112305     -20.495367    8.4289032    
S1087         0.61047897    -20.298901    10.182137    
S1088         -0.031769562  -20.518509    9.26194      
S1089         -0.92226868   -20.299887    10.631715    
S1090         -1.5495384    -20.382657    9.50951      
S1091         -3.0398079    -19.957137    11.093636    
S1092         -2.9769737    -20.342015    9.6886711    
S1093         -4.2182308    -19.964381    10.559129    
S1094         -4.4621632    -20.185561    9.2898933    
S1095         -5.6619843    -19.909317    9.7208397    
S1096         -6.063245     -19.938094    8.4524094    
S1097         -6.9889984    -19.633919    8.5512146    
S1098         -7.1952393    -19.607738    7.4641808    
S1099         -8.2470879    -18.851624    7.4332008    
S1100         -8.0004944    -18.718311    6.4687218    
S1101         -6.9068893    -19.515742    6.4369545    
S1102         -5.9867767    -20.111398    7.2141594    
S1103         -5.0287613    -20.407767    8.0742416    
S1104         -3.7183174    -20.672812    8.1371941    
S1105         -2.5247696    -20.446021    8.5341995    
S1106         -0.70362587   -20.642709    8.2991539    
S1107         -0.077548218  -20.846214    7.6910149    
S1108         0.25939217    -20.813777    6.5332489    
S1109         -0.22535133   -20.41619     5.6475185    
S1110         -0.97214479   -20.979849    6.7463104    
S1111         -2.0920155    -20.939296    7.0248184    
S1112         -3.3948055    -20.93004     6.6810638    
S1113         -4.8115101    -20.339632    6.2360699    
S1114         -6.043399     -19.460828    5.7937695    
S1115         -7.629361     -17.968489    5.7007778    
S1116         -1.3458853    -20.675511    5.7497707    
S1117         -2.8314631    -20.535817    5.3604633    
S1118         -4.3799782    -19.714568    5.2697605    
S1119         -6.0298309    -18.476077    4.9953724    
S1120         -1.0584727    -20.117126    4.6790257    
S1121         -2.5340382    -19.476588    4.4618343    
S1122         -4.4791584    -18.790723    4.5631535    
S1123         -1.2768089    -18.619696    3.8633026    
S1124         -1.446019     -17.39664     3.1050568    
S1125         -2.5864658    -18.196893    3.7281372    
S1126         -3.9439018    -17.785849    3.8804657    
S1127         -5.6353302    -17.490814    4.2356094    
S1128         -6.8853729    -16.907477    4.5153214    
S1129         -8.5152328    -16.667854    5.4883499    
S1130         -2.7476963    -16.979221    3.1189087    
S1131         -1.5453899    -15.974782    2.5825974    
S1132         -1.9150326    -14.602948    2.341983     
S1133         -2.2279579    -12.783594    2.2478027    
S1134         -2.0053864    -11.496333    2.2135986    
S1135         -2.7306705    -9.7812912    2.0705841    
S1136         -2.8507969    -8.0334763    2.3591888    
S1137         -3.9301186    -6.5721886    2.7906464    
S1138         -4.163768     -5.8526043    3.9316238    
S1139         -3.2591553    -6.8310738    5.0520073    
S1140         -3.0616196    -8.1036285    6.3722168    
S1141         -2.0374939    -10.016604    6.797171     
S1142         -2.4330841    -10.90871     6.856134     
S1143         -3.3329056    -10.131807    7.0195984    
S1144         -4.1902382    -7.8171524    6.4294434    
S1145         -4.6279953    -6.8173843    5.1957581    
S1146         -5.4206017    -5.9539974    3.5974655    
S1147         -4.8083637    -8.0545113    2.5804688    
S1148         -4.0875275    -9.3637665    2.2634003    
S1149         -3.776825     -11.240231    2.3186188    
S1150         -3.8819275    -12.676231    2.3761993    
S1151         -3.0776947    -14.296796    2.3690979    
S1152         -3.0473083    -15.81089     2.7296112    
S1153         -3.9997414    -16.648993    3.102771     
S1154         -4.4907867    -15.543472    2.5158875    
S1155         -4.7058418    -14.133836    2.2909912    
S1156         -5.0756245    -12.333239    2.5701996    
S1157         -5.4059036    -11.062598    2.4513       
S1158         -5.5643135    -9.2996315    2.4441742    
S1159         -6.0769703    -7.7837013    2.8011536    
S1160         -6.3341061    -6.5936005    3.3201019    
S1161         -6.2635147    -6.2718037    4.5387497    
S1162         -5.5031029    -7.0039467    5.7070969    
S1163         -5.3323853    -7.9245415    6.9139816    
S1164         -4.5249603    -9.7437653    7.1561676    
S1165         -5.3587162    -10.228244    7.4080444    
S1166         -6.0720505    -9.42771      7.5679016    
S1167         -6.9414726    -10.281697    7.7861877    
S1168         -7.397921     -9.4300797    7.9435516    
S1169         -8.6419014    -9.9520409    8.1562286    
S1170         -9.2633972    -8.971981     8.4397614    
S1171         -10.197042    -9.7573143    8.5548523    
S1172         -10.771382    -8.7733521    8.9262238    
S1173         -11.57231     -9.7230362    8.8819702    
S1174         -12.265211    -8.5419594    9.5710785    
S1175         -13.053615    -9.6377846    9.1932861    
S1176         -6.3143188    -8.0857941    7.2623444    
S1177         -6.5026794    -7.1270164    6.2637817    
S1178         -7.0932404    -6.4314018    5.0421417    
S1179         -7.4119583    -6.2919643    3.9327469    
S1180         -7.3075508    -7.3939232    2.9968384    
S1181         -6.8615891    -8.7560425    2.7501343    
S1182         -6.6483658    -10.450852    2.5677673    
S1183         -6.3524086    -12.020811    2.7423492    
S1184         -5.9135262    -13.424159    2.5599915    
S1185         -5.7812962    -14.893297    2.10495      
S1186         -5.3409588    -16.181229    3.0833221    
S1187         -6.542778     -15.948755    3.542627     
S1188         -7.0060287    -14.659583    2.7352509    
S1189         -7.4333229    -13.373117    3.1620667    
S1190         -7.6296188    -11.645844    2.7828064    
S1191         -7.906752     -9.8042534    2.7859772    
S1192         -8.1222878    -8.0122421    3.0094421    
S1193         -8.4111206    -6.551535     3.7542023    
S1194         -8.3453781    -6.166954     4.9910805    
S1195         -7.7866455    -6.699456     6.0334709    
S1196         -7.4020508    -7.4391144    7.1659241    
S1197         -8.5111862    -7.5790771    7.7355652    
S1198         -8.7493118    -6.7882179    6.7682098    
S1199         -9.1863419    -6.2705727    5.8361374    
S1200         -9.1891655    -5.9719635    4.599926     
S1201         -9.6319756    -6.774781     3.6030243    
S1202         -9.3962143    -8.0056473    3.2609863    
S1203         -9.1841858    -9.6555824    2.9985199    
S1204         -8.7758965    -10.973409    2.8672638    
S1205         -8.6554764    -12.695839    3.300412     
S1206         -8.2281029    -14.215547    3.659346     
S1207         -7.7105675    -15.371365    3.9549484    
S1208         -8.5537811    -15.804607    4.7024124    
S1209         -9.4362564    -15.890797    5.5667       
S1210         -9.5944733    -7.1464249    7.7226776    
S1211         -10.071349    -6.4058075    6.818885     
S1212         -10.346449    -5.8659985    5.5796577    
S1213         -10.754414    -5.9987759    4.555624     
S1214         -10.777733    -6.9849586    3.7319454    
S1215         -10.326799    -8.7848778    3.3430496    
S1216         -10.110519    -10.528056    3.1330795    
S1217         -9.9607056    -11.917654    3.2684967    
S1218         -9.4887848    -13.5481      3.9015808    
S1219         -9.3213547    -14.638988    4.3199509    
S1220         -10.334097    -14.912662    5.2854187    
S1221         -11.184805    -14.366806    5.5705139    
S1222         -10.870107    -13.652528    4.3299706    
S1223         -10.96712     -12.356223    3.6047394    
S1224         -11.270914    -10.981418    3.2886932    
S1225         -11.264303    -9.3462639    3.479805     
S1226         -11.474677    -7.7357452    3.6661995    
S1227         -11.784271    -5.9242382    4.2778767    
S1228         -11.632681    -5.5231449    5.5051544    
S1229         -11.166478    -6.0866013    6.8116806    
S1230         -10.894475    -7.0853004    8.0969734    
S1231         -11.891729    -7.1137352    8.6476486    
S1232         -12.024825    -6.3349636    7.6240829    
S1233         -12.304524    -5.6014641    6.5379662    
S1234         -12.852957    -5.4369186    4.8733704    
S1235         -12.896252    -6.3137596    3.9681923    
S1236         -12.609686    -8.2905876    3.5209526    
S1237         -12.318295    -10.106338    3.5074455    
S1238         -12.152473    -11.619801    3.4960289    
S1239         -12.041556    -12.827515    4.1425827    
S1240         -12.241247    -13.625403    5.3095444    
S1241         -11.811888    -13.20761     6.5322968    
S1242         -11.176685    -12.004923    7.3058029    
S1243         -11.362563    -11.133089    8.0916977    
S1244         -12.660992    -11.022752    8.3659447    
S1245         -12.460708    -11.883656    7.4879578    
S1246         -13.072366    -12.842001    6.5745735    
S1247         -13.294319    -13.112674    5.4962059    
S1248         -13.570319    -12.120586    4.1763592    
S1249         -13.441058    -10.683801    3.4081291    
S1250         -13.6259      -9.1955246    3.5703773    
S1251         -13.641544    -7.5092987    4.1448448    
S1252         -14.25267     -5.7515369    4.2761631    
S1253         -14.274089    -4.8506393    4.995084     
S1254         -13.654561    -5.0409164    6.2812103    
S1255         -13.48877     -5.901952     7.6873688    
S1256         -13.294917    -6.7587959    8.9661179    
S1257         -14.422142    -6.7822746    10.169593    
S1258         -14.588188    -6.1988998    8.8202301    
S1259         -14.669052    -5.1634197    7.2490784    
S1260         -15.113226    -4.2841145    5.6720459    
S1261         -15.323596    -4.8933243    4.5157593    
S1262         -15.239685    -6.8605309    4.22845      
S1263         -14.843217    -8.5753983    3.730645     
S1264         -15.09915     -9.964077     3.5887978    
S1265         -15.105748    -11.537649    4.2609619    
S1266         -14.998251    -12.441045    5.9894196    
S1267         -14.057483    -12.045566    7.3392937    
S1268         -14.187663    -11.289471    8.3421715    
S1269         -15.847971    -11.382112    8.4787994    
S1270         -15.536885    -11.878094    7.4378098    
S1271         -16.514285    -12.010551    5.9176956    
S1272         -16.432013    -11.402322    4.6064072    
S1273         -16.646735    -10.398325    3.6325111    
S1274         -16.415569    -8.9555244    4.3822563    
S1275         -16.449207    -7.1979279    4.2498116    
S1276         -16.413678    -5.6549313    4.2077003    
S1277         -16.300444    -3.840369     4.8347389    
S1278         -16.384869    -4.1086452    6.8354034    
S1279         -16.01393     -5.3193489    8.1865967    
S1280         -15.645404    -6.245174     10.163698    
S1281         -15.187292    -7.7038666    11.418794    
S1282         -14.382712    -8.1578865    10.576807    
S1283         -13.44955     -8.3174965    10.140646    
S1284         -14.361531    -9.5217979    9.4784241    
S1285         -15.851093    -9.5792168    9.7965103    
S1286         -15.511172    -8.6203362    10.118478    
S1287         -16.289438    -7.8904449    10.884158    
S1288         -17.028232    -9.3428734    9.998764     
S1289         -17.749245    -10.109579    10.15542     
S1290         -18.468393    -9.0779488    10.278551    
S1291         -17.689694    -8.2597099    10.436188    
S1292         -17.001836    -7.5009232    11.640684    
S1293         -18.307224    -7.5441353    11.729266    
S1294         -18.880426    -8.1041649    10.811771    
S1295         -19.232611    -9.337294     10.707635    
S1296         -18.633995    -10.399002    10.657742    
S1297         -17.044406    -11.33407     8.9226166    
S1298         -17.16756     -11.785583    7.5097221    
S1299         -18.334322    -11.254339    9.6165848    
S1300         -18.414996    -11.616769    8.3402298    
S1301         -17.570584    -11.924682    6.4479927    
S1302         -18.016884    -11.477743    5.0198246    
S1303         -17.988873    -10.794714    3.660009     
S1304         -17.921083    -10.080219    3.831971     
S1305         -17.906874    -8.4241066    4.8451622    
S1306         -17.78596     -7.0867226    4.4301125    
S1307         -17.689447    -5.7375523    4.1842094    
S1308         -17.133723    -4.625811     4.1576691    
S1309         -17.302896    -3.0351841    4.8243904    
S1310         -17.320828    -3.0788097    6.0863346    
S1311         -17.588011    -4.2969765    7.6576935    
S1312         -17.490549    -5.1224117    8.8166527    
S1313         -17.183502    -5.6146717    10.116924    
S1314         -15.418724    -6.4463234    11.357693    
S1315         -18.773465    -11.91967     6.7449318    
S1316         -19.163213    -11.610535    4.8429428    
S1317         -19.097356    -10.815212    3.2508205    
S1318         -19.234291    -9.6744598    3.8280678    
S1319         -19.151349    -8.4755669    4.4226479    
S1320         -19.136781    -6.8166817    4.2495567    
S1321         -18.988699    -5.4050312    3.9250252    
S1322         -18.322961    -4.2318527    4.0401436    
S1323         -18.309317    -2.3547459    4.3663742    
S1324         -18.442688    -2.1341764    5.6530987    
S1325         -18.610818    -3.3136005    7.0854469    
S1326         -18.790799    -4.2042278    8.4284363    
S1327         -18.57386     -5.0344292    9.8352036    
S1328         -18.088474    -5.1979019    10.819253    
S1329         -15.676921    -5.2965549    12.28463     
S1330         -15.557538    -5.9135868    13.217799    
S1331         -16.216461    -7.0092239    13.60231     
S1332         -17.156258    -7.9385483    13.725073    
S1333         -18.289215    -7.9638306    13.952771    
S1334         -19.687924    -7.9760925    13.128571    
S1335         -20.641295    -8.629451     12.289087    
S1336         -20.306644    -9.5750488    11.979642    
S1337         -19.607109    -10.932935    11.78459     
S1338         -19.657965    -11.481168    10.657986    
S1339         -19.654178    -11.487768    9.482666     
S1340         -19.990622    -11.907564    7.748262     
S1341         -20.239917    -12.091778    6.2315056    
S1342         -20.406984    -11.858015    4.4844181    
S1343         -20.319029    -11.478227    3.4170704    
S1344         -20.322447    -10.414724    2.8918335    
S1345         -20.372598    -9.2949471    3.7993835    
S1346         -20.357228    -7.6384003    4.0779236    
S1347         -20.234038    -5.9884609    4.0615707    
S1348         -20.051456    -4.6003002    3.4733994    
S1349         -19.236702    -3.2292744    3.5384827    
S1350         -19.415771    -2.004071     3.0904716    
S1351         -19.141312    -1.2476116    3.9479572    
S1352         -19.346686    -0.99621315   5.1918694    
S1353         -19.88037     -1.8373468    6.3390831    
S1354         -20.339037    -2.8364038    7.2396881    
S1355         -20.313649    -3.6915359    8.4259148    
S1356         -19.935277    -4.3168839    9.3696205    
S1357         -19.685887    -4.679472     10.563096    
S1358         -19.092924    -4.4074123    11.673444    
S1359         -17.598463    -3.9746563    12.405658    
S1360         -16.438248    -4.5133671    12.313132    
S1361         -16.390268    -4.5052731    13.37121     
S1362         -18.014908    -3.9156487    13.327087    
S1363         -16.174127    -5.6666538    14.190305    
S1364         -16.811041    -6.9442215    14.533389    
S1365         -18.108466    -7.8528488    15.238055    
S1366         -17.573874    -6.3771309    15.729192    
S1367         -16.886282    -5.4500206    15.181676    
S1368         -17.707782    -4.6412956    15.094012    
S1369         -17.16414     -4.2830563    14.227464    
S1370         -18.95799     -3.9456844    13.88949     
S1371         -18.825873    -4.3818878    14.934848    
S1372         -18.692368    -5.2018879    15.880136    
S1373         -18.770407    -6.5528206    16.1828      
S1374         -19.16664     -8.0057297    15.534985    
S1375         -19.685634    -8.155146     14.630103    
S1376         -20.782756    -8.1852715    13.531686    
S1377         -21.514235    -9.1431953    12.761644    
S1378         -21.185403    -10.461848    12.864258    
S1379         -20.687044    -11.331853    12.49557     
S1380         -21.271053    -11.843867    10.96797     
S1381         -21.095442    -11.844891    9.470369     
S1382         -21.389478    -12.119461    8.0870369    
S1383         -21.569789    -12.399574    6.7882324    
S1384         -21.466078    -12.71201     5.2107574    
S1385         -21.489882    -12.463731    3.8807434    
S1386         -21.189696    -11.857397    3.0762367    
S1387         -21.249124    -11.030975    2.3840073    
S1388         -21.163968    -9.7044411    2.8648773    
S1389         -21.449854    -8.6547615    3.380542     
S1390         -21.270743    -7.3880684    3.7375671    
S1391         -21.213553    -6.1008987    3.7448212    
S1392         -20.949469    -5.1319061    3.1000397    
S1393         -20.930289    -4.0583996    2.9316254    
S1394         -20.175504    -3.0609039    3.2751892    
S1395         -20.472826    -2.2544043    2.7243378    
S1396         -20.08876     -1.0555743    2.4321625    
S1397         -19.544611    -0.43395042   3.1280792    
S1398         -19.620274    -0.12476251   4.1998425    
S1399         -20.046754    -0.28904998   5.4614262    
S1400         -20.873877    -0.88165388   6.5943237    
S1401         -21.305267    -1.7834675    7.4430069    
S1402         -21.370023    -3.0709883    8.4547699    
S1403         -21.223965    -3.8666145    9.5541763    
S1404         -20.811978    -4.2162376    10.579131    
S1405         -20.263799    -4.4232155    11.759552    
S1406         -20.614581    -4.2476578    12.808398    
S1407         -19.82843     -4.1933056    14.433737    
S1408         -19.950029    -4.7876026    15.408047    
S1409         -19.823236    -5.7959343    16.213416    
S1410         -19.857364    -6.9918938    16.145917    
S1411         -20.695164    -7.8427544    15.485771    
S1412         -21.715579    -7.8572212    14.402068    
S1413         -22.058411    -8.3217621    13.043463    
S1414         -22.74308     -10.258101    13.060406    
S1415         -21.851166    -11.434554    12.918114    
S1416         -23.139659    -11.200758    13.004642    
S1417         -22.384845    -11.940807    11.601781    
S1418         -22.461252    -11.836425    10.217693    
S1419         -22.461615    -12.099946    8.7889587    
S1420         -22.887111    -12.447321    7.3623329    
S1421         -22.646643    -12.746865    5.9889122    
S1422         -22.581204    -12.984067    4.6993198    
S1423         -22.56702     -12.825562    3.9139942    
S1424         -22.601003    -12.49223     2.8602978    
S1425         -22.374471    -12.057587    1.9426189    
S1426         -23.204831    -12.125808    1.4927765    
S1427         -22.389465    -10.778191    0.48685608   
S1428         -22.084927    -9.7968269    0.54719391   
S1429         -22.714565    -8.9026245    0.70895996   
S1430         -22.075687    -8.9458702    2.5198792    
S1431         -22.212842    -8.1128471    2.916748     
S1432         -22.227686    -7.3349358    3.4634857    
S1433         -22.174751    -6.0701019    3.3143738    
S1434         -21.660242    -5.1352318    2.5097687    
S1435         -21.56864     -3.8639767    2.5128113    
S1436         -21.313026    -2.9700722    2.6006866    
S1437         -21.318648    -2.0323208    2.3933624    
S1438         -20.826993    -1.3591558    2.0798096    
S1439         -20.876292    -0.40024114   2.7363098    
S1440         -20.000462    -0.17832291   2.6594421    
S1441         -21.321536    0.054669297   3.5799438    
S1442         -21.573788    0.24273825    4.3891556    
S1443         -20.757307    0.37560096    5.0328613    
S1444         -21.571793    0.17854965    6.0528267    
S1445         -21.89832     -0.66829596   7.1746574    
S1446         -22.251375    -0.18692683   5.1033905    
S1447         -22.791736    -0.36190722   6.322242     
S1448         -23.152592    -0.96969833   7.1732239    
S1449         -22.278084    -1.7567692    8.0998474    
S1450         -22.280206    -3.0331465    9.2009796    
S1451         -22.200244    -4.107798     10.569051    
S1452         -21.434116    -4.4288532    11.866814    
S1453         -21.814877    -4.2853207    12.908505    
S1454         -21.359442    -4.5050083    14.705305    
S1455         -20.90856     -5.1732082    15.643301    
S1456         -20.923415    -6.1415112    16.022194    
S1457         -20.991081    -7.1186981    15.884515    
S1458         -21.770488    -7.3738457    15.359946    
S1459         -21.848991    -5.2204567    15.430545    
S1460         -21.973564    -6.3270363    15.60161     
S1461         -22.704398    -7.0999138    14.883049    
S1462         -22.657452    -7.5856895    13.957841    
S1463         -22.912299    -7.9699471    12.881744    
S1464         -22.923938    -9.1908844    12.657042    
S1465         -23.813231    -10.069938    12.86207     
S1466         -24.366348    -10.872706    12.760747    
S1467         -23.760616    -11.715584    11.591898    
S1468         -23.647127    -11.655405    10.568508    
S1469         -23.476196    -11.911372    9.4518158    
S1470         -23.559502    -12.256676    8.199691     
S1471         -24.186539    -12.467738    6.8147781    
S1472         -23.694418    -12.939952    5.8617527    
S1473         -23.744316    -13.195732    4.6345093    
S1474         -23.600456    -13.129427    3.4274559    
S1475         -23.602826    -13.115277    2.3481354    
S1476         -24.24935     -12.567126    1.75681      
S1477         -25.022707    -11.992477    1.6346924    
S1478         -23.715825    -11.241938    0.17314911   
S1479         -23.008104    -10.264423    0.079330444  
S1480         -23.358031    -9.4927406    0.050854492  
S1481         -24.183586    -8.6304199    0.7985611    
S1482         -24.777119    -9.3415482    -0.07124176  
S1483         -24.660535    -10.748907    -0.17346497  
S1484         -25.374564    -11.35398     0.13904572   
S1485         -26.406134    -10.731571    0.28580017   
S1486         -25.834045    -10.230331    -0.082458496 
S1487         -25.841333    -9.2051682    0.26098328   
S1488         -25.182127    -8.5316269    1.0309235    
S1489         -25.591449    -8.0174431    2.0663162    
S1490         -26.625931    -8.7388435    1.2843353    
S1491         -27.289478    -10.059941    1.0235458    
S1492         -27.224329    -11.00141     1.2510162    
S1493         -27.82309     -10.942609    2.3101814    
S1494         -27.900372    -9.6710754    2.167733     
S1495         -27.418097    -8.9250938    1.9876846    
S1496         -26.640778    -8.2618614    2.613623     
S1497         -26.002045    -7.7390511    3.4219894    
S1498         -27.04382     -8.2808601    3.6738739    
S1499         -28.036694    -9.083889     3.5065414    
S1500         -28.155161    -10.406895    3.6323086    
S1501         -28.059442    -9.8647644    4.5807499    
S1502         -27.87869     -8.6954399    4.9117695    
S1503         -26.689908    -8.0579788    4.7270824    
S1504         -27.671048    -8.3189789    5.91749      
S1505         -27.787546    -9.3120766    5.540517     
S1506         -23.48038     -8.175631     2.5836929    
S1507         -23.011533    -7.5583145    3.3180588    
S1508         -23.138953    -6.3080788    3.6165482    
S1509         -23.554207    -5.6914207    2.9446945    
S1510         -24.655508    -5.8854198    3.2172714    
S1511         -23.984148    -6.434594     3.9270523    
S1512         -23.811766    -7.3198509    3.9042038    
S1513         -23.995757    -8.1399376    3.4498734    
S1514         -24.514301    -7.6589615    4.3618576    
S1515         -24.421826    -6.5161049    4.2559906    
S1516         -25.101485    -6.1676838    4.6495041    
S1517         -25.036275    -7.105941     4.7387039    
S1518         -25.240811    -7.1638351    5.6670227    
S1519         -25.21026     -5.9526325    5.287793     
S1520         -25.20329     -5.8611523    6.25187      
S1521         -25.399326    -7.0616684    6.5988564    
S1522         -25.776111    -7.6337418    6.7874519    
S1523         -25.346942    -6.4545113    7.2357399    
S1524         -25.858145    -6.8098198    7.9376785    
S1525         -25.784009    -5.9455212    8.4246231    
S1526         -26.285672    -7.9568817    7.2381027    
S1527         -27.070056    -8.8454559    7.5773361    
S1528         -22.442386    -5.6995281    1.1246307    
S1529         -22.226118    -4.9604679    0.44104156   
S1530         -21.950865    -3.8011238    0.24648132   
S1531         -22.118852    -2.5258089    0.31153564   
S1532         -22.831898    -2.3556601    0.10966187   
S1533         -22.738049    -3.6795189    -0.045126343 
S1534         -22.942046    -4.8067436    0.17651367   
S1535         -23.080934    -5.5622959    0.57730713   
S1536         -24.221869    -5.155463     0.50339355   
S1537         -24.117014    -4.2708092    -0.022654724 
S1538         -23.712994    -2.9165131    -0.13046875  
S1539         -23.651071    -1.8236937    0.020092773  
S1540         -24.614236    -1.3139252    0.22848511   
S1541         -24.78512     -2.5342875    -0.037353516 
S1542         -25.106277    -3.8680031    0.12690277   
S1543         -25.252785    -5.0083466    0.75909729   
S1544         -26.147638    -5.1303917    1.5760864    
S1545         -26.121881    -4.3494377    0.87703094   
S1546         -25.826764    -3.0909485    0.32521057   
S1547         -25.763187    -1.8506266    0.49010468   
S1548         -25.508842    -0.78033075   0.96601944   
S1549         -25.905573    -0.35468295   2.1136223    
S1550         -26.492041    -1.2167198    1.4033867    
S1551         -26.699112    -2.5924028    1.1058998    
S1552         -26.871365    -3.9790798    1.5384712    
S1553         -26.699353    -5.1310013    2.623336     
S1554         -27.067065    -4.9352551    3.6861671    
S1555         -27.297769    -4.1352707    2.5845085    
S1556         -27.393771    -3.0530323    2.2707085    
S1557         -27.063644    -1.8144846    1.8988655    
S1558         -26.819476    -0.68991189   2.389135     
S1559         -26.617151    -0.35747821   3.2489265    
S1560         -27.320087    -1.4731495    2.8258553    
S1561         -27.56037     -2.6679737    2.9682823    
S1562         -27.635333    -3.738409     3.447641     
S1563         -27.151221    -4.7433765    4.4694206    
S1564         -27.626291    -3.7463802    4.2391792    
S1565         -27.698947    -2.2138998    3.8497856    
S1566         -27.269214    -0.96004868   3.8327221    
S1567         -26.847775    -0.94891672   4.9023808    
S1568         -27.567319    -1.849966     4.6024174    
S1569         -27.677667    -2.9134731    4.927877     
S1570         -27.150604    -4.2934017    5.3664898    
S1571         -26.835516    -4.3506809    6.2288441    
S1572         -27.257007    -3.2846375    6.0495468    
S1573         -27.224472    -2.2699512    5.6420635    
S1574         -22.140477    -1.6990564    2.1756012    
S1575         -22.947502    -1.5149389    1.4273148    
S1576         -24.076932    -0.93743248   1.2666382    
S1577         -23.454887    -0.91913691   2.2337593    
S1578         -22.155136    -0.55101194   3.0183311    
S1579         -22.512666    -0.25703263   4.0519691    
S1580         -23.306238    -0.51770883   3.08843      
S1581         -24.519566    -0.68882289   2.4652199    
S1582         -25.107321    -0.43995914   3.3660812    
S1583         -23.98735     -0.54550247   3.87192      
S1584         -23.367007    -0.51435676   5.1241112    
S1585         -24.351166    -0.61521497   4.713575     
S1586         -25.30464     -1.0559256    5.4174309    
S1587         -24.126369    -0.7550034    5.8754333    
S1588         -24.100935    -1.42129      6.9745949    
S1589         -24.952937    -1.9179192    6.4370285    
S1590         -26.018304    -2.1001593    6.3292038    
S1591         -23.339142    -1.8566393    7.9271164    
S1592         -24.336865    -2.3809998    7.8249817    
S1593         -25.425426    -2.682522     7.0566818    
S1594         -26.518414    -3.2511414    7.1134659    
S1595         -26.277942    -3.8165504    8.2277374    
S1596         -25.18147     -3.3175247    8.1581451    
S1597         -23.726917    -3.0253958    8.6782974    
S1598         -23.180531    -3.6945114    9.6924911    
S1599         -24.92312     -3.7324665    9.0587875    
S1600         -24.146945    -4.0642944    9.9571472    
S1601         -25.854367    -4.2750961    9.389595     
S1602         -25.520306    -4.3617676    10.37961     
S1603         -24.738029    -4.1728283    11.39735     
S1604         -23.599733    -4.3660744    11.308331    
S1605         -22.5464      -4.3854527    11.489631    
S1606         -23.172243    -4.2275623    12.696294    
S1607         -22.419727    -4.5311352    14.563345    
S1608         -22.77155     -5.2818058    15.046394    
S1609         -23.330486    -6.1652119    14.821385    
S1610         -23.649974    -6.9788628    13.964243    
S1611         -23.510457    -4.2935905    13.844341    
S1612         -23.71391     -4.8642906    14.335548    
S1613         -24.320157    -5.8640167    14.041542    
S1614         -24.451828    -6.6634644    13.291628    
S1615         -23.926689    -7.6195404    12.288957    
S1616         -24.156256    -8.7651108    12.091844    
S1617         -25.124719    -10.003506    12.368147    
S1618         -25.69118     -10.583039    12.081917    
S1619         -26.300888    -9.6774185    11.429303    
S1620         -26.944745    -9.8110207    10.799692    
S1621         -27.170154    -8.9847893    9.8697418    
S1622         -25.506479    -9.0126198    11.527829    
S1623         -24.885329    -8.0456932    11.253825    
S1624         -24.760378    -7.1152832    11.744211    
S1625         -25.281303    -5.8518288    12.924057    
S1626         -24.717122    -4.7897171    13.447177    
S1627         -24.520731    -4.1436054    13.04399     
S1628         -25.296399    -4.4152493    12.582164    
S1629         -25.815161    -5.019183     12.235939    
S1630         -26.402167    -4.9284344    11.139001    
S1631         -25.959167    -5.854924     11.622231    
S1632         -26.359799    -5.6879936    10.666493    
S1633         -25.431653    -7.0358452    10.548555    
S1634         -25.870908    -6.9940376    9.5703888    
S1635         -25.587701    -8.011277     10.493764    
S1636         -26.293823    -8.7635956    10.650943    
S1637         -26.398911    -8.0233971    9.4024124    
S1638         -27.311667    -8.4119469    8.8050797    
S1639         -24.87702     -11.297283    11.113667    
S1640         -24.598819    -11.454645    10.034401    
S1641         -24.771498    -11.960643    8.7298416    
S1642         -24.866954    -12.276902    7.7612816    
S1643         -25.654111    -10.943639    10.665164    
S1644         -25.641599    -11.117039    9.5554428    
S1645         -25.844202    -11.678633    8.3810608    
S1646         -26.293567    -10.585852    9.9253029    
S1647         -26.777692    -10.048706    9.0988884    
S1648         -27.09823     -9.7732544    8.1131081    
S1649         -26.793027    -10.623078    7.1994278    
S1650         -26.645206    -11.741062    7.3829971    
S1651         -26.031573    -12.277519    7.297084     
S1652         -26.839178    -11.761314    6.2113506    
S1653         -27.10329     -10.401462    6.342408     
S1654         -27.230463    -11.366317    5.3213451    
S1655         -26.696945    -12.543499    4.9942814    
S1656         -27.111996    -12.362581    4.0346233    
S1657         -26.552167    -11.891127    2.925106     
S1658         -25.741876    -11.916179    2.1688368    
S1659         -26.246912    -12.978622    3.6710762    
S1660         -24.616306    -13.154713    3.8535145    
S1661         -24.485645    -12.887871    2.4104267    
S1662         -25.34323     -12.81655     3.2162579    
S1663         -24.405612    -5.4056622    2.2866142    
S1664         -9.1834702    -16.220424    6.4452881    
S1665         -24.748149    -13.224603    5.5171444    
S1666         -25.402061    -12.870802    6.4677765    
S1667         -26.155255    -13.202258    4.9804134    
S1668         17.549419     -4.8202831    1.9535843    
S1669         15.945271     -2.5627878    1.5178513    
