# Supplementary material for: Interspecific variation in the limb long bones among modern rhinoceroses—extent and drivers
Source: PeerJ. 2019 Sep 26;7:e7647. doi: 10.7717/peerj.7647 (PMC6766374; doi:10.7717/peerj.7647)
Supplement: Supplemental Information 9 [file peerj-07-7647-s009.zip › Femur/Ceratotherium_simum_cottoni_C110_Femur.pts]

Version 1.0
639
S0000         -31.973505    3.0370632     4.1029945    
S0001         -30.394055    2.6138498     -3.4477478   
S0002         -30.309283    1.0599759     -1.5266571   
S0003         -24.540117    3.8020527     -1.7653595   
S0004         -26.370389    5.0076923     -2.6469635   
S0005         -25.3683      8.2195084     7.2824585    
S0006         -28.048007    -3.0028389    4.5158783    
S0007         -30.702371    -2.8155268    1.1824295    
S0008         -20.924637    -8.4024635    1.7733826    
S0009         -11.342238    -4.4358356    2.326181     
S0010         -11.806325    9.1889046     1.3105896    
S0011         -2.8438644    9.6857201     3.7489258    
S0012         11.17045      -5.7321198    3.0603817    
S0013         12.11571      0.68804011    0.93603144   
S0014         11.823544     3.6517551     1.494429     
S0015         13.777599     8.8593895     4.4446095    
S0016         7.773127      5.202158      11.470197    
S0017         9.6650002     2.2889769     11.472754    
S0018         5.0055573     -0.60508456   11.905727    
S0019         16.562604     -0.28690066   9.2955185    
S0020         15.70575      1.1832606     7.6918335    
S0021         16.717212     3.8906471     7.70439      
S0022         16.264243     4.6217758     6.1496307    
S0023         14.518477     8.1689087     5.5139008    
S0024         15.540393     6.0479156     7.6245758    
S0025         15.639481     3.5388836     6.0953674    
S0026         15.736154     0.62896957    6.6264084    
S0027         -30.262683    1.1777456     -1.9398888   
S0028         -30.160089    1.4239029     -2.2667942   
S0029         -30.056812    1.5984293     -2.6058722   
S0030         -29.932782    1.8305109     -2.8570177   
S0031         -29.803323    2.0866106     -3.0309687   
S0032         -29.656699    2.3103394     -3.212207    
S0033         -29.47641     2.5036345     -3.4182674   
S0034         -29.285281    2.7231102     -3.5540058   
S0035         -29.087402    2.962117      -3.6275394   
S0036         -28.813867    3.1883286     -3.5888706   
S0037         -28.544229    3.4207188     -3.5127045   
S0038         -28.240103    3.6302891     -3.4713585   
S0039         -27.925162    3.8423672     -3.4180973   
S0040         -27.621552    4.0687115     -3.3123398   
S0041         -27.327939    4.3043472     -3.1567488   
S0042         -27.033072    4.5426716     -2.9714508   
S0043         -26.7108      4.7753574     -2.8064878   
S0044         -26.302167    5.4129112     -2.5760029   
S0045         -26.278156    5.8005238     -2.3778191   
S0046         -26.259033    6.1540184     -2.134486    
S0047         -26.22139     6.4982124     -1.8798166   
S0048         -26.18627     6.8175743     -1.5805752   
S0049         -26.14866     7.1179291     -1.243782    
S0050         -26.136459    7.3585693     -0.83602571  
S0051         -26.105484    7.6061958     -0.41033516  
S0052         -26.020325    7.9124763     -0.0055076744
S0053         -25.926669    8.2169365     0.41591673   
S0054         -25.816165    8.5110001     0.80281734   
S0055         -25.724426    8.738649      1.213754     
S0056         -25.604395    8.9773415     1.5613379    
S0057         -25.460268    9.2156471     1.8589621    
S0058         -25.326326    9.3976196     2.1741074    
S0059         -25.205095    9.5259743     2.4990484    
S0060         -25.075587    9.6299591     2.8026573    
S0061         -24.966969    9.6823479     3.0989485    
S0062         -24.710663    9.6620949     3.7491825    
S0063         -24.370088    9.7494301     4.2904278    
S0064         -24.061711    9.8109062     4.814616     
S0065         -23.837352    9.7983559     5.3456547    
S0066         -23.892116    9.6329086     5.804298     
S0067         -24.180127    9.3690224     6.14897      
S0068         -24.540381    9.064035      6.4580833    
S0069         -24.865685    8.6945877     6.8900192    
S0070         -25.632474    7.8815498     7.4007004    
S0071         -25.880289    7.5449066     7.5196426    
S0072         -26.135809    7.2126755     7.6123634    
S0073         -26.411432    6.8917755     7.6484901    
S0074         -26.711047    6.5927437     7.5974556    
S0075         -27.027591    6.3122475     7.4759277    
S0076         -27.358636    6.0471783     7.2952972    
S0077         -27.707053    5.8126575     7.0246567    
S0078         -28.060257    5.5281101     6.8296761    
S0079         -28.283029    5.2174782     6.6579323    
S0080         -28.524637    4.9177273     6.4578346    
S0081         -28.760425    4.5784225     6.3061592    
S0082         -28.99043     4.209618      6.1818726    
S0083         -29.236124    3.8475803     6.0341637    
S0084         -29.491183    3.4783443     5.8848545    
S0085         -29.753265    3.0904825     5.7550385    
S0086         -30.033884    2.722957      5.5768944    
S0087         -30.315945    2.3505348     5.3832588    
S0088         -30.621213    2.1450346     5.1615063    
S0089         -30.945624    1.9146843     4.9948467    
S0090         -31.162961    1.7738615     4.6878574    
S0091         -31.318393    1.6715132     4.3502266    
S0092         -31.429611    1.599014      3.9920631    
S0093         -31.493768    1.5627547     3.60895      
S0094         -31.526721    1.5542582     3.2026993    
S0095         -31.590387    1.5026408     2.7605343    
S0096         -31.561835    1.5247297     2.2811983    
S0097         -31.459885    1.5604772     1.7991314    
S0098         -31.369183    1.5406024     1.3226372    
S0099         -31.287292    1.4871214     0.85990305   
S0100         -31.177289    1.4358945     0.4176497    
S0101         -31.056723    1.3671881     -0.0079057068
S0102         -30.947168    1.2537823     -0.42109618  
S0103         -30.799103    1.1334317     -0.81784315  
S0104         -30.56026     1.0897209     -1.1841501   
S0105         -30.793607    -2.8711796    1.5383458    
S0106         -30.815002    -2.9464638    1.9100048    
S0107         -30.806384    -3.0278725    2.2790901    
S0108         -30.779492    -3.1156116    2.6435591    
S0109         -30.742188    -3.2104908    3.0050861    
S0110         -30.736243    -3.3035763    3.3778671    
S0111         -30.66618     -3.4050816    3.7444065    
S0112         -30.535907    -3.5332848    4.0876915    
S0113         -30.409924    -3.6688992    4.4333176    
S0114         -30.264719    -3.8884338    4.8335495    
S0115         -30.100244    -4.0824383    5.1956467    
S0116         -29.911969    -4.2563057    5.5158722    
S0117         -29.712146    -4.3911392    5.8184456    
S0118         -29.468475    -4.5329159    6.0461933    
S0119         -29.204813    -4.6457275    6.243343     
S0120         -28.914392    -4.7387455    6.3979454    
S0121         -28.597025    -4.8261887    6.4942429    
S0122         -28.254776    -4.8837498    6.5596283    
S0123         -27.907367    -5.2117573    6.8091766    
S0124         -27.569901    -5.5643314    6.9899384    
S0125         -27.248007    -5.9439095    7.0761536    
S0126         -26.92467     -6.3082211    7.1487892    
S0127         -26.602649    -6.6752373    7.181356     
S0128         -26.270593    -7.0411125    7.1839882    
S0129         -25.951886    -7.423848     7.1007538    
S0130         -25.657129    -7.8218292    6.9389336    
S0131         -25.412598    -8.2413528    6.7064278    
S0132         -25.226392    -8.6753914    6.5782692    
S0133         -25.165677    -9.0857254    6.3562725    
S0134         -25.012224    -9.4250801    6.1688938    
S0135         -24.867169    -9.7136604    5.9557495    
S0136         -24.736676    -9.9480003    5.71273      
S0137         -24.58475     -10.130289    5.4619663    
S0138         -24.434315    -10.25868     5.1890301    
S0139         -24.267212    -10.33442     4.9023819    
S0140         -24.152446    -10.352483    4.5739765    
S0141         -24.019479    -10.496672    4.0249348    
S0142         -23.917671    -10.622276    3.4903473    
S0143         -23.923819    -10.711242    2.965999     
S0144         -23.979871    -10.768909    2.468833     
S0145         -24.067488    -10.800382    1.9989199    
S0146         -24.176915    -10.811263    1.5509366    
S0147         -24.311838    -10.802937    1.1201941    
S0148         -24.474133    -10.7773      0.70119734   
S0149         -24.692599    -10.718464    0.31132033   
S0150         -25.109196    -10.896302    0.011620897  
S0151         -25.48688     -10.962603    -0.23585303  
S0152         -25.788327    -10.942998    -0.46251144  
S0153         -26.025723    -10.831496    -0.65169625  
S0154         -26.173465    -10.644095    -0.84162931  
S0155         -26.171423    -10.406094    -1.0969261   
S0156         -26.137534    -10.060471    -1.2749075   
S0157         -26.028403    -9.6301247    -1.4335786   
S0158         -25.911166    -9.0954544    -1.5499355   
S0159         -25.970798    -8.5472755    -1.8501925   
S0160         -26.093338    -8.0320511    -2.0836891   
S0161         -26.218613    -7.5684845    -2.290061    
S0162         -26.370361    -7.1473534    -2.3841595   
S0163         -26.523083    -6.7826324    -2.4068014   
S0164         -26.677219    -6.474704     -2.4161089   
S0165         -26.843222    -6.2227726    -2.3796719   
S0166         -27.016724    -6.0105927    -2.3712477   
S0167         -27.192023    -5.8326859    -2.346104    
S0168         -27.37688     -5.5925819    -2.3013121   
S0169         -27.57619     -5.3758587    -2.2475363   
S0170         -27.792926    -5.1793575    -2.1851912   
S0171         -28.025787    -5.0178837    -2.0919094   
S0172         -28.270209    -4.8939922    -1.9659319   
S0173         -28.520914    -4.808453     -1.8038067   
S0174         -28.799637    -4.7206635    -1.6597986   
S0175         -29.110767    -4.6419594    -1.5256406   
S0176         -29.44902     -4.5901295    -1.384788    
S0177         -29.693478    -4.3649334    -1.1104536   
S0178         -29.888278    -4.1639393    -0.79623365  
S0179         -30.079355    -3.9538029    -0.51150322  
S0180         -30.235306    -3.7569183    -0.21436968  
S0181         -30.377505    -3.5585239    0.069659418  
S0182         -30.459198    -3.3850204    0.38007879   
S0183         -30.557529    -3.1924463    0.65242105   
S0184         -30.621716    -3.0087494    0.92791252   
S0185         -20.633482    -8.407756     1.9082487    
S0186         -20.346074    -8.409449     2.0381855    
S0187         -20.059628    -8.3964462    2.1591759    
S0188         -19.787015    -8.4008636    2.3010132    
S0189         -19.515031    -8.3878036    2.4433605    
S0190         -19.236105    -8.3389137    2.5596804    
S0191         -18.963788    -8.2927521    2.7044817    
S0192         -18.685884    -8.2163895    2.8262634    
S0193         -18.407996    -8.1077408    2.8845226    
S0194         -18.091138    -8.1170166    2.9129168    
S0195         -17.765616    -8.1173203    2.9967995    
S0196         -17.432794    -8.0856339    3.0510529    
S0197         -17.096545    -7.9952759    3.0191019    
S0198         -16.752238    -7.8870483    3.0073854    
S0199         -16.403777    -7.7407867    2.9683796    
S0200         -16.057811    -7.544265     2.884008     
S0201         -15.692418    -7.3566483    2.8575308    
S0202         -15.306339    -7.1605339    2.8471598    
S0203         -15.032597    -7.0180084    2.9264317    
S0204         -14.659785    -6.9336632    3.1185768    
S0205         -14.276993    -6.7661827    3.2091415    
S0206         -13.767357    -6.6148346    3.3728149    
S0207         -13.355843    -6.291975     3.277396     
S0208         -13.115788    -5.770504     2.8590874    
S0209         -12.643627    -5.3308033    2.6411602    
S0210         -11.987183    -4.9278862    2.5437504    
S0211         -11.798943    9.44739       1.5376776    
S0212         -11.785043    9.7187096     1.7820179    
S0213         -11.905351    9.9940491     1.946339     
S0214         -12.098194    10.215858     2.0778662    
S0215         -12.222904    10.385683     2.2733387    
S0216         -12.235901    10.52767      2.5574173    
S0217         -12.217741    10.639575     2.8748806    
S0218         -12.129485    10.720284     3.2455128    
S0219         -12.236141    10.753555     3.5241795    
S0220         -12.357246    10.878745     3.789172     
S0221         -12.403336    10.974429     4.0841728    
S0222         -12.533031    11.045248     4.3849209    
S0223         -12.568428    11.08617      4.6972294    
S0224         -12.574324    11.103539     5.0108902    
S0225         -12.492899    11.111465     5.3066628    
S0226         -12.703562    11.052672     5.7139404    
S0227         -12.767768    10.978855     6.0932793    
S0228         -12.800902    10.88182      6.4786201    
S0229         -12.512973    10.818406     6.7401154    
S0230         -12.157423    10.792098     6.9335464    
S0231         -11.870712    10.732657     7.1759537    
S0232         -11.531967    10.702042     7.3662651    
S0233         -11.183938    10.676641     7.5532265    
S0234         -10.789481    10.681095     7.6564934    
S0235         -10.377113    10.701346     7.7171677    
S0236         -9.9708481    10.711223     7.8261589    
S0237         -9.5391853    10.738419     7.8887604    
S0238         -9.0078003    10.750791     7.9769775    
S0239         -8.5047867    10.777918     7.9769707    
S0240         -8.034742     10.804523     7.952372     
S0241         -7.5806778    10.832838     7.9559685    
S0242         -7.1592827    10.874134     7.86306      
S0243         -6.7825287    10.921265     7.6780067    
S0244         -6.4716019    10.96861      7.3846077    
S0245         -6.1161324    11.032932     7.2053864    
S0246         -5.7673363    11.10865      6.9926544    
S0247         -5.3157139    11.108847     6.5768486    
S0248         -4.9234562    11.077509     6.1289516    
S0249         -4.4990097    10.999015     5.8024605    
S0250         -4.0960335    10.874624     5.5023884    
S0251         -3.7605602    10.714552     5.1585758    
S0252         -3.5667377    10.514261     4.7373066    
S0253         -3.2960819    10.267375     4.4290482    
S0254         -2.9896193    10.009005     4.0979836    
S0255         -25.027008    8.0442612     6.8868484    
S0256         -24.664307    7.843914      6.5211571    
S0257         -24.336261    7.6482475     6.1326611    
S0258         -24.012787    7.4436974     5.76623      
S0259         -23.689719    7.2244179     5.4201073    
S0260         -23.281721    6.9542595     5.1889767    
S0261         -22.846591    6.6613663     5.0121422    
S0262         -22.40387     6.3504345     4.861097     
S0263         -21.935664    6.0190651     4.7662792    
S0264         -21.406197    5.7676147     4.6169998    
S0265         -20.873853    5.5329872     4.4908005    
S0266         -20.336177    5.3217884     4.4053391    
S0267         -19.803514    5.1213856     4.3149982    
S0268         -19.270045    4.9396252     4.2464039    
S0269         -18.738568    4.7693092     4.1811745    
S0270         -18.207414    4.6134914     4.1287804    
S0271         -17.674442    4.4814129     4.1075451    
S0272         -17.143324    4.3584152     4.0877987    
S0273         -16.428368    4.1811317     4.0911869    
S0274         -15.731598    4.0368755     4.1214828    
S0275         -15.055882    3.914534      4.1589451    
S0276         -14.402267    3.8182373     4.2112507    
S0277         -13.771037    3.7461906     4.2750984    
S0278         -13.156952    3.6793423     4.3150826    
S0279         -12.565248    3.6401951     4.3728951    
S0280         -11.99609     3.6293461     4.4494179    
S0281         -11.442908    3.6207741     4.4971489    
S0282         -10.862383    3.5704769     4.5853603    
S0283         -10.291547    3.5400139     4.6923813    
S0284         -9.7262428    3.5111439     4.7851349    
S0285         -9.1696182    3.4972439     4.8879208    
S0286         -8.6202858    3.4927551     4.9906055    
S0287         -8.0809692    3.5055264     5.1078037    
S0288         -7.5470284    3.5219654     5.2142399    
S0289         -7.0215378    3.5508121     5.326202     
S0290         -6.5000671    3.5834831     5.4271347    
S0291         -5.9726662    3.5804794     5.5705383    
S0292         -5.4475029    3.5838528     5.7180168    
S0293         -4.9178638    3.5816818     5.8487602    
S0294         -4.3905006    3.5859798     5.9847687    
S0295         -3.8654018    3.5967182     6.1257053    
S0296         -3.344117     3.6166504     6.2758698    
S0297         -2.823115     3.6395031     6.4248512    
S0298         -2.3030506    3.6664352     6.5746338    
S0299         -1.7835638    3.6967972     6.7241852    
S0300         -1.1700254    3.7131557     6.9244987    
S0301         -0.56466212   3.7377419     7.1335472    
S0302         0.036500043   3.7620613     7.338623     
S0303         0.62853365    3.7971825     7.5559601    
S0304         1.2201473     3.8232918     7.756929     
S0305         1.7981348     3.8706051     7.984948     
S0306         2.3714752     3.9185326     8.21045      
S0307         2.9446083     3.9607517     8.4232597    
S0308         3.4971481     4.0306236     8.6751289    
S0309         3.9134388     4.137661      8.8315865    
S0310         4.3495007     4.2446823     9.0132011    
S0311         4.803627      4.3485386     9.2225555    
S0312         5.2801125     4.4435417     9.4572624    
S0313         5.7793808     4.5382751     9.7295311    
S0314         6.290554      4.6562389     10.063782    
S0315         6.8325188     4.7811451     10.441616    
S0316         7.3235405     4.9783012     10.925821    
S0317         -27.591959    -2.9226496    4.333683     
S0318         -27.136298    -2.8199751    4.2000542    
S0319         -26.686169    -2.7208986    4.0936203    
S0320         -26.257117    -2.6246059    3.9716164    
S0321         -25.84512     -2.5159325    3.8460148    
S0322         -25.447078    -2.3891647    3.7216045    
S0323         -25.022711    -2.2936342    3.7223618    
S0324         -24.614796    -2.1967463    3.7259609    
S0325         -24.227805    -2.077927     3.7079967    
S0326         -23.675883    -1.8552874    3.7382236    
S0327         -23.120831    -1.651725     3.7763607    
S0328         -22.568845    -1.4574458    3.7847183    
S0329         -22.011459    -1.2888626    3.8120483    
S0330         -21.452563    -1.1387687    3.8340885    
S0331         -20.887352    -1.0148602    3.8878757    
S0332         -20.3254      -0.89954767   3.8951408    
S0333         -19.755991    -0.8147891    3.9485706    
S0334         -19.18566     -0.74513903   3.988501     
S0335         -18.459593    -0.61168957   4.0457157    
S0336         -17.757314    -0.48068571   4.0855244    
S0337         -17.077223    -0.36351581   4.1381824    
S0338         -16.419919    -0.25933797   4.2055164    
S0339         -15.785538    -0.16593498   4.2798367    
S0340         -15.172919    -0.079731083  4.342168     
S0341         -14.583928    -0.0073291555 4.4271942    
S0342         -14.018961    0.051274848   4.5324436    
S0343         -13.475935    0.10139242    4.6318523    
S0344         -12.836351    0.19331769    4.7286285    
S0345         -12.196657    0.27583232    4.8350399    
S0346         -11.557207    0.34997547    4.9501587    
S0347         -10.919833    0.41498303    5.0822281    
S0348         -10.278659    0.47554893    5.1980873    
S0349         -9.6388405    0.52742987    5.326498     
S0350         -8.9988144    0.57166214    5.4588326    
S0351         -8.3531212    0.61264496    5.5711941    
S0352         -7.713343     0.64090858    5.71506      
S0353         -7.2594452    0.64510565    5.8311192    
S0354         -6.7709442    0.65578756    5.9520588    
S0355         -6.2445313    0.67934346    6.063385     
S0356         -5.6865585    0.70721564    6.1933445    
S0357         -5.0995243    0.73537865    6.3525196    
S0358         -4.4824406    0.7652945     6.5362221    
S0359         -3.8302372    0.80206337    6.7256165    
S0360         -3.1504072    0.83822708    6.9481735    
S0361         -2.444187     0.87595396    7.20513      
S0362         -1.9039244    0.86662197    7.4031517    
S0363         -1.3685843    0.84828367    7.6090813    
S0364         -0.83912458   0.82059917    7.8265305    
S0365         -0.31734092   0.78273983    8.0598526    
S0366         0.20298853    0.73709245    8.2961617    
S0367         0.71769257    0.68140059    8.5455139    
S0368         1.2171306     0.61304107    8.8244629    
S0369         1.7110312     0.53541718    9.1143188    
S0370         2.1944668     0.44800348    9.4227707    
S0371         2.5273457     0.32496719    9.6314499    
S0372         2.8535398     0.19564499    9.8563828    
S0373         3.2041794     0.089284998   10.06003     
S0374         3.5324188     -0.022680263  10.305127    
S0375         3.8465958     -0.13810802   10.579013    
S0376         4.1608215     -0.24612639   10.86927     
S0377         4.4917145     -0.33844764   11.170681    
S0378         4.776416      -0.46229992   11.520487    
S0379         7.7950172     4.8705105     11.628791    
S0380         8.0489616     4.4592319     11.657783    
S0381         8.3114815     4.1061134     11.638738    
S0382         8.5821281     3.833289      11.570235    
S0383         8.8426666     3.5872791     11.503909    
S0384         9.1124992     3.3440273     11.448167    
S0385         9.3784874     3.0489571     11.431997    
S0386         9.6077911     2.686569      11.452986    
S0387         9.6605385     1.9642925     11.66624     
S0388         9.4843864     1.6548916     11.84058     
S0389         9.2697861     1.4086513     12.001443    
S0390         9.0308121     1.238914      12.147779    
S0391         8.814222      1.0832061     12.254621    
S0392         8.6054741     0.92328482    12.322371    
S0393         8.3558273     0.86720724    12.37082     
S0394         8.1318939     0.7126544     12.378072    
S0395         7.8709595     0.65881605    12.363461    
S0396         7.4757034     0.61757088    12.365323    
S0397         7.0933434     0.55888162    12.351571    
S0398         6.7334648     0.4961844     12.320943    
S0399         6.3969189     0.46846862    12.270897    
S0400         6.0706535     0.43201036    12.211447    
S0401         5.7449909     0.29503167    12.153718    
S0402         5.3220566     0.15210737    12.114478    
S0403         5.0732849     -0.27843239   12.043256    
S0404         5.3314751     -0.92743587   11.556459    
S0405         5.7714966     -1.1802535    11.210096    
S0406         6.2507465     -1.3591453    11.018573    
S0407         6.6654358     -1.5414633    10.852894    
S0408         7.0553337     -1.655559     10.850892    
S0409         7.4289009     -1.8066874    10.741315    
S0410         7.7981628     -1.9332899    10.691162    
S0411         8.1527443     -2.0241943    10.722747    
S0412         8.4779274     -2.054068     10.843723    
S0413         8.6062241     -2.1537363    11.155874    
S0414         8.7416786     -2.1881065    11.473492    
S0415         8.919706      -2.2380713    11.733281    
S0416         9.1231346     -2.2654322    11.966103    
S0417         9.3609077     -2.2917042    12.160403    
S0418         9.6149925     -2.2728016    12.345692    
S0419         9.8822037     -2.2009729    12.520682    
S0420         10.169236     -2.0930983    12.671977    
S0421         10.488508     -1.9782976    12.790999    
S0422         10.805891     -1.8606739    12.99612     
S0423         11.147327     -1.7368883    13.136139    
S0424         11.522414     -1.668277     13.213303    
S0425         11.919621     -1.6031881    13.228134    
S0426         12.342728     -1.6090218    13.189053    
S0427         12.791438     -1.6377617    13.089873    
S0428         13.26685      -1.6111769    12.915817    
S0429         13.763394     -1.530468     12.668082    
S0430         14.276337     -1.452199     12.358898    
S0431         14.569814     -1.4186716    12.001039    
S0432         14.855695     -1.3901625    11.649203    
S0433         15.140129     -1.3626983    11.305969    
S0434         15.425258     -1.3194551    10.969698    
S0435         15.690811     -1.2116302    10.632493    
S0436         15.920956     -1.0291912    10.293012    
S0437         16.147559     -0.82217913   9.9582497    
S0438         16.399353     -0.59872837   9.6257698    
S0439         16.575546     -0.16310505   9.0716782    
S0440         16.551462     -0.028253084  8.863855     
S0441         16.527974     0.11281694    8.6553825    
S0442         16.456937     0.26635523    8.4674248    
S0443         16.342206     0.42834034    8.301796     
S0444         16.208292     0.59976501    8.142318     
S0445         16.039432     0.78021579    7.9972313    
S0446         15.851122     0.97225256    7.8555099    
S0447         15.542542     1.4933258     7.453653     
S0448         15.475018     1.8194468     7.2675468    
S0449         15.528876     2.1155882     7.1096878    
S0450         15.638361     2.3944963     7.0151932    
S0451         15.800418     2.6664392     6.9900536    
S0452         16.024232     2.9375969     7.0346558    
S0453         16.242494     3.2484165     7.1802551    
S0454         16.535529     3.5606388     7.390847     
S0455         16.758041     4.1885593     8.0829506    
S0456         16.733794     4.4447365     8.4580696    
S0457         16.697432     4.6762981     8.8170395    
S0458         16.614131     4.8666428     9.1683975    
S0459         16.519688     5.0511024     9.5033577    
S0460         16.349112     5.1549553     9.8349297    
S0461         16.158965     5.2451267     10.150174    
S0462         15.940633     5.3151035     10.453518    
S0463         15.708139     5.3841629     10.757649    
S0464         15.379492     5.4674549     11.071318    
S0465         15.033516     5.5476227     11.364264    
S0466         14.668869     5.6230701     11.635696    
S0467         14.289183     5.7061596     11.887688    
S0468         13.883232     5.760046      12.113786    
S0469         13.467484     5.8483265     12.326781    
S0470         13.025975     5.9021324     12.512854    
S0471         12.566904     5.9584583     12.680684    
S0472         12.08538      5.9801952     12.812825    
S0473         11.622968     5.997924      12.879367    
S0474         11.161295     6.0095306     12.905003    
S0475         10.69707      5.9976894     12.876529    
S0476         10.223105     5.9997528     12.806004    
S0477         9.7343346     5.9608418     12.674261    
S0478         9.2321541     5.8650372     12.478173    
S0479         8.7129639     5.7208115     12.223087    
S0480         8.2454514     5.4652096     11.872562    
S0481         11.950832     0.48334236    0.79685345   
S0482         11.756604     0.28115723    0.70519476   
S0483         11.573739     0.059691149   0.63003778   
S0484         11.442565     -0.19956146   0.54691443   
S0485         11.330396     -0.4843749    0.47407198   
S0486         11.25566      -0.80109224   0.40214124   
S0487         11.156966     -1.1514778    0.347293     
S0488         11.12855      -1.5424767    0.27904701   
S0489         11.244033     -1.9177311    0.21265068   
S0490         11.450294     -2.2683596    0.12796388   
S0491         11.712481     -2.5568869    0.055414999  
S0492         11.974675     -2.8218248    -0.010581884 
S0493         12.262955     -3.0376646    -0.064850187 
S0494         12.573624     -3.2017204    -0.10638816  
S0495         12.914584     -3.2860104    -0.12840348  
S0496         13.245944     -3.3872662    -0.15604165  
S0497         13.589084     -3.4729702    -0.1806398   
S0498         13.937022     -3.5874649    -0.2101018   
S0499         14.267264     -3.6997555    -0.15178227  
S0500         14.554002     -3.8106998    -0.051457644 
S0501         14.801851     -3.8930931    0.094255346  
S0502         15.00788      -3.9514729    0.28378084   
S0503         15.16834      -4.0024155    0.51528015   
S0504         15.282504     -4.0287655    0.79160991   
S0505         15.348262     -4.0684803    1.1089808    
S0506         15.374083     -4.1707272    1.459071     
S0507         15.367296     -4.2988178    1.8433222    
S0508         15.407536     -4.3223949    2.1871618    
S0509         15.449554     -4.3048634    2.5297924    
S0510         15.496562     -4.2588245    2.8677423    
S0511         15.553394     -4.1547848    3.1893127    
S0512         15.611882     -4.0513863    3.5123936    
S0513         15.678551     -3.8924141    3.8138672    
S0514         15.743423     -3.735997     4.1246208    
S0515         15.811086     -3.5883816    4.4560619    
S0516         15.88786      -3.3988361    4.7750759    
S0517         15.904568     -3.1689522    5.0266457    
S0518         15.937825     -2.9694391    5.2965408    
S0519         15.981628     -2.7597795    5.5536171    
S0520         16.050098     -2.5506456    5.8069683    
S0521         16.09176      -2.3046776    6.0219135    
S0522         16.142957     -2.0532841    6.2283024    
S0523         16.202573     -1.7939316    6.4241852    
S0524         16.285349     -1.5326094    6.610685     
S0525         16.388194     -1.2674629    6.7810867    
S0526         16.467702     -1.0493634    6.9546188    
S0527         16.482166     -0.82116022   7.0802277    
S0528         16.460226     -0.59900832   7.1558182    
S0529         16.40636      -0.38454268   7.182222     
S0530         16.330379     -0.17432153   7.1638428    
S0531         16.232603     0.037162971   7.1024597    
S0532         16.085226     0.22496591    6.9840218    
S0533         15.934074     0.44467468    6.8337723    
S0534         15.619337     0.63535638    6.3528244    
S0535         15.48251      0.49079037    6.0287331    
S0536         15.402167     0.54447565    5.7474224    
S0537         15.354727     0.6654407     5.4873535    
S0538         15.318747     0.78276415    5.2212406    
S0539         15.286819     0.86504927    4.9308903    
S0540         15.273445     0.98045301    4.6438564    
S0541         15.274306     1.1091873     4.3509937    
S0542         15.296289     1.1965818     4.0321449    
S0543         15.215137     1.2770228     3.7738918    
S0544         15.134172     1.3656833     3.5143196    
S0545         15.051505     1.3861845     3.2394176    
S0546         14.967944     1.3933712     2.9615957    
S0547         14.885397     1.421876      2.6803682    
S0548         14.800452     1.4282308     2.391946     
S0549         14.715108     1.3919714     2.0974018    
S0550         14.627829     1.3476084     1.7971029    
S0551         14.546967     1.2654726     1.490921     
S0552         14.180621     1.0624992     1.3002087    
S0553         13.81927      0.95251637    1.1444625    
S0554         13.450508     0.77839246    0.95251465   
S0555         13.188728     0.77279878    0.9176919    
S0556         12.982448     0.80653143    0.97722387   
S0557         12.742706     0.79814544    1.0085807    
S0558         12.479307     0.79682231    1.0511747    
S0559         12.226855     0.74650245    1.0010823    
S0560         12.13546      3.6455677     1.2672908    
S0561         12.441573     3.6694065     1.1271754    
S0562         12.717184     3.7291882     1.0596846    
S0563         12.962827     3.7578812     1.0377013    
S0564         13.181827     3.7758202     1.0689747    
S0565         13.37964      3.7739079     1.1522375    
S0566         13.560379     3.7472496     1.2880401    
S0567         13.713426     3.6463318     1.4716162    
S0568         13.825264     3.5132927     1.7093903    
S0569         13.949664     3.4228104     1.9345823    
S0570         14.051852     3.3167507     2.1663172    
S0571         14.14438      3.21782       2.4067337    
S0572         14.229245     3.1329039     2.6555401    
S0573         14.309915     3.1184818     2.9200411    
S0574         14.373343     3.1302694     3.2003422    
S0575         14.41972      3.1243849     3.4900105    
S0576         14.455402     3.1028339     3.7847717    
S0577         14.501532     3.0126001     4.0489738    
S0578         14.654057     2.9447449     4.2663692    
S0579         14.788715     2.9467751     4.5048656    
S0580         14.905618     3.0008764     4.7393864    
S0581         15.036644     3.0342445     4.9685005    
S0582         15.151801     3.1206911     5.1901409    
S0583         15.259645     3.2503475     5.3998417    
S0584         15.384521     3.3588272     5.6186642    
S0585         15.51637      3.4481312     5.8527161    
S0586         15.907196     3.6719685     6.2528664    
S0587         16.251591     4.0184441     6.4006096    
S0588         16.315485     4.4951599     6.2644871    
S0589         16.213004     4.8159233     6.0331116    
S0590         16.200893     5.0912827     5.8951378    
S0591         16.200006     5.3665127     5.7675652    
S0592         16.193414     5.6506721     5.635672     
S0593         16.167258     5.9416279     5.4913841    
S0594         16.097813     6.2202908     5.3154469    
S0595         16.07686      6.4572937     5.0937885    
S0596         16.045111     6.6622162     4.8616158    
S0597         16.024931     6.8576118     4.6421852    
S0598         16.010596     7.0383507     4.4273293    
S0599         15.988319     7.1902451     4.2045784    
S0600         15.972784     7.3325188     3.9853554    
S0601         15.94939      7.4482681     3.7583527    
S0602         15.912256     7.5215881     3.5231026    
S0603         15.869632     7.5540543     3.2885986    
S0604         15.828471     7.5702209     2.9503157    
S0605         15.757307     7.5572716     2.6307329    
S0606         15.668884     7.5389343     2.3302975    
S0607         15.570708     7.5021019     2.0492943    
S0608         15.457135     7.462101      1.7871309    
S0609         15.315375     7.4404457     1.5432449    
S0610         15.145885     7.4346916     1.317934     
S0611         14.953398     7.4453346     1.111857     
S0612         14.745554     7.4576218     0.92522659   
S0613         14.430226     7.5120529     0.84933424   
S0614         14.121349     7.5834045     0.7969573    
S0615         13.815056     7.6466003     0.76648293   
S0616         13.508549     7.6766243     0.75785375   
S0617         13.206607     7.7148148     0.77104154   
S0618         12.906642     7.7378296     0.80592222   
S0619         12.606676     7.7282379     0.86371374   
S0620         12.305028     7.676313      0.94645567   
S0621         12.015105     7.6856911     1.0449238    
S0622         11.613607     7.6660309     1.1091878    
S0623         11.235916     7.4566071     1.1826928    
S0624         10.930737     7.1568649     1.2769776    
S0625         10.631486     6.9418846     1.3105817    
S0626         10.340051     6.7246208     1.305089     
S0627         9.986071      6.5213974     1.220263     
S0628         9.7440994     6.1914539     1.187949     
S0629         9.5718948     5.8153137     1.1625721    
S0630         9.6241852     5.4756508     1.187789     
S0631         9.7170639     5.1827553     1.1417972    
S0632         9.7951057     4.8745392     1.1162435    
S0633         9.9828537     4.6401737     1.1097693    
S0634         10.195217     4.4213615     1.1219569    
S0635         10.451296     4.236272      1.1523038    
S0636         10.747852     4.0819744     1.205531     
S0637         11.078738     3.9455418     1.287359     
S0638         11.443683     3.8210606     1.3973397    
