# Supplementary material for: Interspecific variation in the limb long bones among modern rhinoceroses—extent and drivers
Source: PeerJ. 2019 Sep 26;7:e7647. doi: 10.7717/peerj.7647 (PMC6766374; doi:10.7717/peerj.7647)
Supplement: Supplemental Information 9 [file peerj-07-7647-s009.zip › Femur/Ceratotherium_simum_cottoni_C112_Femur.pts]

Version 1.0
639
S0000        -30.815759   12.092602    7.5630157   
S0001        -27.501721   13.02484     -0.31710205 
S0002        -29.386902   10.402019    2.2189827   
S0003        -22.528503   13.247823    2.8006165   
S0004        -25.738666   14.57989     0.48032303  
S0005        -22.795152   16.734468    10.588943   
S0006        -26.546213   6.2604996    7.7740814   
S0007        -29.624475   6.4917877    4.6522133   
S0008        -18.654971   1.0199341    4.3545166   
S0009        -9.8031708   4.1213104    4.8509918   
S0010        -9.4138855   19.172191    3.4874222   
S0011        -1.1586502   19.472546    5.6594887   
S0012        13.465536    3.9235523    4.0633881   
S0013        14.856294    10.511098    2.1896933   
S0014        14.817226    14.174115    3.1115356   
S0015        16.716054    18.923094    6.7479752   
S0016        11.129456    14.4507      13.609464   
S0017        12.727164    11.850477    13.256421   
S0018        9.1972641    8.3366966    13.580215   
S0019        20.158124    9.3903816    10.159201   
S0020        18.733669    11.288942    9.4510521   
S0021        19.659839    14.126437    9.5859528   
S0022        19.107129    14.557674    8.388736    
S0023        17.262158    17.906448    8.6096588   
S0024        18.180182    15.964108    10.487051   
S0025        18.909354    13.180925    7.8119675   
S0026        19.021298    10.655126    8.3548187   
S0027        -29.27916    10.544699    1.9131985   
S0028        -29.106329   10.752561    1.6666458   
S0029        -28.964996   10.908363    1.3858871   
S0030        -28.800323   11.069888    1.1120479   
S0031        -28.600699   11.258257    0.865944    
S0032        -28.37901    11.449004    0.62366514  
S0033        -28.122742   11.681221    0.42826633  
S0034        -27.845468   11.919315    0.24169612  
S0035        -27.544891   12.161149    0.060322416 
S0036        -27.342706   12.293015    -0.034245712
S0037        -27.13797    12.461414    -0.091348743
S0038        -26.940387   12.671084    -0.10386624 
S0039        -26.746002   12.912334    -0.082831705
S0040        -26.545398   13.180884    -0.036183515
S0041        -26.387778   13.49425     0.086732495 
S0042        -26.19949    13.823042    0.21721067  
S0043        -25.965475   14.180315    0.33279612  
S0044        -25.681168   15.102875    0.68168054  
S0045        -25.65929    15.586385    0.98929033  
S0046        -25.659521   16.008757    1.3743078   
S0047        -25.678293   16.359908    1.823521    
S0048        -25.647131   16.726625    2.2469254   
S0049        -25.643466   17.021031    2.7422134   
S0050        -25.598199   17.333162    3.2300076   
S0051        -25.510699   17.65601     3.7185547   
S0052        -25.40753    17.949031    4.2381874   
S0053        -25.231017   18.168973    4.6663483   
S0054        -25.033842   18.373056    5.0811489   
S0055        -24.796519   18.596582    5.4592525   
S0056        -24.591649   18.743988    5.8761986   
S0057        -24.382758   18.861674    6.2940098   
S0058        -24.134785   18.995482    6.6805656   
S0059        -23.913513   19.058466    7.0975395   
S0060        -23.719595   19.066141    7.5354759   
S0061        -23.456152   19.10576     7.9287155   
S0062        -23.175085   18.972031    8.3045799   
S0063        -22.95887    18.791362    8.694928    
S0064        -22.904352   18.516333    9.0540352   
S0065        -22.845976   18.246704    9.3672142   
S0066        -22.799474   17.970377    9.6490166   
S0067        -22.755746   17.689186    9.9161171   
S0068        -22.740251   17.389778    10.161061   
S0069        -22.758594   17.069711    10.3799     
S0070        -23.107292   16.290973    10.850098   
S0071        -23.44846    15.864836    11.015969   
S0072        -23.772783   15.43837     11.144316   
S0073        -24.144791   15.104402    11.140074   
S0074        -24.517859   14.823944    11.064644   
S0075        -24.915564   14.650713    10.875163   
S0076        -25.281024   14.399214    10.68211    
S0077        -25.623123   14.079601    10.478362   
S0078        -25.930472   13.708551    10.283904   
S0079        -26.358548   13.402324    10.184167   
S0080        -26.731766   13.042953    10.090453   
S0081        -27.050159   12.646861    10.003489   
S0082        -27.34696    12.230025    9.8561745   
S0083        -27.553571   11.762313    9.7919731   
S0084        -27.709323   11.245902    9.7375      
S0085        -27.829605   10.662909    9.6661346   
S0086        -27.969235   10.085004    9.4300858   
S0087        -28.091425   9.6176178    9.06521     
S0088        -28.488626   9.477169     8.9101044   
S0089        -28.873508   9.4632416    8.6427795   
S0090        -29.211414   9.5135254    8.3308456   
S0091        -29.469214   9.660627     7.9743057   
S0092        -29.723492   9.7536598    7.6251884   
S0093        -29.927408   9.8936905    7.245385    
S0094        -30.093958   10.059731    6.8404755   
S0095        -30.245386   10.232531    6.4089668   
S0096        -30.383884   10.418498    5.9454052   
S0097        -30.317789   10.458694    5.5537987   
S0098        -30.221445   10.500546    5.1581467   
S0099        -30.120056   10.52683     4.7562298   
S0100        -29.997345   10.544073    4.3497738   
S0101        -29.931317   10.527738    3.9303993   
S0102        -29.90376    10.477543    3.4914127   
S0103        -29.703625   10.473644    3.0758982   
S0104        -29.514142   10.463029    2.6615747   
S0105        -29.763281   6.2635483    4.9651218   
S0106        -29.878027   6.0578365    5.2749126   
S0107        -29.974246   5.8815132    5.586665    
S0108        -30.03952    5.7281506    5.9037037   
S0109        -30.052451   5.5798428    6.2213055   
S0110        -30.032544   5.456459     6.5483528   
S0111        -29.960004   5.3379955    6.875576    
S0112        -29.839499   5.227969     7.2033684   
S0113        -29.65325    5.0774132    7.4829544   
S0114        -29.642557   4.6945953    7.8672318   
S0115        -29.609152   4.3409264    8.2557526   
S0116        -29.519363   3.9629349    8.5814682   
S0117        -29.378879   3.5804642    8.858622    
S0118        -29.206229   3.2130657    9.1205925   
S0119        -28.99509    2.8524527    9.3545967   
S0120        -28.7504     2.5006313    9.5706749   
S0121        -28.47244    2.1556423    9.7728638   
S0122        -28.151514   1.812694     9.940274    
S0123        -27.775473   1.8356901    10.021927   
S0124        -27.408081   1.8159386    10.065476   
S0125        -27.066736   1.7720886    10.137473   
S0126        -26.738281   1.705098     10.219196   
S0127        -26.410117   1.601726     10.267031   
S0128        -26.083493   1.4555778    10.267471   
S0129        -25.763004   1.268402     10.228568   
S0130        -25.45376    1.0414991    10.152628   
S0131        -25.179665   0.7749054    10.022456   
S0132        -24.978313   0.45147572   9.8691483   
S0133        -24.789528   0.13326639   9.6566368   
S0134        -24.562883   -0.18648187  9.4233131   
S0135        -24.415971   -0.4896482   9.0822411   
S0136        -24.228998   -0.79778109  8.718811    
S0137        -24.106931   -1.0788883   8.2696983   
S0138        -23.988428   -1.3488227   7.7721626   
S0139        -23.7739     -1.666362    7.2672462   
S0140        -23.597499   -1.9683193   6.6911644   
S0141        -23.456821   -1.9899019   6.2251629   
S0142        -23.40256    -1.987229    5.7615936   
S0143        -23.403915   -1.9813999   5.313245    
S0144        -23.43931    -1.9883766   4.8776356   
S0145        -23.528065   -1.9943893   4.4525291   
S0146        -23.678085   -1.9931303   4.0413929   
S0147        -23.859505   -2.0091028   3.6288998   
S0148        -24.11234    -2.0096342   3.2354267   
S0149        -24.436905   -1.9914709   2.8740746   
S0150        -24.894061   -2.2605452   2.8400545   
S0151        -25.352898   -2.3907278   2.8439409   
S0152        -25.750098   -2.4374613   2.819451    
S0153        -26.080096   -2.4156914   2.7446308   
S0154        -26.350241   -2.3030918   2.6499817   
S0155        -26.558105   -2.1351109   2.4824932   
S0156        -26.707724   -1.9063784   2.2499676   
S0157        -26.79469    -1.6291557   1.9388546   
S0158        -26.813712   -1.2947292   1.5660041   
S0159        -26.560898   -0.97977762  1.4141865   
S0160        -26.333151   -0.6712225   1.2393804   
S0161        -26.127509   -0.3527853   1.0552992   
S0162        -25.944299   -0.018512788 0.8618679   
S0163        -25.816504   0.36797371   0.70981922  
S0164        -25.741446   0.80082541   0.59609976  
S0165        -25.710394   1.2696645    0.50572681  
S0166        -25.723825   1.7792887    0.45478234  
S0167        -25.775381   2.3145695    0.40230594  
S0168        -25.880884   2.7449818    0.46460166  
S0169        -26.039273   3.161195     0.37972078  
S0170        -26.221515   3.5643909    0.40682836  
S0171        -26.435342   3.9496883    0.47285309  
S0172        -26.657315   4.2185452    0.68152184  
S0173        -26.94552    4.6014732    0.76243143  
S0174        -27.239563   4.8531036    0.98783617  
S0175        -27.548389   5.013987     1.3129183   
S0176        -27.928552   5.3131767    1.5075626   
S0177        -28.146628   5.4731052    1.7180462   
S0178        -28.35336    5.6376385    1.9579674   
S0179        -28.544373   5.789592     2.2421602   
S0180        -28.745325   5.9458321    2.5260349   
S0181        -28.986172   6.1140236    2.794199    
S0182        -29.20582    6.2543621    3.1512924   
S0183        -29.399872   6.3724621    3.5880013   
S0184        -29.530093   6.4479965    4.1043049   
S0185        -18.275705   0.98315811   4.3673759   
S0186        -17.887862   1.0255249    4.3917576   
S0187        -17.519356   1.0361788    4.4612434   
S0188        -17.192772   0.95073662   4.5700089   
S0189        -16.87021    0.89786777   4.6879791   
S0190        -16.534286   0.94820099   4.8101673   
S0191        -16.199982   1.1030568    4.932235    
S0192        -15.895039   1.3230534    5.0472542   
S0193        -15.565015   1.381975     5.2549068   
S0194        -15.304349   1.6533392    5.2938446   
S0195        -15.03199    1.9121847    5.3159599   
S0196        -14.694823   2.0190575    5.4314022   
S0197        -14.354099   2.1359095    5.5270786   
S0198        -14.032077   2.3155197    5.5469639   
S0199        -13.671629   2.4169296    5.6143105   
S0200        -13.318407   2.5451708    5.6308479   
S0201        -12.941109   2.6295124    5.66525     
S0202        -12.527242   2.653364     5.7368252   
S0203        -12.20512    2.8212854    5.7070461   
S0204        -11.885489   2.9838783    5.663224    
S0205        -11.567914   3.1377771    5.6104427   
S0206        -11.241991   3.268792     5.5669849   
S0207        -10.922926   3.4092419    5.4960659   
S0208        -10.618806   3.5697811    5.3838116   
S0209        -10.322025   3.7387608    5.2438198   
S0210        -10.054559   3.9285976    5.0586891   
S0211        -9.5050301   19.477956    3.5911301   
S0212        -9.5087265   19.742801    3.7823425   
S0213        -9.6267715   20.013264    3.8757187   
S0214        -9.8731026   20.306409    3.996312    
S0215        -9.988517    20.554131    4.2504486   
S0216        -10.182714   20.797961    4.5513702   
S0217        -10.366631   21.011211    4.9197121   
S0218        -10.407111   21.196463    5.3431797   
S0219        -10.406048   21.387007    5.8092171   
S0220        -10.418124   21.45455     6.1781219   
S0221        -10.33621    21.554457    6.6002617   
S0222        -10.384682   21.588582    6.9977966   
S0223        -10.455754   21.592741    7.3858452   
S0224        -10.615645   21.53208     7.7287323   
S0225        -10.747223   21.487848    8.1261101   
S0226        -10.774818   21.493471    8.6075256   
S0227        -10.824574   21.475436    9.0916359   
S0228        -10.80039    21.447609    9.5604713   
S0229        -10.408635   21.42415     9.9122246   
S0230        -10.089767   21.373427    10.284784   
S0231        -9.6711227   21.343515    10.562085   
S0232        -9.2034599   21.344931    10.71563    
S0233        -8.7595963   21.318217    10.893602   
S0234        -8.2916916   21.296783    11.01276    
S0235        -7.8036575   21.280487    11.073588   
S0236        -7.3053886   21.284612    11.041549   
S0237        -6.7842941   21.271138    11.0053     
S0238        -6.3284241   21.305867    10.868587   
S0239        -5.8455776   21.299837    10.772464   
S0240        -5.3693668   21.293468    10.626774   
S0241        -4.8568027   21.272548    10.490282   
S0242        -4.4149723   21.271794    10.21394    
S0243        -3.9811119   21.265941    9.8961334   
S0244        -3.5658958   21.257545    9.5278252   
S0245        -3.0997505   21.238593    9.1587593   
S0246        -2.6303425   21.217044    8.7382256   
S0247        -2.2820148   21.209155    8.3846481   
S0248        -1.9339649   21.150958    8.0581947   
S0249        -1.6560148   21.044963    7.723954    
S0250        -1.3816971   20.915021    7.413533    
S0251        -1.1714527   20.740518    7.0883102   
S0252        -1.0228914   20.516603    6.7445267   
S0253        -1.0883142   20.185268    6.3765293   
S0254        -1.08181     19.856795    6.0205975   
S0255        -22.512314   16.511996    10.178504   
S0256        -22.199748   16.293646    9.7974884   
S0257        -21.841281   16.08206     9.471563    
S0258        -21.442482   15.875368    9.1990051   
S0259        -21.023409   15.669966    8.9498413   
S0260        -20.573631   15.4701      8.7404999   
S0261        -20.116217   15.268594    8.5278297   
S0262        -19.648878   15.061555    8.3120026   
S0263        -19.161444   14.848476    8.1113876   
S0264        -18.690974   14.633572    7.9650635   
S0265        -18.206805   14.438875    7.8228226   
S0266        -17.708411   14.264581    7.6841042   
S0267        -17.192958   14.113165    7.5703819   
S0268        -16.662842   13.983858    7.4751205   
S0269        -16.122296   13.870088    7.3523071   
S0270        -15.56349    13.783862    7.2696327   
S0271        -14.988721   13.721643    7.1926674   
S0272        -14.410255   13.659563    7.0755829   
S0273        -13.827728   13.543204    7.0363159   
S0274        -13.239526   13.459052    7.0488152   
S0275        -12.664082   13.361995    7.0245697   
S0276        -12.091648   13.272885    7.0026794   
S0277        -11.519707   13.204671    7.0127281   
S0278        -10.949749   13.158881    7.061454    
S0279        -10.386777   13.095943    7.0531456   
S0280        -9.8264427   13.041835    7.048243    
S0281        -9.2683922   13.006789    7.0735939   
S0282        -8.6712532   12.98569     7.0973175   
S0283        -8.0477493   12.96976     7.1566895   
S0284        -7.3983475   12.948219    7.2254883   
S0285        -6.7183846   12.948305    7.3483147   
S0286        -6.0135544   12.934668    7.4645393   
S0287        -5.2805248   12.911887    7.5814941   
S0288        -4.5193184   12.900075    7.7322899   
S0289        -3.7312603   12.890454    7.9030823   
S0290        -2.9413069   12.902843    8.1511108   
S0291        -2.2604956   12.939227    8.2948944   
S0292        -1.5627478   12.951625    8.3997086   
S0293        -0.87897215  12.972684    8.5379684   
S0294        -0.22406547  13.02932     8.7493668   
S0295        0.43464003   13.081743    8.9579956   
S0296        1.1041753    13.115553    9.1430748   
S0297        1.7795948    13.13394     9.311689    
S0298        2.4494389    13.159012    9.5021469   
S0299        3.1271729    13.153619    9.6450386   
S0300        3.7342697    13.183635    9.7770149   
S0301        4.3121929    13.233884    9.9457512   
S0302        4.864119     13.291264    10.12547    
S0303        5.3897568    13.353825    10.312697   
S0304        5.8954086    13.408472    10.482663   
S0305        6.3814869    13.458142    10.640456   
S0306        6.8386749    13.516969    10.813852   
S0307        7.2807365    13.567877    10.968047   
S0308        7.6818939    13.636264    11.157462   
S0309        8.0799812    13.683817    11.340215   
S0310        8.4679245    13.750163    11.558711   
S0311        8.8668915    13.810675    11.768635   
S0312        9.2633835    13.878993    12.000323   
S0313        9.6640785    13.948561    12.248965   
S0314        10.058302    14.034485    12.536694   
S0315        10.450858    14.132654    12.858536   
S0316        10.813758    14.269635    13.224655   
S0317        -26.077505   6.4006798    7.6585869   
S0318        -25.619196   6.5307159    7.5419662   
S0319        -25.174132   6.6466164    7.4107864   
S0320        -24.733972   6.7667557    7.3153976   
S0321        -24.305298   6.8792046    7.2123177   
S0322        -23.884541   6.9923836    7.1176956   
S0323        -23.464113   7.1128258    7.0941284   
S0324        -23.052731   7.2287216    7.0795815   
S0325        -22.648715   7.3359222    7.1077553   
S0326        -22.286566   7.4151222    7.107959    
S0327        -21.89136    7.5112137    7.088501    
S0328        -21.462708   7.6228363    7.0621925   
S0329        -21.001233   7.7555717    7.0097816   
S0330        -20.505078   7.8917587    6.9914207   
S0331        -19.974701   8.0370811    6.9906265   
S0332        -19.412361   8.2047432    6.9416687   
S0333        -18.815001   8.3763947    6.9336784   
S0334        -18.183122   8.5605232    6.9483757   
S0335        -17.601366   8.6626366    6.9352638   
S0336        -17.00101    8.7659004    6.8957069   
S0337        -16.37982    8.8676254    6.8788521   
S0338        -15.738687   8.970916     6.8658043   
S0339        -15.077284   9.0775948    6.8520432   
S0340        -14.394627   9.1763512    6.8783623   
S0341        -13.690805   9.283091     6.8835892   
S0342        -12.965025   9.3861336    6.9072914   
S0343        -12.224137   9.4751335    7.0046707   
S0344        -11.642444   9.5426682    7.0711617   
S0345        -11.008062   9.6228661    7.0959885   
S0346        -10.328345   9.6918137    7.1733261   
S0347        -9.6004868   9.7754837    7.2273003   
S0348        -8.8253914   9.8545898    7.3106842   
S0349        -8.0037697   9.9229301    7.4377113   
S0350        -7.1300346   10.003104    7.5426292   
S0351        -6.2146919   10.06358     7.7216805   
S0352        -5.2531723   10.125739    7.9157104   
S0353        -4.4657875   10.206453    8.0743332   
S0354        -3.6812702   10.282143    8.184024    
S0355        -2.923772    10.335305    8.3305687   
S0356        -2.1956198   10.361665    8.5194969   
S0357        -1.4875774   10.369103    8.7197952   
S0358        -0.80700512  10.350021    8.9571732   
S0359        -0.13137245  10.328533    9.1561615   
S0360        0.52697811   10.292114    9.3570976   
S0361        1.1726761    10.245712    9.540387    
S0362        1.75662      10.232227    9.7269714   
S0363        2.3129454    10.199348    9.9528809   
S0364        2.8613386    10.160613    10.151882   
S0365        3.3926186    10.109752    10.355379   
S0366        3.9037357    10.045949    10.569694   
S0367        4.4005203    9.9714806    10.780535   
S0368        4.8731461    9.8817917    11.006757   
S0369        5.3237717    9.7761406    11.240044   
S0370        5.7882053    9.6774483    11.430766   
S0371        6.2219101    9.592688     11.669949   
S0372        6.6472939    9.4917976    11.903725   
S0373        7.062233     9.3822067    12.128997   
S0374        7.4632782    9.261795     12.351823   
S0375        7.8553246    9.1342117    12.570559   
S0376        8.2630791    9.0174927    12.772561   
S0377        8.6283562    8.8290199    13.025673   
S0378        8.9362778    8.5894852    13.305249   
S0379        11.037077    14.180313    13.640707   
S0380        11.190647    13.732968    13.666566   
S0381        11.463956    13.415221    13.595732   
S0382        11.694876    13.163583    13.516264   
S0383        11.93431     12.956931    13.421011   
S0384        12.184483    12.749184    13.330403   
S0385        12.410843    12.474339    13.28177    
S0386        12.597854    12.154014    13.265892   
S0387        12.635973    11.55926     13.349202   
S0388        12.493596    11.304274    13.432687   
S0389        12.354733    11.042683    13.506123   
S0390        12.161687    10.834963    13.565167   
S0391        11.91485     10.761851    13.59357    
S0392        11.670378    10.632105    13.623978   
S0393        11.399375    10.515224    13.643893   
S0394        11.096788    10.440786    13.64921    
S0395        10.768642    10.388338    13.639835   
S0396        10.474986    10.280367    13.720084   
S0397        10.191846    10.20758     13.783679   
S0398        9.9396584    10.120828    13.830421   
S0399        9.7116638    10.023149    13.865767   
S0400        9.4852913    9.9145706    13.896278   
S0401        9.234169     9.7437424    13.915468   
S0402        8.9763634    9.4030655    13.890312   
S0403        8.8914879    8.8487579    13.769806   
S0404        9.1705437    8.2244347    13.188257   
S0405        9.3559845    8.1524605    12.854153   
S0406        9.5922905    8.0855667    12.608566   
S0407        9.8578529    8.0028175    12.421836   
S0408        10.174123    7.9253677    12.318819   
S0409        10.526631    7.8099899    12.229958   
S0410        10.938026    7.7173027    12.244662   
S0411        11.390547    7.5331558    12.198484   
S0412        11.904819    7.4011086    12.295947   
S0413        12.116787    7.2139214    12.476343   
S0414        12.345621    7.1425316    12.736227   
S0415        12.579753    7.1197533    12.985385   
S0416        12.822293    7.1238297    13.212221   
S0417        13.078218    7.1420746    13.418196   
S0418        13.344348    7.1919617    13.610652   
S0419        13.631374    7.2400208    13.787518   
S0420        13.934949    7.3037331    13.953296   
S0421        14.25688     7.3771416    14.1077     
S0422        14.539082    7.4690117    14.131532   
S0423        14.838051    7.5854584    14.124232   
S0424        15.168219    7.6777634    14.084456   
S0425        15.529039    7.7434952    14.012959   
S0426        15.91463     7.8049744    13.90972    
S0427        16.324475    7.8668388    13.774571   
S0428        16.758879    7.9322273    13.60766    
S0429        17.223758    7.9557846    13.408595   
S0430        17.711345    7.9987679    13.178009   
S0431        18.090498    8.0528641    12.83575    
S0432        18.442882    8.1126663    12.494539   
S0433        18.765294    8.2096619    12.155801   
S0434        19.068205    8.3028145    11.816946   
S0435        19.361694    8.4001816    11.477127   
S0436        19.614819    8.5857635    11.142713   
S0437        19.830539    8.8218643    10.812065   
S0438        20.033911    9.0794792    10.481393   
S0439        20.114648    9.6150047    10.028668   
S0440        20.026198    9.8312477    9.9119865   
S0441        19.950453    10.057378    9.8059319   
S0442        19.822421    10.273608    9.7139671   
S0443        19.644321    10.471025    9.6376221   
S0444        19.401022    10.635938    9.585305    
S0445        19.171986    10.832886    9.5442223   
S0446        18.967769    11.066859    9.4963737   
S0447        18.612131    11.629048    9.3412094   
S0448        18.665651    12.027578    9.1919579   
S0449        18.803511    12.37294     9.0418732   
S0450        18.979366    12.662558    8.9216759   
S0451        19.13483     12.948988    8.8876877   
S0452        19.268103    13.250806    8.9480087   
S0453        19.375432    13.560066    9.1084442   
S0454        19.541991    13.859277    9.2880936   
S0455        19.723169    14.400093    9.9886078   
S0456        19.712543    14.610442    10.410699   
S0457        19.648735    14.76344     10.822432   
S0458        19.550687    14.877058    11.209753   
S0459        19.437582    14.980325    11.572474   
S0460        19.301375    15.066231    11.917672   
S0461        19.123413    15.105811    12.242091   
S0462        18.924913    15.133926    12.553025   
S0463        18.697682    15.137657    12.850085   
S0464        18.341249    15.16122     13.207442   
S0465        17.976028    15.188892    13.527866   
S0466        17.593832    15.201949    13.80338    
S0467        17.206717    15.22661     14.045233   
S0468        16.810178    15.253459    14.24935    
S0469        16.403355    15.27968     14.414522   
S0470        15.986879    15.306697    14.541319   
S0471        15.562645    15.344368    14.634073   
S0472        15.128378    15.385245    14.689697   
S0473        14.534335    15.377077    14.755128   
S0474        13.980492    15.339963    14.774738   
S0475        13.465247    15.300433    14.755486   
S0476        12.983136    15.252185    14.692067   
S0477        12.530173    15.184297    14.579865   
S0478        12.113734    15.064951    14.412625   
S0479        11.775534    14.838458    14.186397   
S0480        11.465626    14.627136    13.920753   
S0481        14.630693    10.231912    2.1021931   
S0482        14.4524      9.931395     2.0060642   
S0483        14.421104    9.6038727    1.8607759   
S0484        14.446594    9.2832199    1.7254776   
S0485        14.498898    8.9608238    1.6045502   
S0486        14.629358    8.644046     1.482392    
S0487        14.738834    8.2878998    1.3693773   
S0488        14.903627    7.9048813    1.2465041   
S0489        15.200035    7.575515     1.1277633   
S0490        15.357184    7.4495483    1.009118    
S0491        15.517125    7.3216728    0.89638586  
S0492        15.696582    7.2180161    0.79676843  
S0493        15.901352    7.1575638    0.71803474  
S0494        16.105988    7.0925865    0.64500141  
S0495        16.322021    7.046431     0.58535991  
S0496        16.543404    7.0030037    0.5330379   
S0497        16.770338    6.9591438    0.48641753  
S0498        17.002728    6.9106895    0.44364696  
S0499        17.285597    6.8092766    0.48399653  
S0500        17.538484    6.6922058    0.55483522  
S0501        17.768118    6.5848518    0.66645451  
S0502        17.972607    6.4807976    0.81629219  
S0503        18.148344    6.3643951    0.997931    
S0504        18.30079     6.260527     1.221507    
S0505        18.425392    6.1480267    1.4783906   
S0506        18.524182    6.0373123    1.7727423   
S0507        18.594928    5.9129169    2.0986763   
S0508        18.633611    5.7765869    2.4728754   
S0509        18.682384    5.6797058    2.8524546   
S0510        18.74296     5.6536758    3.2314644   
S0511        18.81335     5.690839     3.5976669   
S0512        18.890506    5.7497711    3.9526783   
S0513        18.974403    5.8209698    4.3033073   
S0514        19.067815    5.9506165    4.6367851   
S0515        19.168037    6.0841072    4.9728432   
S0516        19.271565    6.157692     5.3491516   
S0517        19.231879    6.3078289    5.6774498   
S0518        19.197472    6.4213501    6.0365219   
S0519        19.161649    6.6149841    6.3497154   
S0520        19.13582     6.7688866    6.6993622   
S0521        19.107249    6.9671539    7.0256004   
S0522        19.096637    7.1295876    7.3836693   
S0523        19.08976     7.3133728    7.7299614   
S0524        19.043663    7.614901     8.0249847   
S0525        19.043561    7.8234955    8.3699638   
S0526        19.36653     8.1616364    8.6690826   
S0527        19.577032    8.5255798    8.8860748   
S0528        19.706479    8.8675812    9.0320969   
S0529        19.790138    9.181868     9.1065826   
S0530        19.833553    9.4882156    9.105986    
S0531        19.789488    9.8048553    9.0290604   
S0532        19.63813     10.124564    8.8775612   
S0533        19.390883    10.441782    8.6524002   
S0534        18.939493    10.59341     7.9900803   
S0535        18.893787    10.516923    7.590107    
S0536        18.844226    10.660892    7.273111    
S0537        18.796358    10.787537    6.957933    
S0538        18.747168    10.964909    6.6709274   
S0539        18.715385    11.165952    6.3836567   
S0540        18.719385    11.346459    6.059277    
S0541        18.746968    11.508033    5.7086563   
S0542        18.769981    11.624683    5.3478336   
S0543        18.721611    11.705902    5.0508602   
S0544        18.664117    11.781837    4.7625652   
S0545        18.593896    11.821406    4.479641    
S0546        18.514113    11.848692    4.2059872   
S0547        18.424442    11.84496     3.9419659   
S0548        18.326221    11.83892     3.6869186   
S0549        18.217       11.837033    3.4384518   
S0550        18.093695    11.8349      3.1955883   
S0551        17.968622    11.770334    2.9678909   
S0552        17.79072     11.41946     2.5935816   
S0553        17.531451    11.286279    2.252206    
S0554        17.194963    11.328322    2.023811    
S0555        16.843236    11.301265    1.8874088   
S0556        16.487025    11.186787    1.8121706   
S0557        16.098785    11.064798    1.8185827   
S0558        15.603613    11.034663    1.9882666   
S0559        15.175906    10.825252    2.1191322   
S0560        15.092421    14.051952    3.1036409   
S0561        15.363486    13.919296    3.1180159   
S0562        15.622592    13.879993    3.1622831   
S0563        15.864186    13.883974    3.2435802   
S0564        16.095523    13.873029    3.3573437   
S0565        16.320824    13.83768     3.4994923   
S0566        16.542899    13.793109    3.6706055   
S0567        16.739221    13.685698    3.8570271   
S0568        16.89417     13.55558     4.0647522   
S0569        17.067918    13.42917     4.1339851   
S0570        17.250253    13.354803    4.2432594   
S0571        17.416742    13.304842    4.3822533   
S0572        17.563971    13.276935    4.5506458   
S0573        17.684486    13.246815    4.7517128   
S0574        17.792995    13.27603     4.9836788   
S0575        17.871533    13.284166    5.2539673   
S0576        17.926321    13.2737      5.5582218   
S0577        17.961238    13.215356    5.8793514   
S0578        17.915173    13.121144    6.144978    
S0579        17.911539    13.008534    6.3900555   
S0580        17.948611    12.931165    6.6269615   
S0581        18.012753    12.920688    6.85681     
S0582        18.107085    12.945891    7.0729187   
S0583        18.236914    12.992081    7.2739883   
S0584        18.399568    13.065958    7.459742    
S0585        18.654041    13.079343    7.6452072   
S0586        19.065665    13.39384     7.9630013   
S0587        19.207947    13.574171    8.0871391   
S0588        19.376288    13.739772    8.1939308   
S0589        19.457773    13.941826    8.2532333   
S0590        19.475197    14.157437    8.2695328   
S0591        19.463931    14.381999    8.2564644   
S0592        19.344652    14.603787    8.1623009   
S0593        19.24901     14.842717    8.068412    
S0594        19.134917    15.110048    7.9825363   
S0595        19.022946    15.337729    7.9570923   
S0596        18.937604    15.578502    7.9019859   
S0597        18.884579    15.83446     7.8286301   
S0598        18.859372    16.104066    7.726754    
S0599        18.862138    16.39138     7.5918236   
S0600        18.870612    16.681711    7.3846634   
S0601        18.864807    16.951089    7.0830276   
S0602        18.890277    17.24317     6.7511932   
S0603        18.897627    17.492615    6.3403778   
S0604        18.920125    17.624765    6.0031006   
S0605        18.86909     17.677168    5.6437954   
S0606        18.798595    17.692657    5.2940826   
S0607        18.708151    17.698224    4.9615604   
S0608        18.592834    17.688606    4.6437138   
S0609        18.442802    17.669762    4.3390774   
S0610        18.242455    17.668626    4.047654    
S0611        17.994775    17.693425    3.7703114   
S0612        17.72218     17.770593    3.5156059   
S0613        17.41843     17.826994    3.468047    
S0614        17.112262    17.915579    3.4357422   
S0615        16.798767    18.004472    3.4119373   
S0616        16.471425    18.052153    3.3954758   
S0617        16.136024    18.097122    3.3887264   
S0618        15.791676    18.142801    3.3906673   
S0619        15.436755    18.175729    3.4016571   
S0620        15.070087    18.205336    3.4207195   
S0621        14.706981    18.164218    3.4590294   
S0622        14.490591    18.064603    3.2704296   
S0623        14.270314    17.919299    3.0927429   
S0624        14.072141    17.708676    2.9678738   
S0625        13.919135    17.445151    2.9232098   
S0626        13.787019    17.172865    2.9165596   
S0627        13.637363    16.908711    2.9013584   
S0628        13.367549    16.671452    2.8197205   
S0629        13.148953    16.386742    2.8213449   
S0630        13.044118    16.056863    2.8876604   
S0631        13.065132    15.744926    2.7941189   
S0632        13.162267    15.465092    2.7355762   
S0633        13.285672    15.216101    2.7030989   
S0634        13.412212    14.973126    2.6940365   
S0635        13.587209    14.748174    2.7160864   
S0636        13.822638    14.556319    2.7703625   
S0637        14.085907    14.357819    2.8548126   
S0638        14.422055    14.219295    2.9713194   
