# Supplementary material for: Interspecific variation in the limb long bones among modern rhinoceroses—extent and drivers
Source: PeerJ. 2019 Sep 26;7:e7647. doi: 10.7717/peerj.7647 (PMC6766374; doi:10.7717/peerj.7647)
Supplement: Supplemental Information 9 [file peerj-07-7647-s009.zip › Femur/Ceratotherium_simum_cottoni_C20_Femur.pts]

Version 1.0
639
S0000        -56.076105   2.9919821    8.4671516   
S0001        -54.958966   1.2628882    3.2709274   
S0002        -54.747345   3.6538929    0.94225464  
S0003        -47.335349   2.7438673    3.1798492   
S0004        -50.216376   6.2358261    1.6020069   
S0005        -48.239035   7.4736023    10.471672   
S0006        -52.794653   -2.7456472   8.8321594   
S0007        -54.878174   -3.0341965   5.3428356   
S0008        -44.698792   -7.4845711   3.2546295   
S0009        -36.566479   -4.3274971   5.2649178   
S0010        -36.836874   8.1100914    5.079631    
S0011        -30.973874   8.376239     6.6076965   
S0012        -14.203046   -6.1172539   5.6652695   
S0013        -13.63835    0.08949644   2.9528131   
S0014        -14.014967   4.3889725    2.9789925   
S0015        -11.164705   8.9400726    6.7507095   
S0016        -17.268753   4.7476612    14.321358   
S0017        -15.842615   1.9876503    14.496745   
S0018        -20.681882   -1.8518356   15.403267   
S0019        -8.4628105   -0.54605451  11.908058   
S0020        -9.3281281   1.5819845    10.944727   
S0021        -8.3084488   4.1191517    11.200385   
S0022        -8.7396637   4.6561371    9.398262    
S0023        -10.130379   8.2353622    7.842112    
S0024        -10.54996    6.0945328    12.146786   
S0025        -9.1692467   3.3066044    8.3161804   
S0026        -9.1378967   0.28276899   8.9826591   
S0027        -54.825562   1.3738667    2.8549911   
S0028        -54.663995   1.5852533    2.4905411   
S0029        -54.493488   1.8147779    2.1196342   
S0030        -54.302411   2.0873152    1.8935684   
S0031        -54.107581   2.3802912    1.750564    
S0032        -53.919263   2.7334425    1.7362402   
S0033        -53.718481   3.1057932    1.4540502   
S0034        -53.48446    3.4441978    1.0751028   
S0035        -53.231067   3.7689686    0.78990312  
S0036        -52.88833    3.9746941    0.60344052  
S0037        -52.558063   4.2583614    0.52188468  
S0038        -52.252948   4.5772575    0.56053386  
S0039        -51.928296   4.862085     0.61305375  
S0040        -51.614685   5.1471012    0.74608774  
S0041        -51.272144   5.417635     0.88129673  
S0042        -50.949448   5.6872028    1.1098946   
S0043        -50.616162   5.9506405    1.3749937   
S0044        -50.190677   6.5927704    1.7383142   
S0045        -50.196304   6.9339943    1.9490248   
S0046        -50.227219   7.1711342    2.2527876   
S0047        -50.23569    7.3412613    2.5819139   
S0048        -50.203931   7.5436371    2.8832687   
S0049        -50.149475   7.7517258    3.1855551   
S0050        -50.082458   7.9163811    3.5200439   
S0051        -49.992978   8.0993484    3.8488846   
S0052        -49.882364   8.2753029    4.1806393   
S0053        -49.794287   8.454615     4.4693703   
S0054        -49.705072   8.5730278    4.7920185   
S0055        -49.589413   8.7384705    5.0997437   
S0056        -49.472299   8.8514458    5.4463329   
S0057        -49.354333   8.9187004    5.8252434   
S0058        -49.208661   9.0109421    6.2127686   
S0059        -49.052576   9.0665741    6.6260048   
S0060        -48.915665   9.0513573    7.0853775   
S0061        -48.730328   9.0503899    7.5389633   
S0062        -48.579956   8.9993423    7.949855    
S0063        -48.478885   8.8971397    8.3524521   
S0064        -48.315036   8.8371727    8.7190659   
S0065        -48.301587   8.6374001    9.073819    
S0066        -48.238806   8.4692383    9.4034264   
S0067        -48.185278   8.2817978    9.7192123   
S0068        -48.151389   8.0649109    10.021478   
S0069        -48.181903   7.7839256    10.268152   
S0070        -48.412161   6.9911896    10.695428   
S0071        -48.703104   6.4401962    10.768571   
S0072        -49.096664   6.0067551    10.635812   
S0073        -49.442319   5.6087112    10.563189   
S0074        -49.794382   5.2808205    10.437731   
S0075        -50.121808   4.9181961    10.373106   
S0076        -50.460522   4.5996906    10.251512   
S0077        -50.789374   4.2360668    10.208463   
S0078        -51.125696   3.9001347    10.177802   
S0079        -51.346735   3.5835155    10.120493   
S0080        -51.573206   3.2564365    10.053158   
S0081        -51.807263   2.9199038    9.9725174   
S0082        -52.041687   2.5694115    9.8956558   
S0083        -52.246075   2.1838451    9.8914978   
S0084        -52.471216   1.7933475    9.8516022   
S0085        -52.718207   1.399891     9.7743698   
S0086        -52.982697   1.0127373    9.642189    
S0087        -53.24198    0.62460098   9.484787    
S0088        -53.698718   0.51688924   9.3872833   
S0089        -54.143054   0.46507659   9.1821732   
S0090        -54.451123   0.48761559   8.8620483   
S0091        -54.671814   0.54124393   8.5324417   
S0092        -54.826025   0.62821059   8.1941109   
S0093        -54.916443   0.75945902   7.8396088   
S0094        -54.999847   0.92047358   7.4697983   
S0095        -55.159937   1.0485404    7.0802368   
S0096        -55.306628   1.1465329    6.6584106   
S0097        -55.281281   1.1102998    6.3180664   
S0098        -55.232031   1.1098329    5.9685417   
S0099        -55.178979   1.1238643    5.612035    
S0100        -55.16098    1.1002797    5.2401852   
S0101        -55.107208   1.1349099    4.8678902   
S0102        -55.075238   1.1449939    4.4796234   
S0103        -55.036438   1.1745215    4.0850056   
S0104        -55.019379   1.1491206    3.6584049   
S0105        -54.956219   -3.0321064   5.8340134   
S0106        -54.959991   -3.0663748   6.3009296   
S0107        -54.868256   -3.1362982   6.721608    
S0108        -54.80127    -3.193605    7.1128067   
S0109        -54.688257   -3.2670437   7.4633034   
S0110        -54.558472   -3.3467571   7.7845337   
S0111        -54.398645   -3.4372635   8.0728233   
S0112        -54.171246   -3.5525425   8.2958511   
S0113        -53.970673   -3.6571148   8.5350456   
S0114        -53.566864   -3.8069813   8.9474197   
S0115        -53.153094   -3.9988403   9.3178612   
S0116        -52.73515    -4.2872395   9.5672569   
S0117        -52.352771   -4.6103569   9.8056053   
S0118        -51.990466   -4.9478573   10.056111   
S0119        -51.647748   -5.3476608   10.247661   
S0120        -51.319025   -5.7661777   10.441528   
S0121        -51.011627   -6.2712418   10.543298   
S0122        -50.71853    -6.7710503   10.680754   
S0123        -50.443201   -7.1387154   10.747008   
S0124        -50.184177   -7.5498947   10.685712   
S0125        -49.942389   -7.9499855   10.578619   
S0126        -49.678671   -8.325631    10.476212   
S0127        -49.434229   -8.709584    10.297571   
S0128        -49.194119   -9.0921761   10.069393   
S0129        -48.967584   -9.4739044   9.7827789   
S0130        -48.728958   -9.8579346   9.4588661   
S0131        -48.568024   -10.220954   9.035878    
S0132        -48.451596   -10.492882   8.6496216   
S0133        -48.351376   -10.724559   8.2418892   
S0134        -48.258893   -10.920008   7.8150154   
S0135        -48.20047    -11.068037   7.3580948   
S0136        -48.131329   -11.189522   6.8841583   
S0137        -48.073303   -11.275791   6.3820778   
S0138        -48.083792   -11.296135   5.8473152   
S0139        -48.094333   -11.286066   5.2886433   
S0140        -48.176321   -11.203235   4.7141273   
S0141        -48.302625   -10.998103   4.0783081   
S0142        -48.491492   -10.819766   3.5619633   
S0143        -48.688126   -10.706544   3.1333309   
S0144        -48.907086   -10.650566   2.7870445   
S0145        -49.196118   -10.609467   2.6082556   
S0146        -49.502133   -10.627955   2.5243526   
S0147        -49.82865    -10.70531    2.5257008   
S0148        -50.183337   -10.834087   2.6372766   
S0149        -50.572205   -11.024943   2.6628288   
S0150        -50.904626   -10.992062   2.6313927   
S0151        -51.166403   -10.914194   2.5709942   
S0152        -51.343713   -10.82107    2.4158422   
S0153        -51.459497   -10.6592     2.3084946   
S0154        -51.497211   -10.465684   2.1535105   
S0155        -51.480963   -10.200466   2.0137791   
S0156        -51.357953   -9.9455475   1.7778021   
S0157        -51.166205   -9.6388405   1.5333497   
S0158        -50.934482   -9.2493523   1.3057902   
S0159        -50.74375    -9.0290771   1.2290307   
S0160        -50.591757   -8.7663376   1.161191    
S0161        -50.47858    -8.4569824   1.062374    
S0162        -50.436301   -8.0640831   0.98593016  
S0163        -50.472998   -7.5844261   0.97042027  
S0164        -50.581094   -7.030378    1.0059554   
S0165        -50.743826   -6.397686    1.0100151   
S0166        -50.968674   -5.6709      1.0068642   
S0167        -51.27478    -4.8859016   1.1161523   
S0168        -51.609387   -4.6482708   1.2289876   
S0169        -51.954633   -4.4261608   1.3585291   
S0170        -52.263965   -4.2816051   1.5514471   
S0171        -52.603082   -4.1009052   1.6925127   
S0172        -52.863416   -4.024432    1.8987238   
S0173        -53.166351   -3.9107895   2.0628717   
S0174        -53.431342   -3.8482937   2.2550129   
S0175        -53.701807   -3.7940567   2.4433104   
S0176        -53.975861   -3.7513454   2.6244314   
S0177        -54.173236   -3.6726837   2.8907446   
S0178        -54.347894   -3.5920269   3.1643064   
S0179        -54.484485   -3.5269623   3.4590103   
S0180        -54.619135   -3.4358257   3.7434315   
S0181        -54.719666   -3.3557892   4.0451992   
S0182        -54.806244   -3.2654427   4.3517426   
S0183        -54.864148   -3.1811031   4.6706238   
S0184        -54.885223   -3.1074743   5.0023243   
S0185        -44.341736   -7.4890167   3.3050854   
S0186        -44.001804   -7.465152    3.3723656   
S0187        -43.676733   -7.4140045   3.4488338   
S0188        -43.359363   -7.3722458   3.5357964   
S0189        -43.056531   -7.2993858   3.628503    
S0190        -42.762167   -7.2383797   3.7360588   
S0191        -42.48089    -7.1530434   3.8496323   
S0192        -42.208606   -7.0887924   3.9845501   
S0193        -41.949902   -6.991687    4.1220016   
S0194        -41.603891   -6.9255676   4.1581139   
S0195        -41.272684   -6.8692413   4.2106815   
S0196        -40.960345   -6.7860809   4.2644642   
S0197        -40.654944   -6.7271057   4.3460537   
S0198        -40.371524   -6.6271942   4.4219307   
S0199        -40.096597   -6.5389381   4.5245876   
S0200        -39.8513     -6.3890541   4.6011055   
S0201        -39.612863   -6.2576862   4.7125679   
S0202        -39.395413   -6.0946178   4.8166946   
S0203        -39.14111    -5.8982647   4.9395996   
S0204        -38.85993    -5.6888592   5.0616955   
S0205        -38.562662   -5.4288605   5.1442169   
S0206        -38.273163   -5.3839672   5.2973705   
S0207        -37.964493   -5.3722763   5.4269611   
S0208        -37.619489   -5.2285027   5.4811249   
S0209        -37.288376   -4.8697723   5.4073196   
S0210        -36.922879   -4.6208221   5.3653667   
S0211        -36.982355   8.3559029    5.1646275   
S0212        -37.231812   8.5829536    5.2057091   
S0213        -37.496667   8.7682053    5.2567921   
S0214        -37.723129   8.945887     5.3493626   
S0215        -37.911761   9.1273743    5.4809822   
S0216        -38.058972   9.3128304    5.6493198   
S0217        -38.250378   9.4528053    5.81926     
S0218        -38.477255   9.581517     6.0035118   
S0219        -38.567139   9.7220749    6.2495335   
S0220        -38.580841   9.826886     6.5239594   
S0221        -38.4767     9.8959999    6.8280144   
S0222        -38.426459   9.9254951    7.13992     
S0223        -38.318866   9.9328812    7.4574463   
S0224        -38.211804   9.907402     7.7790039   
S0225        -38.127966   9.8389229    8.1139359   
S0226        -38.094604   9.7160278    8.4891418   
S0227        -38.027026   9.5681961    8.8672752   
S0228        -37.930441   9.3923378    9.2347145   
S0229        -37.573544   9.467662     9.4110863   
S0230        -37.246884   9.5187469    9.6152725   
S0231        -36.88674    9.5668777    9.7619377   
S0232        -36.50784    9.6034668    9.8786362   
S0233        -36.111115   9.6202446    9.9886177   
S0234        -35.690201   9.6077827    10.126642   
S0235        -35.231152   9.6482208    10.052202   
S0236        -34.760675   9.6733696    9.9504242   
S0237        -34.267014   9.673925     9.8674042   
S0238        -33.919016   9.664814     9.7838905   
S0239        -33.595599   9.6509651    9.6862144   
S0240        -33.290527   9.629554     9.5851273   
S0241        -32.9871     9.5952209    9.5028511   
S0242        -32.735959   9.5692581    9.3479286   
S0243        -32.498651   9.5352127    9.1916466   
S0244        -32.302167   9.5007843    8.99561     
S0245        -32.111789   9.4571114    8.8048485   
S0246        -31.925143   9.4068031    8.6177963   
S0247        -31.698947   9.3496918    8.3750443   
S0248        -31.517944   9.2799248    8.1188789   
S0249        -31.412842   9.2024551    7.8317101   
S0250        -31.278452   9.102301     7.6036156   
S0251        -31.176617   8.9879791    7.3813622   
S0252        -31.098752   8.8582321    7.1719009   
S0253        -31.072183   8.7148369    6.9729202   
S0254        -31.059247   8.5536003    6.7987434   
S0255        -47.883496   7.3140533    10.290484   
S0256        -47.53873    7.0994972    10.04705    
S0257        -47.164713   6.8527496    9.7961525   
S0258        -46.721484   6.6104454    9.5802216   
S0259        -46.287064   6.2987976    9.3130959   
S0260        -45.767276   6.0104546    9.095163    
S0261        -45.187512   5.7231476    8.9014297   
S0262        -44.571912   5.4116352    8.7054329   
S0263        -43.904794   5.0923618    8.5303345   
S0264        -43.301056   4.8273964    8.3441483   
S0265        -42.67442    4.6224468    8.2470566   
S0266        -42.074655   4.4117584    8.1294579   
S0267        -41.47934    4.227668     8.0476456   
S0268        -40.889771   4.0744476    8.0114632   
S0269        -40.311185   3.9382877    7.9923416   
S0270        -39.742664   3.815646     7.982766    
S0271        -39.183795   3.6980072    7.9696304   
S0272        -38.631732   3.6122723    8.0026138   
S0273        -38.003687   3.5368011    8.030307    
S0274        -37.373062   3.4601643    8.0425529   
S0275        -36.738437   3.4082108    8.0812698   
S0276        -36.100671   3.3741661    8.1359505   
S0277        -35.460114   3.3560768    8.2034798   
S0278        -34.817053   3.3538692    8.2837112   
S0279        -34.167664   3.3336391    8.3182114   
S0280        -33.516486   3.3448742    8.3920219   
S0281        -32.863272   3.3764374    8.4859917   
S0282        -32.158273   3.3729862    8.6219383   
S0283        -31.469019   3.3467644    8.7147308   
S0284        -30.809177   3.360886     8.8735672   
S0285        -30.16507    3.3547924    8.9936852   
S0286        -29.544855   3.3627617    9.133609    
S0287        -28.941852   3.3613976    9.2563026   
S0288        -28.367764   3.3882282    9.417865    
S0289        -27.81004    3.404137     9.5611626   
S0290        -27.268665   3.4121155    9.6952629   
S0291        -26.733292   3.4780537    9.8260384   
S0292        -26.211359   3.5273533    9.955394    
S0293        -25.706152   3.5685345    10.093139   
S0294        -25.222977   3.6152328    10.253016   
S0295        -24.753719   3.6468327    10.414096   
S0296        -24.30244    3.6738823    10.587015   
S0297        -23.868987   3.6960125    10.771341   
S0298        -23.454881   3.7157982    10.969842   
S0299        -23.055771   3.7255943    11.174274   
S0300        -22.786089   3.7314713    11.300297   
S0301        -22.511073   3.7589493    11.452319   
S0302        -22.211876   3.7816227    11.600629   
S0303        -21.896236   3.8087456    11.755322   
S0304        -21.567825   3.843568     11.920524   
S0305        -21.215456   3.8744244    12.082915   
S0306        -20.842314   3.9048294    12.246153   
S0307        -20.451744   3.9381802    12.414803   
S0308        -20.050699   3.9822311    12.603143   
S0309        -19.791762   4.0303505    12.703278   
S0310        -19.516496   4.082943     12.819893   
S0311        -19.213779   4.1265781    12.925143   
S0312        -18.902989   4.1860821    13.06304    
S0313        -18.569479   4.2528698    13.213272   
S0314        -18.209691   4.3341705    13.384979   
S0315        -17.836726   4.443285     13.60668    
S0316        -17.516357   4.5904671    13.930338   
S0317        -52.410913   -2.8036945   8.8417168   
S0318        -51.987787   -2.8536373   8.8018608   
S0319        -51.525507   -2.889492    8.7070648   
S0320        -51.024292   -2.9032408   8.6308998   
S0321        -50.483972   -2.8979134   8.5568245   
S0322        -49.906207   -2.8767052   8.4406448   
S0323        -49.287082   -2.833914    8.3741859   
S0324        -48.628754   -2.7730934   8.292028    
S0325        -47.932529   -2.6957512   8.1874702   
S0326        -47.391309   -2.5498495   8.1282341   
S0327        -46.83389    -2.4080183   8.0879784   
S0328        -46.265131   -2.272879    8.035817    
S0329        -45.680121   -2.1430792   8.0001945   
S0330        -45.082028   -2.0188274   7.9622849   
S0331        -44.468799   -1.900724    7.9341019   
S0332        -43.841043   -1.7891197   7.9136856   
S0333        -43.197491   -1.6914459   7.9369041   
S0334        -42.544104   -1.5856942   7.8911804   
S0335        -41.935773   -1.4609058   7.9129227   
S0336        -41.321503   -1.3468231   7.9554886   
S0337        -40.697748   -1.2338332   7.9802544   
S0338        -40.068893   -1.133332    8.0325272   
S0339        -39.431982   -1.0384248   8.0857018   
S0340        -38.78631    -0.94758806  8.1361237   
S0341        -38.137451   -0.87246208  8.2212585   
S0342        -37.480148   -0.80236607  8.3059837   
S0343        -36.8151     -0.73802018  8.3937943   
S0344        -36.039789   -0.67277265  8.5215881   
S0345        -35.28436    -0.60801144  8.6487335   
S0346        -34.549692   -0.54816227  8.7878342   
S0347        -33.833875   -0.48515759  8.9160568   
S0348        -33.141101   -0.43562298  9.0811287   
S0349        -32.467331   -0.38273931  9.2345284   
S0350        -31.812119   -0.32758517  9.3799973   
S0351        -31.179874   -0.28065794  9.5458672   
S0352        -30.56553    -0.23091617  9.7028847   
S0353        -30.089438   -0.2083708   9.8329315   
S0354        -29.607385   -0.19195611  9.9859047   
S0355        -29.114374   -0.17467051  10.144096   
S0356        -28.606467   -0.15272822  10.297563   
S0357        -28.092657   -0.13758261  10.475523   
S0358        -27.571713   -0.12729031  10.673138   
S0359        -27.042712   -0.12066646  10.887428   
S0360        -26.503494   -0.11562275  11.113448   
S0361        -25.964929   -0.12198288  11.373895   
S0362        -25.620688   -0.19052913  11.512603   
S0363        -25.279776   -0.26502259  11.669233   
S0364        -24.926982   -0.33132215  11.81781    
S0365        -24.58148    -0.40741954  11.991078   
S0366        -24.227617   -0.47708406  12.163486   
S0367        -23.882018   -0.55917144  12.360965   
S0368        -23.55764    -0.67838244  12.603027   
S0369        -23.181213   -0.72030954  12.777635   
S0370        -22.832123   -0.80883217  13.006374   
S0371        -22.537148   -0.91356764  13.126747   
S0372        -22.254347   -1.0152645   13.274487   
S0373        -21.97812    -1.0991896   13.451213   
S0374        -21.715459   -1.1862561   13.668764   
S0375        -21.45892    -1.2715452   13.924785   
S0376        -21.217007   -1.3774855   14.22451    
S0377        -21.020711   -1.5293294   14.576903   
S0378        -20.82388    -1.6797592   14.963899   
S0379        -17.218384   4.4814468    14.401906   
S0380        -17.099623   4.1918976    14.450336   
S0381        -16.927571   3.9300213    14.451659   
S0382        -16.762914   3.6529804    14.459206   
S0383        -16.572394   3.3844948    14.440623   
S0384        -16.360246   3.0977987    14.407893   
S0385        -16.147459   2.7531982    14.394173   
S0386        -15.902319   2.3587605    14.371974   
S0387        -16.011224   1.691621     14.575308   
S0388        -16.241795   1.439097     14.686185   
S0389        -16.491928   1.2127661    14.801791   
S0390        -16.765079   1.024192     14.929485   
S0391        -17.055301   0.8639843    15.059285   
S0392        -17.361407   0.71844387   15.182832   
S0393        -17.681462   0.56400084   15.292488   
S0394        -18.026006   0.44955406   15.41301    
S0395        -18.389691   0.35176566   15.534105   
S0396        -18.797197   0.23848081   15.534924   
S0397        -19.156789   0.12613707   15.531419   
S0398        -19.500652   0.032506704  15.538516   
S0399        -19.870555   -0.038922879 15.571973   
S0400        -20.148944   -0.25324333  15.569592   
S0401        -20.365491   -0.5512022   15.548975   
S0402        -20.505695   -0.92715683  15.506032   
S0403        -20.615004   -1.3567356   15.459349   
S0404        -20.57058    -2.104274    14.938077   
S0405        -20.34778    -2.3492033   14.421207   
S0406        -19.850266   -2.505525    14.190329   
S0407        -19.440833   -2.6631203   14.006729   
S0408        -19.020609   -2.7937824   13.912527   
S0409        -18.591618   -2.9235098   13.827159   
S0410        -18.126572   -3.0101366   13.84194    
S0411        -17.635138   -3.1153849   13.851689   
S0412        -17.110306   -3.2616909   13.893658   
S0413        -16.77216    -3.3504078   14.048691   
S0414        -16.450995   -3.4133114   14.228923   
S0415        -16.156589   -3.4306206   14.456584   
S0416        -15.863109   -3.4563309   14.671078   
S0417        -15.568378   -3.4786144   14.889728   
S0418        -15.319565   -3.4322433   15.181816   
S0419        -15.087863   -3.3615826   15.496683   
S0420        -14.876614   -3.2587223   15.836261   
S0421        -14.678841   -3.1332695   16.194809   
S0422        -14.309254   -2.9474455   16.37915    
S0423        -13.951971   -2.7435532   16.468405   
S0424        -13.571129   -2.6501175   16.483138   
S0425        -13.188943   -2.6078716   16.420537   
S0426        -12.813766   -2.5711128   16.268027   
S0427        -12.444804   -2.5323084   16.021861   
S0428        -12.067931   -2.5715837   15.701881   
S0429        -11.687737   -2.6540497   15.295921   
S0430        -11.327731   -2.6700668   14.788828   
S0431        -10.948165   -2.5862026   14.483371   
S0432        -10.580282   -2.4811832   14.174026   
S0433        -10.223949   -2.3504696   13.856348   
S0434        -9.8898834   -2.1503551   13.539989   
S0435        -9.5750969   -1.9029053   13.222893   
S0436        -9.2723755   -1.6254076   12.899324   
S0437        -9.0004532   -1.2932205   12.577586   
S0438        -8.6936089   -0.95817909  12.237529   
S0439        -8.4590706   -0.42586293  11.731255   
S0440        -8.4520058   -0.28485756  11.570866   
S0441        -8.4723564   -0.11258956  11.427059   
S0442        -8.4917076   0.099281621  11.291428   
S0443        -8.5806274   0.3371583    11.182506   
S0444        -8.7207062   0.60172787   11.096298   
S0445        -8.8962135   0.89696026   11.028343   
S0446        -9.1584694   1.2163627    10.985905   
S0447        -9.3574921   1.7670845    10.689551   
S0448        -9.396666    1.9882622    10.512889   
S0449        -9.3638802   2.2268021    10.402514   
S0450        -9.283606    2.4833557    10.360122   
S0451        -9.1370193   2.7484667    10.377071   
S0452        -8.9542587   3.043276     10.462103   
S0453        -8.7497398   3.3772102    10.623041   
S0454        -8.4946922   3.7451008    10.847794   
S0455        -8.2883629   4.2999077    11.492755   
S0456        -8.2869217   4.4720734    11.779385   
S0457        -8.3345016   4.6246433    12.076292   
S0458        -8.3821106   4.7909637    12.386648   
S0459        -8.5095306   4.9252048    12.710055   
S0460        -8.7152145   5.0154419    13.038582   
S0461        -8.9624634   5.0879822    13.376962   
S0462        -9.2537148   5.1392979    13.726062   
S0463        -9.5773773   5.2137886    14.089005   
S0464        -9.9148857   5.2954784    14.399239   
S0465        -10.279157   5.3507488    14.685722   
S0466        -10.658238   5.4247173    14.948598   
S0467        -11.059752   5.4884014    15.187553   
S0468        -11.469437   5.5948818    15.4041     
S0469        -11.908649   5.6671703    15.597026   
S0470        -12.365449   5.7531574    15.769012   
S0471        -12.850508   5.7975975    15.912076   
S0472        -13.353426   5.8432755    16.029434   
S0473        -13.815608   5.8500816    16.123732   
S0474        -14.262614   5.8377209    16.144231   
S0475        -14.702289   5.8289604    16.107962   
S0476        -15.145618   5.8085102    16.017419   
S0477        -15.605177   5.7602654    15.873592   
S0478        -16.095767   5.6628281    15.674974   
S0479        -16.615771   5.4736408    15.400044   
S0480        -17.00507    5.1190758    14.924496   
S0481        -13.863762   -0.16206434  2.8867039   
S0482        -14.040376   -0.4300312   2.8093637   
S0483        -14.160257   -0.71029272  2.7222433   
S0484        -14.195148   -1.0003905   2.617391    
S0485        -14.205975   -1.2798465   2.5245579   
S0486        -14.220647   -1.5612884   2.4487141   
S0487        -14.189088   -1.8523571   2.3696333   
S0488        -14.083641   -2.1371288   2.2807487   
S0489        -13.942361   -2.4241547   2.1938421   
S0490        -13.844302   -2.550482    2.0760431   
S0491        -13.730789   -2.6843609   1.9457378   
S0492        -13.564618   -2.777198    1.8151625   
S0493        -13.370351   -2.8508265   1.6900534   
S0494        -13.148224   -2.9019693   1.5751485   
S0495        -12.914352   -2.9596218   1.454448    
S0496        -12.675584   -3.0437649   1.3108701   
S0497        -12.405153   -3.1018278   1.1768817   
S0498        -12.118008   -3.1645817   1.0324757   
S0499        -11.841374   -3.1895136   0.91886377  
S0500        -11.564181   -3.2122742   0.86451454  
S0501        -11.301025   -3.2958698   0.82350931  
S0502        -11.032952   -3.333556    0.87408733  
S0503        -10.774824   -3.4251972   0.94266338  
S0504        -10.520349   -3.5248089   1.0627101   
S0505        -10.271692   -3.6598827   1.2152999   
S0506        -10.028841   -3.8175228   1.410503    
S0507        -9.7896118   -3.9789875   1.6597904   
S0508        -9.6201797   -4.1107208   1.9254745   
S0509        -9.4613274   -4.2209068   2.2022327   
S0510        -9.3120163   -4.3060749   2.48976     
S0511        -9.1763306   -4.3822254   2.7836208   
S0512        -9.0530655   -4.4447414   3.0863483   
S0513        -8.9451759   -4.5090393   3.3984276   
S0514        -8.8418205   -4.5255707   3.7214069   
S0515        -8.7509346   -4.5297729   4.0532104   
S0516        -8.6701645   -4.5014462   4.3915783   
S0517        -8.5173759   -4.4154408   4.7648235   
S0518        -8.376947    -4.3025242   5.113047    
S0519        -8.2565071   -4.2045029   5.4492096   
S0520        -8.1546028   -4.1115192   5.7753536   
S0521        -8.064296    -3.9847515   6.0762859   
S0522        -7.9875153   -3.8230537   6.3473522   
S0523        -7.9269875   -3.6568005   6.6043327   
S0524        -7.8810509   -3.4773441   6.8434708   
S0525        -7.8471161   -3.2867195   7.0674896   
S0526        -7.7564972   -2.9256792   7.3786804   
S0527        -7.7609207   -2.5208141   7.6351898   
S0528        -7.8467491   -2.1062315   7.8620354   
S0529        -7.8670799   -1.7859211   8.1562431   
S0530        -7.8908432   -1.4487428   8.4403618   
S0531        -8.0054985   -1.0294168   8.6612823   
S0532        -8.2302429   -0.53117208  8.8182808   
S0533        -8.6408546   -0.049187022 8.9030762   
S0534        -9.1975945   0.28267283   8.6716553   
S0535        -9.2507378   0.23098032   8.3355614   
S0536        -9.2747047   0.24044881   7.9899475   
S0537        -9.2864159   0.36004922   7.6665695   
S0538        -9.2907867   0.50256763   7.3438217   
S0539        -9.2789093   0.62441125   6.9981041   
S0540        -9.2496681   0.74877591   6.6351677   
S0541        -9.2047714   0.863169     6.2474136   
S0542        -9.14832     1.0011373    5.8522285   
S0543        -9.2441483   1.249473     5.3620033   
S0544        -9.3847534   1.3143287    4.8752071   
S0545        -9.5311302   1.371916     4.4466022   
S0546        -9.676767    1.4218723    4.0580418   
S0547        -9.8525887   1.3788136    3.7315754   
S0548        -10.025237   1.3068769    3.440147    
S0549        -10.189514   1.2006376    3.174264    
S0550        -10.349303   1.1553771    2.9312151   
S0551        -10.544975   1.1008733    2.7575325   
S0552        -10.845107   1.1085807    2.5342659   
S0553        -11.156543   1.0966239    2.3767357   
S0554        -11.47688    1.0461046    2.2775803   
S0555        -11.799992   0.90159779   2.2106228   
S0556        -12.148185   0.81767054   2.2458548   
S0557        -12.52452    0.75725322   2.3753944   
S0558        -12.923814   0.64478602   2.5644873   
S0559        -13.318872   0.42954049   2.7734682   
S0560        -13.667047   4.3781544    2.8975615   
S0561        -13.353488   4.3236275    2.8416851   
S0562        -13.077478   4.2449497    2.813961    
S0563        -12.839302   4.1483986    2.8162207   
S0564        -12.641946   4.0269062    2.846113    
S0565        -12.47028    3.9084705    2.9198128   
S0566        -12.318767   3.8036915    3.0414623   
S0567        -12.198132   3.6890762    3.1997557   
S0568        -12.100237   3.6018696    3.4017891   
S0569        -11.722255   3.5700962    3.4620846   
S0570        -11.388661   3.5301777    3.5741455   
S0571        -11.098566   3.498135     3.7442051   
S0572        -10.855984   3.4563713    3.9679592   
S0573        -10.66338    3.3704742    4.235104    
S0574        -10.51833    3.219109     4.5420654   
S0575        -10.4175     3.0723362    4.9092209   
S0576        -10.365118   2.962825     5.3387642   
S0577        -10.36552    2.8748835    5.8181129   
S0578        -10.385729   2.866666     6.2168667   
S0579        -10.341539   2.7528238    6.5714569   
S0580        -10.245258   2.6744818    6.8906448   
S0581        -10.139636   2.6790327    7.1933784   
S0582        -10.008446   2.728879     7.4713898   
S0583        -9.8626022   2.8343836    7.7246849   
S0584        -9.6712906   2.964352     7.945945    
S0585        -9.4310432   3.1121389    8.1427864   
S0586        -9.0704956   3.4959507    8.5680374   
S0587        -8.9472366   3.6304749    8.7804482   
S0588        -8.7740639   3.7732052    8.9335541   
S0589        -8.6275887   3.9807217    9.0040749   
S0590        -8.5968109   4.2501019    8.9744461   
S0591        -8.6371704   4.5484871    8.8504608   
S0592        -8.6840302   4.8732105    8.6432442   
S0593        -8.6251122   5.2677711    8.4122406   
S0594        -8.5914612   5.7275135    8.1314758   
S0595        -8.6410591   6.2279652    7.8751915   
S0596        -8.6863693   6.6753494    7.6285011   
S0597        -8.7573578   7.0490036    7.3659904   
S0598        -8.8365028   7.3588188    7.102636    
S0599        -8.9166092   7.6123337    6.8444389   
S0600        -9.0194672   7.7813133    6.5761154   
S0601        -9.1126457   7.9080986    6.3211037   
S0602        -9.2137421   7.9697182    6.0670662   
S0603        -9.3075974   8.0157364    5.8110809   
S0604        -9.3144173   8.0124229    5.6545269   
S0605        -9.3281265   7.9980141    5.4773163   
S0606        -9.3463715   7.9484543    5.2885994   
S0607        -9.3641479   7.8963882    5.0806591   
S0608        -9.3824776   7.8448746    4.851025    
S0609        -9.4018486   7.7842979    4.5996342   
S0610        -9.4244431   7.736982     4.3219879   
S0611        -9.4484688   7.6437134    4.015004    
S0612        -9.478965    7.703141     3.712701    
S0613        -9.7832962   7.7844498    3.4913696   
S0614        -10.087312   7.8658417    3.307407    
S0615        -10.391853   7.9326523    3.1579096   
S0616        -10.689555   8.0202911    3.0424139   
S0617        -10.991904   8.0721382    2.9611347   
S0618        -11.289419   8.141674     2.9099821   
S0619        -11.59269    8.1529373    2.9021021   
S0620        -11.891077   8.1834244    2.9232939   
S0621        -12.191223   8.2202782    2.9733227   
S0622        -12.436668   8.1542976    2.9492666   
S0623        -12.690434   8.0464813    2.9367205   
S0624        -12.968671   7.9436974    2.9153593   
S0625        -13.231525   7.7701454    2.9261423   
S0626        -13.485669   7.5568413    2.9536224   
S0627        -13.764922   7.3513672    2.9687672   
S0628        -14.077225   7.154718     2.9719231   
S0629        -14.429448   6.9700447    2.9677252   
S0630        -14.751445   6.7178665    2.9878838   
S0631        -14.993533   6.3306549    2.9102772   
S0632        -15.087723   5.910783     2.8719288   
S0633        -15.096867   5.545747     2.8570322   
S0634        -15.036922   5.2437988    2.860556    
S0635        -14.944972   4.9900162    2.8647854   
S0636        -14.808147   4.7729118    2.8730946   
S0637        -14.604079   4.6032093    2.8969749   
S0638        -14.352905   4.4449856    2.9193649   
