# Supplementary material for: Interspecific variation in the limb long bones among modern rhinoceroses—extent and drivers
Source: PeerJ. 2019 Sep 26;7:e7647. doi: 10.7717/peerj.7647 (PMC6766374; doi:10.7717/peerj.7647)
Supplement: Supplemental Information 9 [file peerj-07-7647-s009.zip › Femur/Ceratotherium_simum_cottoni_C32_Femur.pts]

Version 1.0
639
S0000        -26.593741   16.637241    7.3673782   
S0001        -25.268387   17.853256    0.7239006   
S0002        -26.378256   15.327614    4.8407776   
S0003        -18.134689   16.283066    2.796524    
S0004        -22.188705   19.86275     1.0043454   
S0005        -18.888519   20.769905    8.9555473   
S0006        -23.904684   12.499789    7.6644196   
S0007        -25.749048   12.195108    4.9189026   
S0008        -17.150381   6.3774029    3.9521255   
S0009        -9.7680908   9.2358086    4.8490662   
S0010        -7.2862061   21.60885     3.1101299   
S0011        -2.0153969   22.052878    5.4381554   
S0012        13.12247     7.0485825    4.5641815   
S0013        13.651413    12.639046    1.6562275   
S0014        14.230612    16.077412    2.1415697   
S0015        16.681615    21.110909    4.7944023   
S0016        10.427702    18.201964    12.093819   
S0017        12.258691    15.751631    12.414654   
S0018        8.3528824    12.713801    13.374837   
S0019        18.893372    12.812727    10.286688   
S0020        17.947205    14.681946    9.0585373   
S0021        18.925238    17.236497    9.4632957   
S0022        18.612024    17.273442    6.8691483   
S0023        17.666245    18.729576    9.3795982   
S0024        17.443173    20.628017    6.0349827   
S0025        18.358046    16.263554    7.0420052   
S0026        18.209373    13.498874    7.981459    
S0027        -26.293134   15.404103    4.3455563   
S0028        -26.188449   15.532224    3.8789249   
S0029        -26.081158   15.669577    3.4256771   
S0030        -25.969379   15.819589    2.9826298   
S0031        -25.862802   15.953183    2.5317175   
S0032        -25.709274   16.213573    2.1515295   
S0033        -25.533786   16.539172    1.811735    
S0034        -25.346819   16.902861    1.4945984   
S0035        -25.191505   17.155406    1.119431    
S0036        -24.987154   17.305461    0.90280933  
S0037        -24.760191   17.461911    0.72589798  
S0038        -24.499409   17.667009    0.61566072  
S0039        -24.201942   17.8937      0.49177847  
S0040        -23.858832   18.180344    0.38797083  
S0041        -23.491475   18.538454    0.4629343   
S0042        -23.105806   18.927731    0.65847149  
S0043        -22.667287   19.367319    0.80834398  
S0044        -22.076424   20.151405    1.1591921   
S0045        -21.983913   20.398888    1.3943147   
S0046        -21.892535   20.623051    1.6475605   
S0047        -21.801959   20.818597    1.9163712   
S0048        -21.705835   20.998473    2.1896938   
S0049        -21.596291   21.192857    2.4532614   
S0050        -21.474687   21.415689    2.7035816   
S0051        -21.366003   21.533548    3.0123316   
S0052        -21.242989   21.684268    3.306287    
S0053        -21.062869   21.779689    3.5853867   
S0054        -20.882126   21.923633    3.8423214   
S0055        -20.693262   22.072894    4.0891872   
S0056        -20.502518   22.200801    4.3523594   
S0057        -20.286134   22.337215    4.6009346   
S0058        -20.10029    22.416577    4.921151    
S0059        -19.911739   22.484601    5.2597462   
S0060        -19.715784   22.545406    5.6193653   
S0061        -19.610095   22.51411     6.0277718   
S0062        -19.566956   22.559901    6.3718903   
S0063        -19.509799   22.551299    6.7093163   
S0064        -19.415013   22.506413    7.0361183   
S0065        -19.317107   22.394876    7.361232    
S0066        -19.241821   22.198416    7.6849754   
S0067        -19.02218    22.02141     8.0371193   
S0068        -18.857265   21.722557    8.4184082   
S0069        -18.814229   21.287819    8.7603333   
S0070        -19.309499   20.655138    9.2167114   
S0071        -19.688858   20.510555    9.4631813   
S0072        -20.106841   20.351884    9.5804199   
S0073        -20.505136   20.1702      9.6485733   
S0074        -20.901968   19.980811    9.620977    
S0075        -21.271669   19.749905    9.5784859   
S0076        -21.633476   19.505103    9.4520035   
S0077        -21.97731    19.24205     9.2507683   
S0078        -22.344589   18.912755    9.0825569   
S0079        -22.599052   18.636826    8.9783684   
S0080        -22.85276    18.353033    8.92061     
S0081        -23.095801   18.096614    8.8333504   
S0082        -23.335519   17.848776    8.7565834   
S0083        -23.567094   17.604955    8.7004265   
S0084        -23.803578   17.382799    8.6197449   
S0085        -24.030338   17.163066    8.5578033   
S0086        -24.23037    16.93609     8.561808    
S0087        -24.429413   16.725343    8.5639877   
S0088        -24.648883   16.439026    8.4305916   
S0089        -24.833347   16.164232    8.3854576   
S0090        -25.013634   15.932512    8.2882378   
S0091        -25.182045   15.732158    8.1825546   
S0092        -25.337794   15.580901    8.0373924   
S0093        -25.475969   15.47085     7.8752289   
S0094        -25.607553   15.376595    7.7272453   
S0095        -25.709189   15.343562    7.5397873   
S0096        -25.817792   15.318779    7.3647621   
S0097        -25.875964   15.342296    7.1006439   
S0098        -25.983334   15.30042     6.8607521   
S0099        -26.052591   15.305655    6.5946327   
S0100        -26.130334   15.284171    6.3263535   
S0101        -26.193396   15.28239     6.0456833   
S0102        -26.243005   15.30439     5.7564304   
S0103        -26.302011   15.286768    5.4584217   
S0104        -26.344815   15.301442    5.1526703   
S0105        -25.703171   12.337897    5.2338032   
S0106        -25.677634   12.416389    5.5627316   
S0107        -25.643912   12.411573    5.9017994   
S0108        -25.567648   12.298271    6.2299232   
S0109        -25.530157   12.132174    6.5648987   
S0110        -25.451041   11.851245    6.868486    
S0111        -25.441811   11.539477    7.2009529   
S0112        -25.51891    11.221409    7.5976379   
S0113        -25.621912   10.856155    8.0288162   
S0114        -25.581297   10.32021     8.3893768   
S0115        -25.533961   9.9061432    8.7600883   
S0116        -25.400528   9.5587189    9.0603668   
S0117        -25.244072   9.3072449    9.3555618   
S0118        -25.026706   9.1371803    9.6069313   
S0119        -24.758022   9.0541435    9.8261215   
S0120        -24.43497    9.0604424    10.011723   
S0121        -24.05538    9.1607941    10.164533   
S0122        -23.601138   9.3077759    10.229259   
S0123        -23.108244   9.31782      10.329061   
S0124        -22.652097   9.2895073    10.446117   
S0125        -22.245706   9.1698647    10.521205   
S0126        -21.905292   8.9688957    10.55849    
S0127        -21.650734   8.6880966    10.544776   
S0128        -21.417397   8.3640244    10.550028   
S0129        -21.228105   7.9764214    10.54356    
S0130        -21.078407   7.5235588    10.531735   
S0131        -20.981248   7.0015388    10.502402   
S0132        -20.803674   6.4093277    10.255962   
S0133        -20.64451    5.8757473    9.9693535   
S0134        -20.482785   5.3937675    9.6644112   
S0135        -20.386554   4.9998646    9.2963814   
S0136        -20.290347   4.6609776    8.9130348   
S0137        -20.193782   4.3739727    8.5088486   
S0138        -20.079712   4.1280727    8.0902565   
S0139        -19.992242   3.9494061    7.6351456   
S0140        -19.888409   3.8163326    7.1694954   
S0141        -19.917235   3.6466904    6.559613    
S0142        -19.99987    3.5488518    5.9679676   
S0143        -20.083144   3.4932224    5.4190842   
S0144        -20.192757   3.4997013    4.9127865   
S0145        -20.321523   3.5638752    4.4534313   
S0146        -20.452892   3.6689175    4.0309193   
S0147        -20.580447   3.8071327    3.6316933   
S0148        -20.745143   4.0203224    3.2945236   
S0149        -20.928267   4.2880985    3.0069611   
S0150        -21.232121   4.0049423    3.0147388   
S0151        -21.578932   3.8612934    3.0887651   
S0152        -21.882692   3.8300781    3.1706011   
S0153        -22.120293   3.8746021    3.2050877   
S0154        -22.299695   3.9504787    3.1409298   
S0155        -22.431725   4.0561722    2.982523    
S0156        -22.516011   4.2372375    2.7791647   
S0157        -22.555507   4.4492805    2.4876226   
S0158        -22.545087   4.7024651    2.1214727   
S0159        -22.311148   4.7820412    1.9982664   
S0160        -22.102936   4.9297344    1.8768505   
S0161        -21.936122   5.1587208    1.7669186   
S0162        -21.805571   5.451067     1.6566904   
S0163        -21.638631   5.7334526    1.4743372   
S0164        -21.536047   6.1176556    1.3192999   
S0165        -21.475304   6.5728348    1.1692204   
S0166        -21.460426   7.0998405    1.0419439   
S0167        -21.468494   7.6804482    0.92172422  
S0168        -21.624326   8.2885841    0.79587798  
S0169        -21.810907   8.8509102    0.73774681  
S0170        -22.042625   9.329007     0.76190529  
S0171        -22.300816   9.7150658    0.82761698  
S0172        -22.578017   10.010255    0.9296174   
S0173        -22.858899   10.243551    1.0387594   
S0174        -23.146371   10.425256    1.1547788   
S0175        -23.446805   10.516175    1.3275234   
S0176        -23.779268   10.651834    1.3903712   
S0177        -24.149025   10.871047    1.7156492   
S0178        -24.476175   11.077518    2.0600256   
S0179        -24.807594   11.316689    2.3532402   
S0180        -25.036861   11.475371    2.765712    
S0181        -25.277332   11.663374    3.1349823   
S0182        -25.458685   11.820705    3.5488152   
S0183        -25.613095   11.971843    3.9760666   
S0184        -25.683456   12.079521    4.4469673   
S0185        -16.920103   6.4511597    4.0272697   
S0186        -16.695732   6.5452927    4.1063324   
S0187        -16.489032   6.546331     4.2608185   
S0188        -16.235303   6.6827805    4.3071136   
S0189        -16.023351   6.685778     4.4753086   
S0190        -15.781758   6.7168434    4.6067627   
S0191        -15.562776   6.7015579    4.7981236   
S0192        -15.328491   6.6821053    4.9843151   
S0193        -15.056401   6.6598396    5.1295727   
S0194        -14.861282   6.7212837    5.2679966   
S0195        -14.623087   6.8085373    5.3355679   
S0196        -14.37146    6.91007      5.3712109   
S0197        -14.109587   7.0245293    5.3844967   
S0198        -13.833426   7.1465019    5.4108704   
S0199        -13.549301   7.2930038    5.3606693   
S0200        -13.240948   7.4399109    5.3593418   
S0201        -12.925276   7.6137466    5.2892448   
S0202        -12.574911   7.7695259    5.2988388   
S0203        -12.31552    7.9186768    5.3045773   
S0204        -12.041186   8.0655472    5.3102386   
S0205        -11.76835    8.22677      5.2554024   
S0206        -11.459209   8.3777443    5.2571163   
S0207        -11.132694   8.5316246    5.2491058   
S0208        -10.793674   8.6866417    5.2210247   
S0209        -10.459723   8.8571854    5.1284203   
S0210        -10.133158   9.0624672    4.9600681   
S0211        -7.4398247   21.88203     3.2180481   
S0212        -7.6219246   22.124594    3.3238857   
S0213        -7.8139008   22.344344    3.4243488   
S0214        -7.997847    22.548537    3.542281    
S0215        -8.1840302   22.739366    3.670649    
S0216        -8.3714912   22.921097    3.8261814   
S0217        -8.6086662   23.110484    3.9859982   
S0218        -8.7358139   23.25659     4.2845501   
S0219        -8.7208672   23.318677    4.6136654   
S0220        -8.7575157   23.33486     4.9386017   
S0221        -8.8247528   23.362799    5.2683727   
S0222        -8.9526711   23.405736    5.5828541   
S0223        -9.1126068   23.442313    5.8870461   
S0224        -9.2307175   23.450087    6.207539    
S0225        -9.404081    23.439465    6.525975    
S0226        -9.4834038   23.396663    6.8821404   
S0227        -9.3618912   23.364532    7.2581512   
S0228        -9.3391853   23.323492    7.6171768   
S0229        -9.1801941   23.333194    7.9200348   
S0230        -8.8780975   23.368175    8.1385704   
S0231        -8.5818245   23.38727     8.2966782   
S0232        -8.2912437   23.402684    8.4657181   
S0233        -7.9816864   23.412984    8.5835945   
S0234        -7.6539696   23.42168     8.6587891   
S0235        -7.3093254   23.428281    8.7529343   
S0236        -6.9415771   23.435651    8.7857399   
S0237        -6.5660278   23.428583    8.8209587   
S0238        -6.2331669   23.432336    8.8914085   
S0239        -5.8652866   23.481355    8.8409866   
S0240        -5.5100056   23.506259    8.7763184   
S0241        -5.1672703   23.546812    8.6380554   
S0242        -4.8263176   23.543271    8.5087395   
S0243        -4.489769    23.527829    8.3419296   
S0244        -4.1641872   23.503125    8.125708    
S0245        -3.8229351   23.449272    7.9124863   
S0246        -3.4663975   23.386031    7.6919853   
S0247        -3.2140812   23.348718    7.460305    
S0248        -2.9980148   23.286858    7.2034012   
S0249        -2.7834379   23.192494    6.9781418   
S0250        -2.5968414   23.07029     6.7405128   
S0251        -2.369306    22.919508    6.5650558   
S0252        -2.2508957   22.747862    6.2807465   
S0253        -2.1459297   22.547313    6.0035358   
S0254        -2.0782795   22.310716    5.7196095   
S0255        -18.64373    20.547961    8.7082657   
S0256        -18.368793   20.325449    8.4632599   
S0257        -18.061717   20.102715    8.2231041   
S0258        -17.754408   19.880362    7.9339958   
S0259        -17.383177   19.657547    7.6990105   
S0260        -16.984505   19.434163    7.4601883   
S0261        -16.558057   19.209659    7.2159485   
S0262        -16.082837   18.987378    7.0167313   
S0263        -15.584894   18.765547    6.8032173   
S0264        -15.162474   18.597081    6.6711121   
S0265        -14.722914   18.432214    6.5616302   
S0266        -14.266095   18.271524    6.4752907   
S0267        -13.812866   18.101799    6.3599995   
S0268        -13.338292   17.937791    6.276783    
S0269        -12.842552   17.780891    6.228529    
S0270        -12.338245   17.621118    6.1774124   
S0271        -11.81398    17.469673    6.166584    
S0272        -11.280676   17.314026    6.1469975   
S0273        -10.789986   17.210886    6.1501827   
S0274        -10.270875   17.113396    6.1614643   
S0275        -9.7223335   17.016632    6.1663052   
S0276        -9.1444107   16.930405    6.1982014   
S0277        -8.5395325   16.862787    6.2775963   
S0278        -7.9021988   16.781346    6.3112816   
S0279        -7.2388184   16.722755    6.4027367   
S0280        -6.5464272   16.672603    6.5107681   
S0281        -5.8236702   16.61927     6.6062721   
S0282        -5.2072227   16.588271    6.7270309   
S0283        -4.6050495   16.559488    6.8461731   
S0284        -4.0179047   16.53746     6.9738625   
S0285        -3.4454643   16.518619    7.1020027   
S0286        -2.8882359   16.503897    7.2327698   
S0287        -2.3472624   16.493787    7.3674362   
S0288        -1.8404865   16.500969    7.5357666   
S0289        -1.2994754   16.475142    7.6207581   
S0290        -0.79825993  16.473189    7.753775    
S0291        -0.39524546  16.503482    7.9041306   
S0292        0.043416864  16.521829    8.0162445   
S0293        0.47643509   16.550732    8.1480232   
S0294        0.92097054   16.572392    8.2584953   
S0295        1.3639969    16.614339    8.4067116   
S0296        1.818853     16.645558    8.5276405   
S0297        2.2779337    16.689391    8.6683258   
S0298        2.7455732    16.732066    8.8020111   
S0299        3.2167103    16.784955    8.9489746   
S0300        3.5984329    16.822656    9.0722153   
S0301        3.975613     16.870103    9.2061668   
S0302        4.3638519    16.905493    9.3124611   
S0303        4.7419674    16.958836    9.4436668   
S0304        5.1217773    17.013708    9.5708084   
S0305        5.4970276    17.078256    9.7086014   
S0306        5.8722672    17.146577    9.8463524   
S0307        6.2489231    17.216833    9.9806602   
S0308        6.6106339    17.309918    10.149946   
S0309        6.9968613    17.376021    10.275352   
S0310        7.3990845    17.441699    10.417069   
S0311        7.8122559    17.511566    10.561772   
S0312        8.2359924    17.588669    10.708135   
S0313        8.6678711    17.67963     10.890763   
S0314        9.1256622    17.772633    11.086955   
S0315        9.5836502    17.88701     11.372131   
S0316        10.080566    17.997491    11.694812   
S0317        -23.53403    12.553829    7.6673134   
S0318        -23.149255   12.598122    7.6228218   
S0319        -22.749118   12.650961    7.587088    
S0320        -22.344176   12.680074    7.4995949   
S0321        -21.949385   12.668269    7.3462471   
S0322        -21.529486   12.685503    7.2249695   
S0323        -21.11076    12.685217    7.0605247   
S0324        -20.645654   12.727745    6.9502777   
S0325        -20.162384   12.764158    6.8353889   
S0326        -19.646587   12.810756    6.7474548   
S0327        -19.109918   12.857591    6.6755562   
S0328        -18.540277   12.912006    6.6931335   
S0329        -17.985686   12.942511    6.5537582   
S0330        -17.402739   12.978766    6.4614998   
S0331        -16.799052   13.014742    6.3956715   
S0332        -16.172128   13.049713    6.3938225   
S0333        -15.533481   13.080676    6.3446983   
S0334        -14.87532    13.109772    6.3190002   
S0335        -14.250717   13.169531    6.3096397   
S0336        -13.602417   13.232408    6.3106747   
S0337        -12.927812   13.29968     6.3086269   
S0338        -12.226053   13.37126     6.319907    
S0339        -11.501974   13.444978    6.3732647   
S0340        -10.7533     13.522165    6.4430199   
S0341        -9.9789223   13.603206    6.5242889   
S0342        -9.1815506   13.687598    6.6363983   
S0343        -8.3552933   13.776183    6.7393372   
S0344        -7.8411911   13.755301    6.8238342   
S0345        -7.3080719   13.74539     6.8992432   
S0346        -6.7585388   13.7463      6.9885597   
S0347        -6.1896046   13.760532    7.0703117   
S0348        -5.6061192   13.7839      7.1790253   
S0349        -5.003014    13.821422    7.2794601   
S0350        -4.3848171   13.868073    7.4019821   
S0351        -3.7531776   13.921269    7.5573372   
S0352        -3.1018122   13.988998    7.7038033   
S0353        -2.7527977   14.045374    7.7905746   
S0354        -2.3761627   14.095041    7.8863869   
S0355        -1.9736801   14.136353    7.9999741   
S0356        -1.541126    14.17227     8.1151909   
S0357        -1.0804915   14.201001    8.2410828   
S0358        -0.59777498  14.219371    8.3967506   
S0359        -0.086466688 14.231166    8.5602592   
S0360        0.45449238   14.23662     8.7285446   
S0361        1.0184093    14.232773    8.9229813   
S0362        1.4158916    14.224673    9.0849838   
S0363        1.8352968    14.208847    9.2407616   
S0364        2.2729094    14.182713    9.4061989   
S0365        2.7263571    14.145532    9.5885712   
S0366        3.1879776    14.097026    9.8037712   
S0367        3.6658672    14.037926    10.033625   
S0368        4.1514954    13.968156    10.294453   
S0369        4.6707363    13.887569    10.539051   
S0370        5.1726315    13.796812    10.858068   
S0371        5.6170113    13.722762    11.109605   
S0372        6.0231827    13.631308    11.402479   
S0373        6.406015     13.523143    11.703561   
S0374        6.8160789    13.435124    11.901902   
S0375        7.1611397    13.309332    12.19774    
S0376        7.5105026    13.187711    12.462675   
S0377        7.8332703    13.048624    12.752268   
S0378        8.1735321    12.907628    13.044308   
S0379        10.306281    17.949001    12.095555   
S0380        10.635862    17.636375    12.09804    
S0381        10.882281    17.393291    12.112777   
S0382        11.088469    17.133751    12.13896    
S0383        11.343485    16.934918    12.167942   
S0384        11.613793    16.721106    12.19938    
S0385        11.865688    16.428072    12.24337    
S0386        12.133898    16.10188     12.294672   
S0387        12.172366    15.466893    12.592542   
S0388        12.038081    15.185574    12.770952   
S0389        11.768723    14.969974    12.915738   
S0390        11.466787    14.8067      13.009201   
S0391        11.252507    14.590338    13.097978   
S0392        11.015092    14.380789    13.161082   
S0393        10.677301    14.314523    13.155637   
S0394        10.381454    14.187569    13.150861   
S0395        10.073524    14.048418    13.121161   
S0396        9.8112892    13.969923    13.15383    
S0397        9.5659996    13.88517     13.179021   
S0398        9.3333374    13.830998    13.211044   
S0399        9.118972     13.746848    13.24539    
S0400        8.90597      13.662605    13.289764   
S0401        8.6975693    13.52149     13.330576   
S0402        8.4789085    13.319273    13.365419   
S0403        8.3572929    13.010464    13.369252   
S0404        8.2573959    12.577919    12.940332   
S0405        8.2912056    12.434422    12.549751   
S0406        8.4305595    12.31879     12.239131   
S0407        8.6681778    12.305563    12.074947   
S0408        8.9202057    12.239533    11.938619   
S0409        9.2261978    12.150901    11.848481   
S0410        9.6061325    12.117051    11.8674     
S0411        10.035443    11.956995    11.843988   
S0412        10.517462    11.733181    11.832797   
S0413        10.81895     11.44474     11.973849   
S0414        11.107368    11.215739    12.143961   
S0415        11.383357    10.989375    12.306806   
S0416        11.62626     10.865517    12.512913   
S0417        11.831331    10.825555    12.74476    
S0418        12.009521    10.839909    12.988698   
S0419        12.196181    10.810654    13.210376   
S0420        12.384095    10.75108     13.417952   
S0421        12.555592    10.684842    13.61814    
S0422        12.8937      10.677354    13.872389   
S0423        13.250266    10.705028    14.077382   
S0424        13.606822    10.777283    14.222311   
S0425        13.957323    10.892953    14.296808   
S0426        14.31308     11.034908    14.294882   
S0427        14.71503     11.122265    14.216319   
S0428        15.152425    11.179219    14.06693    
S0429        15.631552    11.132404    13.847356   
S0430        16.107635    11.141687    13.556728   
S0431        16.478499    11.173884    13.291902   
S0432        16.832918    11.21283     13.004788   
S0433        17.170941    11.27344     12.688177   
S0434        17.4964      11.364766    12.339842   
S0435        17.812656    11.507475    11.964519   
S0436        18.119583    11.717611    11.568543   
S0437        18.403381    12.018431    11.161148   
S0438        18.683047    12.363325    10.728242   
S0439        18.94523     12.965382    10.066166   
S0440        18.956223    13.144646    9.8668007   
S0441        18.900716    13.329236    9.6943878   
S0442        18.829408    13.526581    9.5382599   
S0443        18.693832    13.715964    9.4068893   
S0444        18.506889    13.907939    9.2952728   
S0445        18.340463    14.151604    9.1953484   
S0446        18.091521    14.395416    9.1167435   
S0447        17.839624    15.009164    8.8580559   
S0448        17.874544    15.336549    8.7274109   
S0449        17.976401    15.625395    8.6485809   
S0450        18.122667    15.876859    8.6163605   
S0451        18.289339    16.119218    8.6374207   
S0452        18.411951    16.407112    8.7492271   
S0453        18.599591    16.677533    8.9015182   
S0454        18.792101    16.97047     9.12696     
S0455        18.917488    17.462772    9.7768112   
S0456        18.904333    17.694672    10.072724   
S0457        18.818304    17.875168    10.379747   
S0458        18.712086    18.052574    10.677284   
S0459        18.552954    18.188766    10.973283   
S0460        18.381375    18.340105    11.26373    
S0461        18.158173    18.450822    11.551395   
S0462        17.892365    18.532979    11.833929   
S0463        17.61116     18.630792    12.118573   
S0464        17.155913    18.773062    12.401413   
S0465        16.711244    18.904636    12.657852   
S0466        16.270096    19.011934    12.885532   
S0467        15.841472    19.118924    13.088638   
S0468        15.410861    19.183015    13.259995   
S0469        14.985896    19.217787    13.401534   
S0470        14.571667    19.248969    13.518027   
S0471        14.164186    19.253197    13.604774   
S0472        13.764537    19.250342    13.666304   
S0473        13.296194    19.238161    13.699754   
S0474        12.855219    19.193147    13.678929   
S0475        12.436158    19.140147    13.611472   
S0476        12.038316    19.065681    13.493552   
S0477        11.642253    19.000543    13.333681   
S0478        11.275384    18.87424     13.110374   
S0479        10.95748     18.680086    12.823218   
S0480        10.661417    18.464075    12.485201   
S0481        13.463289    12.40879     1.5902796   
S0482        13.381215    12.14575     1.5136332   
S0483        13.314845    11.889834    1.4449687   
S0484        13.26526     11.642843    1.3859025   
S0485        13.202571    11.410497    1.350015    
S0486        13.281017    11.140168    1.2829046   
S0487        13.344196    10.879608    1.2414066   
S0488        13.451697    10.608114    1.2042527   
S0489        13.626234    10.342587    1.1552797   
S0490        13.720775    10.145652    1.0239358   
S0491        13.87675     9.977269     0.89095182  
S0492        14.074988    9.8297119    0.77285047  
S0493        14.310663    9.7016792    0.67466149  
S0494        14.572989    9.5731186    0.59907837  
S0495        14.868529    9.4540245    0.54402156  
S0496        15.194952    9.3370323    0.50845213  
S0497        15.55303     9.221505     0.49089155  
S0498        15.934207    9.0752602    0.47872701  
S0499        16.271468    8.937957     0.60610294  
S0500        16.587157    8.8277466    0.75987134  
S0501        16.864127    8.6963661    0.93150196  
S0502        17.116878    8.5856194    1.1306293   
S0503        17.341295    8.4800621    1.3549693   
S0504        17.549557    8.4245171    1.6074932   
S0505        17.725952    8.3583092    1.8834236   
S0506        17.879222    8.3278069    2.1860397   
S0507        18.005096    8.300061     2.5130684   
S0508        18.088843    8.3040482    2.8504553   
S0509        18.161722    8.3264091    3.1807411   
S0510        18.22652     8.3521019    3.5079636   
S0511        18.279198    8.4126816    3.8298393   
S0512        18.322241    8.4888176    4.1502575   
S0513        18.35231     8.6025673    4.4620914   
S0514        18.371394    8.7403572    4.7689148   
S0515        18.379759    8.8971947    5.0743465   
S0516        18.376343    9.0969933    5.3608128   
S0517        18.596562    9.3268906    5.6090729   
S0518        18.79678     9.570916     5.8484318   
S0519        18.919646    9.880526     5.9768528   
S0520        19.010272    10.147958    6.1338177   
S0521        19.043457    10.410419    6.2690731   
S0522        19.052438    10.646349    6.4285767   
S0523        19.031894    10.865926    6.5973221   
S0524        18.980743    11.071499    6.7703598   
S0525        18.927921    11.24395     6.9615929   
S0526        18.856845    11.43717     7.2629364   
S0527        18.780789    11.635339    7.5189789   
S0528        18.747112    11.829041    7.7513527   
S0529        18.708983    12.045857    7.933152    
S0530        18.718111    12.289966    8.0809319   
S0531        18.686662    12.579224    8.1552773   
S0532        18.608769    12.904854    8.1572235   
S0533        18.440814    13.225755    8.0893143   
S0534        18.067238    13.54668     7.7330376   
S0535        17.893546    13.519579    7.4710098   
S0536        17.761684    13.488974    7.1899872   
S0537        17.666206    13.44207     6.893325    
S0538        17.620164    13.383894    6.5737419   
S0539        17.650064    13.351158    6.2142536   
S0540        17.75471     13.363054    5.8147511   
S0541        17.91123     13.382475    5.3872501   
S0542        18.115424    13.467191    4.9462711   
S0543        18.064223    13.551639    4.5743427   
S0544        17.988678    13.660901    4.2162468   
S0545        17.895464    13.775691    3.8646381   
S0546        17.773573    13.816435    3.50634     
S0547        17.630606    13.852104    3.1517134   
S0548        17.46523     13.899675    2.79746     
S0549        17.267192    13.861578    2.4407553   
S0550        17.045883    13.774913    2.0880774   
S0551        16.81055     13.637122    1.7450209   
S0552        16.436324    13.481999    1.5089206   
S0553        16.060892    13.371672    1.3204585   
S0554        15.68596     13.308337    1.1937959   
S0555        15.320943    13.227066    1.1286197   
S0556        14.968803    13.119067    1.1193918   
S0557        14.607181    13.038275    1.1764301   
S0558        14.205183    12.986429    1.3060265   
S0559        13.879544    12.824263    1.4605358   
S0560        14.584792    16.058891    1.9856407   
S0561        14.92023     16.031485    1.8787378   
S0562        15.237627    16.02274     1.8304918   
S0563        15.534262    16.011649    1.8337486   
S0564        15.810233    15.998909    1.888306    
S0565        16.066629    15.971173    1.9897776   
S0566        16.30542     15.907294    2.1336876   
S0567        16.523178    15.857582    2.3342621   
S0568        16.719962    15.826756    2.5897379   
S0569        16.824533    15.818123    2.7263756   
S0570        16.909277    15.800711    2.8949951   
S0571        16.974519    15.781732    3.0957188   
S0572        17.020049    15.74601     3.3275589   
S0573        17.044246    15.723251    3.593782    
S0574        17.047162    15.677412    3.8921879   
S0575        17.01324     15.670827    4.2400848   
S0576        16.962671    15.598726    4.6142204   
S0577        16.951353    15.422235    4.9621632   
S0578        17.146536    15.470107    5.2848152   
S0579        17.308717    15.564818    5.6016479   
S0580        17.475662    15.648866    5.8851337   
S0581        17.638966    15.734483    6.1427212   
S0582        17.791656    15.834702    6.3736546   
S0583        17.948618    15.921063    6.5825241   
S0584        18.091045    16.029765    6.7620811   
S0585        18.229706    16.140045    6.9168037   
S0586        18.565918    16.414461    7.0540962   
S0587        18.70903     16.700024    6.9987595   
S0588        18.658214    16.983644    6.8801163   
S0589        18.630794    17.213029    6.777224    
S0590        18.593596    17.421613    6.6700233   
S0591        18.527831    17.617194    6.5502777   
S0592        18.505211    17.835513    6.4289345   
S0593        18.528938    18.073637    6.3089699   
S0594        18.549939    18.301163    6.1852776   
S0595        18.571362    18.578566    6.0417938   
S0596        18.581537    18.837186    5.8884598   
S0597        18.576881    19.075864    5.7236198   
S0598        18.564513    19.296484    5.5504406   
S0599        18.551718    19.503535    5.3722237   
S0600        18.522122    19.690492    5.1810673   
S0601        18.493674    19.868504    4.9831043   
S0602        18.439357    20.019725    4.768055    
S0603        18.340355    20.120335    4.539151    
S0604        18.346382    20.165561    4.2131786   
S0605        18.328355    20.176283    3.8958176   
S0606        18.288043    20.118912    3.5995865   
S0607        18.261577    20.073608    3.3100342   
S0608        18.235152    20.029346    3.0267366   
S0609        18.202467    19.942125    2.7596115   
S0610        18.167409    19.84756     2.500013    
S0611        18.129836    19.712735    2.2525499   
S0612        18.083047    19.641293    2.0082436   
S0613        17.781148    19.652925    1.7716532   
S0614        17.468581    19.693727    1.5696669   
S0615        17.15414     19.759508    1.3991949   
S0616        16.832959    19.810384    1.2639045   
S0617        16.506609    19.861887    1.1617559   
S0618        16.176822    19.929272    1.0889012   
S0619        15.828381    19.94064     1.0618747   
S0620        15.474387    19.955992    1.0680882   
S0621        15.113876    19.956049    1.1125844   
S0622        14.837405    19.949879    1.2103963   
S0623        14.548883    19.927252    1.287158    
S0624        14.269493    19.808624    1.3890633   
S0625        14.012801    19.619275    1.5199028   
S0626        13.733858    19.475906    1.6037788   
S0627        13.415988    19.358549    1.6389803   
S0628        13.120567    19.174339    1.7012705   
S0629        12.821242    18.96691     1.7572613   
S0630        12.633952    18.685411    1.8775269   
S0631        12.483991    18.235968    1.9032539   
S0632        12.44044     17.80607     1.9451252   
S0633        12.518809    17.43091     2.0089405   
S0634        12.632201    17.095549    2.0472462   
S0635        12.828818    16.815784    2.0870853   
S0636        13.059875    16.548557    2.1002441   
S0637        13.374884    16.332956    2.1147318   
S0638        13.770651    16.181447    2.1315372   
