# Supplementary material for: Interspecific variation in the limb long bones among modern rhinoceroses—extent and drivers
Source: PeerJ. 2019 Sep 26;7:e7647. doi: 10.7717/peerj.7647 (PMC6766374; doi:10.7717/peerj.7647)
Supplement: Supplemental Information 9 [file peerj-07-7647-s009.zip › Femur/Ceratotherium_simum_cottoni_C37_Femur_miroir.pts]

Version 1.0
639
S0000        12.853668    17.126752    8.8989746   
S0001        11.813403    16.366876    17.177002   
S0002        12.055146    14.958389    15.307419   
S0003        5.8123581    15.86544     14.356982   
S0004        8.3506721    17.420016    16.958429   
S0005        5.4762589    21.674748    6.689473    
S0006        9.4114639    10.310715    9.0918289   
S0007        12.444786    11.34014     11.706149   
S0008        5.7991409    4.535289     13.81393    
S0009        -4.9151337   7.660849     12.874959   
S0010        -4.5657211   21.710704    13.626624   
S0011        -12.026075   21.531465    10.897809   
S0012        -24.47751    4.1044605    12.792348   
S0013        -26.192191   9.794883     15.00226    
S0014        -25.916003   12.74097     14.528065   
S0015        -29.554633   17.838869    11.915681   
S0016        -23.326193   15.732835    5.2563217   
S0017        -24.263127   12.760203    5.3624947   
S0018        -19.746919   10.069609    3.794812    
S0019        -30.656976   9.658123     7.3656181   
S0020        -30.125494   11.089679    8.2617767   
S0021        -31.263434   13.527521    8.1220734   
S0022        -31.225134   13.625627    10.296368   
S0023        -30.061096   17.463799    11.581985   
S0024        -30.525766   15.415919    8.8443497   
S0025        -31.127261   12.952402    10.144884   
S0026        -30.038147   10.146244    9.8459198   
S0027        11.919769    15.014307    15.583546   
S0028        11.781438    15.082048    15.834796   
S0029        11.633228    15.147371    16.067957   
S0030        11.464883    15.198572    16.292973   
S0031        11.313258    15.330347    16.471909   
S0032        11.141865    15.451593    16.642439   
S0033        10.962508    15.592677    16.792564   
S0034        10.795247    15.782547    16.901698   
S0035        10.626675    15.995883    16.983328   
S0036        10.407175    16.175024    17.014897   
S0037        10.176627    16.345844    17.040215   
S0038        9.9255684    16.494116    17.070674   
S0039        9.6575729    16.626256    17.103143   
S0040        9.4121872    16.794206    17.091698   
S0041        9.1618637    16.959798    17.067834   
S0042        8.8885269    17.105865    17.052899   
S0043        8.6187645    17.261086    17.015659   
S0044        8.2203758    17.8608      16.826869   
S0045        8.1643547    18.311662    16.61418    
S0046        8.1332237    18.734393    16.378761   
S0047        8.1717934    19.079465    16.069272   
S0048        8.2019638    19.393855    15.768816   
S0049        8.2238205    19.699365    15.47877    
S0050        8.2455399    20.001971    15.193988   
S0051        8.2890938    20.268484    14.884248   
S0052        8.3336266    20.547807    14.593069   
S0053        8.2013481    20.747536    14.307726   
S0054        8.0574615    20.937968    13.978128   
S0055        7.8851135    21.151958    13.644792   
S0056        7.6913506    21.372469    13.288614   
S0057        7.468531     21.607086    12.920551   
S0058        7.2331642    21.837796    12.510324   
S0059        6.9602226    22.08929     12.092016   
S0060        6.6887657    22.328015    11.617087   
S0061        6.4533981    22.529526    11.076576   
S0062        6.0467991    22.574384    10.444549   
S0063        5.6631573    22.596864    9.881424    
S0064        5.4091286    22.570314    9.318515    
S0065        5.2367378    22.511932    8.7894157   
S0066        5.1474018    22.420557    8.29627     
S0067        5.1379242    22.293463    7.844133    
S0068        5.2096931    22.127477    7.4388031   
S0069        5.3209618    21.915799    7.0684029   
S0070        5.7082954    21.254898    6.4610771   
S0071        6.0509132    20.844002    6.3812393   
S0072        6.4276085    20.471576    6.413028    
S0073        6.8021347    20.132082    6.4617981   
S0074        7.1863808    19.815527    6.5139694   
S0075        7.5899124    19.532954    6.6265991   
S0076        8.0122353    19.277133    6.7719383   
S0077        8.4567184    19.039668    6.930468    
S0078        8.9262695    18.804994    7.0693382   
S0079        9.2075066    18.544791    7.147831    
S0080        9.4936028    18.268025    7.2405388   
S0081        9.7951515    17.972025    7.2761383   
S0082        10.127422    17.668399    7.2332726   
S0083        10.449966    17.382426    7.3375053   
S0084        10.777306    17.09736     7.4803177   
S0085        11.142717    16.804526    7.5777138   
S0086        11.498446    16.51544     7.7602875   
S0087        11.836563    16.234123    8.0108513   
S0088        12.151733    16.15392     8.2835503   
S0089        12.422976    16.090746    8.5947525   
S0090        12.684518    15.991042    8.9088699   
S0091        12.911784    15.86926     9.2610931   
S0092        13.084128    15.769113    9.6667152   
S0093        13.191951    15.717064    10.124165   
S0094        13.296248    15.582976    10.601129   
S0095        13.343565    15.476973    11.126261   
S0096        13.395358    15.30076     11.672208   
S0097        13.331119    15.168379    12.046564   
S0098        13.253275    15.050482    12.426696   
S0099        13.157671    14.95334     12.816507   
S0100        13.022221    14.899927    13.210652   
S0101        12.873915    14.861798    13.614391   
S0102        12.700562    14.85331     14.024571   
S0103        12.49852     14.890483    14.43723    
S0104        12.29054     14.92056     14.867834   
S0105        12.458872    11.263166    11.210764   
S0106        12.419418    11.169069    10.758111   
S0107        12.326148    11.054565    10.352533   
S0108        12.211386    10.950391    9.9751328   
S0109        12.056681    10.846653    9.6256523   
S0110        11.841529    10.718392    9.3241997   
S0111        11.567427    10.55903     9.084259    
S0112        11.262196    10.416096    8.8519875   
S0113        10.904613    10.254045    8.6665512   
S0114        10.660894    10.186144    8.5729874   
S0115        10.439962    10.044741    8.5114174   
S0116        10.243874    9.8459068    8.4480202   
S0117        10.043532    9.6192841    8.2948738   
S0118        9.90065      9.2781776    8.2801842   
S0119        9.7908768    8.8697212    8.2738716   
S0120        9.6407211    8.4408791    8.149942    
S0121        9.4875763    7.9573814    8.0151733   
S0122        9.3356834    7.4199501    7.8826019   
S0123        9.0875244    6.9006416    7.755925    
S0124        8.8946701    6.386631     7.7251236   
S0125        8.7356087    5.898019     7.7590355   
S0126        8.5985397    5.4425533    7.8466789   
S0127        8.4525749    5.0246624    7.9673859   
S0128        8.3252167    4.6347218    8.1428459   
S0129        8.2128265    4.2713078    8.3703484   
S0130        8.1528526    3.9481022    8.674308    
S0131        8.0841164    3.6463947    9.0145172   
S0132        8.0376305    3.374736     9.4456856   
S0133        8.0595863    3.177636     9.8949005   
S0134        8.0310387    2.9714535    10.298136   
S0135        8.003569     2.7942984    10.688393   
S0136        7.9878609    2.6538937    11.070805   
S0137        8.0008232    2.5596008    11.44781    
S0138        8.053891     2.5145657    11.815599   
S0139        8.1080139    2.497307     12.167519   
S0140        8.1525818    2.5055853    12.507552   
S0141        8.2011436    2.7655071    12.998854   
S0142        8.254567     2.9770275    13.441022   
S0143        8.3356659    3.1472256    13.837587   
S0144        8.4745789    3.2889301    14.158723   
S0145        8.684845     3.4146049    14.363979   
S0146        8.8883774    3.4823441    14.56167    
S0147        9.1381371    3.5228336    14.677943   
S0148        9.4133278    3.520369     14.752798   
S0149        9.699382     3.4473045    14.829584   
S0150        9.9396431    3.5845963    14.99525    
S0151        10.126933    3.738467     15.109494   
S0152        10.233508    3.8814003    15.226248   
S0153        10.276778    4.0266804    15.316826   
S0154        10.265604    4.1803455    15.370016   
S0155        10.172739    4.3272568    15.422141   
S0156        9.9785522    4.4447052    15.504092   
S0157        9.7391319    4.5797375    15.534483   
S0158        9.4344658    4.724242     15.53721    
S0159        9.3401848    4.9876163    15.735219   
S0160        9.3001053    5.3431873    15.822803   
S0161        9.2785919    5.7059681    15.886787   
S0162        9.243779     6.050433     16.012553   
S0163        9.2335228    6.425354     16.102002   
S0164        9.2291756    6.8195839    16.208673   
S0165        9.2589317    7.2416237    16.250098   
S0166        9.3298203    7.6709702    16.191725   
S0167        9.3882072    8.126149     16.21275    
S0168        9.5384224    8.4160164    16.149345   
S0169        9.7018097    8.6962326    16.080417   
S0170        9.8804665    8.9749512    16.013686   
S0171        10.080205    9.2225769    15.89176    
S0172        10.295874    9.4563988    15.751408   
S0173        10.530132    9.6865677    15.606302   
S0174        10.763158    9.8462029    15.361986   
S0175        11.054305    10.101255    15.24801    
S0176        11.326402    10.258946    14.999742   
S0177        11.509083    10.476005    14.696089   
S0178        11.693761    10.693612    14.409935   
S0179        11.875825    10.896297    14.112143   
S0180        12.026932    11.054293    13.775555   
S0181        12.144388    11.169157    13.406622   
S0182        12.279832    11.280509    13.027776   
S0183        12.323359    11.310818    12.602858   
S0184        12.393655    11.34152     12.167262   
S0185        5.5287582    4.5301605    13.557065   
S0186        5.2230785    4.5738007    13.340417   
S0187        4.88927      4.6212334    13.161067   
S0188        4.5470898    4.6340511    13.00139    
S0189        4.1974678    4.6162628    12.855527   
S0190        3.8184834    4.6148052    12.750314   
S0191        3.4168438    4.6231167    12.686066   
S0192        3.006506     4.5933834    12.625364   
S0193        2.5721767    4.5416321    12.577187   
S0194        2.2137529    4.5351582    12.511674   
S0195        1.8441198    4.5611938    12.449153   
S0196        1.4670329    4.6234051    12.396548   
S0197        1.0843252    4.7198025    12.353161   
S0198        0.70395103   4.8722313    12.340204   
S0199        0.31770818   5.057251     12.327857   
S0200        -0.098642802 5.2076885    12.24968    
S0201        -0.54816866  5.3058353    12.104191   
S0202        -0.99533415  5.4597939    11.989921   
S0203        -1.3937314   5.6758148    11.999065   
S0204        -1.7993599   5.8898357    12.031302   
S0205        -2.2230871   6.0933777    12.064752   
S0206        -2.6608356   6.305032     12.113234   
S0207        -3.1103634   6.529319     12.184167   
S0208        -3.5322319   6.8148056    12.345705   
S0209        -3.96241     7.1133774    12.527057   
S0210        -4.4125187   7.4123337    12.713173   
S0211        -4.318552    22.003662    13.488187   
S0212        -4.2139042   22.295139    13.241072   
S0213        -4.0303898   22.531166    13.051321   
S0214        -3.8171246   22.70574     12.882898   
S0215        -3.6536091   22.849637    12.671281   
S0216        -3.5938354   22.993668    12.386115   
S0217        -3.5403572   23.093611    12.091794   
S0218        -3.5346035   23.167744    11.767072   
S0219        -3.5205803   23.193744    11.427843   
S0220        -3.4879234   23.233493    11.093172   
S0221        -3.5233364   23.294664    10.689713   
S0222        -3.3707355   23.287144    10.385019   
S0223        -3.1724106   23.265729    10.121235   
S0224        -2.9752247   23.247675    9.8442764   
S0225        -2.7876678   23.232962    9.5345917   
S0226        -2.5685753   23.212485    9.216629    
S0227        -2.3981529   23.190756    8.8606766   
S0228        -2.2512257   23.155408    8.5207916   
S0229        -2.5162046   23.113347    8.231752    
S0230        -2.7996815   23.068727    7.8807236   
S0231        -3.2658863   23.01131     7.7323608   
S0232        -3.6874268   22.952167    7.60952     
S0233        -4.1006332   22.890588    7.5068794   
S0234        -4.5165897   22.82599     7.3814178   
S0235        -4.9475311   22.757289    7.2622414   
S0236        -5.3937763   22.683807    7.1537666   
S0237        -5.8569534   22.60656     7.0864128   
S0238        -6.3412685   22.553975    7.0746651   
S0239        -6.8144852   22.520009    7.1258972   
S0240        -7.2676491   22.490425    7.1264809   
S0241        -7.7131424   22.474405    7.1664467   
S0242        -8.1510933   22.472403    7.2462875   
S0243        -8.5926727   22.476701    7.3244484   
S0244        -9.005706    22.510632    7.5208435   
S0245        -9.3989799   22.560071    7.7540077   
S0246        -9.7882416   22.619263    8.0002945   
S0247        -10.098178   22.63284     8.28377     
S0248        -10.411096   22.604099    8.5595757   
S0249        -10.742538   22.535896    8.7927292   
S0250        -11.040527   22.441483    9.0576599   
S0251        -11.352137   22.326039    9.3081154   
S0252        -11.583689   22.182523    9.6580177   
S0253        -11.718233   21.985632    10.077844   
S0254        -11.88597    21.773564    10.474359   
S0255        5.2068707    21.576674    7.093412    
S0256        4.9392941    21.421506    7.508033    
S0257        4.6838326    21.211636    7.90755     
S0258        4.5239315    20.931773    8.3026413   
S0259        4.3561909    20.591934    8.6585007   
S0260        4.1409409    20.195732    8.979113    
S0261        3.8808498    19.740556    9.276722    
S0262        3.4918392    19.272704    9.5012939   
S0263        3.0347925    18.810696    9.6179665   
S0264        2.460574     18.441675    9.7641838   
S0265        1.8726622    18.098978    9.8898445   
S0266        1.2740269    17.780898    9.9978081   
S0267        0.65235023   17.505841    10.065604   
S0268        0.041368434  17.227246    10.150279   
S0269        -0.59051528  16.990843    10.194253   
S0270        -1.2196107   16.758008    10.249095   
S0271        -1.8641354   16.560303    10.270925   
S0272        -2.5182186   16.388123    10.271046   
S0273        -3.142618    16.203421    10.301609   
S0274        -3.7865421   16.032857    10.303004   
S0275        -4.4475155   15.87179     10.284225   
S0276        -5.1250805   15.718149    10.248891   
S0277        -5.8196625   15.582114    10.180016   
S0278        -6.530497    15.440594    10.115965   
S0279        -7.2595207   15.300713    10.044225   
S0280        -8.006395    15.171164    9.9506943   
S0281        -8.7664719   15.070668    9.8059875   
S0282        -9.4242981   15.00957     9.7157341   
S0283        -10.067272   14.935179    9.6482635   
S0284        -10.694659   14.879553    9.5504333   
S0285        -11.310078   14.849393    9.4109497   
S0286        -11.908822   14.788313    9.3229279   
S0287        -12.494122   14.736139    9.2203461   
S0288        -13.065472   14.691777    9.1057709   
S0289        -13.621976   14.65179     8.9852951   
S0290        -14.162094   14.618106    8.8571754   
S0291        -14.544887   14.591789    8.7650475   
S0292        -14.937256   14.558505    8.6802681   
S0293        -15.33853    14.520532    8.6000404   
S0294        -15.744237   14.493684    8.503965    
S0295        -16.153951   14.478601    8.391153    
S0296        -16.571628   14.462286    8.2784248   
S0297        -16.998384   14.442751    8.1683701   
S0298        -17.427815   14.4373      8.0385597   
S0299        -17.865665   14.430759    7.9086624   
S0300        -18.170457   14.432741    7.8056381   
S0301        -18.482484   14.443259    7.6999336   
S0302        -18.801265   14.463248    7.5903404   
S0303        -19.134776   14.478136    7.4967911   
S0304        -19.46637    14.519041    7.3770264   
S0305        -19.811272   14.558897    7.2681793   
S0306        -20.154916   14.621143    7.1373886   
S0307        -20.511218   14.684485    7.0148125   
S0308        -20.872905   14.75976     6.8850136   
S0309        -21.235501   14.77733     6.7192284   
S0310        -21.563174   14.830489    6.5326401   
S0311        -21.88911    14.885468    6.3687752   
S0312        -22.175656   14.978459    6.182769    
S0313        -22.42455    15.103352    5.9840149   
S0314        -22.660455   15.240157    5.794046    
S0315        -22.921979   15.370314    5.6302597   
S0316        -23.159616   15.529103    5.4562305   
S0317        9.1170509    10.464941    9.1868591   
S0318        8.7881493    10.605381    9.2741646   
S0319        8.4294449    10.73271     9.3748024   
S0320        8.0333397    10.843671    9.4364838   
S0321        7.6061829    10.938653    9.491954    
S0322        7.1504654    11.02479     9.5865509   
S0323        6.662043     11.096408    9.6698158   
S0324        6.1354717    11.142265    9.7000526   
S0325        5.5853916    11.190168    9.7954872   
S0326        5.1426601    11.38527     9.8761276   
S0327        4.6967274    11.547778    9.9183014   
S0328        4.2520538    11.688631    9.924987    
S0329        3.8143864    11.803944    9.9789848   
S0330        3.3789421    11.893793    10.027085   
S0331        2.9463465    11.958817    10.076837   
S0332        2.5156683    12.00149     10.090587   
S0333        2.0885698    12.01878     10.121246   
S0334        1.663044     12.008368    10.127834   
S0335        1.0463905    12.050008    10.170204   
S0336        0.41577387   12.091773    10.206153   
S0337        -0.22965009  12.121962    10.189804   
S0338        -0.8886488   12.155038    10.178058   
S0339        -1.562084    12.187726    10.156838   
S0340        -2.2495026   12.215785    10.110771   
S0341        -2.9524971   12.246513    10.066537   
S0342        -3.6675419   12.266711    9.9755951   
S0343        -4.3991482   12.291052    9.8933205   
S0344        -4.8590443   12.318674    9.8290871   
S0345        -5.3484657   12.338725    9.7763657   
S0346        -5.8634689   12.346088    9.6991791   
S0347        -6.4068932   12.343228    9.6223831   
S0348        -6.9776878   12.329482    9.5364525   
S0349        -7.5759987   12.30509     9.4422165   
S0350        -8.2015755   12.270159    9.3379402   
S0351        -8.8556969   12.225671    9.23022     
S0352        -9.5320541   12.166348    9.0893219   
S0353        -9.9117149   12.181329    8.987384    
S0354        -10.318155   12.178671    8.8832375   
S0355        -10.754433   12.158337    8.7909683   
S0356        -11.214421   12.11708     8.6824272   
S0357        -11.699815   12.055997    8.5649864   
S0358        -12.212077   11.975611    8.4436508   
S0359        -12.755671   11.877544    8.330983    
S0360        -13.315395   11.757835    8.177816    
S0361        -13.891246   11.614254    7.9940964   
S0362        -14.287912   11.533981    7.8397682   
S0363        -14.693423   11.457008    7.6785835   
S0364        -15.094701   11.377197    7.4832916   
S0365        -15.502184   11.299476    7.274437    
S0366        -15.901082   11.216817    7.0265732   
S0367        -16.295308   11.13115     6.7473991   
S0368        -16.708585   11.053722    6.4742378   
S0369        -17.125609   10.97724     6.1819031   
S0370        -17.565633   10.9104      5.9024178   
S0371        -17.855199   10.880559    5.6741726   
S0372        -18.13472    10.835943    5.4481926   
S0373        -18.391461   10.772234    5.2070389   
S0374        -18.653477   10.697444    4.9867149   
S0375        -18.915392   10.609124    4.7740913   
S0376        -19.138882   10.497839    4.5305958   
S0377        -19.364967   10.37413     4.2963474   
S0378        -19.543564   10.225079    4.0357677   
S0379        -23.319333   15.466718    5.1645844   
S0380        -23.393512   15.15089     5.1035603   
S0381        -23.52272    14.842711    5.1134083   
S0382        -23.657661   14.543629    5.1580772   
S0383        -23.800665   14.243349    5.227224    
S0384        -23.958485   13.92812     5.3100601   
S0385        -24.113837   13.57057     5.367738    
S0386        -24.244078   13.169154    5.3876976   
S0387        -24.263966   12.468996    5.2669029   
S0388        -24.067728   12.269022    5.0927441   
S0389        -23.864384   12.122093    4.9332802   
S0390        -23.676237   11.96693     4.8051849   
S0391        -23.449265   11.83874     4.6787403   
S0392        -23.16454    11.786891    4.5437412   
S0393        -22.872108   11.667612    4.4233028   
S0394        -22.507077   11.708288    4.291914    
S0395        -22.116476   11.718004    4.163401    
S0396        -21.802631   11.717769    4.1090096   
S0397        -21.50193    11.744748    4.0673603   
S0398        -21.198238   11.766766    4.0414776   
S0399        -20.899394   11.717146    4.0160881   
S0400        -20.61427    11.571111    3.982761    
S0401        -20.280612   11.388783    3.9454838   
S0402        -19.866609   11.103824    3.8670212   
S0403        -19.721767   10.574409    3.7869961   
S0404        -19.614046   9.7839249    4.2729961   
S0405        -19.653085   9.5372292    4.7003712   
S0406        -19.807526   9.3364677    5.0337822   
S0407        -20.02951    9.1475143    5.2671825   
S0408        -20.332021   8.9825325    5.3983734   
S0409        -20.705722   8.8291359    5.4297909   
S0410        -21.138754   8.6491203    5.3866661   
S0411        -21.646088   8.4457237    5.2799053   
S0412        -22.245131   8.2025635    5.1461208   
S0413        -22.609215   8.0368149    5.0717693   
S0414        -22.963857   7.8786606    4.9769802   
S0415        -23.310773   7.7745239    4.8367878   
S0416        -23.649484   7.715316     4.6670296   
S0417        -23.978636   7.6793571    4.4760906   
S0418        -24.30199    7.6387909    4.2644176   
S0419        -24.620665   7.6229019    4.024839    
S0420        -24.939771   7.6257729    3.7575897   
S0421        -25.207666   7.7441986    3.4674461   
S0422        -25.467915   7.8863548    3.2222649   
S0423        -25.769907   7.9907982    3.0586607   
S0424        -26.099701   8.0764893    2.9769953   
S0425        -26.456924   8.1132271    2.9697027   
S0426        -26.838068   8.1090767    3.0371912   
S0427        -27.246298   8.1006165    3.1892679   
S0428        -27.685583   8.0874664    3.4271141   
S0429        -28.146887   8.1338768    3.7664787   
S0430        -28.629248   8.1497131    4.1833084   
S0431        -29.092819   8.3031639    4.4885006   
S0432        -29.492676   8.4731155    4.808094    
S0433        -29.846683   8.6159523    5.1387054   
S0434        -30.121579   8.8033836    5.4813847   
S0435        -30.345154   8.9751305    5.8351624   
S0436        -30.503409   9.1560532    6.1983604   
S0437        -30.621204   9.3125381    6.5783043   
S0438        -30.671039   9.4827141    6.9672501   
S0439        -30.652798   9.7701149    7.5054199   
S0440        -30.624976   9.9031845    7.6309868   
S0441        -30.593021   10.044968    7.7507324   
S0442        -30.514447   10.196174    7.8448616   
S0443        -30.449606   10.354051    7.9419823   
S0444        -30.363147   10.519636    8.0262917   
S0445        -30.279599   10.697408    8.1085403   
S0446        -30.190866   10.886929    8.1847282   
S0447        -30.080594   11.353333    8.4394035   
S0448        -30.143341   11.620641    8.5864937   
S0449        -30.246393   11.876425    8.6858322   
S0450        -30.369952   12.130886    8.7308624   
S0451        -30.529498   12.380072    8.7255119   
S0452        -30.728528   12.631561    8.6690735   
S0453        -30.918927   12.919113    8.5476379   
S0454        -31.128528   13.224074    8.3698601   
S0455        -31.245898   13.844073    7.7063469   
S0456        -31.173013   14.1355      7.3093163   
S0457        -31.028943   14.377815    6.9256493   
S0458        -30.854132   14.588994    6.5649323   
S0459        -30.688159   14.817168    6.2327579   
S0460        -30.44501    14.974026    5.9170174   
S0461        -30.177094   15.115665    5.6252991   
S0462        -29.864365   15.217493    5.3607742   
S0463        -29.544995   15.334933    5.1061199   
S0464        -29.061719   15.498807    4.9416073   
S0465        -28.593771   15.642372    4.8007389   
S0466        -28.149573   15.781647    4.676606    
S0467        -27.726306   15.915952    4.5702354   
S0468        -27.3151     16.025763    4.4895931   
S0469        -26.916113   16.105469    4.4359737   
S0470        -26.54021    16.194035    4.3961826   
S0471        -26.175125   16.240367    4.3866543   
S0472        -25.829205   16.285448    4.3949013   
S0473        -25.566888   16.3105      4.4705494   
S0474        -25.302269   16.317369    4.5485016   
S0475        -25.036453   16.323354    4.6290363   
S0476        -24.764909   16.329248    4.7131317   
S0477        -24.482249   16.305212    4.8033897   
S0478        -24.183731   16.247069    4.8980415   
S0479        -23.878554   16.126317    5.0016205   
S0480        -23.579674   15.951912    5.1168419   
S0481        -25.965576   9.5687813    14.937337   
S0482        -25.775726   9.3483208    14.889857   
S0483        -25.568068   9.139344     14.837839   
S0484        -25.429704   8.8910065    14.814929   
S0485        -25.393376   8.6218735    14.836575   
S0486        -25.294456   8.3375671    14.831305   
S0487        -25.315041   8.0410675    14.879572   
S0488        -25.351665   7.7250954    14.934439   
S0489        -25.450816   7.4002251    15.019377   
S0490        -25.52518    7.1077858    15.131114   
S0491        -25.537129   6.7909798    15.209612   
S0492        -25.623907   6.5196213    15.311462   
S0493        -25.799551   6.3257896    15.418649   
S0494        -25.991837   6.1533207    15.521149   
S0495        -26.190244   5.9784241    15.628133   
S0496        -26.445825   5.8662125    15.730797   
S0497        -26.725967   5.7715927    15.836761   
S0498        -27.04046    5.7091244    15.943507   
S0499        -27.277087   5.6833084    16.075488   
S0500        -27.518112   5.6363678    16.156433   
S0501        -27.768686   5.5877132    16.179967   
S0502        -28.022      5.5034203    16.159555   
S0503        -28.284439   5.414217     16.082797   
S0504        -28.554477   5.3140415    15.951701   
S0505        -28.830579   5.1863567    15.772299   
S0506        -29.115598   5.067141     15.530289   
S0507        -29.40936    4.9690464    15.225768   
S0508        -29.35513    4.9087021    14.862918   
S0509        -29.330426   4.8232819    14.520885   
S0510        -29.336823   4.7568859    14.186169   
S0511        -29.390515   4.7530113    13.864142   
S0512        -29.477353   4.7654861    13.553239   
S0513        -29.609344   4.8275379    13.262206   
S0514        -29.765945   4.8880516    12.974712   
S0515        -29.954501   4.9626919    12.69183    
S0516        -30.179175   5.0556416    12.413362   
S0517        -30.313257   5.2248741    12.097655   
S0518        -30.442212   5.4513557    11.818983   
S0519        -30.556955   5.7026222    11.559239   
S0520        -30.668051   5.9555016    11.292461   
S0521        -30.758997   6.2480335    11.058051   
S0522        -30.831284   6.5673126    10.841177   
S0523        -30.91698    6.8836456    10.60802    
S0524        -30.974957   7.2384621    10.402378   
S0525        -31.068323   7.5828903    10.184926   
S0526        -31.102066   7.9398018    9.7300934   
S0527        -31.043481   8.3130486    9.405217    
S0528        -30.931247   8.6545044    9.1973648   
S0529        -30.836362   8.9642601    9.0645279   
S0530        -30.710135   9.2452408    9.0329529   
S0531        -30.543466   9.4874313    9.103392    
S0532        -30.370013   9.7059578    9.2574577   
S0533        -30.188144   9.9064194    9.4984467   
S0534        -30.00506    9.9775993    10.147144   
S0535        -30.005161   9.8748779    10.464224   
S0536        -30.042615   9.8901375    10.765638   
S0537        -30.05983    9.9169846    11.058052   
S0538        -30.0754     9.9937141    11.336678   
S0539        -30.080484   10.087429    11.614104   
S0540        -30.075363   10.189018    11.896975   
S0541        -30.051825   10.272105    12.193721   
S0542        -30.006879   10.34293     12.496129   
S0543        -30.018942   10.398541    12.744358   
S0544        -30.005344   10.433055    12.997797   
S0545        -29.966348   10.443782    13.254756   
S0546        -29.908383   10.452686    13.514421   
S0547        -29.826999   10.443663    13.777068   
S0548        -29.726624   10.444231    14.046196   
S0549        -29.601431   10.426379    14.319421   
S0550        -29.451596   10.374633    14.591995   
S0551        -29.280753   10.282837    14.859204   
S0552        -28.908118   10.204694    15.104669   
S0553        -28.54173    10.180518    15.304828   
S0554        -28.181711   10.163115    15.442503   
S0555        -27.830124   10.122906    15.518095   
S0556        -27.486813   10.070644    15.533961   
S0557        -27.139944   10.05521     15.482581   
S0558        -26.802744   10.006575    15.374762   
S0559        -26.471094   9.9469017    15.208679   
S0560        -26.207346   12.67587     14.695656   
S0561        -26.520642   12.622935    14.818318   
S0562        -26.839471   12.570801    14.896358   
S0563        -27.096579   12.44519     14.939523   
S0564        -27.331723   12.268111    14.952625   
S0565        -27.697699   12.24594     14.902029   
S0566        -28.06467    12.221873    14.808623   
S0567        -28.4371     12.195783    14.673639   
S0568        -28.821399   12.173229    14.496631   
S0569        -28.995108   12.137274    14.334933   
S0570        -29.153308   12.118575    14.149791   
S0571        -29.297702   12.084377    13.94511    
S0572        -29.426019   12.054929    13.714619   
S0573        -29.53786    12.040482    13.456859   
S0574        -29.634717   12.018903    13.171577   
S0575        -29.713919   12.049789    12.860226   
S0576        -29.773816   12.141238    12.527933   
S0577        -29.819495   12.211918    12.168563   
S0578        -29.834003   12.205786    11.858488   
S0579        -29.882327   12.181602    11.564528   
S0580        -29.962943   12.210741    11.296703   
S0581        -30.074939   12.258559    11.049455   
S0582        -30.219992   12.314938    10.818044   
S0583        -30.406116   12.382121    10.597338   
S0584        -30.63175    12.513287    10.404353   
S0585        -30.898712   12.684174    10.231989   
S0586        -31.226624   13.213097    10.161249   
S0587        -31.254648   13.520279    10.253629   
S0588        -31.175238   13.809161    10.41403    
S0589        -31.107053   14.051439    10.574844   
S0590        -31.112009   14.277657    10.713406   
S0591        -31.128076   14.487067    10.86082    
S0592        -31.123212   14.66449     11.033537   
S0593        -31.141547   14.830438    11.209711   
S0594        -31.175916   14.984962    11.389954   
S0595        -31.172205   15.142186    11.524001   
S0596        -31.162906   15.288315    11.672755   
S0597        -31.170239   15.431215    11.824206   
S0598        -31.167609   15.55845     11.99473    
S0599        -31.184561   15.683142    12.171552   
S0600        -31.184753   15.792032    12.371148   
S0601        -31.190927   15.897946    12.585999   
S0602        -31.159857   15.972911    12.823692   
S0603        -31.112726   16.017519    13.072211   
S0604        -31.102936   15.946024    13.358104   
S0605        -31.057825   15.881898    13.635742   
S0606        -30.988602   15.807526    13.895775   
S0607        -30.907162   15.746307    14.143533   
S0608        -30.811664   15.691411    14.378709   
S0609        -30.698532   15.666138    14.609776   
S0610        -30.566858   15.698952    14.841078   
S0611        -30.420724   15.755968    15.060957   
S0612        -30.254779   15.807201    15.268605   
S0613        -29.971997   15.921001    15.395137   
S0614        -29.680814   16.014592    15.495297   
S0615        -29.384689   16.096526    15.570679   
S0616        -29.082428   16.164174    15.622209   
S0617        -28.776181   16.231631    15.654607   
S0618        -28.458383   16.276677    15.661665   
S0619        -28.129501   16.293663    15.64054    
S0620        -27.791833   16.289233    15.592975   
S0621        -27.453424   16.243018    15.514502   
S0622        -27.1431     16.156155    15.454298   
S0623        -26.841214   16.070898    15.388364   
S0624        -26.528143   16.042169    15.316908   
S0625        -26.290958   15.809334    15.265096   
S0626        -26.031879   15.678545    15.206624   
S0627        -25.702866   15.70504     15.148634   
S0628        -25.449113   15.580528    15.103409   
S0629        -25.230141   15.432666    15.04659    
S0630        -25.032623   15.298323    14.968692   
S0631        -24.883173   15.058525    14.963536   
S0632        -24.842984   14.783195    14.930836   
S0633        -24.846829   14.510478    14.898886   
S0634        -24.906427   14.234697    14.861983   
S0635        -24.941495   13.942717    14.798274   
S0636        -25.049492   13.628423    14.728165   
S0637        -25.265573   13.316368    14.666893   
S0638        -25.556177   13.013658    14.603876   
