# Supplementary material for: Interspecific variation in the limb long bones among modern rhinoceroses—extent and drivers
Source: PeerJ. 2019 Sep 26;7:e7647. doi: 10.7717/peerj.7647 (PMC6766374; doi:10.7717/peerj.7647)
Supplement: Supplemental Information 9 [file peerj-07-7647-s009.zip › Femur/Ceratotherium_simum_cottoni_C40_Femur.pts]

Version 1.0
639
S0000         -1.6698006    -18.3784      15.237482    
S0001         -1.813063     -21.421849    8.6726494    
S0002         0.69679489    -20.543616    11.25965     
S0003         -2.2479393    -15.724799    7.0978966    
S0004         -3.4115723    -18.669095    7.6179871    
S0005         -5.8042309    -11.014285    11.997301    
S0006         3.4554325     -16.993752    14.784195    
S0007         3.8305016     -20.677287    13.387859    
S0008         9.1746506     -12.525143    7.3210144    
S0009         6.1592468     -5.4126411    4.0532898    
S0010         -5.9801094    -6.0015808    3.097781     
S0011         -7.8721375    0.50411544    2.6026394    
S0012         7.2032593     12.006938     -7.0161644   
S0013         1.1702919     11.907712     -9.8336449   
S0014         -2.1642891    12.02656      -9.7643921   
S0015         -6.5851089    15.432301     -8.2205643   
S0016         -3.1429199    14.948138     0.80502472   
S0017         -0.93691692   16.253146     0.072662354  
S0018         1.9662888     13.07699      2.4237137    
S0019         1.5845749     20.555652     -5.982       
S0020         0.23772717    19.366928     -6.3361721   
S0021         -2.2200274    19.794147     -6.9545052   
S0022         -2.4517176    18.606033     -8.3685844   
S0023         -5.7905243    17.070921     -8.2838478   
S0024         -4.054184     18.865472     -6.6351997   
S0025         -1.5106849    18.328195     -8.1352638   
S0026         0.96749496    18.598149     -7.3360229   
S0027         0.57796073    -20.719133    10.896391    
S0028         0.36165171    -20.814659    10.570521    
S0029         0.14893773    -20.884489    10.265738    
S0030         -0.059949827  -20.930357    9.9706551    
S0031         -0.28942726   -20.938264    9.7046051    
S0032         -0.54450283   -20.907796    9.4726013    
S0033         -0.79171929   -20.857607    9.2324226    
S0034         -1.0139007    -20.789568    8.9714996    
S0035         -1.2476663    -20.684875    8.7354034    
S0036         -1.4727905    -20.665865    8.4763412    
S0037         -1.6786978    -20.60067     8.2312195    
S0038         -1.9067854    -20.480595    8.0376289    
S0039         -2.1235313    -20.309532    7.848365     
S0040         -2.3612799    -20.083946    7.7094269    
S0041         -2.5960073    -19.800174    7.5494255    
S0042         -2.8466549    -19.443338    7.3164124    
S0043         -3.1495932    -19.062936    7.3792862    
S0044         -3.874688     -18.557809    7.6707825    
S0045         -4.328812     -18.442169    7.7681709    
S0046         -4.6851189    -18.301198    7.9703949    
S0047         -4.9747665    -18.124115    8.1943871    
S0048         -5.2145351    -17.916409    8.4290504    
S0049         -5.4481281    -17.690584    8.6557678    
S0050         -5.6698936    -17.447502    8.8869896    
S0051         -5.9010468    -17.18744     9.1089127    
S0052         -6.127766     -16.899815    9.3200577    
S0053         -6.2458897    -16.64859     9.4299431    
S0054         -6.333263     -16.370354    9.548629     
S0055         -6.461599     -16.074606    9.6062607    
S0056         -6.5486916    -15.753493    9.6819366    
S0057         -6.6493996    -15.41187     9.716806     
S0058         -6.762719     -15.040959    9.7022141    
S0059         -6.8665749    -14.624829    9.653981     
S0060         -6.8521477    -14.194484    9.7398926    
S0061         -6.7797775    -13.797755    9.9176598    
S0062         -6.8834953    -13.394139    10.235388    
S0063         -6.9498016    -13.000372    10.501926    
S0064         -6.9625465    -12.633281    10.745472    
S0065         -6.922496     -12.290491    10.961495    
S0066         -6.8358398    -11.955467    11.131139    
S0067         -6.6855362    -11.630976    11.304971    
S0068         -6.4597778    -11.335746    11.521706    
S0069         -6.1543518    -11.162719    11.786536    
S0070         -5.5478584    -11.086004    12.256654    
S0071         -5.318383     -11.19435     12.508864    
S0072         -5.1299538    -11.384261    12.7475      
S0073         -4.9369823    -11.576869    12.983926    
S0074         -4.7497902    -11.812321    13.218767    
S0075         -4.6209229    -12.146557    13.435025    
S0076         -4.5067024    -12.526193    13.649088    
S0077         -4.4250309    -12.968509    13.853029    
S0078         -4.3881863    -13.481363    14.027139    
S0079         -4.0626816    -13.848871    14.173427    
S0080         -3.7298779    -14.192206    14.315781    
S0081         -3.4228119    -14.564555    14.362997    
S0082         -3.0550478    -14.862744    14.492049    
S0083         -2.6774855    -15.158662    14.581209    
S0084         -2.2698486    -15.420181    14.685574    
S0085         -1.8247618    -15.602762    14.875502    
S0086         -1.3623037    -15.755171    15.069739    
S0087         -0.88265839   -15.904529    15.22794     
S0088         -0.40030193   -15.833891    15.153357    
S0089         -0.0088750549 -15.85452     15.075398    
S0090         0.31185024    -15.919084    15.051582    
S0091         0.54358339    -16.081975    15.011908    
S0092         0.72576094    -16.295987    15.024768    
S0093         0.81275368    -16.622914    15.009163    
S0094         0.84502716    -17.03717     15.016714    
S0095         0.70944252    -17.559064    14.950778    
S0096         0.48874812    -18.142137    14.901538    
S0097         0.44817119    -18.559247    14.593781    
S0098         0.25216498    -18.898834    14.176328    
S0099         0.36754875    -19.267287    13.877412    
S0100         0.33809528    -19.563696    13.480524    
S0101         0.37864361    -19.834567    13.081129    
S0102         0.47345815    -20.079543    12.666239    
S0103         0.59363604    -20.29532     12.223837    
S0104         0.66532836    -20.454881    11.748106    
S0105         3.8589577     -20.571053    13.731343    
S0106         3.927063      -20.40878     14.034596    
S0107         3.992725      -20.234616    14.322391    
S0108         4.0488846     -20.071024    14.629272    
S0109         4.1450161     -19.854025    14.903212    
S0110         4.2722965     -19.591476    15.143652    
S0111         4.4093582     -19.30285     15.387111    
S0112         4.5788567     -18.965561    15.586519    
S0113         4.7938        -18.595856    15.719615    
S0114         5.4653141     -18.37769     16.077805    
S0115         6.0462791     -18.125163    16.400198    
S0116         6.5673149     -17.849799    16.626604    
S0117         7.0287704     -17.558171    16.750978    
S0118         7.4182602     -17.244484    16.799593    
S0119         7.7258263     -16.896912    16.797446    
S0120         7.9608795     -16.523431    16.722833    
S0121         8.1146088     -16.110608    16.596103    
S0122         8.2120262     -15.696201    16.359332    
S0123         8.3094421     -15.360132    16.117004    
S0124         8.4558228     -15.061209    15.891527    
S0125         8.6666069     -14.829961    15.660352    
S0126         8.9349953     -14.650897    15.430597    
S0127         9.2720421     -14.573143    15.205933    
S0128         9.6649994     -14.581331    14.9903      
S0129         10.102554     -14.611169    14.768875    
S0130         10.593778     -14.646364    14.534938    
S0131         11.170516     -14.612402    14.291164    
S0132         11.500797     -14.705753    13.789091    
S0133         11.779319     -14.859792    13.296205    
S0134         12.031071     -14.971419    12.801186    
S0135         12.235513     -15.12986     12.313062    
S0136         12.402351     -15.30489     11.826775    
S0137         12.54904      -15.474634    11.331045    
S0138         12.641645     -15.709132    10.847334    
S0139         12.661239     -16.005156    10.388703    
S0140         12.583478     -16.344073    9.9713013    
S0141         12.439615     -16.676012    9.5769379    
S0142         12.255532     -17.052069    9.3044418    
S0143         12.101295     -17.433424    9.1043617    
S0144         11.967956     -17.824625    9.0139473    
S0145         11.865788     -18.215422    8.9794655    
S0146         11.779536     -18.606824    9.061026     
S0147         11.711248     -18.997339    9.1843811    
S0148         11.676735     -19.40553     9.2865692    
S0149         11.702686     -19.848486    9.3933273    
S0150         11.440214     -19.969505    9.3335434    
S0151         11.251096     -20.079562    9.1787056    
S0152         11.105324     -20.153891    9.0030617    
S0153         10.957716     -20.174092    8.8617897    
S0154         10.814883     -20.144675    8.7416214    
S0155         10.677465     -20.066496    8.6411934    
S0156         10.554041     -19.942555    8.5511986    
S0157         10.455994     -19.777203    8.4533989    
S0158         10.366692     -19.564561    8.3703232    
S0159         10.008331     -19.618657    8.249015     
S0160         9.6470001     -19.676768    8.1617699    
S0161         9.2984215     -19.741235    8.0264008    
S0162         8.9320236     -19.806924    8.0034119    
S0163         8.5742432     -19.879608    7.945575     
S0164         8.2204605     -19.96375     7.8942581    
S0165         7.8628494     -20.052826    7.8993477    
S0166         7.5052002     -20.147971    7.9344452    
S0167         7.1158379     -20.201122    8.0390274    
S0168         6.7862892     -20.319925    8.1081764    
S0169         6.4699341     -20.420248    8.2317924    
S0170         6.1844105     -20.515208    8.3972557    
S0171         5.9332783     -20.612395    8.5975716    
S0172         5.7189339     -20.707498    8.835881     
S0173         5.5353619     -20.814066    9.1010872    
S0174         5.3758804     -20.937802    9.3894257    
S0175         5.2367786     -21.079652    9.7013794    
S0176         5.1325497     -21.218214    10.052512    
S0177         5.0555283     -21.324303    10.41828     
S0178         4.9612103     -21.386855    10.784008    
S0179         4.8448357     -21.417986    11.145971    
S0180         4.7081131     -21.415767    11.507785    
S0181         4.5445515     -21.387534    11.870169    
S0182         4.3945984     -21.266362    12.247842    
S0183         4.2230633     -21.112531    12.625154    
S0184         4.0232246     -20.927113    13.005624    
S0185         9.1523064     -12.22799     7.2486755    
S0186         9.163102      -11.921552    7.1948212    
S0187         9.2097893     -11.612893    7.1672852    
S0188         9.2344261     -11.304838    7.132634     
S0189         9.251725      -10.994514    7.0999298    
S0190         9.1697845     -10.69416     6.9993546    
S0191         9.1924095     -10.374519    6.9839462    
S0192         9.168882      -10.055089    6.9404488    
S0193         9.1047241     -9.7471672    6.8693069    
S0194         8.9849335     -9.3959732    6.8710876    
S0195         8.8402184     -9.0741867    6.82901      
S0196         8.7307465     -8.745826     6.8031212    
S0197         8.6127205     -8.4355385    6.7538383    
S0198         8.4803253     -8.1457596    6.6752831    
S0199         8.325943      -7.8875374    6.5521477    
S0200         8.1650856     -7.6497154    6.4029526    
S0201         7.9997482     -7.418486     6.2417484    
S0202         7.8234467     -7.2151779    6.0450562    
S0203         7.6221893     -6.9876114    5.7638096    
S0204         7.4207054     -6.7388428    5.5221252    
S0205         7.2293129     -6.534478     5.2623413    
S0206         7.0407043     -6.3288918    5.0245651    
S0207         6.8558952     -6.1337486    4.7988163    
S0208         6.6739235     -5.9487495    4.5860153    
S0209         6.4905991     -5.783345     4.3808517    
S0210         6.314732      -5.6064945    4.2047913    
S0211         -6.313129     -6.0045605    3.2754745    
S0212         -6.6549316    -6.1060627    3.4455223    
S0213         -6.9707069    -6.2442005    3.6315502    
S0214         -7.2532028    -6.3413692    3.8616718    
S0215         -7.5073936    -6.3885372    4.1386375    
S0216         -7.7353676    -6.3673424    4.4653332    
S0217         -7.939875     -6.3500717    4.8239815    
S0218         -8.113768     -6.2433838    5.2314034    
S0219         -8.2632706    -6.1361324    5.6714924    
S0220         -8.3680191    -6.081424     6.0723747    
S0221         -8.445565     -5.9813335    6.4524582    
S0222         -8.5046951    -5.8854755    6.8178703    
S0223         -8.542099     -5.7815075    7.171862     
S0224         -8.5538254    -5.6376469    7.5031525    
S0225         -8.5442131    -5.4884636    7.8261337    
S0226         -8.5094353    -5.2993912    8.1220512    
S0227         -8.4510765    -5.0861042    8.3972321    
S0228         -8.3713463    -4.8651039    8.6660545    
S0229         -8.3733124    -4.5367466    8.7607124    
S0230         -8.3765633    -4.1437687    8.7127441    
S0231         -8.390551     -3.7801201    8.6201958    
S0232         -8.3825928    -3.4417946    8.6420967    
S0233         -8.3800179    -3.0915359    8.5933159    
S0234         -8.3815086    -2.7421043    8.4954109    
S0235         -8.3877396    -2.408839     8.3263344    
S0236         -8.3901817    -2.0670687    8.1645073    
S0237         -8.3926979    -1.7344044    7.9595726    
S0238         -8.4542992    -1.4104562    7.7185982    
S0239         -8.5024818    -1.081587     7.4671509    
S0240         -8.5383896    -0.8180335    7.1703613    
S0241         -8.572361     -0.6981214    6.8314735    
S0242         -8.6019287    -0.59499974   6.5109154    
S0243         -8.6208481    -0.45794344   6.2070251    
S0244         -8.6306       -0.33771205   5.8996693    
S0245         -8.6304749    -0.1865706    5.6018131    
S0246         -8.6244766    -0.080283839  5.2975746    
S0247         -8.5813591    0.08327862    4.9662575    
S0248         -8.5227829    0.13310367    4.6070591    
S0249         -8.4571579    0.19998224    4.2715233    
S0250         -8.3799187    0.25302308    3.9496113    
S0251         -8.283136     0.27713904    3.6429974    
S0252         -8.1923409    0.34305432    3.3614262    
S0253         -8.095298     0.40557642    3.0934952    
S0254         -8.0144646    0.49029746    2.8210482    
S0255         -5.3379303    -10.901988    11.573172    
S0256         -4.9124367    -10.719556    11.156225    
S0257         -4.5311401    -10.476886    10.758418    
S0258         -4.1968651    -10.187312    10.382541    
S0259         -3.9059917    -9.8828407    10.010857    
S0260         -3.6543591    -9.5704292    9.6336777    
S0261         -3.4449345    -9.2327515    9.2607292    
S0262         -3.2759987    -8.8721298    8.8895889    
S0263         -3.1415075    -8.4953186    8.5146423    
S0264         -2.9075172    -8.1052536    8.2545937    
S0265         -2.6991171    -7.6846512    7.9800575    
S0266         -2.5183275    -7.2306122    7.6926476    
S0267         -2.3698315    -6.7353828    7.4030678    
S0268         -2.2464502    -6.2107243    7.0952148    
S0269         -2.152688     -5.6493011    6.7795227    
S0270         -2.0870884    -5.0534061    6.4525055    
S0271         -2.0498213    -4.4227158    6.1146839    
S0272         -2.0403807    -3.7576946    5.7652882    
S0273         -1.9779346    -3.1161644    5.4714127    
S0274         -1.9275688    -2.4930376    5.1972027    
S0275         -1.8877865    -1.8903431    4.9405537    
S0276         -1.8623968    -1.305675     4.7095871    
S0277         -1.8398104    -0.74769087   4.4805668    
S0278         -1.8296333    -0.20930202   4.2729687    
S0279         -1.8211903    0.30237174    4.0650417    
S0280         -1.8298597    0.79755712    3.8876099    
S0281         -1.8391876    1.2653438     3.7084351    
S0282         -1.8154379    1.7446741     3.5484962    
S0283         -1.8017412    2.2177835     3.3928753    
S0284         -1.8006344    2.6857931     3.2456738    
S0285         -1.8027637    3.1434359     3.0906803    
S0286         -1.8107121    3.5924553     2.9327396    
S0287         -1.8333088    4.0370731     2.7861263    
S0288         -1.8592789    4.4718929     2.6326374    
S0289         -1.8963026    4.9004471     2.4843708    
S0290         -1.9380713    5.3200066     2.3318041    
S0291         -1.9028606    5.7655979     2.2398878    
S0292         -1.8774244    6.2046963     2.136401     
S0293         -1.8667931    6.639415      2.0284824    
S0294         -1.8724188    7.0703262     1.9185408    
S0295         -1.8945375    7.4974854     1.8070646    
S0296         -1.932848     7.9207489     1.6935318    
S0297         -1.9831621    8.3387566     1.5711888    
S0298         -2.0557646    8.7547874     1.4563361    
S0299         -2.1350241    9.164045      1.3250614    
S0300         -2.1674509    9.4925278     1.2546793    
S0301         -2.1951969    9.8122986     1.1822973    
S0302         -2.2232231    10.124865     1.115741     
S0303         -2.2495956    10.429595     1.051535     
S0304         -2.2754242    10.726876     0.9919631    
S0305         -2.2964653    11.015151     0.92681589   
S0306         -2.3212809    11.297582     0.87686491   
S0307         -2.3407053    11.570857     0.81966162   
S0308         -2.3654799    11.838731     0.78224149   
S0309         -2.338846     12.166935     0.74524689   
S0310         -2.3297935    12.498859     0.7055212    
S0311         -2.348724     12.828012     0.65332613   
S0312         -2.4010799    13.158411     0.60048985   
S0313         -2.485939     13.498627     0.57040606   
S0314         -2.6013571    13.852025     0.58020611   
S0315         -2.751045     14.211543     0.64119902   
S0316         -2.9258554    14.583405     0.7010242    
S0317         3.4045738     -16.695959    14.544579    
S0318         3.3448456     -16.401178    14.26377     
S0319         3.2748745     -16.122874    13.9416      
S0320         3.1949921     -15.826933    13.626624    
S0321         3.1065363     -15.503752    13.32372     
S0322         3.0059809     -15.187871    12.995479    
S0323         2.8941889     -14.860919    12.660314    
S0324         2.7807056     -14.483382    12.35626     
S0325         2.6585875     -14.099988    12.040932    
S0326         2.5063038     -13.728984    11.689528    
S0327         2.3650949     -13.318718    11.375506    
S0328         2.2229834     -12.905818    11.058594    
S0329         2.0812366     -12.487137    10.741685    
S0330         1.9423557     -12.053622    10.43607     
S0331         1.8033278     -11.617088    10.126238    
S0332         1.6651169     -11.174381    9.815432     
S0333         1.5296333     -10.717342    9.5151749    
S0334         1.3972426     -10.243898    9.2296074    
S0335         1.3013207     -9.6834267    8.887793     
S0336         1.2181324     -9.1266373    8.564785     
S0337         1.1491148     -8.5713936    8.2651329    
S0338         1.0917081     -8.0247993    7.976442     
S0339         1.0483243     -7.4810425    7.7097252    
S0340         1.0174969     -6.9431854    7.4594879    
S0341         0.99393082    -6.4222542    7.2022713    
S0342         0.98443708    -5.9038353    6.9675827    
S0343         0.98651447    -5.3939156    6.7426712    
S0344         1.0268407     -4.8828163    6.5148552    
S0345         1.0543647     -4.3720734    6.2805809    
S0346         1.0705003     -3.857534     6.0491646    
S0347         1.0781462     -3.3332169    5.8337307    
S0348         1.0744245     -2.8055044    5.6202888    
S0349         1.0592514     -2.2743454    5.4088524    
S0350         1.0341306     -1.7369867    5.2059196    
S0351         0.99641838    -1.1979685    5.0003109    
S0352         0.94834757    -0.65340486   4.8014103    
S0353         0.94160709    -0.21369052   4.6415287    
S0354         0.92992878    0.23836708    4.4677555    
S0355         0.91906719    0.71122093    4.3023907    
S0356         0.90941095    1.2047654     4.1448105    
S0357         0.89180431    1.7078646     3.966547     
S0358         0.87943392    2.2360023     3.8076969    
S0359         0.8579875     2.7739918     3.6272602    
S0360         0.84580383    3.3389309     3.4746937    
S0361         0.82357464    3.914098      3.2993435    
S0362         0.87212172    4.370166      3.1526541    
S0363         0.91437511    4.8439064     3.0095623    
S0364         0.94934931    5.3356667     2.8688591    
S0365         0.98239603    5.8484077     2.7426573    
S0366         1.0134116     6.3819763     2.630444     
S0367         1.0406903     6.935733      2.5278704    
S0368         1.0690654     7.5112442     2.4464634    
S0369         1.094753      8.1071396     2.3772148    
S0370         1.1218789     8.7243019     2.3327705    
S0371         1.1596228     9.1852768     2.2993359    
S0372         1.2088273     9.6507904     2.2715509    
S0373         1.2720813     10.12141      2.2547098    
S0374         1.3477581     10.598663     2.2359095    
S0375         1.4379808     11.084178     2.2247414    
S0376         1.5425814     11.57967      2.2232529    
S0377         1.6622808     12.084638     2.2410942    
S0378         1.7968813     12.598248     2.2810602    
S0379         -2.9440611    14.980052     0.89972067   
S0380         -2.6706524    15.116409     0.8800148    
S0381         -2.4236238    15.263705     0.79814024   
S0382         -2.2187057    15.412408     0.66182532   
S0383         -2.0040215    15.563499     0.53733077   
S0384         -1.78699      15.733591     0.39136391   
S0385         -1.5460562    15.93084      0.2381954    
S0386         -1.2396161    16.113123     0.14968491   
S0387         -0.66584415   16.366798     0.2190352    
S0388         -0.41205025   16.386397     0.41625109   
S0389         -0.19005029   16.350639     0.62772455   
S0390         -0.024692737  16.248441     0.85551119   
S0391         0.13968785    16.134506     1.0754319    
S0392         0.3060328     15.9952       1.2970202    
S0393         0.4874507     15.827058     1.5216849    
S0394         0.58525209    15.589227     1.7652721    
S0395         0.66350412    15.31507      2.0162529    
S0396         0.74092865    15.111002     2.1352392    
S0397         0.8030385     14.880902     2.2413877    
S0398         0.91524343    14.655817     2.3233084    
S0399         1.0299607     14.406041     2.3918097    
S0400         1.2175806     14.209984     2.4136349    
S0401         1.367293      13.938818     2.4421305    
S0402         1.5082096     13.555464     2.53876      
S0403         1.7404053     13.316507     2.5122988    
S0404         2.3504539     13.038234     2.0219109    
S0405         2.6280977     13.218172     1.5089983    
S0406         2.8949224     13.351244     1.1129524    
S0407         3.1028906     13.579198     0.79946833   
S0408         3.2612366     13.852744     0.57824697   
S0409         3.3662216     14.157747     0.44598222   
S0410         3.4563789     14.426173     0.32635882   
S0411         3.5360592     14.701048     0.21685548   
S0412         3.587434      15.031194     0.15987629   
S0413         3.8034309     15.219905     0.31822808   
S0414         3.9186668     15.451346     0.49835286   
S0415         3.9755543     15.716624     0.63779235   
S0416         3.9799568     16.014638     0.73004594   
S0417         3.9530582     16.348209     0.77027836   
S0418         3.884573      16.716666     0.76516738   
S0419         3.7996605     17.125348     0.71166892   
S0420         3.7352364     17.583984     0.60192981   
S0421         3.5867352     18.070328     0.45762568   
S0422         3.5054813     18.333969     0.19012136   
S0423         3.4790848     18.604024     -0.12049602  
S0424         3.49193       18.86499      -0.46685433  
S0425         3.4864719     19.11718      -0.83460665  
S0426         3.4551273     19.365099     -1.2232253   
S0427         3.4513672     19.606613     -1.643615    
S0428         3.430468      19.846986     -2.0870394   
S0429         3.3859943     20.085213     -2.5530247   
S0430         3.2634071     20.305127     -3.033617    
S0431         3.102927      20.504967     -3.5115223   
S0432         2.9157875     20.657263     -3.9486916   
S0433         2.7195379     20.763629     -4.346249    
S0434         2.5331697     20.832597     -4.7101856   
S0435         2.3446671     20.859392     -5.0369614   
S0436         2.1478779     20.839272     -5.3214836   
S0437         1.9522921     20.777881     -5.5678436   
S0438         1.7704569     20.687817     -5.7924248   
S0439         1.4569897     20.458067     -6.0830544   
S0440         1.3189966     20.353493     -6.1767159   
S0441         1.1758118     20.230472     -6.2308178   
S0442         1.0320438     20.101016     -6.2709286   
S0443         0.8923089     19.958328     -6.2807213   
S0444         0.75527844    19.801135     -6.2640808   
S0445         0.60490131    19.63882      -6.2529854   
S0446         0.42756238    19.490692     -6.2807709   
S0447         -0.03405107   19.120355     -6.4656303   
S0448         -0.31398804   18.962029     -6.5922234   
S0449         -0.58765159   18.879269     -6.7241173   
S0450         -0.85107222   18.86403      -6.8542854   
S0451         -1.125648     18.911046     -6.9181961   
S0452         -1.397411     19.028259     -6.9677917   
S0453         -1.6581215    19.227455     -7.052079    
S0454         -1.9393919    19.492015     -7.0521484   
S0455         -2.5387503    20.058263     -6.7018379   
S0456         -2.816411     20.271207     -6.4024979   
S0457         -3.0650562    20.456317     -6.092733    
S0458         -3.2468552    20.580641     -5.746138    
S0459         -3.3459064    20.638522     -5.3755367   
S0460         -3.4506157    20.694202     -5.0099476   
S0461         -3.5090313    20.706313     -4.6265011   
S0462         -3.5819134    20.719165     -4.2289494   
S0463         -3.6224014    20.702026     -3.8092388   
S0464         -3.707452     20.608923     -3.324752    
S0465         -3.7875656    20.489978     -2.8603979   
S0466         -3.8649456    20.346878     -2.4160765   
S0467         -3.9295624    20.173453     -1.9925812   
S0468         -3.9958221    19.978984     -1.5890174   
S0469         -4.0573402    19.759435     -1.2059062   
S0470         -4.1310383    19.523354     -0.83968592  
S0471         -4.1893684    19.256384     -0.49534702  
S0472         -4.2259872    18.956744     -0.17701262  
S0473         -4.2470066    18.596947     0.13717462   
S0474         -4.2318867    18.220552     0.39672873   
S0475         -4.2027264    17.831905     0.61280718   
S0476         -4.174271     17.425294     0.79741821   
S0477         -4.1015285    16.983461     0.93283634   
S0478         -3.9894123    16.50032      1.024782     
S0479         -3.769714     15.990157     1.0256006    
S0480         -3.4966076    15.457619     0.96503763   
S0481         1.3809649     11.583163     -9.6773712   
S0482         1.6550489     11.307063     -9.5932587   
S0483         1.9542122     11.111334     -9.5678345   
S0484         2.2551523     10.993382     -9.581588    
S0485         2.550279      10.927636     -9.6045197   
S0486         2.8462967     10.910674     -9.6416489   
S0487         3.1572868     10.920958     -9.6499825   
S0488         3.4811737     10.997669     -9.6872147   
S0489         3.8090317     11.13999      -9.7660378   
S0490         4.1675064     11.19455      -9.9334076   
S0491         4.4560463     11.274766     -10.168047   
S0492         4.6946789     11.383181     -10.411838   
S0493         4.8844532     11.520237     -10.65974    
S0494         5.0044476     11.693239     -10.91377    
S0495         5.1192757     11.880372     -11.161997   
S0496         5.2145912     12.08502      -11.416082   
S0497         5.2772255     12.31151      -11.679282   
S0498         5.3255257     12.552811     -11.954813   
S0499         5.4094051     12.874319     -12.098994   
S0500         5.5012001     13.199077     -12.206576   
S0501         5.5981964     13.527902     -12.277115   
S0502         5.6974205     13.861797     -12.310502   
S0503         5.8486328     14.178333     -12.304691   
S0504         5.9773033     14.512944     -12.263062   
S0505         6.1454132     14.843053     -12.186032   
S0506         6.2926041     15.190163     -12.074142   
S0507         6.3669876     15.54906      -11.914136   
S0508         6.3971989     15.796257     -11.677328   
S0509         6.3783436     16.038203     -11.436505   
S0510         6.3472862     16.275087     -11.195071   
S0511         6.2862335     16.506522     -10.951833   
S0512         6.2154804     16.735649     -10.703702   
S0513         6.1200817     16.96145      -10.450232   
S0514         5.9996704     17.184235     -10.190279   
S0515         5.8249599     17.395209     -9.9371323   
S0516         5.5912354     17.588309     -9.7045769   
S0517         5.3525719     17.801953     -9.499958    
S0518         5.1113335     18.002905     -9.2959793   
S0519         4.8569477     18.184227     -9.1023849   
S0520         4.589473      18.343108     -8.9202576   
S0521         4.3114811     18.479573     -8.7463371   
S0522         4.0221767     18.592249     -8.5783791   
S0523         3.723716      18.683528     -8.4104492   
S0524         3.4653618     18.803194     -8.2141983   
S0525         3.2341904     18.939305     -8.0153778   
S0526         2.9414907     19.137724     -7.7983116   
S0527         2.656629      19.272552     -7.6172447   
S0528         2.3868605     19.365236     -7.4704391   
S0529         2.1223196     19.368547     -7.3601852   
S0530         1.868033      19.352498     -7.2844902   
S0531         1.6209873     19.261813     -7.2441185   
S0532         1.3839532     19.105876     -7.2386299   
S0533         1.1650977     18.881511     -7.2688126   
S0534         0.89410706    18.428175     -7.44673     
S0535         0.8619833     18.224191     -7.6234047   
S0536         0.86358089    18.022574     -7.8284454   
S0537         0.95612144    17.851872     -8.0165771   
S0538         1.0569876     17.700407     -8.2302002   
S0539         1.0982578     17.537521     -8.5219353   
S0540         1.0223421     17.353816     -8.9085464   
S0541         0.94978409    17.172102     -9.336441    
S0542         0.75775232    17.025792     -9.7798691   
S0543         0.62568555    16.744102     -10.058258   
S0544         0.54024549    16.45955      -10.326262   
S0545         0.49303889    16.178496     -10.582637   
S0546         0.41901445    15.900833     -10.79669    
S0547         0.35853879    15.621881     -10.988149   
S0548         0.37865453    15.347865     -11.181525   
S0549         0.41404791    15.074707     -11.347116   
S0550         0.4368114     14.799548     -11.484267   
S0551         0.46268702    14.525662     -11.60743    
S0552         0.50360465    14.085527     -11.551817   
S0553         0.54502091    13.682437     -11.463412   
S0554         0.54564939    13.315826     -11.343322   
S0555         0.61814461    12.987448     -11.183273   
S0556         0.66227336    12.696749     -10.983505   
S0557         0.73632321    12.444421     -10.742142   
S0558         0.79455714    12.232951     -10.441826   
S0559         0.95375996    12.05543      -10.131534   
S0560         -2.053116     12.283946     -9.9639503   
S0561         -1.9236759    12.540099     -10.137858   
S0562         -1.8147905    12.801361     -10.284008   
S0563         -1.7311047    13.069363     -10.400598   
S0564         -1.6900644    13.348982     -10.482509   
S0565         -1.5657778    13.614029     -10.547762   
S0566         -1.4313921    13.878093     -10.589406   
S0567         -1.3158467    14.148302     -10.600867   
S0568         -1.2214507    14.426714     -10.578107   
S0569         -1.1436187    14.568674     -10.469505   
S0570         -1.1105358    14.728853     -10.348833   
S0571         -1.0504192    14.888495     -10.21554    
S0572         -1.0232863    15.063477     -10.068884   
S0573         -1.0369371    15.254407     -9.9157303   
S0574         -1.0531135    15.453154     -9.745784    
S0575         -1.1009889    15.66519      -9.5665306   
S0576         -1.1553711    15.886336     -9.3696831   
S0577         -1.1852583    16.114009     -9.1525894   
S0578         -1.154917     16.421805     -8.9242874   
S0579         -1.1229052    16.712842     -8.7232361   
S0580         -1.1203803    16.989253     -8.552063    
S0581         -1.1309112    17.250987     -8.4098717   
S0582         -1.1665998    17.497379     -8.2967773   
S0583         -1.2121318    17.731142     -8.2120918   
S0584         -1.2997384    17.943672     -8.1577515   
S0585         -1.3872016    18.147711     -8.1304024   
S0586         -1.7466753    18.588821     -8.0955643   
S0587         -2.2609287    18.751016     -8.1411461   
S0588         -2.6864687    18.455206     -8.2451256   
S0589         -2.9689554    18.275139     -8.3108521   
S0590         -3.2145363    18.155687     -8.3694046   
S0591         -3.4462765    18.064111     -8.4317665   
S0592         -3.672271     17.99733      -8.5039803   
S0593         -3.8792469    17.939249     -8.5875832   
S0594         -4.0537373    17.882832     -8.6833031   
S0595         -4.2964134    17.803952     -8.7755867   
S0596         -4.5198658    17.718393     -8.8736488   
S0597         -4.7283665    17.63784      -8.9793007   
S0598         -4.9079052    17.534071     -9.0919777   
S0599         -5.0715057    17.435814     -9.2129204   
S0600         -5.2230843    17.346425     -9.3413544   
S0601         -5.3452274    17.24028      -9.4775078   
S0602         -5.4524391    17.138591     -9.6206856   
S0603         -5.550351     17.046057     -9.7721909   
S0604         -5.5697613    16.966055     -10.007799   
S0605         -5.5922508    16.871036     -10.239368   
S0606         -5.5750858    16.744481     -10.456669   
S0607         -5.5631119    16.60546      -10.670337   
S0608         -5.5335842    16.447594     -10.875698   
S0609         -5.4793205    16.272705     -11.073704   
S0610         -5.4472149    16.077475     -11.269308   
S0611         -5.3919163    15.863629     -11.458552   
S0612         -5.3671276    15.626492     -11.633795   
S0613         -5.3425987    15.306953     -11.667601   
S0614         -5.4012897    14.988454     -11.650929   
S0615         -5.4745468    14.680408     -11.606447   
S0616         -5.5555496    14.383546     -11.534353   
S0617         -5.6378571    14.096255     -11.430513   
S0618         -5.6924816    13.810172     -11.285854   
S0619         -5.7425602    13.529291     -11.104156   
S0620         -5.8039776    13.256865     -10.884267   
S0621         -5.7978024    12.976442     -10.637836   
S0622         -5.8035061    12.613868     -10.464362   
S0623         -5.7990929    12.284516     -10.306297   
S0624         -5.7668251    11.98176      -10.169795   
S0625         -5.7073521    11.702077     -10.055175   
S0626         -5.592868     11.455848     -9.961557    
S0627         -5.4383129    11.241466     -9.8890839   
S0628         -5.241803     11.064084     -9.8396469   
S0629         -5.0421345    10.877322     -9.8021065   
S0630         -4.7752174    10.757589     -9.7953194   
S0631         -4.3140652    10.661723     -9.5893326   
S0632         -3.9175129    10.562095     -9.4047279   
S0633         -3.5532524    10.534184     -9.2747437   
S0634         -3.2194893    10.576544     -9.1992081   
S0635         -2.9289536    10.716389     -9.1950905   
S0636         -2.6892126    10.943317     -9.2564514   
S0637         -2.4710922    11.224678     -9.3643944   
S0638         -2.2832899    11.582063     -9.532753    
