# Supplementary material for: Interspecific variation in the limb long bones among modern rhinoceroses—extent and drivers
Source: PeerJ. 2019 Sep 26;7:e7647. doi: 10.7717/peerj.7647 (PMC6766374; doi:10.7717/peerj.7647)
Supplement: Supplemental Information 9 [file peerj-07-7647-s009.zip › Femur/Ceratotherium_simum_NSM_Z_2010_44_Femur_miroir.pts]

Version 1.0
639
S0000         -7.1272373    0.77773637    4.5883584    
S0001         -6.2331276    8.8185444     5.612052     
S0002         -4.513298     7.3069911     5.3028769    
S0003         -5.1475005    7.4447255     12.786517    
S0004         -8.0035543    8.8653316     9.17589      
S0005         -11.597099    -1.2729207    12.913624    
S0006         0.14984894    -0.5850122    7.7503891    
S0007         -0.70661068   3.0323937     4.5918713    
S0008         7.3077326     4.2157903     13.764287    
S0009         2.8213148     5.2343736     25.506544    
S0010         -10.995689    8.3360472     24.107294    
S0011         -11.581416    7.3561726     33.632809    
S0012         6.1292953     8.0259771     47.259129    
S0013         -0.55518198   11.807116     47.594131    
S0014         -3.4885695    11.713766     48.69315     
S0015         -9.6023598    9.251997      51.371674    
S0016         -6.3451014    0.9926942     45.317387    
S0017         -3.9147043    0.29568744    47.114204    
S0018         -1.6354475    -1.6236402    42.658661    
S0019         -0.4950099    3.4375005     54.610348    
S0020         -2.7343309    5.1517577     53.193439    
S0021         -5.1218128    4.5959764     54.664574    
S0022         -5.7502747    6.1647086     53.779713    
S0023         -8.6509151    8.2895441     52.704472    
S0024         -7.8617921    4.7137599     52.430599    
S0025         -3.9007607    7.0643549     53.428955    
S0026         -0.46229553   5.856319      53.895973    
S0027         -4.5610528    7.5686789     5.5905552    
S0028         -4.5790739    7.8198423     5.8850894    
S0029         -4.7126641    8.0027714     6.1642642    
S0030         -4.805654     8.1777573     6.4460754    
S0031         -4.9606829    8.3006258     6.7016821    
S0032         -5.1115675    8.4013615     6.9542832    
S0033         -5.2054663    8.5067625     7.2356544    
S0034         -5.3503261    8.5651646     7.4939008    
S0035         -5.4673429    8.6137552     7.7673969    
S0036         -5.716444     8.6147985     8.1162863    
S0037         -5.8940558    8.6460466     8.4548883    
S0038         -6.0505052    8.7135067     8.7526674    
S0039         -6.2252049    8.8108225     8.9953089    
S0040         -6.4790463    8.871357      9.1624203    
S0041         -6.8053474    8.8643904     9.2526321    
S0042         -7.1620049    8.8436127     9.2814484    
S0043         -7.5542469    8.8562412     9.258441     
S0044         -8.3403254    8.6185341     9.1785326    
S0045         -8.7040138    8.380599      9.2008038    
S0046         -9.0197592    8.0409279     9.2037287    
S0047         -9.3227959    7.6604409     9.2049217    
S0048         -9.6954212    7.3338699     9.2513723    
S0049         -9.9673052    6.8594432     9.2454987    
S0050         -10.319191    6.4549189     9.2947855    
S0051         -10.599257    5.9315224     9.304513     
S0052         -10.870286    5.3556027     9.3108387    
S0053         -11.255826    4.8939319     9.4010096    
S0054         -11.4592      4.2204485     9.4470968    
S0055         -11.772882    3.8795514     9.6117678    
S0056         -11.935568    3.377624      9.7575426    
S0057         -12.168929    3.1536248     9.9904327    
S0058         -12.277759    2.8162901     10.224229    
S0059         -12.294641    2.4194186     10.4623      
S0060         -12.309205    2.1643841     10.768355    
S0061         -12.233206    1.8428849     11.061013    
S0062         -12.258594    1.6438754     11.413652    
S0063         -12.242339    1.3576399     11.703349    
S0064         -12.198319    0.98587078    11.926394    
S0065         -12.14257     0.62109739    12.131082    
S0066         -12.078744    0.32924491    12.377888    
S0067         -12.010521    0.10981286    12.75321     
S0068         -11.91321     -0.31787631   13.019694    
S0069         -11.7832      -0.87084353   13.100221    
S0070         -11.182643    -1.350274     12.749763    
S0071         -10.800234    -1.5796393    12.765104    
S0072         -10.429465    -1.7168233    12.604573    
S0073         -10.12242     -1.7154533    12.238975    
S0074         -9.708004     -1.9420899    12.063415    
S0075         -9.3831425    -1.980871     11.631519    
S0076         -9.0491982    -2.0176761    11.137991    
S0077         -8.7498608    -2.0026779    10.538885    
S0078         -8.4320803    -1.9788761    9.8661957    
S0079         -8.1962433    -1.8236182    9.4331512    
S0080         -8.0165052    -1.6409878    9.0102978    
S0081         -7.8188396    -1.3931234    8.6165981    
S0082         -7.5027385    -1.2721941    8.2874994    
S0083         -7.1219597    -1.2082243    8.0057039    
S0084         -6.6750846    -1.2285541    7.7762351    
S0085         -6.1736536    -1.2641252    7.5892091    
S0086         -5.6093593    -1.3496388    7.4517274    
S0087         -5.0046797    -1.377679     7.3259349    
S0088         -4.537056     -1.3002986    7.0977259    
S0089         -4.1837296    -1.1813216    6.8828998    
S0090         -3.8883696    -1.117599     6.6466627    
S0091         -3.6735451    -0.9931106    6.3572402    
S0092         -3.5547507    -0.75662142   6.018312     
S0093         -3.6147506    -0.33075342   5.6721563    
S0094         -3.9449902    0.25007936    5.3677645    
S0095         -3.9960556    0.77231079    4.8580632    
S0096         -4.4279737    1.4734725     4.4377069    
S0097         -4.3602653    2.00843       4.3454766    
S0098         -4.2277765    2.6088276     4.2483721    
S0099         -4.1193361    3.245986      4.1938448    
S0100         -4.2534752    3.8053391     4.3295994    
S0101         -4.4558072    4.3594031     4.5427313    
S0102         -4.6009598    4.981142      4.7412333    
S0103         -4.4702649    5.770649      4.8324184    
S0104         -4.4132886    6.5523133     5.0198436    
S0105         -0.61617464   2.6264648     4.56499      
S0106         -0.5227741    2.2165153     4.5733695    
S0107         -0.41505098   1.8051281     4.6255107    
S0108         -0.25559506   1.4071764     4.7469807    
S0109         -0.13367093   0.98994243    4.8423605    
S0110         0.0057345927  0.57100797    4.9749646    
S0111         0.13082565    0.12835772    5.1198301    
S0112         0.35686553    -0.25606027   5.3497548    
S0113         0.59528261    -0.62416792   5.6078653    
S0114         0.75102884    -1.0402994    5.980135     
S0115         0.99752057    -1.3576155    6.3690391    
S0116         1.2647287     -1.6509148    6.7401309    
S0117         1.5857294     -1.8862261    7.0949969    
S0118         1.9195951     -2.101042     7.4388003    
S0119         2.2509544     -2.3189397    7.7873592    
S0120         2.6436219     -2.4698849    8.1169825    
S0121         3.0829306     -2.5570409    8.425437     
S0122         3.5406339     -2.6294754    8.7335396    
S0123         4.1339121     -2.708576     8.8848104    
S0124         4.7248154     -2.6464281    8.9817705    
S0125         5.29778       -2.623287     9.102356     
S0126         5.8236012     -2.4496799    9.1583471    
S0127         6.3274865     -2.2827425    9.2253561    
S0128         6.8642263     -2.1799927    9.3249006    
S0129         7.3079233     -1.9196841    9.3649158    
S0130         7.7646809     -1.676717     9.4155703    
S0131         8.1911716     -1.3870505    9.4536734    
S0132         8.4106274     -0.87889528   9.6748962    
S0133         8.6556892     -0.42042351   9.8738451    
S0134         8.7791939     0.11246859    10.00777     
S0135         9.0697851     0.5217678     10.197982    
S0136         9.2772055     0.99735034    10.352879    
S0137         9.4072113     1.5240575     10.465992    
S0138         9.4406986     2.0900927     10.511086    
S0139         9.4516277     2.6692834     10.537382    
S0140         9.4031353     3.2578309     10.508727    
S0141         9.3287773     3.8865602     10.362039    
S0142         9.2563229     4.4212184     10.156966    
S0143         9.186861      4.8581266     9.8976059    
S0144         9.1765804     5.2822742     9.6236343    
S0145         9.0850325     5.48175       9.2418251    
S0146         8.9995813     5.5875688     8.8243647    
S0147         8.9269447     5.6241956     8.3711967    
S0148         8.9494228     5.7215414     7.8811374    
S0149         9.054657      5.821682      7.3248677    
S0150         8.5758352     5.96244       7.4736662    
S0151         8.25387       6.2879076     7.6141238    
S0152         8.0019855     6.6940932     7.7834196    
S0153         7.6293373     6.9278803     7.8989329    
S0154         7.2521143     7.1405892     7.9962397    
S0155         6.8445148     7.290328      8.058712     
S0156         6.4426823     7.4280977     8.1104784    
S0157         6.0727859     7.6062493     8.171669     
S0158         5.7203493     7.8166952     8.2290707    
S0159         5.3189259     7.8633642     8.3205738    
S0160         4.9224358     7.873992      8.3722677    
S0161         4.5431328     7.8829603     8.3917265    
S0162         4.1834912     8.010108      8.4028845    
S0163         3.822643      8.0334396     8.3600292    
S0164         3.4785528     7.9926534     8.2701187    
S0165         3.1357174     8.0449142     8.1680708    
S0166         2.7940934     8.1081095     8.0380754    
S0167         2.4696405     8.1185017     7.8629217    
S0168         2.1763966     8.0716429     7.5625515    
S0169         1.8967062     7.9817677     7.2640357    
S0170         1.6265039     7.8633122     6.9705911    
S0171         1.3763403     7.6785269     6.6824632    
S0172         1.1219916     7.5127125     6.3978405    
S0173         0.88869226    7.282414      6.1202002    
S0174         0.67223072    7.0120111     5.8502874    
S0175         0.47323668    6.7078805     5.5880237    
S0176         0.2428315     6.4224396     5.3119578    
S0177         0.043288063   6.067203      5.119823     
S0178         -0.20027059   5.7038832     4.9509869    
S0179         -0.30530682   5.2974396     4.8260155    
S0180         -0.36142686   4.9042754     4.7272282    
S0181         -0.4449079    4.5234628     4.6461639    
S0182         -0.59159273   4.1397352     4.5530071    
S0183         -0.60592896   3.7724006     4.5429912    
S0184         -0.64846534   3.4036977     4.5629692    
S0185         7.3389912     4.1175032     14.19634     
S0186         7.3118653     4.0195422     14.633364    
S0187         7.2169046     3.9333839     15.063219    
S0188         6.9756498     3.9121327     15.468172    
S0189         6.8504753     3.7821038     15.886147    
S0190         6.7745996     3.5873935     16.310551    
S0191         6.7180557     3.348912      16.736006    
S0192         6.6168036     3.1046491     17.15551     
S0193         6.525568      2.8209198     17.576225    
S0194         6.4081898     2.7539084     18.025459    
S0195         6.3024864     2.6645997     18.461908    
S0196         6.1236248     2.6487656     18.876568    
S0197         5.9475636     2.6314054     19.275791    
S0198         5.7710171     2.5981777     19.662188    
S0199         5.5741191     2.5870059     20.030987    
S0200         5.3562193     2.609458      20.379528    
S0201         5.1335754     2.6062121     20.717934    
S0202         4.8995008     2.5949755     21.044607    
S0203         4.7835312     2.6356583     21.420935    
S0204         4.6789031     2.6821814     21.82494     
S0205         4.5203066     2.7299626     22.283888    
S0206         4.2753215     2.7527385     22.83795     
S0207         4.044023      3.0522397     23.325653    
S0208         3.7751184     3.4301748     23.848837    
S0209         3.4993303     3.8329685     24.467808    
S0210         3.1075542     4.5949416     24.856915    
S0211         -11.373489    8.4104729     24.339584    
S0212         -11.748072    8.396143      24.517904    
S0213         -12.133824    8.3148279     24.602053    
S0214         -12.478024    8.0944881     24.750866    
S0215         -12.83016     7.8154659     24.804247    
S0216         -13.435308    7.5541158     24.377665    
S0217         -13.867065    7.0907469     24.307924    
S0218         -14.144526    6.5264459     24.358768    
S0219         -14.228578    5.8968458     24.410316    
S0220         -14.208819    5.1475172     24.202068    
S0221         -14.287469    4.5113745     24.148365    
S0222         -14.431255    3.9101536     23.81303     
S0223         -14.475493    3.4394569     23.935123    
S0224         -14.528283    3.0882242     24.257366    
S0225         -14.640421    2.9563439     24.869616    
S0226         -14.713734    2.9213893     25.448444    
S0227         -14.656841    2.7425537     25.95723     
S0228         -14.585752    2.5053871     26.717491    
S0229         -14.526011    2.5278709     27.132523    
S0230         -14.448255    2.520782      27.544252    
S0231         -14.365955    2.5411737     27.951172    
S0232         -14.291328    2.5512092     28.361887    
S0233         -14.215674    2.5958743     28.773504    
S0234         -14.109653    2.7633533     29.156742    
S0235         -14.01494     2.9070714     29.554043    
S0236         -13.910881    3.0971498     29.943951    
S0237         -13.800569    3.3085623     30.340609    
S0238         -13.751904    3.6790125     30.767662    
S0239         -13.70447     4.0757742     31.087709    
S0240         -13.658777    4.3592567     31.541788    
S0241         -13.616388    4.6738439     31.878702    
S0242         -13.567023    4.998816      32.044594    
S0243         -13.525505    5.2687669     32.306046    
S0244         -13.46421     5.5420842     32.43269     
S0245         -13.435287    5.7637153     32.664772    
S0246         -13.409643    5.966145      32.834152    
S0247         -13.386766    6.2768354     32.962906    
S0248         -13.315664    6.5478973     33.071117    
S0249         -13.197637    6.7771516     33.160431    
S0250         -13.065904    6.9703197     33.337864    
S0251         -12.849319    7.1208463     33.382305    
S0252         -12.607263    7.2405233     33.483471    
S0253         -12.31385     7.3197689     33.554005    
S0254         -11.954798    7.3436389     33.547062    
S0255         -11.250214    -0.92931265   13.033556    
S0256         -10.904555    -0.58383936   13.167155    
S0257         -10.570423    -0.28578779   13.37419     
S0258         -10.244343    -0.019723788  13.628082    
S0259         -9.9199448    0.24736466    13.895372    
S0260         -9.5905037    0.54470253    14.156918    
S0261         -9.2767258    0.77834505    14.49264     
S0262         -8.9675083    1.0008229     14.856435    
S0263         -8.6483879    1.2606226     15.220459    
S0264         -8.3018818    1.5037099     15.662056    
S0265         -7.9829702    1.7325517     16.122934    
S0266         -7.7043829    1.9249454     16.616667    
S0267         -7.449861     2.1166835     17.121727    
S0268         -7.2410417    2.271765      17.659094    
S0269         -7.0539207    2.4294009     18.205477    
S0270         -6.8843098    2.591814      18.760445    
S0271         -6.7491283    2.7351775     19.337141    
S0272         -6.6328759    2.8791351     19.925997    
S0273         -6.5447783    2.9851902     20.389175    
S0274         -6.4791694    3.0554028     20.891645    
S0275         -6.3539281    3.1888897     21.393457    
S0276         -6.2647729    3.2700696     21.940683    
S0277         -6.1529746    3.3700962     22.506573    
S0278         -6.074955     3.4199164     23.112646    
S0279         -5.9883652    3.4710512     23.741344    
S0280         -5.8405938    3.589587      24.380907    
S0281         -5.738379     3.6423948     25.059837    
S0282         -5.695219     3.6484673     25.639994    
S0283         -5.6417155    3.6686659     26.23258     
S0284         -5.5488014    3.7281806     26.835955    
S0285         -5.4710732    3.7667623     27.45775     
S0286         -5.4316354    3.7631998     28.098488    
S0287         -5.4126401    3.7359896     28.755184    
S0288         -5.3897443    3.7089972     29.426928    
S0289         -5.3452129    3.7020743     30.115973    
S0290         -5.31146      3.6830008     30.822615    
S0291         -5.3012705    3.6170418     31.605791    
S0292         -5.2619238    3.5881212     32.359135    
S0293         -5.2529368    3.52104       33.079041    
S0294         -5.2474451    3.4490354     33.767487    
S0295         -5.2099733    3.4205432     34.424622    
S0296         -5.1940756    3.3636634     35.049473    
S0297         -5.1613636    3.3299398     35.642914    
S0298         -5.1275659    3.2977741     36.204929    
S0299         -5.0992327    3.2588437     36.73494     
S0300         -5.0897584    3.188554      37.22657     
S0301         -5.077579     3.1248047     37.72876     
S0302         -5.0905085    3.0359862     38.236027    
S0303         -5.1049614    2.9488387     38.753113    
S0304         -5.1387215    2.8440166     39.275475    
S0305         -5.1717453    2.7429368     39.80864     
S0306         -5.2186394    2.6299605     40.348446    
S0307         -5.2686977    2.5164211     40.898273    
S0308         -5.323081     2.4012713     41.457909    
S0309         -5.3531623    2.2774007     41.855587    
S0310         -5.3830843    2.1682589     42.267376    
S0311         -5.3995275    2.0891752     42.694462    
S0312         -5.4609914    1.9753746     43.122959    
S0313         -5.5446672    1.8518957     43.566025    
S0314         -5.6589704    1.7090058     44.031574    
S0315         -5.8244295    1.5237386     44.514488    
S0316         -6.0535631    1.282944      44.985996    
S0317         -0.044364851  -0.34804219   8.1193619    
S0318         -0.21819922   -0.099430986  8.5039978    
S0319         -0.37498775   0.14858919    8.9111843    
S0320         -0.52920997   0.34784716    9.3673191    
S0321         -0.66455579   0.54894614    9.8441238    
S0322         -0.78167248   0.74852717    10.34342     
S0323         -0.88153589   0.97551018    10.852418    
S0324         -0.96619236   1.1543745     11.406024    
S0325         -1.038949     1.35385       11.973994    
S0326         -1.0954846    1.5021622     12.522833    
S0327         -1.1666588    1.6860298     13.055708    
S0328         -1.2191429    1.7825744     13.609902    
S0329         -1.2876642    1.9252074     14.146588    
S0330         -1.3483057    2.0205295     14.691087    
S0331         -1.4087669    2.102725      15.234029    
S0332         -1.4764172    2.1970124     15.770691    
S0333         -1.5565298    2.3088408     16.301664    
S0334         -1.6305734    2.3835368     16.836676    
S0335         -1.8086176    2.398803      17.420391    
S0336         -1.9774545    2.4360318     18.007906    
S0337         -2.1279716    2.477905      18.601862    
S0338         -2.2625937    2.5616271     19.199127    
S0339         -2.3720398    2.5871985     19.808666    
S0340         -2.4642317    2.6338034     20.423306    
S0341         -2.5375175    2.6995802     21.043798    
S0342         -2.5918655    2.7412131     21.672554    
S0343         -2.6274385    2.7961912     22.307539    
S0344         -2.6751928    2.8432691     22.877804    
S0345         -2.7107179    2.8719597     23.46904     
S0346         -2.7306294    2.8808177     24.080677    
S0347         -2.7367432    2.8836486     24.712381    
S0348         -2.7287948    2.8737216     25.363979    
S0349         -2.7149837    2.8995957     26.036633    
S0350         -2.6873822    2.9427853     26.730423    
S0351         -2.64217      2.9354386     27.443117    
S0352         -2.5904965    2.8982575     28.175051    
S0353         -2.4536722    2.8711269     28.827982    
S0354         -2.333777     2.8684838     29.475758    
S0355         -2.2348697    2.8617613     30.117582    
S0356         -2.1496873    2.8125958     30.753672    
S0357         -2.0961647    2.8328166     31.384031    
S0358         -2.0529201    2.8033581     32.008778    
S0359         -2.0340018    2.7911923     32.628139    
S0360         -2.0271895    2.753979      33.241535    
S0361         -2.0349238    2.7025335     33.848335    
S0362         -2.0300083    2.6596799     34.308407    
S0363         -2.0362363    2.6321805     34.788353    
S0364         -2.0347164    2.5643818     35.283962    
S0365         -2.0350327    2.4835608     35.798809    
S0366         -2.0343192    2.3816907     36.332706    
S0367         -2.0306299    2.2537134     36.885166    
S0368         -2.0223582    2.0954907     37.455189    
S0369         -2.0064025    1.8980973     38.03928     
S0370         -1.9733032    1.6316841     38.623344    
S0371         -1.9328451    1.3830919     39.264404    
S0372         -1.8953067    1.1094772     39.85815     
S0373         -1.8585207    0.81179333    40.405518    
S0374         -1.8207914    0.48977491    40.907661    
S0375         -1.7819413    0.13706434    41.362343    
S0376         -1.7375621    -0.22639394   41.78896     
S0377         -1.6925942    -0.62996757   42.171124    
S0378         -1.6525475    -1.0848103    42.494049    
S0379         -6.1302209    0.8871544     45.32048     
S0380         -5.8868513    0.7875309     45.440075    
S0381         -5.6710892    0.77733839    45.66888     
S0382         -5.4125137    0.69255072    45.835976    
S0383         -5.1501532    0.63470966    46.048313    
S0384         -4.8779731    0.61540657    46.307564    
S0385         -4.5721684    0.6498549     46.629604    
S0386         -4.2018447    0.59306049    46.946823    
S0387         -3.6691861    0.15415338    47.032726    
S0388         -3.4531946    0.0050907177  46.910583    
S0389         -3.2887583    -0.17400664   46.735165    
S0390         -3.1536448    -0.35244024   46.526516    
S0391         -2.9777856    -0.48722109   46.31567     
S0392         -2.9283466    -0.68938589   46.021717    
S0393         -2.83518      -0.86841351   45.721539    
S0394         -2.7634242    -1.0736027    45.385273    
S0395         -2.8476601    -1.2485344    44.970894    
S0396         -2.7910178    -1.3396659    44.697567    
S0397         -2.7390697    -1.4055027    44.421516    
S0398         -2.6742504    -1.4585477    44.149075    
S0399         -2.6019516    -1.5008892    43.876118    
S0400         -2.4867432    -1.5415838    43.609581    
S0401         -2.3957815    -1.579325     43.308201    
S0402         -2.1924303    -1.6202444    43.038857    
S0403         -1.9156718    -1.6368613    42.830181    
S0404         -1.1117032    -1.4586478    42.7141      
S0405         -0.53574729   -1.3129346    42.778019    
S0406         -0.086971283  -1.0691106    43.058395    
S0407         0.12462941    -0.78116763   43.483269    
S0408         0.38694641    -0.56133384   43.817291    
S0409         0.63575757    -0.35798356   44.157291    
S0410         0.80021715    -0.18093668   44.551781    
S0411         0.97481585    -0.0075977296 44.952637    
S0412         1.1595289     0.2536034     45.346504    
S0413         1.4209626     0.24027839    45.690815    
S0414         1.6050676     0.14612576    46.07906     
S0415         1.7165877     0.04301228    46.471546    
S0416         1.7750221     -0.047543939  46.861889    
S0417         1.7209767     -0.14617254   47.239353    
S0418         1.7289389     -0.20777036   47.640701    
S0419         1.6787649     -0.275141     48.046604    
S0420         1.6671603     -0.31527328   48.477936    
S0421         1.6441011     -0.32836515   48.918877    
S0422         1.708776      -0.80854994   49.135418    
S0423         1.5352895     -1.2514703    49.357033    
S0424         1.3820149     -1.5237143    49.623695    
S0425         1.2643131     -1.6444564    49.943035    
S0426         1.1826379     -1.6268445    50.3167      
S0427         1.0938103     -1.4683263    50.736141    
S0428         1.0786456     -1.1805451    51.213905    
S0429         1.0586798     -0.747311     51.734173    
S0430         0.99146658    -0.1806888    52.301567    
S0431         0.90288734    0.26362288    52.827721    
S0432         0.78980285    0.69302577    53.289654    
S0433         0.5629971     1.1267272     53.659306    
S0434         0.45538953    1.5330225     53.993092    
S0435         0.33204532    1.9244758     54.27351     
S0436         0.11488491    2.3265383     54.434963    
S0437         -0.061700948  2.7038078     54.576946    
S0438         -0.28315413   3.0763061     54.591042    
S0439         -0.7387529    3.6552403     54.530682    
S0440         -0.93751079   3.8163013     54.21159     
S0441         -1.1615293    4.0026627     54.019863    
S0442         -1.4319172    4.2072158     53.900135    
S0443         -1.6355646    4.3829274     53.680042    
S0444         -1.7762275    4.5586205     53.370358    
S0445         -2.0829644    4.7745438     53.272423    
S0446         -2.3915262    4.9826841     53.175018    
S0447         -3.0143974    5.2849393     53.141663    
S0448         -3.3242505    5.2897367     53.418575    
S0449         -3.5696795    5.2653632     53.684696    
S0450         -3.7826915    5.2183208     53.926388    
S0451         -4.0064282    5.151361      54.130627    
S0452         -4.2977567    5.0593324     54.262245    
S0453         -4.568778     4.9347401     54.404854    
S0454         -4.8285084    4.7937784     54.580971    
S0455         -5.3004599    4.3221536     54.659157    
S0456         -5.4839301    4.0373402     54.641243    
S0457         -5.6456842    3.7358313     54.571262    
S0458         -5.7517958    3.4259806     54.408249    
S0459         -5.9305263    3.1157241     54.341129    
S0460         -6.0692701    2.7982633     54.201889    
S0461         -6.2377443    2.4654396     54.095375    
S0462         -6.3558321    2.1371653     53.898277    
S0463         -6.4757123    1.803219      53.686962    
S0464         -6.6409554    1.3756026     53.365673    
S0465         -6.8062692    0.97986788    53.03405     
S0466         -6.9607754    0.64460486    52.661793    
S0467         -7.0988765    0.40273672    52.239876    
S0468         -7.2388635    0.19484873    51.817287    
S0469         -7.3849125    0.0072888057  51.393276    
S0470         -7.520524     -0.12249669   50.944973    
S0471         -7.6586337    -0.21755357   50.483646    
S0472         -7.8180528    -0.28114712   50.011009    
S0473         -7.9082451    -0.3320744    49.425522    
S0474         -7.9584141    -0.34829244   48.872864    
S0475         -7.9791842    -0.33791253   48.340984    
S0476         -7.9615436    -0.29644626   47.811771    
S0477         -7.8596196    -0.19506013   47.274952    
S0478         -7.6090274    0.0089656878  46.759808    
S0479         -7.2608485    0.28317627    46.271172    
S0480         -6.8608441    0.59582627    45.748718    
S0481         -0.28894836   11.939668     47.341503    
S0482         0.0077365227  12.041206     47.159973    
S0483         0.32213092    12.118641     46.985729    
S0484         0.67809188    12.175365     46.875313    
S0485         1.0680194     12.204348     46.8414      
S0486         1.5036479     12.217472     46.824646    
S0487         1.9927541     12.204375     46.843971    
S0488         2.4716108     12.149748     47.01498     
S0489         2.973099      12.080766     47.240124    
S0490         3.1669247     11.999356     47.501602    
S0491         3.3760412     11.929175     47.740345    
S0492         3.5859094     11.875087     47.9687      
S0493         3.7872925     11.839157     48.200432    
S0494         4.014596      11.819742     48.389343    
S0495         4.2119479     11.820766     48.621891    
S0496         4.3905716     11.839726     48.875622    
S0497         4.5493584     11.875775     49.142704    
S0498         4.6956844     11.928911     49.410526    
S0499         4.8269782     11.884951     49.691826    
S0500         4.9102435     11.803776     49.978928    
S0501         5.0228815     11.689867     50.248585    
S0502         5.086         11.538177     50.516933    
S0503         5.130826      11.352911     50.778439    
S0504         5.1646676     11.137045     51.03553     
S0505         5.2254839     10.887994     51.280811    
S0506         5.3090291     10.597735     51.506546    
S0507         5.3852463     10.265251     51.714958    
S0508         5.3520856     9.9455004     51.879086    
S0509         5.2879725     9.6363907     52.049583    
S0510         5.2038522     9.3331928     52.218643    
S0511         5.1034241     9.0334425     52.381531    
S0512         4.9864321     8.7369194     52.537247    
S0513         4.8558416     8.4406137     52.682533    
S0514         4.7498903     8.1100359     52.795818    
S0515         4.5977874     7.8084135     52.932758    
S0516         4.3808913     7.5519323     53.075943    
S0517         4.119009      7.2505016     53.183865    
S0518         3.8308954     6.984488      53.280933    
S0519         3.5623856     6.7135911     53.374985    
S0520         3.2884223     6.4597049     53.462788    
S0521         3.0160315     6.2160788     53.548641    
S0522         2.7282956     5.9992032     53.618938    
S0523         2.4097674     5.8279629     53.649937    
S0524         2.1216662     5.6375856     53.706646    
S0525         1.8525258     5.4336472     53.791138    
S0526         1.4956692     5.2305984     53.867485    
S0527         1.172865      5.0472999     53.932713    
S0528         0.92948312    4.9742279     54.087505    
S0529         0.66113794    4.959908      54.140072    
S0530         0.40424344    5.0068789     54.151871    
S0531         0.16297941    5.114326      54.124252    
S0532         -0.065311611  5.3180013     54.122681    
S0533         -0.26113445   5.538671      53.97739     
S0534         -0.53497082   6.0417247     53.759827    
S0535         -0.49562135   6.2916241     53.467419    
S0536         -0.40152052   6.5887632     53.215977    
S0537         -0.41261035   6.9149556     53.070057    
S0538         -0.47954971   7.2772789     52.979683    
S0539         -0.61858672   7.6726871     52.944176    
S0540         -0.68470317   8.1218958     52.932564    
S0541         -0.80613381   8.607976      52.969501    
S0542         -0.99647433   9.1258011     53.065903    
S0543         -1.0559865    9.3881025     53.009472    
S0544         -1.0779697    9.6760502     52.908459    
S0545         -1.1250736    9.9840603     52.776508    
S0546         -1.1392736    10.317867     52.599709    
S0547         -1.1423396    10.676241     52.381741    
S0548         -1.1283259    11.059164     52.122284    
S0549         -1.1049483    11.467451     51.821365    
S0550         -0.93405044   11.880153     51.480503    
S0551         -0.9954558    12.35589      51.096863    
S0552         -0.96118647   12.404176     50.811153    
S0553         -0.94523847   12.441559     50.497692    
S0554         -0.95536828   12.440454     50.167316    
S0555         -0.97811973   12.388509     49.816673    
S0556         -0.96608764   12.307276     49.431805    
S0557         -1.0007536    12.150342     49.004429    
S0558         -1.0419052    11.944156     48.495377    
S0559         -0.88132346   11.842243     47.975849    
S0560         -3.4167628    11.710485     49.032413    
S0561         -3.4429843    11.682775     49.384048    
S0562         -3.4286757    11.636374     49.714947    
S0563         -3.4351716    11.569604     50.032402    
S0564         -3.4712462    11.480439     50.330925    
S0565         -3.4834974    11.369428     50.616329    
S0566         -3.4595942    11.240775     50.896004    
S0567         -3.4244151    11.096128     51.167553    
S0568         -3.4111855    10.928123     51.421787    
S0569         -3.3723042    10.617512     51.537533    
S0570         -3.4144003    10.294513     51.634537    
S0571         -3.3896027    9.9989939     51.738712    
S0572         -3.4394889    9.702651      51.837215    
S0573         -3.4031975    9.4296455     51.934708    
S0574         -3.4190321    9.1621017     52.031204    
S0575         -3.4574618    8.9053431     52.12957     
S0576         -3.3912389    8.6651344     52.212135    
S0577         -3.3878312    8.4328623     52.300251    
S0578         -3.3687961    8.3149624     52.463802    
S0579         -3.43555      8.1835804     52.623783    
S0580         -3.4942274    8.0452271     52.769386    
S0581         -3.5391138    7.900949      52.906162    
S0582         -3.5865874    7.7483315     53.034016    
S0583         -3.6304357    7.5851374     53.154472    
S0584         -3.7093272    7.4152412     53.257381    
S0585         -3.8108182    7.2448406     53.345917    
S0586         -4.0606246    6.9212494     53.760509    
S0587         -4.2334938    6.808836      54.005268    
S0588         -4.4177561    6.7261977     54.168594    
S0589         -4.5995531    6.645411      54.324574    
S0590         -4.823072     6.6191463     54.356853    
S0591         -5.0705304    6.6155763     54.336658    
S0592         -5.3707623    6.6159129     54.309113    
S0593         -5.6222496    6.7256088     53.998814    
S0594         -5.9133115    6.8354769     53.699299    
S0595         -6.2083745    7.1016803     53.660942    
S0596         -6.5008912    7.3809609     53.626137    
S0597         -6.801074     7.6592879     53.624168    
S0598         -7.0893912    7.9525819     53.62674     
S0599         -7.3636198    8.2652531     53.625423    
S0600         -7.6306171    8.594224      53.629967    
S0601         -7.8920951    8.9424191     53.637348    
S0602         -8.1281986    9.3174877     53.613197    
S0603         -8.3105087    9.7118092     53.538116    
S0604         -8.2528696    10.140162     53.562962    
S0605         -8.2212744    10.525382     53.518196    
S0606         -8.2205133    10.872458     53.39909     
S0607         -8.2812872    11.193131     53.211655    
S0608         -8.3235073    11.465644     52.918354    
S0609         -8.3884315    11.700403     52.539402    
S0610         -8.3970413    11.869339     52.064087    
S0611         -8.5118055    12.029761     51.516556    
S0612         -8.6344395    12.146887     50.879608    
S0613         -8.6311884    12.172244     50.514668    
S0614         -8.7046776    12.211058     50.143562    
S0615         -8.7914219    12.23711      49.771679    
S0616         -8.8178082    12.229561     49.390083    
S0617         -8.8290653    12.198607     48.996105    
S0618         -8.8203316    12.140343     48.5783      
S0619         -8.7434235    12.046195     48.133713    
S0620         -8.5019093    11.914929     47.721127    
S0621         -8.2193813    11.767513     47.340611    
S0622         -7.9974504    11.725518     47.04612     
S0623         -7.8017473    11.69402      46.758171    
S0624         -7.5611744    11.658466     46.527493    
S0625         -7.2545123    11.597914     46.365696    
S0626         -7.1056948    11.628711     46.122562    
S0627         -6.8185725    11.597714     45.993958    
S0628         -6.5466466    11.588407     45.863991    
S0629         -6.2009606    11.533677     45.854729    
S0630         -5.8788052    11.505917     45.850639    
S0631         -5.4994726    11.564968     45.952419    
S0632         -5.1217546    11.579004     46.278675    
S0633         -4.8549685    11.625363     46.679848    
S0634         -4.5645304    11.654119     46.988323    
S0635         -4.3334851    11.688855     47.326248    
S0636         -4.166173     11.724895     47.68507     
S0637         -3.9423738    11.727277     48.015747    
S0638         -3.6692362    11.715891     48.335022    
