# Supplementary material for: Interspecific variation in the limb long bones among modern rhinoceroses—extent and drivers
Source: PeerJ. 2019 Sep 26;7:e7647. doi: 10.7717/peerj.7647 (PMC6766374; doi:10.7717/peerj.7647)
Supplement: Supplemental Information 9 [file peerj-07-7647-s009.zip › Femur/Ceratotherium_simum_RG35146_Femur_miroir.pts]

Version 1.0
639
S0000         21.528331     6.8957489     7.9002869    
S0001         20.631461     5.9740734     15.469533    
S0002         20.836603     3.2686611     13.388754    
S0003         14.570096     5.870018      12.918683    
S0004         16.957851     7.6517036     15.292126    
S0005         15.113348     10.455788     5.3877106    
S0006         18.175983     -0.1392101    7.6484138    
S0007         21.234894     0.14079238    10.356998    
S0008         11.33443      -6.3768795    11.55565     
S0009         1.4914978     -3.2994987    11.028674    
S0010         1.5437439     11.417365     11.865908    
S0011         -5.4055771    10.807688     9.9830818    
S0012         -19.304008    -6.7487297    11.101757    
S0013         -21.906491    -0.53306398   13.852457    
S0014         -21.938086    2.494076      13.055412    
S0015         -24.735101    7.6075935     9.8319527    
S0016         -18.263858    4.738036      3.1251976    
S0017         -19.404349    2.3467609     2.7602547    
S0018         -15.182756    -0.50902472   1.9957054    
S0019         -26.557321    -1.1808448    4.2875019    
S0020         -25.708359    0.5107688     5.9733925    
S0021         -27.106207    2.8134373     6.5280563    
S0022         -26.665625    3.2380512     8.242897     
S0023         -25.748639    6.871244      9.2962585    
S0024         -25.807147    5.233147      6.3789242    
S0025         -25.972247    1.9658148     8.3013275    
S0026         -26.207843    -0.84768314   6.9963341    
S0027         20.738033     3.4563122     13.760153    
S0028         20.629749     3.7205471     14.058757    
S0029         20.510973     3.949966      14.35818     
S0030         20.372493     4.1576382     14.674538    
S0031         20.23735      4.4514179     14.876907    
S0032         20.102483     4.7889973     14.998701    
S0033         19.937349     5.0806095     15.181624    
S0034         19.743674     5.3357784     15.419118    
S0035         19.548267     5.6311852     15.586105    
S0036         19.361877     5.8798031     15.68795     
S0037         19.152852     6.1293564     15.744205    
S0038         18.916071     6.3637993     15.78017     
S0039         18.653076     6.5907043     15.785637    
S0040         18.358839     6.8064171     15.773808    
S0041         18.04366      7.0251518     15.711081    
S0042         17.70152      7.2393761     15.616283    
S0043         17.324771     7.451046      15.502017    
S0044         17.027118     8.0512367     15.127403    
S0045         17.115305     8.4301659     14.882907    
S0046         17.182333     8.8098404     14.609012    
S0047         17.282968     9.1475105     14.259042    
S0048         17.37928      9.4667732     13.867409    
S0049         17.477827     9.7569466     13.425742    
S0050         17.555019     10.044317     12.948154    
S0051         17.613208     10.332412     12.432464    
S0052         17.634409     10.692179     11.916427    
S0053         17.480084     10.906264     11.415067    
S0054         17.321918     11.067092     10.918712    
S0055         17.129185     11.324288     10.527457    
S0056         16.950177     11.463081     10.101722    
S0057         16.754434     11.614165     9.7238625    
S0058         16.563371     11.690368     9.3419212    
S0059         16.370169     11.730212     8.9824776    
S0060         16.110722     11.860001     8.6756462    
S0061         15.936575     11.779462     8.3484497    
S0062         15.446941     11.732813     7.9331223    
S0063         14.756705     11.948286     7.5542274    
S0064         14.311543     11.953215     7.1822311    
S0065         14.128984     11.828438     6.8274521    
S0066         14.175676     11.635177     6.5117172    
S0067         14.341191     11.413604     6.2402481    
S0068         14.69639      11.149993     6.0517113    
S0069         14.862215     10.847481     5.761301     
S0070         15.364587     10.06753      5.2277       
S0071         15.700182     9.6712563     5.1397125    
S0072         16.088397     9.3186325     5.1697632    
S0073         16.482954     9.0107513     5.2920967    
S0074         16.870103     8.697403      5.4288212    
S0075         17.263589     8.3562714     5.5532879    
S0076         17.673219     8.0063583     5.7041389    
S0077         18.09987      7.6351257     5.8479122    
S0078         18.530586     7.2464317     5.9279125    
S0079         18.658531     6.8968063     5.9776035    
S0080         18.81685      6.5880569     6.0951942    
S0081         18.981569     6.2792343     6.1737495    
S0082         19.163383     5.9857658     6.259491     
S0083         19.367706     5.7278027     6.3839947    
S0084         19.587289     5.4591118     6.4671204    
S0085         19.833545     5.2238308     6.5777374    
S0086         20.101071     5.0190521     6.7130875    
S0087         20.354294     4.8429287     6.9115662    
S0088         20.645627     4.7097549     7.186264     
S0089         20.912096     4.5919174     7.4521751    
S0090         21.182825     4.470631      7.6840324    
S0091         21.422717     4.3515461     7.9313377    
S0092         21.61436      4.2426674     8.2127762    
S0093         21.659492     4.2237144     8.599707     
S0094         21.759433     4.148737      8.9281792    
S0095         21.816228     4.0839905     9.2826385    
S0096         21.863741     3.9870644     9.6525192    
S0097         21.900661     3.9188469     10.064352    
S0098         21.925928     3.8154289     10.468612    
S0099         21.913222     3.7078789     10.874162    
S0100         21.848399     3.6157917     11.284995    
S0101         21.733179     3.5390877     11.699721    
S0102         21.5745       3.4672661     12.116765    
S0103         21.39884      3.3215939     12.548158    
S0104         21.141263     3.2702702     12.976297    
S0105         21.226405     0.19669199    9.8900215    
S0106         21.150493     0.15640129    9.448111     
S0107         21.126616     0.096511251   9.0064644    
S0108         21.071606     -0.036181119  8.5844803    
S0109         20.974138     -0.25188036   8.2008965    
S0110         20.874474     -0.52408471   7.8325157    
S0111         20.787762     -0.83850174   7.4587486    
S0112         20.685278     -1.217597     7.1041023    
S0113         20.598776     -1.6241976    6.7269157    
S0114         20.298114     -1.786602     6.4438744    
S0115         20.01118      -1.9511564    6.1785755    
S0116         19.739357     -2.112187     5.9215942    
S0117         19.480466     -2.2666578    5.6646496    
S0118         19.215472     -2.4487282    5.4543659    
S0119         18.95007      -2.6542332    5.2887974    
S0120         18.690393     -2.8712271    5.1510963    
S0121         18.436629     -3.0916739    5.0253067    
S0122         18.185617     -3.3215126    4.9195778    
S0123         17.835509     -3.4786736    4.9000893    
S0124         17.514912     -3.6725227    4.8910431    
S0125         17.218858     -3.9022041    4.8939281    
S0126         16.936597     -4.1634174    4.9016853    
S0127         16.682982     -4.4716728    4.9425213    
S0128         16.475188     -4.8326412    5.0277279    
S0129         16.306349     -5.2368252    5.1418709    
S0130         16.151361     -5.6763298    5.2667191    
S0131         15.997774     -6.1562393    5.4028461    
S0132         15.880125     -6.5752838    5.587595     
S0133         15.810291     -6.9492599    5.8199123    
S0134         15.736261     -7.2755409    6.0766285    
S0135         15.657959     -7.5541428    6.3565411    
S0136         15.544499     -7.8061394    6.6277435    
S0137         15.433534     -8.0113655    6.9255981    
S0138         15.317415     -8.173568     7.2432823    
S0139         15.20591      -8.2871658    7.5865654    
S0140         15.081233     -8.3632454    7.9423866    
S0141         14.913615     -8.4038116    8.4320419    
S0142         14.81611      -8.440934     8.9133575    
S0143         14.817702     -8.4502869    9.3858597    
S0144         14.834087     -8.4936256    9.8402977    
S0145         14.927394     -8.5256821    10.283429    
S0146         15.105428     -8.5371597    10.705362    
S0147         15.343851     -8.549633     11.107096    
S0148         15.587842     -8.614579     11.534528    
S0149         15.922165     -8.6531693    11.93758     
S0150         16.373242     -8.8989952    11.994278    
S0151         16.862355     -9.0129036    11.971239    
S0152         17.29761      -9.0822205    11.98123     
S0153         17.681255     -9.11586      12.030615    
S0154         18.019957     -9.1091301    12.112621    
S0155         18.316759     -9.0556999    12.220523    
S0156         18.571939     -8.9525551    12.351387    
S0157         18.785558     -8.8094742    12.51398     
S0158         18.960666     -8.6435471    12.724006    
S0159         18.8543       -8.3894577    12.965338    
S0160         18.729454     -8.1290581    13.219551    
S0161         18.595508     -7.8633804    13.506041    
S0162         18.446616     -7.5636688    13.801743    
S0163         18.268152     -7.1906563    14.046275    
S0164         18.064162     -6.7611786    14.257874    
S0165         17.836282     -6.27019      14.419083    
S0166         17.590659     -5.7335899    14.558038    
S0167         17.321246     -5.165345     14.7142      
S0168         17.344113     -4.6515202    14.831573    
S0169         17.424693     -4.1651474    14.86248     
S0170         17.54892      -3.7086956    14.885352    
S0171         17.719719     -3.2582436    14.930765    
S0172         17.951743     -2.841115     14.849754    
S0173         18.237265     -2.4402334    14.738269    
S0174         18.57496      -2.0693848    14.554291    
S0175         18.975447     -1.7061796    14.358568    
S0176         19.409866     -1.393        14.042783    
S0177         19.733789     -1.0325612    13.719498    
S0178         20.007611     -0.72359266   13.346587    
S0179         20.272998     -0.45763574   12.983951    
S0180         20.480016     -0.23918734   12.575645    
S0181         20.725389     -0.069660568  12.198826    
S0182         20.897842     0.054302281   11.767642    
S0183         20.886478     0.099475342   11.258381    
S0184         21.150139     0.15934124    10.845811    
S0185         11.040096     -6.4837021    11.476576    
S0186         10.720977     -6.5343155    11.391983    
S0187         10.38089      -6.5359077    11.309502    
S0188         10.066372     -6.6228554    11.186062    
S0189         9.7395721     -6.6888985    11.050395    
S0190         9.4107529     -6.7685242    10.886889    
S0191         9.0653404     -6.8135071    10.719554    
S0192         8.7029007     -6.811731     10.562592    
S0193         8.3300507     -6.7737343    10.417551    
S0194         8.0667206     -6.667836     10.241599    
S0195         7.7752991     -6.5185905    10.127496    
S0196         7.4564323     -6.370113     10.040073    
S0197         7.1121506     -6.2084728    9.9916481    
S0198         6.7395645     -6.0400551    9.9763893    
S0199         6.339716      -5.860981     9.9990112    
S0200         5.9295914     -5.6247349    10.138832    
S0201         5.4588554     -5.4324108    10.246548    
S0202         4.9627846     -5.2878922    10.24749     
S0203         4.671328      -5.266354     10.264287    
S0204         4.3641335     -5.1950718    10.313438    
S0205         4.0327568     -5.0944809    10.307554    
S0206         3.6664387     -4.9474056    10.289839    
S0207         3.269952      -4.7385811    10.323777    
S0208         2.8645485     -4.4586689    10.461947    
S0209         2.4314859     -4.1270805    10.618458    
S0210         1.9582701     -3.7466415    10.780827    
S0211         1.5643083     11.788274     11.537405    
S0212         1.746422      12.055605     11.339655    
S0213         2.0442982     12.305194     11.182734    
S0214         2.3359007     12.540169     11.00659     
S0215         2.4166014     12.677712     10.727779    
S0216         2.3838152     12.721376     10.373832    
S0217         2.4969721     12.793011     10.101175    
S0218         2.4257339     12.732378     9.6594856    
S0219         2.5625004     12.763833     9.5021538    
S0220         2.7487543     12.841541     9.3410233    
S0221         2.9002325     12.840251     9.0305862    
S0222         3.1047298     12.819173     8.7471024    
S0223         3.3218342     12.755898     8.4170975    
S0224         3.6561306     12.702339     8.227903     
S0225         4.0327477     12.610662     8.0064819    
S0226         4.5017624     12.492443     7.7854538    
S0227         5.0153008     12.329638     7.4952095    
S0228         5.1432671     12.08104      7.080365     
S0229         5.0890705     12.125829     6.8619026    
S0230         4.7405029     12.126929     6.6742676    
S0231         4.3712318     12.12391      6.5366829    
S0232         3.9854126     12.130951     6.3983551    
S0233         3.5635174     12.145963     6.242791     
S0234         3.0656065     12.165622     6.1746559    
S0235         2.5366383     12.200001     6.0365025    
S0236         1.9645288     12.229065     5.8553024    
S0237         1.3578674     12.217742     5.6390278    
S0238         0.93061638    12.184036     5.5200871    
S0239         0.51570587    12.140086     5.411763     
S0240         0.08736915    12.124904     5.4233669    
S0241         -0.33075266   12.106095     5.4130444    
S0242         -0.7565423    12.099712     5.4276154    
S0243         -1.1859277    12.108121     5.5385174    
S0244         -1.6222513    12.124461     5.689299     
S0245         -2.0565027    12.151813     5.9104149    
S0246         -2.4706627    12.201196     6.2086594    
S0247         -2.9018333    12.216514     6.6087952    
S0248         -3.3414204    12.167554     6.9707222    
S0249         -3.8020626    12.092959     7.2862343    
S0250         -4.1539398    11.974102     7.6986931    
S0251         -4.5311913    11.840422     8.0795319    
S0252         -4.8914227    11.683491     8.4911041    
S0253         -5.1686157    11.466209     8.9720001    
S0254         -5.3124218    11.15882      9.4889915    
S0255         14.900864     10.28317      5.7188541    
S0256         14.566737     10.092018     5.9284389    
S0257         14.34848      9.8867706     6.2554897    
S0258         14.09984      9.6600586     6.5571815    
S0259         13.786444     9.4189018     6.7920135    
S0260         13.44194      9.1634407     6.9934807    
S0261         13.109087     8.8818748     7.2196487    
S0262         12.723719     8.5924355     7.3824684    
S0263         12.318601     8.286869      7.5249672    
S0264         11.939433     8.0475754     7.694503     
S0265         11.529034     7.8231049     7.8409348    
S0266         11.092068     7.6091736     7.968203     
S0267         10.619585     7.4086426     8.0427979    
S0268         10.137552     7.2133987     8.1451546    
S0269         9.6323288     7.0285889     8.2352402    
S0270         9.1044022     6.8546799     8.3152855    
S0271         8.5619286     6.6806702     8.4127823    
S0272         7.9887993     6.5265717     8.4734451    
S0273         7.5492027     6.4131493     8.5735962    
S0274         7.0853889     6.3090649     8.6424805    
S0275         6.6009399     6.2098122     8.6891594    
S0276         6.1060551     6.0880852     8.7467354    
S0277         5.5894867     5.9732674     8.7786636    
S0278         5.0558037     5.852298      8.8013329    
S0279         4.4988693     5.7545341     8.7699974    
S0280         3.9330585     5.606041      8.8003059    
S0281         3.3446793     5.4789459     8.7782394    
S0282         2.6634216     5.3347115     8.7209763    
S0283         2.0077692     5.1917461     8.680838     
S0284         1.3778788     5.0712029     8.6169411    
S0285         0.77331281    4.9513836     8.5660492    
S0286         0.19461975    4.8524345     8.4960594    
S0287         -0.35892494   4.7596607     8.4301041    
S0288         -0.88592854   4.6896683     8.3422073    
S0289         -1.3869658    4.6314442     8.2482925    
S0290         -1.8643496    4.5748829     8.1689651    
S0291         -2.4539162    4.4981159     8.0780334    
S0292         -3.061207     4.4324577     7.9801788    
S0293         -3.6831867    4.3918186     7.8499084    
S0294         -4.3269817    4.344384      7.7472427    
S0295         -4.9856094    4.3211102     7.6156395    
S0296         -5.6633503    4.3028999     7.4890961    
S0297         -6.3582626    4.2979351     7.3537613    
S0298         -7.0726738    4.2970303     7.2237419    
S0299         -7.8066719    4.3009754     7.096656     
S0300         -8.4290733    4.2772041     6.9454796    
S0301         -9.0441025    4.2387344     6.8206062    
S0302         -9.6444809    4.2120857     6.6850456    
S0303         -10.232861    4.18731       6.552256     
S0304         -10.808707    4.1671257     6.4184258    
S0305         -11.370688    4.1568222     6.2767525    
S0306         -11.918503    4.1568363     6.1269463    
S0307         -12.452593    4.1649036     5.9720478    
S0308         -12.972537    4.1814198     5.8117054    
S0309         -13.652855    4.2192585     5.6095909    
S0310         -14.314243    4.2510685     5.3970791    
S0311         -14.956113    4.2779072     5.1760376    
S0312         -15.574149    4.3148987     4.926553     
S0313         -16.178502    4.350983      4.6617062    
S0314         -16.781378    4.3846146     4.3788162    
S0315         -17.392316    4.4242996     4.059169     
S0316         -17.945726    4.5241802     3.6428516    
S0317         17.955144     0.050564122   7.8422829    
S0318         17.709033     0.22409241    8.0515663    
S0319         17.410155     0.39484034    8.2018867    
S0320         17.065683     0.54704237    8.3173386    
S0321         16.699506     0.68426943    8.4580292    
S0322         16.302548     0.81363106    8.6010292    
S0323         15.854848     0.91326084    8.6927711    
S0324         15.369249     0.98088646    8.7611748    
S0325         14.866464     1.079371      8.8784462    
S0326         14.535335     1.1325901     8.8675117    
S0327         14.163492     1.2044953     8.8747322    
S0328         13.750902     1.2794435     8.9150238    
S0329         13.294493     1.346713      8.9736824    
S0330         12.789836     1.4084798     9.007711     
S0331         12.239695     1.4664337     9.0382896    
S0332         11.642625     1.5142283     9.0526939    
S0333         11.006442     1.5633397     9.1291237    
S0334         10.329166     1.6335638     9.2376419    
S0335         9.8371666     1.6868042     9.2550896    
S0336         9.3095596     1.7379261     9.266394     
S0337         8.7464081     1.7883921     9.2725044    
S0338         8.147496      1.8405403     9.2767403    
S0339         7.5115173     1.8905046     9.2751114    
S0340         6.8373329     1.9328781     9.2616447    
S0341         6.1247173     1.9618969     9.2282028    
S0342         5.3768158     1.9639309     9.1462418    
S0343         4.5945534     1.9595793     9.0459282    
S0344         4.0828903     1.9557358     8.9889671    
S0345         3.5505215     1.9535936     8.933506     
S0346         2.999963      1.9461882     8.8615593    
S0347         2.4313879     1.9337616     8.7727524    
S0348         1.8426458     1.9216753     8.6817513    
S0349         1.2347356     1.9075325     8.5820587    
S0350         0.60311127    1.9001522     8.4989388    
S0351         -0.042644227  1.8807226     8.3785805    
S0352         -0.70746775   1.8593882     8.2502991    
S0353         -1.2765158    1.8229692     8.1396454    
S0354         -1.8573219    1.7906778     8.0398766    
S0355         -2.4447834    1.7534857     7.9273872    
S0356         -3.0393122    1.7120506     7.8044365    
S0357         -3.6381001    1.6615484     7.6618958    
S0358         -4.2448868    1.6087877     7.514109     
S0359         -4.8629326    1.558936      7.3700859    
S0360         -5.4943027    1.5142363     7.2326622    
S0361         -6.1217911    1.4488032     7.0560303    
S0362         -6.732309     1.3873195     6.8525444    
S0363         -7.3522011    1.3306432     6.6547089    
S0364         -7.9807739    1.2765343     6.4651497    
S0365         -8.6139854    1.2184657     6.2716221    
S0366         -9.24589      1.1487        6.0550121    
S0367         -9.874614     1.0654827     5.8098698    
S0368         -10.498457    0.96761723    5.5345058    
S0369         -11.124387    0.8628252     5.244429     
S0370         -11.731773    0.73054304    4.9098629    
S0371         -12.189084    0.62817883    4.6397343    
S0372         -12.630454    0.51886649    4.3608002    
S0373         -13.057809    0.40724726    4.0740532    
S0374         -13.464766    0.2851742     3.7707909    
S0375         -13.861374    0.16140021    3.4586117    
S0376         -14.229697    0.015558061   3.1214586    
S0377         -14.592258    -0.13609109   2.7744352    
S0378         -14.91787     -0.31362474   2.3998343    
S0379         -18.278371    4.5173016     3.0673923    
S0380         -18.403503    4.2512634     3.03825      
S0381         -18.558998    3.996706      3.0338942    
S0382         -18.700105    3.7427486     3.0164703    
S0383         -18.852774    3.49007       3.0020033    
S0384         -19.024103    3.2349762     2.9901924    
S0385         -19.189447    2.9566563     2.9498915    
S0386         -19.360361    2.657155      2.889641     
S0387         -19.357356    2.109762      2.6767132    
S0388         -19.249989    1.9043997     2.5839369    
S0389         -19.104483    1.7284388     2.4903654    
S0390         -18.916724    1.5866293     2.3953642    
S0391         -18.722801    1.4254694     2.3041843    
S0392         -18.451549    1.3487915     2.2066027    
S0393         -18.141962    1.3098699     2.1141293    
S0394         -17.808395    1.2681754     2.0198635    
S0395         -17.442371    1.2285563     1.9145515    
S0396         -17.086269    1.1964656     1.8038979    
S0397         -16.742282    1.1887812     1.7513481    
S0398         -16.425563    1.1400675     1.7238634    
S0399         -16.136076    1.0381985     1.7170086    
S0400         -15.86274     0.89341249    1.7298126    
S0401         -15.602567    0.68161907    1.7564682    
S0402         -15.318921    0.40597215    1.7874744    
S0403         -15.206883    -0.047703817  1.8667896    
S0404         -15.284332    -0.80931549   2.4078827    
S0405         -15.541       -1.0842461    2.8079737    
S0406         -15.913373    -1.3065487    3.0402306    
S0407         -16.249159    -1.5155513    3.1702005    
S0408         -16.570891    -1.7094494    3.214603     
S0409         -16.885851    -1.8908352    3.1925846    
S0410         -17.199908    -2.077985     3.1582298    
S0411         -17.530252    -2.2578667    3.0690205    
S0412         -17.88812     -2.446266     2.9468504    
S0413         -18.100253    -2.6525806    2.7280554    
S0414         -18.311694    -2.7823042    2.4270794    
S0415         -18.531703    -2.8497074    2.1149046    
S0416         -18.76351     -2.857004     1.8061531    
S0417         -19.011967    -2.8122408    1.504256     
S0418         -19.284187    -2.7361652    1.2048963    
S0419         -19.590305    -2.6862671    0.89477091   
S0420         -19.916304    -2.6183916    0.57417135   
S0421         -20.258195    -2.5315674    0.24558325   
S0422         -20.51739     -2.5335943    0.36378608   
S0423         -20.804443    -2.5521854    0.47994919   
S0424         -21.118941    -2.5662241    0.59618025   
S0425         -21.459053    -2.5576368    0.71462798   
S0426         -21.824205    -2.5260557    0.83509197   
S0427         -22.214954    -2.477879     0.95636444   
S0428         -22.635583    -2.4472752    1.0757316    
S0429         -23.083873    -2.4150719    1.1955956    
S0430         -23.559346    -2.378858     1.3167478    
S0431         -24.091638    -2.3069342    1.6001774    
S0432         -24.591927    -2.2894955    1.889167     
S0433         -25.016106    -2.1686218    2.1992582    
S0434         -25.404091    -2.0654102    2.5159008    
S0435         -25.74328     -1.9401033    2.8444286    
S0436         -26.001651    -1.7599453    3.1913891    
S0437         -26.229221    -1.5848735    3.5446209    
S0438         -26.455402    -1.4160213    3.90853      
S0439         -26.555234    -1.0658937    4.5693043    
S0440         -26.570532    -0.94366817   4.8335663    
S0441         -26.538217    -0.79719214   5.0697334    
S0442         -26.49408     -0.62948112   5.2897499    
S0443         -26.391202    -0.44197459   5.4728348    
S0444         -26.199615    -0.23779669   5.5966621    
S0445         -25.959497    -0.0085404053 5.6794792    
S0446         -25.815292    0.24871547    5.8151485    
S0447         -25.682983    0.81597328    6.2038372    
S0448         -25.77728     1.1054967     6.4390541    
S0449         -25.924701    1.3466206     6.6435646    
S0450         -26.101343    1.5502861     6.8004021    
S0451         -26.301498    1.7429041     6.9011124    
S0452         -26.504321    1.9770102     6.9233475    
S0453         -26.72146     2.2417677     6.8763573    
S0454         -26.940396    2.5329599     6.7533981    
S0455         -27.18913     3.1807816     6.1169861    
S0456         -27.25708     3.5332867     5.7211845    
S0457         -27.179272    3.8061928     5.3245918    
S0458         -27.055734    4.0287079     4.9612827    
S0459         -26.897949    4.2081627     4.6272091    
S0460         -26.714166    4.3550999     4.3159767    
S0461         -26.499686    4.4701088     4.0240543    
S0462         -26.266208    4.5800049     3.7471691    
S0463         -26.004321    4.6968807     3.4903149    
S0464         -25.712158    4.8038696     3.216428     
S0465         -25.391003    4.9239548     2.9632719    
S0466         -25.036807    5.0475925     2.73106      
S0467         -24.648192    5.1721455     2.5206734    
S0468         -24.22485     5.2971489     2.332695     
S0469         -23.778899    5.4549885     2.1566088    
S0470         -23.291078    5.6003601     2.0084467    
S0471         -22.756108    5.7069019     1.8958593    
S0472         -22.186642    5.7988342     1.8077726    
S0473         -21.647929    5.8796448     1.7656675    
S0474         -21.14104     5.9045883     1.7778105    
S0475         -20.665477    5.9213516     1.8227551    
S0476         -20.207382    5.9222103     1.8967741    
S0477         -19.757248    5.8683319     2.0138874    
S0478         -19.309241    5.746207      2.1809837    
S0479         -18.909966    5.4823799     2.4379164    
S0480         -18.538794    5.1555202     2.7473289    
S0481         -21.650192    -0.6763309    13.875626    
S0482         -21.419853    -0.84430876   13.903081    
S0483         -21.205045    -1.0377974    13.930112    
S0484         -21.049222    -1.2655225    13.979289    
S0485         -20.991853    -1.5145756    14.066071    
S0486         -20.937029    -1.7837084    14.145093    
S0487         -20.904938    -2.0812698    14.227965    
S0488         -20.85325     -2.4097706    14.295053    
S0489         -20.770135    -2.7541542    14.336337    
S0490         -20.799345    -3.1321863    14.233981    
S0491         -20.853275    -3.4847519    14.167365    
S0492         -20.961501    -3.796106     14.151862    
S0493         -21.088658    -4.0817444    14.169299    
S0494         -21.274521    -4.2997715    14.236885    
S0495         -21.486069    -4.4785408    14.337228    
S0496         -21.706505    -4.6554996    14.466866    
S0497         -21.939108    -4.8450073    14.635286    
S0498         -22.213579    -4.9882751    14.848549    
S0499         -22.502817    -5.0829697    14.903026    
S0500         -22.785368    -5.1985359    14.916519    
S0501         -23.053603    -5.353117     14.891505    
S0502         -23.327042    -5.4957104    14.820811    
S0503         -23.610687    -5.6143864    14.702875    
S0504         -23.904947    -5.7086681    14.537813    
S0505         -24.189195    -5.8299374    14.332454    
S0506         -24.456689    -5.9948364    14.088579    
S0507         -24.740341    -6.1215202    13.795831    
S0508         -24.879939    -6.2056763    13.461639    
S0509         -25.002632    -6.2973198    13.122006    
S0510         -25.121729    -6.4014397    12.77428     
S0511         -25.24745     -6.4285255    12.41133     
S0512         -25.373061    -6.4200211    12.036436    
S0513         -25.498283    -6.3739483    11.649491    
S0514         -25.621982    -6.2980072    11.248566    
S0515         -25.744748    -6.1784866    10.83606     
S0516         -25.8729      -6.0008102    10.422897    
S0517         -25.780048    -5.7679207    10.143627    
S0518         -25.713812    -5.5400925    9.8521912    
S0519         -25.660358    -5.3667923    9.5258484    
S0520         -25.654718    -5.135215     9.2218163    
S0521         -25.675174    -4.9391754    8.8876106    
S0522         -25.738666    -4.7398941    8.5366913    
S0523         -25.843784    -4.3782722    8.2889343    
S0524         -25.989563    -4.1301167    7.9377304    
S0525         -26.143866    -3.7752216    7.6817955    
S0526         -26.281708    -3.5051941    7.5110619    
S0527         -26.404196    -3.2602032    7.3139763    
S0528         -26.512949    -3.0183458    7.1329453    
S0529         -26.58873     -2.750346     6.9926346    
S0530         -26.666489    -2.4677647    6.866864     
S0531         -26.738623    -2.124087     6.7587311    
S0532         -26.709213    -1.6568884    6.7204155    
S0533         -26.495975    -1.1635396    6.811261     
S0534         -25.951102    -0.73165374   7.2339844    
S0535         -25.751169    -0.6303503    7.4647919    
S0536         -25.59726     -0.60701175   7.670562     
S0537         -25.499963    -0.4719522    8.0165497    
S0538         -25.442119    -0.5561686    8.2140022    
S0539         -25.43204     -0.63301659   8.4806122    
S0540         -25.468315    -0.70583057   8.8101051    
S0541         -25.549316    -0.83521833   9.1508156    
S0542         -25.699289    -0.86540174   9.495105     
S0543         -25.720425    -0.78952312   9.8996048    
S0544         -25.722049    -0.70609002   10.294678    
S0545         -25.70762     -0.57915897   10.662924    
S0546         -25.675534    -0.37967012   10.991668    
S0547         -25.605716    -0.28231695   11.333973    
S0548         -25.506697    -0.22841945   11.673993    
S0549         -25.380418    -0.22606099   12.011636    
S0550         -25.228662    -0.23932168   12.337064    
S0551         -25.049576    -0.25463548   12.6508      
S0552         -24.758186    -0.24664152   12.972675    
S0553         -24.4513      -0.23677318   13.246761    
S0554         -24.121101    -0.20855925   13.456635    
S0555         -23.79021     -0.2431201    13.644707    
S0556         -23.437657    -0.26649771   13.772366    
S0557         -23.076665    -0.31659224   13.863895    
S0558         -22.687392    -0.34664729   13.886688    
S0559         -22.288002    -0.39799447   13.873463    
S0560         -22.207214    2.3581459     13.216647    
S0561         -22.528305    2.3017813     13.303362    
S0562         -22.85152     2.3008936     13.328433    
S0563         -23.147501    2.2624712     13.314619    
S0564         -23.430637    2.2148836     13.25392     
S0565         -23.704466    2.176335      13.141608    
S0566         -23.968452    2.1152571     12.984673    
S0567         -24.223228    2.0202774     12.786764    
S0568         -24.467564    1.9059294     12.545912    
S0569         -24.561028    1.8400257     12.209437    
S0570         -24.643892    1.735264      11.895128    
S0571         -24.725934    1.6528976     11.586045    
S0572         -24.802859    1.5741382     11.285018    
S0573         -24.887538    1.5331133     10.989485    
S0574         -24.967514    1.4747527     10.704347    
S0575         -25.060503    1.4848098     10.424136    
S0576         -25.144949    1.5433926     10.148173    
S0577         -25.232739    1.5630487     9.885466     
S0578         -25.384766    1.6113636     9.6988914    
S0579         -25.525343    1.6507969     9.518129     
S0580         -25.651004    1.6689857     9.3395821    
S0581         -25.754129    1.7014036     9.161985     
S0582         -25.837354    1.7288742     8.9836113    
S0583         -25.90032     1.7613119     8.8046944    
S0584         -25.943848    1.8059189     8.6273094    
S0585         -25.968008    1.8829987     8.4616516    
S0586         -26.224991    2.0529327     8.1831947    
S0587         -26.439594    2.1318697     8.0838936    
S0588         -26.613815    2.2439938     8.0251579    
S0589         -26.748105    2.38993       8.0064644    
S0590         -26.826324    2.5741158     8.0367722    
S0591         -26.89455     2.787347      8.0878319    
S0592         -26.849203    3.0380468     8.2193748    
S0593         -26.72009     3.3060692     8.4184128    
S0594         -26.671698    3.6278255     8.5776314    
S0595         -26.70528     3.7610466     8.656813     
S0596         -26.742819    3.9184261     8.7477509    
S0597         -26.767023    4.0950275     8.8640541    
S0598         -26.78432     4.2926407     9.0005112    
S0599         -26.822293    4.5187725     9.1354797    
S0600         -26.848459    4.7650997     9.295401     
S0601         -26.861365    5.0307819     9.4806       
S0602         -26.87677     5.3210567     9.6802139    
S0603         -26.860605    5.6213703     9.912677     
S0604         -26.866437    5.9156273     10.183625    
S0605         -26.841458    6.1400703     10.462051    
S0606         -26.819495    6.3122433     10.734001    
S0607         -26.776602    6.413723      11.002143    
S0608         -26.722281    6.4464149     11.261748    
S0609         -26.649292    6.3934273     11.507761    
S0610         -26.602469    6.3051464     11.747923    
S0611         -26.575531    6.1930874     11.990867    
S0612         -26.5604      6.0904499     12.251633    
S0613         -26.538242    5.9873569     12.583196    
S0614         -26.458777    5.8989361     12.875189    
S0615         -26.326614    5.8539192     13.130411    
S0616         -26.141229    5.8672756     13.344963    
S0617         -25.897781    5.8951725     13.518727    
S0618         -25.598277    5.9525372     13.652895    
S0619         -25.242792    6.0350868     13.748555    
S0620         -24.831877    6.1462238     13.80652     
S0621         -24.360541    6.2277405     13.819272    
S0622         -23.925439    6.2182693     13.930884    
S0623         -23.515079    6.1955418     14.015598    
S0624         -23.126897    6.1507149     14.080936    
S0625         -22.755215    6.0914806     14.13808     
S0626         -22.400031    5.9780098     14.163756    
S0627         -22.068169    5.8017078     14.147423    
S0628         -21.761847    5.5763954     14.097128    
S0629         -21.493741    5.2983612     14.010902    
S0630         -21.199495    5.0183826     13.925452    
S0631         -21.020874    4.6673584     13.837106    
S0632         -20.918542    4.3586559     13.747368    
S0633         -20.866267    4.0769657     13.660017    
S0634         -20.770972    3.7500587     13.591733    
S0635         -20.877855    3.489423      13.489799    
S0636         -21.103221    3.2891148     13.371893    
S0637         -21.361583    3.0772627     13.25466     
S0638         -21.630687    2.8082891     13.147919    
