# Supplementary material for: Interspecific variation in the limb long bones among modern rhinoceroses—extent and drivers
Source: PeerJ. 2019 Sep 26;7:e7647. doi: 10.7717/peerj.7647 (PMC6766374; doi:10.7717/peerj.7647)
Supplement: Supplemental Information 9 [file peerj-07-7647-s009.zip › Femur/Dicerorhinus_sumatrensis_1204_Femur_miroir.pts]

Version 1.0
639
S0000        21.197701    4.9716141    5.8064873   
S0001        22.515659    4.086776     11.568009   
S0002        22.200452    3.8583214    11.025565   
S0003        16.870279    5.126429     11.197172   
S0004        19.105315    5.782819     12.256631   
S0005        16.392297    8.9175072    7.1311729   
S0006        20.100476    1.4069042    5.7901703   
S0007        21.769502    0.71973152   7.6612053   
S0008        15.496735    -2.5837378   8.813372    
S0009        5.4698677    -0.109971    8.9399841   
S0010        6.7915237    9.9603073    11.187705   
S0011        0.087891006  9.4785088    11.061292   
S0012        -13.512337   0.15220132   8.5619499   
S0013        -13.591798   4.3404484    11.012309   
S0014        -12.568393   8.0025787    11.061079   
S0015        -13.718195   12.080463    8.9071838   
S0016        -10.859676   8.2081535    3.0531086   
S0017        -12.474149   6.7844193    3.004324    
S0018        -9.5654182   3.7689957    2.1920574   
S0019        -18.011075   4.7530231    5.8984875   
S0020        -17.175583   6.2634689    6.366901    
S0021        -17.655167   8.1032722    6.408049    
S0022        -17.431255   8.261039     7.6110146   
S0023        -16.808757   10.905009    7.9061417   
S0024        -16.781473   9.3085388    5.9771801   
S0025        -17.371417   7.3853409    7.908223    
S0026        -17.543314   5.4864559    6.9065399   
S0027        22.060921    3.725375     11.293285   
S0028        21.895375    3.6873581    11.556748   
S0029        21.760774    3.758514     11.787158   
S0030        21.632555    3.8419064    11.960094   
S0031        21.495505    3.9309738    12.082162   
S0032        21.341516    4.0265797    12.158611   
S0033        21.154221    4.1095768    12.191255   
S0034        20.961302    4.218541     12.179221   
S0035        20.754128    4.3337109    12.119337   
S0036        20.548264    4.4286018    12.156261   
S0037        20.327362    4.528257     12.20097    
S0038        20.129066    4.6717297    12.243317   
S0039        19.997426    4.8795559    12.24595    
S0040        19.834013    5.0573742    12.249581   
S0041        19.662799    5.2344902    12.247854   
S0042        19.474083    5.4072281    12.256734   
S0043        19.288516    5.5903278    12.259576   
S0044        18.97869     6.045332     12.272329   
S0045        18.859074    6.3245129    12.241491   
S0046        18.753424    6.5988182    12.120139   
S0047        18.636963    6.8707008    12.003439   
S0048        18.51283     7.1457497    11.883551   
S0049        18.359109    7.4533066    11.82508    
S0050        18.21971     7.7379776    11.677853   
S0051        18.09064     8.0088242    11.479266   
S0052        17.968506    8.2775101    11.254543   
S0053        17.799643    8.4443092    11.056888   
S0054        17.642125    8.6054993    10.880299   
S0055        17.443066    8.7631187    10.755348   
S0056        17.278761    8.8893669    10.594969   
S0057        17.168228    8.9858673    10.395301   
S0058        17.089592    9.0586044    10.177825   
S0059        17.048149    9.1071251    9.9435402   
S0060        17.008672    9.1352463    9.7022659   
S0061        16.979523    9.1425873    9.444239    
S0062        16.988745    9.1520332    9.2046257   
S0063        16.994814    9.1592529    8.9596581   
S0064        17.01572     9.1161568    8.7128845   
S0065        16.974159    9.100544     8.4597466   
S0066        16.932893    9.0349098    8.2086548   
S0067        16.845753    8.9987923    7.9503708   
S0068        16.684082    9.0332031    7.6674988   
S0069        16.473671    9.0591965    7.365258    
S0070        16.547911    8.5899834    6.7479774   
S0071        16.821228    8.1673866    6.4498604   
S0072        17.236391    7.7153053    6.2784859   
S0073        17.66109     7.2998566    6.1650372   
S0074        17.880232    6.8993813    5.9319733   
S0075        18.094246    6.4818352    5.7145912   
S0076        18.373621    6.0728413    5.5843327   
S0077        18.737189    5.711227     5.5921776   
S0078        19.043492    5.3431843    5.5857716   
S0079        19.368033    4.8456406    5.5206402   
S0080        19.667244    4.431329     5.482486    
S0081        19.922849    4.0771561    5.4045681   
S0082        20.16387     3.8021095    5.3296913   
S0083        20.399001    3.6422771    5.3705009   
S0084        20.602637    3.565395     5.433913    
S0085        20.782512    3.5624611    5.4882004   
S0086        20.964165    3.629063     5.5171513   
S0087        21.131561    3.7848404    5.5864235   
S0088        21.328114    3.7058876    5.7887611   
S0089        21.451814    3.7043095    6.0796478   
S0090        21.552068    3.7614796    6.3883713   
S0091        21.543182    3.9074604    6.710788    
S0092        21.590123    4.0867527    7.030687    
S0093        21.590396    4.336618     7.3579231   
S0094        21.650536    4.6153751    7.7085678   
S0095        21.555301    5.0183815    8.0549675   
S0096        21.748264    5.3304436    8.4603561   
S0097        21.762044    5.5037014    8.8684715   
S0098        21.713333    5.5868267    9.3319031   
S0099        21.747879    5.5647423    9.7586838   
S0100        21.913615    5.4802097    9.9625145   
S0101        22.070317    5.3170395    10.054188   
S0102        22.178947    5.0321758    10.13764    
S0103        22.236882    4.603545     10.280508   
S0104        22.233809    4.1110729    10.585644   
S0105        21.776054    0.84091167   7.3355934   
S0106        21.719617    0.86254063   7.0139236   
S0107        21.654382    0.90714092   6.7167099   
S0108        21.627393    1.0292921    6.3987335   
S0109        21.50247     1.0135352    6.1223061   
S0110        21.377538    1.0138145    5.840102    
S0111        21.220337    0.98196697   5.5727428   
S0112        21.055447    0.95363741   5.2954849   
S0113        20.847714    0.87839432   5.045134    
S0114        20.676762    0.68127236   4.7002243   
S0115        20.491379    0.47936711   4.3963787   
S0116        20.287851    0.26432853   4.141832    
S0117        20.067802    0.03675504   3.9373119   
S0118        19.83362     -0.20638359  3.7884125   
S0119        19.574425    -0.43403525  3.6480984   
S0120        19.29886     -0.68474112  3.5729542   
S0121        19.040126    -0.9766305   3.6013615   
S0122        18.746912    -1.2528893   3.6338085   
S0123        18.565929    -1.5989622   3.570256    
S0124        18.404605    -1.9409349   3.5350315   
S0125        18.27339     -2.2848898   3.5400509   
S0126        18.178346    -2.6320116   3.5934029   
S0127        18.097504    -2.9794085   3.667358    
S0128        18.069403    -3.3292938   3.809145    
S0129        18.055824    -3.6822613   3.9741123   
S0130        18.07509     -4.0375473   4.1836311   
S0131        18.126067    -4.3946354   4.4358631   
S0132        18.106813    -4.6539833   4.7616764   
S0133        18.099455    -4.874897    5.1026577   
S0134        18.111687    -5.0548012   5.4607151   
S0135        18.1291      -5.1991817   5.8294403   
S0136        18.120769    -5.3198067   6.2054104   
S0137        18.144696    -5.3949432   6.6017517   
S0138        18.143755    -5.4513302   7.0193878   
S0139        18.173331    -5.4662064   7.4598923   
S0140        18.291885    -5.3874763   7.8699699   
S0141        18.439293    -5.5010807   7.8968307   
S0142        18.6112      -5.572501    7.9250702   
S0143        18.78743     -5.6303673   7.9782242   
S0144        18.979202    -5.66455     8.0481125   
S0145        19.188539    -5.6717487   8.1329254   
S0146        19.422232    -5.6261082   8.2071693   
S0147        19.670323    -5.557563    8.2976936   
S0148        19.933565    -5.4667927   8.4072395   
S0149        20.210524    -5.356789    8.5462036   
S0150        20.306703    -5.1752041   8.6556305   
S0151        20.352959    -5.0024609   8.7904755   
S0152        20.329224    -4.8881405   8.9847397   
S0153        20.256033    -4.7710213   9.1574371   
S0154        20.148886    -4.6163143   9.2839806   
S0155        19.987906    -4.4693123   9.4074089   
S0156        19.787029    -4.3019695   9.5064476   
S0157        19.536742    -4.1325409   9.5956909   
S0158        19.263693    -3.924678    9.649868    
S0159        19.131004    -3.7193783   9.7787247   
S0160        19.051114    -3.4862526   9.8808395   
S0161        19.015285    -3.2437016   9.9632057   
S0162        19.004266    -3.0077595   10.042848   
S0163        19.000665    -2.7835205   10.141369   
S0164        19.03611     -2.5513763   10.227259   
S0165        19.107684    -2.3144188   10.303209   
S0166        19.225192    -2.0752478   10.345512   
S0167        19.373203    -1.8415152   10.367493   
S0168        19.48569     -1.6796337   10.379733   
S0169        19.613831    -1.5267399   10.351331   
S0170        19.749217    -1.3771843   10.311555   
S0171        19.891464    -1.2294817   10.262634   
S0172        20.034615    -1.0693225   10.230437   
S0173        20.190273    -0.91645851  10.167764   
S0174        20.361914    -0.78694229  10.057175   
S0175        20.53886     -0.65378995  9.9450851   
S0176        20.722131    -0.51577511  9.8279266   
S0177        20.927153    -0.41482158  9.7282799   
S0178        21.105429    -0.30687919  9.5872879   
S0179        21.258897    -0.18943293  9.4109138   
S0180        21.400403    -0.051441193 9.220903    
S0181        21.538628    0.11117636   9.0199486   
S0182        21.640947    0.26665599   8.7518608   
S0183        21.714761    0.42655711   8.4364761   
S0184        21.735692    0.54029527   8.0435966   
S0185        15.154187    -2.6310181   8.7528732   
S0186        14.76925     -2.6181      8.7326469   
S0187        14.382077    -2.5374025   8.7321861   
S0188        14.017644    -2.3703751   8.7516869   
S0189        13.643657    -2.2646753   8.7528496   
S0190        13.264851    -2.1555798   8.7583588   
S0191        12.87469     -2.0557762   8.7630722   
S0192        12.47606     -1.9543724   8.7684563   
S0193        12.068076    -1.8688646   8.747821    
S0194        11.627144    -1.8227789   8.738736    
S0195        11.202122    -1.7625301   8.7170006   
S0196        10.79224     -1.6883904   8.6837448   
S0197        10.401957    -1.5884314   8.6456467   
S0198        10.04086     -1.4405811   8.6161453   
S0199        9.7173126    -1.2244027   8.6203491   
S0200        9.3749947    -1.0760108   8.5628036   
S0201        9.0388512    -0.93864298  8.4578041   
S0202        8.7297409    -0.76333761  8.3414955   
S0203        8.4006699    -0.7105835   8.3713158   
S0204        8.0632401    -0.64901028  8.422084    
S0205        7.7167381    -0.58415203  8.4793732   
S0206        7.3699226    -0.50076137  8.5640732   
S0207        7.0126984    -0.41937447  8.6427216   
S0208        6.6350258    -0.35461869  8.7007584   
S0209        6.2370667    -0.3035924   8.7478912   
S0210        5.8372059    -0.23799033  8.8154129   
S0211        6.8958008    10.192335    11.249363   
S0212        6.9447365    10.41115     11.247108   
S0213        7.012394     10.610336    11.225559   
S0214        7.1123726    10.790133    11.189169   
S0215        7.1668671    10.95472     11.097173   
S0216        7.2125519    11.102644    10.970956   
S0217        7.3071297    11.224487    10.821274   
S0218        7.3187126    11.341714    10.622694   
S0219        7.3472473    11.438735    10.395828   
S0220        7.3179337    11.533402    10.236762   
S0221        7.2118256    11.620977    10.083585   
S0222        7.0718124    11.695797    9.9272301   
S0223        6.9211319    11.786103    9.7479866   
S0224        6.7163437    11.863275    9.569223    
S0225        6.4817459    11.946689    9.3667969   
S0226        6.2003807    12.01287     9.1535316   
S0227        5.8537842    12.042432    8.9793365   
S0228        5.4601845    12.076958    8.8476234   
S0229        5.2416775    12.120365    8.8143814   
S0230        5.0167847    12.157154    8.7862038   
S0231        4.7821613    12.187218    8.760968    
S0232        4.5335594    12.210748    8.7406891   
S0233        4.2695343    12.229971    8.7491425   
S0234        3.9874275    12.243237    8.77024     
S0235        3.694334     12.253711    8.8358765   
S0236        3.400695     12.262321    8.9522949   
S0237        3.1005442    12.266171    9.0899521   
S0238        2.8838268    12.289877    9.2229401   
S0239        2.6690218    12.29169     9.3550797   
S0240        2.4619555    12.271244    9.494416    
S0241        2.2426222    12.23599     9.6162468   
S0242        2.0627605    12.16498     9.7819481   
S0243        1.896188     12.066548    9.9551361   
S0244        1.6649275    11.983765    10.063545   
S0245        1.4615228    11.8684      10.201501   
S0246        1.2753798    11.725227    10.354518   
S0247        1.07988      11.523314    10.50994    
S0248        0.88432026   11.316624    10.631507   
S0249        0.70760026   11.097427    10.733186   
S0250        0.52761788   10.880003    10.812032   
S0251        0.35128009   10.657398    10.882847   
S0252        0.42813802   10.297993    10.910316   
S0253        0.17676449   10.099075    10.997049   
S0254        0.098940909  9.8017349    11.055878   
S0255        16.175111    8.6004532    7.2290977   
S0256        15.933479    8.3139969    7.315464    
S0257        15.677721    8.0510208    7.4004288   
S0258        15.406895    7.8115356    7.4878563   
S0259        15.113567    7.6006844    7.5683395   
S0260        14.790154    7.4276215    7.6250488   
S0261        14.451944    7.2772675    7.6862144   
S0262        14.093852    7.154158     7.7431152   
S0263        13.720502    7.0471779    7.8047173   
S0264        13.307846    6.9095497    7.8292969   
S0265        12.883885    6.7764709    7.8469315   
S0266        12.451993    6.6397415    7.8665031   
S0267        12.010367    6.5029449    7.8849274   
S0268        11.55799     6.3682045    7.8997261   
S0269        11.095943    6.2313282    7.9148376   
S0270        10.620992    6.1027348    7.9186348   
S0271        10.133469    5.9835899    7.910746    
S0272        9.6327675    5.8810123    7.8870911   
S0273        9.1166962    5.7193626    7.8168098   
S0274        8.6024147    5.5857948    7.7345779   
S0275        8.0915993    5.4738255    7.645636    
S0276        7.5846764    5.3769402    7.5552635   
S0277        7.0815063    5.3016125    7.4581345   
S0278        6.5807373    5.2255527    7.3728592   
S0279        6.0842773    5.1837006    7.2703316   
S0280        5.5916794    5.1613945    7.1626381   
S0281        5.1032223    5.1594788    7.0489281   
S0282        4.4539551    5.1628502    6.9609924   
S0283        3.8307549    5.1794132    6.8647018   
S0284        3.2333317    5.2077572    6.7605812   
S0285        2.6588535    5.2311882    6.6656487   
S0286        2.1098675    5.2646908    6.5647285   
S0287        1.5862288    5.3066582    6.4592873   
S0288        1.0870529    5.3527752    6.3539906   
S0289        0.61190705   5.4022247    6.2497734   
S0290        0.16325322   5.4631222    6.1377892   
S0291        -0.3978112   5.5280167    6.0307209   
S0292        -0.92876959  5.6133682    5.9125298   
S0293        -1.4364064   5.6990387    5.8052536   
S0294        -1.9232389   5.777256     5.7178299   
S0295        -2.3855053   5.8596832    5.6372383   
S0296        -2.8180712   5.9603218    5.5477173   
S0297        -3.2306484   6.0525124    5.479192    
S0298        -3.6180904   6.1506729    5.4154247   
S0299        -3.9803322   6.2547321    5.356514    
S0300        -4.3374313   6.3459923    5.2857376   
S0301        -4.6987896   6.4373978    5.217812    
S0302        -5.061771    6.5345566    5.1468178   
S0303        -5.4290066   6.6317184    5.0786152   
S0304        -5.7975231   6.7354256    5.0065857   
S0305        -6.168869    6.8422989    4.934166    
S0306        -6.5399643   6.9588852    4.8546257   
S0307        -6.9168083   7.0724304    4.7810776   
S0308        -7.2958305   7.1906075    4.7057003   
S0309        -7.7530807   7.3050644    4.5918365   
S0310        -8.1995667   7.4101097    4.4687344   
S0311        -8.6377518   7.4938576    4.3523125   
S0312        -9.0590439   7.5822723    4.2148499   
S0313        -9.4725281   7.6705109    4.0667606   
S0314        -9.8780922   7.7750809    3.8914421   
S0315        -10.275764   7.9055847    3.678315    
S0316        -10.62918    8.0659119    3.3991066   
S0317        19.751166    1.3133982    5.7782215   
S0318        19.380516    1.2418219    5.7729004   
S0319        19.004439    1.1571342    5.8330078   
S0320        18.614767    1.0826996    5.9054749   
S0321        18.205771    1.02943      5.9749187   
S0322        17.778746    0.99191446   6.0530056   
S0323        17.324055    0.9982151    6.0964367   
S0324        16.854829    1.0152239    6.156332    
S0325        16.369397    1.0489008    6.2222534   
S0326        15.863316    1.0793829    6.2588188   
S0327        15.352669    1.1213671    6.3006073   
S0328        14.836708    1.1822983    6.3201069   
S0329        14.316556    1.2527523    6.3658096   
S0330        13.791039    1.3433978    6.3718426   
S0331        13.260916    1.4458919    6.3963474   
S0332        12.726042    1.5649306    6.4074661   
S0333        12.186015    1.6966974    6.4239029   
S0334        11.641029    1.8431017    6.4337242   
S0335        11.24934     1.8430243    6.4046562   
S0336        10.841553    1.8408258    6.4004059   
S0337        10.420913    1.8531422    6.3757717   
S0338        9.9856514    1.8707415    6.3533516   
S0339        9.5358932    1.8942245    6.3272289   
S0340        9.070784     1.9199547    6.3219151   
S0341        8.5912094    1.9519226    6.3159466   
S0342        8.0974258    1.991399     6.3324245   
S0343        7.5888199    2.0352999    6.3265118   
S0344        7.0441887    2.0559818    6.3775085   
S0345        6.4914856    2.0901346    6.4124352   
S0346        5.9291286    2.1318346    6.4218422   
S0347        5.3585087    2.1859814    6.4188828   
S0348        4.7802471    2.2549938    6.4060196   
S0349        4.1956989    2.3468386    6.3922626   
S0350        3.603178     2.4571819    6.3701271   
S0351        2.9997259    2.5656132    6.3154057   
S0352        2.3875565    2.6736029    6.2309521   
S0353        1.8633619    2.7418236    6.2145992   
S0354        1.3354682    2.7976606    6.1711704   
S0355        0.80395927   2.8471899    6.1092686   
S0356        0.27096841   2.9108496    6.0480152   
S0357        -0.26468668  2.9784779    5.9769115   
S0358        -0.80408955  3.0326612    5.8804565   
S0359        -1.3460402   3.098313     5.7812626   
S0360        -1.8910105   3.1575161    5.6630909   
S0361        -2.4384188   3.2146072    5.5295479   
S0362        -2.8609131   3.2739948    5.4082371   
S0363        -3.2869209   3.3305336    5.2825394   
S0364        -3.7170727   3.3869621    5.1557156   
S0365        -4.1489037   3.4341053    5.0157722   
S0366        -4.5847012   3.480854     4.8741947   
S0367        -5.0245789   3.5272728    4.7312157   
S0368        -5.4657845   3.5629555    4.5745968   
S0369        -5.9127518   3.6039669    4.4238747   
S0370        -6.3659439   3.6546547    4.280574    
S0371        -6.7686401   3.8188976    4.0257938   
S0372        -7.1650879   3.9778809    3.8053322   
S0373        -7.5500916   4.113028     3.6056763   
S0374        -7.9249878   4.2065273    3.4119003   
S0375        -8.2905052   4.2406799    3.2062977   
S0376        -8.6570442   4.2229561    3.0003746   
S0377        -9.0459328   4.1488121    2.7985682   
S0378        -9.4024338   3.9806545    2.5353958   
S0379        -11.035468   8.0527969    3.1163942   
S0380        -11.268224   7.9193611    3.18657     
S0381        -11.504005   7.805571     3.2507008   
S0382        -11.68775    7.6470627    3.2627132   
S0383        -11.867285   7.4891754    3.2572411   
S0384        -12.041676   7.3299973    3.2346943   
S0385        -12.223228   7.1711433    3.205452    
S0386        -12.368437   6.9800148    3.1270359   
S0387        -12.542102   6.6260895    2.8291449   
S0388        -12.567065   6.4553642    2.6593767   
S0389        -12.483405   6.3315948    2.4771412   
S0390        -12.369104   6.2098373    2.318656    
S0391        -12.216879   6.0873898    2.1764902   
S0392        -12.052407   5.9174526    2.039924    
S0393        -11.794844   5.8235397    1.9249903   
S0394        -11.491203   5.7373611    1.8268721   
S0395        -11.155268   5.6310368    1.7354633   
S0396        -10.928594   5.5348122    1.6469627   
S0397        -10.704002   5.4280529    1.5999532   
S0398        -10.495574   5.2873058    1.5854556   
S0399        -10.301573   5.1148918    1.6042395   
S0400        -10.121317   4.9110752    1.6561768   
S0401        -9.9227753   4.6910545    1.7428949   
S0402        -9.7643768   4.4208794    1.8552509   
S0403        -9.6523323   4.1088089    2.0028975   
S0404        -9.58936     3.7311638    2.473028    
S0405        -9.8438652   3.6514599    2.7843658   
S0406        -10.187643   3.635767     2.934326    
S0407        -10.483173   3.6281155    2.9900557   
S0408        -10.755083   3.5780727    3.0330791   
S0409        -11.036401   3.5545101    2.9694397   
S0410        -11.32813    3.4495754    2.9525255   
S0411        -11.641451   3.2933369    2.9326464   
S0412        -11.969919   3.1413843    2.8331022   
S0413        -12.140012   3.041527     2.7197632   
S0414        -12.334515   2.9551607    2.6396761   
S0415        -12.546455   2.9129169    2.5638403   
S0416        -12.771772   2.919729     2.4940844   
S0417        -13.010258   2.9743015    2.4367426   
S0418        -13.269218   3.0592892    2.4026197   
S0419        -13.543456   3.1940062    2.3860386   
S0420        -13.854239   3.3142616    2.4008556   
S0421        -14.197049   3.4099316    2.4325745   
S0422        -14.464624   3.4667824    2.4771963   
S0423        -14.739861   3.5201862    2.5387691   
S0424        -15.018811   3.58218      2.6157215   
S0425        -15.296843   3.6636646    2.7058868   
S0426        -15.573766   3.7661625    2.8097275   
S0427        -15.85556    3.8778927    2.9308487   
S0428        -16.147266   3.9886032    3.0719509   
S0429        -16.456445   4.0602871    3.2313587   
S0430        -16.773454   4.0901302    3.3980629   
S0431        -16.912883   4.117939     3.6066204   
S0432        -17.051759   4.1568325    3.8323311   
S0433        -17.188708   4.2147484    4.0758537   
S0434        -17.327373   4.2694057    4.335677    
S0435        -17.472783   4.3204124    4.61273     
S0436        -17.644382   4.3554096    4.9081387   
S0437        -17.828047   4.4340229    5.2236576   
S0438        -17.984473   4.5752735    5.5564503   
S0439        -18.031848   4.9039135    5.9526215   
S0440        -18.032484   5.0577087    6.0070675   
S0441        -18.023485   5.2193039    6.071384    
S0442        -17.946602   5.3805466    6.1172897   
S0443        -17.85432    5.5485756    6.1696468   
S0444        -17.733612   5.7221878    6.2220947   
S0445        -17.571635   5.894577     6.2683315   
S0446        -17.378712   6.0695854    6.3155994   
S0447        -17.075883   6.4554916    6.4688118   
S0448        -17.098976   6.7501274    6.5467659   
S0449        -17.223923   6.9841286    6.620401    
S0450        -17.353613   7.1586502    6.6742233   
S0451        -17.465294   7.32024      6.6982521   
S0452        -17.573802   7.48535      6.6940002   
S0453        -17.613206   7.7027908    6.63395     
S0454        -17.630554   7.9168175    6.5345795   
S0455        -17.763609   8.3285202    5.9504684   
S0456        -17.740805   8.5066711    5.533799    
S0457        -17.671642   8.6621887    5.1806442   
S0458        -17.585925   8.8188637    4.87999     
S0459        -17.447664   8.9590469    4.633073    
S0460        -17.269775   9.1027939    4.4402454   
S0461        -17.030182   9.2380547    4.3116173   
S0462        -16.715199   9.3250656    4.2435417   
S0463        -16.354187   9.3289421    4.1953724   
S0464        -16.096767   9.4140434    3.9871857   
S0465        -15.829016   9.4879036    3.7959656   
S0466        -15.552484   9.5360649    3.6158382   
S0467        -15.26627    9.5652313    3.4510849   
S0468        -14.969374   9.5850227    3.305365    
S0469        -14.661868   9.5952263    3.1781246   
S0470        -14.344051   9.5932587    3.0682655   
S0471        -14.015424   9.5825989    2.9769667   
S0472        -13.675963   9.5621056    2.9040457   
S0473        -13.162312   9.4785843    2.8668802   
S0474        -12.69815    9.3863144    2.8458511   
S0475        -12.284473   9.2823822    2.8408426   
S0476        -11.917714   9.1751305    2.8556334   
S0477        -11.601152   9.0387978    2.8783714   
S0478        -11.33207    8.8764137    2.9097208   
S0479        -11.090691   8.6966904    2.9494621   
S0480        -10.939446   8.4555557    2.9891428   
S0481        -13.379732   3.987402     10.855103   
S0482        -13.279623   3.6164749    10.797003   
S0483        -13.193825   3.290057     10.742498   
S0484        -13.074678   2.9997606    10.676041   
S0485        -13.05753    2.7134371    10.68746    
S0486        -13.111522   2.4556602    10.758231   
S0487        -13.16019    2.2129179    10.835041   
S0488        -13.248041   1.9782095    10.941241   
S0489        -13.388553   1.7505817    11.081601   
S0490        -13.53817    1.6185724    11.206776   
S0491        -13.708356   1.5128109    11.320064   
S0492        -13.896182   1.4066535    11.396507   
S0493        -14.104814   1.3352593    11.47045    
S0494        -14.332381   1.2766145    11.520472   
S0495        -14.580145   1.2445887    11.563792   
S0496        -14.845529   1.2079085    11.559047   
S0497        -15.130215   1.1923388    11.538303   
S0498        -15.435101   1.1993837    11.506366   
S0499        -15.646046   1.2382892    11.454738   
S0500        -15.861595   1.2765448    11.396569   
S0501        -16.07748    1.3020638    11.311327   
S0502        -16.297821   1.3239296    11.211914   
S0503        -16.520354   1.336814     11.090681   
S0504        -16.748914   1.3465673    10.954105   
S0505        -16.981648   1.3490033    10.796991   
S0506        -17.200375   1.3209594    10.597498   
S0507        -17.424835   1.2905349    10.384177   
S0508        -17.561211   1.2956703    10.188197   
S0509        -17.678682   1.3073907    9.9850845   
S0510        -17.786311   1.3344076    9.7813118   
S0511        -17.895746   1.3863004    9.5818741   
S0512        -17.979234   1.4381577    9.3706779   
S0513        -18.045982   1.4984446    9.1535751   
S0514        -18.096069   1.5670611    8.9304787   
S0515        -18.138757   1.6522074    8.7060234   
S0516        -18.178497   1.7589615    8.4837303   
S0517        -18.260455   1.8596823    8.2004303   
S0518        -18.328659   1.9807642    7.9404907   
S0519        -18.394168   2.1360004    7.7170296   
S0520        -18.443961   2.3096613    7.5157166   
S0521        -18.486005   2.5154886    7.3538139   
S0522        -18.511896   2.7414251    7.2179802   
S0523        -18.524481   2.9775761    7.084211    
S0524        -18.526271   3.245472     6.9930443   
S0525        -18.519125   3.5356743    6.9228195   
S0526        -18.489972   3.8237846    6.8563217   
S0527        -18.424425   4.0929729    6.8131439   
S0528        -18.354076   4.3419682    6.7717079   
S0529        -18.281361   4.5753201    6.7418022   
S0530        -18.210022   4.8008411    6.7272881   
S0531        -18.123521   5.0244743    6.7345856   
S0532        -17.98689    5.2351902    6.7685326   
S0533        -17.771083   5.383371     6.8297729   
S0534        -17.286476   5.5856224    7.1662842   
S0535        -17.081702   5.6977768    7.4219147   
S0536        -16.918304   5.717094     7.6968918   
S0537        -16.814671   5.6984776    7.9815956   
S0538        -16.762265   5.7358013    8.2545578   
S0539        -16.772896   5.6911747    8.5416199   
S0540        -16.837051   5.6480434    8.8243553   
S0541        -16.943571   5.6308537    9.1069267   
S0542        -17.091879   5.624538     9.4019958   
S0543        -16.931871   5.519466     9.6482796   
S0544        -16.77225    5.430479     9.8867638   
S0545        -16.616428   5.3519455    10.116042   
S0546        -16.47673    5.2645531    10.335712   
S0547        -16.341212   5.1898533    10.550633   
S0548        -16.214757   5.1170643    10.764178   
S0549        -16.083694   5.066497     10.976112   
S0550        -15.932771   5.070602     11.169283   
S0551        -15.778568   5.1115841    11.334833   
S0552        -15.507379   5.1030521    11.447328   
S0553        -15.243027   5.0737408    11.522057   
S0554        -14.984178   5.0335636    11.557172   
S0555        -14.731735   4.9793491    11.55466    
S0556        -14.486102   4.9051437    11.515123   
S0557        -14.246591   4.809317     11.437283   
S0558        -14.007268   4.7030281    11.31224    
S0559        -13.776334   4.5569454    11.151139   
S0560        -12.802257   8.0074532    11.182813   
S0561        -13.034555   7.9195946    11.298495   
S0562        -13.272652   7.8921989    11.357885   
S0563        -13.513763   7.8856506    11.371374   
S0564        -13.758847   7.884787     11.346022   
S0565        -14.011354   7.9024162    11.279604   
S0566        -14.267094   7.8866562    11.192406   
S0567        -14.520218   7.8405212    11.077457   
S0568        -14.761928   7.7657204    10.924335   
S0569        -14.949255   7.695536     10.851822   
S0570        -15.112042   7.6115318    10.756611   
S0571        -15.259241   7.5369064    10.636795   
S0572        -15.390434   7.4712791    10.492229   
S0573        -15.514291   7.4434479    10.323649   
S0574        -15.637752   7.4653236    10.13186    
S0575        -15.750468   7.4960861    9.915406    
S0576        -15.809082   7.4510391    9.6718788   
S0577        -15.84688    7.4249283    9.4048073   
S0578        -16.115479   7.2448601    9.235067    
S0579        -16.385049   7.1610809    9.0658989   
S0580        -16.615504   7.0980247    8.8976204   
S0581        -16.813443   7.051226     8.7304642   
S0582        -16.98159    7.0672882    8.5642197   
S0583        -17.103871   7.1687462    8.4008362   
S0584        -17.204767   7.2306145    8.2384621   
S0585        -17.288742   7.3040512    8.0755745   
S0586        -17.518515   7.5318306    7.8351852   
S0587        -17.611641   7.7543022    7.7831223   
S0588        -17.605899   7.9792953    7.8025993   
S0589        -17.627397   8.1720535    7.8271317   
S0590        -17.615825   8.3396515    7.8927437   
S0591        -17.623872   8.506179     7.9584221   
S0592        -17.638866   8.67565      8.0302231   
S0593        -17.652563   8.8455643    8.113681    
S0594        -17.674229   9.0177681    8.2000626   
S0595        -17.619157   9.2206879    8.231263    
S0596        -17.589113   9.4251366    8.2711441   
S0597        -17.573409   9.6261261    8.3287361   
S0598        -17.559538   9.8204033    8.4158104   
S0599        -17.55759    10.015658    8.5232826   
S0600        -17.545604   10.203168    8.6721306   
S0601        -17.540608   10.398632    8.8474014   
S0602        -17.50515    10.558759    9.0813087   
S0603        -17.456317   10.668922    9.3544189   
S0604        -17.410901   10.746107    9.5906807   
S0605        -17.341322   10.837332    9.8000443   
S0606        -17.251285   10.895959    9.9963409   
S0607        -17.145265   10.943766    10.173717   
S0608        -17.026251   10.966402    10.337896   
S0609        -16.884169   10.980787    10.484172   
S0610        -16.709456   11.001041    10.607414   
S0611        -16.506532   11.065623    10.689262   
S0612        -16.306921   11.159862    10.73106    
S0613        -16.13448    11.29177     10.840789   
S0614        -15.942133   11.403424    10.940395   
S0615        -15.736592   11.520898    11.021632   
S0616        -15.500633   11.58615     11.104742   
S0617        -15.248277   11.652399    11.172661   
S0618        -14.971507   11.681422    11.23592    
S0619        -14.671643   11.668587    11.293823   
S0620        -14.352913   11.647572    11.339497   
S0621        -14.015332   11.643513    11.370613   
S0622        -13.589743   11.680932    11.35741    
S0623        -13.207542   11.713565    11.337437   
S0624        -12.871564   11.679593    11.309011   
S0625        -12.579766   11.617878    11.273728   
S0626        -12.331696   11.52334     11.231773   
S0627        -12.110033   11.414861    11.18924    
S0628        -11.939822   11.240897    11.132749   
S0629        -11.788049   11.021998    11.069055   
S0630        -11.785697   10.781594    10.990964   
S0631        -11.822525   10.437595    10.969768   
S0632        -11.728819   10.058571    10.95463    
S0633        -11.692287   9.7080994    10.94762    
S0634        -11.706546   9.3779915    10.948745   
S0635        -11.796545   9.0709503    10.955917   
S0636        -11.98181    8.8067581    10.96257    
S0637        -12.070013   8.4852333    10.998914   
S0638        -12.27513    8.1829346    11.039562   
