# Supplementary material for: Interspecific variation in the limb long bones among modern rhinoceroses—extent and drivers
Source: PeerJ. 2019 Sep 26;7:e7647. doi: 10.7717/peerj.7647 (PMC6766374; doi:10.7717/peerj.7647)
Supplement: Supplemental Information 9 [file peerj-07-7647-s009.zip › Femur/Dicerorhinus_sumatrensis_1500_Femur_miroir.pts]

Version 1.0
639
S0000      120.65639  181.76529  -1044.7267
S0001      123.31499  179.96794  -1049.2288
S0002      122.91228  181.72142  -1049.7074
S0003      118.29843  181.8092   -1050.3145
S0004      118.6519   180.37804  -1050.8706
S0005      115.67462  181.87843  -1044.7446
S0006      121.39522  188.18642  -1047.0488
S0007      123.88243  186.16945  -1048.8143
S0008      117.68388  189.27084  -1052.7054
S0009      107.72778  189.5206   -1053.4747
S0010      107.16943  179.70203  -1049.4381
S0011      101.63744  181.64288  -1051.2462
S0012      89.682549  193.37158  -1056.7048
S0013      89.259018  188.63544  -1056.7251
S0014      88.64296   185.32047  -1054.5262
S0015      86.117302  183.24152  -1050.7115
S0016      89.115311  188.74995  -1047.4885
S0017      88.666     190.6062   -1048.1342
S0018      91.742485  192.84721  -1048.092 
S0019      83.81237   191.90086  -1052.1859
S0020      84.028183  190.63525  -1051.5856
S0021      83.381523  188.89067  -1051.9442
S0022      83.472458  187.54796  -1052.3047
S0023      83.90155   184.05774  -1051.2303
S0024      83.638252  187.47354  -1050.6512
S0025      84.602913  188.14699  -1053.6274
S0026      84.496475  190.3206   -1053.3711
S0027      122.81197  181.58524  -1050.0388
S0028      122.67796  181.41919  -1050.3218
S0029      122.5221   181.23917  -1050.5522
S0030      122.36374  181.09491  -1050.7644
S0031      122.18973  180.9545   -1050.9381
S0032      122.0034   180.83382  -1051.0922
S0033      121.79942  180.70462  -1051.1915
S0034      121.58128  180.59016  -1051.2675
S0035      121.34569  180.48602  -1051.3223
S0036      121.06332  180.47029  -1051.2979
S0037      120.785    180.43904  -1051.2174
S0038      120.50358  180.40901  -1051.1322
S0039      120.21478  180.38647  -1051.0586
S0040      119.91779  180.37192  -1050.9967
S0041      119.61202  180.36537  -1050.9493
S0042      119.29749  180.36589  -1050.9207
S0043      118.97769  180.36986  -1050.8929
S0044      118.56422  179.97586  -1050.7208
S0045      118.47488  179.68192  -1050.3398
S0046      118.3858   179.47023  -1049.9838
S0047      118.28413  179.29045  -1049.7015
S0048      118.15462  179.11267  -1049.4932
S0049      118.01722  178.99542  -1049.2921
S0050      117.88168  178.94873  -1049.0941
S0051      117.73374  178.94232  -1048.9246
S0052      117.55616  178.96333  -1048.7971
S0053      117.3988   178.92929  -1048.6162
S0054      117.2523   178.91643  -1048.4208
S0055      117.10587  178.9193   -1048.2185
S0056      116.94894  178.93538  -1048.0126
S0057      116.78144  178.96814  -1047.797 
S0058      116.61089  179.02272  -1047.562 
S0059      116.4868   179.11595  -1047.2925
S0060      116.39053  179.23778  -1047.0035
S0061      116.33681  179.3903   -1046.7039
S0062      116.30187  179.68303  -1046.4287
S0063      116.24724  179.97241  -1046.1675
S0064      116.16017  180.24228  -1045.92  
S0065      116.08862  180.51962  -1045.6888
S0066      115.95648  180.76141  -1045.4623
S0067      115.72611  180.97383  -1045.2122
S0068      115.51657  181.25769  -1044.943 
S0069      115.56547  181.61761  -1044.7902
S0070      115.91882  182.12958  -1044.6626
S0071      116.20336  182.38855  -1044.5951
S0072      116.55711  182.62222  -1044.5934
S0073      116.96114  182.82796  -1044.6488
S0074      117.36808  183.07607  -1044.6702
S0075      117.82259  183.30305  -1044.7363
S0076      118.31801  183.51567  -1044.8302
S0077      118.83009  183.77582  -1044.9111
S0078      119.3801   184.03343  -1045.0223
S0079      120.02342  184.45564  -1045.3763
S0080      120.53909  184.89735  -1045.6484
S0081      120.98765  185.22417  -1045.8781
S0082      121.37734  185.48743  -1046.0358
S0083      121.72667  185.54178  -1046.2006
S0084      122.00197  185.37563  -1046.3829
S0085      122.30215  185.16919  -1046.486 
S0086      122.46495  184.70361  -1046.6281
S0087      122.50808  184.118    -1046.7266
S0088      122.49302  183.6152   -1046.9974
S0089      122.5599   183.12607  -1047.2396
S0090      122.55304  182.67833  -1047.4243
S0091      122.45348  182.27306  -1047.5533
S0092      122.39208  181.88658  -1047.6481
S0093      122.37319  181.52135  -1047.7063
S0094      122.36836  181.18317  -1047.7225
S0095      122.35197  180.87131  -1047.697 
S0096      122.36194  180.59232  -1047.6256
S0097      122.45084  180.50162  -1047.9095
S0098      122.79305  180.61166  -1048.0729
S0099      122.99358  180.71576  -1048.2643
S0100      123.12151  180.88234  -1048.4425
S0101      123.18349  181.00938  -1048.6718
S0102      123.19286  181.16145  -1048.9106
S0103      123.15162  181.34065  -1049.1614
S0104      123.07394  181.58188  -1049.4297
S0105      123.63323  186.22974  -1048.436 
S0106      123.39145  186.36002  -1048.1105
S0107      123.20157  186.44168  -1047.7704
S0108      123.02342  186.60872  -1047.5024
S0109      122.8773   186.81775  -1047.2891
S0110      122.75878  187.01822  -1047.071 
S0111      122.67081  187.26639  -1046.9153
S0112      122.60769  187.52663  -1046.7715
S0113      122.57042  187.80635  -1046.6425
S0114      122.44123  188.08406  -1046.5431
S0115      122.29992  188.3573   -1046.4602
S0116      122.14783  188.63724  -1046.4176
S0117      121.97946  188.9205   -1046.4   
S0118      121.78861  189.21054  -1046.4084
S0119      121.57561  189.51472  -1046.4631
S0120      121.36651  189.83794  -1046.6073
S0121      121.17256  190.17021  -1046.8259
S0122      120.98243  190.50481  -1047.0873
S0123      120.94258  190.80457  -1047.2478
S0124      120.908    191.09106  -1047.4197
S0125      120.88871  191.36334  -1047.609 
S0126      120.89529  191.61742  -1047.8232
S0127      120.88753  191.87309  -1048.0361
S0128      120.88822  192.12724  -1048.2668
S0129      120.94861  192.34308  -1048.5446
S0130      121.04066  192.52924  -1048.8469
S0131      121.1627   192.67729  -1049.1652
S0132      121.39038  192.79666  -1049.4423
S0133      121.57435  192.88528  -1049.7261
S0134      121.69683  192.96762  -1050.019 
S0135      121.79287  192.99605  -1050.3226
S0136      121.83514  193.00246  -1050.6404
S0137      121.85642  192.94437  -1050.9692
S0138      121.927    192.75633  -1051.2896
S0139      121.86866  192.6163   -1051.6438
S0140      121.83624  192.37825  -1051.9912
S0141      121.83228  192.16176  -1052.3552
S0142      121.89034  191.92776  -1052.6558
S0143      121.97533  191.70071  -1052.9031
S0144      122.07887  191.48907  -1053.1061
S0145      122.20358  191.29143  -1053.2654
S0146      122.35394  191.10379  -1053.3718
S0147      122.52375  190.9319   -1053.4467
S0148      122.71874  190.76898  -1053.48  
S0149      122.94005  190.61792  -1053.4491
S0150      123.22987  190.56247  -1053.4292
S0151      123.45345  190.49292  -1053.3938
S0152      123.61401  190.4019   -1053.3712
S0153      123.72277  190.29503  -1053.3247
S0154      123.76685  190.16087  -1053.3043
S0155      123.72401  189.9919   -1053.4049
S0156      123.63345  189.80748  -1053.4722
S0157      123.48448  189.60037  -1053.5299
S0158      123.26497  189.36316  -1053.5465
S0159      122.99538  189.36697  -1053.4749
S0160      122.77684  189.31743  -1053.4351
S0161      122.58217  189.2263   -1053.457 
S0162      122.43163  189.0741   -1053.4447
S0163      122.3283   188.86166  -1053.4084
S0164      122.26211  188.5894   -1053.3787
S0165      122.24394  188.25284  -1053.3344
S0166      122.28568  187.86662  -1053.243 
S0167      122.37151  187.44151  -1053.13  
S0168      122.38177  187.15742  -1052.9509
S0169      122.39878  186.85939  -1052.8116
S0170      122.44704  186.63115  -1052.6178
S0171      122.51193  186.42387  -1052.4227
S0172      122.59643  186.24748  -1052.2158
S0173      122.70071  186.09653  -1052.0005
S0174      122.8259   185.98122  -1051.7692
S0175      122.97276  185.89398  -1051.5265
S0176      123.13676  185.84784  -1051.267 
S0177      123.30009  185.82835  -1050.9977
S0178      123.43784  185.84151  -1050.724 
S0179      123.56983  185.82619  -1050.4598
S0180      123.67758  185.83348  -1050.1912
S0181      123.75787  185.87689  -1049.9182
S0182      123.80403  185.96857  -1049.6438
S0183      123.86031  185.99371  -1049.3699
S0184      123.86529  186.10071  -1049.0956
S0185      117.2747   189.48972  -1052.7378
S0186      116.88673  189.70522  -1052.7769
S0187      116.51122  189.86938  -1052.8127
S0188      116.14459  189.94247  -1052.837 
S0189      115.7951   189.9722   -1052.8602
S0190      115.46227  189.93254  -1052.8785
S0191      115.15154  189.9382   -1052.9125
S0192      114.8549   189.96489  -1052.9545
S0193      114.57175  189.90538  -1052.9874
S0194      114.26586  189.90891  -1053.0863
S0195      113.93644  189.98032  -1053.1688
S0196      113.58778  190.0563   -1053.2273
S0197      113.22076  190.17044  -1053.2638
S0198      112.83133  190.20157  -1053.2692
S0199      112.42258  190.17905  -1053.2469
S0200      111.99126  190.34473  -1053.2122
S0201      111.53563  190.43163  -1053.1471
S0202      111.07152  190.39418  -1053.0509
S0203      110.74519  190.35136  -1053.0354
S0204      110.38669  190.32207  -1053.0293
S0205      110.03395  190.3828   -1053.0569
S0206      109.68583  190.43271  -1053.1086
S0207      109.32848  190.46336  -1053.1804
S0208      108.93903  190.5038   -1053.2738
S0209      108.49986  190.36452  -1053.3474
S0210      108.10277  189.92477  -1053.3938
S0211      107.2495   179.46214  -1049.3203
S0212      107.37022  179.2193   -1049.2587
S0213      107.42165  179.05673  -1049.142 
S0214      107.41841  178.96257  -1049.0015
S0215      107.39882  178.90889  -1048.8561
S0216      107.35838  178.89888  -1048.6959
S0217      107.28308  178.94272  -1048.5181
S0218      107.1657   179.0462   -1048.3314
S0219      107.019    179.19991  -1048.134 
S0220      106.76729  179.32733  -1047.9387
S0221      106.50433  179.45079  -1047.7859
S0222      106.26106  179.53596  -1047.6122
S0223      106.0273   179.58978  -1047.433 
S0224      105.77706  179.6469   -1047.3096
S0225      105.52721  179.68649  -1047.205 
S0226      105.2767   179.71077  -1047.1245
S0227      105.02932  179.7101   -1047.0433
S0228      104.77972  179.69789  -1046.9962
S0229      104.48967  179.73907  -1046.955 
S0230      104.20766  179.77641  -1046.9495
S0231      103.93321  179.8075   -1046.969 
S0232      103.66479  179.83237  -1047.0099
S0233      103.41377  179.85039  -1047.101 
S0234      103.16352  179.86217  -1047.199 
S0235      102.90273  179.86836  -1047.2979
S0236      102.68541  179.866    -1047.4742
S0237      102.47993  179.8584   -1047.6722
S0238      102.25156  179.90494  -1047.8936
S0239      102.06837  179.95442  -1048.1278
S0240      101.95118  179.99124  -1048.3728
S0241      101.83266  180.03308  -1048.5924
S0242      101.7838   180.06062  -1048.8123
S0243      101.72537  180.10077  -1049.0088
S0244      101.69919  180.14317  -1049.1951
S0245      101.66975  180.19293  -1049.3669
S0246      101.61597  180.23602  -1049.5249
S0247      101.57011  180.2934   -1049.838 
S0248      101.53751  180.37134  -1050.1296
S0249      101.55673  180.48801  -1050.3784
S0250      101.54825  180.61649  -1050.6077
S0251      101.58871  180.79071  -1050.7769
S0252      101.59296  180.96869  -1050.9399
S0253      101.63029  181.18608  -1051.0469
S0254      101.64773  181.41234  -1051.1443
S0255      115.43295  182.02548  -1045.0573
S0256      115.2229   182.1564   -1045.4193
S0257      114.97763  182.30258  -1045.7778
S0258      114.67757  182.47026  -1046.1111
S0259      114.33244  182.65488  -1046.4266
S0260      113.94389  182.85497  -1046.7253
S0261      113.5145   183.06931  -1047.0099
S0262      113.04934  183.29799  -1047.2876
S0263      112.55236  183.54358  -1047.5654
S0264      112.09051  183.72615  -1047.801 
S0265      111.63985  183.90279  -1048.022 
S0266      111.20148  184.07394  -1048.2302
S0267      110.76707  184.2364   -1048.4111
S0268      110.3555   184.39735  -1048.5988
S0269      109.9465   184.54909  -1048.7559
S0270      109.54559  184.69383  -1048.8903
S0271      109.16134  184.83467  -1049.0221
S0272      108.78938  184.9698   -1049.1427
S0273      108.50526  185.12901  -1049.2253
S0274      108.20174  185.28317  -1049.3011
S0275      107.88063  185.43291  -1049.3762
S0276      107.53707  185.57617  -1049.4325
S0277      107.17896  185.71658  -1049.5004
S0278      106.80054  185.85138  -1049.5571
S0279      106.40604  185.98477  -1049.624 
S0280      105.98815  186.10789  -1049.6609
S0281      105.55207  186.2254   -1049.6936
S0282      104.98187  186.39766  -1049.7058
S0283      104.41235  186.56282  -1049.7141
S0284      103.84369  186.72154  -1049.7208
S0285      103.27609  186.87511  -1049.7299
S0286      102.70757  187.01677  -1049.7206
S0287      102.13945  187.15092  -1049.7067
S0288      101.57169  187.27757  -1049.6877
S0289      101.00449  187.39891  -1049.6702
S0290      100.43671  187.50542  -1049.6262
S0291      99.915207  187.5536   -1049.6221
S0292      99.396965  187.6057   -1049.6067
S0293      98.88221   187.66475  -1049.5887
S0294      98.370949  187.72633  -1049.5552
S0295      97.863121  187.79919  -1049.5317
S0296      97.35878   187.87662  -1049.4984
S0297      96.858078  187.95857  -1049.4548
S0298      96.360687  188.04922  -1049.4143
S0299      95.866646  188.14691  -1049.3717
S0300      95.397659  188.16423  -1049.3417
S0301      94.942284  188.19479  -1049.3099
S0302      94.500885  188.23654  -1049.269 
S0303      94.073112  188.2912   -1049.2245
S0304      93.659897  188.35518  -1049.1655
S0305      93.260056  188.43307  -1049.1058
S0306      92.873459  188.52455  -1049.0453
S0307      92.5019    188.62526  -1048.9679
S0308      92.142365  188.74124  -1048.8984
S0309      91.727974  188.83998  -1048.8204
S0310      91.335602  188.92152  -1048.7174
S0311      90.955688  188.96683  -1048.6246
S0312      90.596848  188.98779  -1048.5   
S0313      90.264763  188.9937   -1048.3345
S0314      89.984901  188.99792  -1048.0916
S0315      89.705223  188.93599  -1047.8784
S0316      89.399651  188.84036  -1047.7036
S0317      121.03276  188.25735  -1047.2338
S0318      120.67673  188.33496  -1047.4396
S0319      120.31008  188.40331  -1047.6428
S0320      119.92332  188.45673  -1047.8251
S0321      119.52114  188.49936  -1047.9935
S0322      119.10424  188.53238  -1048.1489
S0323      118.69086  188.5564   -1048.3367
S0324      118.2465   188.569    -1048.472 
S0325      117.79369  188.57118  -1048.6107
S0326      117.29036  188.54147  -1048.7347
S0327      116.7825   188.51221  -1048.8578
S0328      116.25736  188.50539  -1048.9327
S0329      115.74003  188.48154  -1049.0503
S0330      115.21347  188.46889  -1049.1473
S0331      114.68497  188.45161  -1049.2573
S0332      114.14661  188.45085  -1049.3359
S0333      113.60392  188.45181  -1049.4108
S0334      113.05819  188.45088  -1049.4966
S0335      112.35115  188.50534  -1049.5974
S0336      111.67314  188.55363  -1049.7151
S0337      111.01923  188.61314  -1049.7993
S0338      110.39397  188.66656  -1049.8973
S0339      109.79478  188.72685  -1049.9806
S0340      109.22266  188.79015  -1050.0594
S0341      108.67833  188.84795  -1050.1445
S0342      108.16087  188.90948  -1050.2229
S0343      107.67065  188.96645  -1050.3036
S0344      107.0173   189.05765  -1050.4138
S0345      106.3946   189.14278  -1050.5144
S0346      105.80252  189.22499  -1050.6025
S0347      105.24129  189.30972  -1050.6758
S0348      104.71049  189.38322  -1050.7415
S0349      104.21086  189.4617   -1050.7915
S0350      103.74154  189.52972  -1050.8329
S0351      103.30141  189.5818   -1050.8666
S0352      102.89356  189.64627  -1050.8828
S0353      102.38985  189.70697  -1050.8602
S0354      101.88324  189.77805  -1050.8262
S0355      101.37166  189.8479   -1050.7849
S0356      100.85643  189.9249   -1050.7339
S0357      100.33647  190.00412  -1050.675 
S0358      99.815796  190.10304  -1050.6002
S0359      99.289642  190.20103  -1050.5192
S0360      98.758842  190.30258  -1050.4301
S0361      98.22496   190.41348  -1050.3297
S0362      97.791306  190.50464  -1050.2218
S0363      97.361092  190.58575  -1050.1193
S0364      96.939392  190.67389  -1050.0121
S0365      96.524467  190.76302  -1049.9039
S0366      96.113991  190.84618  -1049.7992
S0367      95.70784   190.92468  -1049.698 
S0368      95.31105   191.01247  -1049.5902
S0369      94.917542  191.0945   -1049.4865
S0370      94.543465  191.20309  -1049.3621
S0371      94.165627  191.26048  -1049.2172
S0372      93.801552  191.34651  -1049.0709
S0373      93.462585  191.47865  -1048.9203
S0374      93.131035  191.62958  -1048.7769
S0375      92.82196   191.81906  -1048.6343
S0376      92.476128  191.99693  -1048.5121
S0377      92.112457  192.2133   -1048.4106
S0378      91.8442    192.52219  -1048.2914
S0379      89.125267  188.90999  -1047.5828
S0380      89.011925  189.13205  -1047.7753
S0381      88.812218  189.28221  -1048.0305
S0382      88.778542  189.49509  -1048.1064
S0383      88.718399  189.69429  -1048.1892
S0384      88.645859  189.89023  -1048.2689
S0385      88.61216   190.12283  -1048.292 
S0386      88.643776  190.37309  -1048.2183
S0387      88.80928   190.88861  -1048.0792
S0388      89.007591  191.09906  -1047.9694
S0389      89.219658  191.2598   -1047.8651
S0390      89.432587  191.38673  -1047.7841
S0391      89.636192  191.50734  -1047.7406
S0392      89.844582  191.59392  -1047.7141
S0393      90.045959  191.68187  -1047.7228
S0394      90.254333  191.7321   -1047.7452
S0395      90.460037  191.77554  -1047.7977
S0396      90.701561  191.84583  -1047.7043
S0397      90.941536  191.93233  -1047.6288
S0398      91.13205   192.06511  -1047.6133
S0399      91.240669  192.22536  -1047.6709
S0400      91.341408  192.36189  -1047.736 
S0401      91.427559  192.48941  -1047.8176
S0402      91.503334  192.61255  -1047.9148
S0403      91.634331  192.72705  -1047.9886
S0404      91.799126  192.73209  -1048.4371
S0405      91.773224  192.66719  -1048.797 
S0406      91.640106  192.63301  -1049.1   
S0407      91.428131  192.61577  -1049.2922
S0408      91.195175  192.63173  -1049.428 
S0409      90.935402  192.68633  -1049.5292
S0410      90.648087  192.78729  -1049.6212
S0411      90.326363  192.93686  -1049.7087
S0412      89.97419   193.14949  -1049.8225
S0413      89.696915  193.26317  -1049.8165
S0414      89.412407  193.3606   -1049.8193
S0415      89.110352  193.43367  -1049.7677
S0416      88.814217  193.5052   -1049.7889
S0417      88.511871  193.56422  -1049.822 
S0418      88.202507  193.60947  -1049.8573
S0419      87.886215  193.62833  -1049.8695
S0420      87.566826  193.64331  -1049.9268
S0421      87.2407    193.65863  -1050.0109
S0422      86.993782  193.61218  -1050.0996
S0423      86.752274  193.58858  -1050.2291
S0424      86.52626   193.57861  -1050.3883
S0425      86.307518  193.5518   -1050.5436
S0426      86.090477  193.5043   -1050.6918
S0427      85.879227  193.44778  -1050.8456
S0428      85.671753  193.37772  -1051.0011
S0429      85.481834  193.32094  -1051.1826
S0430      85.296165  193.25233  -1051.3667
S0431      85.13501   193.0706   -1051.6309
S0432      84.993126  192.9359   -1051.8864
S0433      84.853333  192.81522  -1052.0972
S0434      84.714706  192.74944  -1052.2808
S0435      84.552078  192.6631   -1052.4037
S0436      84.367462  192.5172   -1052.4507
S0437      84.200714  192.28537  -1052.3956
S0438      84.007553  192.10251  -1052.3219
S0439      83.783783  191.74588  -1052.1628
S0440      83.780693  191.5862   -1052.1245
S0441      83.802292  191.43909  -1052.0587
S0442      83.835052  191.30516  -1051.9785
S0443      83.855537  191.16171  -1051.9155
S0444      83.882263  191.0218   -1051.8456
S0445      83.901054  190.88016  -1051.7748
S0446      83.977013  190.76331  -1051.6752
S0447      84.004593  190.37325  -1051.79  
S0448      84.017059  190.12228  -1051.9492
S0449      84.015343  189.87996  -1052.0547
S0450      83.961288  189.66876  -1052.1355
S0451      83.886116  189.47688  -1052.1782
S0452      83.789757  189.30362  -1052.1819
S0453      83.666222  189.15109  -1052.1536
S0454      83.530342  189.01154  -1052.0739
S0455      83.166893  188.75249  -1051.6321
S0456      83.065788  188.64178  -1051.2482
S0457      83.042252  188.5751   -1050.8718
S0458      83.054138  188.54094  -1050.516 
S0459      83.158104  188.57436  -1050.1901
S0460      83.255035  188.61638  -1049.8661
S0461      83.355934  188.66203  -1049.5316
S0462      83.480278  188.71848  -1049.1898
S0463      83.604889  188.74651  -1048.8301
S0464      83.842155  188.72968  -1048.4717
S0465      84.105743  188.72708  -1048.1509
S0466      84.382721  188.72266  -1047.8605
S0467      84.672821  188.71655  -1047.5999
S0468      84.982567  188.71533  -1047.3782
S0469      85.308426  188.71701  -1047.1936
S0470      85.63604   188.70525  -1047.0176
S0471      85.980331  188.69545  -1046.8756
S0472      86.338768  188.68346  -1046.7621
S0473      86.624352  188.70636  -1046.6726
S0474      86.910767  188.71561  -1046.6132
S0475      87.203308  188.72536  -1046.6011
S0476      87.502388  188.71867  -1046.6217
S0477      87.814018  188.69714  -1046.6768
S0478      88.145851  188.66409  -1046.7665
S0479      88.497139  188.64438  -1046.9092
S0480      88.817513  188.69624  -1047.1683
S0481      89.437744  188.7504   -1056.6995
S0482      89.53759   188.89258  -1056.87  
S0483      89.587822  189.03792  -1057.0193
S0484      89.681183  189.17863  -1057.1162
S0485      89.70961   189.32762  -1057.251 
S0486      89.715034  189.47964  -1057.3932
S0487      89.7173    189.63837  -1057.5416
S0488      89.669037  189.79526  -1057.7047
S0489      89.638428  189.97284  -1057.8785
S0490      89.564705  190.02533  -1058.1302
S0491      89.446396  190.07661  -1058.3462
S0492      89.299721  190.13487  -1058.5276
S0493      89.14193   190.2115   -1058.6941
S0494      88.957924  190.29822  -1058.8348
S0495      88.751045  190.3987   -1058.9507
S0496      88.514992  190.50821  -1059.0311
S0497      88.221001  190.59384  -1059.0619
S0498      87.92157   190.71022  -1059.0803
S0499      87.699097  190.84523  -1059.0785
S0500      87.412079  190.89075  -1059.0718
S0501      87.180153  191.02888  -1059.0415
S0502      86.935707  191.14467  -1059.0061
S0503      86.700195  191.27777  -1058.9584
S0504      86.492653  191.46523  -1058.8855
S0505      86.279472  191.64064  -1058.8085
S0506      86.071747  191.82834  -1058.72  
S0507      85.853302  192.01389  -1058.6239
S0508      85.686508  192.18332  -1058.494 
S0509      85.523018  192.33257  -1058.3291
S0510      85.406403  192.49883  -1058.1221
S0511      85.282677  192.6335   -1057.8844
S0512      85.151672  192.73708  -1057.6152
S0513      85.008774  192.80247  -1057.3162
S0514      84.903839  192.88683  -1056.9739
S0515      84.78904   192.94048  -1056.599 
S0516      84.648354  192.91913  -1056.2065
S0517      84.644974  192.87152  -1055.9081
S0518      84.614258  192.74345  -1055.6393
S0519      84.602379  192.57962  -1055.3765
S0520      84.535721  192.49399  -1055.1329
S0521      84.440399  192.40018  -1054.9075
S0522      84.309441  192.30827  -1054.6978
S0523      84.198051  192.17703  -1054.4954
S0524      84.127502  191.99734  -1054.3085
S0525      84.013138  191.83292  -1054.1422
S0526      83.923019  191.69835  -1054.0244
S0527      83.862076  191.55858  -1053.9121
S0528      83.833412  191.40887  -1053.8051
S0529      83.857262  191.2475   -1053.7142
S0530      83.909996  191.07838  -1053.6279
S0531      83.993515  190.8983   -1053.5465
S0532      84.107208  190.70392  -1053.4698
S0533      84.312515  190.53455  -1053.4325
S0534      84.637627  190.15047  -1053.502 
S0535      84.773849  189.99689  -1053.6437
S0536      84.889297  189.84726  -1053.7902
S0537      84.981728  189.69093  -1053.9346
S0538      85.055641  189.56705  -1054.1063
S0539      85.108017  189.44893  -1054.2904
S0540      85.141296  189.2915   -1054.4478
S0541      85.15258   189.09653  -1054.5675
S0542      85.140167  188.91431  -1054.6946
S0543      85.150047  188.79895  -1054.9407
S0544      85.17012   188.65479  -1055.1396
S0545      85.220093  188.51047  -1055.3425
S0546      85.284485  188.39737  -1055.5579
S0547      85.371414  188.29417  -1055.777 
S0548      85.476463  188.20792  -1056.0001
S0549      85.556503  188.23497  -1056.2667
S0550      85.733971  188.11534  -1056.4805
S0551      85.906509  188.02074  -1056.673 
S0552      86.344666  187.88713  -1056.7584
S0553      86.769775  187.77043  -1056.791 
S0554      87.16806   187.67668  -1056.7758
S0555      87.551048  187.66086  -1056.7678
S0556      87.900665  187.66969  -1056.6943
S0557      88.251442  187.78967  -1056.6599
S0558      88.598289  187.99812  -1056.6465
S0559      88.939011  188.28909  -1056.675 
S0560      88.442764  185.34813  -1054.6407
S0561      88.210144  185.32521  -1054.7206
S0562      87.996529  185.34811  -1054.7904
S0563      87.811958  185.48582  -1054.8402
S0564      87.601295  185.56343  -1054.8647
S0565      87.387108  185.65118  -1054.8671
S0566      87.169365  185.7561   -1054.8457
S0567      86.954803  185.89296  -1054.8014
S0568      86.76432   186.07442  -1054.7474
S0569      86.700874  186.20586  -1054.6913
S0570      86.635529  186.35674  -1054.6519
S0571      86.545464  186.5016   -1054.6136
S0572      86.416321  186.61327  -1054.5564
S0573      86.29258   186.76222  -1054.5292
S0574      86.109299  186.83386  -1054.4564
S0575      85.992157  187.06627  -1054.4866
S0576      85.778877  187.14766  -1054.4331
S0577      85.577942  187.28813  -1054.4159
S0578      85.472916  187.42915  -1054.3397
S0579      85.39505   187.61259  -1054.2854
S0580      85.276833  187.7029   -1054.1862
S0581      85.189331  187.85349  -1054.1255
S0582      85.082359  187.95377  -1054.0413
S0583      84.967598  188.02124  -1053.9409
S0584      84.85157   188.075    -1053.837 
S0585      84.721985  188.1456   -1053.7568
S0586      84.423683  188.06847  -1053.364 
S0587      84.231339  188.00044  -1053.1602
S0588      84.020187  187.97269  -1053.0228
S0589      83.792152  187.97282  -1052.9279
S0590      83.604515  187.90334  -1052.8076
S0591      83.495026  187.72858  -1052.6552
S0592      83.427452  187.51039  -1052.5131
S0593      83.353462  187.28526  -1052.3871
S0594      83.283653  187.02698  -1052.2577
S0595      83.235725  186.58899  -1052.0087
S0596      83.193069  186.18797  -1051.8301
S0597      83.211479  185.81781  -1051.7593
S0598      83.227753  185.49451  -1051.7662
S0599      83.227966  185.21933  -1051.8406
S0600      83.186417  184.98293  -1051.9598
S0601      83.146553  184.78549  -1052.1547
S0602      83.129738  184.64342  -1052.4423
S0603      83.091217  184.53363  -1052.7882
S0604      83.105202  184.3829   -1052.9896
S0605      83.140656  184.22623  -1053.1683
S0606      83.202461  184.06619  -1053.3258
S0607      83.298981  183.92024  -1053.4773
S0608      83.416656  183.75769  -1053.5955
S0609      83.570251  183.61197  -1053.7103
S0610      83.755272  183.46892  -1053.8096
S0611      83.973434  183.32767  -1053.8921
S0612      84.178596  183.13551  -1053.9071
S0613      84.404495  182.93407  -1053.8782
S0614      84.659569  182.76169  -1053.8462
S0615      84.928764  182.59605  -1053.7954
S0616      85.234749  182.49268  -1053.7474
S0617      85.555458  182.4075   -1053.682 
S0618      85.892189  182.34032  -1053.6017
S0619      86.242607  182.27455  -1053.5021
S0620      86.613701  182.23904  -1053.3929
S0621      86.998322  182.18726  -1053.2555
S0622      87.333626  182.13736  -1053.1869
S0623      87.637032  182.16862  -1053.1533
S0624      87.891327  182.26587  -1053.1375
S0625      88.098808  182.41043  -1053.1362
S0626      88.269577  182.59198  -1053.1533
S0627      88.426033  182.79672  -1053.1888
S0628      88.543831  183.05122  -1053.2388
S0629      88.54287   183.40323  -1053.3376
S0630      88.608749  183.7341   -1053.4131
S0631      88.783073  183.96922  -1053.5308
S0632      88.894844  184.20239  -1053.6692
S0633      88.933174  184.42798  -1053.8163
S0634      88.937889  184.62874  -1053.9517
S0635      88.962929  184.80243  -1054.0715
S0636      88.931984  184.96016  -1054.1914
S0637      88.872353  185.10034  -1054.3077
S0638      88.786514  185.22884  -1054.4237
