# Supplementary material for: Interspecific variation in the limb long bones among modern rhinoceroses—extent and drivers
Source: PeerJ. 2019 Sep 26;7:e7647. doi: 10.7717/peerj.7647 (PMC6766374; doi:10.7717/peerj.7647)
Supplement: Supplemental Information 9 [file peerj-07-7647-s009.zip › Femur/Dicerorhinus_sumatrensis_1879_6_14_2_Femur_miroir.pts]

Version 1.0
639
S0000        -3.2784454   13.555542    -10.010288  
S0001        -2.0408081   17.256209    -5.3783302  
S0002        -1.8903999   16.912495    -7.061866   
S0003        -1.1907455   12.674305    -3.265139   
S0004        -2.9940376   15.971893    -4.0656197  
S0005        -4.7059406   8.7556931    -6.3614182  
S0006        1.4686526    12.716194    -9.9432594  
S0007        1.59916      15.119612    -9.7224884  
S0008        6.2880753    13.074286    -5.4026497  
S0009        5.8841003    4.9653374    2.5617542   
S0010        -3.8627869   6.0573864    3.9477013   
S0011        -2.3846157   2.0663273    7.9201599   
S0012        9.6428673    -7.6182198   14.606886   
S0013        5.3221664    -6.5862709   16.559239   
S0014        1.8277451    -6.8121338   16.76499    
S0015        -1.9177811   -9.7167763   16.3104     
S0016        1.5194255    -11.47241    10.524731   
S0017        3.3347244    -11.832792   11.355594   
S0018        5.7885555    -9.7201469   8.0862808   
S0019        6.1194321    -13.309734   16.806816   
S0020        4.6471352    -12.644914   16.70126    
S0021        3.3311764    -13.123186   17.029623   
S0022        2.750172     -12.513893   17.565178   
S0023        -0.023495483 -12.440885   17.48755    
S0024        1.8918552    -13.641566   16.222488   
S0025        3.4956474    -11.775836   17.369501   
S0026        5.2566635    -11.905087   16.999921   
S0027        -1.8726973   16.991907    -6.9126457  
S0028        -1.8494816   17.055563    -6.7503067  
S0029        -1.8484179   17.094141    -6.5714767  
S0030        -1.833741    17.121255    -6.383622   
S0031        -1.8333658   17.128329    -6.1846741  
S0032        -1.8110159   17.124507    -5.973555   
S0033        -1.8061966   17.100233    -5.7518211  
S0034        -1.7868565   17.062502    -5.5169754  
S0035        -1.7508467   17.011626    -5.2694317  
S0036        -1.8095387   16.963168    -5.1134338  
S0037        -1.8991348   16.895901    -4.9665821  
S0038        -2.015353    16.81058     -4.8336617  
S0039        -2.1211521   16.713942    -4.6876362  
S0040        -2.2482912   16.60096     -4.5424088  
S0041        -2.3869902   16.476794    -4.376635   
S0042        -2.5627464   16.336833    -4.2183735  
S0043        -2.7762117   16.17298     -4.1039749  
S0044        -3.2296867   15.827844    -4.0839256  
S0045        -3.4485237   15.652773    -4.1460052  
S0046        -3.6732391   15.461049    -4.1891438  
S0047        -3.8914543   15.245177    -4.2468742  
S0048        -4.1011482   15.005121    -4.3202168  
S0049        -4.3164875   14.745258    -4.3887562  
S0050        -4.5048702   14.454718    -4.4960361  
S0051        -4.6986832   14.143565    -4.5991325  
S0052        -4.9021408   13.81743     -4.6951107  
S0053        -5.0761131   13.504503    -4.6159039  
S0054        -5.2208042   13.195308    -4.5683064  
S0055        -5.3414322   12.890807    -4.5621883  
S0056        -5.4437523   12.598821    -4.5804794  
S0057        -5.5292381   12.320866    -4.5886322  
S0058        -5.5897011   12.053243    -4.6484745  
S0059        -5.6401962   11.782623    -4.6749058  
S0060        -5.6707127   11.518645    -4.7531673  
S0061        -5.6561058   11.298663    -4.8950912  
S0062        -5.6221134   11.01522     -5.1659714  
S0063        -5.519611    10.780878    -5.4551132  
S0064        -5.4177353   10.52441     -5.6978962  
S0065        -5.3115391   10.255728    -5.9015945  
S0066        -5.2225864   9.9621193    -6.0542854  
S0067        -5.143021    9.6383934    -6.1594711  
S0068        -5.0423222   9.29104      -6.231654   
S0069        -4.906184    8.9211296    -6.2759632  
S0070        -4.3635151   8.7195       -6.8381599  
S0071        -4.0131645   9.1127251    -7.3524986  
S0072        -3.6877316   9.5043465    -7.7884964  
S0073        -3.342997    9.804847     -8.1824829  
S0074        -2.964642    10.043976    -8.557486   
S0075        -2.5735292   10.287562    -8.9006615  
S0076        -2.1992323   10.592675    -9.1854996  
S0077        -1.823221    10.917581    -9.4265976  
S0078        -1.4366967   11.247331    -9.6320023  
S0079        -0.86031847  11.642725    -9.7908012  
S0080        -0.37071779  11.966199    -9.9010918  
S0081        0.020919433  12.156036    -10.082828  
S0082        0.27323606   12.333353    -10.293164  
S0083        0.37529054   12.592695    -10.427271  
S0084        0.33617837   12.921367    -10.476767  
S0085        0.16288217   13.30312     -10.435918  
S0086        -0.14321249  13.724847    -10.326787  
S0087        -0.54513035  14.031357    -10.073899  
S0088        -1.0096107   14.099022    -9.814978   
S0089        -1.4708769   14.38275     -9.6725494  
S0090        -1.8853977   14.557141    -9.4763626  
S0091        -2.2771206   14.638519    -9.2246201  
S0092        -2.6434565   14.772235    -9.0028183  
S0093        -2.9830151   14.918037    -8.78778    
S0094        -3.2973763   15.060405    -8.5677948  
S0095        -3.5780312   15.238664    -8.3755707  
S0096        -3.8239746   15.450285    -8.2167305  
S0097        -3.6423359   15.645497    -7.9127335  
S0098        -3.4180012   15.987958    -7.8299706  
S0099        -3.177548    16.244823    -7.8217903  
S0100        -2.9365614   16.424626    -7.7947212  
S0101        -2.6983448   16.563876    -7.7294846  
S0102        -2.4644459   16.683472    -7.6244118  
S0103        -2.2378296   16.791423    -7.4810387  
S0104        -2.0333916   16.882822    -7.2941544  
S0105        1.5873125    14.699068    -9.8592796  
S0106        1.4705058    14.357251    -10.07665   
S0107        1.4590462    14.00667     -10.248027  
S0108        1.5446997    13.669896    -10.359344  
S0109        1.6845322    13.35981     -10.445618  
S0110        1.8731527    13.076553    -10.514892  
S0111        2.1126736    12.820811    -10.568019  
S0112        2.3616179    12.558223    -10.643275  
S0113        2.6619938    12.306245    -10.694199  
S0114        2.9548309    12.085277    -10.798889  
S0115        3.2412411    11.881853    -10.883946  
S0116        3.538604     11.722159    -10.936111  
S0117        3.8288952    11.583987    -10.968128  
S0118        4.1119247    11.466257    -10.980286  
S0119        4.3873013    11.366233    -10.973329  
S0120        4.6529926    11.269947    -10.951196  
S0121        4.9178284    11.203707    -10.904346  
S0122        5.1798218    11.173408    -10.83229   
S0123        5.3950733    11.15733     -10.721072  
S0124        5.6179306    11.172256    -10.622881  
S0125        5.8506927    11.189387    -10.535492  
S0126        6.0954201    11.21861     -10.454996  
S0127        6.3536263    11.263728    -10.381012  
S0128        6.6153534    11.360318    -10.323471  
S0129        6.886377     11.479588    -10.276534  
S0130        7.1733589    11.609302    -10.237328  
S0131        7.449958     11.797988    -10.216049  
S0132        7.74319      12.009704    -10.051833  
S0133        7.9821075    12.242505    -9.87276    
S0134        8.1759651    12.481754    -9.6779549  
S0135        8.361158     12.686246    -9.4607582  
S0136        8.5187218    12.883688    -9.2205795  
S0137        8.6099411    13.114864    -8.9674911  
S0138        8.642276     13.367946    -8.7049683  
S0139        8.6391922    13.619499    -8.4236374  
S0140        8.5921227    13.877673    -8.1290154  
S0141        8.4359848    14.192903    -7.8151329  
S0142        8.2688171    14.546468    -7.583876   
S0143        8.0670273    14.870473    -7.5058365  
S0144        7.8792641    15.12386     -7.530703   
S0145        7.7389694    15.335614    -7.5936867  
S0146        7.6400879    15.522185    -7.6955429  
S0147        7.5800934    15.697269    -7.8327171  
S0148        7.581691     15.9185      -7.9346436  
S0149        7.6274879    16.148654    -8.0446907  
S0150        7.3715431    16.296567    -8.0316086  
S0151        7.1826302    16.4358      -7.9285545  
S0152        7.0373398    16.519339    -7.8074852  
S0153        6.9092186    16.535692    -7.7038025  
S0154        6.8127029    16.497211    -7.5909401  
S0155        6.7457649    16.403609    -7.4690948  
S0156        6.6917091    16.249858    -7.3455284  
S0157        6.7096138    16.053316    -7.1858055  
S0158        6.7736145    15.807121    -7.0159554  
S0159        6.6602936    15.835281    -6.8346519  
S0160        6.4401993    15.822156    -6.7008377  
S0161        6.2082294    15.805185    -6.5874306  
S0162        5.980201     15.805547    -6.4547737  
S0163        5.7178509    15.795164    -6.3444523  
S0164        5.4359402    15.789679    -6.2200794  
S0165        5.1209728    15.771687    -6.1197811  
S0166        4.7757084    15.740494    -6.0675896  
S0167        4.4079296    15.70919     -6.0316544  
S0168        4.1597511    15.801428    -6.0662022  
S0169        3.9211277    15.883563    -6.1593605  
S0170        3.694725     15.95405     -6.2809689  
S0171        3.4902905    16.006412    -6.4407722  
S0172        3.2940849    16.05173     -6.6138329  
S0173        3.1171743    16.083565    -6.815905   
S0174        2.9426382    16.112924    -7.0308334  
S0175        2.7529613    16.145805    -7.2491852  
S0176        2.5630686    16.170555    -7.4862373  
S0177        2.4352203    16.192177    -7.6809143  
S0178        2.3128248    16.175482    -7.8858116  
S0179        2.1778324    16.134972    -8.0952095  
S0180        2.0466841    16.063873    -8.3212891  
S0181        1.9212662    15.960315    -8.5667068  
S0182        1.8501724    15.787827    -8.8322075  
S0183        1.7860289    15.582397    -9.1067505  
S0184        1.6407133    15.399211    -9.4182106  
S0185        6.3675327    12.847092    -5.2299198  
S0186        6.4354156    12.605932    -5.0461536  
S0187        6.4829964    12.3551      -4.8469433  
S0188        6.5013435    12.10064     -4.6277813  
S0189        6.4950706    11.844271    -4.3901367  
S0190        6.4457222    11.587514    -4.132877   
S0191        6.4702728    11.304141    -3.8850807  
S0192        6.5096931    11.010049    -3.6258476  
S0193        6.5371094    10.713225    -3.3474709  
S0194        6.5057877    10.467797    -3.0469803  
S0195        6.5396652    10.210627    -2.7566124  
S0196        6.5685875    9.9399155    -2.4775188  
S0197        6.6078506    9.6572632    -2.20979    
S0198        6.6901169    9.3659958    -1.9527929  
S0199        6.6923904    9.0509163    -1.7049911  
S0200        6.692968     8.721373     -1.467647   
S0201        6.6777153    8.3767006    -1.2417489  
S0202        6.6485382    8.0185547    -1.02864    
S0203        6.6601067    7.6528023    -0.71910501 
S0204        6.6348206    7.293998     -0.3894649  
S0205        6.5022217    6.9401581    -0.047226354
S0206        6.413147     6.5946564    0.32632227  
S0207        6.3907581    6.2513165    0.72979379  
S0208        6.4237762    5.8956795    1.1556156   
S0209        6.3262562    5.5499355    1.59538     
S0210        6.1124622    5.2420773    2.0619766   
S0211        -4.0880669   6.1940208    3.8975014   
S0212        -4.3258205   6.1878849    3.8746384   
S0213        -4.533316    6.1197952    3.8770206   
S0214        -4.7125729   6.0330341    3.859568    
S0215        -4.8670341   5.9095936    3.8364864   
S0216        -5.0145561   5.7709713    3.7323612   
S0217        -5.1384819   5.5809917    3.6212055   
S0218        -5.2220982   5.3303429    3.603933    
S0219        -5.2959694   5.0506901    3.5177692   
S0220        -5.3351021   4.8005199    3.5204826   
S0221        -5.365097    4.5457386    3.5508667   
S0222        -5.3797783   4.2876556    3.6215965   
S0223        -5.4077682   4.0200218    3.6936722   
S0224        -5.4318481   3.7445389    3.7977222   
S0225        -5.4425285   3.4639469    3.9406677   
S0226        -5.4340988   3.1822683    4.1258133   
S0227        -5.4114429   2.9004871    4.3490925   
S0228        -5.3903862   2.6085888    4.5939407   
S0229        -5.3701542   2.4339977    4.724366    
S0230        -5.3351017   2.2885899    4.8769936   
S0231        -5.3106331   2.1426235    5.0253307   
S0232        -5.2836494   2.009609     5.1874043   
S0233        -5.2495628   1.8949575    5.3680206   
S0234        -5.2122292   1.7931316    5.5659069   
S0235        -5.1565689   1.725979     5.786166    
S0236        -5.0896935   1.6847376    6.022298    
S0237        -5.0079193   1.6768291    6.2696724   
S0238        -4.8905411   1.6947329    6.4730217   
S0239        -4.7510586   1.7475088    6.6563362   
S0240        -4.616169    1.7805542    6.830899    
S0241        -4.4948608   1.84583      6.9853821   
S0242        -4.3818203   1.9018948    7.1258606   
S0243        -4.2583691   1.884486     7.271653    
S0244        -4.1427036   1.8679077    7.4044113   
S0245        -4.0335461   1.8445877    7.5256073   
S0246        -3.9172958   1.8371166    7.6179062   
S0247        -3.7848217   1.8495182    7.6677055   
S0248        -3.6412971   1.8504572    7.7233025   
S0249        -3.4841599   1.8779572    7.7609444   
S0250        -3.3211269   1.9206179    7.7857758   
S0251        -3.1519499   1.9611858    7.8070831   
S0252        -2.975658    2.0042063    7.8150276   
S0253        -2.7861969   2.0187319    7.8559265   
S0254        -2.5891478   2.0415045    7.885598    
S0255        -4.4981979   8.7685196    -6.0920177  
S0256        -4.2705116   8.7636787    -5.8172337  
S0257        -4.0287575   8.791787     -5.5309185  
S0258        -3.7734138   8.7993095    -5.2172482  
S0259        -3.5016624   8.7363052    -4.8771736  
S0260        -3.2121464   8.6184776    -4.5136333  
S0261        -2.9074375   8.4318405    -4.1325356  
S0262        -2.5907188   8.186718     -3.7358334  
S0263        -2.2697248   7.8812607    -3.3280598  
S0264        -2.1224543   7.6793121    -3.0364698  
S0265        -1.9649706   7.4686523    -2.7347702  
S0266        -1.8005228   7.242498     -2.4259748  
S0267        -1.629236    7.0005814    -2.1102207  
S0268        -1.4535141   6.7398323    -1.7888596  
S0269        -1.2699623   6.4647911    -1.45989    
S0270        -1.0788719   6.1749119    -1.1236148  
S0271        -0.87696981  5.8739498    -0.77872648 
S0272        -0.67809825  5.5458954    -0.43118262 
S0273        -0.51589799  5.2669525    -0.1074717  
S0274        -0.35526278  4.9767262    0.2106009   
S0275        -0.19836142  4.6732109    0.5223022   
S0276        -0.050544536 4.352729     0.82579565  
S0277        0.093633735  4.0198277    1.1227726   
S0278        0.23671789   3.6759937    1.4140182   
S0279        0.38386786   3.3245178    1.7018885   
S0280        0.53261924   2.9639051    1.9862165   
S0281        0.67062955   2.5855051    2.2609118   
S0282        0.7924015    2.1498064    2.6093519   
S0283        0.9027153    1.7124468    2.9450249   
S0284        1.0083953    1.2787067    3.2722374   
S0285        1.0985508    0.84007063   3.5830986   
S0286        1.192052     0.41125503   3.8913559   
S0287        1.2754496    -0.018202765 4.1871647   
S0288        1.3419703    -0.4526916   4.4654236   
S0289        1.4117983    -0.87784786  4.741375    
S0290        1.4804815    -1.2976233   5.0114052   
S0291        1.527474     -1.6962961   5.2933483   
S0292        1.5695503    -2.0932486   5.5628765   
S0293        1.6119448    -2.4853785   5.8236893   
S0294        1.6569302    -2.8713646   6.0775196   
S0295        1.6975286    -3.2553276   6.3190834   
S0296        1.7415817    -3.6326199   6.554422    
S0297        1.7838163    -4.0063934   6.7794022   
S0298        1.8270374    -4.3749157   6.9963577   
S0299        1.8705988    -4.7385277   7.2048584   
S0300        1.9175194    -5.1057987   7.4142677   
S0301        1.9492069    -5.4778347   7.6144783   
S0302        1.9840071    -5.8427242   7.8228683   
S0303        2.0171486    -6.2036461   8.0349823   
S0304        2.0394268    -6.5664085   8.242009    
S0305        2.0616953    -6.924015    8.4544609   
S0306        2.0701859    -7.2854332   8.658828    
S0307        2.0662273    -7.650309    8.8560181   
S0308        2.0739428    -8.0016655   9.0706856   
S0309        2.058848     -8.3941391   9.3452446   
S0310        2.0350296    -8.7846115   9.5904846   
S0311        2.0226656    -9.1502892   9.8374664   
S0312        1.9939735    -9.5177818   10.054202   
S0313        1.9553251    -9.8872543   10.250965   
S0314        1.9097862    -10.269134   10.434824   
S0315        1.851203     -10.685455   10.597447   
S0316        1.747397     -11.138969   10.680189   
S0317        1.6635651    12.544664    -9.7253525  
S0318        1.8423166    12.375579    -9.4659935  
S0319        1.999913     12.191258    -9.1775833  
S0320        2.117485     11.963684    -8.8734322  
S0321        2.2131615    11.727993    -8.5335159  
S0322        2.2835052    11.475192    -8.1632515  
S0323        2.3401072    11.22447     -7.7535095  
S0324        2.3687515    10.946555    -7.319738   
S0325        2.3873627    10.694347    -6.8318184  
S0326        2.3138632    10.487518    -6.5490669  
S0327        2.2709246    10.246214    -6.2437782  
S0328        2.2542433    9.9312759    -5.9395947  
S0329        2.2670851    9.5454849    -5.6378948  
S0330        2.3264423    9.2434547    -5.236478   
S0331        2.4138193    8.8657425    -4.8396473  
S0332        2.5353771    8.4687386    -4.408387   
S0333        2.6889078    8.0244659    -3.9664558  
S0334        2.8743603    7.5314957    -3.5224483  
S0335        2.9602713    7.1292419    -3.1452566  
S0336        3.0395285    6.7240677    -2.7794781  
S0337        3.1128613    6.3276196    -2.4123198  
S0338        3.1803673    5.9387405    -2.0450182  
S0339        3.2424984    5.5558342    -1.6792452  
S0340        3.2896797    5.2130245    -1.2795675  
S0341        3.3388721    4.8477779    -0.91037903 
S0342        3.3842075    4.4848488    -0.54683585 
S0343        3.4279449    4.117495     -0.19783047 
S0344        3.4908184    3.8788624    0.026939896 
S0345        3.5470619    3.6244884    0.2682585   
S0346        3.5955914    3.3561787    0.5278091   
S0347        3.6382526    3.0692472    0.80046911  
S0348        3.6729614    2.7674322    1.090247    
S0349        3.7005241    2.4484999    1.3948844   
S0350        3.7205471    2.1125437    1.7146584   
S0351        3.7383129    1.7529863    2.0425053   
S0352        3.7615734    1.3640891    2.3711544   
S0353        3.8079857    1.0424462    2.6707466   
S0354        3.8594582    0.70119786   2.9729979   
S0355        3.9072128    0.34802482   3.2879269   
S0356        3.9606285    -0.025945944 3.6046917   
S0357        4.017918     -0.41926403  3.9252232   
S0358        4.0766888    -0.83044882  4.2518864   
S0359        4.1496929    -1.2682282   4.5713932   
S0360        4.2203896    -1.7213789   4.9008419   
S0361        4.3104794    -2.2023415   5.2192783   
S0362        4.3264645    -2.6490952   5.4632156   
S0363        4.3563869    -3.0955463   5.6971863   
S0364        4.394318     -3.5385216   5.9273968   
S0365        4.441293     -3.978548    6.1529629   
S0366        4.4991425    -4.4166298   6.3713692   
S0367        4.5727833    -4.8551991   6.5755379   
S0368        4.6486069    -5.2869991   6.7854927   
S0369        4.7326637    -5.7154995   6.9922562   
S0370        4.8197514    -6.1389385   7.2015144   
S0371        4.8110626    -6.5872353   7.3531075   
S0372        4.8163296    -7.0166542   7.5087395   
S0373        4.8463352    -7.4313934   7.6539337   
S0374        4.8982498    -7.8318062   7.7945816   
S0375        4.9911125    -8.2258171   7.9126518   
S0376        5.1132183    -8.6146873   8.0357147   
S0377        5.2820175    -9.0130791   8.1682129   
S0378        5.5276119    -9.4237228   8.2578873   
S0379        1.6550823    -11.474526   10.548335   
S0380        1.8336704    -11.569827   10.703459   
S0381        1.9974081    -11.652442   10.85134    
S0382        2.1825792    -11.70216    10.954151   
S0383        2.3820671    -11.744154   11.049965   
S0384        2.5898607    -11.785559   11.151283   
S0385        2.8221983    -11.812833   11.233469   
S0386        3.0671881    -11.844457   11.328903   
S0387        3.5255077    -11.942677   11.190121   
S0388        3.7119209    -12.03803    11.042232   
S0389        3.8774723    -12.088996   10.858428   
S0390        4.0020809    -12.094093   10.634761   
S0391        4.1224915    -12.069656   10.402228   
S0392        4.205637     -12.003489   10.14044    
S0393        4.2515629    -11.895525   9.8553558   
S0394        4.3118862    -11.759905   9.5595963   
S0395        4.3919559    -11.602425   9.24291     
S0396        4.4652878    -11.454863   8.9585861   
S0397        4.5113239    -11.276257   8.7068169   
S0398        4.6192474    -11.094453   8.5052994   
S0399        4.7319389    -10.895026   8.3331825   
S0400        4.8656075    -10.680859   8.1909637   
S0401        5.0471855    -10.457705   8.0987984   
S0402        5.2453079    -10.213011   8.0249954   
S0403        5.5124062    -9.9781502   8.0494957   
S0404        5.8050945    -9.5498337   8.3150063   
S0405        5.8927475    -9.4726395   8.7055428   
S0406        5.9841003    -9.637027    9.0564125   
S0407        6.072897     -9.8308693   9.2996147   
S0408        6.1849804    -10.009631   9.5123291   
S0409        6.3249599    -10.199235   9.7146721   
S0410        6.4954071    -10.409279   9.9131767   
S0411        6.6927872    -10.65413    10.098341   
S0412        6.9237671    -10.930436   10.277849   
S0413        7.1164001    -11.036378   10.269932   
S0414        7.2649582    -11.171294   10.285997   
S0415        7.3706566    -11.332202   10.329277   
S0416        7.4207718    -11.526399   10.388194   
S0417        7.4385201    -11.732688   10.497352   
S0418        7.4164543    -11.955942   10.650131   
S0419        7.3571892    -12.193761   10.851192   
S0420        7.2921494    -12.432971   11.116656   
S0421        7.2464577    -12.671651   11.439454   
S0422        7.2257492    -12.916765   11.738874   
S0423        7.190052     -13.134053   12.0377     
S0424        7.1419243    -13.319719   12.339752   
S0425        7.1239929    -13.467667   12.649733   
S0426        7.1268173    -13.581473   12.964284   
S0427        7.1203423    -13.663823   13.281779   
S0428        7.1280815    -13.71244    13.603647   
S0429        7.1292503    -13.728549   13.929445   
S0430        7.1154251    -13.713242   14.258447   
S0431        7.060289     -13.690343   14.578534   
S0432        7.0249146    -13.655992   14.890752   
S0433        6.9928917    -13.616817   15.190822   
S0434        6.9626862    -13.576933   15.482478   
S0435        6.9223724    -13.539844   15.775948   
S0436        6.8478065    -13.50724    16.085223   
S0437        6.6809967    -13.468521   16.398465   
S0438        6.4209816    -13.409409   16.671709   
S0439        5.9694775    -13.267169   16.841974   
S0440        5.8174419    -13.209203   16.849016   
S0441        5.6617638    -13.152498   16.866988   
S0442        5.5021568    -13.087361   16.870511   
S0443        5.335643     -13.021539   16.872929   
S0444        5.1729145    -12.930357   16.834415   
S0445        5.0105156    -12.824379   16.774016   
S0446        4.8349045    -12.730198   16.730971   
S0447        4.4409489    -12.578951   16.744702   
S0448        4.2343369    -12.55772    16.798772   
S0449        4.0590973    -12.573929   16.887402   
S0450        3.9059727    -12.608149   16.959001   
S0451        3.772261     -12.664305   17.020634   
S0452        3.6453991    -12.743033   17.05583    
S0453        3.5260654    -12.845937   17.066171   
S0454        3.4202351    -12.973683   17.061166   
S0455        3.176598     -13.48654    16.905608   
S0456        3.0443478    -13.777608   16.725313   
S0457        2.8789885    -14.047522   16.577635   
S0458        2.6723669    -14.286639   16.417052   
S0459        2.48687      -14.449503   16.179623   
S0460        2.312949     -14.548969   15.890305   
S0461        2.1546703    -14.59016    15.552478   
S0462        1.9716845    -14.583006   15.187589   
S0463        1.7778488    -14.517566   14.78627    
S0464        1.6676243    -14.424605   14.471762   
S0465        1.5506729    -14.315971   14.168993   
S0466        1.4484874    -14.196091   13.868367   
S0467        1.3219346    -14.05667    13.589143   
S0468        1.2180592    -13.907758   13.30799    
S0469        1.1243709    -13.746753   13.03075    
S0470        1.0517643    -13.575822   12.752493   
S0471        0.99878244   -13.394424   12.474883   
S0472        0.94361753   -13.198341   12.207221   
S0473        0.89308167   -12.947272   11.894453   
S0474        0.88383236   -12.713796   11.608606   
S0475        0.90224209   -12.495754   11.35544    
S0476        0.95810156   -12.296631   11.133578   
S0477        1.0136008    -12.104382   10.952228   
S0478        1.1029376    -11.929169   10.802316   
S0479        1.2239985    -11.771885   10.687086   
S0480        1.3566646    -11.617803   10.596552   
S0481        5.5381725    -6.5194466   16.429364   
S0482        5.7714691    -6.4527992   16.360533   
S0483        5.9936386    -6.3947895   16.309326   
S0484        6.2099491    -6.34137     16.270108   
S0485        6.4281654    -6.2879414   16.223149   
S0486        6.6686661    -6.2341602   16.23687    
S0487        6.9246376    -6.1823147   16.301952   
S0488        7.1877167    -6.1350243   16.420343   
S0489        7.3913422    -6.1082306   16.619806   
S0490        7.5332497    -6.0252602   16.823267   
S0491        7.6607414    -6.0070259   17.036844   
S0492        7.7485779    -6.055616    17.265956   
S0493        7.8901146    -6.1562424   17.473627   
S0494        7.9892365    -6.3218937   17.698097   
S0495        8.0882088    -6.5459053   17.925533   
S0496        8.1932693    -6.827684    18.155646   
S0497        8.3650322    -7.1716995   18.345256   
S0498        8.4974525    -7.5758453   18.55715    
S0499        8.6078598    -7.8925972   18.723277   
S0500        8.7028412    -8.2065758   18.849217   
S0501        8.7975998    -8.5115746   18.929494   
S0502        8.883075     -8.8073906   18.972116   
S0503        8.9792854    -9.0863594   18.972585   
S0504        9.061451     -9.3600067   18.93811    
S0505        9.1041656    -9.6386734   18.871844   
S0506        9.1227783    -9.9144348   18.769733   
S0507        9.1094193    -10.183505   18.635509   
S0508        9.0836891    -10.434228   18.495277   
S0509        9.0306549    -10.675359   18.365645   
S0510        8.9490623    -10.905058   18.250128   
S0511        8.8638046    -11.123739   18.137773   
S0512        8.7709167    -11.332272   18.029378   
S0513        8.6650887    -11.53037    17.927553   
S0514        8.5492409    -11.719411   17.830495   
S0515        8.4152313    -11.896107   17.743394   
S0516        8.2600441    -12.056049   17.668346   
S0517        8.0983093    -12.167427   17.584296   
S0518        7.9371689    -12.268808   17.509828   
S0519        7.7699516    -12.35218    17.451653   
S0520        7.6150887    -12.435155   17.394183   
S0521        7.4660988    -12.512615   17.342784   
S0522        7.3236252    -12.58774    17.29785    
S0523        7.1818787    -12.651449   17.264027   
S0524        7.0409843    -12.696745   17.237675   
S0525        6.9066025    -12.736127   17.215891   
S0526        6.7109055    -12.736379   17.186716   
S0527        6.5173119    -12.738751   17.172432   
S0528        6.3303741    -12.694503   17.145529   
S0529        6.1382248    -12.644866   17.13318    
S0530        5.9518833    -12.556117   17.112434   
S0531        5.7626484    -12.443971   17.095461   
S0532        5.5476776    -12.32005    17.09803    
S0533        5.3828785    -12.128749   17.057886   
S0534        5.2393986    -11.582184   17.191779   
S0535        5.1173618    -11.306729   17.430035   
S0536        4.9971977    -11.047562   17.651035   
S0537        4.8845165    -10.801667   17.852933   
S0538        4.8193829    -10.557146   18.036798   
S0539        4.7900696    -10.31869    18.207887   
S0540        4.7742252    -10.092306   18.366774   
S0541        4.7704731    -9.8776779   18.513293   
S0542        4.7791595    -9.6738144   18.647977   
S0543        4.8002094    -9.4448486   18.738112   
S0544        4.8363655    -9.2078178   18.791774   
S0545        4.8594982    -8.9644722   18.812479   
S0546        4.9081715    -8.7138573   18.810553   
S0547        4.9119946    -8.4558121   18.771953   
S0548        4.8540131    -8.1943977   18.688364   
S0549        4.7904282    -7.9273849   18.575003   
S0550        4.7275963    -7.6509842   18.434523   
S0551        4.677121     -7.3550835   18.268799   
S0552        4.6773331    -7.203524    18.094507   
S0553        4.6905277    -7.0720184   17.916379   
S0554        4.7015659    -6.9598679   17.72648    
S0555        4.7399792    -6.860788    17.534483   
S0556        4.8152985    -6.7749672   17.346675   
S0557        4.9035877    -6.705471    17.150677   
S0558        5.0162048    -6.6513641   16.952371   
S0559        5.1859039    -6.6037117   16.782962   
S0560        1.8892145    -6.9044136   16.877089   
S0561        1.9386614    -7.0068848   17.000243   
S0562        1.9972023    -7.1142036   17.117265   
S0563        2.0700245    -7.2377632   17.220667   
S0564        2.1444109    -7.3826706   17.322276   
S0565        2.2256502    -7.5456001   17.424278   
S0566        2.2718132    -7.7218346   17.554286   
S0567        2.2683731    -7.9145264   17.704657   
S0568        2.263203     -8.1279701   17.845746   
S0569        2.3248064    -8.2979309   17.879248   
S0570        2.4124294    -8.469371    17.910641   
S0571        2.5263096    -8.6347374   17.929732   
S0572        2.6427992    -8.8021698   17.941412   
S0573        2.7451212    -8.9823112   17.95468    
S0574        2.8403654    -9.1725395   17.967441   
S0575        2.9249975    -9.3746864   17.979305   
S0576        3.0271431    -9.5723244   17.981262   
S0577        3.1481466    -9.7674316   17.980145   
S0578        3.1989014    -9.9372002   17.836267   
S0579        3.294112     -10.09838    17.710545   
S0580        3.3782112    -10.277254   17.60347    
S0581        3.4541245    -10.474261   17.515306   
S0582        3.5102604    -10.693594   17.446996   
S0583        3.5523983    -10.934425   17.398862   
S0584        3.5771938    -11.197959   17.371454   
S0585        3.5352467    -11.47897    17.361011   
S0586        3.4382175    -11.930204   17.368823   
S0587        3.3813519    -12.066534   17.398166   
S0588        3.3069649    -12.182767   17.455482   
S0589        3.213205     -12.279155   17.540933   
S0590        3.0840679    -12.325665   17.647125   
S0591        2.9386486    -12.345808   17.779344   
S0592        2.8016573    -12.424054   17.963312   
S0593        2.6226173    -12.422353   18.160222   
S0594        2.413159     -12.339111   18.362219   
S0595        2.2426188    -12.373093   18.363611   
S0596        2.0584698    -12.387143   18.375334   
S0597        1.8610126    -12.378709   18.396397   
S0598        1.6511806    -12.363432   18.433197   
S0599        1.4278413    -12.331572   18.481679   
S0600        1.187349     -12.301147   18.54859    
S0601        0.92450132   -12.26819    18.631625   
S0602        0.65457239   -12.182732   18.71274    
S0603        0.41106048   -12.015152   18.784634   
S0604        0.2826385    -11.815226   18.979103   
S0605        0.17347543   -11.575647   19.141397   
S0606        0.057804501  -11.330524   19.280873   
S0607        -0.062806129 -11.076317   19.39615    
S0608        -0.17457736  -10.807126   19.487105   
S0609        -0.26718042  -10.519471   19.552133   
S0610        -0.35853157  -10.216115   19.586354   
S0611        -0.56382051  -9.9402298   19.601508   
S0612        -0.7529479   -9.6511124   19.59834    
S0613        -0.87314768  -9.4813339   19.495689   
S0614        -0.98579264  -9.3008263   19.373412   
S0615        -1.0759909   -9.1091354   19.231181   
S0616        -1.1406725   -8.9120781   19.068896   
S0617        -1.2100149   -8.7185257   18.890727   
S0618        -1.2939882   -8.5274506   18.698135   
S0619        -1.3984069   -8.3345375   18.494771   
S0620        -1.5057862   -8.1378311   18.277621   
S0621        -1.6107771   -7.9382652   18.044815   
S0622        -1.7127356   -7.8430786   17.761226   
S0623        -1.7815248   -7.7410324   17.509351   
S0624        -1.8170193   -7.6342712   17.275928   
S0625        -1.796122    -7.5288864   17.057875   
S0626        -1.7211487   -7.4235458   16.857654   
S0627        -1.6242107   -7.299292    16.660489   
S0628        -1.4958657   -7.1384819   16.455824   
S0629        -1.2166087   -7.0471176   16.332701   
S0630        -0.88284044  -7.0130836   16.261201   
S0631        -0.51807699  -6.9180847   16.233769   
S0632        -0.1762779   -6.82808     16.221445   
S0633        0.14811082   -6.7544876   16.227124   
S0634        0.45749793   -6.6583405   16.218417   
S0635        0.75723529   -6.6484016   16.28363    
S0636        1.0446796    -6.6464249   16.36105    
S0637        1.3238402    -6.661644    16.461385   
S0638        1.581019     -6.7277557   16.602075   
