# Supplementary material for: Interspecific variation in the limb long bones among modern rhinoceroses—extent and drivers
Source: PeerJ. 2019 Sep 26;7:e7647. doi: 10.7717/peerj.7647 (PMC6766374; doi:10.7717/peerj.7647)
Supplement: Supplemental Information 9 [file peerj-07-7647-s009.zip › Femur/Dicerorhinus_sumatrensis_1894_9_24_1_Femur.pts]

Version 1.0
639
S0000         -3.6162426    -10.619175    18.330472    
S0001         -3.5994064    -14.674095    13.079526    
S0002         -1.8608871    -14.355177    15.482629    
S0003         -3.1471741    -12.212143    12.185066    
S0004         -5.3525497    -12.333497    11.364813    
S0005         -6.7237328    -8.3644409    13.85437     
S0006         1.9040695     -8.957309     17.112155    
S0007         1.1717632     -12.8489      17.144048    
S0008         4.7388229     -9.5960838    11.847615    
S0009         1.6158966     -2.4755568    4.083963     
S0010         -7.7140007    -4.237672     4.3727867    
S0011         -6.1904209    0.14556266    -0.28592072  
S0012         3.240329      12.106732     -8.2149681   
S0013         -1.5459648    9.7842247     -9.7886612   
S0014         -4.4759972    9.6093178     -9.5408707   
S0015         -9.1897629    11.900697     -8.557177    
S0016         -5.149453     13.943115     -2.982917    
S0017         -3.7341385    14.910036     -3.854023    
S0018         -0.40783882   13.022594     -0.79386139  
S0019         -1.4038954    17.215459     -9.3491226   
S0020         -3.1644451    16.21557      -9.7118904   
S0021         -4.4030472    16.238049     -10.400049   
S0022         -5.1078896    15.442638     -10.665238   
S0023         -7.6297646    15.022469     -10.197579   
S0024         -5.9470814    16.267758     -8.9170372   
S0025         -3.9954929    14.898994     -10.630188   
S0026         -2.2254822    15.400298     -10.050171   
S0027         -2.1558748    -14.489319    15.154514    
S0028         -2.3892349    -14.646822    14.836275    
S0029         -2.6198471    -14.727414    14.534975    
S0030         -2.797954     -14.807904    14.233315    
S0031         -2.9684673    -14.817784    13.947958    
S0032         -3.1190125    -14.776869    13.675224    
S0033         -3.2519642    -14.684718    13.417827    
S0034         -3.346833     -14.553894    13.158897    
S0035         -3.4554073    -14.363005    12.944856    
S0036         -3.657201     -14.226688    12.7673      
S0037         -3.8711418    -14.064464    12.601701    
S0038         -4.0763691    -13.889079    12.41869     
S0039         -4.2949284    -13.671545    12.26519     
S0040         -4.5030338    -13.454445    12.078551    
S0041         -4.7146889    -13.19789     11.912508    
S0042         -4.9272457    -12.936978    11.725185    
S0043         -5.1404266    -12.647504    11.544308    
S0044         -5.5776913    -12.275501    11.464872    
S0045         -5.7896576    -12.193839    11.554849    
S0046         -5.9683559    -12.080573    11.65481     
S0047         -6.130249     -11.951219    11.745559    
S0048         -6.2705315    -11.803439    11.833616    
S0049         -6.3962063    -11.638998    11.913341    
S0050         -6.5263947    -11.461829    11.961911    
S0051         -6.6526237    -11.269179    11.984943    
S0052         -6.7648575    -11.059654    11.991666    
S0053         -6.8357323    -10.909573    11.99072     
S0054         -6.9047066    -10.75854     12.012933    
S0055         -6.9630188    -10.607223    12.075815    
S0056         -7.0065765    -10.46188     12.184937    
S0057         -7.0596931    -10.304735    12.301067    
S0058         -7.0886787    -10.161493    12.474344    
S0059         -7.1033867    -10.023206    12.682839    
S0060         -7.1290344    -9.870533     12.906114    
S0061         -7.1568077    -9.7138214    13.160593    
S0062         -7.1847534    -9.6197838    13.411047    
S0063         -7.1779747    -9.5183281    13.622932    
S0064         -7.1548111    -9.4007828    13.789642    
S0065         -7.1185211    -9.2670006    13.911346    
S0066         -7.0920197    -9.1111458    13.986864    
S0067         -7.0618881    -8.9323715    14.01575     
S0068         -7.0181297    -8.7271378    13.995193    
S0069         -6.9099197    -8.5214752    13.933327    
S0070         -6.5679382    -8.166703     14.220723    
S0071         -6.284943     -8.1428131    14.63363     
S0072         -5.9818916    -8.2386818    15.01021     
S0073         -5.7035755    -8.3678917    15.348647    
S0074         -5.4444901    -8.5090843    15.665559    
S0075         -5.1955383    -8.6595337    15.972043    
S0076         -4.9502098    -8.8258408    16.271178    
S0077         -4.7136436    -8.9621582    16.591978    
S0078         -4.4958279    -9.0626183    16.939557    
S0079         -4.1392506    -9.0709816    17.144681    
S0080         -3.7979443    -9.1178642    17.314221    
S0081         -3.4910652    -9.1370819    17.492258    
S0082         -3.2062725    -9.1722755    17.65222     
S0083         -2.9449617    -9.215451     17.801747    
S0084         -2.7013699    -9.2887001    17.920496    
S0085         -2.4782749    -9.3884979    18.007162    
S0086         -2.2790974    -9.4971939    18.080255    
S0087         -2.1018719    -9.6141876    18.143855    
S0088         -1.8840752    -9.9889854    18.259798    
S0089         -1.7214151    -10.347826    18.320081    
S0090         -1.6190369    -10.688549    18.311371    
S0091         -1.5480075    -10.99693     18.336157    
S0092         -1.5219457    -11.29612     18.328963    
S0093         -1.5591516    -11.580989    18.239754    
S0094         -1.6697514    -11.833331    18.057204    
S0095         -1.8354136    -12.0558      17.834106    
S0096         -2.0056364    -12.307858    17.659683    
S0097         -2.0472153    -12.58503     17.473558    
S0098         -2.0944883    -12.819185    17.222049    
S0099         -2.1167059    -13.054543    16.97802     
S0100         -2.1207623    -13.27975     16.724854    
S0101         -2.0994318    -13.528186    16.51523     
S0102         -2.0756207    -13.712711    16.22505     
S0103         -2.0110851    -13.965843    16.011171    
S0104         -1.9175501    -14.220296    15.766145    
S0105         1.140363      -12.651779    17.413373    
S0106         1.1496291     -12.423909    17.645685    
S0107         1.1832457     -12.175986    17.840181    
S0108         1.2288814     -11.917963    18.006241    
S0109         1.2776877     -11.655974    18.157712    
S0110         1.35467       -11.378316    18.263171    
S0111         1.4192109     -11.102494    18.380116    
S0112         1.4900983     -10.816267    18.481148    
S0113         1.5685773     -10.517353    18.56179     
S0114         1.598735      -10.177961    18.545978    
S0115         1.6999718     -9.8711258    18.518636    
S0116         1.8289881     -9.5848953    18.516507    
S0117         1.9877872     -9.3130508    18.534595    
S0118         2.1980867     -9.0692947    18.55845     
S0119         2.4547953     -8.8520058    18.591789    
S0120         2.7594938     -8.664624     18.632858    
S0121         3.1048073     -8.4996323    18.685919    
S0122         3.4785469     -8.336058     18.765295    
S0123         3.6536362     -8.1842735    18.672159    
S0124         3.8438259     -8.0358337    18.565636    
S0125         4.0505627     -7.8872429    18.440771    
S0126         4.2840519     -7.761911     18.289639    
S0127         4.5437431     -7.6639771    18.114642    
S0128         4.8257694     -7.5848557    17.918338    
S0129         5.1237801     -7.4806892    17.698692    
S0130         5.4481842     -7.3934219    17.454222    
S0131         5.7986126     -7.3816422    17.193475    
S0132         6.0998348     -7.3856438    17.039523    
S0133         6.3940315     -7.3987747    16.875287    
S0134         6.6822906     -7.4581902    16.704887    
S0135         6.9622833     -7.5703621    16.529356    
S0136         7.2224648     -7.7503868    16.354816    
S0137         7.4709892     -7.979847     16.176866    
S0138         7.7299606     -8.2356163    15.981078    
S0139         7.9779099     -8.5464478    15.779156    
S0140         8.1824646     -8.9369827    15.598097    
S0141         8.264328      -9.2834473    15.263643    
S0142         8.2942162     -9.6318192    14.980327    
S0143         8.284417      -9.9703987    14.737418    
S0144         8.2587486     -10.284229    14.516704    
S0145         8.2028786     -10.583002    14.329346    
S0146         8.11726       -10.866548    14.174872    
S0147         7.9925415     -11.136153    14.064688    
S0148         7.8488113     -11.387765    13.975845    
S0149         7.6774994     -11.626406    13.91416     
S0150         7.6662827     -12.063597    14.10229     
S0151         7.6021133     -12.432352    14.304593    
S0152         7.5006386     -12.719853    14.484193    
S0153         7.3801918     -12.951721    14.603375    
S0154         7.2339607     -13.122826    14.673254    
S0155         7.077478      -13.267079    14.668864    
S0156         6.9151344     -13.38748     14.587529    
S0157         6.7443695     -13.467642    14.436311    
S0158         6.5322876     -13.473402    14.259529    
S0159         6.3654514     -13.291168    14.010825    
S0160         6.2412704     -13.165852    13.718654    
S0161         6.0377491     -13.060178    13.546761    
S0162         5.8265392     -12.993452    13.398401    
S0163         5.6028736     -12.962541    13.274574    
S0164         5.3447025     -12.967119    13.217232    
S0165         5.0728657     -13.008954    13.17661     
S0166         4.7697857     -13.082968    13.217929    
S0167         4.4499329     -13.194014    13.282036    
S0168         4.1762077     -13.243672    13.347014    
S0169         3.9095829     -13.303897    13.419611    
S0170         3.6506287     -13.368391    13.52598     
S0171         3.4069157     -13.428227    13.679117    
S0172         3.1821404     -13.48123     13.877756    
S0173         2.9617226     -13.542265    14.103009    
S0174         2.7729811     -13.586615    14.383649    
S0175         2.5725948     -13.651884    14.678203    
S0176         2.3803844     -13.71926     15.007037    
S0177         2.204081      -13.70993     15.270557    
S0178         2.0391806     -13.677141    15.527626    
S0179         1.8802479     -13.627846    15.775642    
S0180         1.7412365     -13.54514     16.020561    
S0181         1.5915796     -13.468475    16.255573    
S0182         1.4445033     -13.37769     16.490468    
S0183         1.3219117     -13.242966    16.722958    
S0184         1.2184472     -13.073589    16.948206    
S0185         4.6290516     -9.3880638    11.495178    
S0186         4.500275      -9.1678421    11.166647    
S0187         4.3712143     -8.9336121    10.862853    
S0188         4.2624851     -8.68908      10.569838    
S0189         4.1475479     -8.4306061    10.301257    
S0190         4.0212177     -8.1611206    10.048125    
S0191         3.9472908     -7.8908569    9.7755211    
S0192         3.936771      -7.6107109    9.5110199    
S0193         3.9463898     -7.3108246    9.2867386    
S0194         3.9849224     -7.0814178    8.9706612    
S0195         3.9459961     -6.8436539    8.6544762    
S0196         3.9565655     -6.5662903    8.3594803    
S0197         3.920179      -6.2762711    8.0821587    
S0198         3.787468      -5.9929096    7.8364586    
S0199         3.6895721     -5.6712444    7.5975822    
S0200         3.6885277     -5.2886108    7.3618111    
S0201         3.6275669     -4.8997211    7.149704     
S0202         3.5599182     -4.4868095    6.9591278    
S0203         3.439674      -4.2036926    6.7025581    
S0204         3.2014797     -3.9855331    6.4034798    
S0205         3.0346249     -3.7254959    6.1149841    
S0206         2.8237505     -3.4993561    5.8062477    
S0207         2.6234373     -3.2588516    5.4889824    
S0208         2.4072399     -3.030904     5.1573528    
S0209         2.1471062     -2.8470026    4.8107475    
S0210         1.8530844     -2.6889076    4.4535172    
S0211         -7.897126     -4.3044254    4.4379169    
S0212         -8.0728386    -4.2920647    4.5063995    
S0213         -8.2334801    -4.2409386    4.5715508    
S0214         -8.3911362    -4.1410683    4.5927898    
S0215         -8.5070541    -4.0343739    4.6620922    
S0216         -8.6004128    -3.8974094    4.7457294    
S0217         -8.6760231    -3.7075443    4.7735535    
S0218         -8.7150375    -3.4827538    4.823745     
S0219         -8.7574272    -3.2767036    4.9906639    
S0220         -8.8492889    -3.0364771    5.0558674    
S0221         -8.927935     -2.7724888    5.0611748    
S0222         -8.9809654    -2.5094721    4.9946499    
S0223         -9.0292038    -2.2597235    4.8993526    
S0224         -9.0863632    -2.0129681    4.7952988    
S0225         -9.1514778    -1.76245      4.6772499    
S0226         -9.2071732    -1.5196692    4.5201729    
S0227         -9.2658951    -1.2748607    4.3410011    
S0228         -9.3205826    -1.0341755    4.1306892    
S0229         -9.3399399    -0.90036135   3.9680134    
S0230         -9.3734894    -0.75134115   3.8142208    
S0231         -9.400029     -0.61194658   3.643589     
S0232         -9.4211365    -0.48222089   3.456657     
S0233         -9.4374016    -0.36300046   3.2533485    
S0234         -9.4576927    -0.23356719   3.0421814    
S0235         -9.4699066    -0.12972347   2.8066854    
S0236         -9.4749596    -0.043902749  2.5533838    
S0237         -9.457637     0.012423442   2.286573     
S0238         -9.4354576    -0.013423093  2.069544     
S0239         -9.3859924    -0.055826384  1.8571293    
S0240         -9.343045     -0.056690115  1.6473412    
S0241         -9.282296     -0.045685455  1.4395502    
S0242         -9.1980606    -0.034177223  1.2328396    
S0243         -9.0718918    -0.066215843  1.0353851    
S0244         -8.9368637    -0.071762902  0.83454466   
S0245         -8.7650185    -0.11113253   0.64725876   
S0246         -8.5768143    -0.13962933   0.46014924   
S0247         -8.3518417    -0.1686992    0.3094372    
S0248         -8.0719841    -0.26494889   0.22308078   
S0249         -7.8286903    -0.26075563   0.10284475   
S0250         -7.5669586    -0.25691168   0.0088809721 
S0251         -7.29785      -0.23237519   -0.069273549 
S0252         -7.0219315    -0.1843769    -0.12875369  
S0253         -6.7407219    -0.10711786   -0.16543033  
S0254         -6.4695297    0.011106046   -0.23046517  
S0255         -6.443779     -8.2783051    13.520946    
S0256         -6.1783585    -8.1870567    13.188867    
S0257         -5.943166     -8.0702026    12.856999    
S0258         -5.7477375    -7.9143356    12.531082    
S0259         -5.5620003    -7.7584282    12.210796    
S0260         -5.3835564    -7.6049469    11.892835    
S0261         -5.219936     -7.4432648    11.577757    
S0262         -5.086739     -7.2577293    11.2689      
S0263         -4.9709663    -7.062738     10.963333    
S0264         -4.8333469    -6.8151253    10.698669    
S0265         -4.7030167    -6.545108     10.4319      
S0266         -4.5740791    -6.2571678    10.162805    
S0267         -4.4415009    -5.9549721    9.8896912    
S0268         -4.3024197    -5.6407131    9.6106232    
S0269         -4.1734013    -5.3016926    9.3338432    
S0270         -4.0370995    -4.9510921    9.0506615    
S0271         -3.8943607    -4.5886913    8.7606453    
S0272         -3.7475681    -4.2130531    8.4647369    
S0273         -3.678957     -3.8922421    8.1933479    
S0274         -3.6073975    -3.5479225    7.9114868    
S0275         -3.5185917    -3.1913757    7.6095413    
S0276         -3.4391407    -2.8003586    7.3056496    
S0277         -3.3508781    -2.3896263    6.9869965    
S0278         -3.2597652    -1.9543438    6.6572189    
S0279         -3.1820145    -1.4822069    6.3288906    
S0280         -3.109        -0.97998495   5.9965363    
S0281         -3.0320406    -0.45424237   5.6531364    
S0282         -3.00254      0.09473244    5.2499996    
S0283         -2.9905504    0.6367846     4.8663227    
S0284         -2.9885601    1.1661359     4.4949314    
S0285         -3.0047331    1.6875076     4.1444187    
S0286         -3.021077     2.1904383     3.7957767    
S0287         -3.0552282    2.6852333     3.4674034    
S0288         -3.092244     3.1635334     3.1436436    
S0289         -3.1461329    3.6335232     2.8386604    
S0290         -3.1882692    4.0775551     2.525033     
S0291         -3.2188061    4.3673065     2.3230371    
S0292         -3.2585815    4.6661491     2.1169901    
S0293         -3.3066895    4.9733536     1.9061008    
S0294         -3.35504      5.2852638     1.6826054    
S0295         -3.4192123    5.609013      1.4615123    
S0296         -3.4901062    5.9404743     1.2341591    
S0297         -3.566481     6.2792839     0.99929276   
S0298         -3.6399429    6.6217049     0.74807515   
S0299         -3.7228928    6.9728729     0.49302444   
S0300         -3.7659134    7.2977142     0.29800029   
S0301         -3.8153702    7.6311012     0.10163568   
S0302         -3.860519     7.9667511     -0.10790838  
S0303         -3.90961      8.3093506     -0.32161126  
S0304         -3.9675041    8.6621262     -0.5338943   
S0305         -4.0323635    9.0238602     -0.74669938  
S0306         -4.0891064    9.3850723     -0.97735138  
S0307         -4.1496212    9.7533798     -1.2122909   
S0308         -4.2131233    10.128395     -1.4523992   
S0309         -4.2684105    10.563714     -1.6984671   
S0310         -4.3190945    10.987732     -1.9431629   
S0311         -4.3740822    11.40098      -2.1853462   
S0312         -4.4451664    11.812667     -2.4092167   
S0313         -4.5448818    12.233995     -2.588122    
S0314         -4.6530529    12.653631     -2.759354    
S0315         -4.7752026    13.080371     -2.9089424   
S0316         -4.9311493    13.517636     -2.996677    
S0317         1.8286238     -8.7556145    16.694171    
S0318         1.7815241     -8.5914017    16.273311    
S0319         1.7176821     -8.4074524    15.885677    
S0320         1.6441399     -8.2062874    15.529839    
S0321         1.5707376     -8.0015816    15.19725     
S0322         1.5017024     -7.8048157    14.880443    
S0323         1.4328202     -7.6077095    14.584766    
S0324         1.3648864     -7.4157951    14.306386    
S0325         1.2964196     -7.2280876    14.045702    
S0326         1.224647      -7.0377327    13.735733    
S0327         1.153766      -6.8110626    13.432114    
S0328         1.0840363     -6.5596703    13.127431    
S0329         1.0147686     -6.2803734    12.825208    
S0330         0.9523778     -5.9983212    12.502505    
S0331         0.88817062    -5.6652214    12.204234    
S0332         0.83302574    -5.3274879    11.886475    
S0333         0.78264642    -5.0121082    11.521809    
S0334         0.72977338    -4.67197      11.15636     
S0335         0.72221036    -4.4805244    10.962067    
S0336         0.70793762    -4.2631901    10.740269    
S0337         0.68710279    -4.0208511    10.490267    
S0338         0.66312294    -3.7448078    10.220911    
S0339         0.63848586    -3.4286785    9.938269     
S0340         0.60241141    -3.1015783    9.6131767    
S0341         0.55715389    -2.7577511    9.2517899    
S0342         0.50675812    -2.3849648    8.8658714    
S0343         0.4484055     -1.9943949    8.4453445    
S0344         0.40954452    -1.686368     8.0954094    
S0345         0.35744672    -1.3865115    7.7252083    
S0346         0.30947719    -1.054349     7.3700035    
S0347         0.25892503    -0.71006451   7.0122864    
S0348         0.21244028    -0.34618967   6.6586517    
S0349         0.14371889    0.0076991268  6.2829121    
S0350         0.066711533   0.37053423    5.901807     
S0351         -0.0025115184 0.75678544    5.5281483    
S0352         -0.070095247  1.1592566     5.1555065    
S0353         -0.14212781   1.4686564     4.9051529    
S0354         -0.20822873   1.7896706     4.6469589    
S0355         -0.26316714   2.126963      4.3854683    
S0356         -0.31580911   2.4725515     4.1122128    
S0357         -0.35819175   2.8337139     3.8347893    
S0358         -0.38611345   3.2138748     3.5576885    
S0359         -0.40867686   3.6051147     3.2716393    
S0360         -0.42835288   4.006036      2.9743307    
S0361         -0.43233061   4.4261635     2.6783201    
S0362         -0.4535984    4.8379593     2.4010422    
S0363         -0.46932774   5.2560417     2.1348907    
S0364         -0.49528337   5.6724487     1.867897     
S0365         -0.51640854   6.0955128     1.6122206    
S0366         -0.53767223   6.5227699     1.3640416    
S0367         -0.55337977   6.9565971     1.1272855    
S0368         -0.5670105    7.3954079     0.89941072   
S0369         -0.57552958   7.8403572     0.68258443   
S0370         -0.58255086   8.2900253     0.47428608   
S0371         -0.61317334   8.7636475     0.28305705   
S0372         -0.64197383   9.2455872     0.095824397  
S0373         -0.67507443   9.7330856     -0.088429129 
S0374         -0.6963335    10.234174     -0.26018295  
S0375         -0.70793238   10.751656     -0.42559028  
S0376         -0.71039777   11.29419      -0.59692388  
S0377         -0.66766014   11.876559     -0.75367846  
S0378         -0.5715692    12.499873     -0.88915806  
S0379         -5.1496216    14.119286     -2.9813824   
S0380         -5.00481      14.307855     -3.1109905   
S0381         -4.8991928    14.465735     -3.4740421   
S0382         -4.7895424    14.59393      -3.675359    
S0383         -4.6248882    14.701321     -3.7560284   
S0384         -4.3998657    14.779634     -3.7357712   
S0385         -4.1745911    14.824693     -3.7195221   
S0386         -3.9737335    14.863876     -3.7855927   
S0387         -3.4777622    15.013698     -3.7524677   
S0388         -3.2384438    15.078447     -3.5887138   
S0389         -3.0294626    15.116542     -3.3866459   
S0390         -2.8729118    15.122603     -3.139901    
S0391         -2.7317616    15.108813     -2.883518    
S0392         -2.5752117    15.08576      -2.6211832   
S0393         -2.4270191    15.05022      -2.3309025   
S0394         -2.3314686    14.978647     -2.0028627   
S0395         -2.281291     14.856467     -1.6515875   
S0396         -2.1257189    14.707576     -1.4880075   
S0397         -1.9994986    14.491615     -1.3559938   
S0398         -1.9731756    14.130597     -1.2227131   
S0399         -1.8238131    13.884647     -1.1044435   
S0400         -1.5789281    13.730051     -1.0269492   
S0401         -1.3337145    13.54716      -0.95713072  
S0402         -1.0687675    13.349849     -0.88476152  
S0403         -0.75480857   13.19455      -0.85039396  
S0404         -0.20086915   12.875362     -1.0564258   
S0405         -0.01847004   12.883334     -1.4957299   
S0406         0.12918855    13.063568     -1.8833502   
S0407         0.2575937     13.276031     -2.1730551   
S0408         0.38211188    13.451985     -2.4345436   
S0409         0.49373784    13.641513     -2.6708216   
S0410         0.60385652    13.822557     -2.9125881   
S0411         0.7177434     14.007231     -3.1609776   
S0412         0.80357981    14.252826     -3.3528103   
S0413         0.84325314    14.526744     -3.5218746   
S0414         0.84571171    14.806406     -3.6741928   
S0415         0.82482977    15.076257     -3.8301548   
S0416         0.79843268    15.325504     -4.0106983   
S0417         0.73568778    15.577109     -4.1772194   
S0418         0.6219758     15.82979      -4.3218891   
S0419         0.48562503    16.067274     -4.4770813   
S0420         0.35789828    16.291565     -4.6589863   
S0421         0.24555759    16.518817     -4.8543358   
S0422         0.11806279    16.731793     -5.0884193   
S0423         0.0074248113  16.919543     -5.3318531   
S0424         -0.088109738  17.082037     -5.5835674   
S0425         -0.18116364   17.221449     -5.8377682   
S0426         -0.26196091   17.338387     -6.09991     
S0427         -0.33384986   17.434305     -6.3704048   
S0428         -0.3713474    17.50159      -6.6578751   
S0429         -0.36085372   17.53186      -6.9585854   
S0430         -0.36201122   17.546513     -7.2612617   
S0431         -0.37692623   17.524808     -7.5226341   
S0432         -0.41020031   17.493631     -7.7738106   
S0433         -0.44565625   17.452895     -8.0204735   
S0434         -0.51192894   17.412946     -8.2620842   
S0435         -0.60039058   17.375217     -8.5035187   
S0436         -0.70768652   17.348405     -8.7552895   
S0437         -0.8832716    17.331299     -8.9975029   
S0438         -1.1272506    17.302144     -9.20718     
S0439         -1.592961     17.131963     -9.4336761   
S0440         -1.7863403    17.058167     -9.5270348   
S0441         -1.982399     16.971356     -9.6030945   
S0442         -2.173329     16.862108     -9.6472595   
S0443         -2.3595442    16.733893     -9.6623024   
S0444         -2.5453751    16.587709     -9.6492485   
S0445         -2.7490822    16.455339     -9.6572174   
S0446         -2.9603645    16.33261      -9.6806534   
S0447         -3.2864788    16.080597     -9.7849144   
S0448         -3.4207157    15.992818     -9.8705986   
S0449         -3.5407925    15.945807     -9.9769684   
S0450         -3.6518661    15.927319     -10.085084   
S0451         -3.7602459    15.937367     -10.192207   
S0452         -3.8810318    15.977296     -10.291171   
S0453         -4.0332127    16.045348     -10.365185   
S0454         -4.2120281    16.13806      -10.409284   
S0455         -4.659988     16.534065     -10.243689   
S0456         -4.9149002    16.775378     -10.036739   
S0457         -5.1098358    16.939832     -9.7562172   
S0458         -5.255769     17.060446     -9.4580643   
S0459         -5.3946754    17.152934     -9.1608009   
S0460         -5.5050453    17.20434      -8.843544    
S0461         -5.6163826    17.219096     -8.5139961   
S0462         -5.6994404    17.189934     -8.1607986   
S0463         -5.7786282    17.116176     -7.7905525   
S0464         -5.8462963    17.045122     -7.4635796   
S0465         -5.9063622    16.963936     -7.1437286   
S0466         -5.9633728    16.871637     -6.832164    
S0467         -6.0090874    16.769853     -6.5267967   
S0468         -6.0504093    16.65701      -6.229409    
S0469         -6.0751694    16.536719     -5.9367622   
S0470         -6.0887428    16.407913     -5.6501957   
S0471         -6.1005173    16.267329     -5.3722794   
S0472         -6.1137112    16.113219     -5.1040287   
S0473         -6.1301971    15.998888     -4.8433388   
S0474         -6.1246323    15.849355     -4.5918114   
S0475         -6.0897736    15.667371     -4.3475365   
S0476         -6.0210552    15.454829     -4.1086605   
S0477         -5.9431377    15.201497     -3.8763878   
S0478         -5.8546787    14.908553     -3.6358994   
S0479         -5.7298775    14.587708     -3.3688206   
S0480         -5.495525     14.267671     -3.1126574   
S0481         -1.3650796    9.7065346     -9.5834816   
S0482         -1.1564426    9.6397667     -9.4187477   
S0483         -0.90326633   9.5812721     -9.3388298   
S0484         -0.65462523   9.5352379     -9.272583    
S0485         -0.39490354   9.5008202     -9.2329887   
S0486         -0.11899666   9.4783485     -9.241851    
S0487         0.17239305    9.465979      -9.2650688   
S0488         0.48809085    9.460479      -9.3112312   
S0489         0.8178237     9.468103      -9.4160088   
S0490         1.0474361     9.4464142     -9.5688759   
S0491         1.2326041     9.4676292     -9.7766769   
S0492         1.3421        9.5139626     -10.009182   
S0493         1.4489393     9.577211      -10.225422   
S0494         1.4915175     9.6547874     -10.448917   
S0495         1.5529628     9.7560242     -10.665087   
S0496         1.6137564     9.8824493     -10.881635   
S0497         1.6619984     10.03317      -11.100563   
S0498         1.7257944     10.21693      -11.300916   
S0499         1.7863125     10.456637     -11.457957   
S0500         1.8517431     10.716528     -11.589319   
S0501         1.9174583     10.995708     -11.679615   
S0502         1.973193      11.290208     -11.731662   
S0503         2.0067345     11.596735     -11.784603   
S0504         2.0244646     11.91825      -11.829891   
S0505         2.0267605     12.256165     -11.863265   
S0506         2.0129847     12.611061     -11.877753   
S0507         2.0166483     12.972398     -11.806279   
S0508         2.0422707     13.307198     -11.731356   
S0509         2.0642094     13.616254     -11.620673   
S0510         2.0537489     13.908728     -11.522696   
S0511         2.0190098     14.182481     -11.424276   
S0512         1.9430279     14.438559     -11.345358   
S0513         1.841398      14.672491     -11.263859   
S0514         1.7221416     14.885274     -11.172267   
S0515         1.5963894     15.08441      -11.064645   
S0516         1.4446691     15.268362     -10.960874   
S0517         1.2295852     15.407196     -10.827303   
S0518         1.0090192     15.531055     -10.714719   
S0519         0.79792032    15.647928     -10.610153   
S0520         0.59613671    15.759486     -10.511642   
S0521         0.4007772     15.868629     -10.420715   
S0522         0.19423096    15.961606     -10.355869   
S0523         -0.020846221  16.034012     -10.315743   
S0524         -0.23325441   16.107851     -10.288041   
S0525         -0.4495369    16.126732     -10.281081   
S0526         -0.75423255   16.125044     -10.236095   
S0527         -1.0323664    16.162354     -10.197035   
S0528         -1.284307     16.179893     -10.171035   
S0529         -1.5098135    16.154366     -10.150412   
S0530         -1.7133425    16.09976      -10.145266   
S0531         -1.8878397    15.986708     -10.129847   
S0532         -2.0359173    15.831938     -10.114046   
S0533         -2.1436146    15.630215     -10.077582   
S0534         -2.1648327    15.115263     -10.128663   
S0535         -2.1341196    14.839795     -10.264568   
S0536         -2.1732924    14.591211     -10.424451   
S0537         -2.2075573    14.35255      -10.578943   
S0538         -2.2740765    14.130772     -10.733007   
S0539         -2.3071558    13.908038     -10.900035   
S0540         -2.3388279    13.692191     -11.080903   
S0541         -2.3556253    13.482289     -11.278342   
S0542         -2.3335175    13.283147     -11.48811    
S0543         -2.3252745    13.066853     -11.640905   
S0544         -2.3194952    12.841226     -11.755899   
S0545         -2.3225006    12.605278     -11.832125   
S0546         -2.3207685    12.361015     -11.870812   
S0547         -2.2951881    12.110379     -11.8761     
S0548         -2.2739136    11.848422     -11.844135   
S0549         -2.2395533    11.57356      -11.778722   
S0550         -2.2553198    11.290279     -11.663747   
S0551         -2.2856392    11.006267     -11.505923   
S0552         -2.2996185    10.797318     -11.348813   
S0553         -2.2728678    10.601151     -11.188219   
S0554         -2.2272505    10.42473      -11.017639   
S0555         -2.1516893    10.263821     -10.843863   
S0556         -2.0714643    10.128614     -10.651566   
S0557         -1.967454     10.011784     -10.452137   
S0558         -1.8605133    9.9188667     -10.230894   
S0559         -1.7352957    9.8433846     -9.9987999   
S0560         -4.4915573    9.6970612     -9.7585938   
S0561         -4.5529743    9.8258377     -9.9505394   
S0562         -4.6405613    9.9624992     -10.124533   
S0563         -4.6930576    10.105666     -10.287913   
S0564         -4.7020855    10.263377     -10.438021   
S0565         -4.7091427    10.43302      -10.57354    
S0566         -4.6979565    10.616106     -10.694352   
S0567         -4.7001152    10.818597     -10.807832   
S0568         -4.6325722    11.021983     -10.892327   
S0569         -4.4822784    11.251684     -10.950603   
S0570         -4.3832256    11.495653     -10.996746   
S0571         -4.297863     11.734068     -11.015216   
S0572         -4.2530418    11.968536     -11.009326   
S0573         -4.2396461    12.199007     -10.978484   
S0574         -4.2247368    12.427412     -10.9212     
S0575         -4.1971077    12.655013     -10.837214   
S0576         -4.1134815    12.862927     -10.710017   
S0577         -4.0409214    13.053732     -10.547173   
S0578         -3.9747871    13.222296     -10.504874   
S0579         -3.9489796    13.419038     -10.490491   
S0580         -3.958213     13.625323     -10.4938     
S0581         -3.9814877    13.831088     -10.503436   
S0582         -3.9762222    14.036707     -10.513416   
S0583         -3.9506516    14.248752     -10.532933   
S0584         -3.935508     14.466406     -10.565662   
S0585         -3.9454746    14.685283     -10.604854   
S0586         -4.1441742    15.095975     -10.728668   
S0587         -4.3032345    15.286014     -10.817193   
S0588         -4.5265682    15.391624     -10.841334   
S0589         -4.7736591    15.38465      -10.814332   
S0590         -4.9683464    15.430524     -10.828824   
S0591         -5.1792133    15.34991      -10.795038   
S0592         -5.3725018    15.275328     -10.770839   
S0593         -5.5640865    15.237891     -10.752605   
S0594         -5.7696724    15.214658     -10.720531   
S0595         -5.9778446    15.186508     -10.773877   
S0596         -6.1885452    15.146625     -10.832088   
S0597         -6.4008904    15.091374     -10.895006   
S0598         -6.6158913    15.026718     -10.964493   
S0599         -6.8361153    14.956821     -11.043549   
S0600         -7.062236     14.869611     -11.130895   
S0601         -7.2905067    14.750197     -11.220795   
S0602         -7.5129677    14.593353     -11.306234   
S0603         -7.7135529    14.399205     -11.376363   
S0604         -7.7355873    14.157222     -11.679886   
S0605         -7.7891235    13.92648      -11.933966   
S0606         -7.8581779    13.687822     -12.118304   
S0607         -7.9426399    13.440083     -12.231464   
S0608         -8.0097939    13.176144     -12.27812    
S0609         -8.0332329    12.88979      -12.260036   
S0610         -7.9921951    12.565504     -12.160741   
S0611         -8.0717186    12.251878     -11.971696   
S0612         -8.3614059    12.034145     -11.791951   
S0613         -8.4827667    11.808223     -11.745095   
S0614         -8.5556297    11.561155     -11.669485   
S0615         -8.6112694    11.310839     -11.579639   
S0616         -8.6420105    11.056274     -11.475848   
S0617         -8.6335114    10.798991     -11.360638   
S0618         -8.6267502    10.540404     -11.22674    
S0619         -8.603183     10.27859      -11.075179   
S0620         -8.5858101    10.009026     -10.904219   
S0621         -8.5573601    9.7320114     -10.719368   
S0622         -8.5631905    9.7295967     -10.316985   
S0623         -8.6246254    9.6875969     -9.9579529   
S0624         -8.6285187    9.6321381     -9.6334099   
S0625         -8.6453949    9.530574      -9.3495995   
S0626         -8.5969261    9.401635      -9.0855362   
S0627         -8.3845428    9.3048752     -8.842588    
S0628         -8.1023827    9.2005699     -8.6322311   
S0629         -7.7683846    9.0662865     -8.4412895   
S0630         -7.3550972    8.9414337     -8.296402    
S0631         -6.9093468    8.878363      -8.4039993   
S0632         -6.4890724    8.8403015     -8.5075974   
S0633         -6.0917446    8.8351921     -8.6168907   
S0634         -5.7359818    8.8781502     -8.7524536   
S0635         -5.4762207    8.9953209     -8.9388283   
S0636         -5.2645729    9.1445702     -9.1126289   
S0637         -5.0562511    9.3086525     -9.2559372   
S0638         -4.8205307    9.4787544     -9.3820404   
