# Supplementary material for: Interspecific variation in the limb long bones among modern rhinoceroses—extent and drivers
Source: PeerJ. 2019 Sep 26;7:e7647. doi: 10.7717/peerj.7647 (PMC6766374; doi:10.7717/peerj.7647)
Supplement: Supplemental Information 9 [file peerj-07-7647-s009.zip › Femur/Dicerorhinus_sumatrensis_1903_300_Femur.pts]

Version 1.0
639
S0000         8.0424698     -2.0257549    6.1229988    
S0001         8.5192566     -2.8252125    0.18040619   
S0002         8.1640457     -1.260726     1.6395088    
S0003         5.3040428     -4.959771     1.1540649    
S0004         6.6285553     -5.4904472    0.86517563   
S0005         4.0097412     -6.5344566    6.3778488    
S0006         4.1133766     2.1712872     5.5942726    
S0007         6.6070465     2.1195696     3.339397     
S0008         -0.13988037   2.3582718     0.88195648   
S0009         -8.060228     -4.1140015    0.33938174   
S0010         -4.0195614    -13.320377    2.6016041    
S0011         -10.80424     -14.867972    1.5654129    
S0012         -27.018344    -8.9353004    -1.3656845   
S0013         -24.554535    -13.885556    -2.0085802   
S0014         -24.28342     -15.884808    -0.75702057  
S0015         -23.689261    -19.927902    3.2938049    
S0016         -23.505411    -13.924525    6.955722     
S0017         -25.272664    -13.078397    6.4530197    
S0018         -23.732639    -9.5725761    6.6767502    
S0019         -30.501288    -13.237006    2.2623798    
S0020         -29.451276    -14.571858    2.5474705    
S0021         -29.165918    -16.517049    3.2770519    
S0022         -28.76582     -17.26049     2.5037052    
S0023         -27.551428    -19.4108      3.1979303    
S0024         -28.229071    -17.386385    4.2706032    
S0025         -28.733841    -16.091965    2.0374203    
S0026         -28.855203    -14.279747    1.6316422    
S0027         8.1534172     -1.4171984    1.3161006    
S0028         8.1384773     -1.6115078    1.0441107    
S0029         8.1234474     -1.8304411    0.82448616   
S0030         8.0859879     -2.0314087    0.62650781   
S0031         8.0411362     -2.2364052    0.46843925   
S0032         7.9642654     -2.4223303    0.32383449   
S0033         7.842791      -2.5931385    0.18563496   
S0034         7.7441307     -2.7881781    0.11615915   
S0035         7.6459686     -2.9828165    0.089327258  
S0036         7.6048256     -3.2899334    0.097678256  
S0037         7.5505211     -3.5810333    0.16297526   
S0038         7.4495682     -3.8649712    0.20381527   
S0039         7.33582       -4.1582031    0.21767159   
S0040         7.2195297     -4.4343182    0.30526547   
S0041         7.086132      -4.692173     0.44325099   
S0042         6.9439827     -4.9583549    0.56811948   
S0043         6.7935936     -5.2285728    0.70036249   
S0044         6.6406105     -5.7819637    1.1052408    
S0045         6.6446075     -6.0226246    1.3718955    
S0046         6.6498177     -6.2424812    1.6243839    
S0047         6.6492935     -6.387468     1.8902958    
S0048         6.6519806     -6.505262     2.1407879    
S0049         6.6574875     -6.5875847    2.3845455    
S0050         6.6678528     -6.6939728    2.6004145    
S0051         6.678051      -6.8145195    2.7893187    
S0052         6.6851402     -6.9149353    2.9593767    
S0053         6.5839111     -6.975975     3.1516365    
S0054         6.4788239     -7.0624802    3.3223835    
S0055         6.3775631     -7.1582863    3.4873238    
S0056         6.2788864     -7.2471245    3.6594936    
S0057         6.179174      -7.3280548    3.8433418    
S0058         6.0740292     -7.3677872    4.051194     
S0059         5.9664589     -7.3595169    4.2791698    
S0060         5.8619041     -7.313652     4.5187149    
S0061         5.7656742     -7.2374352    4.7639542    
S0062         5.6711411     -7.1308418    4.9980518    
S0063         5.5430466     -7.0275185    5.1902241    
S0064         5.3533138     -7.0449944    5.4401554    
S0065         5.1578709     -7.0399292    5.6862103    
S0066         4.9695614     -6.9282799    5.8287704    
S0067         4.7686615     -6.7800758    5.9135731    
S0068         4.5177101     -6.784948     6.1793007    
S0069         4.263739      -6.6970116    6.3294815    
S0070         4.1907047     -6.2674084    6.7041763    
S0071         4.3702526     -5.8815372    6.9199982    
S0072         4.624852      -5.4848949    6.8659676    
S0073         4.8592239     -5.1351818    6.8421738    
S0074         5.0508583     -4.7824284    6.8757141    
S0075         5.2257347     -4.424017     6.9014816    
S0076         5.3409302     -4.0334652    6.9625481    
S0077         5.4738689     -3.6563976    6.9612488    
S0078         5.5772038     -3.2685551    6.9501495    
S0079         5.6256821     -2.9413136    6.8930084    
S0080         5.6759735     -2.6119152    6.8321495    
S0081         5.7048679     -2.2736485    6.7854218    
S0082         5.7255337     -1.9270626    6.7489471    
S0083         5.7831516     -1.5884089    6.6855721    
S0084         5.8515415     -1.249998     6.6141556    
S0085         5.8996086     -0.88316517   6.5798515    
S0086         5.9910622     -0.53889179   6.4981712    
S0087         6.0995686     -0.22102456   6.377935     
S0088         6.2461262     -0.014319293  6.2984039    
S0089         6.4037575     0.13382086    6.1695499    
S0090         6.5667137     0.23846536    6.0099789    
S0091         6.7316788     0.29503994    5.8158627    
S0092         6.9268776     0.34381938    5.6291382    
S0093         7.1121788     0.32400682    5.3851231    
S0094         7.2342232     0.1843557     5.0806595    
S0095         7.4617493     0.11255476    4.8111744    
S0096         7.71026       0.011915088   4.4938812    
S0097         7.8967201     -0.24534402   4.1868816    
S0098         8.0108482     -0.51055698   3.8843185    
S0099         8.1127632     -0.72530336   3.5749752    
S0100         8.1762184     -0.91393681   3.2639549    
S0101         8.2292496     -1.0523699    2.9459391    
S0102         8.2627632     -1.1425867    2.6197321    
S0103         8.2804916     -1.1450198    2.2677622    
S0104         8.2236633     -1.1572593    1.9241749    
S0105         6.5888695     2.1485304     3.7810474    
S0106         6.5165573     2.199485      4.2095005    
S0107         6.3608444     2.3067488     4.5824333    
S0108         6.1936527     2.4495352     4.9120533    
S0109         6.0234146     2.6159977     5.2130436    
S0110         5.845686      2.8025852     5.4921959    
S0111         5.6487774     3.0170355     5.7389732    
S0112         5.4413437     3.2484791     5.9718311    
S0113         5.2338009     3.4862309     6.2218071    
S0114         4.8235554     3.7627224     6.4712982    
S0115         4.4240391     4.0294807     6.6472862    
S0116         4.0382504     4.2606934     6.8145912    
S0117         3.6766819     4.4858238     6.8957619    
S0118         3.358786      4.7018375     6.87948      
S0119         3.027692      4.8731899     6.8978966    
S0120         2.7379129     5.0313        6.821228     
S0121         2.4423021     5.161924      6.7451096    
S0122         2.169154      5.2739159     6.6151192    
S0123         1.9064009     5.3993649     6.4542374    
S0124         1.6623171     5.5290684     6.280172     
S0125         1.4509068     5.6604889     6.0704807    
S0126         1.2245006     5.8024548     5.8857567    
S0127         1.027008      5.9460815     5.6617889    
S0128         0.8924963     6.0874878     5.3791168    
S0129         0.74511046    6.2371674     5.1014938    
S0130         0.64152312    6.3885628     4.7894787    
S0131         0.52781749    6.5451691     4.4643829    
S0132         0.47128468    6.6470161     4.1461193    
S0133         0.44037595    6.7279381     3.8312923    
S0134         0.45459623    6.7857117     3.5223663    
S0135         0.47710104    6.8226761     3.2214279    
S0136         0.52368197    6.8376411     2.9291517    
S0137         0.6592371     6.8239624     2.6606932    
S0138         0.65157628    6.8056343     2.3651604    
S0139         0.73090115    6.7590408     2.0907656    
S0140         0.81836891    6.692086      1.8190096    
S0141         0.97318792    6.5615532     1.4634684    
S0142         1.1683629     6.4567062     1.1429595    
S0143         1.3985459     6.3768757     0.88731194   
S0144         1.654402      6.3220772     0.73134665   
S0145         1.9193058     6.2947025     0.66304107   
S0146         2.1843109     6.297337      0.62024899   
S0147         2.4572733     6.3295444     0.58721294   
S0148         2.7272839     6.3912041     0.51560783   
S0149         2.9685671     6.480687      0.39678378   
S0150         3.1783846     6.3292023     0.31994104   
S0151         3.3327057     6.1750835     0.25421493   
S0152         3.4180107     6.0156685     0.17670671   
S0153         3.4678009     5.8561573     0.14949062   
S0154         3.4706863     5.6933292     0.14921688   
S0155         3.4060978     5.5283428     0.14294683   
S0156         3.289584      5.3630028     0.1569128    
S0157         3.1357281     5.1876873     0.21150334   
S0158         2.9181902     5.0156788     0.26830928   
S0159         2.9656452     4.8450378     0.17665117   
S0160         3.0408171     4.657373      0.12035472   
S0161         3.1330976     4.464603      0.090044582  
S0162         3.237471      4.2686436     0.036804157  
S0163         3.3635357     4.0656338     0.043554041  
S0164         3.505476      3.8610382     0.078540576  
S0165         3.6683441     3.6367935     0.060229433  
S0166         3.8500824     3.4055183     0.072736841  
S0167         4.0499207     3.1674379     0.10818039   
S0168         4.2700069     3.0089817     0.26298709   
S0169         4.4900875     2.8429585     0.35313408   
S0170         4.7046772     2.6936314     0.45541697   
S0171         4.9005211     2.5755323     0.60275607   
S0172         5.0909706     2.4692118     0.74703784   
S0173         5.2554821     2.4015808     0.93385859   
S0174         5.4181553     2.343325      1.1090269    
S0175         5.5866116     2.2813974     1.2673611    
S0176         5.7477463     2.2307749     1.4351486    
S0177         5.8882133     2.1455278     1.6447948    
S0178         6.0219337     2.0729248     1.8501663    
S0179         6.151218      2.0167065     2.0527178    
S0180         6.2544453     1.9881359     2.2662144    
S0181         6.3568493     1.9742861     2.4751368    
S0182         6.4572174     1.9785843     2.682976     
S0183         6.5144516     2.0081541     2.9032825    
S0184         6.5505882     2.0561886     3.1242998    
S0185         -0.3903739    2.1496857     0.86589756   
S0186         -0.65980301   1.9493282     0.84523993   
S0187         -0.93657045   1.745298      0.81965733   
S0188         -1.1975069    1.5130409     0.78787832   
S0189         -1.4615792    1.2708447     0.75206532   
S0190         -1.744816     1.0351712     0.71382756   
S0191         -2.0724039    0.84317007    0.66248832   
S0192         -2.3871716    0.6204134     0.6112783    
S0193         -2.7138962    0.39935381    0.55421515   
S0194         -3.0456545    0.22399051    0.50844145   
S0195         -3.3599247    0.028774697   0.46850481   
S0196         -3.6680054    -0.16204866   0.42794623   
S0197         -3.9669029    -0.35567245   0.39167843   
S0198         -4.2606716    -0.54668894   0.36122427   
S0199         -4.5561855    -0.72857108   0.33776517   
S0200         -4.8282082    -0.93812532   0.31685791   
S0201         -5.1052746    -1.1392336    0.29943831   
S0202         -5.321846     -1.3974652    0.28704636   
S0203         -5.536816     -1.6746494    0.39489026   
S0204         -5.8288891    -1.9068666    0.46853633   
S0205         -6.1320415    -2.1524286    0.51530118   
S0206         -6.4297783    -2.4324551    0.54309931   
S0207         -6.7879532    -2.6688633    0.5276742    
S0208         -7.1766693    -2.9048744    0.48925562   
S0209         -7.509124     -3.2448406    0.45907774   
S0210         -7.7833305    -3.6735241    0.41772428   
S0211         -3.9570503    -13.426154    2.7890324    
S0212         -3.9879875    -13.511797    2.9861227    
S0213         -4.0034351    -13.596606    3.1618555    
S0214         -4.0386627    -13.670752    3.3401489    
S0215         -4.129937     -13.735704    3.5010517    
S0216         -4.2667332    -13.791823    3.6395813    
S0217         -4.4260002    -13.836942    3.7737339    
S0218         -4.6030689    -13.871172    3.9136929    
S0219         -4.7802563    -13.902695    4.0900463    
S0220         -5.0084156    -13.977676    4.2463512    
S0221         -5.2480747    -14.049953    4.3681282    
S0222         -5.4792229    -14.127966    4.4927181    
S0223         -5.7201694    -14.199426    4.5720737    
S0224         -5.9631702    -14.265987    4.6132656    
S0225         -6.1947292    -14.344058    4.6780319    
S0226         -6.427459     -14.42054     4.7160137    
S0227         -6.6580315    -14.500276    4.7470676    
S0228         -6.8878128    -14.581003    4.7628563    
S0229         -7.1291557    -14.674355    4.7493191    
S0230         -7.3686516    -14.763263    4.7289181    
S0231         -7.6007957    -14.842886    4.6741673    
S0232         -7.8209015    -14.915073    4.5888344    
S0233         -8.036869     -14.983897    4.4993275    
S0234         -8.2438362    -15.048003    4.3888508    
S0235         -8.4456375    -15.108592    4.2649834    
S0236         -8.6456924    -15.165306    4.1331902    
S0237         -8.8606216    -15.208281    4.0373276    
S0238         -9.0327118    -15.263622    3.9240421    
S0239         -9.1940544    -15.31225     3.7948383    
S0240         -9.3464661    -15.351305    3.6578701    
S0241         -9.5007149    -15.381253    3.5279564    
S0242         -9.6541458    -15.404034    3.3990818    
S0243         -9.7987854    -15.417545    3.261639     
S0244         -9.9414398    -15.42466     3.123942     
S0245         -10.070976    -15.416489    2.9734619    
S0246         -10.202856    -15.406133    2.8276976    
S0247         -10.305246    -15.402673    2.7290184    
S0248         -10.386297    -15.371268    2.6066914    
S0249         -10.460551    -15.330203    2.4778061    
S0250         -10.524236    -15.275447    2.3400356    
S0251         -10.612333    -15.23049     2.2111492    
S0252         -10.655001    -15.146008    2.0564335    
S0253         -10.730656    -15.082172    1.9025988    
S0254         -10.782327    -14.996576    1.7318634    
S0255         3.7480923     -6.6176216    6.1610371    
S0256         3.4433041     -6.7250084    6.0067787    
S0257         3.1782141     -6.7070145    5.6853222    
S0258         2.9047628     -6.6842957    5.3534679    
S0259         2.5876467     -6.7034279    5.0972355    
S0260         2.2623285     -6.7128952    4.8217674    
S0261         1.8861586     -6.7561378    4.6306129    
S0262         1.4552048     -6.8245247    4.5357334    
S0263         1.0226512     -6.8718018    4.405431     
S0264         0.71594262    -6.9198135    4.2763042    
S0265         0.40512452    -6.9600548    4.1173306    
S0266         0.067460024   -7.0187492    3.9912861    
S0267         -0.28369684   -7.0759689    3.8598244    
S0268         -0.65384965   -7.1411743    3.7389183    
S0269         -1.0471948    -7.2309479    3.6479916    
S0270         -1.4507128    -7.3006538    3.5319557    
S0271         -1.8759512    -7.392234     3.4426399    
S0272         -2.3171188    -7.4771767    3.3438377    
S0273         -2.9234604    -7.5102585    3.2886589    
S0274         -3.5311069    -7.5541573    3.2371868    
S0275         -4.1409534    -7.6159966    3.1992283    
S0276         -4.7505119    -7.7063919    3.1935869    
S0277         -5.3600662    -7.8167648    3.2067173    
S0278         -5.9721115    -7.9398544    3.2251572    
S0279         -6.5834946    -8.0859192    3.2671326    
S0280         -7.2019737    -8.2360664    3.2984669    
S0281         -7.8172546    -8.4153183    3.3644176    
S0282         -8.2876236    -8.5339996    3.409264     
S0283         -8.7446442    -8.665403     3.4743137    
S0284         -9.1931519    -8.798497     3.5407372    
S0285         -9.6361938    -8.9285393    3.6000996    
S0286         -10.067832    -9.0652702    3.6700871    
S0287         -10.490408    -9.2049675    3.7447453    
S0288         -10.905375    -9.3457794    3.8211212    
S0289         -11.318115    -9.4791397    3.8804569    
S0290         -11.726544    -9.6068871    3.9230251    
S0291         -12.241473    -9.7598808    4.0009045    
S0292         -12.745634    -9.9222626    4.1028782    
S0293         -13.242633    -10.086376    4.2102684    
S0294         -13.741351    -10.240419    4.2942322    
S0295         -14.233698    -10.395729    4.382473     
S0296         -14.721729    -10.549517    4.4681755    
S0297         -15.205516    -10.701694    4.5511143    
S0298         -15.684804    -10.852564    4.6320332    
S0299         -16.159171    -11.002743    4.7124565    
S0300         -16.650546    -11.126682    4.8147266    
S0301         -17.127711    -11.255065    4.9176296    
S0302         -17.593777    -11.383845    5.0100723    
S0303         -18.045659    -11.516629    5.1027409    
S0304         -18.485593    -11.650874    5.1879559    
S0305         -18.913503    -11.786725    5.2660107    
S0306         -19.326637    -11.926987    5.3460926    
S0307         -19.729248    -12.067347    5.4140312    
S0308         -20.118726    -12.21048     5.4785488    
S0309         -20.435257    -12.316273    5.5402451    
S0310         -20.766057    -12.440428    5.6298313    
S0311         -21.115018    -12.583481    5.7331398    
S0312         -21.482033    -12.749742    5.8516315    
S0313         -21.871362    -12.944185    5.97514      
S0314         -22.27854     -13.168652    6.1229599    
S0315         -22.693936    -13.416119    6.3238213    
S0316         -23.092487    -13.660986    6.6305237    
S0317         3.7853077     1.9750618     5.4050587    
S0318         3.4640224     1.7795433     5.2269417    
S0319         3.1490791     1.5833517     5.0591682    
S0320         2.8374111     1.3816191     4.9174393    
S0321         2.5367815     1.1839365     4.761417     
S0322         2.2386786     0.97947702    4.638599     
S0323         1.937718      0.76743455    4.5685772    
S0324         1.6493071     0.55837669    4.4809669    
S0325         1.3655104     0.3465843     4.4122913    
S0326         1.0374762     0.074804503   4.3435875    
S0327         0.71303       -0.1914029    4.2886429    
S0328         0.38838305    -0.44867363   4.2679764    
S0329         0.077012986   -0.69834909   4.2295849    
S0330         -0.22793934   -0.93981752   4.2004036    
S0331         -0.52616649   -1.1729205    4.1815304    
S0332         -0.81553583   -1.3995472    4.1548595    
S0333         -1.0988823    -1.6174185    4.1484673    
S0334         -1.3740572    -1.8283863    4.1270882    
S0335         -1.630195     -2.0335131    4.0916317    
S0336         -1.9239511    -2.2389973    4.0847561    
S0337         -2.2553408    -2.4444918    4.0920094    
S0338         -2.6231934    -2.6502769    4.0747177    
S0339         -3.0289669    -2.8558077    4.0777592    
S0340         -3.4712975    -3.0618647    4.0667873    
S0341         -3.950042     -3.2689327    4.0456028    
S0342         -4.4668308    -3.4754105    4.0422081    
S0343         -5.0215012    -3.6811272    4.0489197    
S0344         -5.5251186    -3.9091759    4.0500946    
S0345         -6.0351807    -4.1346901    4.0562168    
S0346         -6.5492218    -4.3611549    4.0429306    
S0347         -7.0689995    -4.5861092    4.0281715    
S0348         -7.5919083    -4.8139393    3.9973217    
S0349         -8.1259476    -5.0308228    3.9894726    
S0350         -8.6643669    -5.2480949    3.9672894    
S0351         -9.2059227    -5.4684174    3.9316349    
S0352         -9.7483063    -5.6967487    3.8833023    
S0353         -10.233159    -5.9315849    3.8931671    
S0354         -10.722368    -6.1624233    3.900555     
S0355         -11.217471    -6.3856983    3.9089558    
S0356         -11.719089    -6.5983696    3.9215218    
S0357         -12.2255      -6.8062782    3.932304     
S0358         -12.737074    -7.0084167    3.9424274    
S0359         -13.255937    -7.1969345    3.9583282    
S0360         -13.778404    -7.3858849    3.9682873    
S0361         -14.305035    -7.5715157    3.9767479    
S0362         -14.746658    -7.7307503    4.032243     
S0363         -15.202502    -7.9030441    4.0942585    
S0364         -15.676953    -8.0766472    4.1690105    
S0365         -16.168303    -8.2606934    4.2484249    
S0366         -16.68223     -8.4286469    4.3548401    
S0367         -17.215234    -8.5944557    4.4772671    
S0368         -17.766754    -8.7619698    4.6120396    
S0369         -18.337326    -8.9278694    4.7620335    
S0370         -18.925174    -9.1116959    4.9091904    
S0371         -19.49453     -9.2880661    5.0707699    
S0372         -20.055185    -9.4309219    5.2424297    
S0373         -20.606772    -9.5426506    5.4224785    
S0374         -21.149696    -9.6337234    5.6047146    
S0375         -21.68325     -9.6796806    5.8044331    
S0376         -22.207275    -9.6964722    6.0119167    
S0377         -22.729955    -9.6988716    6.2152576    
S0378         -23.24839     -9.664183     6.4277695    
S0379         -23.807184    -13.926944    7.0735725    
S0380         -24.093474    -13.848056    7.0979042    
S0381         -24.381993    -13.904185    7.0670792    
S0382         -24.624568    -13.927095    7.043705     
S0383         -24.832414    -13.899553    7.0003693    
S0384         -24.992943    -13.745143    6.9080765    
S0385         -25.123526    -13.565662    6.7861298    
S0386         -25.242885    -13.362979    6.6206863    
S0387         -25.335025    -12.770523    6.5131119    
S0388         -25.289169    -12.48093     6.6399277    
S0389         -25.256529    -12.218491    6.7418854    
S0390         -25.193954    -11.992097    6.8481125    
S0391         -25.123773    -11.792044    6.9435883    
S0392         -25.046388    -11.614462    7.0288719    
S0393         -24.95833     -11.45952     7.1062973    
S0394         -24.864204    -11.322634    7.1749695    
S0395         -24.794852    -11.182197    7.2305176    
S0396         -24.684056    -10.953043    7.3817879    
S0397         -24.541048    -10.758933    7.4851669    
S0398         -24.407126    -10.571086    7.5323479    
S0399         -24.24313     -10.411913    7.5401657    
S0400         -24.11756     -10.237084    7.482058     
S0401         -23.990738    -10.067786    7.3749969    
S0402         -23.889835    -9.8949463    7.203553     
S0403         -23.839864    -9.7364868    6.943251     
S0404         -23.694788    -9.4428108    6.4929581    
S0405         -23.842534    -9.4349945    6.1280472    
S0406         -24.153854    -9.4411957    5.9015274    
S0407         -24.446867    -9.4149223    5.7847672    
S0408         -24.698776    -9.386145     5.6480736    
S0409         -24.933417    -9.3671524    5.4564915    
S0410         -25.204189    -9.3511902    5.3267975    
S0411         -25.478162    -9.3413689    5.1722961    
S0412         -25.776825    -9.3380943    5.0517277    
S0413         -26.096451    -9.2947266    5.0352425    
S0414         -26.421814    -9.2961021    5.1042053    
S0415         -26.721356    -9.3226707    5.173452     
S0416         -26.992136    -9.3802551    5.2533199    
S0417         -27.238083    -9.4640068    5.332122     
S0418         -27.459338    -9.5760971    5.4122047    
S0419         -27.665656    -9.7089249    5.4847656    
S0420         -27.875616    -9.8445511    5.5396053    
S0421         -28.08544     -9.982798     5.5885139    
S0422         -28.305219    -10.122535    5.6322853    
S0423         -28.520642    -10.259045    5.6298061    
S0424         -28.726617    -10.397113    5.5838009    
S0425         -28.923987    -10.533572    5.4929489    
S0426         -29.111481    -10.669469    5.3578777    
S0427         -29.282062    -10.823167    5.1866493    
S0428         -29.443048    -10.977682    4.9716537    
S0429         -29.593207    -11.136054    4.7142376    
S0430         -29.728802    -11.310075    4.4194202    
S0431         -29.826993    -11.426742    4.1805523    
S0432         -29.930399    -11.543428    3.931255     
S0433         -30.030707    -11.671167    3.6783051    
S0434         -30.132336    -11.800315    3.4159592    
S0435         -30.240073    -11.950002    3.145849     
S0436         -30.323145    -12.206821    2.9101265    
S0437         -30.41283     -12.49501     2.6695848    
S0438         -30.491614    -12.841277    2.442314     
S0439         -30.469012    -13.334431    2.2212532    
S0440         -30.390848    -13.443152    2.2139301    
S0441         -30.302469    -13.56532     2.2179567    
S0442         -30.184024    -13.689041    2.2453121    
S0443         -30.077747    -13.84581     2.2708153    
S0444         -29.949692    -14.011891    2.3147657    
S0445         -29.786517    -14.173509    2.3850681    
S0446         -29.595859    -14.339725    2.4774525    
S0447         -29.295978    -14.813004    2.5698477    
S0448         -29.211655    -15.077527    2.5807947    
S0449         -29.145215    -15.325928    2.6139973    
S0450         -29.117935    -15.572775    2.6464357    
S0451         -29.085812    -15.788608    2.7281309    
S0452         -29.059848    -15.980661    2.8490477    
S0453         -29.085287    -16.180504    2.9565727    
S0454         -29.11908     -16.358429    3.1015894    
S0455         -29.296951    -16.579431    3.7031986    
S0456         -29.370151    -16.619902    4.1379669    
S0457         -29.367941    -16.582918    4.5589314    
S0458         -29.333957    -16.514671    4.9403633    
S0459         -29.280798    -16.448688    5.292318     
S0460         -29.199426    -16.373848    5.6193676    
S0461         -29.088513    -16.293022    5.9255657    
S0462         -28.949271    -16.226192    6.2212334    
S0463         -28.774527    -16.14584     6.4951462    
S0464         -28.563574    -16.061623    6.7455025    
S0465         -28.336121    -15.959889    6.9708221    
S0466         -28.095782    -15.874066    7.1879959    
S0467         -27.839197    -15.771165    7.3803406    
S0468         -27.56796     -15.669893    7.5583496    
S0469         -27.281149    -15.571751    7.7241119    
S0470         -26.978329    -15.454456    7.8626747    
S0471         -26.659573    -15.334193    7.9848297    
S0472         -26.327713    -15.193776    8.0768211    
S0473         -25.93335     -15.049782    8.1471535    
S0474         -25.562895    -14.912796    8.1666046    
S0475         -25.20358     -14.797643    8.1598663    
S0476         -24.856769    -14.684831    8.1167969    
S0477         -24.528156    -14.55948     8.0238304    
S0478         -24.247853    -14.405437    7.8218826    
S0479         -24.005684    -14.252818    7.5342903    
S0480         -23.772133    -14.110811    7.2181686    
S0481         -24.513451    -13.662846    -1.9988514   
S0482         -24.52498     -13.431662    -2.0491457   
S0483         -24.542104    -13.197958    -2.1023081   
S0484         -24.576477    -12.965659    -2.1756916   
S0485         -24.626164    -12.734747    -2.2648394   
S0486         -24.678212    -12.488358    -2.3464401   
S0487         -24.732555    -12.225171    -2.4273518   
S0488         -24.828587    -11.991774    -2.5581423   
S0489         -24.937308    -11.750733    -2.6932037   
S0490         -25.09315     -11.544843    -2.7968061   
S0491         -25.30042     -11.356557    -2.9017811   
S0492         -25.529588    -11.327924    -3.0732893   
S0493         -25.729938    -11.349712    -3.2378689   
S0494         -25.926266    -11.376723    -3.3794796   
S0495         -26.136273    -11.403316    -3.5026451   
S0496         -26.346982    -11.475658    -3.6234184   
S0497         -26.575266    -11.552638    -3.7324413   
S0498         -26.816101    -11.630244    -3.8331696   
S0499         -27.057922    -11.683317    -3.919886    
S0500         -27.300455    -11.725215    -3.9701786   
S0501         -27.543982    -11.752792    -3.9840126   
S0502         -27.786993    -11.774301    -3.9618721   
S0503         -28.029245    -11.802476    -3.9042866   
S0504         -28.27312     -11.804874    -3.8096996   
S0505         -28.51716     -11.801177    -3.6790936   
S0506         -28.760495    -11.782858    -3.5116634   
S0507         -29.005298    -11.763251    -3.3088646   
S0508         -29.205148    -11.714092    -3.0769533   
S0509         -29.386703    -11.659171    -2.8369085   
S0510         -29.537289    -11.577708    -2.5873537   
S0511         -29.675201    -11.512571    -2.334141    
S0512         -29.811993    -11.487937    -2.0792168   
S0513         -29.933566    -11.469988    -1.8189177   
S0514         -30.044556    -11.471634    -1.5543996   
S0515         -30.142557    -11.488437    -1.2852403   
S0516         -30.226532    -11.528686    -1.012159    
S0517         -30.320322    -11.560751    -0.78809843  
S0518         -30.418338    -11.648357    -0.55477042  
S0519         -30.479657    -11.790561    -0.34209409  
S0520         -30.478113    -11.963151    -0.16400682  
S0521         -30.44679     -12.133436    0.0077929482 
S0522         -30.420761    -12.297646    0.19691426   
S0523         -30.43447     -12.454523    0.41996689   
S0524         -30.435822    -12.623999    0.6420783    
S0525         -30.416641    -12.806696    0.85898504   
S0526         -30.37699     -12.989995    1.0596274    
S0527         -30.374838    -13.131992    1.2599214    
S0528         -30.337836    -13.278204    1.4249996    
S0529         -30.290576    -13.450331    1.5514174    
S0530         -30.177194    -13.644862    1.6364416    
S0531         -29.949692    -13.822728    1.6862198    
S0532         -29.645682    -13.988669    1.7025822    
S0533         -29.269125    -14.117812    1.6854471    
S0534         -28.836044    -14.366379    1.2756138    
S0535         -28.792709    -14.469109    0.91719732   
S0536         -28.737494    -14.643385    0.61086321   
S0537         -28.658429    -14.80029     0.32706017   
S0538         -28.555466    -14.989607    0.098823559  
S0539         -28.417957    -15.137814    -0.13969966  
S0540         -28.252341    -15.23701     -0.40246162  
S0541         -28.069666    -15.296461    -0.67553039  
S0542         -27.881561    -15.320677    -0.93985853  
S0543         -27.70582     -15.344153    -1.1786051   
S0544         -27.538058    -15.322476    -1.4016475   
S0545         -27.360889    -15.29413     -1.5924098   
S0546         -27.177936    -15.254507    -1.7551426   
S0547         -26.989618    -15.202982    -1.8912201   
S0548         -26.758698    -15.178064    -1.9540539   
S0549         -26.528027    -15.136443    -1.9940811   
S0550         -26.31095     -15.059152    -2.0339386   
S0551         -26.082422    -14.969583    -2.0426294   
S0552         -25.888083    -14.840802    -2.0379513   
S0553         -25.689728    -14.733768    -2.0137747   
S0554         -25.499934    -14.625882    -1.9912807   
S0555         -25.317584    -14.517776    -1.968026    
S0556         -25.145844    -14.400826    -1.9580023   
S0557         -24.988739    -14.272163    -1.9709297   
S0558         -24.829539    -14.151575    -1.9650097   
S0559         -24.671872    -14.026976    -1.9613466   
S0560         -24.409224    -16.096281    -0.92289782  
S0561         -24.540443    -16.291121    -1.0397093   
S0562         -24.685027    -16.450497    -1.1152948   
S0563         -24.836183    -16.578697    -1.1367221   
S0564         -24.993066    -16.678995    -1.0970182   
S0565         -25.178952    -16.73615     -1.040122    
S0566         -25.389874    -16.747174    -0.96623726  
S0567         -25.61431     -16.721582    -0.85161514  
S0568         -25.851834    -16.652054    -0.69909644  
S0569         -26.112421    -16.613832    -0.62498803  
S0570         -26.350815    -16.587465    -0.51565275  
S0571         -26.565787    -16.555472    -0.37934396  
S0572         -26.757785    -16.500175    -0.22657714  
S0573         -26.92688     -16.410622    -0.063071567 
S0574         -27.072925    -16.326787    0.13286194   
S0575         -27.194604    -16.202864    0.33928497   
S0576         -27.29274     -16.076413    0.57450633   
S0577         -27.373553    -15.977182    0.84287281   
S0578         -27.511942    -15.961185    0.95999088   
S0579         -27.654431    -15.927138    1.074873     
S0580         -27.800467    -15.925359    1.1997808    
S0581         -27.949463    -15.931137    1.3287357    
S0582         -28.095325    -15.95981     1.465201     
S0583         -28.274121    -15.935135    1.5925382    
S0584         -28.453271    -15.94111     1.730475     
S0585         -28.605649    -16.001526    1.8814606    
S0586         -28.928592    -16.315549    2.09785      
S0587         -29.011551    -16.613986    2.1650665    
S0588         -28.990918    -16.904974    2.2180599    
S0589         -28.954822    -17.179227    2.2673468    
S0590         -28.881088    -17.447096    2.3107777    
S0591         -28.765576    -17.712486    2.3466612    
S0592         -28.635648    -17.992751    2.3878744    
S0593         -28.491867    -18.29019     2.4398529    
S0594         -28.357501    -18.604391    2.5255493    
S0595         -28.216425    -18.90672     2.5983833    
S0596         -28.082388    -19.181238    2.6133131    
S0597         -27.9711      -19.435733    2.5788868    
S0598         -27.857755    -19.656146    2.4828375    
S0599         -27.743301    -19.836209    2.3252956    
S0600         -27.658606    -20.002296    2.1206772    
S0601         -27.591888    -20.149918    1.864591     
S0602         -27.534283    -20.267953    1.5517449    
S0603         -27.489777    -20.371312    1.1895776    
S0604         -27.122528    -20.363087    1.1101702    
S0605         -26.793024    -20.518503    1.1179691    
S0606         -26.47092     -20.63163     1.1025324    
S0607         -26.149628    -20.690878    1.0495342    
S0608         -25.832257    -20.728418    0.9789876    
S0609         -25.515588    -20.727953    0.87741899   
S0610         -25.205771    -20.678583    0.73866911   
S0611         -24.897954    -20.614482    0.58485293   
S0612         -24.623131    -20.488162    0.39663787   
S0613         -24.498183    -20.48222     0.10341363   
S0614         -24.390572    -20.391827    -0.13929398  
S0615         -24.305524    -20.253012    -0.34325466  
S0616         -24.205368    -20.091351    -0.49312258  
S0617         -24.062885    -19.911612    -0.5740397   
S0618         -23.830577    -19.740697    -0.55540099  
S0619         -23.549153    -19.580351    -0.45715532  
S0620         -23.308453    -19.321092    -0.34181135  
S0621         -23.012759    -19.031297    -0.14832792  
S0622         -22.747722    -18.898677    -0.0035802267
S0623         -22.55224     -18.703719    0.1076816    
S0624         -22.399133    -18.511462    0.19505877   
S0625         -22.261917    -18.327837    0.26039197   
S0626         -22.141971    -18.12641     0.30322037   
S0627         -22.060989    -17.879713    0.32239182   
S0628         -22.055132    -17.577649    0.31299744   
S0629         -22.15381     -17.250003    0.2643306    
S0630         -22.347812    -16.965001    0.16399845   
S0631         -22.50079     -16.787318    0.02924248   
S0632         -22.739085    -16.690602    -0.13124682  
S0633         -22.986299    -16.59744     -0.28140147  
S0634         -23.26757     -16.538058    -0.43213487  
S0635         -23.420921    -16.351837    -0.50600543  
S0636         -23.590686    -16.141431    -0.58043361  
S0637         -23.825917    -15.964981    -0.6769114   
S0638         -24.09384     -15.872995    -0.76247573  
