# Supplementary material for: Interspecific variation in the limb long bones among modern rhinoceroses—extent and drivers
Source: PeerJ. 2019 Sep 26;7:e7647. doi: 10.7717/peerj.7647 (PMC6766374; doi:10.7717/peerj.7647)
Supplement: Supplemental Information 9 [file peerj-07-7647-s009.zip › Femur/Dicerorhinus_sumatrensis_1908_571_Femur_miroir.pts]

Version 1.0
639
S0000        -5.3056938   -0.14458332  7.0120216   
S0001        -5.5070938   0.92002192   11.928168   
S0002        -5.9294178   2.2193176    10.67242    
S0003        -2.2136787   1.50977      11.086911   
S0004        -1.5924996   0.43772626   11.358635   
S0005        -0.55518494  -1.6483814   7.0284599   
S0006        -4.2977253   5.5479675    5.6132355   
S0007        -6.3852051   4.7020004    7.9489479   
S0008        -1.7996742   8.7606438    8.6705307   
S0009        8.3738884    7.4759918    9.1564758   
S0010        8.9886375    -0.68419614  10.228323   
S0011        13.87616     0.96491051   10.447789   
S0012        25.26705     11.296936    8.3125153   
S0013        25.746692    7.0756805    10.88686    
S0014        25.933612    4.8327656    10.056651   
S0015        26.856207    0.4493155    9.1221786   
S0016        24.538098    3.1476604    3.4088837   
S0017        25.710779    4.8761909    3.4835667   
S0018        22.266399    6.8235573    2.1169102   
S0019        30.153848    7.9766357    6.3680656   
S0020        29.909186    6.3571789    6.6607864   
S0021        30.538632    4.6918278    6.5487396   
S0022        30.251868    4.5680622    7.5455421   
S0023        30.057202    2.1243967    8.4914436   
S0024        30.137848    3.2452042    6.5846252   
S0025        29.754871    5.2288197    8.0032135   
S0026        29.443332    7.2306496    7.5008652   
S0027        -5.6989521   2.2403421    10.958039   
S0028        -5.4508686   2.2149616    11.199189   
S0029        -5.2074032   2.1666811    11.401786   
S0030        -4.9785862   2.13589      11.584103   
S0031        -4.7505859   2.0932692    11.735577   
S0032        -4.5227768   2.0334234    11.853823   
S0033        -4.2976498   1.9501499    11.933235   
S0034        -4.0772297   1.8496138    11.975784   
S0035        -3.8623024   1.7349596    11.98227    
S0036        -3.5609783   1.6036955    11.898048   
S0037        -3.2729313   1.4718578    11.809418   
S0038        -2.988271    1.341915     11.74641    
S0039        -2.7108913   1.2049495    11.711407   
S0040        -2.4577961   1.0601008    11.646565   
S0041        -2.2169373   0.90899258   11.591238   
S0042        -1.9945362   0.75565329   11.516119   
S0043        -1.7854939   0.59780669   11.443274   
S0044        -1.5181456   0.27829809   11.321067   
S0045        -1.4491577   0.11217448   11.28359    
S0046        -1.3904185   -0.054902589 11.22468    
S0047        -1.3483366   -0.2153079   11.130042   
S0048        -1.3117374   -0.38235617  11.036454   
S0049        -1.2897511   -0.54603162  10.92074    
S0050        -1.2768537   -0.71301384  10.7974     
S0051        -1.2620035   -0.89408655  10.682586   
S0052        -1.2401432   -1.0918263   10.575328   
S0053        -1.1796174   -1.2138701   10.446156   
S0054        -1.1363304   -1.31576     10.290642   
S0055        -1.0845075   -1.4128862   10.135332   
S0056        -1.0214118   -1.5032894   9.9773926   
S0057        -0.95571861  -1.5829453   9.8076202   
S0058        -0.87644758  -1.6574108   9.6291626   
S0059        -0.81027966  -1.7177538   9.4285095   
S0060        -0.77157683  -1.7564531   9.2068039   
S0061        -0.77257876  -1.7597862   8.9737686   
S0062        -0.78806071  -1.7893862   8.8010841   
S0063        -0.77528329  -1.8192371   8.6179085   
S0064        -0.7658793   -1.8277872   8.4229095   
S0065        -0.71784482  -1.8580364   8.2238892   
S0066        -0.68230219  -1.8572037   8.0095314   
S0067        -0.63971767  -1.8420416   7.7810577   
S0068        -0.55265217  -1.8347355   7.5279327   
S0069        -0.51182041  -1.7636513   7.2609695   
S0070        -0.72699785  -1.4816151   6.7892387   
S0071        -1.0109883   -1.2781425   6.6266434   
S0072        -1.3068646   -1.0720941   6.5059441   
S0073        -1.6094889   -0.87217979  6.4445869   
S0074        -1.9059576   -0.6720799   6.4036148   
S0075        -2.1994757   -0.46145568  6.3559692   
S0076        -2.4907694   -0.23145108  6.2787525   
S0077        -2.7779829   0.017257915  6.1752811   
S0078        -3.0336111   0.28331256   6.0245686   
S0079        -3.2228386   0.5674809    5.9512539   
S0080        -3.4348465   0.83042984   5.9161274   
S0081        -3.6508129   1.0777218    5.8960491   
S0082        -3.8368309   1.3280484    5.8276054   
S0083        -4.0555374   1.5610825    5.7974545   
S0084        -4.3136368   1.772411     5.816473    
S0085        -4.6073055   1.9693153    5.8573147   
S0086        -4.9263763   2.1279163    5.9947475   
S0087        -5.2130959   2.2507231    6.2189232   
S0088        -5.4536667   2.460792     6.5055138   
S0089        -5.6461319   2.5915255    6.7806084   
S0090        -5.8350624   2.6493776    7.0251945   
S0091        -5.9912525   2.624015     7.2713463   
S0092        -6.1164612   2.5150196    7.5198639   
S0093        -6.0967907   2.3132381    7.7991539   
S0094        -5.9769901   2.0280073    8.0829956   
S0095        -5.8215141   1.6638954    8.3584793   
S0096        -5.9480873   1.2271585    8.5862473   
S0097        -5.9458202   0.7861753    8.8016159   
S0098        -5.9734581   0.48215489   9.0294174   
S0099        -6.0242809   0.31379709   9.2423424   
S0100        -6.0921661   0.28644786   9.4307159   
S0101        -6.185788    0.4155972    9.5919144   
S0102        -6.29263     0.72365465   9.76035     
S0103        -6.3815849   1.2264262    9.9987854   
S0104        -6.2884514   1.8040623    10.370701   
S0105        -6.3857738   4.6563976    7.5263931   
S0106        -6.2961174   4.6415295    7.1375862   
S0107        -6.1798031   4.6478558    6.7918411   
S0108        -6.0384567   4.6805298    6.4936996   
S0109        -5.8895855   4.7207432    6.2343857   
S0110        -5.729438    4.766021     6.011087    
S0111        -5.5539928   4.8177395    5.8236828   
S0112        -5.362344    4.8556744    5.6547966   
S0113        -5.1460175   4.9195786    5.5340675   
S0114        -5.0861675   5.1348732    5.2994175   
S0115        -5.0250916   5.3428356    5.0681786   
S0116        -4.9629082   5.5526779    4.848243    
S0117        -4.9008198   5.7678967    4.6429241   
S0118        -4.8502842   6.0040401    4.4714443   
S0119        -4.8060005   6.2496613    4.3222115   
S0120        -4.7543934   6.4884483    4.1734352   
S0121        -4.6948242   6.7217995    4.0241142   
S0122        -4.645554    6.9708374    3.9047817   
S0123        -4.5104645   7.2058624    3.8566471   
S0124        -4.397929    7.4531326    3.843327    
S0125        -4.2955452   7.6974472    3.8441395   
S0126        -4.1608116   7.9093178    3.8150482   
S0127        -4.0407238   8.1295982    3.8118156   
S0128        -3.9403206   8.3579506    3.83671     
S0129        -3.8504677   8.5873253    3.8793896   
S0130        -3.7682831   8.816526     3.9367462   
S0131        -3.7146549   9.0404388    4.0319706   
S0132        -3.7896793   9.3670631    4.0660873   
S0133        -3.8642002   9.6641045    4.1540108   
S0134        -3.9126633   9.9486954    4.2626156   
S0135        -3.9565945   10.203355    4.420443    
S0136        -3.9864838   10.436742    4.6143482   
S0137        -3.9958309   10.656926    4.8388966   
S0138        -3.9911453   10.854752    5.1038261   
S0139        -3.9724689   11.028749    5.4099712   
S0140        -3.9713253   11.15573     5.7635887   
S0141        -3.9694496   11.161505    6.195092    
S0142        -4.0052994   11.163943    6.5820862   
S0143        -4.0715225   11.166618    6.9278091   
S0144        -4.1887131   11.158498    7.2246483   
S0145        -4.3481216   11.143481    7.4718559   
S0146        -4.5468811   11.120998    7.6680328   
S0147        -4.7821053   11.088946    7.8111099   
S0148        -5.0307522   11.069617    7.9389725   
S0149        -5.3068306   11.081176    8.0770844   
S0150        -5.5431942   10.950084    8.2470093   
S0151        -5.7237144   10.828928    8.4228722   
S0152        -5.8510761   10.698537    8.5807175   
S0153        -5.9243317   10.563471    8.7276733   
S0154        -5.9423805   10.433843    8.8735672   
S0155        -5.899522    10.321956    9.0268738   
S0156        -5.8026028   10.19334     9.1580765   
S0157        -5.6504425   10.059387    9.2781311   
S0158        -5.4743965   9.893586     9.3726257   
S0159        -5.3081226   9.7831635    9.1311455   
S0160        -5.1437466   9.6387154    8.9492226   
S0161        -4.8669579   9.6415436    8.935083    
S0162        -4.5967834   9.680896     9.0419655   
S0163        -4.4587593   9.5638969    9.144313    
S0164        -4.3947571   9.3598709    9.2800896   
S0165        -4.4008514   9.0680695    9.4337646   
S0166        -4.4305195   8.7707352    9.6963791   
S0167        -4.5265572   8.3914307    9.9704903   
S0168        -4.4910366   8.1016075    10.060266   
S0169        -4.4954472   7.8280968    10.12999    
S0170        -4.5180584   7.5576019    10.201458   
S0171        -4.5828846   7.285183     10.236111   
S0172        -4.7039673   7.0232727    10.216216   
S0173        -4.8593266   6.7583084    10.179616   
S0174        -5.0623753   6.4967239    10.110979   
S0175        -5.3125435   6.2553806    9.9877518   
S0176        -5.5931389   6.0258362    9.8238495   
S0177        -5.7364681   5.8595444    9.679184    
S0178        -5.867001    5.6959782    9.5214317   
S0179        -6.0039024   5.5305759    9.3618347   
S0180        -6.0990322   5.3810032    9.1644905   
S0181        -6.1904362   5.2334759    8.9570953   
S0182        -6.2655285   5.0917568    8.7315117   
S0183        -6.3264027   4.9552723    8.488726    
S0184        -6.3687897   4.8247101    8.2278053   
S0185        -1.4305049   8.6939209    8.6789307   
S0186        -1.0426818   8.671653     8.6972153   
S0187        -0.64718409  8.6831078    8.7121384   
S0188        -0.24951122  8.7352989    8.7143433   
S0189        0.15047404   8.7825119    8.7198776   
S0190        0.55462036   8.8401711    8.727047    
S0191        0.96563072   8.8969292    8.742585    
S0192        1.388353     8.9162407    8.777037    
S0193        1.8132797    8.9734039    8.8020493   
S0194        2.1446436    9.0010384    8.8248177   
S0195        2.4812527    9.0267784    8.83908     
S0196        2.8225143    9.0612587    8.8451698   
S0197        3.1723425    9.0624962    8.8483391   
S0198        3.5306538    9.0473175    8.8451675   
S0199        3.8984699    9.0017006    8.8369133   
S0200        4.2717129    8.8991119    8.831974    
S0201        4.6533237    8.7859367    8.8194359   
S0202        5.03899      8.6394859    8.8077835   
S0203        5.3197109    8.5223091    8.8722328   
S0204        5.6252071    8.4151764    8.9272797   
S0205        5.9957432    8.3996002    8.9090195   
S0206        6.3749393    8.3453209    8.9055252   
S0207        6.7490738    8.2242882    8.9386322   
S0208        7.1067703    8.000882     9.0258141   
S0209        7.491642     7.7738678    9.0984436   
S0210        7.9175903    7.5968231    9.1357941   
S0211        8.9453697    -0.81542006  10.212402   
S0212        8.9060387    -0.94148493  10.153613   
S0213        8.921991     -1.0505705   10.008501   
S0214        8.9404915    -1.1661051   9.8748489   
S0215        8.9010185    -1.2970626   9.8005806   
S0216        8.881572     -1.4294932   9.7093834   
S0217        8.8305527    -1.5664006   9.6354218   
S0218        8.7909431    -1.7086386   9.5571838   
S0219        8.7298798    -1.8517658   9.4836945   
S0220        8.6929306    -1.992004    9.3519852   
S0221        8.7460541    -2.1354811   9.233651    
S0222        8.8310303    -2.2530767   9.1310539   
S0223        8.9261566    -2.3494665   9.0352554   
S0224        9.0458839    -2.4174479   8.9548294   
S0225        9.1663818    -2.4807365   8.8681465   
S0226        9.3028069    -2.5310452   8.7846466   
S0227        9.4543259    -2.5720295   8.7017593   
S0228        9.6233887    -2.6018663   8.6212967   
S0229        9.8503319    -2.630216    8.5179466   
S0230        10.080106    -2.6535433   8.4316864   
S0231        10.315325    -2.6639601   8.3705521   
S0232        10.554257    -2.6660704   8.3301743   
S0233        10.796847    -2.6559855   8.3160835   
S0234        11.043203    -2.6429474   8.3149841   
S0235        11.294865    -2.6250877   8.3284157   
S0236        11.548447    -2.590556    8.3756828   
S0237        11.805907    -2.5487629   8.4418137   
S0238        12.020747    -2.5561829   8.5393623   
S0239        12.226485    -2.5357887   8.6472816   
S0240        12.434576    -2.4971491   8.7535141   
S0241        12.625757    -2.423568    8.8798264   
S0242        12.807564    -2.322304    9.0159729   
S0243        12.991054    -2.2011902   9.1552307   
S0244        13.161412    -2.0499205   9.3073349   
S0245        13.293562    -1.847728    9.4842651   
S0246        13.456401    -1.6491644   9.6501678   
S0247        13.659686    -1.4038451   9.820797    
S0248        13.789896    -1.1238758   9.9829056   
S0249        13.901692    -0.84758816  10.116724   
S0250        13.975136    -0.56329317  10.22787    
S0251        14.03196     -0.27471447  10.316465   
S0252        14.06311     0.023480563  10.385178   
S0253        14.081128    0.33440163   10.437984   
S0254        13.994481    0.6484859    10.455933   
S0255        -0.42731838  -1.3338809   7.2899506   
S0256        -0.20880108  -1.0496269   7.4637527   
S0257        -0.024003929 -0.76678629  7.6611923   
S0258        0.19748462   -0.5010458   7.8174019   
S0259        0.45964675   -0.25623834  7.9161865   
S0260        0.74917331   -0.032661456 7.9731705   
S0261        1.0511659    0.17841214   8.0206497   
S0262        1.3659083    0.38723729   8.06492     
S0263        1.7023924    0.59504838   8.0867485   
S0264        2.0616137    0.79239717   8.117276    
S0265        2.4256493    0.96609449   8.1274506   
S0266        2.7861347    1.1338349    8.1368355   
S0267        3.1458406    1.2888554    8.1382034   
S0268        3.5050941    1.4293862    8.1298264   
S0269        3.8589077    1.57012      8.1268883   
S0270        4.2112179    1.6999203    8.1177963   
S0271        4.5610497    1.8219706    8.1058205   
S0272        4.9084534    1.9364351    8.0911278   
S0273        5.4040302    2.0949076    8.0712883   
S0274        5.8919216    2.2521616    8.0432846   
S0275        6.3713291    2.4122427    8.0124428   
S0276        6.8444748    2.5660028    7.9685501   
S0277        7.3110123    2.7151594    7.9134537   
S0278        7.7713295    2.8572092    7.8440323   
S0279        8.2248901    2.9953655    7.7640907   
S0280        8.6719856    3.1265324    7.6699455   
S0281        9.1123138    3.2523674    7.5636719   
S0282        9.6944077    3.3692421    7.4588554   
S0283        10.271781    3.4668125    7.3366325   
S0284        10.844222    3.5566204    7.2098358   
S0285        11.411974    3.6409309    7.0802994   
S0286        11.973328    3.7031612    6.9339577   
S0287        12.530373    3.7645287    6.7887177   
S0288        13.08333     3.8241596    6.6432953   
S0289        13.633672    3.8913074    6.5052734   
S0290        14.178989    3.9479485    6.3602505   
S0291        14.584673    3.9600063    6.2934818   
S0292        14.998599    3.963821     6.2103741   
S0293        15.421159    3.9630959    6.1132294   
S0294        15.854596    3.9719463    6.0160671   
S0295        16.299396    3.9926727    5.9214001   
S0296        16.753804    4.0145969    5.8182335   
S0297        17.217157    4.0340485    5.7030315   
S0298        17.689255    4.0499607    5.5755955   
S0299        18.170457    4.0643124    5.4388069   
S0300        18.590024    4.0518696    5.3526566   
S0301        19.000082    4.0404888    5.2697666   
S0302        19.400076    4.0267677    5.1876404   
S0303        19.790567    4.0130322    5.1084553   
S0304        20.171259    3.9974541    5.0306969   
S0305        20.542224    3.9800835    4.9543907   
S0306        20.902287    3.9566147    4.8753559   
S0307        21.25043     3.9243568    4.7909283   
S0308        21.58839     3.8896946    4.7072666   
S0309        21.988547    3.840308     4.623204    
S0310        22.370401    3.7843338    4.5246456   
S0311        22.736006    3.7249893    4.4167694   
S0312        23.085844    3.6599594    4.2980724   
S0313        23.420898    3.5877159    4.1668594   
S0314        23.745058    3.5098278    4.0245918   
S0315        24.045428    3.4115055    3.8512039   
S0316        24.309816    3.2883221    3.6418793   
S0317        -4.0949917   5.6801994    5.6960518   
S0318        -3.8709255   5.7924717    5.7643669   
S0319        -3.6383369   5.8949348    5.8345345   
S0320        -3.396088    5.9852554    5.9081886   
S0321        -3.1432707   6.0621456    5.9868179   
S0322        -2.8740774   6.1244751    6.0544762   
S0323        -2.5923651   6.1736378    6.1209286   
S0324        -2.2947241   6.2089489    6.1693119   
S0325        -1.9864105   6.2309624    6.2216377   
S0326        -1.6476587   6.2621529    6.2892052   
S0327        -1.297784    6.2857506    6.3476513   
S0328        -0.93581095  6.2997021    6.3805122   
S0329        -0.56319132  6.3049511    6.395768    
S0330        -0.18045017  6.3024803    6.4001541   
S0331        0.21233625   6.29338      6.4049805   
S0332        0.61567822   6.2763195    6.3942551   
S0333        1.029497     6.2521023    6.3812897   
S0334        1.4539055    6.2199394    6.3712921   
S0335        1.8765331    6.2008774    6.3696079   
S0336        2.30972      6.1828625    6.3704971   
S0337        2.7534048    6.167067     6.3447525   
S0338        3.2077023    6.1539886    6.3167061   
S0339        3.6725437    6.1405777    6.3234428   
S0340        4.147905     6.1280712    6.3371578   
S0341        4.6337498    6.116116     6.3582012   
S0342        5.1303173    6.1078541    6.3751186   
S0343        5.6375893    6.1025181    6.3961239   
S0344        6.2691158    6.063567     6.3959526   
S0345        6.8692909    6.0240166    6.4064095   
S0346        7.4387833    5.9910461    6.4098915   
S0347        7.9777946    5.9703362    6.3948692   
S0348        8.4858345    5.9559414    6.374514    
S0349        8.9630501    5.9413685    6.3615326   
S0350        9.4096489    5.9335854    6.3416466   
S0351        9.8250092    5.9373283    6.3058407   
S0352        10.210354    5.941185     6.276281    
S0353        10.726199    5.9029877    6.206905    
S0354        11.233392    5.8729969    6.1236397   
S0355        11.73354     5.8444221    6.0405289   
S0356        12.224448    5.8240051    5.9420586   
S0357        12.70905     5.8037891    5.8474651   
S0358        13.183003    5.7926586    5.7322742   
S0359        13.64903     5.7841988    5.6129158   
S0360        14.111455    5.7745182    5.5070782   
S0361        14.565921    5.7701649    5.3934608   
S0362        15.082054    5.7907597    5.2546959   
S0363        15.581812    5.8176037    5.1106136   
S0364        16.066791    5.8487061    4.9678944   
S0365        16.544885    5.8732155    4.8554317   
S0366        17.002373    5.9084011    4.721484    
S0367        17.444727    5.9477272    4.586412    
S0368        17.86781     5.9959019    4.4377201   
S0369        18.278625    6.0447819    4.2972473   
S0370        18.675171    6.097298     4.1577362   
S0371        19.139783    6.1558655    3.9896549   
S0372        19.589702    6.2199783    3.8124207   
S0373        20.026877    6.2835037    3.6312115   
S0374        20.449884    6.3489201    3.4377422   
S0375        20.855267    6.4229912    3.2212288   
S0376        21.280597    6.4813004    3.0184402   
S0377        21.715999    6.5555969    2.7849531   
S0378        22.100656    6.675882     2.4812223   
S0379        24.590457    3.3308895    3.3891254   
S0380        24.743376    3.54347      3.4365005   
S0381        24.876312    3.7434586    3.4621864   
S0382        25.018182    3.9275818    3.4974312   
S0383        25.164018    4.1014263    3.5350945   
S0384        25.313387    4.2754768    3.5688499   
S0385        25.454109    4.4711212    3.5680031   
S0386        25.589514    4.6765438    3.5412048   
S0387        25.728079    5.1065376    3.3610035   
S0388        25.677499    5.3087357    3.1993196   
S0389        25.571756    5.4662079    3.0224991   
S0390        25.423109    5.5870384    2.8462523   
S0391        25.238475    5.6915882    2.6743088   
S0392        24.996292    5.7191872    2.4952745   
S0393        24.730293    5.7811104    2.3218176   
S0394        24.426172    5.8487003    2.1414953   
S0395        24.08313     5.9313198    1.9481812   
S0396        23.852617    5.9704487    1.8948505   
S0397        23.63143     6.0409763    1.8572882   
S0398        23.419426    6.1324837    1.8396496   
S0399        23.214308    6.2320198    1.8413641   
S0400        23.014323    6.3355633    1.8609814   
S0401        22.791753    6.4152321    1.8878204   
S0402        22.534618    6.5010185    1.9243782   
S0403        22.340979    6.6594048    2.0027168   
S0404        22.38311     7.0551361    2.3467077   
S0405        22.732704    7.2660027    2.546455    
S0406        23.08279     7.4567009    2.6480503   
S0407        23.40139     7.6264656    2.669171    
S0408        23.679164    7.7873787    2.6800856   
S0409        23.932982    7.9556725    2.7272875   
S0410        24.184485    8.1088493    2.7239065   
S0411        24.429366    8.2491119    2.6815544   
S0412        24.666743    8.3739761    2.6003714   
S0413        24.887976    8.4744598    2.4960802   
S0414        25.106195    8.5325157    2.3753233   
S0415        25.319556    8.5580315    2.258325    
S0416        25.522507    8.5356842    2.1478895   
S0417        25.71405     8.4648537    2.0517241   
S0418        25.906995    8.3828011    1.967968    
S0419        26.1017      8.2877365    1.8907703   
S0420        26.298743    8.1820961    1.8160578   
S0421        26.503442    8.0945541    1.7332567   
S0422        26.806931    8.0540871    1.8378075   
S0423        27.109277    8.0288353    1.9582094   
S0424        27.408859    8.0125496    2.0966627   
S0425        27.703683    7.9966331    2.2550808   
S0426        27.994824    7.9857964    2.4322836   
S0427        28.281213    7.971978     2.6292166   
S0428        28.563354    7.9491173    2.84559     
S0429        28.845187    7.9577606    3.0777065   
S0430        29.122961    7.9837471    3.3284958   
S0431        29.286267    7.995507     3.5800125   
S0432        29.437418    8.0281944    3.8517811   
S0433        29.577109    8.0520775    4.1449512   
S0434        29.704959    8.0642387    4.4602673   
S0435        29.824997    8.0793121    4.7965954   
S0436        29.944843    8.103199     5.155024    
S0437        30.058914    8.1088753    5.5397625   
S0438        30.132922    8.0583878    5.947871    
S0439        30.201581    7.856517     6.4338371   
S0440        30.248779    7.7291756    6.503334    
S0441        30.277274    7.5797119    6.5732567   
S0442        30.256839    7.4138077    6.6007698   
S0443        30.211566    7.2377357    6.6084274   
S0444        30.138943    7.0490158    6.5986588   
S0445        30.026633    6.8446396    6.5660683   
S0446        29.950229    6.6066269    6.6007256   
S0447        29.881583    6.1824272    6.7278389   
S0448        29.877887    6.0010757    6.7747643   
S0449        29.914789    5.8227493    6.8137085   
S0450        29.984167    5.6485176    6.8377663   
S0451        30.069574    5.4705833    6.83479     
S0452        30.17244     5.287788     6.8054008   
S0453        30.328635    5.1130905    6.7649406   
S0454        30.443784    4.9078594    6.6722214   
S0455        30.607571    4.4870895    6.2995087   
S0456        30.62113     4.3058239    6.0522163   
S0457        30.662302    4.1155663    5.8134556   
S0458        30.630118    3.9277138    5.5696167   
S0459        30.527679    3.7499603    5.3228081   
S0460        30.355811    3.5915775    5.0724529   
S0461        30.139078    3.428582     4.8235428   
S0462        29.85947     3.2854191    4.5706089   
S0463        29.526657    3.1487604    4.3165428   
S0464        29.200992    3.0501329    4.1573383   
S0465        28.880838    2.9345837    4.0335426   
S0466        28.562808    2.8366703    3.931958    
S0467        28.244492    2.7721983    3.8491951   
S0468        27.92868     2.7198803    3.7914459   
S0469        27.61615     2.6730078    3.7601109   
S0470        27.3052      2.6452541    3.7518517   
S0471        26.996271    2.6341038    3.7672432   
S0472        26.689618    2.6361422    3.8071499   
S0473        26.399063    2.6384001    3.7912846   
S0474        26.12193     2.65093      3.7683483   
S0475        25.858282    2.6789455    3.7374016   
S0476        25.605515    2.711438     3.7075886   
S0477        25.364809    2.7622618    3.6679428   
S0478        25.133426    2.8259901    3.6204872   
S0479        24.907698    2.902207     3.5606422   
S0480        24.676396    2.9870554    3.4772285   
S0481        25.566287    7.1977478    10.800941   
S0482        25.406203    7.3434418    10.727979   
S0483        25.271005    7.5130341    10.671027   
S0484        25.166141    7.7054604    10.633443   
S0485        25.07325     7.903299     10.596686   
S0486        24.998685    8.1147491    10.567947   
S0487        24.9355      8.3391251    10.542014   
S0488        24.891995    8.580999     10.526172   
S0489        24.882513    8.8386078    10.530457   
S0490        24.903499    9.1275688    10.553691   
S0491        24.948286    9.3994774    10.586082   
S0492        25.032542    9.6375732    10.64334    
S0493        25.152191    9.8289474    10.726109   
S0494        25.287881    9.988929     10.816425   
S0495        25.438756    10.122843    10.911925   
S0496        25.598712    10.251507    11.003504   
S0497        25.773569    10.372145    11.096798   
S0498        25.965756    10.483387    11.195135   
S0499        26.150259    10.563023    11.242219   
S0500        26.34628     10.632003    11.269816   
S0501        26.555569    10.677265    11.284791   
S0502        26.774716    10.711593    11.281689   
S0503        27.002051    10.745271    11.25533    
S0504        27.237875    10.778437    11.205469   
S0505        27.480658    10.818152    11.129697   
S0506        27.734576    10.843604    11.036498   
S0507        27.996182    10.869674    10.920618   
S0508        28.224341    10.886005    10.810596   
S0509        28.443274    10.890926    10.683251   
S0510        28.63678     10.937746    10.522936   
S0511        28.831479    10.937881    10.354591   
S0512        29.01554     10.931182    10.1668     
S0513        29.197147    10.887853    9.9696556   
S0514        29.360052    10.868474    9.7421928   
S0515        29.519327    10.815786    9.5045776   
S0516        29.669049    10.752462    9.2487701   
S0517        29.820828    10.693221    8.9454857   
S0518        29.954831    10.60368     8.671991    
S0519        30.069617    10.498994    8.4203163   
S0520        30.165976    10.352177    8.2066887   
S0521        30.242688    10.188073    8.0167595   
S0522        30.299445    9.9994934    7.8554848   
S0523        30.335699    9.7875465    7.7228439   
S0524        30.356442    9.5579041    7.6091812   
S0525        30.359723    9.3029526    7.5216751   
S0526        30.309674    9.0456284    7.3938698   
S0527        30.242682    8.8027573    7.27808     
S0528        30.188815    8.5718872    7.1761871   
S0529        30.170721    8.340731     7.0977005   
S0530        30.119083    8.102713     7.0789505   
S0531        30.108673    7.8245041    7.1033966   
S0532        29.982913    7.546241     7.2020767   
S0533        29.718561    7.3531601    7.3434464   
S0534        29.356079    7.2283463    7.7689705   
S0535        29.302188    7.1745575    8.0522491   
S0536        29.266202    7.103904     8.3260071   
S0537        29.231812    7.0597885    8.6038506   
S0538        29.231958    6.9428001    8.8416847   
S0539        29.222681    6.8823883    9.1115952   
S0540        29.196951    6.9127861    9.4239769   
S0541        29.181723    6.9495567    9.7305222   
S0542        29.182449    6.9698982    10.029079   
S0543        29.058228    6.9732994    10.239301   
S0544        28.92113     6.9653572    10.428756   
S0545        28.772464    6.9750572    10.600591   
S0546        28.614352    6.975412     10.75403    
S0547        28.446552    6.9724121    10.889032   
S0548        28.268097    6.9626358    11.004449   
S0549        28.077304    6.9318497    11.09941    
S0550        27.875629    6.9040878    11.174447   
S0551        27.664008    6.8440628    11.23357    
S0552        27.490341    6.8397163    11.270498   
S0553        27.309283    6.8214722    11.29227    
S0554        27.118106    6.8144127    11.29256    
S0555        26.916699    6.8145271    11.268906   
S0556        26.703897    6.8291412    11.224278   
S0557        26.479697    6.8650475    11.164348   
S0558        26.240945    6.8857422    11.067244   
S0559        25.983133    6.9067703    10.94456    
S0560        25.985138    4.7935127    10.312545   
S0561        26.05163     4.76497      10.528564   
S0562        26.127283    4.7628132    10.707342   
S0563        26.218488    4.7810249    10.844462   
S0564        26.332794    4.80429      10.93578    
S0565        26.472412    4.8232536    10.980357   
S0566        26.634503    4.8424805    10.979843   
S0567        26.819003    4.8552795    10.933731   
S0568        27.022638    4.8739399    10.843827   
S0569        27.180905    4.8919815    10.803047   
S0570        27.336987    4.9245998    10.74749    
S0571        27.492706    4.9598663    10.675468   
S0572        27.643576    5.0114239    10.589728   
S0573        27.785388    5.0851109    10.489803   
S0574        27.919116    5.1747864    10.371093   
S0575        28.059882    5.2498283    10.230556   
S0576        28.205115    5.319706     10.072188   
S0577        28.376413    5.346389     9.9167595   
S0578        28.456076    5.3076134    9.7068703   
S0579        28.539917    5.3032803    9.4746147   
S0580        28.620493    5.3319408    9.2408386   
S0581        28.685437    5.4229061    9.0141777   
S0582        28.81044     5.463652     8.7994591   
S0583        28.986313    5.4708668    8.5897896   
S0584        29.218079    5.3963291    8.3880928   
S0585        29.473715    5.3395103    8.1884514   
S0586        29.928256    5.1369221    7.8598457   
S0587        30.080551    5.010075     7.7664001   
S0588        30.195679    4.8619831    7.7195076   
S0589        30.25654     4.7035492    7.7194099   
S0590        30.27572     4.5454689    7.7657532   
S0591        30.269125    4.3868553    7.8600258   
S0592        30.263989    4.220472     7.9989616   
S0593        30.272165    4.0385853    8.1751778   
S0594        30.328455    3.8313137    8.3518814   
S0595        30.319901    3.5438061    8.4218025   
S0596        30.325308    3.2830147    8.5039246   
S0597        30.309354    3.0593393    8.6218872   
S0598        30.308258    2.8614468    8.7514587   
S0599        30.318237    2.6885609    8.896801    
S0600        30.322833    2.5476408    9.0684082   
S0601        30.322241    2.4396635    9.2650658   
S0602        30.314868    2.3668287    9.485099    
S0603        30.300513    2.3307619    9.7248917   
S0604        30.29021     2.3097857    10.031496   
S0605        30.239914    2.2756168    10.30976    
S0606        30.160461    2.206806     10.560403   
S0607        30.033582    2.1410563    10.782305   
S0608        29.861539    2.0910362    10.97348    
S0609        29.648285    2.0443249    11.132955   
S0610        29.399994    1.9603338    11.263918   
S0611        29.145645    1.7545668    11.381663   
S0612        28.837915    1.5950763    11.464134   
S0613        28.575793    1.495947     11.57746    
S0614        28.308572    1.4050537    11.659027   
S0615        28.034979    1.3320804    11.705936   
S0616        27.75524     1.2869669    11.715015   
S0617        27.479996    1.2270463    11.697681   
S0618        27.198755    1.2036585    11.640086   
S0619        26.920914    1.1612477    11.55771    
S0620        26.6487      1.0701186    11.458472   
S0621        26.371228    1.0106059    11.320295   
S0622        25.991818    0.93180389   11.077106   
S0623        25.66301     0.91311045   10.868977   
S0624        25.39325     0.95561075   10.699873   
S0625        25.189136    1.0566927    10.572464   
S0626        25.049234    1.2063507    10.486862   
S0627        24.984344    1.4084779    10.44361    
S0628        24.944455    1.6311426    10.435122   
S0629        24.94153     1.8979967    10.464652   
S0630        25.000597    2.2208574    10.535719   
S0631        25.020012    2.5691803    10.608158   
S0632        25.054982    2.9009691    10.650768   
S0633        25.076581    3.222271     10.655772   
S0634        25.146725    3.5275154    10.632377   
S0635        25.232249    3.8232563    10.576617   
S0636        25.374306    4.0948128    10.493837   
S0637        25.554871    4.3402493    10.377084   
S0638        25.722903    4.5980709    10.232104   
