# Supplementary material for: Interspecific variation in the limb long bones among modern rhinoceroses—extent and drivers
Source: PeerJ. 2019 Sep 26;7:e7647. doi: 10.7717/peerj.7647 (PMC6766374; doi:10.7717/peerj.7647)
Supplement: Supplemental Information 9 [file peerj-07-7647-s009.zip › Femur/Dicerorhinus_sumatrensis_1931_5_28_1_Femur.pts]

Version 1.0
639
S0000         -4.2098389    -9.9101738    16.213087    
S0001         -1.8031235    -14.699257    12.602798    
S0002         -1.3174545    -13.741937    12.936945    
S0003         -1.3686676    -10.519127    9.9871468    
S0004         -4.0252151    -11.760429    9.5158127    
S0005         -6.0497784    -6.3175629    12.5537      
S0006         1.8184479     -8.14692      16.38152     
S0007         2.290892      -11.193237    15.895233    
S0008         5.2493874     -6.536657     10.22039     
S0009         3.5502884     -0.029357091  3.81134      
S0010         -6.4535446    -1.2979351    1.8613899    
S0011         -5.8773346    2.016996      -0.77540588  
S0012         4.507782      12.66525      -9.5667595   
S0013         1.181484      11.200553     -10.988861   
S0014         -2.8983177    11.329551     -11.131007   
S0015         -7.587674     13.533417     -10.468148   
S0016         -3.6412933    14.927296     -3.5148155   
S0017         -2.1209236    16.486348     -4.6275703   
S0018         0.94989109    14.795927     -2.253141    
S0019         0.8298317     18.665303     -10.602802   
S0020         -1.2147567    18.008397     -10.429457   
S0021         -3.3235111    18.384204     -11.004504   
S0022         -3.335693     17.473795     -11.66962    
S0023         -6.3049606    16.519128     -11.841998   
S0024         -4.9455761    18.016963     -10.085944   
S0025         -2.5989738    16.915388     -11.648685   
S0026         -0.022003174  17.563954     -10.971061   
S0027         -1.2638503    -13.793346    12.658486    
S0028         -1.2618788    -13.818047    12.383614    
S0029         -1.3009929    -13.811591    12.118512    
S0030         -1.269209     -13.779541    11.870931    
S0031         -1.2565322    -13.72011     11.626527    
S0032         -1.2609255    -13.630423    11.38345     
S0033         -1.3282993    -13.508154    11.150137    
S0034         -1.474507     -13.360892    10.94595     
S0035         -1.6068256    -13.188092    10.749319    
S0036         -1.7869373    -13.053192    10.561374    
S0037         -1.9882334    -12.907664    10.391934    
S0038         -2.1969265    -12.761119    10.217085    
S0039         -2.4369144    -12.608978    10.061692    
S0040         -2.6964596    -12.465065    9.8932304    
S0041         -2.9914574    -12.306551    9.7593445    
S0042         -3.3137226    -12.131407    9.6608139    
S0043         -3.660173     -11.956657    9.5625717    
S0044         -4.3266941    -11.77315     9.6341705    
S0045         -4.5938454    -11.730164    9.8200294    
S0046         -4.8363342    -11.660517    10.001505    
S0047         -5.0428623    -11.564555    10.185059    
S0048         -5.212495     -11.444184    10.369405    
S0049         -5.4143703    -11.301409    10.507605    
S0050         -5.6098877    -11.131573    10.631335    
S0051         -5.7823959    -10.934621    10.752224    
S0052         -5.936372     -10.710788    10.867691    
S0053         -5.9927856    -10.499541    10.907442    
S0054         -6.0534111    -10.285702    10.964606    
S0055         -6.1364906    -10.06032     11.012608    
S0056         -6.2048851    -9.8334496    11.100695    
S0057         -6.260371     -9.6089851    11.228934    
S0058         -6.2998169    -9.3911987    11.403004    
S0059         -6.3393417    -9.1695793    11.59778     
S0060         -6.4352554    -8.9055267    11.727831    
S0061         -6.5329285    -8.6365143    11.877882    
S0062         -6.60513      -8.3743454    12.025533    
S0063         -6.6561729    -8.1043579    12.137778    
S0064         -6.6865669    -7.8369499    12.220702    
S0065         -6.6959358    -7.572821     12.277069    
S0066         -6.6791077    -7.3061485    12.312225    
S0067         -6.6241035    -7.0270401    12.336639    
S0068         -6.5069771    -6.7349136    12.373403    
S0069         -6.3064102    -6.4713135    12.449886    
S0070         -5.8654854    -6.2368782    12.810989    
S0071         -5.6811428    -6.2055115    13.068614    
S0072         -5.4888763    -6.2176861    13.332573    
S0073         -5.2855988    -6.2839172    13.608141    
S0074         -5.0802891    -6.4299416    13.892119    
S0075         -4.8915291    -6.683622     14.171072    
S0076         -4.6850609    -6.9689804    14.463307    
S0077         -4.4604836    -7.2957901    14.772455    
S0078         -4.2181099    -7.6691208    15.101163    
S0079         -3.9634754    -7.8528564    15.213919    
S0080         -3.7008583    -8.0126373    15.355444    
S0081         -3.4510223    -8.1782166    15.509633    
S0082         -3.2250038    -8.3679695    15.667673    
S0083         -3.029801     -8.5944405    15.82097     
S0084         -2.8577662    -8.8447578    15.977061    
S0085         -2.6990274    -9.1033379    16.154434    
S0086         -2.567029     -9.3931885    16.333867    
S0087         -2.4724825    -9.7271164    16.480122    
S0088         -2.4251316    -10.062409    16.487529    
S0089         -2.4025297    -10.438906    16.319406    
S0090         -2.4065504    -10.737514    16.050233    
S0091         -2.3657883    -11.00416     15.81008     
S0092         -2.2920965    -11.249946    15.566693    
S0093         -2.2018383    -11.469217    15.292404    
S0094         -2.0601622    -11.70676     15.028539    
S0095         -1.835228     -11.97067     14.819308    
S0096         -1.571925     -12.196577    14.613016    
S0097         -1.4087358    -12.350938    14.457581    
S0098         -1.2874945    -12.539864    14.2549      
S0099         -1.2397247    -12.683739    14.012712    
S0100         -1.238827     -12.791759    13.781122    
S0101         -1.2746841    -12.89343     13.570869    
S0102         -1.3219324    -13.038194    13.384084    
S0103         -1.3986522    -13.225328    13.207445    
S0104         -1.403068     -13.492973    13.055769    
S0105         2.1745718     -10.869626    16.298567    
S0106         2.0821543     -10.512726    16.617796    
S0107         2.0330093     -10.144248    16.828746    
S0108         2.0040257     -9.8042267    16.971169    
S0109         2.0037601     -9.4911263    17.036302    
S0110         2.0124523     -9.2078201    17.051613    
S0111         2.0243738     -8.9467926    17.021886    
S0112         1.9922483     -8.6819443    16.984293    
S0113         2.000589      -8.4366356    16.853125    
S0114         2.2518545     -8.063488     17.051025    
S0115         2.5262669     -7.7310707    17.183176    
S0116         2.7794613     -7.4119164    17.278284    
S0117         3.0432316     -7.1313042    17.319388    
S0118         3.2702164     -6.8485222    17.329727    
S0119         3.4911331     -6.5891853    17.293831    
S0120         3.7152794     -6.3643177    17.208327    
S0121         3.9187714     -6.1487965    17.083081    
S0122         4.1111187     -5.9521343    16.91411     
S0123         4.5011948     -5.6645878    16.771884    
S0124         4.8940727     -5.4494011    16.620454    
S0125         5.2828331     -5.3294552    16.460275    
S0126         5.6485806     -5.2846516    16.300504    
S0127         5.9853123     -5.2713356    16.145697    
S0128         6.3013927     -5.2914066    15.991403    
S0129         6.6000175     -5.3616695    15.835402    
S0130         6.8857246     -5.47612      15.673573    
S0131         7.1403725     -5.673177     15.521233    
S0132         7.5099457     -5.9744301    15.342778    
S0133         7.7940315     -6.2913429    15.177933    
S0134         8.1001518     -6.4796562    14.957884    
S0135         8.2949959     -6.7202843    14.77085     
S0136         8.4299698     -6.943306     14.582935    
S0137         8.5029419     -7.1514175    14.396078    
S0138         8.5163422     -7.341761     14.208731    
S0139         8.4823616     -7.5011665    14.004314    
S0140         8.3757484     -7.6579163    13.810828    
S0141         8.3519302     -7.9649109    13.619896    
S0142         8.3090584     -8.2664391    13.519266    
S0143         8.3175682     -8.5285301    13.392201    
S0144         8.3220299     -8.7795502    13.330911    
S0145         8.3208725     -9.0109062    13.336169    
S0146         8.3172493     -9.2162491    13.401558    
S0147         8.3378876     -9.4044724    13.487228    
S0148         8.3784195     -9.5803177    13.601285    
S0149         8.43283       -9.744104     13.753464    
S0150         8.4212852     -9.9626709    13.855362    
S0151         8.3817123     -10.164943    13.929399    
S0152         8.3211807     -10.354878    13.967094    
S0153         8.2291458     -10.525602    13.981606    
S0154         8.1169342     -10.683356    13.958635    
S0155         7.9708214     -10.820972    13.915193    
S0156         7.7915787     -10.939274    13.851009    
S0157         7.5892464     -11.043044    13.752478    
S0158         7.3564766     -11.128764    13.630008    
S0159         7.182473      -10.833472    13.545715    
S0160         6.9705681     -10.608057    13.446312    
S0161         6.8831192     -10.50185     13.224161    
S0162         6.784063      -10.466822    13.020273    
S0163         6.6269569     -10.491492    12.855237    
S0164         6.3869713     -10.565614    12.744072    
S0165         6.1090714     -10.707833    12.644201    
S0166         5.7959671     -10.928083    12.532436    
S0167         5.407592      -11.136199    12.611744    
S0168         5.133363      -11.175545    12.606046    
S0169         4.874239      -11.237109    12.60671     
S0170         4.6278503     -11.301011    12.652202    
S0171         4.3954082     -11.363376    12.742875    
S0172         4.1761799     -11.433693    12.867963    
S0173         3.9713295     -11.505217    13.033173    
S0174         3.783086      -11.572932    13.24001     
S0175         3.5963272     -11.680843    13.46636     
S0176         3.4375031     -11.754448    13.748621    
S0177         3.3316925     -11.695667    14.01468     
S0178         3.1615311     -11.754472    14.231218    
S0179         3.0284231     -11.727295    14.471083    
S0180         2.9078445     -11.664357    14.713684    
S0181         2.7600891     -11.640323    14.944901    
S0182         2.6336931     -11.564915    15.184319    
S0183         2.5214628     -11.448469    15.421623    
S0184         2.4040398     -11.331178    15.658983    
S0185         5.2281361     -6.2573093    9.9443344    
S0186         5.2341267     -5.9804047    9.679921     
S0187         5.2197979     -5.7229076    9.4107368    
S0188         5.2524712     -5.4533833    9.1703278    
S0189         5.2666542     -5.2038998    8.9243927    
S0190         5.2812145     -4.9667843    8.6808868    
S0191         5.2611526     -4.7533852    8.4269585    
S0192         5.2730022     -4.5399273    8.1892555    
S0193         5.2698822     -4.3397129    7.9530037    
S0194         5.2613369     -4.0727051    7.6188759    
S0195         5.2888752     -3.804446     7.3242813    
S0196         5.3356415     -3.5315937    7.0637871    
S0197         5.3446678     -3.2572102    6.8407982    
S0198         5.2922871     -2.9862099    6.6571953    
S0199         5.1902328     -2.7194359    6.5113701    
S0200         5.0704895     -2.4471777    6.4063545    
S0201         4.8892445     -2.1878664    6.3329842    
S0202         4.6877235     -1.9237783    6.3002197    
S0203         4.6237801     -1.684515     6.118153     
S0204         4.5385647     -1.4575112    5.9099339    
S0205         4.4503998     -1.228422     5.6863533    
S0206         4.368631      -0.98722687   5.4499352    
S0207         4.2664276     -0.75414348   5.184        
S0208         4.181818      -0.48777866   4.8996403    
S0209         4.0855663     -0.20671406   4.5758923    
S0210         3.8141617     -0.11915023   4.1947319    
S0211         -6.5743759    -1.2551348    2.0721903    
S0212         -6.6876175    -1.1846704    2.2733765    
S0213         -6.7965096    -1.0670505    2.4475952    
S0214         -6.9147652    -0.94042969   2.5940918    
S0215         -7.0459198    -0.83259754   2.7255157    
S0216         -7.1835518    -0.71474357   2.8300428    
S0217         -7.3335487    -0.62997627   2.9380219    
S0218         -7.492971     -0.55177755   3.0383535    
S0219         -7.6541962    -0.44259758   3.0946022    
S0220         -7.7483627    -0.3385962    3.1619841    
S0221         -7.8420006    -0.22270007   3.2214302    
S0222         -7.9364136    -0.091764426  3.274379     
S0223         -8.0248566    0.063040686   3.3009235    
S0224         -8.1103683    0.23610115    3.3110729    
S0225         -8.1965096    0.42650485    3.311853     
S0226         -8.2820869    0.63600717    3.2988045    
S0227         -8.3685852    0.86517429    3.2726379    
S0228         -8.4296326    1.1094782     3.2015732    
S0229         -8.4472229    1.2876391     3.1497637    
S0230         -8.4506882    1.4652426     3.068078     
S0231         -8.447551     1.6358177     2.9570822    
S0232         -8.4441086    1.8036278     2.8274307    
S0233         -8.4391434    1.9650665     2.675433     
S0234         -8.4339256    2.1373005     2.5174068    
S0235         -8.4262558    2.3125286     2.3435835    
S0236         -8.4173302    2.4964695     2.1577387    
S0237         -8.4035332    2.6634033     1.9407841    
S0238         -8.3696236    2.7861206     1.7612621    
S0239         -8.3299614    2.88554       1.5863296    
S0240         -8.2834305    2.9638556     1.4165067    
S0241         -8.2293968    3.0282877     1.2529843    
S0242         -8.1676865    3.0840879     1.0924269    
S0243         -8.0970909    3.0474747     0.91633968   
S0244         -8.0186325    3.0042385     0.75061626   
S0245         -7.9334763    2.956328      0.58587422   
S0246         -7.8427002    2.8890659     0.41522675   
S0247         -7.7118332    2.8273901     0.2537812    
S0248         -7.5553185    2.7096998     0.11951255   
S0249         -7.3799858    2.5821257     -0.0056704171
S0250         -7.1827148    2.5020948     -0.14870467  
S0251         -6.9641006    2.4118917     -0.2842418   
S0252         -6.723851     2.3064518     -0.40563126  
S0253         -6.4622269    2.2114592     -0.53116422  
S0254         -6.1794876    2.1145061     -0.65282693  
S0255         -5.7682251    -6.3407738    12.291737    
S0256         -5.5065228    -6.2863903    12.005443    
S0257         -5.2567822    -6.197718     11.713544    
S0258         -5.0162701    -6.0849102    11.415643    
S0259         -4.7866772    -5.9431126    11.111005    
S0260         -4.560564     -5.7884911    10.79431     
S0261         -4.3410069    -5.6103561    10.466672    
S0262         -4.1343483    -5.3970371    10.13213     
S0263         -3.9383762    -5.154047     9.7891006    
S0264         -3.7698654    -4.9362076    9.509182     
S0265         -3.6139038    -4.6943485    9.2198654    
S0266         -3.4701057    -4.4296875    8.9211472    
S0267         -3.3323616    -4.1493874    8.6099747    
S0268         -3.2022243    -3.8513752    8.2870598    
S0269         -3.0836235    -3.5316849    7.9544823    
S0270         -2.9711477    -3.1956707    7.609346     
S0271         -2.8654381    -2.8423813    7.2519493    
S0272         -2.7618216    -2.4753498    6.8796982    
S0273         -2.6122461    -2.0295391    6.5007378    
S0274         -2.4768641    -1.5845302    6.1313812    
S0275         -2.3521038    -1.1438031    5.7687828    
S0276         -2.2401333    -0.7054657    5.4142403    
S0277         -2.1443455    -0.26601162   5.0710445    
S0278         -2.0575743    0.16735849    4.7322865    
S0279         -1.9897764    0.60456653    4.4079582    
S0280         -1.9349068    1.0393611     4.0919052    
S0281         -1.8879955    1.4678157     3.7792446    
S0282         -1.8398808    1.9847492     3.40653      
S0283         -1.8049843    2.4938093     3.05154      
S0284         -1.7775162    2.9904953     2.7086668    
S0285         -1.7617826    3.477919      2.3823429    
S0286         -1.7554821    3.9543018     2.0702898    
S0287         -1.7536251    4.4162167     1.7672033    
S0288         -1.7617292    4.867503      1.4788801    
S0289         -1.7757504    5.3054832     1.2009812    
S0290         -1.7964193    5.7307343     0.93426504   
S0291         -1.8100101    6.1853081     0.67702212   
S0292         -1.825345     6.6233673     0.42064457   
S0293         -1.8515736    7.0507622     0.1753611    
S0294         -1.8776228    7.4603317     -0.071592891 
S0295         -1.913938     7.8588661     -0.30811579  
S0296         -1.9591093    8.2454193     -0.5356976   
S0297         -2.0102093    8.6180984     -0.7578362   
S0298         -2.0682749    8.9775391     -0.97327585  
S0299         -2.1303282    9.3220177     -1.185763    
S0300         -2.2011911    9.6579849     -1.3910866   
S0301         -2.2667248    9.9934067     -1.588525    
S0302         -2.326911     10.328283     -1.7780905   
S0303         -2.3844254    10.663992     -1.9565842   
S0304         -2.4355047    10.998602     -2.1284483   
S0305         -2.4809118    11.332497     -2.292877    
S0306         -2.5194769    11.664957     -2.4518757   
S0307         -2.5557652    11.998521     -2.598868    
S0308         -2.5880096    12.33237      -2.7356552   
S0309         -2.6441616    12.551713     -2.8425541   
S0310         -2.7109329    12.787467     -2.9492809   
S0311         -2.7870928    13.032471     -3.0670031   
S0312         -2.8802097    13.293228     -3.181875    
S0313         -2.9901478    13.569185     -3.3022717   
S0314         -3.1210001    13.868727     -3.4183247   
S0315         -3.2750351    14.199321     -3.5128143   
S0316         -3.4506252    14.559705     -3.5732349   
S0317         1.8572847     -7.9828552    16.088791    
S0318         1.9240707     -7.8432816    15.768132    
S0319         1.9726994     -7.6884926    15.44973     
S0320         1.9948015     -7.5078842    15.136351    
S0321         2.0187872     -7.3299835    14.812474    
S0322         2.0364372     -7.1471367    14.482301    
S0323         2.041601      -6.95149      14.149774    
S0324         2.0402414     -6.7505707    13.811053    
S0325         2.0278837     -6.5369385    13.470831    
S0326         2.0113337     -6.2379726    13.033029    
S0327         1.9752693     -5.9200024    12.613129    
S0328         1.9284744     -5.6000019    12.199232    
S0329         1.8631634     -5.2603008    11.807552    
S0330         1.7904081     -4.9254101    11.416611    
S0331         1.7062807     -4.586792     11.033855    
S0332         1.6153147     -4.2557457    10.647079    
S0333         1.5076049     -3.9081757    10.28179     
S0334         1.3974807     -3.579393     9.8987343    
S0335         1.3113683     -3.1860632    9.5119438    
S0336         1.2393505     -2.8118622    9.1122269    
S0337         1.172827      -2.4350071    8.724424     
S0338         1.1111142     -2.0523514    8.3518379    
S0339         1.056811      -1.6721901    7.9852913    
S0340         1.00812       -1.287814     7.6321884    
S0341         0.96656713    -0.9051343    7.2859978    
S0342         0.9312644     -0.52019234   6.9511894    
S0343         0.9036149     -0.14092294   6.6184807    
S0344         0.85466509    0.18183749    6.3390537    
S0345         0.81099119    0.51996422    6.0360107    
S0346         0.77051311    0.88507595    5.7231045    
S0347         0.73507996    1.2673514     5.3887691    
S0348         0.7038209     1.6697197     5.036343     
S0349         0.67601204    2.0936543     4.6673965    
S0350         0.64979734    2.5559141     4.3020954    
S0351         0.62771211    3.0461226     3.9284554    
S0352         0.61045532    3.5554394     3.5357365    
S0353         0.60555706    3.9522392     3.2214142    
S0354         0.59669385    4.3628052     2.9132046    
S0355         0.58357382    4.7818108     2.6043446    
S0356         0.56444478    5.1992931     2.2810629    
S0357         0.54244995    5.6345886     1.9698528    
S0358         0.51528916    6.0745766     1.6526667    
S0359         0.48292818    6.5206718     1.3313883    
S0360         0.44765372    6.9800812     1.0162813    
S0361         0.40959973    7.4511803     0.70506172   
S0362         0.3721997     7.8832108     0.40923905   
S0363         0.34318573    8.3177849     0.14101359   
S0364         0.31928604    8.7468887     -0.11067343  
S0365         0.29785025    9.1648994     -0.35529408  
S0366         0.28150864    9.5774582     -0.58357968  
S0367         0.26993515    9.9837242     -0.79676151  
S0368         0.26167476    10.381224     -0.99978952  
S0369         0.25700805    10.770842     -1.1914236   
S0370         0.25945532    11.157528     -1.3605126   
S0371         0.2390604     11.579008     -1.5221476   
S0372         0.23832512    11.990028     -1.6817457   
S0373         0.26551239    12.400845     -1.8151724   
S0374         0.3130492     12.804036     -1.9435871   
S0375         0.3873265     13.207091     -2.0498077   
S0376         0.48339467    13.610634     -2.1496656   
S0377         0.60452514    14.025337     -2.238101    
S0378         0.75484033    14.464821     -2.3094765   
S0379         -3.5033268    15.058995     -3.5697937   
S0380         -3.3710602    15.209755     -3.7456841   
S0381         -3.2483486    15.355952     -3.9225548   
S0382         -3.1262344    15.503578     -4.0912651   
S0383         -3.0004623    15.659229     -4.2593853   
S0384         -2.8679449    15.833093     -4.4440571   
S0385         -2.6657818    16.053891     -4.5953751   
S0386         -2.4022614    16.307689     -4.7059376   
S0387         -1.8558125    16.569563     -4.4644871   
S0388         -1.59768      16.621089     -4.2830906   
S0389         -1.3707791    16.632867     -4.079631    
S0390         -1.1840932    16.609799     -3.8678413   
S0391         -1.0250388    16.562134     -3.6613098   
S0392         -0.86907854   16.500307     -3.4684807   
S0393         -0.69393559   16.431873     -3.2938774   
S0394         -0.57028685   16.323055     -3.1047949   
S0395         -0.41789842   16.211855     -2.9385813   
S0396         -0.28445253   16.106035     -2.7233946   
S0397         -0.18940598   15.968112     -2.5216728   
S0398         -0.096437716  15.816422     -2.3511667   
S0399         0.026774731   15.662465     -2.2280991   
S0400         0.16117598    15.495674     -2.1403217   
S0401         0.31109192    15.311949     -2.0860941   
S0402         0.48485065    15.104903     -2.0634506   
S0403         0.70541415    14.899384     -2.0974768   
S0404         1.2252785     14.753171     -2.5531801   
S0405         1.4724085     14.903973     -2.9590748   
S0406         1.6398079     15.14926      -3.2778881   
S0407         1.754829      15.392572     -3.503511    
S0408         1.818881      15.636571     -3.6559429   
S0409         1.873996      15.859772     -3.8019627   
S0410         2.0043869     16.032436     -4.0291626   
S0411         2.1059347     16.224655     -4.2130173   
S0412         2.1607218     16.440353     -4.3424664   
S0413         2.2433167     16.611365     -4.3459621   
S0414         2.2851318     16.799869     -4.3852619   
S0415         2.2767685     17.001297     -4.4539154   
S0416         2.2517138     17.205261     -4.5696068   
S0417         2.1974649     17.414063     -4.7264668   
S0418         2.1694574     17.624486     -4.95242     
S0419         2.1375076     17.841071     -5.2298351   
S0420         2.032358      18.06548      -5.5283321   
S0421         1.9023027     18.295718     -5.8723686   
S0422         1.8238565     18.554823     -6.054929    
S0423         1.7976063     18.772894     -6.2764194   
S0424         1.7609482     18.952866     -6.5149673   
S0425         1.7044031     19.095723     -6.7671135   
S0426         1.6141956     19.202518     -7.0282166   
S0427         1.4978189     19.272275     -7.3014435   
S0428         1.4280326     19.300485     -7.6111084   
S0429         1.3724469     19.290263     -7.9452736   
S0430         1.2796846     19.243704     -8.2877808   
S0431         1.2200987     19.12468      -8.5310188   
S0432         1.1941961     19.017554     -8.7878677   
S0433         1.1821324     18.926726     -9.0450539   
S0434         1.1745581     18.853433     -9.3017517   
S0435         1.1633677     18.797316     -9.5620399   
S0436         1.1401376     18.75683      -9.8319901   
S0437         1.0889913     18.727281     -10.113728   
S0438         0.99123106    18.700726     -10.391953   
S0439         0.64512806    18.641641     -10.714471   
S0440         0.43410063    18.600711     -10.79539    
S0441         0.21078315    18.546123     -10.817955   
S0442         -0.0074214779 18.482385     -10.783675   
S0443         -0.22510409   18.408995     -10.728113   
S0444         -0.44757404   18.323225     -10.649079   
S0445         -0.69424887   18.22672      -10.593332   
S0446         -0.95112715   18.12075      -10.519819   
S0447         -1.4297689    17.973553     -10.495706   
S0448         -1.6514898    17.975871     -10.620406   
S0449         -1.875124     17.989351     -10.716874   
S0450         -2.103686     18.016295     -10.79528    
S0451         -2.3438362    18.047849     -10.8271     
S0452         -2.5848433    18.102594     -10.866137   
S0453         -2.8271835    18.177887     -10.906182   
S0454         -3.0721548    18.272035     -10.946306   
S0455         -3.5461628    18.716129     -10.848622   
S0456         -3.7358601    18.988049     -10.592833   
S0457         -3.9122559    19.210367     -10.336723   
S0458         -4.0495461    19.377399     -10.055715   
S0459         -4.1605835    19.493346     -9.7627663   
S0460         -4.274897     19.562752     -9.4645081   
S0461         -4.3773449    19.582619     -9.1512184   
S0462         -4.4768085    19.552887     -8.8243332   
S0463         -4.574461     19.471286     -8.4848167   
S0464         -4.6554077    19.40638      -8.199456    
S0465         -4.7357693    19.314842     -7.9129181   
S0466         -4.8039314    19.197348     -7.6218155   
S0467         -4.8529202    19.055415     -7.3245476   
S0468         -4.8888565    18.888344     -7.0226906   
S0469         -4.9224117    18.692867     -6.718924    
S0470         -4.9403294    18.472374     -6.4100548   
S0471         -4.9443619    18.226624     -6.0965237   
S0472         -4.9199306    17.963257     -5.7734898   
S0473         -4.8774563    17.663901     -5.3903023   
S0474         -4.8144592    17.350262     -5.0445644   
S0475         -4.7394287    17.023663     -4.735088    
S0476         -4.6406139    16.689232     -4.4571415   
S0477         -4.5449703    16.340169     -4.2029007   
S0478         -4.4123161    15.984819     -3.9613857   
S0479         -4.2221081    15.625082     -3.7284962   
S0480         -3.9455906    15.271513     -3.5511387   
S0481         1.4446266     11.171261     -10.956805   
S0482         1.6888559     11.149876     -10.952875   
S0483         1.9189583     11.134643     -10.972578   
S0484         2.1447456     11.122374     -11.000939   
S0485         2.3625391     11.117327     -11.076173   
S0486         2.5877222     11.115199     -11.169356   
S0487         2.7860445     11.126054     -11.336658   
S0488         2.9454067     11.14883      -11.563498   
S0489         3.0839273     11.177791     -11.819631   
S0490         3.1894308     11.216262     -12.032291   
S0491         3.2992138     11.29602      -12.226302   
S0492         3.4256527     11.413725     -12.403307   
S0493         3.5331078     11.575079     -12.574622   
S0494         3.5862755     11.785723     -12.745856   
S0495         3.6382111     12.037686     -12.905383   
S0496         3.6477722     12.33555      -13.061475   
S0497         3.6520012     12.674937     -13.207335   
S0498         3.6644146     13.057712     -13.338724   
S0499         3.67229       13.33644      -13.426463   
S0500         3.6788784     13.617183     -13.493214   
S0501         3.6779522     13.899712     -13.540492   
S0502         3.6936859     14.181238     -13.56375    
S0503         3.7086563     14.463698     -13.567348   
S0504         3.7044918     14.749435     -13.554103   
S0505         3.694117      15.037321     -13.521645   
S0506         3.6650913     15.327017     -13.470825   
S0507         3.6274063     15.616869     -13.400038   
S0508         3.5894062     15.88019      -13.282236   
S0509         3.5315044     16.129639     -13.16272    
S0510         3.4504616     16.36412      -13.041841   
S0511         3.378109      16.590302     -12.917918   
S0512         3.2798813     16.80183      -12.792466   
S0513         3.1645346     17.000558     -12.664948   
S0514         3.0331297     17.187187     -12.535029   
S0515         2.8785042     17.357684     -12.404385   
S0516         2.7064892     17.513966     -12.272404   
S0517         2.5949598     17.607231     -12.197365   
S0518         2.4716644     17.690045     -12.111476   
S0519         2.3373894     17.762662     -12.014964   
S0520         2.1872894     17.818005     -11.912021   
S0521         2.0306084     17.866937     -11.795945   
S0522         1.8659998     17.908502     -11.66722    
S0523         1.6859528     17.929092     -11.531583   
S0524         1.5031768     17.951927     -11.378316   
S0525         1.3222879     17.993002     -11.206652   
S0526         1.1133788     18.068803     -11.193689   
S0527         0.92007294    18.103842     -11.174603   
S0528         0.74500012    18.121275     -11.152483   
S0529         0.58155127    18.123433     -11.132721   
S0530         0.42713771    18.092249     -11.112159   
S0531         0.2813        18.024753     -11.088802   
S0532         0.15753088    17.905385     -11.054386   
S0533         0.050337249   17.752463     -11.01562    
S0534         -0.031572092  17.298036     -11.197292   
S0535         -0.12701495   17.051349     -11.393501   
S0536         -0.24785733   16.81537      -11.54149    
S0537         -0.34345007   16.573547     -11.657797   
S0538         -0.43153605   16.330142     -11.742067   
S0539         -0.50836687   16.082449     -11.796881   
S0540         -0.58580379   15.835265     -11.81714    
S0541         -0.66683555   15.590273     -11.802361   
S0542         -0.75064325   15.347273     -11.754361   
S0543         -0.76244226   15.242101     -11.992995   
S0544         -0.72961969   15.096474     -12.219743   
S0545         -0.68324919   14.92863      -12.439014   
S0546         -0.68271451   14.733401     -12.644593   
S0547         -0.67737241   14.50602      -12.838506   
S0548         -0.64031892   14.253178     -13.024982   
S0549         -0.60340261   13.970969     -13.200368   
S0550         -0.55365367   13.661023     -13.365999   
S0551         -0.52818913   13.318405     -13.518228   
S0552         -0.42986522   12.782091     -13.201796   
S0553         -0.35978963   12.314993     -12.896077   
S0554         -0.30853045   11.923961     -12.589432   
S0555         -0.23601279   11.611949     -12.278437   
S0556         -0.090444034  11.377806     -11.976023   
S0557         0.14515237    11.219346     -11.699331   
S0558         0.44714212    11.136461     -11.448962   
S0559         0.77710199    11.130776     -11.18718    
S0560         -2.9001026    11.365499     -11.318738   
S0561         -2.9496199    11.464626     -11.497671   
S0562         -2.9927555    11.580325     -11.659774   
S0563         -3.019533     11.713101     -11.808218   
S0564         -3.0333847    11.866635     -11.943959   
S0565         -3.0301336    12.042231     -12.068677   
S0566         -3.0039654    12.239749     -12.183321   
S0567         -2.9804955    12.461863     -12.283511   
S0568         -2.9298788    12.703158     -12.372487   
S0569         -2.8853443    12.835585     -12.364967   
S0570         -2.8141331    12.983284     -12.347032   
S0571         -2.7227186    13.149159     -12.316497   
S0572         -2.622378     13.336388     -12.273412   
S0573         -2.5472166    13.555327     -12.222203   
S0574         -2.514365     13.813408     -12.165938   
S0575         -2.4755594    14.09637      -12.0978     
S0576         -2.3619347    14.374451     -12.008733   
S0577         -2.2349018    14.666254     -11.908369   
S0578         -2.1967257    14.799425     -11.87747    
S0579         -2.1943338    14.964793     -11.846951   
S0580         -2.1818108    15.158691     -11.818585   
S0581         -2.2051888    15.381297     -11.789387   
S0582         -2.2708467    15.622905     -11.757557   
S0583         -2.3767714    15.878844     -11.724905   
S0584         -2.4751209    16.172098     -11.698509   
S0585         -2.4991993    16.543703     -11.675732   
S0586         -2.7276707    17.121568     -11.568892   
S0587         -2.8470446    17.290369     -11.529673   
S0588         -2.9607113    17.426895     -11.537792   
S0589         -3.0967354    17.485461     -11.564732   
S0590         -3.2290249    17.490384     -11.62167    
S0591         -3.3545544    17.447955     -11.714796   
S0592         -3.474118     17.3513       -11.842123   
S0593         -3.5887573    17.238771     -12.029658   
S0594         -3.7153435    17.150552     -12.289822   
S0595         -3.9693638    17.100693     -12.260576   
S0596         -4.2265694    17.060095     -12.2629     
S0597         -4.4649349    16.978773     -12.284875   
S0598         -4.6644386    16.843433     -12.332142   
S0599         -4.8545326    16.707442     -12.413149   
S0600         -5.0447079    16.576999     -12.525633   
S0601         -5.2473244    16.4605       -12.670342   
S0602         -5.4315361    16.322261     -12.844582   
S0603         -5.5861172    16.153134     -13.043857   
S0604         -5.6506199    15.888835     -13.365871   
S0605         -5.7095905    15.610022     -13.629951   
S0606         -5.7627914    15.321512     -13.834956   
S0607         -5.849781     15.049277     -13.996175   
S0608         -5.9420868    14.773579     -14.102878   
S0609         -6.0361294    14.493889     -14.152907   
S0610         -6.1339394    14.212375     -14.146378   
S0611         -6.2560143    13.936438     -14.094281   
S0612         -6.3922512    13.661075     -13.992377   
S0613         -6.5667206    13.519209     -13.684863   
S0614         -6.7404236    13.368297     -13.416685   
S0615         -6.9380981    13.201355     -13.215207   
S0616         -7.1152679    13.006906     -13.045921   
S0617         -7.232502     12.786157     -12.87514    
S0618         -7.2687714    12.546941     -12.691414   
S0619         -7.265551     12.288276     -12.529765   
S0620         -7.2784569    11.998172     -12.41553    
S0621         -7.2612999    11.683032     -12.316325   
S0622         -7.2690727    11.556039     -11.981587   
S0623         -7.2110672    11.438065     -11.682135   
S0624         -7.1672615    11.308441     -11.416683   
S0625         -7.0978043    11.173113     -11.172778   
S0626         -6.9743515    11.037479     -10.950101   
S0627         -6.7934006    10.900398     -10.748827   
S0628         -6.5298187    10.77918      -10.586433   
S0629         -6.2150013    10.657676     -10.450618   
S0630         -5.8237206    10.600913     -10.40662    
S0631         -5.4687389    10.512173     -10.419296   
S0632         -5.1188164    10.467109     -10.450439   
S0633         -4.7737194    10.457722     -10.492617   
S0634         -4.4426727    10.508747     -10.568466   
S0635         -4.1251301    10.60397      -10.660868   
S0636         -3.8213127    10.742355     -10.767297   
S0637         -3.5061852    10.895483     -10.870334   
S0638         -3.2047054    11.097585     -10.99409    
