# Supplementary material for: Interspecific variation in the limb long bones among modern rhinoceroses—extent and drivers
Source: PeerJ. 2019 Sep 26;7:e7647. doi: 10.7717/peerj.7647 (PMC6766374; doi:10.7717/peerj.7647)
Supplement: Supplemental Information 9 [file peerj-07-7647-s009.zip › Femur/Dicerorhinus_sumatrensis_1948_12_20_1_Femur.pts]

Version 1.0
639
S0000        -0.51332397  -11.217214   19.03244    
S0001        0.60290565   -16.839401   16.378291   
S0002        1.5360291    -16.006404   15.91441    
S0003        0.13237762   -12.372048   12.186687   
S0004        -0.98845596  -14.560074   12.338787   
S0005        -3.273494    -8.4685005   14.453787   
S0006        5.1320339    -10.364997   18.199829   
S0007        4.451107     -13.281253   18.195732   
S0008        7.5505959    -9.8280716   11.937778   
S0009        6.0087982    -3.1317312   5.5218567   
S0010        -5.6167873   -4.3721676   5.6435574   
S0011        -4.0187759   0.66906114   -0.147789   
S0012        6.5877594    11.892491    -8.2297897  
S0013        1.919931     9.9605476    -9.5304703  
S0014        -1.4206894   9.6924118    -8.7664024  
S0015        -6.356105    11.474946    -8.2930519  
S0016        -2.3087917   14.200734    -2.3072449  
S0017        -0.4447506   15.251619    -3.3086899  
S0018        2.3569153    12.858456    0.28707428  
S0019        2.1495773    17.38503     -9.1232468  
S0020        0.062679005  16.388754    -8.874881   
S0021        -1.3293262   16.109029    -9.882338   
S0022        -2.2988285   15.673155    -10.130522  
S0023        -5.4543579   14.254036    -9.6915817  
S0024        -3.1886168   16.382449    -8.2657814  
S0025        -0.9566391   14.473625    -10.38026   
S0026        1.0133629    15.292142    -9.7199654  
S0027        1.5074406    -16.062077   15.658549   
S0028        1.4056795    -16.114363   15.390141   
S0029        1.2945113    -16.150287   15.118433   
S0030        1.2074659    -16.167969   14.844287   
S0031        1.1789743    -16.171962   14.55477    
S0032        1.1337176    -16.171126   14.239774   
S0033        1.0080387    -16.159596   13.919974   
S0034        0.82622652   -16.127347   13.617343   
S0035        0.60619621   -16.060928   13.368372   
S0036        0.44735732   -15.849106   13.227147   
S0037        0.28187397   -15.64767    13.095181   
S0038        0.11645306   -15.460361   12.95943    
S0039        -0.061169958 -15.279684   12.847807   
S0040        -0.24442661  -15.107509   12.75439    
S0041        -0.42862964  -14.945203   12.673347   
S0042        -0.60935493  -14.80132    12.570615   
S0043        -0.79726005  -14.688089   12.402544   
S0044        -1.2336517   -14.429639   12.379322   
S0045        -1.4647881   -14.280087   12.431631   
S0046        -1.6851334   -14.116772   12.476675   
S0047        -1.8983292   -13.946593   12.495345   
S0048        -2.1051558   -13.770702   12.48321    
S0049        -2.3036682   -13.584721   12.449374   
S0050        -2.4879629   -13.378851   12.42677    
S0051        -2.6606256   -13.158636   12.402914   
S0052        -2.8202465   -12.924925   12.390968   
S0053        -3.0160707   -12.650905   12.367999   
S0054        -3.1809174   -12.381281   12.348811   
S0055        -3.3200035   -12.123914   12.39851    
S0056        -3.4316059   -11.877531   12.480928   
S0057        -3.5123508   -11.635407   12.582555   
S0058        -3.5642605   -11.392501   12.702098   
S0059        -3.5922245   -11.157288   12.858214   
S0060        -3.579583    -10.961703   13.086977   
S0061        -3.5487572   -10.746362   13.311826   
S0062        -3.5715549   -10.498122   13.57574    
S0063        -3.5822395   -10.232692   13.803487   
S0064        -3.5864742   -9.9654015   13.990515   
S0065        -3.6170349   -9.6986343   14.105621   
S0066        -3.6357807   -9.4362633   14.184889   
S0067        -3.6222633   -9.1703438   14.247215   
S0068        -3.5604984   -8.9000343   14.308      
S0069        -3.446859    -8.6403481   14.372169   
S0070        -2.9892267   -8.2913933   14.872632   
S0071        -2.5962444   -8.401445    15.36554    
S0072        -2.2073421   -8.5309441   15.80647    
S0073        -1.8209059   -8.6813271   16.201746   
S0074        -1.4369462   -8.860498    16.555975   
S0075        -1.0248875   -8.9562592   16.919771   
S0076        -0.59488339  -9.0569214   17.26671    
S0077        -0.15525709  -9.1871002   17.587645   
S0078        0.31063097   -9.2968018   17.895328   
S0079        0.74107876   -9.5510475   18.130249   
S0080        1.1006527    -9.7736038   18.328276   
S0081        1.3992283    -9.9624954   18.533014   
S0082        1.6066191    -10.192327   18.708527   
S0083        1.7159962    -10.470628   18.835124   
S0084        1.717798     -10.794483   18.884436   
S0085        1.6257038    -11.136566   18.883673   
S0086        1.4791766    -11.505873   18.928188   
S0087        1.2174268    -11.900948   18.873553   
S0088        0.97467203   -12.197108   18.746548   
S0089        0.73106985   -12.511888   18.605745   
S0090        0.47931066   -12.820851   18.424681   
S0091        0.2291482    -13.145284   18.232109   
S0092        -0.032513055 -13.447351   17.983548   
S0093        -0.28344836  -13.796111   17.7573     
S0094        -0.55103817  -14.131459   17.471016   
S0095        -0.83061523  -14.489064   17.153354   
S0096        -1.052319    -14.888139   16.938185   
S0097        -0.86080408  -15.123135   16.907796   
S0098        -0.6365922   -15.36028    16.859239   
S0099        -0.37661881  -15.54604    16.833594   
S0100        -0.086117208 -15.651265   16.818643   
S0101        0.22607496   -15.71801    16.758279   
S0102        0.55755968   -15.782706   16.631862   
S0103        0.91100073   -15.849094   16.447365   
S0104        1.2815181    -15.917805   16.210197   
S0105        4.3788445    -13.004291   18.402072   
S0106        4.3754787    -12.708222   18.552501   
S0107        4.3933201    -12.412949   18.677139   
S0108        4.4347748    -12.115385   18.77635    
S0109        4.5385223    -11.826468   18.811227   
S0110        4.6388058    -11.529593   18.850984   
S0111        4.7514946    -11.219159   18.878323   
S0112        4.8798332    -10.890266   18.884528   
S0113        5.0696342    -10.582684   18.833743   
S0114        5.3813065    -10.37169    18.996237   
S0115        5.6938301    -10.176884   19.106645   
S0116        5.9992195    -9.9899704   19.169563   
S0117        6.3073486    -9.8275116   19.179236   
S0118        6.60158      -9.6628349   19.145653   
S0119        6.8890182    -9.5064568   19.064326   
S0120        7.1694542    -9.3575447   18.934952   
S0121        7.44179      -9.2128296   18.756696   
S0122        7.718248     -9.1051018   18.532677   
S0123        8.0003593    -9.0297318   18.426358   
S0124        8.2854218    -8.9783432   18.303114   
S0125        8.5767281    -8.9634171   18.164943   
S0126        8.8732048    -8.9637482   18.007722   
S0127        9.1755524    -9.0238098   17.840579   
S0128        9.4817993    -9.1157867   17.658945   
S0129        9.7957558    -9.2213608   17.456453   
S0130        10.118737    -9.3495628   17.232994   
S0131        10.44315     -9.5290398   17.001488   
S0132        10.713326    -9.7519943   16.829662   
S0133        10.910695    -10.022765   16.662105   
S0134        11.081002    -10.262695   16.454898   
S0135        11.194614    -10.519279   16.234309   
S0136        11.258472    -10.782064   15.994218   
S0137        11.290702    -11.034017   15.717226   
S0138        11.255988    -11.308091   15.430107   
S0139        11.160251    -11.597292   15.133261   
S0140        10.998621    -11.908904   14.858589   
S0141        10.86979     -12.158175   14.702448   
S0142        10.756232    -12.412022   14.622757   
S0143        10.670754    -12.666634   14.564835   
S0144        10.604807    -12.916608   14.579807   
S0145        10.558595    -13.152779   14.667914   
S0146        10.530747    -13.377655   14.813882   
S0147        10.53287     -13.628873   14.956592   
S0148        10.563525    -13.889357   15.136963   
S0149        10.620518    -14.147379   15.372284   
S0150        10.428311    -14.344095   15.352687   
S0151        10.250979    -14.482634   15.299533   
S0152        10.104677    -14.562218   15.198581   
S0153        9.9603355    -14.568219   15.084579   
S0154        9.8232597    -14.504691   14.950053   
S0155        9.6914383    -14.372298   14.796973   
S0156        9.5711823    -14.172061   14.617241   
S0157        9.473288     -13.904453   14.390617   
S0158        9.3426003    -13.567226   14.212074   
S0159        9.0849945    -13.672981   14.08764    
S0160        8.8046852    -13.775966   14.012431   
S0161        8.5131172    -13.876953   13.953894   
S0162        8.2068726    -13.975488   13.932286   
S0163        7.889048     -14.070454   13.952672   
S0164        7.5570831    -14.164355   13.976245   
S0165        7.2074677    -14.258716   14.012891   
S0166        6.8424728    -14.352446   14.080098   
S0167        6.479332     -14.43147    14.219221   
S0168        6.1747562    -14.52802    14.395213   
S0169        5.9284264    -14.592769   14.639064   
S0170        5.7287701    -14.628442   14.893277   
S0171        5.5674706    -14.64373    15.14135    
S0172        5.4410793    -14.643901   15.381989   
S0173        5.3293877    -14.658293   15.612907   
S0174        5.2260956    -14.696477   15.839194   
S0175        5.1669079    -14.708821   16.069218   
S0176        5.1189278    -14.73963    16.295351   
S0177        5.0506649    -14.703998   16.571245   
S0178        4.9842361    -14.632951   16.83074    
S0179        4.910215     -14.537299   17.074475   
S0180        4.8392593    -14.405159   17.301295   
S0181        4.7620728    -14.245895   17.513419   
S0182        4.6703045    -14.064713   17.715491   
S0183        4.5916637    -13.838863   17.895782   
S0184        4.5031841    -13.585999   18.064098   
S0185        7.6160896    -9.5113625   11.843471   
S0186        7.6290596    -9.2320114   11.708463   
S0187        7.7188934    -8.9620949   11.59275    
S0188        7.8259964    -8.6976219   11.460533   
S0189        7.8202988    -8.4809814   11.261948   
S0190        7.7916679    -8.2885284   11.035713   
S0191        7.731073     -8.1217583   10.780032   
S0192        7.3246414    -8.0533966   10.45259    
S0193        7.6333786    -7.8351784   10.196104   
S0194        7.6155457    -7.6447731   9.9391609   
S0195        7.6476532    -7.4090393   9.6964966   
S0196        7.61036      -7.1689346   9.4518311   
S0197        7.5330902    -6.9233452   9.2066017   
S0198        7.4392891    -6.6619873   8.9652481   
S0199        7.4110115    -6.343557    8.7416466   
S0200        7.3815384    -5.9997852   8.5243713   
S0201        7.3309608    -5.6385563   8.3113144   
S0202        7.2979485    -5.2463116   8.1059509   
S0203        7.1843811    -4.9729752   7.8105057   
S0204        7.0417809    -4.7147308   7.5167969   
S0205        6.8920891    -4.466872    7.226683    
S0206        6.760347     -4.2197258   6.9348274   
S0207        6.596376     -3.9936893   6.6537247   
S0208        6.4779755    -3.753191    6.357066    
S0209        6.4220444    -3.4797504   6.0200691   
S0210        6.2770077    -3.2576324   5.7204117   
S0211        -5.8635105   -4.4019062   5.7485977   
S0212        -6.0867626   -4.4562225   5.8955063   
S0213        -6.2830238   -4.3885918   5.9890198   
S0214        -6.4552078   -4.3187786   6.1018993   
S0215        -6.5995979   -4.2062389   6.1971397   
S0216        -6.7100349   -4.0512238   6.269062    
S0217        -6.8042587   -3.9072796   6.4124138   
S0218        -6.9020081   -3.7657715   6.6232475   
S0219        -6.9408569   -3.5393242   6.7423599   
S0220        -6.9926514   -3.2378941   6.8582253   
S0221        -7.0118622   -2.9152273   6.8803581   
S0222        -7.0347168   -2.6077293   6.8629799   
S0223        -7.064669    -2.3161192   6.823584    
S0224        -7.1008339   -2.0342272   6.7720757   
S0225        -7.1401718   -1.7595863   6.6985519   
S0226        -7.1812004   -1.4947964   6.5933723   
S0227        -7.2240662   -1.2404599   6.4575417   
S0228        -7.2681068   -0.99818058  6.2904705   
S0229        -7.2813217   -0.78188128  6.1268402   
S0230        -7.3182411   -0.53974352  5.9778496   
S0231        -7.3592819   -0.33933396  5.7734909   
S0232        -7.4099838   -0.16743243  5.5306198   
S0233        -7.4750183   0.014367463  5.2769894   
S0234        -7.548661    0.159092     4.9787155   
S0235        -7.6310654   0.26725845   4.6409637   
S0236        -7.7343124   0.43561945   4.3065979   
S0237        -7.8352753   0.48791399   3.9009979   
S0238        -7.9321823   0.60234284   3.5393932   
S0239        -7.9795311   0.65402937   3.1647678   
S0240        -7.9481743   0.64464998   2.7957253   
S0241        -7.8511452   0.61702137   2.444054    
S0242        -7.7179886   0.60035276   2.1031595   
S0243        -7.5073723   0.55062103   1.785693    
S0244        -7.2872871   0.52467995   1.4642494   
S0245        -7.0504623   0.51040339   1.1319421   
S0246        -6.7421425   0.46575766   0.81912937  
S0247        -6.5000694   0.48756208   0.57721004  
S0248        -6.1996372   0.47607183   0.40385799  
S0249        -5.8891975   0.46904302   0.26660192  
S0250        -5.6556049   0.53285403   0.077002966 
S0251        -5.3490879   0.55242934   -0.02230902 
S0252        -5.0250576   0.57029386   -0.07199434 
S0253        -4.7117828   0.60834298   -0.13965057 
S0254        -4.3739494   0.63977485   -0.19292197 
S0255        -3.0604868   -8.4313553   14.279036   
S0256        -2.8587505   -8.359462    14.069167   
S0257        -2.6338545   -8.3245415   13.843503   
S0258        -2.4052856   -8.2747131   13.576979   
S0259        -2.1832737   -8.185321    13.26232    
S0260        -1.9842184   -8.0323845   12.898763   
S0261        -1.7972454   -7.8375595   12.492237   
S0262        -1.6346737   -7.5915771   12.045699   
S0263        -1.4907213   -7.3079506   11.561906   
S0264        -1.3429896   -6.9991714   11.184748   
S0265        -1.2097001   -6.6716972   10.809418   
S0266        -1.0913611   -6.3254219   10.437274   
S0267        -0.97400742  -5.9705875   10.064276   
S0268        -0.85569353  -5.6085808   9.6889221   
S0269        -0.74789104  -5.2309742   9.3157578   
S0270        -0.64304123  -4.8433678   8.9414696   
S0271        -0.54546018  -4.4425213   8.5681702   
S0272        -0.45484972  -4.0285625   8.1959442   
S0273        -0.34380932  -3.5417892   7.7926888   
S0274        -0.24451146  -3.0576813   7.403241    
S0275        -0.15613538  -2.5768425   7.0272247   
S0276        -0.090985507 -2.0902699   6.675386    
S0277        -0.040439996 -1.6050892   6.3412102   
S0278        0.005078727  -1.1280828   6.016045    
S0279        0.042609805  -0.65683508  5.702161    
S0280        0.078364724  -0.1946434   5.3939056   
S0281        0.094395328  0.26931326   5.1074612   
S0282        0.12070905   0.75907817   4.8228256   
S0283        0.1382256    1.2624086    4.5256798   
S0284        0.12591807   1.7915901    4.2370262   
S0285        0.10741683   2.3331326    3.9342487   
S0286        0.085247356  2.8853899    3.6139744   
S0287        0.043554804  3.4577179    3.2931103   
S0288        -0.013618593 4.0476185    2.9677057   
S0289        -0.061932731 4.6410877    2.6097925   
S0290        -0.13909551  5.2597698    2.262501    
S0291        -0.1557126   5.6076172    2.063862    
S0292        -0.18069369  5.9648777    1.8674261   
S0293        -0.20840523  6.3283947    1.6665993   
S0294        -0.24372916  6.7009445    1.4671149   
S0295        -0.28393681  7.080957     1.2657816   
S0296        -0.32395875  7.4657623    1.0564147   
S0297        -0.36909754  7.8584557    0.84525452  
S0298        -0.43216472  8.2650055    0.64847755  
S0299        -0.49425769  8.6759865    0.44265537  
S0300        -0.56018057  9.0721741    0.23273158  
S0301        -0.62850981  9.4485619    0.023762515 
S0302        -0.69721904  9.8023857    -0.18854581 
S0303        -0.77188544  10.137392    -0.39570096 
S0304        -0.84928923  10.450882    -0.60305438 
S0305        -0.93174429  10.745269    -0.80634146 
S0306        -1.0223651   11.023914    -0.99976034 
S0307        -1.1180168   11.283576    -1.189051   
S0308        -1.2196407   11.52472     -1.3729484  
S0309        -1.3344636   11.72168     -1.5399361  
S0310        -1.4375503   11.931981    -1.7136612  
S0311        -1.5331215   12.160898    -1.8813837  
S0312        -1.6184992   12.410543    -2.0464128  
S0313        -1.711895    12.694833    -2.1882427  
S0314        -1.8087105   13.016006    -2.3196579  
S0315        -1.9320927   13.384424    -2.4113205  
S0316        -2.1029921   13.790855    -2.4143255  
S0317        5.192065     -10.276877   17.884572   
S0318        5.2212925    -10.138454   17.556186   
S0319        5.2286022    -9.9549232   17.220009   
S0320        5.2202511    -9.7525482   16.864165   
S0321        5.193692     -9.5151009   16.497054   
S0322        5.1461033    -9.2782951   16.092424   
S0323        5.0781303    -9.0047318   15.67601    
S0324        4.9871616    -8.7145004   15.232889   
S0325        4.8926132    -8.3294518   14.827705   
S0326        4.762912     -8.0847275   14.557777   
S0327        4.6467941    -7.8313492   14.271465   
S0328        4.5448471    -7.5692459   13.968524   
S0329        4.4578724    -7.2939224   13.65273    
S0330        4.3881317    -6.9883286   13.339587   
S0331        4.3310711    -6.6847733   12.99996    
S0332        4.2882595    -6.3698364   12.645773   
S0333        4.2610458    -6.035714    12.28436    
S0334        4.2502831    -5.6818989   11.91638    
S0335        4.1757927    -5.2649952   11.489971   
S0336        4.1074799    -4.8520901   11.084282   
S0337        4.0422386    -4.4615303   10.681418   
S0338        3.9829815    -4.0718269   10.302471   
S0339        3.9272236    -3.7049519   9.9257599   
S0340        3.877618     -3.3390778   9.572863    
S0341        3.8326359    -2.9887249   9.22939     
S0342        3.7899635    -2.6586016   8.8908081   
S0343        3.7535206    -2.334152    8.5713722   
S0344        3.7758823    -2.0200079   8.2221664   
S0345        3.7779236    -1.7046068   7.8634468   
S0346        3.7666019    -1.3745969   7.5079735   
S0347        3.7357121    -1.0356226   7.1506248   
S0348        3.6970192    -0.67724752  6.8008308   
S0349        3.6489887    -0.30201221  6.4561974   
S0350        3.5705074    0.074351251  6.1026726   
S0351        3.5001839    0.48005548   5.7653988   
S0352        3.4225956    0.90415039   5.4347393   
S0353        3.3322842    1.3492712    5.0775188   
S0354        3.2597672    1.8040453    4.7434708   
S0355        3.1916174    2.2581343    4.4232777   
S0356        3.1199497    2.7057571    4.1101917   
S0357        3.0510586    3.1516249    3.8088619   
S0358        2.9888977    3.5986362    3.5229137   
S0359        2.9363617    4.0489826    3.2559288   
S0360        2.8870758    4.4979916    3.0019394   
S0361        2.8336506    4.9399281    2.7516306   
S0362        2.7925623    5.4315437    2.4748449   
S0363        2.7412477    5.909692     2.2059332   
S0364        2.6920103    6.3832405    1.9596216   
S0365        2.6383949    6.8474457    1.728146    
S0366        2.5856491    7.305938     1.5179972   
S0367        2.5218134    7.7506256    1.3148375   
S0368        2.4552448    8.1873001    1.1289439   
S0369        2.3770834    8.6095879    0.94840136  
S0370        2.2940754    9.0219864    0.78136091  
S0371        2.1348059    9.4435905    0.6618206   
S0372        2.0058611    9.8550568    0.53990545  
S0373        1.9011988    10.255962    0.41424961  
S0374        1.8349613    10.659626    0.30225861  
S0375        1.8124996    11.073259    0.2056736   
S0376        1.8492672    11.506706    0.14040867  
S0377        1.936751     11.963573    0.083191288 
S0378        2.0957363    12.450052    0.063347852 
S0379        -2.1571478   14.282101    -2.2915884  
S0380        -1.9562134   14.403777    -2.4320351  
S0381        -1.7787018   14.515756    -2.6180473  
S0382        -1.6034872   14.623737    -2.7817774  
S0383        -1.4086717   14.737764    -2.9145069  
S0384        -1.212508    14.857677    -3.0619493  
S0385        -0.99022245  14.991348    -3.1944012  
S0386        -0.74047136  15.140402    -3.3172554  
S0387        -0.13158282  15.478261    -3.1095951  
S0388        0.19190276   15.620691    -2.8010141  
S0389        0.41699939   15.64198     -2.4453459  
S0390        0.54690285   15.585892    -2.1200405  
S0391        0.64244852   15.49424     -1.8298754  
S0392        0.70902133   15.36055     -1.5554902  
S0393        0.79328814   15.208241    -1.2867935  
S0394        0.89549742   15.034833    -1.021287   
S0395        1.0359679    14.857185    -0.77406464 
S0396        1.2086114    14.582642    -0.5887866  
S0397        1.3416583    14.309117    -0.39339676 
S0398        1.4959581    14.062285    -0.22505884 
S0399        1.6683931    13.831808    -0.11040492 
S0400        1.8357204    13.612939    -0.037129888
S0401        1.9756748    13.40592     0.055148423 
S0402        2.1068546    13.21324     0.13991504  
S0403        2.2323801    13.018925    0.26328917  
S0404        2.5253513    12.850644    0.099310523 
S0405        2.6370657    12.968985    -0.21397293 
S0406        2.7228218    13.127588    -0.49518886 
S0407        2.8253752    13.276468    -0.77472496 
S0408        2.8989153    13.479529    -1.0446671  
S0409        2.9538937    13.725998    -1.3011774  
S0410        3.0283264    13.96698     -1.5933804  
S0411        3.123036     14.188948    -1.9521801  
S0412        3.182263     14.475124    -2.2848263  
S0413        3.3152039    14.718495    -2.4003296  
S0414        3.4101868    14.988634    -2.4894501  
S0415        3.4604851    15.268243    -2.5652719  
S0416        3.4897449    15.53911     -2.6621452  
S0417        3.4848911    15.810031    -2.7634781  
S0418        3.4479996    16.079813    -2.8727818  
S0419        3.3967644    16.346497    -3.0011976  
S0420        3.3270504    16.612831    -3.1422899  
S0421        3.2579102    16.878432    -3.3002266  
S0422        3.1806889    17.067166    -3.5720177  
S0423        3.1199591    17.237695    -3.8662048  
S0424        3.0514736    17.390289    -4.1752953  
S0425        3.0018135    17.527528    -4.504142   
S0426        2.9427549    17.646176    -4.8474091  
S0427        2.8967775    17.747191    -5.2084587  
S0428        2.8196625    17.828075    -5.582486   
S0429        2.7129961    17.894977    -5.9701675  
S0430        2.6597672    17.939784    -6.3800674  
S0431        2.5955311    17.784467    -6.7360703  
S0432        2.5548862    17.644655    -7.0827644  
S0433        2.5267937    17.528311    -7.4137657  
S0434        2.5133907    17.440276    -7.729599   
S0435        2.5076019    17.38531     -8.0366508  
S0436        2.5106792    17.371114    -8.3498703  
S0437        2.4603697    17.386606    -8.6715302  
S0438        2.3231907    17.399835    -8.9554642  
S0439        1.924818     17.311198    -9.178949   
S0440        1.7016817    17.242818    -9.2455002  
S0441        1.4729867    17.156905    -9.2741051  
S0442        1.2431268    17.05694     -9.27062    
S0443        1.0167823    16.940337    -9.2273491  
S0444        0.78527269   16.815785    -9.167807   
S0445        0.56480136   16.663568    -9.0421303  
S0446        0.32305932   16.514699    -8.9321861  
S0447        -0.10421015  16.210619    -8.954435   
S0448        -0.26661181  16.085431    -9.0900276  
S0449        -0.4223062   15.98842     -9.2160812  
S0450        -0.57380147  15.923026    -9.3378883  
S0451        -0.72575765  15.891437    -9.4532845  
S0452        -0.85913267  15.89052     -9.5884033  
S0453        -0.97763119  15.924403    -9.7499512  
S0454        -1.1503614   16.003989    -9.8388931  
S0455        -1.6303177   16.446428    -9.7969772  
S0456        -1.9143847   16.71244     -9.5871384  
S0457        -2.1546812   16.9283      -9.3578232  
S0458        -2.3665089   17.115186    -9.1263275  
S0459        -2.5422178   17.258592    -8.8669502  
S0460        -2.6547043   17.346925    -8.5618919  
S0461        -2.754533    17.422711    -8.2540459  
S0462        -2.8812664   17.477129    -7.9518661  
S0463        -3.0023275   17.470375    -7.6276657  
S0464        -3.153484    17.430025    -7.2396057  
S0465        -3.2780464   17.370197    -6.8560738  
S0466        -3.3690453   17.293225    -6.4762314  
S0467        -3.4430458   17.195094    -6.1059654  
S0468        -3.5037884   17.074722    -5.7460728  
S0469        -3.546666    16.933452    -5.3950134  
S0470        -3.5794052   16.768802    -5.0546795  
S0471        -3.6090012   16.578044    -4.7270298  
S0472        -3.6258652   16.364032    -4.4098129  
S0473        -3.6572739   16.137703    -4.0012592  
S0474        -3.6570171   15.904921    -3.6404583  
S0475        -3.6205715   15.662895    -3.328054   
S0476        -3.5416855   15.413025    -3.0600807  
S0477        -3.4188362   15.155379    -2.8314075  
S0478        -3.2358414   14.902475    -2.6342791  
S0479        -2.9678568   14.676765    -2.4820232  
S0480        -2.6779398   14.426605    -2.3525745  
S0481        2.0980068    9.829393     -9.390554   
S0482        2.3269909    9.7117722    -9.3357231  
S0483        2.5532671    9.6140533    -9.2891762  
S0484        2.7840939    9.5363914    -9.2680832  
S0485        3.0171841    9.4819412    -9.2832535  
S0486        3.2531216    9.4458778    -9.2990257  
S0487        3.4972382    9.4254448    -9.317672   
S0488        3.7501984    9.4213348    -9.3505951  
S0489        4.0100063    9.4357384    -9.4051376  
S0490        4.2509613    9.4343735    -9.543885   
S0491        4.4537388    9.4735832    -9.722773   
S0492        4.627203     9.5386375    -9.9172127  
S0493        4.7675789    9.6290222    -10.127094  
S0494        4.899213     9.7363892    -10.34036   
S0495        5.0014412    9.8682617    -10.56884   
S0496        5.096521     10.021872    -10.805031  
S0497        5.1498718    10.199975    -11.059854  
S0498        5.1902534    10.401566    -11.324838  
S0499        5.193066     10.661872    -11.552357  
S0500        5.1902355    10.945333    -11.748201  
S0501        5.204797     11.255624    -11.903659  
S0502        5.2443516    11.593129    -12.014158  
S0503        5.233823     11.947234    -12.109097  
S0504        5.2315182    12.326441    -12.16602   
S0505        5.2292995    12.729514    -12.187967  
S0506        5.2547482    13.158485    -12.165851  
S0507        5.2364735    13.60748     -12.124111  
S0508        5.1777332    13.819508    -12.00537   
S0509        5.0981331    14.038197    -11.882518  
S0510        5.0237488    14.260371    -11.734326  
S0511        4.9495079    14.485347    -11.55528   
S0512        4.8139244    14.717815    -11.397929  
S0513        4.6664619    14.954697    -11.222641  
S0514        4.5210594    15.200293    -11.018063  
S0515        4.3167805    15.446725    -10.836177  
S0516        4.0944153    15.69655     -10.640078  
S0517        3.8992569    15.893127    -10.53291   
S0518        3.6873676    16.058301    -10.44315   
S0519        3.4644722    16.18396     -10.364735  
S0520        3.2780327    16.321739    -10.277815  
S0521        3.0855051    16.428406    -10.200973  
S0522        2.8975662    16.51707     -10.130175  
S0523        2.712866     16.587788    -10.066446  
S0524        2.5296785    16.641032    -10.011231  
S0525        2.3536285    16.635696    -9.9485138  
S0526        2.1734467    16.62045     -9.9037926  
S0527        1.9966349    16.597137    -9.8752655  
S0528        1.8213837    16.545126    -9.8575294  
S0529        1.65576      16.446646    -9.8386063  
S0530        1.50095      16.302841    -9.817794   
S0531        1.3478271    16.121321    -9.800631   
S0532        1.2050264    15.894463    -9.7795738  
S0533        1.1065918    15.610718    -9.7461815  
S0534        0.97214499   15.138715    -9.8353119  
S0535        0.9237072    14.971568    -9.9556908  
S0536        0.90742226   14.788089    -10.091961  
S0537        0.87938747   14.594221    -10.236472  
S0538        0.84112349   14.387593    -10.386913  
S0539        0.78169155   14.162477    -10.537025  
S0540        0.69885049   13.910439    -10.686028  
S0541        0.66301107   13.659561    -10.867553  
S0542        0.6768508    13.433229    -11.077018  
S0543        0.76288161   13.214107    -11.304044  
S0544        0.82632484   12.981204    -11.477192  
S0545        0.86432543   12.73765     -11.5989    
S0546        0.89156275   12.493596    -11.672723  
S0547        0.95519924   12.262701    -11.705418  
S0548        1.0167355    12.026379    -11.691184  
S0549        1.024581     11.779254    -11.621452  
S0550        1.0109485    11.534768    -11.499409  
S0551        1.0244743    11.290823    -11.335829  
S0552        1.0440077    11.108507    -11.211943  
S0553        1.0732082    10.936969    -11.064893  
S0554        1.1274848    10.773066    -10.900496  
S0555        1.196343     10.619948    -10.711002  
S0556        1.3132348    10.466223    -10.526812  
S0557        1.4210253    10.331223    -10.294128  
S0558        1.5254276    10.210762    -10.011522  
S0559        1.6880386    10.08541     -9.7510582  
S0560        -1.4999535   9.824424     -8.9572166  
S0561        -1.4753588   9.9567078    -9.179274   
S0562        -1.4219137   10.115559    -9.3882072  
S0563        -1.4081526   10.279327    -9.5864212  
S0564        -1.4247876   10.443031    -9.7815468  
S0565        -1.4688557   10.606604    -9.9756172  
S0566        -1.5360597   10.775105    -10.166359  
S0567        -1.5919581   10.960983    -10.347078  
S0568        -1.5933784   11.157608    -10.523228  
S0569        -1.542942    11.367617    -10.582891  
S0570        -1.4575132   11.569204    -10.624598  
S0571        -1.40241     11.768118    -10.658157  
S0572        -1.3212057   11.950678    -10.658782  
S0573        -1.2640356   12.130377    -10.650987  
S0574        -1.2295321   12.308159    -10.636593  
S0575        -1.1917282   12.475697    -10.600343  
S0576        -1.1575446   12.636099    -10.547946  
S0577        -1.1352903   12.791668    -10.483625  
S0578        -1.1406014   12.969499    -10.331193  
S0579        -1.0792425   13.144182    -10.198811  
S0580        -0.99440536  13.308823    -10.102087  
S0581        -0.90371237  13.46824     -10.048938  
S0582        -0.84109516  13.640152    -10.041465  
S0583        -0.81642542  13.831378    -10.076053  
S0584        -0.85248232  14.042239    -10.139612  
S0585        -0.88008251  14.257693    -10.24966   
S0586        -1.1664939   14.804622    -10.205064  
S0587        -1.2448456   15.130354    -10.16713   
S0588        -1.3544716   15.402841    -10.17478   
S0589        -1.5194121   15.61144     -10.204681  
S0590        -1.7563335   15.720361    -10.209933  
S0591        -2.0513634   15.694958    -10.166404  
S0592        -2.3724155   15.636064    -10.185159  
S0593        -2.7329227   15.483426    -10.206154  
S0594        -3.1622751   15.357872    -10.296803  
S0595        -3.5307987   15.199539    -10.334692  
S0596        -3.8560661   15.027299    -10.393896  
S0597        -4.1487911   14.860445    -10.479566  
S0598        -4.4076809   14.685414    -10.584513  
S0599        -4.6329987   14.494856    -10.705503  
S0600        -4.8095421   14.266908    -10.837079  
S0601        -4.927956    13.999974    -10.980776  
S0602        -4.9488506   13.68239     -11.138081  
S0603        -5.0183361   13.400603    -11.318922  
S0604        -5.1169147   13.124861    -11.422437  
S0605        -5.1713661   12.842725    -11.487969  
S0606        -5.1842678   12.550434    -11.515546  
S0607        -5.2060425   12.272282    -11.503091  
S0608        -5.2979034   12.033231    -11.452872  
S0609        -5.4839638   11.829323    -11.373914  
S0610        -5.613702    11.614465    -11.25252   
S0611        -5.7213093   11.41283     -11.084361  
S0612        -5.8094097   11.243088    -10.860722  
S0613        -5.7281868   10.950249    -10.90313   
S0614        -5.7010319   10.677454    -10.909167  
S0615        -5.6735966   10.431913    -10.863737  
S0616        -5.6546967   10.212403    -10.76907   
S0617        -5.6546532   10.018367    -10.625185  
S0618        -5.6241623   9.8507294    -10.434004  
S0619        -5.6050125   9.7099869    -10.19465   
S0620        -5.644754    9.5892479    -9.9049614  
S0621        -5.6490791   9.49925      -9.5685776  
S0622        -5.584745    9.287233     -9.2917946  
S0623        -5.4485596   9.0982895    -9.0442513  
S0624        -5.252243    8.9716431    -8.8242096  
S0625        -5.0178699   8.9362564    -8.6370728  
S0626        -4.7612572   8.9526138    -8.4891502  
S0627        -4.4748405   8.9903442    -8.3819885  
S0628        -4.1498455   8.9992004    -8.2992905  
S0629        -3.7873993   8.9890373    -8.2205841  
S0630        -3.3931107   9.0296036    -8.1618294  
S0631        -3.1091589   8.9850899    -8.1644493  
S0632        -2.836853    8.9755974    -8.1865257  
S0633        -2.5808441   9.0016083    -8.2339668  
S0634        -2.3479322   9.0644737    -8.3109398  
S0635        -2.1246309   9.135038     -8.3739677  
S0636        -1.8895123   9.2114594    -8.4250587  
S0637        -1.6842819   9.337442     -8.5273834  
S0638        -1.4820868   9.4899544    -8.653997   
