# Supplementary material for: Interspecific variation in the limb long bones among modern rhinoceroses—extent and drivers
Source: PeerJ. 2019 Sep 26;7:e7647. doi: 10.7717/peerj.7647 (PMC6766374; doi:10.7717/peerj.7647)
Supplement: Supplemental Information 9 [file peerj-07-7647-s009.zip › Femur/Dicerorhinus_sumatrensis_1949_1_11_1_Femur.pts]

Version 1.0
639
S0000        -4.7706421   -12.879095   14.520303   
S0001        -1.3773159   -15.873328   10.334631   
S0002        -1.2813156   -15.270157   12.214207   
S0003        -1.7471245   -11.513576   8.7911919   
S0004        -4.1578857   -12.82865    8.0905502   
S0005        -6.3599503   -8.2911926   10.963883   
S0006        1.230752     -9.5890854   16.245114   
S0007        0.93323231   -13.435405   15.627255   
S0008        5.8362946    -8.6785988   10.848011   
S0009        4.4012039    -1.1249891   4.7742111   
S0010        -5.728492    -4.13069     2.1005527   
S0011        -2.9953232   0.83829975   -1.6781738  
S0012        5.8445084    14.925998    -6.8129021  
S0013        1.7255308    12.186362    -9.3507156  
S0014        -1.7201469   11.474899    -9.2480309  
S0015        -6.1899292   13.667685    -9.1245789  
S0016        -3.1571453   15.418153    -2.8442711  
S0017        -1.4862068   16.500972    -3.5550072  
S0018        1.143486     15.409473    0.10996323  
S0019        1.7688955    19.251208    -8.1748444  
S0020        -0.35097599  18.263474    -8.3897232  
S0021        -1.7617805   18.160181    -9.2473587  
S0022        -2.4987122   17.470132    -10.068797  
S0023        -5.4136322   16.075287    -9.8741508  
S0024        -3.6517426   18.147035    -8.2399139  
S0025        -1.4465935   17.172534    -9.9719803  
S0026        0.49545479   17.372659    -9.059111   
S0027        -1.2434534   -15.342947   11.801658   
S0028        -1.2825678   -15.427443   11.402567   
S0029        -1.2511541   -15.46956    11.070258   
S0030        -1.2153114   -15.470944   10.768508   
S0031        -1.2152889   -15.452281   10.48034    
S0032        -1.2898906   -15.442549   10.208906   
S0033        -1.4129939   -15.428746   9.9675606   
S0034        -1.5527967   -15.392389   9.7492744   
S0035        -1.7255905   -15.342487   9.5586746   
S0036        -1.946085    -15.126743   9.3951012   
S0037        -2.1993164   -14.904335   9.2490158   
S0038        -2.4764631   -14.657123   9.1290581   
S0039        -2.7570669   -14.385667   9.0085068   
S0040        -3.0200096   -14.113058   8.8240395   
S0041        -3.261792    -13.851367   8.532122    
S0042        -3.5427704   -13.533603   8.3367569   
S0043        -3.8498486   -13.181041   8.2231133   
S0044        -4.3837727   -12.75336    8.0718918   
S0045        -4.6162365   -12.67547    8.1115486   
S0046        -4.8214977   -12.602766   8.2147789   
S0047        -4.9991409   -12.530335   8.3288712   
S0048        -5.1624622   -12.453757   8.4356598   
S0049        -5.3160271   -12.372522   8.5396637   
S0050        -5.4676018   -12.285977   8.6359818   
S0051        -5.6130779   -12.196181   8.7327286   
S0052        -5.7537392   -12.104797   8.8267708   
S0053        -5.8947598   -11.988044   8.9093918   
S0054        -6.0426517   -11.855324   8.9739067   
S0055        -6.176289    -11.706598   9.0512215   
S0056        -6.2905724   -11.543107   9.1477203   
S0057        -6.3934875   -11.364294   9.2515121   
S0058        -6.4871941   -11.169717   9.3598816   
S0059        -6.5768539   -10.958298   9.4688385   
S0060        -6.6511917   -10.732043   9.589489    
S0061        -6.7194153   -10.489295   9.7145309   
S0062        -6.733165    -10.210754   9.9499817   
S0063        -6.705983    -9.9425316   10.171283   
S0064        -6.7065079   -9.6803223   10.35224    
S0065        -6.6907509   -9.4270439   10.511461   
S0066        -6.688784    -9.1755707   10.640816   
S0067        -6.6888664   -8.9161598   10.743963   
S0068        -6.633033    -8.6616783   10.832468   
S0069        -6.5193687   -8.4362984   10.905531   
S0070        -6.174054    -8.2225517   11.370418   
S0071        -5.93494     -8.2402588   11.762418   
S0072        -5.6693836   -8.3281174   12.104186   
S0073        -5.3971394   -8.4631996   12.387494   
S0074        -5.1272385   -8.5982101   12.638724   
S0075        -4.85037     -8.7122162   12.881363   
S0076        -4.5619347   -8.8420334   13.095399   
S0077        -4.242514    -8.9427231   13.310454   
S0078        -3.9471153   -9.1521729   13.433911   
S0079        -3.7662502   -9.4000854   13.740605   
S0080        -3.5580067   -9.6154388   14.048369   
S0081        -3.3338928   -9.8056618   14.348108   
S0082        -3.0991655   -9.9831772   14.634923   
S0083        -2.8537418   -10.149289   14.910608   
S0084        -2.5965969   -10.303898   15.179314   
S0085        -2.3268278   -10.455606   15.442229   
S0086        -2.0492834   -10.647548   15.663777   
S0087        -1.7685841   -10.864323   15.822432   
S0088        -1.6562551   -11.121828   15.951189   
S0089        -1.5660609   -11.412144   16.008084   
S0090        -1.5092276   -11.696973   15.956628   
S0091        -1.4779089   -11.952879   15.832547   
S0092        -1.4719586   -12.166836   15.632921   
S0093        -1.4676672   -12.430111   15.450119   
S0094        -1.4827384   -12.700067   15.217151   
S0095        -1.5228771   -12.933534   14.90302    
S0096        -1.5784592   -13.209326   14.56597    
S0097        -1.5371822   -13.455531   14.269901   
S0098        -1.4725987   -13.756911   14.030345   
S0099        -1.4339804   -13.982373   13.744724   
S0100        -1.4186637   -14.188335   13.449312   
S0101        -1.3791713   -14.421078   13.193092   
S0102        -1.3751675   -14.62917    12.918735   
S0103        -1.3878903   -14.836168   12.648908   
S0104        -1.3830078   -15.05251    12.404639   
S0105        0.75798421   -13.15377    15.71629    
S0106        0.59888926   -12.881866   15.818283   
S0107        0.4919456    -12.590926   15.930414   
S0108        0.35103872   -12.302052   16.080836   
S0109        0.31510251   -11.972679   16.227325   
S0110        0.2941608    -11.623458   16.399174   
S0111        0.35208955   -11.251175   16.571239   
S0112        0.47087684   -10.862195   16.74912    
S0113        0.6540925    -10.462121   16.930557   
S0114        0.96413689   -9.9316628   17.105434   
S0115        1.3539539    -9.4863091   17.221654   
S0116        1.7922482    -9.1346413   17.298157   
S0117        2.2119337    -8.8250107   17.355595   
S0118        2.6178751    -8.5381378   17.389297   
S0119        3.0462433    -8.3038322   17.389752   
S0120        3.5038822    -8.132991    17.356635   
S0121        3.9989098    -8.0750687   17.286819   
S0122        4.5077343    -8.1369507   17.180994   
S0123        4.9905193    -8.1040459   17.102531   
S0124        5.4349991    -8.2089539   17.011749   
S0125        5.8301903    -8.3428802   16.923044   
S0126        6.1589851    -8.527317    16.842386   
S0127        6.4430542    -8.7107056   16.760016   
S0128        6.7020935    -8.8730423   16.668202   
S0129        6.9274193    -9.0373413   16.57002    
S0130        7.1259254    -9.195694    16.465422   
S0131        7.300602     -9.3420982   16.358868   
S0132        7.4532425    -9.4979515   15.874417   
S0133        7.5637497    -9.6994186   15.448308   
S0134        7.6350037    -9.9388542   15.091325   
S0135        7.6916229    -10.180851   14.791495   
S0136        7.7204849    -10.442305   14.557162   
S0137        7.7332527    -10.710545   14.375475   
S0138        7.7329659    -10.989874   14.23455    
S0139        7.7026596    -11.295783   14.156653   
S0140        7.6344299    -11.61571    14.170796   
S0141        7.6921143    -11.933453   14.389436   
S0142        7.7065384    -12.200198   14.595137   
S0143        7.7004387    -12.437741   14.729012   
S0144        7.6403488    -12.611836   14.830695   
S0145        7.5459213    -12.745272   14.86478    
S0146        7.4361229    -12.857635   14.817352   
S0147        7.2971443    -12.936298   14.702844   
S0148        7.1652794    -13.009346   14.506165   
S0149        7.0409096    -13.068277   14.237695   
S0150        7.007737     -12.790166   14.085518   
S0151        6.9251236    -12.602943   13.921033   
S0152        6.9491058    -12.473441   13.730072   
S0153        7.0024071    -12.356217   13.523535   
S0154        6.9458176    -12.286085   13.318524   
S0155        6.8117722    -12.272945   13.112164   
S0156        6.6680473    -12.301604   12.873605   
S0157        6.4179649    -12.401259   12.662983   
S0158        6.1098389    -12.544178   12.494492   
S0159        5.8726315    -12.642387   12.386021   
S0160        5.6249241    -12.74532    12.298639   
S0161        5.3704403    -12.854532   12.220621   
S0162        5.1018589    -12.967935   12.170752   
S0163        4.8229534    -13.087589   12.134886   
S0164        4.5311996    -13.212543   12.120496   
S0165        4.2262314    -13.343507   12.124753   
S0166        3.9058498    -13.48213    12.142764   
S0167        3.5862289    -13.610516   12.236542   
S0168        3.3515026    -13.705457   12.349782   
S0169        3.1134972    -13.810353   12.440318   
S0170        2.8879124    -13.911829   12.554166   
S0171        2.7039097    -13.98192    12.725483   
S0172        2.5422499    -14.036118   12.919804   
S0173        2.3862045    -14.092145   13.120979   
S0174        2.240448     -14.147191   13.33735    
S0175        2.1006094    -14.212891   13.567368   
S0176        1.9913277    -14.249771   13.829861   
S0177        1.8397259    -14.246558   14.042616   
S0178        1.6982388    -14.217703   14.253424   
S0179        1.5766679    -14.149066   14.461742   
S0180        1.4495991    -14.082661   14.664282   
S0181        1.3235196    -14.004147   14.864124   
S0182        1.2149009    -13.891624   15.060236   
S0183        1.1088412    -13.764592   15.253206   
S0184        1.0000883    -13.626495   15.443307   
S0185        5.8889313    -8.3088081   10.691626   
S0186        5.9491703    -7.9442581   10.53443    
S0187        6.0095985    -7.5879135   10.379922   
S0188        6.0697308    -7.2389771   10.233228   
S0189        6.0967506    -6.9014404   10.067565   
S0190        6.0473412    -6.5883797   9.8397293   
S0191        5.9833954    -6.2883163   9.6057739   
S0192        5.9275196    -5.9886356   9.3882484   
S0193        5.8774033    -5.6791302   9.1825386   
S0194        5.8395233    -5.452383    9.004377    
S0195        5.8059284    -5.2040657   8.8460747   
S0196        5.7540688    -4.9484829   8.6885437   
S0197        5.6918034    -4.6786858   8.5423988   
S0198        5.6077774    -4.4042885   8.3920876   
S0199        5.4875599    -4.1385334   8.2180489   
S0200        5.3121258    -3.8968494   8.0033455   
S0201        5.1576786    -3.6134277   7.8385292   
S0202        5.0291458    -3.2892929   7.7089127   
S0203        5.0268845    -3.0912743   7.4772957   
S0204        5.0042099    -2.8845467   7.2172287   
S0205        5.0223682    -2.6284956   6.9805351   
S0206        5.0390984    -2.349309    6.735569    
S0207        5.0218735    -2.0650249   6.4564758   
S0208        4.9377663    -1.8033173   6.1128086   
S0209        4.7963722    -1.5643162   5.709948    
S0210        4.5869904    -1.3841268   5.229673    
S0211        -5.8668289   -4.1583652   2.2649717   
S0212        -6.0248924   -4.0638676   2.4508715   
S0213        -6.2061111   -3.9052708   2.5353683   
S0214        -6.383173    -3.755431    2.5679247   
S0215        -6.5509766   -3.6019123   2.56551     
S0216        -6.7122826   -3.4263962   2.5834496   
S0217        -6.8837952   -3.2194344   2.6509151   
S0218        -7.0905342   -2.9950548   2.758968    
S0219        -7.2393234   -2.7385021   2.7248383   
S0220        -7.3027336   -2.4889826   2.7273457   
S0221        -7.3636093   -2.2502972   2.71936     
S0222        -7.4165955   -2.0205967   2.6946741   
S0223        -7.4644859   -1.8003168   2.6564188   
S0224        -7.5060745   -1.5890992   2.6032238   
S0225        -7.530806    -1.3893224   2.5240274   
S0226        -7.5498268   -1.2009055   2.4308891   
S0227        -7.5684212   -1.0210888   2.3290911   
S0228        -7.5942932   -0.842027    2.2258598   
S0229        -7.6477715   -0.65692382  2.0884237   
S0230        -7.6927422   -0.47835588  1.9411505   
S0231        -7.7151978   -0.31421106  1.7727032   
S0232        -7.7350006   -0.15495473  1.5969307   
S0233        -7.7424126   -0.005027321 1.4057622   
S0234        -7.7305763   0.13231218   1.1957846   
S0235        -7.7063034   0.2610553    0.97026434  
S0236        -7.670443    0.3832243    0.72827911  
S0237        -7.6041252   0.48088303   0.46867294  
S0238        -7.5356178   0.55511889   0.1487672   
S0239        -7.4454567   0.61676717   -0.14814867 
S0240        -7.3620659   0.68725533   -0.43255382 
S0241        -7.20242     0.69709215   -0.67978864 
S0242        -7.0477196   0.71284566   -0.91834145 
S0243        -6.8791718   0.71850204   -1.1503242  
S0244        -6.6514313   0.68122177   -1.3415     
S0245        -6.3894577   0.61945195   -1.5004735  
S0246        -6.0974182   0.53488646   -1.6203669  
S0247        -5.8789921   0.55863514   -1.7504292  
S0248        -5.6385498   0.59092531   -1.867461   
S0249        -5.3651031   0.62241569   -1.9426882  
S0250        -5.0660038   0.67414889   -2.0258087  
S0251        -4.7258163   0.72359891   -2.0726109  
S0252        -4.3486038   0.74286895   -1.9922195  
S0253        -3.9487694   0.7703938    -1.8688204  
S0254        -3.4855442   0.81140385   -1.8227825  
S0255        -6.0467613   -8.1667404   10.710018   
S0256        -5.7412952   -8.0168037   10.451803   
S0257        -5.4436779   -7.8447594   10.186784   
S0258        -5.1403782   -7.6799942   9.9078331   
S0259        -4.8526352   -7.4723145   9.6210175   
S0260        -4.5715157   -7.2363533   9.3251152   
S0261        -4.3177456   -6.9414032   9.0289452   
S0262        -4.0795185   -6.6138809   8.726461    
S0263        -3.8548336   -6.2587906   8.4158188   
S0264        -3.670507    -5.9439384   8.1629967   
S0265        -3.4779911   -5.6248844   7.9022812   
S0266        -3.2970409   -5.2879742   7.6380493   
S0267        -3.1203989   -4.9382965   7.3687775   
S0268        -2.9526339   -4.5730564   7.0959854   
S0269        -2.7865469   -4.1967567   6.8174522   
S0270        -2.6156725   -3.8132328   6.5307358   
S0271        -2.4545963   -3.4136402   6.2409016   
S0272        -2.3063755   -2.9960886   5.949231    
S0273        -2.1635099   -2.6734894   5.8075947   
S0274        -2.0238987   -2.3321548   5.6408371   
S0275        -1.8930088   -1.9684837   5.450399    
S0276        -1.77997     -1.5770847   5.2403904   
S0277        -1.6775204   -1.1618685   5.0073765   
S0278        -1.5866414   -0.72185674  4.7517624   
S0279        -1.510403    -0.25532966  4.4752041   
S0280        -1.4494535   0.23796949   4.1781662   
S0281        -1.4261218   0.76379924   3.8724312   
S0282        -1.4298675   1.2515035    3.5476273   
S0283        -1.4081709   1.7327194    3.2226231   
S0284        -1.4060049   2.2192322    2.9215292   
S0285        -1.4099625   2.7075335    2.6373098   
S0286        -1.4243589   3.1988077    2.3725775   
S0287        -1.4461209   3.6923271    2.1257883   
S0288        -1.4511584   4.1815617    1.882732    
S0289        -1.4502388   4.6692726    1.6493658   
S0290        -1.4473395   5.1564377    1.4278996   
S0291        -1.4449761   5.5538502    1.2594845   
S0292        -1.4577071   5.9629971    1.0868654   
S0293        -1.4708219   6.3794895    0.89970007  
S0294        -1.4864235   6.8039948    0.69877176  
S0295        -1.5244489   7.242305     0.49957519  
S0296        -1.5569406   7.6865028    0.28034322  
S0297        -1.5987532   8.140976     0.052852732 
S0298        -1.6599161   8.6080315    -0.17492375 
S0299        -1.7358624   9.0860161    -0.4070106  
S0300        -1.7974661   9.5138664    -0.59759054 
S0301        -1.8527636   9.9294563    -0.78649726 
S0302        -1.9084324   10.334275    -0.96842651 
S0303        -1.9583689   10.726658    -1.1488656  
S0304        -2.0104465   11.108858    -1.3205125  
S0305        -2.0586075   11.479056    -1.489181   
S0306        -2.1037645   11.83743     -1.6542149  
S0307        -2.1516045   12.18616     -1.8091011  
S0308        -2.1998354   12.524612    -1.9558943  
S0309        -2.243969    12.871196    -2.1030197  
S0310        -2.2901888   13.206516    -2.251775   
S0311        -2.3488304   13.530144    -2.3985176  
S0312        -2.4262623   13.847067    -2.5349415  
S0313        -2.5223738   14.161047    -2.6605206  
S0314        -2.6390509   14.478847    -2.7658257  
S0315        -2.7721287   14.805096    -2.8552631  
S0316        -2.9416861   15.130658    -2.8801941  
S0317        1.3945019    -9.5173286   15.91981    
S0318        1.534357     -9.417202    15.595076   
S0319        1.6419395    -9.2803734   15.275261   
S0320        1.7128437    -9.1046646   14.965913   
S0321        1.7240232    -8.8736244   14.684164   
S0322        1.7108418    -8.6195915   14.407822   
S0323        1.6930079    -8.3551552   14.120154   
S0324        1.6885628    -8.0885956   13.809473   
S0325        1.6857542    -7.8080719   13.489258   
S0326        1.7122955    -7.5130653   13.207697   
S0327        1.7508545    -7.2160851   12.909758   
S0328        1.7934669    -6.9207733   12.592834   
S0329        1.8277142    -6.6019928   12.277552   
S0330        1.8651354    -6.2935883   11.935461   
S0331        1.8990808    -5.9715019   11.586098   
S0332        1.9318182    -5.6361725   11.228899   
S0333        1.9625988    -5.258997    10.892152   
S0334        1.9928896    -4.8790985   10.540769   
S0335        1.9615503    -4.5632416   10.252424   
S0336        1.938648     -4.2358356   9.9419518   
S0337        1.9216829    -3.8824326   9.6248512   
S0338        1.9133942    -3.5186272   9.2844116   
S0339        1.9127367    -3.1426903   8.9225266   
S0340        1.9182899    -2.7369047   8.5580681   
S0341        1.93207      -2.3137848   8.1776726   
S0342        1.954834     -1.8714903   7.7832817   
S0343        1.9811398    -1.4259328   7.3581154   
S0344        2.0007816    -1.1000149   7.039975    
S0345        2.0116995    -0.73864193  6.7093788   
S0346        2.0200865    -0.33159924  6.3774063   
S0347        2.0142126    0.099056607  6.0204956   
S0348        1.9934883    0.55449929   5.6392971   
S0349        1.9655712    1.0471142    5.2474583   
S0350        1.9254326    1.5695297    4.83629     
S0351        1.8824657    2.1338211    4.4208111   
S0352        1.8390059    2.7410009    4.0043285   
S0353        1.8005476    3.2561478    3.6648857   
S0354        1.7587132    3.7883278    3.334547    
S0355        1.7157476    4.3400028    3.016991    
S0356        1.6626774    4.9015598    2.6973207   
S0357        1.6069555    5.4812721    2.3873219   
S0358        1.5474219    6.0780376    2.0846392   
S0359        1.4988802    6.7062485    1.8171734   
S0360        1.4394744    7.3442253    1.5447138   
S0361        1.3823787    8.004451     1.2931235   
S0362        1.3661858    8.5147728    1.0889151   
S0363        1.3400576    9.0106888    0.91235456  
S0364        1.3000695    9.4884712    0.7545136   
S0365        1.2476505    9.9489838    0.61874671  
S0366        1.1774408    10.388948    0.49522877  
S0367        1.0864739    10.806543    0.3768383   
S0368        0.98085775   11.20577     0.27674274  
S0369        0.85735445   11.584013    0.18512049  
S0370        0.71925054   11.943555    0.11041894  
S0371        0.6875524    12.330733    0.038398206 
S0372        0.67207699   12.715218    -0.016889429
S0373        0.68083782   13.096805    -0.087196702
S0374        0.70645618   13.481401    -0.10206727 
S0375        0.75741744   13.866643    -0.12325425 
S0376        0.82557602   14.252827    -0.11045516 
S0377        0.91230717   14.640125    -0.08047961 
S0378        1.0151707    15.027466    -0.022333017
S0379        -3.062694    15.491962    -2.7950294  
S0380        -2.8827557   15.681914    -2.9308741  
S0381        -2.7460835   15.850827    -3.1010212  
S0382        -2.6005394   15.988004    -3.2276615  
S0383        -2.4379759   16.110452    -3.3392864  
S0384        -2.2646267   16.225566    -3.4639404  
S0385        -2.017337    16.329561    -3.5057629  
S0386        -1.7590782   16.429004    -3.5642647  
S0387        -1.2114616   16.587596    -3.3946594  
S0388        -0.88939524  16.703671    -3.2917759  
S0389        -0.7194768   16.719464    -3.0411337  
S0390        -0.58562593  16.721619    -2.8078413  
S0391        -0.49600506  16.700764    -2.5758606  
S0392        -0.4587327   16.64888     -2.340523   
S0393        -0.38797469  16.609016    -2.1072916  
S0394        -0.31407528  16.569255    -1.8616777  
S0395        -0.23047745  16.544389    -1.6002869  
S0396        -0.16248416  16.360452    -1.2780322  
S0397        -0.097551417 16.174153    -0.98863354 
S0398        0.017341004  16.020473    -0.73671651 
S0399        0.1239856    15.86487     -0.51050358 
S0400        0.28095503   15.741382    -0.32500439 
S0401        0.48478947   15.649405    -0.19573417 
S0402        0.67890992   15.555936    -0.085079372
S0403        0.88701248   15.468047    0.033170581 
S0404        1.3967468    15.173093    -0.10125711 
S0405        1.5896257    15.032634    -0.51836872 
S0406        1.7153263    15.011464    -0.89929762 
S0407        1.7669828    15.112497    -1.190669   
S0408        1.8090769    15.269235    -1.4164701  
S0409        1.8674839    15.457446    -1.6200567  
S0410        1.9407881    15.682024    -1.8177694  
S0411        2.0485491    15.938744    -2.0275389  
S0412        2.1431301    16.268852    -2.2111837  
S0413        2.2395277    16.542114    -2.2031712  
S0414        2.2912971    16.804926    -2.2046568  
S0415        2.3433712    17.043419    -2.255027   
S0416        2.3479731    17.268857    -2.3054607  
S0417        2.3091337    17.475813    -2.3611702  
S0418        2.2429464    17.66142     -2.4462475  
S0419        2.1730156    17.827217    -2.5832001  
S0420        2.1056313    17.975998    -2.7645355  
S0421        2.0453506    18.108765    -2.9735207  
S0422        1.998814     18.369737    -3.1793053  
S0423        1.9656471    18.601338    -3.3957386  
S0424        1.9484257    18.804005    -3.620599   
S0425        1.9384218    18.977034    -3.8515564  
S0426        1.9275089    19.119672    -4.088131   
S0427        1.8948864    19.231392    -4.3311115  
S0428        1.854586     19.313542    -4.5813454  
S0429        1.8240076    19.366296    -4.8381393  
S0430        1.8225044    19.387228    -5.1004333  
S0431        1.8467493    19.367537    -5.4437321  
S0432        1.8725393    19.344237    -5.7908089  
S0433        1.9201647    19.321091    -6.1285603  
S0434        1.9902836    19.305296    -6.4558723  
S0435        2.0451242    19.300119    -6.7880234  
S0436        2.080245     19.310512    -7.1374657  
S0437        2.0760162    19.337509    -7.519545   
S0438        1.9492235    19.325244    -7.890905   
S0439        1.5778776    19.271922    -8.2483086  
S0440        1.3853594    19.275822    -8.3313805  
S0441        1.1766846    19.24446     -8.4007408  
S0442        0.95165024   19.17766     -8.4565041  
S0443        0.72106276   19.059386    -8.4605446  
S0444        0.48245001   18.898808    -8.4301437  
S0445        0.22790666   18.701411    -8.3804741  
S0446        -0.053974313 18.485269    -8.3583763  
S0447        -0.4813684   18.163916    -8.4623192  
S0448        -0.61907163  18.095906    -8.5616547  
S0449        -0.75281405  18.055061    -8.6789375  
S0450        -0.90042381  18.025879    -8.7781654  
S0451        -1.0522698   18.017183    -8.8810776  
S0452        -1.1993284   18.032999    -9.0045143  
S0453        -1.368566    18.061029    -9.1113434  
S0454        -1.5598293   18.102284    -9.1935776  
S0455        -2.0348307   18.384181    -9.233567   
S0456        -2.290221    18.578204    -9.1891609  
S0457        -2.5402903   18.746541    -9.1161537  
S0458        -2.7717594   18.877904    -8.9810425  
S0459        -2.970727    18.970172    -8.7811607  
S0460        -3.1805033   19.039201    -8.5610687  
S0461        -3.3519474   19.070624    -8.2759155  
S0462        -3.5242535   19.071761    -7.955143   
S0463        -3.6769222   19.039743    -7.5848312  
S0464        -3.7787312   18.936134    -7.3141312  
S0465        -3.875317    18.819011    -7.0355377  
S0466        -3.9665474   18.688077    -6.7491684  
S0467        -4.0493382   18.544533    -6.4534363  
S0468        -4.1266544   18.387018    -6.1499092  
S0469        -4.2092617   18.208667    -5.8444557  
S0470        -4.2553001   18.035403    -5.5142426  
S0471        -4.3080944   17.840817    -5.1830212  
S0472        -4.3606159   17.628076    -4.8464806  
S0473        -4.3868912   17.448341    -4.5567612  
S0474        -4.3821609   17.244373    -4.289481   
S0475        -4.3344086   17.026076    -4.037722   
S0476        -4.2395626   16.798888    -3.7972836  
S0477        -4.1082378   16.550491    -3.5768829  
S0478        -3.9311062   16.292328    -3.3696938  
S0479        -3.7384209   15.984253    -3.1770582  
S0480        -3.4914501   15.678745    -2.9784801  
S0481        1.9497183    12.141545    -9.2183701  
S0482        2.1609798    12.100897    -9.0855148  
S0483        2.3788231    12.060913    -8.9738075  
S0484        2.6144169    12.027239    -8.9265419  
S0485        2.8542316    11.99644     -8.9050934  
S0486        3.1015024    11.963741    -8.8940399  
S0487        3.3596928    11.934055    -8.9200226  
S0488        3.6216869    11.914101    -9.0014191  
S0489        3.8798004    11.905029    -9.132766   
S0490        4.0561775    11.930378    -9.221891   
S0491        4.2018936    11.992409    -9.3671478  
S0492        4.3396755    12.074182    -9.5250748  
S0493        4.4388756    12.181338    -9.7126854  
S0494        4.5503567    12.30375     -9.8981499  
S0495        4.6666702    12.444907    -10.092204  
S0496        4.7799274    12.606203    -10.300036  
S0497        4.8779537    12.78896     -10.524534  
S0498        4.9517708    12.994795    -10.765475  
S0499        4.9809814    13.278534    -10.892522  
S0500        4.9888184    13.571291    -10.998809  
S0501        4.9874924    13.870404    -11.081658  
S0502        4.9929474    14.173985    -11.140243  
S0503        5.0110798    14.481679    -11.17426   
S0504        5.0431835    14.793459    -11.182638  
S0505        5.0573685    15.112244    -11.169965  
S0506        5.0882942    15.434775    -11.130685  
S0507        5.0996765    15.765027    -11.075978  
S0508        5.0497982    16.018503    -10.939375  
S0509        4.9860794    16.265169    -10.805116  
S0510        4.9249111    16.497931    -10.654433  
S0511        4.8269188    16.733156    -10.530685  
S0512        4.7261917    16.956786    -10.395145  
S0513        4.6106258    17.174309    -10.263023  
S0514        4.4739864    17.385785    -10.144698  
S0515        4.3399784    17.589896    -10.00322   
S0516        4.1745579    17.783926    -9.8888206  
S0517        3.9708977    17.943915    -9.7859184  
S0518        3.7611168    18.086317    -9.6920563  
S0519        3.5375732    18.19978     -9.6154976  
S0520        3.3284184    18.311971    -9.5238411  
S0521        3.1085829    18.393633    -9.4459419  
S0522        2.8874195    18.450632    -9.3714615  
S0523        2.6722843    18.500029    -9.2918037  
S0524        2.4600693    18.557925    -9.2087959  
S0525        2.243248     18.576231    -9.1339149  
S0526        1.9709032    18.523557    -9.0751869  
S0527        1.7187567    18.495284    -9.0239655  
S0528        1.4702164    18.474966    -9.00383    
S0529        1.2333972    18.416293    -9.0055405  
S0530        1.0441237    18.276364    -8.9925934  
S0531        0.87995291   18.100307    -8.988533   
S0532        0.73975925   17.889145    -8.9950462  
S0533        0.60994577   17.649107    -9.0209198  
S0534        0.50288272   17.219536    -9.2466057  
S0535        0.48897429   17.073082    -9.4339912  
S0536        0.47360368   16.926556    -9.6111092  
S0537        0.44126463   16.783896    -9.7769501  
S0538        0.41409979   16.637912    -9.9318291  
S0539        0.39973822   16.487576    -10.078036  
S0540        0.36819556   16.337924    -10.214808  
S0541        0.36169436   16.183884    -10.343758  
S0542        0.37023547   16.030728    -10.460181  
S0543        0.41493912   15.86692     -10.632365  
S0544        0.51381717   15.688586    -10.772079  
S0545        0.6196846    15.49485     -10.890732  
S0546        0.66567736   15.263283    -10.981129  
S0547        0.73539901   15.018709    -11.050188  
S0548        0.80266256   14.751314    -11.095739  
S0549        0.89428234   14.462361    -11.121989  
S0550        0.935777     14.135004    -11.113662  
S0551        0.87144899   13.789063    -11.064991  
S0552        0.8356986    13.478593    -10.930036  
S0553        0.85501213   13.198712    -10.784426  
S0554        0.87689133   12.956477    -10.607837  
S0555        0.97098303   12.740414    -10.448338  
S0556        1.0907192    12.557909    -10.281107  
S0557        1.2209213    12.412184    -10.086533  
S0558        1.3439864    12.306264    -9.8344002  
S0559        1.5059643    12.231562    -9.5789948  
S0560        -1.6482756   11.56858     -9.4969467  
S0561        -1.5883977   11.676213    -9.7174446  
S0562        -1.5464322   11.798315    -9.9081573  
S0563        -1.5180927   11.931733    -10.069006  
S0564        -1.5118402   12.077287    -10.199312  
S0565        -1.5118808   12.232486    -10.301783  
S0566        -1.5174602   12.398546    -10.376765  
S0567        -1.5238737   12.575826    -10.423615  
S0568        -1.5174733   12.762936    -10.43767   
S0569        -1.4997096   12.95784     -10.421066  
S0570        -1.4375887   13.158052    -10.402856  
S0571        -1.3706258   13.366858    -10.388461  
S0572        -1.3100176   13.586502    -10.38306   
S0573        -1.2525055   13.816801    -10.386494  
S0574        -1.2019648   14.058803    -10.401441  
S0575        -1.1345114   14.307085    -10.414619  
S0576        -1.0708118   14.566377    -10.437582  
S0577        -1.0011571   14.834705    -10.46544   
S0578        -1.0289905   15.065257    -10.383778  
S0579        -1.0251771   15.295235    -10.285072  
S0580        -0.9720273   15.515475    -10.173338  
S0581        -0.91979017  15.744803    -10.076083  
S0582        -0.95884819  16.001163    -10.01727   
S0583        -1.0179114   16.273813    -9.9766037  
S0584        -1.1018785   16.569598    -9.9579109  
S0585        -1.2491282   16.874988    -9.959597   
S0586        -1.5937161   17.255576    -10.081139  
S0587        -1.7524916   17.31768     -10.177694  
S0588        -1.9249239   17.351401    -10.259145  
S0589        -2.1048943   17.375153    -10.331705  
S0590        -2.2972908   17.373834    -10.390339  
S0591        -2.5012472   17.36759     -10.440923  
S0592        -2.7166443   17.31978     -10.472943  
S0593        -2.9409264   17.240971    -10.490831  
S0594        -3.1809074   17.171648    -10.502412  
S0595        -3.4376762   17.09404     -10.597686  
S0596        -3.6774467   17.018132    -10.692659  
S0597        -3.8886654   16.918596    -10.787469  
S0598        -4.0692932   16.801797    -10.883671  
S0599        -4.2301872   16.685875    -10.980193  
S0600        -4.3704266   16.56703     -11.076708  
S0601        -4.4897224   16.443805    -11.173195  
S0602        -4.5966827   16.32231     -11.271351  
S0603        -4.6721111   16.186433    -11.368847  
S0604        -4.6983383   15.915924    -11.717142  
S0605        -4.6698471   15.613885    -11.981835  
S0606        -4.6459629   15.323169    -12.180035  
S0607        -4.6489792   15.046252    -12.320024  
S0608        -4.6443916   14.776411    -12.388636  
S0609        -4.6449223   14.513258    -12.39031   
S0610        -4.6840218   14.256412    -12.339205  
S0611        -4.7841484   14.011794    -12.246259  
S0612        -4.9135662   13.784065    -12.098692  
S0613        -5.0178608   13.563959    -11.995782  
S0614        -5.0928715   13.332556    -11.868744  
S0615        -5.1208904   13.087225    -11.721356  
S0616        -5.1593956   12.844872    -11.566348  
S0617        -5.2158962   12.604488    -11.400572  
S0618        -5.2493183   12.357894    -11.219558  
S0619        -5.2814587   12.108446    -11.025233  
S0620        -5.3111721   11.854723    -10.817716  
S0621        -5.3146393   11.598585    -10.594939  
S0622        -5.2925396   11.420088    -10.396464  
S0623        -5.2187984   11.271455    -10.204749  
S0624        -5.1074673   11.140711    -10.02045   
S0625        -4.9528461   11.024287    -9.8413597  
S0626        -4.7410419   10.94886     -9.6704918  
S0627        -4.4731552   10.930425    -9.5163216  
S0628        -4.1666775   10.918724    -9.3698433  
S0629        -3.8206951   10.898981    -9.2193192  
S0630        -3.4325035   10.87748     -9.052858   
S0631        -3.2651268   10.849886    -9.0433624  
S0632        -3.0964708   10.855837    -9.0482384  
S0633        -2.9234913   10.85687     -9.0393204  
S0634        -2.7347054   10.856529    -9.0224922  
S0635        -2.5390188   10.909238    -9.0359299  
S0636        -2.340486    11.004691    -9.0705566  
S0637        -2.1424429   11.138217    -9.1211967  
S0638        -1.9402653   11.298518    -9.1808792  
