# Supplementary material for: Interspecific variation in the limb long bones among modern rhinoceroses—extent and drivers
Source: PeerJ. 2019 Sep 26;7:e7647. doi: 10.7717/peerj.7647 (PMC6766374; doi:10.7717/peerj.7647)
Supplement: Supplemental Information 9 [file peerj-07-7647-s009.zip › Femur/Dicerorhinus_sumatrensis_2004_23_Femur.pts]

Version 1.0
639
S0000        -4.0827896   -11.336115   19.840904   
S0001        -4.2966965   -16.445668   18.549863   
S0002        -2.3360161   -16.154749   17.140974   
S0003        -3.5108421   -13.427945   13.67908    
S0004        -4.8958385   -14.353635   13.841243   
S0005        -6.1416336   -9.3766937   15.922243   
S0006        2.1367846    -11.37028    19.926201   
S0007        1.7251614    -14.179166   19.843248   
S0008        5.304126     -11.284626   13.852089   
S0009        3.5082031    -4.0732567   5.4560741   
S0010        -5.761335    -4.8114571   6.3503922   
S0011        -4.5433064   0.45113311   1.0007736   
S0012        6.7168198    10.61491     -7.7467674  
S0013        2.5157694    8.1889359    -9.5075264  
S0014        -1.3884441   8.573613     -9.1843147  
S0015        -5.4152527   11.706905    -8.323085   
S0016        -1.6770803   12.816046    -1.8818283  
S0017        0.28387146   14.051256    -3.4834885  
S0018        3.0590065    11.964018    -0.69065704 
S0019        3.3363647    15.649893    -8.8666161  
S0020        1.6786034    15.076501    -9.1046478  
S0021        0.2971446    14.954373    -9.6635887  
S0022        -0.91579447  14.569145    -9.9157883  
S0023        -3.2806362   14.401088    -9.5950211  
S0024        -1.7198498   15.538051    -8.4782013  
S0025        -0.081847763 13.958443    -9.9976654  
S0026        2.3145714    14.507936    -9.4916084  
S0027        -2.4690195   -16.220532   16.875174   
S0028        -2.6332563   -16.230057   16.621671   
S0029        -2.7878757   -16.222653   16.383527   
S0030        -2.9059595   -16.212267   16.148346   
S0031        -3.0087225   -16.182974   15.91835    
S0032        -3.0891878   -16.138142   15.685545   
S0033        -3.1635168   -16.070265   15.456874   
S0034        -3.2731724   -15.960815   15.279794   
S0035        -3.3797829   -15.826926   15.135179   
S0036        -3.5383022   -15.737868   14.966454   
S0037        -3.7012539   -15.627162   14.80831    
S0038        -3.8591358   -15.50377    14.643906   
S0039        -4.017202    -15.366794   14.478746   
S0040        -4.184663    -15.205124   14.331801   
S0041        -4.3600555   -15.013828   14.208766   
S0042        -4.5363857   -14.798941   14.099442   
S0043        -4.711639    -14.575938   13.981285   
S0044        -4.9698849   -14.191501   13.760179   
S0045        -5.0609196   -14.024687   13.691983   
S0046        -5.1682209   -13.853923   13.635805   
S0047        -5.2853535   -13.674763   13.601826   
S0048        -5.4090103   -13.48774    13.593851   
S0049        -5.5651478   -13.310298   13.56879    
S0050        -5.7450092   -13.133452   13.541104   
S0051        -5.9349083   -12.949889   13.533437   
S0052        -6.1307171   -12.759309   13.558572   
S0053        -6.26688     -12.517133   13.590924   
S0054        -6.350687    -12.270094   13.717024   
S0055        -6.4611137   -12.052448   13.770171   
S0056        -6.603656    -11.861037   13.750288   
S0057        -6.7043236   -11.666209   13.80489    
S0058        -6.7728523   -11.473299   13.91143    
S0059        -6.7908432   -11.288388   14.109871   
S0060        -6.7739075   -11.126654   14.376761   
S0061        -6.8177933   -10.947668   14.487898   
S0062        -6.915136    -10.7466     14.682674   
S0063        -6.899099    -10.588708   14.952895   
S0064        -6.8872704   -10.413805   15.150775   
S0065        -6.8706734   -10.223505   15.316245   
S0066        -6.8117699   -10.035783   15.470757   
S0067        -6.7474686   -9.8101768   15.601123   
S0068        -6.5915565   -9.6226143   15.726553   
S0069        -6.3839436   -9.4537315   15.833118   
S0070        -5.8858356   -9.3794899   16.165556   
S0071        -5.6374058   -9.4804703   16.404398   
S0072        -5.3877071   -9.5584496   16.642659   
S0073        -5.1220852   -9.5697174   16.8967     
S0074        -4.8724445   -9.6740372   17.135091   
S0075        -4.6180588   -9.7693588   17.37849    
S0076        -4.3586132   -9.8595108   17.627148   
S0077        -4.0937321   -9.9439102   17.880765   
S0078        -3.828669    -10.040531   18.133966   
S0079        -3.6839718   -10.145382   18.343593   
S0080        -3.5201103   -10.25367    18.551631   
S0081        -3.3317829   -10.339878   18.761874   
S0082        -3.1241314   -10.427343   18.972595   
S0083        -2.9015739   -10.53811    19.182176   
S0084        -2.6791389   -10.727471   19.372125   
S0085        -2.4422329   -10.936322   19.556487   
S0086        -2.1844347   -11.147659   19.746857   
S0087        -1.9173666   -11.396293   19.924696   
S0088        -1.7482882   -11.755782   20.11127    
S0089        -1.6428461   -12.125063   20.219624   
S0090        -1.5910887   -12.475904   20.270927   
S0091        -1.6017866   -12.802446   20.252455   
S0092        -1.6578375   -13.106709   20.185175   
S0093        -1.7653856   -13.386475   20.056502   
S0094        -1.9284557   -13.630186   19.847028   
S0095        -2.1053209   -13.895818   19.644431   
S0096        -2.3231792   -14.198495   19.46701    
S0097        -2.3477377   -14.45636    19.329047   
S0098        -2.3677925   -14.721214   19.190422   
S0099        -2.3876108   -14.966994   19.010968   
S0100        -2.3617714   -15.233214   18.835791   
S0101        -2.3495134   -15.462424   18.59003    
S0102        -2.3113028   -15.692548   18.311163   
S0103        -2.2798326   -15.899896   17.975542   
S0104        -2.3029194   -16.043849   17.575194   
S0105        1.7289875    -13.874782   19.986578   
S0106        1.7424036    -13.582111   20.121928   
S0107        1.7554838    -13.30049    20.25788    
S0108        1.8084774    -13.01935    20.357747   
S0109        1.8620077    -12.746485   20.456888   
S0110        1.941334     -12.479093   20.532988   
S0111        2.0465803    -12.220102   20.586626   
S0112        2.1558935    -11.964993   20.63546    
S0113        2.2986307    -11.7228     20.656599   
S0114        2.6125998    -11.471164   20.820164   
S0115        2.916465     -11.222851   20.945859   
S0116        3.2259613    -10.991998   21.019292   
S0117        3.5378403    -10.783218   21.040663   
S0118        3.8337749    -10.575749   21.028252   
S0119        4.1204205    -10.375381   20.976112   
S0120        4.3953548    -10.173814   20.888249   
S0121        4.6621494    -9.9739388   20.761148   
S0122        4.9294834    -9.8091026   20.580238   
S0123        5.1135059    -9.6927986   20.399245   
S0124        5.3150776    -9.599398    20.213605   
S0125        5.5277031    -9.5124535   20.02309    
S0126        5.7550419    -9.4420166   19.822713   
S0127        6.0001232    -9.3885384   19.61123    
S0128        6.2696804    -9.3765953   19.388747   
S0129        6.5604866    -9.4121696   19.157362   
S0130        6.8703178    -9.4686928   18.916814   
S0131        7.187233     -9.579512    18.668436   
S0132        7.3964439    -9.7083107   18.446437   
S0133        7.5956886    -9.8643578   18.195248   
S0134        7.7521263    -10.092062   17.948608   
S0135        7.8619949    -10.378291   17.729041   
S0136        7.912822     -10.720183   17.561818   
S0137        8.0808578    -10.990128   17.190179   
S0138        8.1474152    -11.355997   16.927597   
S0139        8.1642303    -11.769525   16.696992   
S0140        8.1540176    -12.217138   16.45984    
S0141        7.9639954    -12.649557   16.144374   
S0142        7.7593544    -13.060222   15.96678    
S0143        7.5785614    -13.395973   15.926947   
S0144        7.4623306    -13.651294   15.949339   
S0145        7.4105278    -13.837286   16.016048   
S0146        7.420285     -13.964656   16.120796   
S0147        7.4862694    -14.034047   16.272237   
S0148        7.6166504    -14.0619     16.457687   
S0149        7.8286659    -14.066203   16.674658   
S0150        7.8660614    -14.357803   16.997935   
S0151        7.8578911    -14.599345   17.26153    
S0152        7.8058189    -14.796378   17.463538   
S0153        7.7301483    -14.972487   17.58244    
S0154        7.623912     -15.119484   17.625398   
S0155        7.499807     -15.249577   17.580048   
S0156        7.3506203    -15.354868   17.454337   
S0157        7.1629135    -15.422815   17.260735   
S0158        6.9306259    -15.44837    17.003049   
S0159        6.8294716    -15.170105   16.778429   
S0160        6.7139946    -14.98382    16.568259   
S0161        6.6268059    -14.89165    16.344753   
S0162        6.5350754    -14.868156   16.125885   
S0163        6.3639313    -14.880164   15.966519   
S0164        6.0946224    -14.916623   15.893773   
S0165        5.7902191    -15.016481   15.844054   
S0166        5.4297859    -15.167009   15.839711   
S0167        5.0129955    -15.349011   15.906221   
S0168        4.6382538    -15.198889   15.798201   
S0169        4.2975597    -15.108217   15.727385   
S0170        3.9863895    -15.057349   15.717935   
S0171        3.6969162    -15.058792   15.750871   
S0172        3.4404663    -15.083104   15.876489   
S0173        3.2148151    -15.141051   16.077705   
S0174        2.9953461    -15.269551   16.320778   
S0175        2.8422434    -15.381813   16.687984   
S0176        2.7366335    -15.506979   17.126096   
S0177        2.5295786    -15.471216   17.500238   
S0178        2.3541065    -15.396561   17.858498   
S0179        2.1899017    -15.310741   18.196445   
S0180        2.0625286    -15.180168   18.516121   
S0181        1.9496872    -15.033574   18.817426   
S0182        1.8627207    -14.857014   19.099263   
S0183        1.7927727    -14.659586   19.365515   
S0184        1.7606091    -14.422986   19.603084   
S0185        5.2457855    -11.049891   13.611012   
S0186        5.1772682    -10.82915    13.364415   
S0187        5.0887161    -10.626398   13.110435   
S0188        5.0290752    -10.429078   12.8552     
S0189        4.9830509    -10.239491   12.596906   
S0190        4.910323     -10.070045   12.330457   
S0191        4.8319038    -9.9145363   12.058875   
S0192        4.751342     -9.7715569   11.782854   
S0193        4.6778732    -9.6394997   11.501949   
S0194        4.6508533    -9.3548103   11.271041   
S0195        4.6441944    -9.0633713   11.037428   
S0196        4.6151844    -8.772541    10.798544   
S0197        4.6257244    -8.4711998   10.561007   
S0198        4.5998611    -8.1732254   10.312953   
S0199        4.5663006    -7.872403    10.057354   
S0200        4.5096497    -7.5691811   9.7903534   
S0201        4.5715233    -7.2460533   9.5499657   
S0202        4.6414005    -6.9222542   9.3077461   
S0203        4.7156395    -6.4417091   9.0726555   
S0204        4.6704742    -6.021043    8.762458    
S0205        4.6509533    -5.613541    8.436235    
S0206        4.5434605    -5.2729889   8.0414963   
S0207        4.4436058    -4.9354752   7.6252831   
S0208        4.3221485    -4.6187279   7.1635315   
S0209        4.2066418    -4.3078125   6.6441833   
S0210        3.931591     -4.1408661   6.0488049   
S0211        -5.9202751   -4.723045    6.3690636   
S0212        -6.0852627   -4.6213329   6.3933216   
S0213        -6.2674435   -4.4820644   6.4064705   
S0214        -6.4448624   -4.4131214   6.4584183   
S0215        -6.607943    -4.3798065   6.5552505   
S0216        -6.791217    -4.3043076   6.6426056   
S0217        -6.9921333   -4.2113174   6.7288109   
S0218        -7.2112335   -4.0711361   6.7717384   
S0219        -7.4235603   -3.9452805   6.8335205   
S0220        -7.5054596   -3.8477413   7.2348808   
S0221        -7.5515038   -3.6240963   7.4906914   
S0222        -7.5728279   -3.3647751   7.5015999   
S0223        -7.5836655   -3.1404003   7.4303833   
S0224        -7.584758    -2.9244385   7.3735718   
S0225        -7.5739189   -2.6938475   7.3177322   
S0226        -7.5505821   -2.4431528   7.2412903   
S0227        -7.5222473   -2.1621029   7.1553925   
S0228        -7.4959625   -1.8541981   7.0478165   
S0229        -7.4861099   -1.58903     6.9398186   
S0230        -7.482737    -1.3327027   6.8151138   
S0231        -7.4922966   -1.076247    6.6874939   
S0232        -7.4980522   -0.84070959  6.5202988   
S0233        -7.511084    -0.61147876  6.3377228   
S0234        -7.528109    -0.39281645  6.1326584   
S0235        -7.5454185   -0.19242786  5.8973568   
S0236        -7.564534    -0.010243779 5.6351414   
S0237        -7.5958374   0.17977402   5.367635    
S0238        -7.5738373   0.36602848   5.0768822   
S0239        -7.5411003   0.53220477   4.7851212   
S0240        -7.4952202   0.67210307   4.4868591   
S0241        -7.4297607   0.77331862   4.1804134   
S0242        -7.3374626   0.81526031   3.8688507   
S0243        -7.241555    0.84781895   3.5548458   
S0244        -7.1442764   0.90688162   3.2293724   
S0245        -7.0178482   0.88949432   2.9020525   
S0246        -6.8783417   0.83184528   2.571423    
S0247        -6.6756729   0.83233528   2.3072916   
S0248        -6.4640671   0.8000556    2.0679276   
S0249        -6.2380146   0.74543171   1.8515059   
S0250        -5.9940903   0.66175661   1.6639652   
S0251        -5.7338345   0.60365496   1.4938877   
S0252        -5.4608776   0.56984062   1.3337744   
S0253        -5.1796555   0.54620543   1.1691234   
S0254        -4.8590954   0.48354235   1.1110107   
S0255        -5.901149    -9.4026497   15.746877   
S0256        -5.6519283   -9.3569756   15.526357   
S0257        -5.3938648   -9.2742966   15.259564   
S0258        -5.1194569   -9.2095352   14.933961   
S0259        -4.832843    -9.0781563   14.558182   
S0260        -4.5385429   -8.8667625   14.138661   
S0261        -4.2325146   -8.6056641   13.669485   
S0262        -3.9153576   -8.2915161   13.15163    
S0263        -3.5999546   -7.8984131   12.598059   
S0264        -3.3255669   -7.5605438   12.155505   
S0265        -3.0692251   -7.2084053   11.72515    
S0266        -2.8318567   -6.8418694   11.307108   
S0267        -2.6085676   -6.4686127   10.897589   
S0268        -2.4009314   -6.0859657   10.497916   
S0269        -2.2070707   -5.6960396   10.106845   
S0270        -2.0245146   -5.3011269   9.7226273   
S0271        -1.8744612   -4.878231    9.3600754   
S0272        -1.7256372   -4.4612499   8.9972275   
S0273        -1.5143281   -3.9712429   8.6101578   
S0274        -1.3556901   -3.4556015   8.2523323   
S0275        -1.2187967   -2.945491    7.9008987   
S0276        -1.1012043   -2.4436825   7.5537415   
S0277        -0.99201622  -1.9608353   7.2007095   
S0278        -0.90258694  -1.4857244   6.8517677   
S0279        -0.83255863  -1.0188308   6.5065689   
S0280        -0.78069439  -0.56131735  6.1639381   
S0281        -0.74427285  -0.11518617  5.8215031   
S0282        -0.65068426  0.39512296   5.502039    
S0283        -0.57982807  0.89495106   5.1943516   
S0284        -0.51320558  1.3701201    4.8801559   
S0285        -0.46646547  1.8326447    4.5750942   
S0286        -0.43999219  2.2830509    4.2804424   
S0287        -0.42699347  2.7159651    3.988591    
S0288        -0.42528348  3.1294455    3.6965225   
S0289        -0.43540626  3.5237312    3.4045818   
S0290        -0.46457119  3.9050629    3.1219307   
S0291        -0.46965742  4.2836937    2.8617968   
S0292        -0.4830493   4.6547634    2.6065136   
S0293        -0.50365605  5.0172958    2.3547215   
S0294        -0.52906146  5.3691002    2.1030525   
S0295        -0.56301479  5.7135822    1.8567293   
S0296        -0.60129285  6.0470322    1.6098829   
S0297        -0.65285611  6.3770206    1.3749116   
S0298        -0.71037192  6.6971001    1.1414718   
S0299        -0.76768293  7.0028351    0.90158529  
S0300        -0.79851279  7.3050148    0.69467955  
S0301        -0.83522387  7.6120888    0.49039288  
S0302        -0.872264    7.9198547    0.28141875  
S0303        -0.91183119  8.2300575    0.070741123 
S0304        -0.95381327  8.5426254    -0.14172416 
S0305        -0.99101315  8.8514061    -0.3665832  
S0306        -1.0333673   9.1648911    -0.5894156  
S0307        -1.0787767   9.4813133    -0.81313238 
S0308        -1.1319842   9.8044823    -1.0300945  
S0309        -1.1896986   10.09217     -1.2145874  
S0310        -1.2466578   10.38914     -1.3792524  
S0311        -1.2960041   10.691811    -1.533296   
S0312        -1.3426439   11.005322    -1.6700064  
S0313        -1.3882184   11.332465    -1.7890411  
S0314        -1.4349227   11.676576    -1.8904127  
S0315        -1.4968508   12.043044    -1.950386   
S0316        -1.5749579   12.427681    -1.9612963  
S0317        2.1298336    -11.274574   19.585001   
S0318        2.0471411    -11.057204   19.268259   
S0319        1.966116     -10.835078   18.961885   
S0320        1.9178793    -10.672415   18.644446   
S0321        1.8944548    -10.572863   18.306883   
S0322        1.8542934    -10.44668    17.979675   
S0323        1.7972111    -10.273823   17.675151   
S0324        1.7352226    -10.062998   17.393488   
S0325        1.6898117    -9.9200806   17.085352   
S0326        1.671953     -9.6442062   16.726288   
S0327        1.6528215    -9.372628    16.367134   
S0328        1.6278109    -9.1352043   15.984399   
S0329        1.5959213    -8.8812454   15.608276   
S0330        1.5589508    -8.6081261   15.242325   
S0331        1.5186301    -8.314798    14.888803   
S0332        1.4714024    -8.0211967   14.53215    
S0333        1.4186968    -7.7190056   14.178957   
S0334        1.3638976    -7.3968102   13.838828   
S0335        1.3235953    -7.0794724   13.498561   
S0336        1.292157     -6.740448    13.144716   
S0337        1.2693416    -6.3802986   12.776638   
S0338        1.2492741    -6.0183853   12.374261   
S0339        1.2468876    -5.6050594   11.988147   
S0340        1.2488921    -5.1846832   11.572803   
S0341        1.2624446    -4.731472    11.155202   
S0342        1.2804382    -4.2736423   10.705151   
S0343        1.3064002    -3.8005779   10.234417   
S0344        1.393096     -3.3535091   9.8205544   
S0345        1.4617382    -2.9216341   9.3811569   
S0346        1.5153619    -2.4861309   8.9356049   
S0347        1.55222      -2.050926    8.4796082   
S0348        1.5800109    -1.5914628   8.0395332   
S0349        1.5912221    -1.1314277   7.590007    
S0350        1.5893291    -0.66066942  7.1419724   
S0351        1.5745212    -0.17940676  6.6952194   
S0352        1.5501842    0.31818705   6.2560158   
S0353        1.5785398    0.74890566   5.8670509   
S0354        1.5985486    1.1770212    5.4880196   
S0355        1.6144688    1.6095604    5.1266277   
S0356        1.6253317    2.0448256    4.7811798   
S0357        1.6236914    2.4736166    4.4403324   
S0358        1.6182125    2.9070433    4.1170406   
S0359        1.6066101    3.3419903    3.8072918   
S0360        1.5940926    3.7846909    3.520438    
S0361        1.5774706    4.2315815    3.2526699   
S0362        1.6149048    4.5919136    3.0041971   
S0363        1.6490993    4.9612095    2.7564947   
S0364        1.6763037    5.3361523    2.5026619   
S0365        1.7078375    5.7273338    2.264109    
S0366        1.7401957    6.1309235    2.0335955   
S0367        1.7697016    6.5439911    1.8046211   
S0368        1.7915936    6.9626411    1.5688615   
S0369        1.8067629    7.3872391    1.327708    
S0370        1.8176031    7.8191963    1.0849711   
S0371        1.851133     8.3807411    0.7839673   
S0372        1.9071415    8.9127968    0.50191865  
S0373        1.9953556    9.4229897    0.25384462  
S0374        2.1037279    9.9049927    0.02604214  
S0375        2.2234179    10.360242    -0.19228747 
S0376        2.3656105    10.799556    -0.39502089 
S0377        2.5459251    11.230708    -0.57214952 
S0378        2.777602     11.648552    -0.70467753 
S0379        -1.5247754   12.976297    -1.9628126  
S0380        -1.3616163   13.172517    -2.3128633  
S0381        -1.2248675   13.347701    -2.5954548  
S0382        -1.0247178   13.49761     -2.7900578  
S0383        -0.82706432  13.638283    -2.98578    
S0384        -0.61557608  13.7689      -3.1758352  
S0385        -0.37390251  13.892018    -3.3707954  
S0386        -0.054609179 13.998627    -3.5281982  
S0387        0.55438743   14.026003    -3.3484894  
S0388        0.80112963   13.987917    -3.1826418  
S0389        0.99875574   13.938095    -2.9742922  
S0390        1.1715802    13.882742    -2.7664373  
S0391        1.330406     13.821614    -2.5618347  
S0392        1.4656112    13.753189    -2.349404   
S0393        1.5554846    13.673584    -2.1207489  
S0394        1.6522991    13.59133     -1.8964048  
S0395        1.723811     13.502295    -1.6612358  
S0396        1.7969902    13.360333    -1.4208697  
S0397        1.8584314    13.207378    -1.1992151  
S0398        1.9689608    13.051598    -1.0219458  
S0399        2.1112112    12.888298    -0.88969784 
S0400        2.2546011    12.716614    -0.77453675 
S0401        2.4361822    12.540681    -0.71788273 
S0402        2.629204     12.360852    -0.69120731 
S0403        2.8272095    12.15537     -0.64891748 
S0404        3.2640751    11.756585    -1.0554483  
S0405        3.4417225    11.732587    -1.4997458  
S0406        3.5895214    11.802226    -1.8803574  
S0407        3.7142704    11.927558    -2.1897022  
S0408        3.8434948    12.061852    -2.4475475  
S0409        3.9716339    12.232684    -2.6638565  
S0410        4.1064857    12.445062    -2.8427687  
S0411        4.2499702    12.714381    -2.9810644  
S0412        4.318779     13.060745    -3.05446    
S0413        4.3096947    13.380743    -3.1067099  
S0414        4.3483517    13.672853    -3.192728   
S0415        4.374295     13.940297    -3.299337   
S0416        4.3581177    14.189249    -3.4071239  
S0417        4.3276371    14.415657    -3.529171   
S0418        4.2784481    14.619925    -3.6634567  
S0419        4.2298786    14.798976    -3.8218002  
S0420        4.1664585    14.955635    -3.9943424  
S0421        4.0929703    15.089854    -4.1825928  
S0422        4.0617516    15.30453     -4.2885403  
S0423        4.0164246    15.490926    -4.4151951  
S0424        3.9622307    15.645633    -4.5653934  
S0425        3.9114277    15.770352    -4.7432373  
S0426        3.8565655    15.864677    -4.9478359  
S0427        3.8195045    15.933961    -5.183379   
S0428        3.794912     15.976816    -5.4478901  
S0429        3.7859234    15.991571    -5.740406   
S0430        3.788131     15.975085    -6.0593311  
S0431        3.7851543    15.92641     -6.3225155  
S0432        3.7905891    15.870541    -6.598262   
S0433        3.8117519    15.819925    -6.8799858  
S0434        3.8310982    15.781419    -7.171656   
S0435        3.8489426    15.759674    -7.4813408  
S0436        3.8466286    15.753198    -7.8226105  
S0437        3.7935543    15.751923    -8.2031754  
S0438        3.5894436    15.708621    -8.5601578  
S0439        3.1912146    15.65667     -8.9389999  
S0440        3.0096144    15.625107    -8.9518738  
S0441        2.8333546    15.589972    -8.9861664  
S0442        2.6537737    15.533569    -8.9994644  
S0443        2.4708851    15.464375    -9.0122536  
S0444        2.28517      15.366733    -8.9850372  
S0445        2.0842703    15.254976    -8.9534485  
S0446        1.8682289    15.155812    -8.9864799  
S0447        1.5364548    15.027911    -9.1759697  
S0448        1.3889228    14.984961    -9.2407028  
S0449        1.2259497    14.940099    -9.2702614  
S0450        1.0627446    14.906795    -9.3018181  
S0451        0.90449944   14.889133    -9.3500427  
S0452        0.756358     14.892322    -9.4380623  
S0453        0.60931845   14.909465    -9.543071   
S0454        0.45483856   14.930565    -9.6219429  
S0455        0.02732726   15.282689    -9.6386993  
S0456        -0.21791694  15.57496     -9.5449226  
S0457        -0.42405496  15.820364    -9.3778999  
S0458        -0.60826511  16.051256    -9.2065086  
S0459        -0.76273532  16.252243    -8.9949898  
S0460        -0.85784388  16.404727    -8.7164268  
S0461        -0.94883165  16.552292    -8.4353607  
S0462        -1.0463465   16.686624    -8.1353561  
S0463        -1.1400369   16.790935    -7.7940269  
S0464        -1.2791278   16.775768    -7.3331551  
S0465        -1.4140922   16.731888    -6.8885513  
S0466        -1.549607    16.659949    -6.4612999  
S0467        -1.6816317   16.558862    -6.0502216  
S0468        -1.7963097   16.426613    -5.6518574  
S0469        -1.9147171   16.265761    -5.2715157  
S0470        -2.0062403   16.073547    -4.9016472  
S0471        -2.1044918   15.852467    -4.5505642  
S0472        -2.1706167   15.601953    -4.2085781  
S0473        -2.2913824   15.299687    -3.7337196  
S0474        -2.3595583   14.995264    -3.3099487  
S0475        -2.3511993   14.694249    -2.9346504  
S0476        -2.3442667   14.385397    -2.6218145  
S0477        -2.3044142   14.072453    -2.3616327  
S0478        -2.2087215   13.760526    -2.1550022  
S0479        -2.0717987   13.447029    -2.0038158  
S0480        -1.9165697   13.123863    -1.8809755  
S0481        2.7776728    8.0593468    -9.377903   
S0482        3.0443785    7.9544098    -9.2832863  
S0483        3.3270954    7.8872429    -9.2813278  
S0484        3.5918201    7.8409042    -9.2676704  
S0485        3.8527626    7.8206497    -9.280233   
S0486        4.1108006    7.8267715    -9.3210213  
S0487        4.3667397    7.8590988    -9.3896317  
S0488        4.6439354    7.9091019    -9.4576355  
S0489        4.8717987    8.0042656    -9.6167084  
S0490        5.0324265    8.110611     -9.742836   
S0491        5.1740295    8.2247734    -9.8840813  
S0492        5.2811558    8.3442276    -10.048185  
S0493        5.3670597    8.46782      -10.225877  
S0494        5.4242931    8.5943481    -10.420335  
S0495        5.4630142    8.7260788    -10.626817  
S0496        5.4758202    8.8625999    -10.848647  
S0497        5.5003788    9.0115822    -11.07234   
S0498        5.5375626    9.169841     -11.298686  
S0499        5.5626556    9.4574623    -11.41954   
S0500        5.6092014    9.7505524    -11.503717  
S0501        5.6520882    10.046679    -11.560833  
S0502        5.6846008    10.3467      -11.595769  
S0503        5.7288761    10.649265    -11.594836  
S0504        5.7824379    10.953235    -11.558057  
S0505        5.8185528    11.262619    -11.505135  
S0506        5.8472408    11.576968    -11.429907  
S0507        5.8552711    11.900042    -11.343292  
S0508        5.8729328    12.185442    -11.274346  
S0509        5.8833668    12.457143    -11.185445  
S0510        5.8584206    12.721319    -11.099438  
S0511        5.8188358    12.974994    -10.998953  
S0512        5.7453785    13.220828    -10.900175  
S0513        5.6482224    13.458243    -10.794366  
S0514        5.5212627    13.687108    -10.686909  
S0515        5.3694462    13.908284    -10.57331   
S0516        5.1768356    14.114444    -10.468988  
S0517        4.9841343    14.295987    -10.396261  
S0518        4.786356     14.450366    -10.334721  
S0519        4.590036     14.575317    -10.27281   
S0520        4.3984249    14.668626    -10.206053  
S0521        4.2234943    14.749908    -10.133065  
S0522        4.0588848    14.811125    -10.056345  
S0523        3.9034302    14.842245    -9.9746117  
S0524        3.7576313    14.884445    -9.8953865  
S0525        3.6228882    14.873622    -9.8068939  
S0526        3.4568348    14.844316    -9.7692711  
S0527        3.2791725    14.863425    -9.7447647  
S0528        3.0938927    14.903154    -9.7409737  
S0529        2.9337761    14.886992    -9.7153648  
S0530        2.7999565    14.829172    -9.6682678  
S0531        2.6836458    14.75396     -9.6152977  
S0532        2.5639187    14.682277    -9.5739128  
S0533        2.404475     14.624435    -9.549678   
S0534        2.2580513    14.322256    -9.5288177  
S0535        2.2234621    14.108601    -9.5786102  
S0536        2.1792618    13.880107    -9.6449028  
S0537        2.1410627    13.630151    -9.7180801  
S0538        2.0733093    13.373378    -9.8158653  
S0539        1.974135     13.110727    -9.941539   
S0540        1.8735266    12.829198    -10.079183  
S0541        1.7578577    12.534407    -10.237659  
S0542        1.5593679    12.258258    -10.449132  
S0543        1.5451341    11.980163    -10.735395  
S0544        1.5847652    11.690311    -10.946324  
S0545        1.6149214    11.413709    -11.109186  
S0546        1.6298656    11.146738    -11.22355   
S0547        1.662442     10.890798    -11.28691   
S0548        1.6661943    10.639668    -11.302025  
S0549        1.6442148    10.394218    -11.263763  
S0550        1.606151     10.159058    -11.169061  
S0551        1.596899     9.9289886    -11.031826  
S0552        1.6016214    9.6454185    -10.921896  
S0553        1.6289354    9.3829834    -10.800528  
S0554        1.6612261    9.1504349    -10.654779  
S0555        1.7025993    8.9477676    -10.480171  
S0556        1.7799227    8.7638435    -10.291541  
S0557        1.912299     8.5909416    -10.108197  
S0558        2.0935471    8.4333       -9.9327263  
S0559        2.2955439    8.3003937    -9.7362434  
S0560        -1.4608798   8.6180031    -9.3867485  
S0561        -1.5185755   8.7085464    -9.5572014  
S0562        -1.5505723   8.8351974    -9.7029732  
S0563        -1.5149024   8.9758698    -9.8284828  
S0564        -1.435419    9.1447456    -9.9270103  
S0565        -1.3476366   9.3600861    -9.9986389  
S0566        -1.2575026   9.6278252    -10.047228  
S0567        -1.0911225   9.9052841    -10.068814  
S0568        -0.86733274  10.197197    -10.061916  
S0569        -0.73697886  10.319882    -10.199463  
S0570        -0.60055642  10.458382    -10.298412  
S0571        -0.45655961  10.614926    -10.359673  
S0572        -0.33334475  10.804434    -10.383208  
S0573        -0.243557    11.028734    -10.369353  
S0574        -0.15101912  11.271486    -10.318723  
S0575        -0.048006853 11.531831    -10.230644  
S0576        0.081719822  11.806882    -10.100368  
S0577        0.18694726   12.112192    -9.9332306  
S0578        0.22857227   12.368462    -10.001588  
S0579        0.28239274   12.633701    -10.039984  
S0580        0.2396677    12.872327    -10.092996  
S0581        0.17179585   13.077083    -10.136795  
S0582        0.084493822  13.251979    -10.165009  
S0583        0.0058377445 13.420743    -10.163425  
S0584        -0.025194645 13.610645    -10.124514  
S0585        -0.044428355 13.796065    -10.06697   
S0586        -0.16414695  14.11727     -10.078344  
S0587        -0.30843394  14.244295    -10.159196  
S0588        -0.47818966  14.318858    -10.223463  
S0589        -0.64868217  14.333981    -10.266445  
S0590        -0.81348219  14.298291    -10.295589  
S0591        -0.99591331  14.276816    -10.345934  
S0592        -1.1931307   14.228087    -10.39549   
S0593        -1.4156758   14.182655    -10.454043  
S0594        -1.6494684   14.10524     -10.504358  
S0595        -1.9095549   14.073631    -10.542978  
S0596        -2.1448265   14.007248    -10.592867  
S0597        -2.3615623   13.938884    -10.661189  
S0598        -2.5585939   13.862967    -10.74718   
S0599        -2.7372524   13.78056     -10.851603  
S0600        -2.8969637   13.683414    -10.972276  
S0601        -3.0384977   13.570671    -11.108924  
S0602        -3.1508453   13.426575    -11.255325  
S0603        -3.2311886   13.261124    -11.413895  
S0604        -3.3232113   13.001184    -11.685934  
S0605        -3.4346783   12.751655    -11.898094  
S0606        -3.5602417   12.506659    -12.047684  
S0607        -3.6742249   12.254487    -12.136342  
S0608        -3.7831043   12.001185    -12.164664  
S0609        -3.9175514   11.758816    -12.130451  
S0610        -4.0676941   11.522263    -12.034557  
S0611        -4.2237019   11.28779     -11.876582  
S0612        -4.4030415   11.062259    -11.662832  
S0613        -4.5662479   10.732398    -11.50705   
S0614        -4.6454742   10.403919    -11.303193  
S0615        -4.6724209   10.092747    -11.081702  
S0616        -4.7267498   9.8307495    -10.85623   
S0617        -4.8016827   9.6133675    -10.620699  
S0618        -4.8732792   9.4336349    -10.371561  
S0619        -4.9540714   9.2933487    -10.109534  
S0620        -5.0470478   9.1892021    -9.8360977  
S0621        -5.131517    9.1219727    -9.5482742  
S0622        -5.1316303   8.9607674    -9.1966286  
S0623        -5.0531933   8.8205574    -8.881488   
S0624        -4.909351    8.7226486    -8.6221992  
S0625        -4.7313126   8.6457535    -8.4222931  
S0626        -4.5138794   8.5994728    -8.2868454  
S0627        -4.2684933   8.5524918    -8.2016258  
S0628        -3.9951229   8.477581     -8.1439789  
S0629        -3.6771168   8.4276665    -8.1432556  
S0630        -3.3190529   8.3841652    -8.185614   
S0631        -3.0271065   8.3161461    -8.2732933  
S0632        -2.7556545   8.2773933    -8.3743607  
S0633        -2.5035885   8.2563217    -8.4762047  
S0634        -2.269454    8.2540344    -8.5799591  
S0635        -2.0587484   8.2796204    -8.6943062  
S0636        -1.8627373   8.3203575    -8.8076279  
S0637        -1.6929863   8.3902077    -8.929007   
S0638        -1.5259831   8.4660439    -9.0525009  
