# Supplementary material for: Interspecific variation in the limb long bones among modern rhinoceroses—extent and drivers
Source: PeerJ. 2019 Sep 26;7:e7647. doi: 10.7717/peerj.7647 (PMC6766374; doi:10.7717/peerj.7647)
Supplement: Supplemental Information 9 [file peerj-07-7647-s009.zip › Femur/Dicerorhinus_sumatrensis_29568_Femur_miroir.pts]

Version 1.0
639
S0000        10.060451    -1.1540708   -47.435725  
S0001        13.096169    0.13107741   -43.906721  
S0002        12.285545    -0.84015839  -44.083536  
S0003        8.8187188    2.9283004    -41.985875  
S0004        9.6809044    4.0132567    -43.890464  
S0005        6.5620542    2.3637138    -46.684948  
S0006        8.4091239    -5.3383388   -43.627369  
S0007        10.712235    -5.5704549   -43.252432  
S0008        7.317742     -4.6945244   -37.684608  
S0009        -0.23375228  1.670571     -33.939028  
S0010        0.64765662   9.9987477    -40.916422  
S0011        -3.4908928   11.725923    -37.193948  
S0012        -15.01112    10.31267     -23.702879  
S0013        -13.141352   15.018575    -25.662953  
S0014        -13.292292   16.583057    -28.028736  
S0015        -15.760767   18.353371    -32.120681  
S0016        -17.07866    11.154214    -33.095556  
S0017        -18.123382   10.731639    -31.581312  
S0018        -16.05147    7.5989857    -31.003705  
S0019        -20.137189   12.926203    -25.974727  
S0020        -19.697776   14.354901    -26.921591  
S0021        -20.203267   15.95289     -28.222576  
S0022        -18.963277   16.785835    -28.172132  
S0023        -18.531898   18.44673     -29.555911  
S0024        -19.771451   16.401087    -29.411337  
S0025        -18.433708   15.84225     -27.425876  
S0026        -18.681259   14.34058     -26.098725  
S0027        12.567395    -0.5811994   -43.8196    
S0028        12.714708    -0.23308755  -43.64568   
S0029        12.827189    0.076971628  -43.463454  
S0030        12.835535    0.39286087   -43.333447  
S0031        12.784187    0.69271503   -43.225002  
S0032        12.71781     0.97668171   -43.093824  
S0033        12.588023    1.2572072    -42.977399  
S0034        12.381642    1.53327      -42.896441  
S0035        12.112753    1.8034402    -42.835093  
S0036        11.881503    2.0901497    -42.819762  
S0037        11.633231    2.3727331    -42.891192  
S0038        11.351518    2.6093587    -43.028495  
S0039        11.078316    2.8513942    -43.143359  
S0040        10.805234    3.0926822    -43.264207  
S0041        10.533131    3.3359416    -43.39588   
S0042        10.259365    3.5772417    -43.543515  
S0043        9.965498     3.7876956    -43.710765  
S0044        9.5742613    4.0689312    -44.051209  
S0045        9.4650932    4.1276578    -44.204596  
S0046        9.3482696    4.1640475    -44.351819  
S0047        9.2233509    4.1412245    -44.498065  
S0048        9.1135859    4.1728467    -44.635773  
S0049        9.0039648    4.1907154    -44.769242  
S0050        8.8927522    4.1865967    -44.900224  
S0051        8.7820098    4.1837927    -45.02587   
S0052        8.6831257    4.2185668    -45.140088  
S0053        8.5326791    4.2213436    -45.253265  
S0054        8.3971381    4.17623      -45.356336  
S0055        8.2723476    4.1615549    -45.463404  
S0056        8.1399076    4.1619372    -45.586988  
S0057        8.013735     4.1090749    -45.706555  
S0058        7.892286     4.0300079    -45.826459  
S0059        7.7850118    3.9059959    -45.937529  
S0060        7.6926604    3.7374336    -46.040598  
S0061        7.6099008    3.5328791    -46.141884  
S0062        7.5181253    3.4527183    -46.241003  
S0063        7.4105464    3.3722218    -46.337211  
S0064        7.3184446    3.2362949    -46.406785  
S0065        7.2360091    3.0766986    -46.45825   
S0066        7.1162514    2.953082     -46.521398  
S0067        6.9748551    2.8314445    -46.581611  
S0068        6.8253666    2.6960332    -46.630165  
S0069        6.6654183    2.5491795    -46.66726   
S0070        6.493859     2.0222446    -46.699709  
S0071        6.4262912    1.6590452    -46.724629  
S0072        6.5169036    1.2924135    -46.710098  
S0073        6.613078     0.92773894   -46.69539   
S0074        6.7301244    0.5570143    -46.679544  
S0075        6.8906181    0.18599501   -46.655348  
S0076        7.0694707    -0.19945013  -46.633422  
S0077        7.2899349    -0.58925012  -46.605548  
S0078        7.4995801    -1.0081644   -46.585539  
S0079        7.6101698    -1.2942606   -46.530831  
S0080        7.7482902    -1.5768766   -46.470562  
S0081        7.890293     -1.8662788   -46.409565  
S0082        8.0579542    -2.1572268   -46.344519  
S0083        8.2454599    -2.4660675   -46.28202   
S0084        8.4733129    -2.8081622   -46.227202  
S0085        8.828833     -3.0943202   -46.141624  
S0086        9.2565656    -3.3281256   -46.029079  
S0087        9.6975788    -3.4417164   -45.86511   
S0088        10.036331    -3.3102632   -45.824635  
S0089        10.305104    -3.0088082   -45.767111  
S0090        10.540304    -2.6983369   -45.75392   
S0091        10.711872    -2.3584126   -45.778149  
S0092        10.852721    -2.0121207   -45.844978  
S0093        10.9462      -1.6442476   -45.946839  
S0094        11.151625    -1.3198311   -46.111155  
S0095        11.291225    -0.9593511   -46.308875  
S0096        11.38801     -0.57244836  -46.540964  
S0097        11.620015    -0.42824424  -46.286124  
S0098        11.84421     -0.31978472  -46.014917  
S0099        12.060795    -0.30311728  -45.789424  
S0100        12.219725    -0.31902976  -45.552245  
S0101        12.342185    -0.44524078  -45.351732  
S0102        12.407238    -0.56239287  -45.080876  
S0103        12.433313    -0.70578745  -44.761387  
S0104        12.422539    -0.85925562  -44.38799   
S0105        10.454862    -5.6627695   -43.465415  
S0106        10.200561    -5.7758406   -43.645     
S0107        9.9514268    -5.8957044   -43.807921  
S0108        9.7023994    -5.9991416   -43.991289  
S0109        9.440051     -6.1420646   -44.127685  
S0110        9.1726653    -6.3273698   -44.205564  
S0111        8.9064769    -6.5442547   -44.23261   
S0112        8.6389914    -6.7796476   -44.230568  
S0113        8.3756834    -7.036832    -44.184285  
S0114        8.1470154    -7.2591022   -44.070798  
S0115        7.9213291    -7.4763559   -43.918023  
S0116        7.6870687    -7.6792426   -43.765199  
S0117        7.4678972    -7.8795649   -43.55329   
S0118        7.1773425    -8.0391303   -43.475643  
S0119        6.9290504    -8.2158364   -43.254894  
S0120        6.6917129    -8.3892681   -42.981651  
S0121        6.4850204    -8.5546441   -42.651638  
S0122        6.2529929    -8.7093525   -42.324078  
S0123        6.1022166    -8.6840704   -41.995221  
S0124        5.9876643    -8.6756766   -41.669831  
S0125        5.9137817    -8.6851858   -41.348156  
S0126        5.9218492    -8.7149538   -41.029048  
S0127        5.89392      -8.760453    -40.723628  
S0128        5.9262984    -8.825656    -40.422446  
S0129        6.0876776    -8.9053236   -40.141946  
S0130        6.1761212    -9.0046063   -39.856035  
S0131        6.2855855    -9.1276504   -39.570355  
S0132        6.4831376    -9.1582976   -39.182919  
S0133        6.7341216    -9.1510117   -38.858321  
S0134        6.9609351    -9.1305539   -38.567704  
S0135        7.1805023    -9.0905301   -38.31965   
S0136        7.3969655    -9.0285189   -38.12075   
S0137        7.5975291    -8.9568682   -37.955037  
S0138        7.8129932    -8.8584907   -37.872264  
S0139        7.9693906    -8.7766699   -37.737006  
S0140        8.1154048    -8.6644001   -37.626311  
S0141        8.3270974    -8.4295087   -37.556636  
S0142        8.5178174    -8.245869    -37.462378  
S0143        8.7175064    -8.1110336   -37.36563   
S0144        8.923278     -8.0421932   -37.365666  
S0145        9.1246031    -8.0355652   -37.422016  
S0146        9.3130857    -8.0958016   -37.539655  
S0147        9.5024504    -8.212401    -37.678283  
S0148        9.7158015    -8.3710477   -37.812886  
S0149        9.975072     -8.5566364   -37.939593  
S0150        10.220503    -8.6255282   -38.094121  
S0151        10.415818    -8.6576313   -38.250288  
S0152        10.583649    -8.6396471   -38.394701  
S0153        10.739174    -8.5465446   -38.456798  
S0154        10.863966    -8.4047817   -38.509101  
S0155        10.963208    -8.2059428   -38.529152  
S0156        11.03804     -7.9485744   -38.50016   
S0157        11.085549    -7.6359555   -38.4543    
S0158        11.106957    -7.2657332   -38.37294   
S0159        10.865982    -7.0468888   -38.374317  
S0160        10.687111    -6.8373278   -38.345584  
S0161        10.558525    -6.6296108   -38.347402  
S0162        10.499946    -6.4144582   -38.327202  
S0163        10.48307     -6.1979208   -38.368097  
S0164        10.511119    -5.9818987   -38.455644  
S0165        10.577748    -5.7770878   -38.600484  
S0166        10.70362     -5.561265    -38.756552  
S0167        10.866991    -5.3668685   -38.968733  
S0168        10.922003    -5.1712673   -39.180315  
S0169        10.980416    -4.9990449   -39.392027  
S0170        11.029609    -4.8646636   -39.618939  
S0171        11.069187    -4.7655664   -39.857492  
S0172        11.145439    -4.6632186   -40.074468  
S0173        11.193636    -4.6113141   -40.319154  
S0174        11.244377    -4.5827068   -40.569517  
S0175        11.270632    -4.6055935   -40.834334  
S0176        11.295196    -4.6631049   -41.100568  
S0177        11.284035    -4.7002148   -41.430122  
S0178        11.243965    -4.7763653   -41.737443  
S0179        11.187482    -4.8773605   -42.018971  
S0180        11.121227    -4.9910776   -42.274496  
S0181        11.076691    -5.0495967   -42.52893   
S0182        10.987602    -5.1909409   -42.73338   
S0183        10.904005    -5.3102937   -42.927384  
S0184        10.815995    -5.4303847   -43.105146  
S0185        6.9956645    -4.3483082   -37.562886  
S0186        6.6848293    -4.0349532   -37.421358  
S0187        6.3073404    -3.871762    -37.190953  
S0188        6.0364153    -3.5955191   -37.062404  
S0189        5.7746604    -3.3541709   -36.926693  
S0190        5.5183377    -3.1550124   -36.77941   
S0191        5.2923929    -2.9583726   -36.646718  
S0192        5.0850742    -2.7838251   -36.513859  
S0193        4.908913     -2.6062343   -36.407733  
S0194        4.6198659    -2.3719586   -36.25448   
S0195        4.3186776    -2.170616    -36.065218  
S0196        4.0199507    -1.9687202   -35.878786  
S0197        3.7282486    -1.7528845   -35.701466  
S0198        3.4370985    -1.540278    -35.5216    
S0199        3.1649791    -1.2887525   -35.360673  
S0200        2.8639514    -1.1053849   -35.165218  
S0201        2.5411502    -0.94847046  -34.952027  
S0202        2.2939187    -0.6729356   -34.804124  
S0203        2.0852225    -0.50727497  -34.822223  
S0204        1.8416651    -0.32599142  -34.796077  
S0205        1.5561779    -0.18300707  -34.719574  
S0206        1.2607643    -0.013709602 -34.624648  
S0207        0.9520594    0.1898976    -34.513399  
S0208        0.60711559   0.40585566   -34.381494  
S0209        0.24092491   0.68683056   -34.241524  
S0210        -0.065337453 1.116988     -34.101087  
S0211        0.63297702   10.106626    -41.059569  
S0212        0.56686522   10.167766    -41.216072  
S0213        0.3232793    10.205735    -41.357768  
S0214        0.17603791   10.236274    -41.502884  
S0215        0.060717261  10.240618    -41.661099  
S0216        -0.11383386  10.235699    -41.803974  
S0217        -0.20003607  10.171901    -42.015821  
S0218        -0.39114249  10.11913     -42.184868  
S0219        -0.68233348  10.118087    -42.214924  
S0220        -0.92830118  10.084265    -42.26521   
S0221        -1.1784147   10.07157     -42.302719  
S0222        -1.4308161   10.095715    -42.301667  
S0223        -1.6802561   10.139395    -42.292562  
S0224        -1.9224076   10.215109    -42.253429  
S0225        -2.1662896   10.304939    -42.213911  
S0226        -2.4184315   10.408343    -42.176998  
S0227        -2.6798826   10.530189    -42.138365  
S0228        -2.9143834   10.694908    -42.040974  
S0229        -3.1419903   10.802209    -41.978574  
S0230        -3.2867134   10.930842    -41.807282  
S0231        -3.4707744   11.046055    -41.714433  
S0232        -3.662885    11.167397    -41.638619  
S0233        -3.8013268   11.300919    -41.496626  
S0234        -3.8842592   11.44415     -41.302699  
S0235        -3.7789192   11.617696    -41.00408   
S0236        -3.9090827   11.767543    -40.851381  
S0237        -4.0499412   11.90743     -40.641803  
S0238        -4.0715236   12.018211    -40.38313   
S0239        -4.1275766   12.100187    -40.160525  
S0240        -4.1673791   12.172046    -39.951849  
S0241        -3.834134    12.3188      -39.609677  
S0242        -3.8972046   12.347697    -39.418629  
S0243        -3.8769715   12.373757    -39.205268  
S0244        -3.7394349   12.377629    -38.972303  
S0245        -3.9070252   12.345501    -38.837963  
S0246        -3.9868809   12.299506    -38.684639  
S0247        -3.9278988   12.248904    -38.536921  
S0248        -3.9078496   12.199465    -38.385135  
S0249        -3.8164482   12.13866     -38.239741  
S0250        -3.8061339   12.080282    -38.073617  
S0251        -3.7966903   12.024829    -37.895092  
S0252        -3.6986697   11.938981    -37.740907  
S0253        -3.6650889   11.89423     -37.547523  
S0254        -3.5677452   11.761679    -37.392908  
S0255        6.4780928    2.3618879    -46.37365   
S0256        6.3500285    2.3895722    -46.047756  
S0257        6.2010232    2.4364488    -45.699337  
S0258        6.0239565    2.5051001    -45.327696  
S0259        5.8057882    2.6018633    -44.940099  
S0260        5.5537507    2.7232718    -44.532809  
S0261        5.2490015    2.8797245    -44.122335  
S0262        4.9270425    3.0518701    -43.678638  
S0263        4.5836177    3.2414205    -43.202808  
S0264        4.3151364    3.2495663    -42.944732  
S0265        4.0371485    3.2702368    -42.653668  
S0266        3.7419446    3.3115383    -42.337203  
S0267        3.4272041    3.3757295    -41.997382  
S0268        3.0858217    3.4633763    -41.641104  
S0269        2.7184628    3.5735279    -41.267589  
S0270        2.3204811    3.705452     -40.881813  
S0271        1.8938469    3.8589071    -40.482044  
S0272        1.4314116    4.0348623    -40.077221  
S0273        1.0148957    4.1844349    -39.747238  
S0274        0.60544363   4.3293886    -39.425507  
S0275        0.18932726   4.4715576    -39.130849  
S0276        -0.22603932  4.6100654    -38.85369   
S0277        -0.6400995   4.7447674    -38.593093  
S0278        -1.0586501   4.8766505    -38.359579  
S0279        -1.4686589   5.0032683    -38.129359  
S0280        -1.8749868   5.1256549    -37.910137  
S0281        -2.279431    5.2443326    -37.705109  
S0282        -2.6134508   5.3795803    -37.535718  
S0283        -2.9682338   5.5184379    -37.358129  
S0284        -3.3492949   5.6612991    -37.184459  
S0285        -3.7505157   5.8076665    -37.00147   
S0286        -4.1751955   5.9576355    -36.816514  
S0287        -4.6205696   6.1111119    -36.623335  
S0288        -5.082408    6.2686175    -36.411953  
S0289        -5.5699453   6.4295806    -36.203802  
S0290        -6.0809679   6.5938145    -35.993841  
S0291        -6.5537304   6.8145461    -35.801685  
S0292        -7.0228025   7.0249654    -35.618392  
S0293        -7.4883141   7.2250344    -35.444164  
S0294        -7.9499081   7.4148312    -35.278231  
S0295        -8.4014766   7.5957172    -35.106409  
S0296        -8.8506959   7.7659838    -34.946609  
S0297        -9.2939749   7.9264328    -34.790486  
S0298        -9.7319417   8.0769263    -34.639561  
S0299        -10.159624   8.2185492    -34.481093  
S0300        -10.585276   8.3554402    -34.32858   
S0301        -11.000217   8.5001901    -34.184167  
S0302        -11.399801   8.6551107    -34.035507  
S0303        -11.793408   8.8160403    -33.907458  
S0304        -12.179757   8.9829788    -33.796465  
S0305        -12.555593   9.1576785    -33.693731  
S0306        -12.917265   9.3425132    -33.590004  
S0307        -13.269605   9.5346935    -33.497635  
S0308        -13.603927   9.7391099    -33.396229  
S0309        -14.013134   10.002299    -33.287513  
S0310        -14.410256   10.24276     -33.180773  
S0311        -14.810263   10.451514    -33.116344  
S0312        -15.202014   10.635284    -33.063921  
S0313        -15.585408   10.796338    -33.018237  
S0314        -15.966509   10.928395    -33.002621  
S0315        -16.341786   11.038173    -32.998291  
S0316        -16.713898   11.111888    -33.035234  
S0317        8.2334287    -5.224489    -43.396527  
S0318        8.0252349    -5.0771285   -43.174103  
S0319        7.8119613    -4.8991911   -42.932853  
S0320        7.5715296    -4.686515    -42.697883  
S0321        7.3067077    -4.4391382   -42.46833   
S0322        7.0352599    -4.1623469   -42.216855  
S0323        6.7545041    -3.8520843   -41.948897  
S0324        6.4385705    -3.5058316   -41.702467  
S0325        6.0907681    -3.1314395   -41.46587   
S0326        5.8672778    -2.9235912   -41.358167  
S0327        5.6412306    -2.6903998   -41.215679  
S0328        5.3975597    -2.4328964   -41.053757  
S0329        5.1271524    -2.1552136   -40.881979  
S0330        4.790831     -1.8850051   -40.744689  
S0331        4.4534057    -1.5788155   -40.56904   
S0332        4.0887598    -1.2546026   -40.384129  
S0333        3.6878761    -0.91861468  -40.20054   
S0334        3.2590013    -0.56574689  -40.008703  
S0335        2.8282808    -0.30713247  -39.767581  
S0336        2.3851763    -0.04141877  -39.510459  
S0337        1.9516578    0.24053098   -39.215267  
S0338        1.4856901    0.52044927   -38.928106  
S0339        1.0058626    0.80717811   -38.629144  
S0340        0.48326403   1.0849311    -38.345972  
S0341        -0.0447825   1.3732737    -38.042364  
S0342        -0.58892802  1.6672224    -37.728971  
S0343        -1.1447013   1.9718315    -37.402418  
S0344        -1.5546081   2.1749927    -37.167501  
S0345        -1.9647505   2.4112923    -36.915848  
S0346        -2.3964161   2.6609607    -36.664796  
S0347        -2.8527724   2.9192589    -36.415535  
S0348        -3.332017    3.1876869    -36.166465  
S0349        -3.8424443   3.4538753    -35.920644  
S0350        -4.3913998   3.7073061    -35.680988  
S0351        -4.9219981   4.0291753    -35.423949  
S0352        -5.4906938   4.338951     -35.172987  
S0353        -6.1028231   4.6160612    -34.857643  
S0354        -6.6753596   4.8994333    -34.565291  
S0355        -7.2438627   5.1215984    -34.311828  
S0356        -7.7644706   5.3691771    -34.077498  
S0357        -8.2760721   5.5543952    -33.88055   
S0358        -8.7435171   5.7640046    -33.70389   
S0359        -9.1893993   5.9414353    -33.55934   
S0360        -9.603031    6.1144575    -33.440343  
S0361        -9.9848457   6.2798135    -33.345994  
S0362        -10.402207   6.4213164    -33.15559   
S0363        -10.819239   6.5310434    -32.98845   
S0364        -11.215304   6.6752702    -32.831049  
S0365        -11.609091   6.7863435    -32.693678  
S0366        -11.986044   6.9263302    -32.570797  
S0367        -12.356424   7.0492506    -32.465646  
S0368        -12.719059   7.1637258    -32.378411  
S0369        -13.067135   7.2925113    -32.305813  
S0370        -13.403489   7.420747     -32.24808   
S0371        -13.74228    7.5230815    -32.148707  
S0372        -14.071779   7.6006114    -32.040611  
S0373        -14.389142   7.6592088    -31.922165  
S0374        -14.694551   7.6989233    -31.793699  
S0375        -14.987108   7.7314079    -31.654388  
S0376        -15.272699   7.7545188    -31.503797  
S0377        -15.554696   7.7477925    -31.342334  
S0378        -15.836102   7.7211954    -31.167373  
S0379        -17.190088   11.116856    -32.943544  
S0380        -17.311485   11.186615    -32.686031  
S0381        -17.42982    11.208573    -32.475612  
S0382        -17.54801    11.229633    -32.28133   
S0383        -17.664596   11.197594    -32.109484  
S0384        -17.779362   11.102586    -31.962246  
S0385        -17.898193   11.074384    -31.778449  
S0386        -18.014173   10.93931     -31.622884  
S0387        -18.125182   10.501362    -31.543052  
S0388        -18.102561   10.263622    -31.559968  
S0389        -18.062933   10.028575    -31.579918  
S0390        -18.030116   9.7833559    -31.577229  
S0391        -17.966974   9.5420316    -31.610683  
S0392        -17.907123   9.2892572    -31.638658  
S0393        -17.784262   9.0606414    -31.717706  
S0394        -17.668149   8.8182092    -31.786916  
S0395        -17.570618   8.5558809    -31.84796   
S0396        -17.412555   8.3432548    -31.812191  
S0397        -17.256726   8.1581526    -31.755131  
S0398        -17.091055   7.9991072    -31.69269   
S0399        -16.92161    7.8619331    -31.621099  
S0400        -16.761068   7.7720858    -31.506151  
S0401        -16.597417   7.7099904    -31.383538  
S0402        -16.406535   7.6216653    -31.295249  
S0403        -16.2259     7.5909734    -31.159976  
S0404        -15.984595   7.6114543    -30.750781  
S0405        -16.084948   7.7542372    -30.470756  
S0406        -16.183874   7.8624293    -30.206484  
S0407        -16.370215   7.992214     -29.996195  
S0408        -16.4859     8.0526493    -29.75167   
S0409        -16.655809   8.1140406    -29.543045  
S0410        -16.828389   8.1538208    -29.330942  
S0411        -17.046902   8.1803441    -29.160222  
S0412        -17.250818   8.1876144    -28.960693  
S0413        -17.519352   8.1490427    -28.855583  
S0414        -17.769606   8.1455983    -28.728643  
S0415        -18.015495   8.1735939    -28.611195  
S0416        -18.253015   8.2329206    -28.545007  
S0417        -18.471119   8.3287254    -28.498209  
S0418        -18.672355   8.461865     -28.442052  
S0419        -18.862243   8.6276494    -28.356364  
S0420        -19.040453   8.8250376    -28.263354  
S0421        -19.205587   9.044975     -28.147855  
S0422        -19.467998   9.1353253    -28.128052  
S0423        -19.703364   9.2706069    -28.10677   
S0424        -19.91089    9.4416782    -28.059897  
S0425        -20.091012   9.6470982    -27.98301   
S0426        -20.242704   9.8926112    -27.886948  
S0427        -20.370182   10.166898    -27.746823  
S0428        -20.47424    10.463673    -27.553493  
S0429        -20.552108   10.785729    -27.31621   
S0430        -20.601891   11.144093    -27.054161  
S0431        -20.528606   11.343295    -26.909485  
S0432        -20.457362   11.538659    -26.766515  
S0433        -20.394294   11.724607    -26.617584  
S0434        -20.340875   11.909806    -26.473057  
S0435        -20.296547   12.099364    -26.338181  
S0436        -20.260181   12.296211    -26.215628  
S0437        -20.232183   12.501529    -26.10485   
S0438        -20.206174   12.716992    -26.012671  
S0439        -20.126304   13.048722    -26.045558  
S0440        -20.12168    13.190137    -26.109087  
S0441        -20.095123   13.333154    -26.193652  
S0442        -20.055932   13.482039    -26.290533  
S0443        -20.00505    13.637786    -26.398486  
S0444        -19.936013   13.79163     -26.525328  
S0445        -19.836076   13.93055     -26.682913  
S0446        -19.755717   14.124644    -26.810998  
S0447        -19.578715   14.591786    -27.043861  
S0448        -19.511327   14.821106    -27.163711  
S0449        -19.487216   15.03679     -27.286437  
S0450        -19.500995   15.230615    -27.423742  
S0451        -19.557315   15.408482    -27.567837  
S0452        -19.657509   15.572707    -27.715462  
S0453        -19.80003    15.720093    -27.871543  
S0454        -19.990419   15.857908    -28.027248  
S0455        -20.538248   15.85696     -28.538811  
S0456        -20.752268   15.701233    -28.907484  
S0457        -20.831338   15.485519    -29.245609  
S0458        -20.899834   15.320531    -29.561877  
S0459        -20.911784   15.164095    -29.869288  
S0460        -20.84396    14.986755    -30.150762  
S0461        -20.73047    14.833483    -30.437765  
S0462        -20.551212   14.684124    -30.716231  
S0463        -20.303279   14.535384    -30.982432  
S0464        -20.162834   14.35647     -31.216353  
S0465        -20.014948   14.209358    -31.453985  
S0466        -19.863141   14.042391    -31.668368  
S0467        -19.707946   13.860987    -31.860146  
S0468        -19.546041   13.688496    -32.045722  
S0469        -19.37997    13.507797    -32.212785  
S0470        -19.206895   13.331857    -32.373068  
S0471        -19.034469   13.13148     -32.496831  
S0472        -18.853316   12.942033    -32.620367  
S0473        -18.647918   12.745512    -32.75668   
S0474        -18.441713   12.556855    -32.881847  
S0475        -18.236756   12.368134    -32.985857  
S0476        -18.037224   12.172554    -33.061129  
S0477        -17.843913   11.971129    -33.106232  
S0478        -17.64506    11.776239    -33.143261  
S0479        -17.458701   11.57315     -33.134326  
S0480        -17.261329   11.364193    -33.144206  
S0481        -13.041373   14.707991    -25.601953  
S0482        -12.938763   14.430174    -25.443035  
S0483        -12.859721   14.173159    -25.302008  
S0484        -12.793149   13.950211    -25.139153  
S0485        -12.751518   13.740684    -24.985537  
S0486        -12.731983   13.536613    -24.838941  
S0487        -12.722661   13.399021    -24.644965  
S0488        -12.737174   13.255563    -24.467295  
S0489        -12.767231   13.129617    -24.282761  
S0490        -12.768742   12.96282     -24.066022  
S0491        -12.819336   12.881878    -23.809445  
S0492        -12.916148   12.936638    -23.580892  
S0493        -13.026343   12.991352    -23.380178  
S0494        -13.156113   13.064881    -23.198549  
S0495        -13.309048   13.183489    -23.044068  
S0496        -13.479201   13.253115    -22.855033  
S0497        -13.674152   13.35327     -22.67662   
S0498        -13.89212    13.455479    -22.495839  
S0499        -14.099519   13.573946    -22.281866  
S0500        -14.315614   13.679734    -22.10231   
S0501        -14.538898   13.7729      -21.962588  
S0502        -14.769402   13.849424    -21.861094  
S0503        -15.008238   13.915588    -21.801612  
S0504        -15.25826    13.965458    -21.772993  
S0505        -15.517306   13.963459    -21.746582  
S0506        -15.780149   13.9171      -21.739866  
S0507        -16.044229   13.8377      -21.769652  
S0508        -16.285294   13.759428    -21.830355  
S0509        -16.51545    13.677932    -21.897192  
S0510        -16.738079   13.604842    -21.972908  
S0511        -16.944189   13.508894    -22.047363  
S0512        -17.14305    13.416322    -22.126713  
S0513        -17.338385   13.348694    -22.22102   
S0514        -17.524052   13.27461     -22.317038  
S0515        -17.702305   13.206841    -22.420537  
S0516        -17.871363   13.149869    -22.535732  
S0517        -18.051374   13.107562    -22.649638  
S0518        -18.212548   13.084866    -22.779617  
S0519        -18.367444   13.064322    -22.912438  
S0520        -18.511784   13.062929    -23.06205   
S0521        -18.646199   13.083249    -23.231021  
S0522        -18.785766   13.116984    -23.41554   
S0523        -18.883769   13.200334    -23.63783   
S0524        -18.931967   13.321912    -23.884918  
S0525        -18.97407    13.45609     -24.143866  
S0526        -18.992525   13.51953     -24.426214  
S0527        -19.054824   13.577685    -24.694596  
S0528        -19.087754   13.646711    -24.944726  
S0529        -19.119971   13.730463    -25.168416  
S0530        -19.161156   13.844071    -25.364202  
S0531        -19.144386   13.983782    -25.558966  
S0532        -19.060646   14.139493    -25.75869   
S0533        -18.894379   14.270279    -25.952628  
S0534        -18.492904   14.411815    -26.079056  
S0535        -18.295734   14.466387    -26.025656  
S0536        -18.111534   14.550166    -25.962707  
S0537        -17.945398   14.666496    -25.899744  
S0538        -17.798893   14.816368    -25.842237  
S0539        -17.648968   14.967664    -25.752869  
S0540        -17.511313   15.144506    -25.657156  
S0541        -17.374408   15.325139    -25.532657  
S0542        -17.247605   15.521814    -25.395599  
S0543        -17.060871   15.556769    -25.423935  
S0544        -16.872425   15.623514    -25.453258  
S0545        -16.686925   15.715599    -25.479546  
S0546        -16.500677   15.823947    -25.496474  
S0547        -16.301325   15.930465    -25.489837  
S0548        -16.082025   16.024132    -25.450227  
S0549        -15.850498   16.123493    -25.392872  
S0550        -15.600663   16.195431    -25.288966  
S0551        -15.345976   16.26998     -25.163823  
S0552        -14.993936   16.207519    -25.17283   
S0553        -14.6717     16.112961    -25.164244  
S0554        -14.371309   16.027941    -25.199407  
S0555        -14.093335   15.943028    -25.294441  
S0556        -13.846079   15.816309    -25.375089  
S0557        -13.628274   15.653954    -25.437105  
S0558        -13.437846   15.465741    -25.498629  
S0559        -13.275656   15.25526     -25.580746  
S0560        -13.489406   16.742948    -27.953276  
S0561        -13.682592   16.861004    -27.832198  
S0562        -13.883246   16.934001    -27.700394  
S0563        -14.080894   17.027356    -27.656633  
S0564        -14.280581   17.097926    -27.608985  
S0565        -14.486349   17.101809    -27.51908   
S0566        -14.690903   17.070708    -27.432051  
S0567        -14.902067   17.04226     -27.375293  
S0568        -15.108317   16.964945    -27.308357  
S0569        -15.382232   16.881131    -27.327022  
S0570        -15.553232   16.680957    -27.266261  
S0571        -15.742686   16.528378    -27.227935  
S0572        -15.898329   16.3711      -27.169681  
S0573        -16.058639   16.234514    -27.112231  
S0574        -16.243051   16.12788     -27.067971  
S0575        -16.45458    16.058761    -27.048919  
S0576        -16.673908   16.022965    -27.052116  
S0577        -16.881287   16.020951    -27.077237  
S0578        -17.042936   16.07136     -27.13176   
S0579        -17.212683   16.090283    -27.176097  
S0580        -17.392649   16.044961    -27.144352  
S0581        -17.570321   16.00765     -27.132934  
S0582        -17.741148   15.991162    -27.179855  
S0583        -17.904031   15.973985    -27.260336  
S0584        -18.090609   15.926813    -27.272451  
S0585        -18.277122   15.8858      -27.318195  
S0586        -18.575326   16.013153    -27.546987  
S0587        -18.711999   16.184577    -27.634084  
S0588        -18.860827   16.37087     -27.696294  
S0589        -18.96738    16.559136    -27.786455  
S0590        -18.963367   16.723558    -27.932146  
S0591        -18.904518   16.882102    -28.089747  
S0592        -18.827541   17.048974    -28.246653  
S0593        -18.767773   17.235091    -28.404367  
S0594        -18.733886   17.437448    -28.577736  
S0595        -18.682431   17.672329    -28.593108  
S0596        -18.645056   17.905249    -28.608689  
S0597        -18.586266   18.126665    -28.628403  
S0598        -18.529604   18.343823    -28.647885  
S0599        -18.458878   18.552507    -28.6708    
S0600        -18.366499   18.749455    -28.698966  
S0601        -18.253684   18.93349     -28.731307  
S0602        -18.133889   19.110884    -28.765672  
S0603        -18.00244    19.279607    -28.802854  
S0604        -17.750573   19.510216    -28.890672  
S0605        -17.409635   19.656858    -28.973076  
S0606        -17.075953   19.791391    -29.053655  
S0607        -16.74884    19.872092    -29.06836   
S0608        -16.444781   19.927177    -29.064259  
S0609        -16.14947    20.078896    -29.221547  
S0610        -15.859669   20.256385    -29.407322  
S0611        -15.579486   20.340529    -29.504508  
S0612        -15.294062   20.366445    -29.603088  
S0613        -15.01092    20.337468    -29.65309   
S0614        -14.752802   20.289868    -29.73496   
S0615        -14.519911   20.227829    -29.852241  
S0616        -14.325887   20.038339    -29.930544  
S0617        -14.155896   19.903091    -30.080047  
S0618        -14.016555   19.736834    -30.247495  
S0619        -13.899796   19.582783    -30.475026  
S0620        -13.815169   19.392441    -30.719122  
S0621        -13.763647   19.152541    -30.951184  
S0622        -13.59762    18.803726    -31.174439  
S0623        -13.432769   18.464598    -31.299672  
S0624        -13.296759   18.149759    -31.328589  
S0625        -13.227533   17.881055    -31.254619  
S0626        -13.184801   17.662261    -31.107855  
S0627        -13.228241   17.524053    -30.842996  
S0628        -13.257447   17.435811    -30.493733  
S0629        -13.095935   17.26003     -30.189115  
S0630        -12.912223   17.037901    -29.900783  
S0631        -12.84869    16.940621    -29.681194  
S0632        -12.829819   16.878562    -29.44867   
S0633        -12.809679   16.791698    -29.232135  
S0634        -12.842466   16.752113    -29.017982  
S0635        -12.908542   16.732332    -28.823787  
S0636        -12.983619   16.699424    -28.638771  
S0637        -13.057584   16.643959    -28.434378  
S0638        -13.149868   16.595821    -28.206709  
