# Supplementary material for: Interspecific variation in the limb long bones among modern rhinoceroses—extent and drivers
Source: PeerJ. 2019 Sep 26;7:e7647. doi: 10.7717/peerj.7647 (PMC6766374; doi:10.7717/peerj.7647)
Supplement: Supplemental Information 9 [file peerj-07-7647-s009.zip › Femur/Dicerorhinus_sumatrensis_3082_Femur.pts]

Version 1.0
639
S0000      -90.950871 -151.52638 -414.6019 
S0001      -85.737365 -151.85784 -411.10005
S0002      -86.51433  -151.35663 -410.48498
S0003      -88.042927 -146.4569  -411.35626
S0004      -85.797304 -147.32914 -412.65345
S0005      -91.819376 -146.79983 -415.67364
S0006      -93.24137  -152.08796 -408.82101
S0007      -89.99896  -152.93288 -408.79836
S0008      -92.572534 -146.52767 -405.18799
S0009      -96.191192 -138.1971  -406.45795
S0010      -90.313411 -136.87466 -415.10487
S0011      -93.567955 -131.30386 -414.23745
S0012      -105.09856 -120.66972 -405.81532
S0013      -101.81285 -119.37367 -409.55114
S0014      -100.75101 -119.57539 -412.49042
S0015      -101.08747 -119.5556  -417.78746
S0016      -106.52924 -124.56501 -415.7382 
S0017      -107.93155 -123.40926 -414.18476
S0018      -108.06606 -127.36683 -411.3358 
S0019      -108.18565 -117.36345 -410.97417
S0020      -107.39124 -117.50116 -412.36563
S0021      -106.36535 -117.06082 -413.2349 
S0022      -105.81657 -116.98898 -414.80207
S0023      -104.03193 -117.42733 -417.20901
S0024      -106.2372  -117.95422 -416.17484
S0025      -105.59567 -117.00433 -413.17143
S0026      -106.37789 -117.23323 -411.41315
S0027      -86.281079 -151.14727 -410.40769
S0028      -86.064833 -150.93627 -410.34369
S0029      -85.865021 -150.71251 -410.31389
S0030      -85.684842 -150.47972 -410.28934
S0031      -85.520595 -150.2316  -410.29005
S0032      -85.363841 -149.95376 -410.24365
S0033      -85.214609 -149.66582 -410.30312
S0034      -85.088742 -149.37905 -410.43062
S0035      -85.023868 -149.1155  -410.62784
S0036      -84.984767 -148.90181 -410.8532 
S0037      -85.002941 -148.70956 -411.11879
S0038      -85.078615 -148.55059 -411.39026
S0039      -85.182363 -148.39689 -411.64169
S0040      -85.307389 -148.23843 -411.87329
S0041      -85.440946 -148.05932 -412.08839
S0042      -85.560232 -147.83809 -412.28991
S0043      -85.677922 -147.59179 -412.47935
S0044      -85.909843 -147.12822 -413.01627
S0045      -86.079091 -146.98408 -413.36679
S0046      -86.269367 -146.87936 -413.68866
S0047      -86.452878 -146.78749 -413.98625
S0048      -86.649281 -146.73038 -414.2529 
S0049      -86.850929 -146.69906 -414.49223
S0050      -87.028182 -146.65024 -414.72683
S0051      -87.180591 -146.58024 -414.95953
S0052      -87.355661 -146.55684 -415.15694
S0053      -87.651527 -146.45168 -415.35563
S0054      -87.935746 -146.38053 -415.5375 
S0055      -88.207    -146.33757 -415.70053
S0056      -88.457608 -146.26038 -415.84435
S0057      -88.711512 -146.24722 -415.9657 
S0058      -88.960606 -146.25317 -416.06922
S0059      -89.198089 -146.34441 -416.14413
S0060      -89.434522 -146.41591 -416.21032
S0061      -89.655799 -146.54689 -416.24465
S0062      -89.862573 -146.57127 -416.21456
S0063      -90.083981 -146.59448 -416.18009
S0064      -90.313131 -146.60853 -416.14232
S0065      -90.546328 -146.60805 -416.1025 
S0066      -90.785712 -146.58457 -416.06612
S0067      -91.040021 -146.57801 -416.01548
S0068      -91.31313  -146.59966 -415.94644
S0069      -91.576236 -146.69707 -415.82146
S0070      -92.061102 -147.1342  -415.57593
S0071      -92.206568 -147.54344 -415.38186
S0072      -92.301434 -147.96543 -415.16175
S0073      -92.349309 -148.39163 -414.92572
S0074      -92.403144 -148.81028 -414.66532
S0075      -92.44867  -149.23007 -414.37473
S0076      -92.512941 -149.64933 -414.04538
S0077      -92.521966 -150.07962 -413.69123
S0078      -92.575628 -150.50564 -413.2966 
S0079      -92.569464 -150.8428  -412.91513
S0080      -92.474514 -151.16322 -412.58588
S0081      -92.398095 -151.43998 -412.29391
S0082      -92.349899 -151.67947 -412.0316 
S0083      -92.295837 -151.91295 -411.79676
S0084      -92.149192 -152.18116 -411.59916
S0085      -91.836154 -152.49752 -411.4543 
S0086      -91.277981 -152.66455 -411.42755
S0087      -90.746337 -152.6493  -411.46245
S0088      -90.339339 -152.5187  -411.57694
S0089      -89.951968 -152.3298  -411.73048
S0090      -89.626729 -152.03234 -411.95717
S0091      -89.121944 -152.11146 -412.01959
S0092      -88.715088 -151.97858 -412.19697
S0093      -88.321793 -151.81332 -412.40149
S0094      -87.922764 -151.6378  -412.61573
S0095      -87.492323 -151.53415 -412.81981
S0096      -87.063766 -151.49444 -413.04245
S0097      -86.959708 -151.52524 -412.74071
S0098      -86.835599 -151.55468 -412.43873
S0099      -86.777961 -151.64533 -412.15401
S0100      -86.741441 -151.69703 -411.87272
S0101      -86.73234  -151.72793 -411.58824
S0102      -86.707312 -151.71261 -411.2936 
S0103      -86.672068 -151.66888 -410.98223
S0104      -86.596084 -151.56671 -410.677  
S0105      -90.385222 -153.0112  -409.03358
S0106      -90.791601 -153.03887 -409.1886 
S0107      -91.182607 -153.03136 -409.27429
S0108      -91.545081 -152.9987  -409.29875
S0109      -91.879719 -152.96006 -409.29976
S0110      -92.181438 -152.89257 -409.21326
S0111      -92.453021 -152.81477 -409.06782
S0112      -92.742163 -152.76158 -409.04751
S0113      -93.024766 -152.68333 -409.03621
S0114      -93.323064 -152.68866 -408.9107 
S0115      -93.615383 -152.67876 -408.78072
S0116      -93.898749 -152.6484  -408.61578
S0117      -94.220412 -152.57738 -408.47354
S0118      -94.510573 -152.49207 -408.23994
S0119      -94.780856 -152.38972 -407.94435
S0120      -95.041502 -152.26659 -407.6004 
S0121      -95.285618 -152.12544 -407.20372
S0122      -95.496857 -151.97091 -406.74953
S0123      -95.608085 -151.92516 -406.42385
S0124      -95.680422 -151.87643 -406.08377
S0125      -95.72106  -151.82317 -405.72767
S0126      -95.690209 -151.77118 -405.36394
S0127      -95.551813 -151.72795 -405.01809
S0128      -95.400584 -151.68121 -404.6608 
S0129      -95.27474  -151.61835 -404.26064
S0130      -95.165724 -151.52503 -403.80983
S0131      -94.920719 -151.46185 -403.4018 
S0132      -94.687718 -151.40723 -403.1106 
S0133      -94.465274 -151.3236  -402.83961
S0134      -94.196266 -151.25357 -402.62899
S0135      -93.928957 -151.16177 -402.44536
S0136      -93.660629 -151.04728 -402.28806
S0137      -93.380308 -150.91935 -402.16537
S0138      -93.0848   -150.78282 -402.08187
S0139      -92.77519  -150.63947 -402.03991
S0140      -92.456013 -150.48448 -402.03552
S0141      -92.076951 -150.38384 -402.09494
S0142      -91.724288 -150.28329 -402.10443
S0143      -91.40749  -150.2918  -402.15783
S0144      -91.126835 -150.3407  -402.19312
S0145      -90.881199 -150.43365 -402.21577
S0146      -90.670526 -150.57217 -402.22931
S0147      -90.500891 -150.76607 -402.24657
S0148      -90.351033 -150.98286 -402.24113
S0149      -90.175802 -151.17081 -402.12312
S0150      -90.017539 -151.10551 -402.27623
S0151      -89.852762 -150.9909  -402.3869 
S0152      -89.709556 -150.86141 -402.50931
S0153      -89.602757 -150.7346  -402.66504
S0154      -89.524609 -150.6022  -402.84014
S0155      -89.467818 -150.45589 -403.02377
S0156      -89.419037 -150.27475 -403.19695
S0157      -89.399087 -150.08864 -403.38998
S0158      -89.399695 -149.88402 -403.59044
S0159      -89.319646 -149.79506 -403.76835
S0160      -89.225566 -149.70791 -403.9495 
S0161      -89.115435 -149.62219 -404.13866
S0162      -88.990408 -149.54742 -404.34561
S0163      -88.878405 -149.5317  -404.59414
S0164      -88.7514   -149.53122 -404.8636 
S0165      -88.622302 -149.56659 -405.16295
S0166      -88.53904  -149.67763 -405.49512
S0167      -88.421541 -149.78455 -405.84412
S0168      -88.366616 -149.86886 -406.03237
S0169      -88.343626 -149.99089 -406.21309
S0170      -88.310552 -150.12761 -406.391  
S0171      -88.276035 -150.28667 -406.56657
S0172      -88.249385 -150.47307 -406.73885
S0173      -88.24172  -150.68963 -406.90479
S0174      -88.257468 -150.93514 -407.06186
S0175      -88.267422 -151.2045  -407.21941
S0176      -88.310087 -151.50127 -407.36337
S0177      -88.408917 -151.66484 -407.52349
S0178      -88.501817 -151.82664 -407.69439
S0179      -88.612205 -151.98849 -407.86953
S0180      -88.754898 -152.15015 -408.04138
S0181      -88.922042 -152.31417 -408.21609
S0182      -89.145386 -152.47116 -408.36802
S0183      -89.415413 -152.61829 -408.50039
S0184      -89.689678 -152.77638 -408.65283
S0185      -92.802405 -146.21044 -405.17044
S0186      -93.029243 -145.89417 -405.15594
S0187      -93.25186  -145.57847 -405.14536
S0188      -93.436897 -145.24591 -405.17507
S0189      -93.62449  -144.9174  -405.20048
S0190      -93.792957 -144.58227 -405.24192
S0191      -93.958509 -144.24918 -405.28126
S0192      -94.142747 -143.92771 -405.30562
S0193      -94.362497 -143.62265 -405.31874
S0194      -94.600457 -143.29408 -405.30777
S0195      -94.788158 -142.97315 -405.32312
S0196      -94.953489 -142.67257 -405.35221
S0197      -95.065647 -142.38778 -405.41406
S0198      -95.143491 -142.12443 -405.49278
S0199      -95.22357  -141.88666 -405.56493
S0200      -95.321369 -141.67478 -405.62897
S0201      -95.432955 -141.48887 -405.69897
S0202      -95.46845  -141.31634 -405.79624
S0203      -95.503742 -141.03274 -405.90463
S0204      -95.61491  -140.74177 -406.00266
S0205      -95.775312 -140.45486 -406.0812 
S0206      -95.899218 -140.14169 -406.15511
S0207      -96.053463 -139.82559 -406.21166
S0208      -96.135211 -139.46078 -406.27661
S0209      -96.21672  -139.07415 -406.33497
S0210      -96.234965 -138.6479  -406.39796
S0211      -90.242225 -137.07393 -415.27481
S0212      -90.158421 -137.26753 -415.39898
S0213      -90.201509 -137.33697 -415.58981
S0214      -90.183753 -137.47325 -415.71894
S0215      -90.244973 -137.51744 -415.87048
S0216      -90.366691 -137.4356  -416.01009
S0217      -90.474212 -137.4529  -416.15624
S0218      -90.631914 -137.41074 -416.30564
S0219      -90.831918 -137.31689 -416.45393
S0220      -90.970623 -137.21689 -416.58287
S0221      -91.109061 -137.07191 -416.68649
S0222      -91.250992 -136.9257  -416.79311
S0223      -91.396737 -136.77753 -416.91046
S0224      -91.549551 -136.61466 -417.03219
S0225      -91.707814 -136.41508 -417.13572
S0226      -91.872883 -136.18361 -417.22326
S0227      -92.028093 -135.91105 -417.27934
S0228      -92.148429 -135.6046  -417.30742
S0229      -92.252696 -135.35181 -417.29226
S0230      -92.363441 -135.10247 -417.27867
S0231      -92.464972 -134.8509  -417.25769
S0232      -92.554003 -134.59622 -417.22703
S0233      -92.644143 -134.34219 -417.19522
S0234      -92.764956 -134.09241 -417.18159
S0235      -92.847252 -133.83174 -417.14168
S0236      -92.880946 -133.56621 -417.06824
S0237      -92.900741 -133.30435 -416.98384
S0238      -92.970687 -133.07571 -416.86287
S0239      -92.998219 -132.85211 -416.72006
S0240      -92.962891 -132.64062 -416.52675
S0241      -92.972261 -132.42838 -416.37497
S0242      -93.019778 -132.2045  -416.26806
S0243      -93.064851 -131.97001 -416.16955
S0244      -93.065566 -131.75629 -416.02936
S0245      -93.052536 -131.56444 -415.87648
S0246      -93.03689  -131.40544 -415.72099
S0247      -93.099546 -131.32832 -415.5549 
S0248      -93.171352 -131.2495  -415.39807
S0249      -93.223423 -131.22151 -415.22436
S0250      -93.279088 -131.20151 -415.05618
S0251      -93.338883 -131.18911 -414.89205
S0252      -93.412769 -131.14671 -414.73217
S0253      -93.456447 -131.20673 -414.5637 
S0254      -93.511897 -131.24723 -414.39981
S0255      -91.793525 -146.43321 -415.16953
S0256      -91.746217 -146.08305 -414.6699 
S0257      -91.811484 -145.66815 -414.28113
S0258      -91.889584 -145.24952 -413.92455
S0259      -92.016083 -144.80983 -413.6302 
S0260      -92.169988 -144.3561  -413.38344
S0261      -92.339832 -143.88926 -413.17115
S0262      -92.542022 -143.40411 -413.00735
S0263      -92.754018 -142.90556 -412.84518
S0264      -92.938685 -142.4866  -412.71667
S0265      -93.134063 -142.06568 -412.59885
S0266      -93.338698 -141.64296 -412.48865
S0267      -93.550444 -141.21816 -412.38141
S0268      -93.778759 -140.792   -412.29739
S0269      -94.009614 -140.36304 -412.20632
S0270      -94.250709 -139.93193 -412.12449
S0271      -94.50599  -139.49981 -412.06141
S0272      -94.772315 -139.06622 -412.01019
S0273      -95.110273 -138.60446 -411.92174
S0274      -95.44856  -138.15101 -411.85403
S0275      -95.783395 -137.70465 -411.79786
S0276      -96.116179 -137.26594 -411.75661
S0277      -96.446294 -136.83467 -411.72891
S0278      -96.7655   -136.40531 -411.69457
S0279      -97.090751 -135.98855 -411.69481
S0280      -97.410053 -135.57643 -411.70025
S0281      -97.733337 -135.17753 -411.7362 
S0282      -98.046106 -134.80027 -411.74097
S0283      -98.352385 -134.42391 -411.77225
S0284      -98.64831  -134.04503 -411.81989
S0285      -98.933095 -133.66295 -411.88197
S0286      -99.206215 -133.27718 -411.95741
S0287      -99.464345 -132.88339 -412.03728
S0288      -99.711293 -132.48637 -412.13202
S0289      -99.944174 -132.08206 -412.23273
S0290      -100.16607 -131.67478 -412.34879
S0291      -100.44699 -131.26612 -412.44783
S0292      -100.72737 -130.87192 -412.56132
S0293      -101.00235 -130.48407 -412.67085
S0294      -101.2731  -130.1044  -412.78052
S0295      -101.54088 -129.73548 -412.89601
S0296      -101.8057  -129.37769 -413.01775
S0297      -102.06556 -129.02631 -413.13605
S0298      -102.32173 -128.68425 -413.25693
S0299      -102.57266 -128.34753 -413.37285
S0300      -102.81996 -128.01269 -413.50231
S0301      -103.05558 -127.68991 -413.61966
S0302      -103.28269 -127.38649 -413.73796
S0303      -103.49853 -127.09628 -413.84635
S0304      -103.70493 -126.82329 -413.95206
S0305      -103.90043 -126.56416 -414.04905
S0306      -104.08607 -126.32099 -414.14113
S0307      -104.26192 -126.09396 -414.22844
S0308      -104.43074 -125.89191 -414.32567
S0309      -104.61795 -125.70751 -414.40601
S0310      -104.81327 -125.51925 -414.48388
S0311      -105.02145 -125.34422 -414.58764
S0312      -105.24212 -125.1799  -414.71419
S0313      -105.47529 -125.01355 -414.85047
S0314      -105.7214  -124.85778 -415.01532
S0315      -105.97949 -124.72669 -415.22055
S0316      -106.24831 -124.64119 -415.47222
S0317      -93.28323  -151.83766 -408.68926
S0318      -93.339115 -151.5643  -408.58145
S0319      -93.398213 -151.27202 -408.48088
S0320      -93.47657  -150.9588  -408.40926
S0321      -93.560624 -150.62672 -408.34785
S0322      -93.65598  -150.27553 -408.3034 
S0323      -93.746912 -149.90276 -408.25987
S0324      -93.870187 -149.51423 -408.25315
S0325      -93.966222 -149.09886 -408.22973
S0326      -94.042587 -148.68654 -408.26526
S0327      -94.096595 -148.27516 -408.28776
S0328      -94.161302 -147.87155 -408.32114
S0329      -94.218487 -147.47152 -408.35962
S0330      -94.300646 -147.08256 -408.41174
S0331      -94.394892 -146.70186 -408.47254
S0332      -94.493979 -146.32766 -408.54092
S0333      -94.603622 -145.96148 -408.61807
S0334      -94.703323 -145.59711 -408.69956
S0335      -94.780481 -145.31132 -408.72717
S0336      -94.879103 -144.99714 -408.76288
S0337      -95.001417 -144.65536 -408.80351
S0338      -95.134544 -144.28204 -408.84905
S0339      -95.276052 -143.87637 -408.90069
S0340      -95.433342 -143.4409  -408.95848
S0341      -95.573026 -142.96342 -409.02252
S0342      -95.749837 -142.46362 -409.09157
S0343      -95.940661 -141.93354 -409.16767
S0344      -96.157396 -141.43478 -409.17926
S0345      -96.346742 -140.91741 -409.18465
S0346      -96.554947 -140.4011  -409.19752
S0347      -96.768939 -139.88017 -409.21526
S0348      -97.004539 -139.36161 -409.23924
S0349      -97.24431  -138.83762 -409.26785
S0350      -97.491992 -138.30969 -409.30185
S0351      -97.754061 -137.78094 -409.34095
S0352      -98.033857 -137.25339 -409.38449
S0353      -98.321658 -136.68313 -409.43112
S0354      -98.641765 -136.15057 -409.47895
S0355      -98.961955 -135.63787 -409.53183
S0356      -99.26725  -135.13471 -409.59487
S0357      -99.601603 -134.67057 -409.65428
S0358      -99.917907 -134.21333 -409.72576
S0359      -100.23034 -133.77237 -409.80511
S0360      -100.54084 -133.349   -409.8918 
S0361      -100.86541 -132.95486 -409.97887
S0362      -101.19832 -132.528   -410.05373
S0363      -101.53897 -132.11824 -410.13613
S0364      -101.88559 -131.72467 -410.22716
S0365      -102.23057 -131.34094 -410.32939
S0366      -102.58156 -130.97349 -410.44025
S0367      -102.94647 -130.62989 -410.55813
S0368      -103.30874 -130.29526 -410.68754
S0369      -103.66505 -129.96579 -410.82854
S0370      -104.01435 -129.63977 -410.98042
S0371      -104.41132 -129.27862 -411.13729
S0372      -104.81923 -128.94183 -411.26094
S0373      -105.22412 -128.61862 -411.36603
S0374      -105.6542  -128.33383 -411.4367 
S0375      -106.07536 -128.04656 -411.50761
S0376      -106.53728 -127.80551 -411.52987
S0377      -107.01741 -127.56875 -411.53197
S0378      -107.53974 -127.40775 -411.46307
S0379      -106.72996 -124.44268 -415.66439
S0380      -106.89301 -124.15605 -415.53226
S0381      -107.06918 -123.98567 -415.39359
S0382      -107.22077 -123.8095  -415.24429
S0383      -107.36462 -123.66111 -415.07764
S0384      -107.50812 -123.54695 -414.88771
S0385      -107.64519 -123.45252 -414.67576
S0386      -107.78861 -123.40347 -414.43725
S0387      -108.10932 -123.53026 -414.00652
S0388      -108.2606  -123.76211 -413.87148
S0389      -108.38516 -123.95085 -413.72352
S0390      -108.4673  -124.16334 -413.6004 
S0391      -108.52972 -124.35783 -413.46779
S0392      -108.55885 -124.55826 -413.34615
S0393      -108.56297 -124.75668 -413.22536
S0394      -108.55134 -124.94925 -413.09528
S0395      -108.51468 -125.14398 -412.96659
S0396      -108.45554 -125.48298 -412.80603
S0397      -108.39721 -125.80062 -412.63289
S0398      -108.32592 -126.0999  -412.48355
S0399      -108.25301 -126.37793 -412.34584
S0400      -108.17541 -126.64602 -412.22601
S0401      -108.09753 -126.92369 -412.10246
S0402      -108.058   -127.17496 -411.87849
S0403      -108.05668 -127.33663 -411.58371
S0404      -107.97694 -127.18832 -411.10296
S0405      -107.93415 -126.90107 -410.92224
S0406      -107.98929 -126.5866  -410.80379
S0407      -108.03852 -126.29796 -410.68215
S0408      -108.11857 -126.00352 -410.58393
S0409      -108.24131 -125.70466 -410.51784
S0410      -108.33448 -125.37971 -410.43844
S0411      -108.47629 -125.04631 -410.39324
S0412      -108.64917 -124.70111 -410.37092
S0413      -108.8721  -124.43702 -410.37288
S0414      -109.07507 -124.17305 -410.36992
S0415      -109.27185 -123.92367 -410.39557
S0416      -109.45191 -123.68966 -410.45856
S0417      -109.60827 -123.46195 -410.53772
S0418      -109.74362 -123.23678 -410.62064
S0419      -109.86046 -123.01575 -410.71081
S0420      -109.96625 -122.79129 -410.77652
S0421      -110.05784 -122.57067 -410.83994
S0422      -110.21353 -122.30591 -410.93011
S0423      -110.32902 -122.02338 -411.01213
S0424      -110.40591 -121.72122 -411.07697
S0425      -110.44241 -121.40056 -411.13381
S0426      -110.44127 -121.05973 -411.1671 
S0427      -110.40177 -120.69944 -411.18279
S0428      -110.32097 -120.32084 -411.1896 
S0429      -110.20594 -119.9211  -411.16929
S0430      -110.04847 -119.50347 -411.14144
S0431      -109.88054 -119.27793 -411.10072
S0432      -109.71092 -119.04593 -411.05485
S0433      -109.53192 -118.81187 -411.0117 
S0434      -109.34643 -118.57431 -410.96268
S0435      -109.14956 -118.33199 -410.92086
S0436      -108.93776 -118.08441 -410.8983 
S0437      -108.70994 -117.83261 -410.89869
S0438      -108.46674 -117.5779  -410.91971
S0439      -108.1483  -117.29971 -411.1136 
S0440      -108.09911 -117.25639 -411.25603
S0441      -108.03812 -117.22987 -411.4017 
S0442      -107.96409 -117.21852 -411.55167
S0443      -107.87598 -117.23019 -411.7063 
S0444      -107.77513 -117.27581 -411.8639 
S0445      -107.6619  -117.34222 -412.02474
S0446      -107.53572 -117.42729 -412.18939
S0447      -107.20448 -117.54299 -412.44631
S0448      -107.02854 -117.5386  -412.52294
S0449      -106.88032 -117.54282 -412.60977
S0450      -106.75206 -117.52802 -412.70742
S0451      -106.64043 -117.48806 -412.81095
S0452      -106.54361 -117.40353 -412.89988
S0453      -106.4678  -117.3102  -413.00592
S0454      -106.41299 -117.18662 -413.11049
S0455      -106.47471 -116.93343 -413.63325
S0456      -106.546   -116.93789 -414.0491 
S0457      -106.63726 -117.00919 -414.42933
S0458      -106.75294 -117.11882 -414.77165
S0459      -106.87596 -117.20067 -415.10677
S0460      -107.01041 -117.34495 -415.41686
S0461      -107.18454 -117.59647 -415.65328
S0462      -107.35649 -117.83944 -415.89279
S0463      -107.53226 -118.11286 -416.12425
S0464      -107.61017 -118.4824  -416.30015
S0465      -107.66603 -118.84544 -416.46538
S0466      -107.70601 -119.20718 -416.60829
S0467      -107.72356 -119.56253 -416.74118
S0468      -107.718   -119.91243 -416.86373
S0469      -107.70314 -120.26597 -416.95175
S0470      -107.66542 -120.61507 -417.02757
S0471      -107.61449 -120.96456 -417.07649
S0472      -107.55612 -121.31445 -417.09375
S0473      -107.51338 -121.76313 -417.16661
S0474      -107.45336 -122.18943 -417.1844 
S0475      -107.3712  -122.5915  -417.15026
S0476      -107.24531 -122.96892 -417.08455
S0477      -107.11697 -123.33061 -416.94827
S0478      -106.97467 -123.67884 -416.75453
S0479      -106.81355 -124.02983 -416.51468
S0480      -106.68334 -124.32886 -416.16001
S0481      -101.702   -119.5179  -409.30305
S0482      -101.65347 -119.74897 -409.12981
S0483      -101.59121 -119.83652 -408.87947
S0484      -101.5583  -119.90896 -408.63886
S0485      -101.55081 -119.95852 -408.39915
S0486      -101.56871 -119.99032 -408.15744
S0487      -101.60496 -119.95797 -407.91388
S0488      -101.66739 -119.91581 -407.66821
S0489      -101.7548  -119.85408 -407.41715
S0490      -101.7439  -119.7076  -407.1713 
S0491      -101.74811 -119.52822 -406.95324
S0492      -101.7715  -119.3269  -406.77314
S0493      -101.81538 -119.11697 -406.6236 
S0494      -101.87819 -118.89142 -406.52122
S0495      -101.95971 -118.66542 -406.42991
S0496      -102.06008 -118.43362 -406.35223
S0497      -102.18117 -118.19516 -406.287  
S0498      -102.32931 -117.95322 -406.22873
S0499      -102.52869 -117.63636 -406.22234
S0500      -102.75282 -117.34862 -406.20289
S0501      -102.98644 -117.07894 -406.21991
S0502      -103.23533 -116.83345 -406.25963
S0503      -103.50323 -116.61376 -406.30684
S0504      -103.79041 -116.41898 -406.35777
S0505      -104.09485 -116.24857 -406.42147
S0506      -104.41778 -116.10223 -406.49114
S0507      -104.76161 -115.9797  -406.55603
S0508      -104.9938  -115.93448 -406.64725
S0509      -105.23816 -115.89937 -406.70848
S0510      -105.47712 -115.87726 -406.80366
S0511      -105.71172 -115.86821 -406.92482
S0512      -105.93958 -115.87266 -407.07326
S0513      -106.16643 -115.88939 -407.23915
S0514      -106.39397 -115.91839 -407.42192
S0515      -106.61558 -115.96055 -407.62916
S0516      -106.83469 -116.01536 -407.8568 
S0517      -107.01109 -116.02662 -408.13632
S0518      -107.14808 -116.05129 -408.41198
S0519      -107.25101 -116.08934 -408.67496
S0520      -107.3723  -116.14197 -408.90641
S0521      -107.43883 -116.20814 -409.13358
S0522      -107.48602 -116.28877 -409.34319
S0523      -107.50667 -116.38486 -409.53679
S0524      -107.51306 -116.49507 -409.7136 
S0525      -107.53194 -116.60848 -409.87773
S0526      -107.49005 -116.73031 -410.14123
S0527      -107.53622 -116.77524 -410.40015
S0528      -107.4862  -116.86084 -410.61759
S0529      -107.41434 -116.91103 -410.82225
S0530      -107.29499 -116.95907 -411.00335
S0531      -107.12889 -117.01411 -411.15646
S0532      -106.91872 -117.08186 -411.27601
S0533      -106.66751 -117.16331 -411.35454
S0534      -106.14229 -117.40371 -411.45544
S0535      -105.91668 -117.54121 -411.39927
S0536      -105.69644 -117.60352 -411.37991
S0537      -105.48414 -117.60334 -411.34019
S0538      -105.27582 -117.54769 -411.32107
S0539      -105.07132 -117.43459 -411.31959
S0540      -104.87739 -117.24737 -411.27577
S0541      -104.6996  -116.9947  -411.13911
S0542      -104.5242  -116.6913  -411.0333 
S0543      -104.29236 -116.64259 -411.05843
S0544      -104.0606  -116.62303 -411.02681
S0545      -103.837   -116.61782 -410.95266
S0546      -103.61536 -116.62296 -410.86125
S0547      -103.39547 -116.63882 -410.74972
S0548      -103.15828 -116.6742  -410.65474
S0549      -102.91955 -116.72419 -410.53953
S0550      -102.66752 -116.79468 -410.43277
S0551      -102.40813 -116.88292 -410.33068
S0552      -102.14921 -117.17712 -410.24213
S0553      -101.93405 -117.46942 -410.16183
S0554      -101.76731 -117.7562  -410.06832
S0555      -101.64696 -118.03646 -409.99837
S0556      -101.58066 -118.31694 -410.00252
S0557      -101.56515 -118.5897  -409.89685
S0558      -101.60408 -118.86562 -409.81426
S0559      -101.68643 -119.12751 -409.68895
S0560      -100.80296 -119.2197  -412.48412
S0561      -100.8261  -118.90814 -412.59522
S0562      -100.8657  -118.65264 -412.72731
S0563      -100.94379 -118.43854 -412.8242 
S0564      -101.05669 -118.26268 -412.8932 
S0565      -101.19681 -118.13176 -413.00879
S0566      -101.38034 -118.02315 -413.01842
S0567      -101.58759 -117.95816 -412.99582
S0568      -101.80305 -117.95697 -412.92629
S0569      -101.98296 -117.87405 -412.81552
S0570      -102.19673 -117.77306 -412.79535
S0571      -102.40947 -117.69964 -412.75969
S0572      -102.62949 -117.63816 -412.75563
S0573      -102.84981 -117.60796 -412.71758
S0574      -103.07654 -117.58974 -412.74009
S0575      -103.30786 -117.60308 -412.60872
S0576      -103.54705 -117.61796 -412.54292
S0577      -103.78281 -117.68143 -412.65788
S0578      -103.98607 -117.5684  -412.59012
S0579      -104.1904  -117.47841 -412.60033
S0580      -104.39247 -117.3919  -412.63809
S0581      -104.56572 -117.30223 -412.75244
S0582      -104.74172 -117.22444 -412.86106
S0583      -104.93059 -117.16496 -412.95547
S0584      -105.12339 -117.12942 -413.05866
S0585      -105.3449  -117.09785 -413.13148
S0586      -105.65784 -116.91322 -413.35282
S0587      -105.71247 -116.8028  -413.52291
S0588      -105.74279 -116.71442 -413.70296
S0589      -105.75134 -116.63986 -413.88707
S0590      -105.72362 -116.59784 -414.07366
S0591      -105.66597 -116.56957 -414.25424
S0592      -105.58729 -116.5398  -414.42757
S0593      -105.54777 -116.46219 -414.62393
S0594      -105.50086 -116.39954 -414.8396 
S0595      -105.36031 -116.45472 -415.02743
S0596      -105.19803 -116.48579 -415.22021
S0597      -105.05127 -116.47587 -415.44209
S0598      -104.89615 -116.43468 -415.6817 
S0599      -104.70256 -116.37436 -415.92221
S0600      -104.44205 -116.31266 -416.13951
S0601      -104.13642 -116.23889 -416.34789
S0602      -103.79394 -116.14738 -416.5545 
S0603      -103.39608 -116.07475 -416.71853
S0604      -102.96065 -115.85488 -416.59517
S0605      -102.5391  -115.69773 -416.47491
S0606      -102.13422 -115.56681 -416.42289
S0607      -101.73317 -115.50602 -416.37487
S0608      -101.34008 -115.51545 -416.32485
S0609      -100.95402 -115.58484 -416.29262
S0610      -100.56846 -115.70715 -416.29715
S0611      -100.20589 -115.91127 -416.26196
S0612      -99.858022 -116.18018 -416.22987
S0613      -99.690318 -116.55741 -416.2817 
S0614      -99.551731 -116.92177 -416.33129
S0615      -99.420184 -117.2606  -416.41941
S0616      -99.324304 -117.59379 -416.48798
S0617      -99.272507 -117.92241 -416.52465
S0618      -99.243438 -118.23577 -416.56804
S0619      -99.246299 -118.53707 -416.60128
S0620      -99.250132 -118.82323 -416.67919
S0621      -99.29865  -119.10132 -416.72506
S0622      -99.205858 -119.40303 -416.61839
S0623      -99.147135 -119.67034 -416.4834 
S0624      -99.109674 -119.91    -416.3188 
S0625      -99.098253 -120.12376 -416.11242
S0626      -99.11257  -120.31528 -415.86094
S0627      -99.200332 -120.45568 -415.55624
S0628      -99.34352  -120.54679 -415.21163
S0629      -99.502957 -120.61994 -414.82744
S0630      -99.696201 -120.66506 -414.40029
S0631      -99.666488 -120.52816 -414.1396 
S0632      -99.679637 -120.38636 -413.89236
S0633      -99.732214 -120.24103 -413.66105
S0634      -99.819118 -120.10067 -413.44419
S0635      -99.937505 -119.97367 -413.23705
S0636      -100.08719 -119.88337 -413.01117
S0637      -100.28086 -119.79288 -412.78663
S0638      -100.51489 -119.68703 -412.58917
