# Supplementary material for: Interspecific variation in the limb long bones among modern rhinoceroses—extent and drivers
Source: PeerJ. 2019 Sep 26;7:e7647. doi: 10.7717/peerj.7647 (PMC6766374; doi:10.7717/peerj.7647)
Supplement: Supplemental Information 9 [file peerj-07-7647-s009.zip › Femur/Diceros_bicornis_1936_644_Femur.pts]

Version 1.0
639
S0000        5.756517     -3.6820679   5.7505623   
S0001        5.7132065    -2.5208805   0.79901657  
S0002        4.9010132    -1.7372784   1.534523    
S0003        -0.12648678  -4.5072437   2.0793701   
S0004        3.2348923    -4.8708336   0.4716217   
S0005        0.1985672    -8.4813614   8.6425964   
S0006        2.0857489    1.3691017    6.8036667   
S0007        3.8653999    2.3269344    4.9338432   
S0008        -4.6578072   5.0236046    3.9868515   
S0009        -11.75443    -0.15309252  5.2653854   
S0010        -9.7623451   -11.561981   2.5272484   
S0011        -15.551431   -13.475389   3.886232    
S0012        -32.546454   -5.4627872   4.8438789   
S0013        -32.2418     -9.515963    1.5937486   
S0014        -31.190179   -12.873428   2.2756775   
S0015        -32.657489   -18.117865   5.3987343   
S0016        -27.468011   -14.30284    11.56386    
S0017        -29.84845    -12.664045   11.358582   
S0018        -27.571545   -8.9285652   12.384601   
S0019        -36.120819   -11.38549    9.6356583   
S0020        -35.025073   -12.602926   8.6395035   
S0021        -35.076465   -15.350851   8.7835236   
S0022        -34.97883    -15.467871   7.1416817   
S0023        -33.486807   -17.800145   5.704324    
S0024        -33.190906   -16.356215   8.8429794   
S0025        -34.842755   -14.25845    7.3776962   
S0026        -36.209265   -11.318723   7.8766159   
S0027        4.8164417    -1.7941689   1.2693757   
S0028        4.7309799    -1.8744995   1.0333402   
S0029        4.6421398    -1.9734911   0.82526703  
S0030        4.5552147    -2.100321    0.64791784  
S0031        4.4623718    -2.2429895   0.49668736  
S0032        4.358884     -2.3988873   0.36726918  
S0033        4.2814568    -2.6061834   0.28718312  
S0034        4.1945313    -2.8248775   0.23077991  
S0035        4.0982853    -3.05879     0.1969723   
S0036        4.0049335    -3.2317699   0.16302758  
S0037        3.9105629    -3.4116879   0.14372188  
S0038        3.7967335    -3.5847954   0.12618693  
S0039        3.6825157    -3.7660828   0.12591636  
S0040        3.5638912    -3.9561871   0.13937637  
S0041        3.4537804    -4.1646622   0.17548553  
S0042        3.3950333    -4.3972057   0.26807895  
S0043        3.2990551    -4.6313274   0.34793272  
S0044        3.2162388    -5.3026382   0.76725454  
S0045        3.1841854    -5.7159191   1.0525682   
S0046        3.2023949    -6.0360657   1.395675    
S0047        3.1693541    -6.3661591   1.6909225   
S0048        3.1656246    -6.5930565   2.0319799   
S0049        3.131633     -6.8118149   2.3476995   
S0050        3.0755131    -7.0228004   2.6429132   
S0051        3.0018257    -7.2246872   2.9190056   
S0052        2.9160563    -7.4051529   3.1815918   
S0053        2.8010693    -7.6158318   3.4949394   
S0054        2.6884544    -7.8270996   3.7985249   
S0055        2.5481867    -8.1030403   4.0392021   
S0056        2.4214273    -8.3392235   4.2995441   
S0057        2.3182184    -8.5189415   4.5931122   
S0058        2.2147268    -8.693512    4.8807564   
S0059        2.1412674    -8.8055649   5.2024971   
S0060        2.0738665    -8.902211    5.5229118   
S0061        1.991046     -9.0188156   5.8246937   
S0062        1.8713295    -9.1247101   6.1911285   
S0063        1.7107595    -9.2192223   6.5303696   
S0064        1.5310032    -9.2815636   6.845739    
S0065        1.3347264    -9.3101959   7.1388412   
S0066        1.1007989    -9.3524399   7.3933044   
S0067        0.829212     -9.3484772   7.6776962   
S0068        0.54921985   -9.1984245   8.0487343   
S0069        0.33015933   -8.8702713   8.4248489   
S0070        0.35558608   -8.2647293   8.7269806   
S0071        0.51222897   -8.0104462   8.7952339   
S0072        0.69948163   -7.7295364   8.8108345   
S0073        0.917278     -7.4368675   8.7738914   
S0074        1.1496352    -7.126783    8.7029312   
S0075        1.3938661    -6.7935852   8.6006416   
S0076        1.6108274    -6.401236    8.5150223   
S0077        1.8658131    -5.9999226   8.3658905   
S0078        2.0674833    -5.5311512   8.2694397   
S0079        2.1314392    -5.1709843   8.1817924   
S0080        2.2150656    -4.7961334   8.1035774   
S0081        2.327883     -4.4126038   8.0205704   
S0082        2.4753363    -4.0220917   7.9271973   
S0083        2.6107067    -3.61143     7.8693581   
S0084        2.8186131    -3.2011421   7.7689819   
S0085        3.0596466    -2.7815584   7.6625679   
S0086        3.3294945    -2.3448557   7.5643753   
S0087        3.6438072    -1.9264938   7.4119476   
S0088        3.8158539    -1.584235    7.1997543   
S0089        3.9732311    -1.2562077   6.9941696   
S0090        4.1167614    -0.97300205  6.7452797   
S0091        4.2302692    -0.76078959  6.4210548   
S0092        4.3608524    -0.53284268  6.1198944   
S0093        4.4339653    -0.41741529  5.7096889   
S0094        4.4412098    -0.43101935  5.2351818   
S0095        4.527441     -0.32737017  4.8042812   
S0096        4.594706     -0.26075332  4.3049484   
S0097        4.5576691    -0.32081525  3.8927486   
S0098        4.562685     -0.38427625  3.4611195   
S0099        4.5111591    -0.580653    3.1230965   
S0100        4.4663307    -0.81059608  2.849926    
S0101        4.4655254    -1.037087    2.5963644   
S0102        4.5020321    -1.3069679   2.378285    
S0103        4.6072636    -1.6066721   2.1510216   
S0104        4.7788422    -1.7668829   1.832456    
S0105        3.8036976    2.227396     5.2667805   
S0106        3.7176758    2.1690432    5.606332    
S0107        3.6102882    2.1521662    5.9599537   
S0108        3.4653645    2.1717928    6.3234173   
S0109        3.2231167    2.2240519    6.6488503   
S0110        2.9207483    2.3267906    6.9473228   
S0111        2.6665546    2.4660131    7.3273903   
S0112        2.375164     2.6337172    7.7216148   
S0113        2.0399769    2.8265013    8.1235458   
S0114        1.7259096    2.8679893    8.3554863   
S0115        1.414884     2.9342823    8.5651848   
S0116        1.1012803    3.0334793    8.7392784   
S0117        0.79563885   3.1481787    8.9093071   
S0118        0.48942189   3.2885689    9.0584793   
S0119        0.17937261   3.4687881    9.1577728   
S0120        -0.12927374  3.6636971    9.2576973   
S0121        -0.43739295  3.8986198    9.3060989   
S0122        -0.74547472  4.1565731    9.3381386   
S0123        -1.1405037   4.45215      9.3428955   
S0124        -1.4686309   4.7684696    9.2491051   
S0125        -1.7728222   5.0751209    9.1540138   
S0126        -2.0672804   5.3870163    9.0516693   
S0127        -2.2580925   5.7030243    8.8341461   
S0128        -2.440707    6.024366     8.6110641   
S0129        -2.5714417   6.3475037    8.3387665   
S0130        -2.6730671   6.6782242    8.0320389   
S0131        -2.7768179   7.0302139    7.6922729   
S0132        -2.8771307   7.2209007    7.2937187   
S0133        -3.0064352   7.3871643    6.9055786   
S0134        -2.9559324   7.5190468    6.5085854   
S0135        -3.0187695   7.6199432    6.1237553   
S0136        -3.0394648   7.6884392    5.7370571   
S0137        -2.9841799   7.7307899    5.3570148   
S0138        -2.9076313   7.7416023    4.9799126   
S0139        -2.8173954   7.7232422    4.6001648   
S0140        -2.6753061   7.6721313    4.231971    
S0141        -2.4946548   7.5591675    3.8291023   
S0142        -2.2594242   7.4404716    3.5214222   
S0143        -2.021146    7.3316841    3.2854645   
S0144        -1.9199444   7.2784439    2.945244    
S0145        -1.7330627   7.2085197    2.7595955   
S0146        -1.5375199   7.1462196    2.6332506   
S0147        -1.3316417   7.0905609    2.5518269   
S0148        -1.2605034   7.0934296    2.3930288   
S0149        -1.2119678   7.1160568    2.2957823   
S0150        -1.2410937   6.9056679    2.2356682   
S0151        -1.3045422   6.7047523    2.1371189   
S0152        -1.4043221   6.5116165    1.9963079   
S0153        -1.4946084   6.3027344    1.8303305   
S0154        -1.4714144   6.0484554    1.6961876   
S0155        -1.3692398   5.7665634    1.5808328   
S0156        -1.2243318   5.4669273    1.4640613   
S0157        -1.0830392   5.1360424    1.3018403   
S0158        -0.8508831   4.7910305    1.1766842   
S0159        -0.6714581   4.4660046    1.118238    
S0160        -0.54123025  4.13778      0.98042688  
S0161        -0.35965817  3.8734074    0.94044828  
S0162        -0.16622207  3.6433464    0.91106033  
S0163        0.047332868  3.4595749    0.93292627  
S0164        0.27561653   3.3294731    1.0151885   
S0165        0.52017078   3.2321674    1.0951975   
S0166        0.78727946   3.1598383    1.1781764   
S0167        1.0804761    3.0984356    1.2720981   
S0168        1.3390641    3.0730846    1.3349115   
S0169        1.5807131    3.0618475    1.438414    
S0170        1.8186172    3.033589     1.5468748   
S0171        2.0378605    3.0096518    1.6896477   
S0172        2.2479591    2.9764706    1.8477188   
S0173        2.4604166    2.9307976    2.010479    
S0174        2.6731211    2.8798704    2.1870464   
S0175        2.8592136    2.8300848    2.4001265   
S0176        3.0047323    2.7737762    2.6480366   
S0177        3.0726498    2.7274231    2.8970371   
S0178        3.1961645    2.6829094    3.1193033   
S0179        3.3279285    2.640847     3.3374226   
S0180        3.4128876    2.5893768    3.5935047   
S0181        3.57351      2.5557281    3.8057617   
S0182        3.7437061    2.5248487    4.0367729   
S0183        3.8186596    2.4674864    4.3334854   
S0184        3.875066     2.4040112    4.6387047   
S0185        -5.0050583   4.8213783    4.1620144   
S0186        -5.3494392   4.6634716    4.330769    
S0187        -5.6603783   4.4983482    4.4824184   
S0188        -5.9345551   4.3070705    4.6055607   
S0189        -6.1975418   4.1492294    4.72178     
S0190        -6.4394341   4.0035023    4.824456    
S0191        -6.6573982   3.8595737    4.9060318   
S0192        -6.8540916   3.7257618    4.970285    
S0193        -7.0310402   3.612656     5.0315731   
S0194        -7.1820801   3.5452824    5.0431801   
S0195        -7.3758736   3.4572834    5.0808388   
S0196        -7.6042717   3.3270451    5.1156994   
S0197        -7.8622269   3.1468319    5.1401436   
S0198        -8.1647636   2.9566566    5.2066288   
S0199        -8.5196259   2.7793413    5.3420383   
S0200        -8.8923988   2.5110422    5.4170578   
S0201        -9.3158745   2.2506531    5.5544868   
S0202        -9.7796837   1.9703558    5.7196865   
S0203        -10.115297   1.7469656    5.7093475   
S0204        -10.423891   1.4933316    5.6574036   
S0205        -10.681596   1.2172515    5.5643394   
S0206        -10.921986   0.96714735   5.5003273   
S0207        -11.137747   0.72721596   5.4437511   
S0208        -11.33356    0.498523     5.3978878   
S0209        -11.490044   0.26934154   5.3403358   
S0210        -11.633891   0.054236829  5.300127    
S0211        -9.5704933   -11.813465   2.5375404   
S0212        -9.3353363   -12.035581   2.5724745   
S0213        -9.0768356   -12.237772   2.6478697   
S0214        -8.8989471   -12.430434   2.8250984   
S0215        -8.7454903   -12.598336   3.0630219   
S0216        -8.5444336   -12.739526   3.3208389   
S0217        -8.1398338   -12.818109   3.5201908   
S0218        -7.8048683   -12.876198   3.8086548   
S0219        -7.5673485   -12.955969   4.1958618   
S0220        -7.3427444   -12.909532   4.565514    
S0221        -7.2221535   -12.892888   4.9293369   
S0222        -7.1560036   -12.881123   5.263636    
S0223        -7.0422318   -12.844221   5.5535992   
S0224        -6.987265    -12.829646   5.8419319   
S0225        -7.1110268   -12.862241   6.1224236   
S0226        -7.2713272   -12.902379   6.3831944   
S0227        -7.4759407   -12.956831   6.635881    
S0228        -7.7409973   -13.031023   6.8853661   
S0229        -7.9249741   -13.120857   7.147995    
S0230        -8.2304031   -13.217265   7.2768204   
S0231        -8.5212303   -13.347035   7.4344177   
S0232        -8.8546623   -13.493297   7.5334785   
S0233        -9.2149536   -13.662296   7.603093    
S0234        -9.5980118   -13.860402   7.6679756   
S0235        -10.002916   -14.091734   7.7457718   
S0236        -10.448618   -14.332353   7.7393318   
S0237        -10.938582   -14.581374   7.6359909   
S0238        -11.457081   -14.726031   7.5863487   
S0239        -11.942987   -14.845825   7.4282227   
S0240        -12.375645   -14.970071   7.3782402   
S0241        -12.782957   -15.082616   7.339035    
S0242        -13.162888   -15.171692   7.2142662   
S0243        -13.502138   -15.235881   7.0091927   
S0244        -13.82934    -15.296071   6.8208061   
S0245        -14.106061   -15.328055   6.5508446   
S0246        -14.37137    -15.354692   6.2674301   
S0247        -14.67908    -15.290356   5.8760723   
S0248        -14.888025   -15.169713   5.4897766   
S0249        -15.126207   -15.042023   5.1758999   
S0250        -15.344423   -14.882251   4.8930031   
S0251        -15.454462   -14.668417   4.6256584   
S0252        -15.518599   -14.419806   4.3955448   
S0253        -15.568082   -14.141101   4.1981571   
S0254        -15.633824   -13.832623   4.0113159   
S0255        -0.023952393 -8.3363403   8.3493591   
S0256        -0.2519716   -8.1826416   8.0449837   
S0257        -0.49654574  -8.0213158   7.745298    
S0258        -0.78477659  -7.8666672   7.4763702   
S0259        -1.1118629   -7.7176292   7.2336113   
S0260        -1.4635716   -7.5653702   7.0021423   
S0261        -1.8527966   -7.4187592   6.7981903   
S0262        -2.2622753   -7.2647438   6.5959778   
S0263        -2.7050287   -7.1127571   6.4117737   
S0264        -3.0166592   -7.0532234   6.3207443   
S0265        -3.3582596   -6.9994911   6.2148693   
S0266        -3.7419853   -6.967218    6.1311283   
S0267        -4.1561096   -6.932106    6.0281689   
S0268        -4.6128944   -6.9189659   5.948307    
S0269        -5.1075836   -6.9158661   5.8725197   
S0270        -5.642823    -6.9344604   5.815797    
S0271        -6.2167801   -6.9719185   5.7732899   
S0272        -6.8285263   -7.0231674   5.7387451   
S0273        -7.295108    -7.040966    5.7473198   
S0274        -7.7729248   -7.0761276   5.7559364   
S0275        -8.2614609   -7.1324875   5.7698895   
S0276        -8.7620506   -7.1993927   5.7749897   
S0277        -9.2727303   -7.2898346   5.788826    
S0278        -9.7957306   -7.3919662   5.7954098   
S0279        -10.329127   -7.5145226   5.8065826   
S0280        -10.87274    -7.6569542   5.8211563   
S0281        -11.426771   -7.8180565   5.8370518   
S0282        -12.088465   -7.9587151   5.9121647   
S0283        -12.714829   -8.1008553   5.9930279   
S0284        -13.307773   -8.2391212   6.0734985   
S0285        -13.865092   -8.3785133   6.1604347   
S0286        -14.391139   -8.5091751   6.2400814   
S0287        -14.883589   -8.6366516   6.3200184   
S0288        -15.34008    -8.7652443   6.4063286   
S0289        -15.766141   -8.8847488   6.4847237   
S0290        -16.157352   -9.0032898   6.5666214   
S0291        -16.69297    -9.1401398   6.7027588   
S0292        -17.209821   -9.2818436   6.8440674   
S0293        -17.708855   -9.4265259   6.9881401   
S0294        -18.192697   -9.5702492   7.1300247   
S0295        -18.660954   -9.7136765   7.2705711   
S0296        -19.112869   -9.8578819   7.411142    
S0297        -19.550851   -9.9996788   7.5476791   
S0298        -19.971042   -10.14421    7.6867424   
S0299        -20.378543   -10.284856   7.8197701   
S0300        -20.796893   -10.414709   7.9628166   
S0301        -21.221732   -10.555119   8.1056374   
S0302        -21.64816    -10.711749   8.2561539   
S0303        -22.084109   -10.875467   8.4015419   
S0304        -22.521091   -11.055695   8.5554253   
S0305        -22.963989   -11.246986   8.709977    
S0306        -23.414691   -11.447536   8.8622368   
S0307        -23.86969    -11.660934   9.0177757   
S0308        -24.335123   -11.881329   9.1668213   
S0309        -24.84906    -12.189941   9.3240349   
S0310        -25.331544   -12.477267   9.4916756   
S0311        -25.777344   -12.752379   9.6763412   
S0312        -26.179431   -13.02225    9.8927391   
S0313        -26.552097   -13.28432    10.125977   
S0314        -26.89295    -13.543919   10.392321   
S0315        -27.202515   -13.803244   10.70319    
S0316        -27.399423   -14.060933   11.109051   
S0317        1.7924711    1.281695     6.775457    
S0318        1.4647166    1.1783969    6.7474785   
S0319        1.1020188    1.0624746    6.7094398   
S0320        0.70618358   0.92390013   6.6909317   
S0321        0.27436228   0.77746997   6.649292    
S0322        -0.19267827  0.61848226   6.5992386   
S0323        -0.69341855  0.44071293   6.5566452   
S0324        -1.2281495   0.24551442   6.5174774   
S0325        -1.7967339   0.031540817  6.4852074   
S0326        -2.1662386   -0.089939004 6.4723137   
S0327        -2.559152    -0.22806127  6.4555389   
S0328        -2.9747303   -0.38518307  6.4417969   
S0329        -3.4131275   -0.56037469  6.4288612   
S0330        -3.8743614   -0.75350761  6.4165939   
S0331        -4.3587105   -0.96400642  6.4030388   
S0332        -4.8663406   -1.1916165   6.3870632   
S0333        -5.397094    -1.4367921   6.3702461   
S0334        -5.9518242   -1.6969271   6.341925    
S0335        -6.3930752   -1.8970354   6.3420597   
S0336        -6.8503693   -2.0996256   6.3428379   
S0337        -7.323114    -2.3063745   6.3516014   
S0338        -7.8116249   -2.5167643   6.3651157   
S0339        -8.3163948   -2.7304634   6.3792549   
S0340        -8.8370987   -2.9480949   6.3975521   
S0341        -9.3717033   -3.1710875   6.4371094   
S0342        -9.9233345   -3.39701     6.4712303   
S0343        -10.489194   -3.6276711   6.5229706   
S0344        -10.847046   -3.7950592   6.5593796   
S0345        -11.243736   -3.9747162   6.6010895   
S0346        -11.678694   -4.166935    6.6526947   
S0347        -12.154362   -4.370866    6.6999275   
S0348        -12.665552   -4.5883957   6.7735535   
S0349        -13.215303   -4.8183666   6.8553772   
S0350        -13.802998   -5.0609211   6.9492157   
S0351        -14.428745   -5.3159431   7.054908    
S0352        -15.096001   -5.5833523   7.1497612   
S0353        -15.583704   -5.7877018   7.2409531   
S0354        -16.082124   -5.9972897   7.341925    
S0355        -16.59388    -6.2132076   7.4374649   
S0356        -17.116141   -6.4346954   7.5449211   
S0357        -17.64996    -6.6622841   7.6581772   
S0358        -18.194221   -6.8952126   7.7832611   
S0359        -18.749475   -7.1337845   7.9170532   
S0360        -19.314442   -7.376545    8.0661041   
S0361        -19.891367   -7.6257622   8.21875     
S0362        -20.260555   -7.7897682   8.3292923   
S0363        -20.655611   -7.950032    8.4481491   
S0364        -21.074724   -8.104393    8.5844063   
S0365        -21.519382   -8.2541458   8.7320984   
S0366        -21.987201   -8.3973145   8.9006546   
S0367        -22.480685   -8.535833    9.0809853   
S0368        -22.998383   -8.6686249   9.2783699   
S0369        -23.544284   -8.7980469   9.4824234   
S0370        -24.101184   -8.9143929   9.7353523   
S0371        -24.51779    -8.9695267   9.9429176   
S0372        -24.934544   -9.0152054   10.1551     
S0373        -25.335072   -9.0434196   10.40516    
S0374        -25.736679   -9.0621712   10.663219   
S0375        -26.137677   -9.0714462   10.937357   
S0376        -26.543097   -9.0754532   11.226613   
S0377        -26.959744   -9.0810852   11.531785   
S0378        -27.314383   -9.0442986   11.919969   
S0379        -27.622147   -14.064755   11.553445   
S0380        -27.95481    -13.862711   11.498499   
S0381        -28.291544   -13.722615   11.42637    
S0382        -28.593997   -13.591194   11.364752   
S0383        -28.876352   -13.451308   11.316041   
S0384        -29.153494   -13.302525   11.274033   
S0385        -29.431796   -13.128842   11.242541   
S0386        -29.671497   -12.893755   11.272739   
S0387        -29.850803   -12.416402   11.425814   
S0388        -29.776895   -12.173385   11.530055   
S0389        -29.65022    -11.964621   11.641941   
S0390        -29.523093   -11.760798   11.727733   
S0391        -29.385391   -11.56154    11.795968   
S0392        -29.262784   -11.335889   11.836584   
S0393        -29.046606   -11.19894    11.89793    
S0394        -28.825739   -11.049912   11.941764   
S0395        -28.663583   -10.835977   11.938287   
S0396        -28.396948   -10.718564   12.039719   
S0397        -28.156409   -10.581295   12.14065    
S0398        -27.929349   -10.450536   12.226843   
S0399        -27.740271   -10.298202   12.291941   
S0400        -27.573828   -10.129778   12.337677   
S0401        -27.476395   -9.89133     12.373796   
S0402        -27.379822   -9.6130005   12.408407   
S0403        -27.419968   -9.2547668   12.426826   
S0404        -27.724542   -8.7662521   12.083815   
S0405        -28.022882   -8.71894     11.747997   
S0406        -28.368954   -8.717038    11.505808   
S0407        -28.682501   -8.7030533   11.317501   
S0408        -28.975739   -8.6854637   11.158904   
S0409        -29.258264   -8.6705078   11.023394   
S0410        -29.537082   -8.6637383   10.916117   
S0411        -29.808716   -8.6557281   10.815329   
S0412        -30.082019   -8.6542328   10.743114   
S0413        -30.384793   -8.5275993   10.828345   
S0414        -30.673965   -8.4497925   10.969341   
S0415        -30.94581    -8.3941704   11.119037   
S0416        -31.201834   -8.3619797   11.279858   
S0417        -31.449548   -8.3456024   11.443565   
S0418        -31.691013   -8.3466354   11.615981   
S0419        -31.940808   -8.3528557   11.791493   
S0420        -32.144226   -8.4162346   12.013082   
S0421        -32.282788   -8.5464394   12.265987   
S0422        -32.533618   -8.7206116   12.484157   
S0423        -32.765277   -8.9111832   12.643166   
S0424        -33.004898   -9.0958771   12.73412    
S0425        -33.261511   -9.2610725   12.75631    
S0426        -33.537292   -9.3973831   12.709964   
S0427        -33.817792   -9.5272095   12.5965     
S0428        -34.103766   -9.6514381   12.415533   
S0429        -34.391241   -9.7841316   12.169838   
S0430        -34.686285   -9.9147209   11.860435   
S0431        -34.904648   -10.012086   11.657463   
S0432        -35.11554    -10.097004   11.435777   
S0433        -35.311224   -10.183832   11.1971     
S0434        -35.487875   -10.31429    10.955638   
S0435        -35.649088   -10.470283   10.70518    
S0436        -35.802423   -10.641819   10.439669   
S0437        -35.950635   -10.849089   10.166048   
S0438        -36.104288   -11.098918   9.884407    
S0439        -36.061087   -11.527576   9.5961876   
S0440        -35.982184   -11.668789   9.5387756   
S0441        -35.886423   -11.807497   9.4645592   
S0442        -35.776801   -11.944199   9.3726753   
S0443        -35.632013   -12.062689   9.2772758   
S0444        -35.494223   -12.19491    9.1488754   
S0445        -35.345575   -12.328731   8.9994202   
S0446        -35.179303   -12.459644   8.8322449   
S0447        -34.907816   -12.687026   8.3470589   
S0448        -34.797      -12.820676   8.1423218   
S0449        -34.723984   -13.01441    8.0146072   
S0450        -34.724753   -13.266785   7.9385887   
S0451        -34.727533   -13.572031   7.9563934   
S0452        -34.719894   -13.930122   8.0748634   
S0453        -34.762228   -14.340176   8.2535522   
S0454        -34.869495   -14.806198   8.4882378   
S0455        -35.029718   -15.615456   9.2248749   
S0456        -34.882681   -15.813864   9.6564354   
S0457        -34.718088   -16.003288   10.063789   
S0458        -34.494244   -16.12851    10.449715   
S0459        -34.22446    -16.189333   10.808468   
S0460        -33.92084    -16.222552   11.14231    
S0461        -33.583691   -16.263579   11.46078    
S0462        -33.20434    -16.288678   11.7636     
S0463        -32.781863   -16.288196   12.050962   
S0464        -32.360806   -16.271185   12.228136   
S0465        -31.955872   -16.254144   12.382239   
S0466        -31.567142   -16.219728   12.506371   
S0467        -31.196188   -16.170343   12.601228   
S0468        -30.844995   -16.101941   12.66479    
S0469        -30.510596   -16.034161   12.705397   
S0470        -30.191913   -15.966383   12.723036   
S0471        -29.886996   -15.901721   12.719471   
S0472        -29.601837   -15.819946   12.68527    
S0473        -29.276859   -15.739915   12.590575   
S0474        -28.9741     -15.637534   12.488333   
S0475        -28.696729   -15.506573   12.375578   
S0476        -28.441599   -15.356131   12.256249   
S0477        -28.188696   -15.211044   12.143395   
S0478        -27.950488   -15.03759    12.022857   
S0479        -27.743286   -14.820975   11.885973   
S0480        -27.551547   -14.575017   11.741464   
S0481        -32.161752   -9.2291214   1.6140242   
S0482        -32.135321   -8.9387207   1.6197901   
S0483        -32.174426   -8.6647438   1.6000458   
S0484        -32.210443   -8.4000313   1.6042839   
S0485        -32.313449   -8.163765    1.5813737   
S0486        -32.442148   -7.9418045   1.5621876   
S0487        -32.59014    -7.7232338   1.5515857   
S0488        -32.769189   -7.5139931   1.5406425   
S0489        -32.974274   -7.3068024   1.5320549   
S0490        -33.197501   -7.1367714   1.5104472   
S0491        -33.444815   -7.0263885   1.4819064   
S0492        -33.695932   -6.9650551   1.4625648   
S0493        -33.943695   -6.9334152   1.4538548   
S0494        -34.188666   -6.9440598   1.4575127   
S0495        -34.430701   -6.9852097   1.4703364   
S0496        -34.673679   -7.0459206   1.4868711   
S0497        -34.924985   -7.1132248   1.5006998   
S0498        -35.186166   -7.1958092   1.5151394   
S0499        -35.459711   -7.292894    1.6724377   
S0500        -35.714236   -7.3676468   1.835318    
S0501        -35.945038   -7.4289726   2.0087038   
S0502        -36.158557   -7.4519409   2.1922338   
S0503        -36.340326   -7.4897942   2.3907471   
S0504        -36.4991     -7.5134781   2.6015398   
S0505        -36.62869    -7.5443443   2.8242237   
S0506        -36.730695   -7.5743675   3.0582542   
S0507        -36.80209    -7.6070404   3.3035404   
S0508        -36.892596   -7.6598686   3.6327583   
S0509        -36.970914   -7.7280807   3.9446987   
S0510        -37.032385   -7.8255371   4.2337852   
S0511        -37.08541    -7.9322609   4.5026684   
S0512        -37.128778   -8.0506447   4.7504436   
S0513        -37.16629    -8.1702835   4.9820332   
S0514        -37.196075   -8.2961159   5.1964027   
S0515        -37.216324   -8.4326408   5.3912983   
S0516        -37.231543   -8.5708687   5.5733097   
S0517        -37.236826   -8.7628098   5.8055172   
S0518        -37.218295   -8.9687828   6.0016529   
S0519        -37.183618   -9.1654709   6.177494    
S0520        -37.146182   -9.3425125   6.3440166   
S0521        -37.115704   -9.4984833   6.5065796   
S0522        -37.0621     -9.6485931   6.6429085   
S0523        -37.019162   -9.7784294   6.7772499   
S0524        -36.967334   -9.8962402   6.895723    
S0525        -36.911057   -10.000166   7.0019562   
S0526        -36.827747   -10.119808   7.1574226   
S0527        -36.749716   -10.243062   7.3041641   
S0528        -36.691934   -10.366561   7.4499901   
S0529        -36.638367   -10.498547   7.5804375   
S0530        -36.583273   -10.643685   7.690274    
S0531        -36.510831   -10.803497   7.771077    
S0532        -36.442679   -10.983607   7.8317955   
S0533        -36.348752   -11.173891   7.8621445   
S0534        -36.068225   -11.345789   7.6594063   
S0535        -35.958472   -11.444987   7.4252106   
S0536        -35.840607   -11.527209   7.1749214   
S0537        -35.724203   -11.531535   6.8908501   
S0538        -35.623529   -11.585313   6.5931351   
S0539        -35.526743   -11.688773   6.2853397   
S0540        -35.438031   -11.778365   5.9532032   
S0541        -35.365048   -11.832521   5.5929749   
S0542        -35.302301   -11.88811    5.214183    
S0543        -35.351984   -11.93966    4.9290993   
S0544        -35.372137   -11.981467   4.6379349   
S0545        -35.370435   -11.977485   4.3404537   
S0546        -35.336319   -11.976585   4.0358212   
S0547        -35.279041   -11.937751   3.7255623   
S0548        -35.194437   -11.879766   3.4086182   
S0549        -35.079822   -11.810539   3.0841948   
S0550        -34.942648   -11.706334   2.7540451   
S0551        -34.76936    -11.604153   2.4163063   
S0552        -34.451419   -11.461274   2.1666542   
S0553        -34.135486   -11.314647   1.9558083   
S0554        -33.826819   -11.146957   1.7851921   
S0555        -33.524673   -10.95646    1.6559666   
S0556        -33.243735   -10.72485    1.5644726   
S0557        -32.976828   -10.463212   1.5117444   
S0558        -32.731763   -10.1654     1.493803    
S0559        -32.469794   -9.8638191   1.5293438   
S0560        -31.441797   -12.904156   2.3386173   
S0561        -31.685767   -12.92653    2.4072214   
S0562        -31.918564   -12.960391   2.4805275   
S0563        -32.137073   -13.021249   2.559267    
S0564        -32.350653   -13.058386   2.6438108   
S0565        -32.55015    -13.132942   2.7354219   
S0566        -32.744543   -13.193826   2.8329309   
S0567        -32.932715   -13.233324   2.9346985   
S0568        -33.109143   -13.224706   3.0363701   
S0569        -33.199265   -13.213228   3.2631794   
S0570        -33.296075   -13.205779   3.4879154   
S0571        -33.402289   -13.226041   3.7093971   
S0572        -33.513504   -13.239905   3.931509    
S0573        -33.633102   -13.269994   4.1517998   
S0574        -33.760678   -13.332506   4.3659184   
S0575        -33.896558   -13.380917   4.5843941   
S0576        -34.04205    -13.447607   4.7995686   
S0577        -34.189554   -13.546449   5.0087677   
S0578        -34.197128   -13.591754   5.2692867   
S0579        -34.222607   -13.641217   5.5310429   
S0580        -34.258945   -13.713466   5.7916626   
S0581        -34.314694   -13.785413   6.0539326   
S0582        -34.39194    -13.852625   6.3188774   
S0583        -34.485471   -13.930556   6.5850136   
S0584        -34.595221   -14.020073   6.8524277   
S0585        -34.732373   -14.104402   7.127652    
S0586        -35.00834    -14.445531   7.4103447   
S0587        -35.1125     -14.670807   7.3961403   
S0588        -35.113547   -14.900014   7.3147964   
S0589        -35.131235   -15.082227   7.2346375   
S0590        -35.161594   -15.241277   7.153022    
S0591        -35.155261   -15.377193   7.0411186   
S0592        -35.115988   -15.479791   6.8992577   
S0593        -35.08696    -15.576257   6.7558456   
S0594        -35.052167   -15.678709   6.6053772   
S0595        -34.968695   -15.835809   6.4326859   
S0596        -34.899637   -16.008308   6.261478    
S0597        -34.822675   -16.16842    6.0750557   
S0598        -34.751816   -16.332138   5.8833828   
S0599        -34.696115   -16.507137   5.6913795   
S0600        -34.645828   -16.686139   5.493314    
S0601        -34.595831   -16.866916   5.2868156   
S0602        -34.528806   -17.026743   5.061105    
S0603        -34.456598   -17.166348   4.8210915   
S0604        -34.394083   -17.245517   4.6581913   
S0605        -34.325961   -17.317863   4.4860218   
S0606        -34.25072    -17.383691   4.3019894   
S0607        -34.167859   -17.449258   4.1052132   
S0608        -34.070926   -17.475099   3.8945942   
S0609        -33.966568   -17.483737   3.6703991   
S0610        -33.85856    -17.453038   3.4278999   
S0611        -33.740991   -17.454886   3.173827    
S0612        -33.591806   -17.508163   2.9291548   
S0613        -33.403043   -17.45554    2.8677557   
S0614        -33.194928   -17.4089     2.8080276   
S0615        -32.969873   -17.363469   2.7455009   
S0616        -32.727469   -17.321526   2.6790922   
S0617        -32.473795   -17.260648   2.6070402   
S0618        -32.20632    -17.189508   2.5307543   
S0619        -31.925113   -17.107997   2.4503088   
S0620        -31.627368   -17.024617   2.3669243   
S0621        -31.320026   -16.919501   2.2771215   
S0622        -30.924445   -16.729265   2.3143847   
S0623        -30.600299   -16.437137   2.3374905   
S0624        -30.346017   -16.085269   2.3788797   
S0625        -30.036929   -15.881262   2.3901705   
S0626        -29.776587   -15.637614   2.4029781   
S0627        -29.51759    -15.407355   2.4046577   
S0628        -29.315836   -15.141942   2.4160831   
S0629        -29.137674   -14.871536   2.4272465   
S0630        -29.073001   -14.60257    2.4297693   
S0631        -29.198679   -14.216539   2.3235926   
S0632        -29.345486   -13.878445   2.2404594   
S0633        -29.544      -13.603773   2.1716404   
S0634        -29.743457   -13.364018   2.1333282   
S0635        -29.962778   -13.159995   2.1222315   
S0636        -30.22742    -13.020961   2.1262312   
S0637        -30.512701   -12.908444   2.1583366   
S0638        -30.834503   -12.835475   2.2110699   
