# Supplementary material for: Interspecific variation in the limb long bones among modern rhinoceroses—extent and drivers
Source: PeerJ. 2019 Sep 26;7:e7647. doi: 10.7717/peerj.7647 (PMC6766374; doi:10.7717/peerj.7647)
Supplement: Supplemental Information 9 [file peerj-07-7647-s009.zip › Femur/Diceros_bicornis_1944_278_Femur.pts]

Version 1.0
639
S0000        25.567383    -0.4006218   6.7696342   
S0001        25.920135    0.6163013    0.18361855  
S0002        25.708208    1.7070664    2.3131864   
S0003        20.12196     -0.69143063  1.6878338   
S0004        22.788708    -1.2020489   0.16244125  
S0005        18.178333    -4.7864614   8.2405462   
S0006        22.457748    6.6341009    7.1461716   
S0007        25.131571    5.3597746    4.7021561   
S0008        17.741816    9.5083656    2.3635845   
S0009        9.1934767    6.8897905    3.8559401   
S0010        8.435524     -3.8007929   1.2841787   
S0011        -0.28193283  -3.0171204   2.5356522   
S0012        -13.332606   10.347388    4.0375252   
S0013        -13.504667   6.2495279    1.483423    
S0014        -14.310894   2.7074804    1.6103945   
S0015        -14.985756   -2.4726176   4.3280296   
S0016        -11.899186   0.26334909   10.540014   
S0017        -12.447515   2.4290061    10.054625   
S0018        -9.6732721   5.010313     10.909147   
S0019        -18.375645   4.9255438    8.5340853   
S0020        -17.875456   3.6525702    7.6803989   
S0021        -18.899048   1.4165553    7.5524397   
S0022        -18.423218   1.0812848    6.2560372   
S0023        -17.733856   -1.445171    5.676784    
S0024        -17.703991   -0.069515452 7.8258247   
S0025        -17.752653   2.2374856    5.6618619   
S0026        -18.404335   5.1356831    7.162241    
S0027        25.681129    1.7033798    2.019933    
S0028        25.614027    1.6790785    1.754128    
S0029        25.521719    1.594228     1.5137576   
S0030        25.403479    1.5129279    1.2965412   
S0031        25.242523    1.465717     1.1042708   
S0032        25.047131    1.413325     0.93629146  
S0033        24.846384    1.2951552    0.79218179  
S0034        24.621958    1.1566216    0.67454565  
S0035        24.335548    1.0782301    0.57921535  
S0036        24.144999    0.95004123   0.37416387  
S0037        23.958317    0.76820624   0.20025346  
S0038        23.855423    0.44567183   0.10263557  
S0039        23.711775    0.174557     0.031493768 
S0040        23.516882    -0.058061041 -0.033821158
S0041        23.314991    -0.31107163  -0.07330291 
S0042        23.107594    -0.58951056  -0.091998972
S0043        22.960527    -0.90471029  0.016441267 
S0044        22.714554    -1.5977657   0.27383196  
S0045        22.687519    -1.9304098   0.55042547  
S0046        22.651003    -2.2410016   0.83360523  
S0047        22.617025    -2.484689    1.1614225   
S0048        22.575741    -2.7142518   1.4834778   
S0049        22.507015    -3.0220342   1.7494509   
S0050        22.414955    -3.3515549   2.0061145   
S0051        22.346649    -3.5727832   2.3320265   
S0052        22.303146    -3.7478435   2.6928434   
S0053        22.167099    -3.9549656   2.9584067   
S0054        22.032743    -4.098762    3.2660563   
S0055        21.862671    -4.2424436   3.5693526   
S0056        21.625385    -4.4837708   3.7757075   
S0057        21.383448    -4.6629767   4.0244794   
S0058        21.095346    -4.8677492   4.2262759   
S0059        20.794832    -5.0167894   4.4710374   
S0060        20.508259    -5.1073165   4.792448    
S0061        20.182978    -5.2228203   5.0756464   
S0062        19.685591    -5.434679    5.5003414   
S0063        19.134478    -5.5441008   5.8255105   
S0064        18.779806    -5.6043186   6.2358317   
S0065        18.580959    -5.6783895   6.643486    
S0066        18.412401    -5.6765304   7.0081844   
S0067        18.24737     -5.5524988   7.3407054   
S0068        18.174683    -5.3795185   7.6648841   
S0069        18.179434    -5.1425452   7.979835    
S0070        18.491003    -4.3578639   8.5807638   
S0071        18.818422    -3.9163282   8.8830576   
S0072        19.197886    -3.5259702   9.1276875   
S0073        19.644001    -3.2589204   9.2411337   
S0074        20.062595    -2.9644186   9.2694845   
S0075        20.456844    -2.618691    9.2559814   
S0076        20.851288    -2.2647293   9.185812    
S0077        21.265688    -1.9425449   9.0176802   
S0078        21.664585    -1.5915474   8.8274097   
S0079        21.781641    -1.2372514   8.7197065   
S0080        21.955225    -0.92376041  8.4805965   
S0081        22.092957    -0.55984581  8.2778282   
S0082        22.209929    -0.16187222  8.0802841   
S0083        22.250463    0.28221652   7.9650922   
S0084        22.273201    0.75460929   7.8563638   
S0085        22.286448    1.2561277    7.7432175   
S0086        22.292671    1.7842047    7.6100674   
S0087        22.283386    2.328222     7.431695    
S0088        22.596979    2.7084031    7.3626537   
S0089        22.894413    2.9922798    7.2491283   
S0090        23.191395    3.1975141    7.1545548   
S0091        23.50881     3.3292828    7.0852122   
S0092        23.837255    3.3685577    6.9675584   
S0093        24.129404    3.2696273    6.6814122   
S0094        24.43812     3.093725     6.3990374   
S0095        24.768139    2.8504863    6.1219397   
S0096        25.04657     2.4460707    5.6710749   
S0097        25.248205    2.7036793    5.4436202   
S0098        25.346354    2.7884922    5.0478258   
S0099        25.400452    2.7965345    4.6641531   
S0100        25.456369    2.7568283    4.2935247   
S0101        25.445881    2.6070254    3.9380624   
S0102        25.531506    2.476943     3.5498171   
S0103        25.561344    2.2302349    3.1662898   
S0104        25.607817    1.9275461    2.7604806   
S0105        25.112297    5.4133391    4.9538426   
S0106        25.086132    5.484653     5.1916041   
S0107        25.073471    5.5524011    5.431201    
S0108        25.040276    5.6517706    5.64498     
S0109        24.98571     5.7861285    5.8230882   
S0110        24.941044    5.9221802    6.0010457   
S0111        24.892372    6.0765939    6.1648469   
S0112        24.858265    6.2214622    6.3418555   
S0113        24.836485    6.3490596    6.528492    
S0114        24.652285    6.3593936    6.6728106   
S0115        24.467533    6.3762183    6.858026    
S0116        24.264835    6.4217582    7.0687065   
S0117        24.038908    6.4921255    7.3136396   
S0118        23.769871    6.6330118    7.5638885   
S0119        23.453762    6.863596     7.8037982   
S0120        23.094889    7.1739469    8.0413494   
S0121        22.699951    7.5893655    8.2328587   
S0122        22.287327    8.0923557    8.3666401   
S0123        22.167421    8.4555025    8.4502726   
S0124        22.008615    8.8027       8.4776993   
S0125        21.817835    9.1357737    8.4445143   
S0126        21.652554    9.4565248    8.3287334   
S0127        21.54298     9.7544546    8.1342926   
S0128        21.244926    10.029566    7.9561315   
S0129        20.91436     10.289753    7.7291589   
S0130        20.690107    10.524123    7.393682    
S0131        20.406294    10.740649    7.014492    
S0132        20.251314    11.14772     6.7688179   
S0133        20.157818    11.506085    6.4711671   
S0134        20.221136    11.798459    6.140914    
S0135        20.21928     12.051467    5.8218608   
S0136        20.262192    12.248728    5.4957786   
S0137        20.309832    12.397964    5.1584883   
S0138        20.398321    12.48622     4.8174548   
S0139        20.478922    12.531383    4.4559646   
S0140        20.474337    12.601947    4.021421    
S0141        20.572382    12.484612    3.6280584   
S0142        20.600574    12.4524      3.2183251   
S0143        20.721983    12.382315    2.8977559   
S0144        20.86731     12.325828    2.6226504   
S0145        21.035221    12.283884    2.3915238   
S0146        21.235155    12.245334    2.2167284   
S0147        21.446213    12.235286    2.0692153   
S0148        21.679672    12.250393    1.951472    
S0149        21.947906    12.269302    1.889179    
S0150        22.67017     12.380062    1.9449297   
S0151        23.223557    12.422051    2.0213826   
S0152        23.644938    12.339531    2.152776    
S0153        23.856478    12.33465     2.148073    
S0154        23.892368    12.310161    2.1034534   
S0155        23.773785    12.222798    2.0502789   
S0156        23.45912     12.15908     1.9237566   
S0157        22.945864    12.12959     1.7210056   
S0158        22.30455     11.97502     1.5487113   
S0159        22.245728    11.794188    1.3969884   
S0160        22.167343    11.565475    1.2713901   
S0161        22.061905    11.309053    1.1609207   
S0162        21.93462     11.047712    1.0408517   
S0163        21.792009    10.798694    0.87291086  
S0164        21.619249    10.494971    0.7426151   
S0165        21.41625     10.164776    0.60708761  
S0166        21.189398    9.7898855    0.52793759  
S0167        20.964819    9.3947315    0.50304312  
S0168        21.020523    9.0238333    0.49481651  
S0169        21.086315    8.6583118    0.46919027  
S0170        21.247927    8.3060226    0.50573123  
S0171        21.454731    7.965879     0.55395037  
S0172        21.623432    7.6144295    0.56279778  
S0173        21.891899    7.2853355    0.62532341  
S0174        22.130772    6.9001203    0.60115814  
S0175        22.522068    6.5827641    0.69097996  
S0176        22.923431    6.3382893    0.88181442  
S0177        23.28569     6.039166     1.2511125   
S0178        23.67787     5.6924119    1.4972672   
S0179        24.104248    5.3978791    1.7742424   
S0180        24.440948    5.2049541    2.1431952   
S0181        24.504999    5.1605401    2.5906692   
S0182        24.790457    5.0918489    3.0417759   
S0183        24.860325    5.1662345    3.5419543   
S0184        25.050367    5.2216454    4.0992174   
S0185        17.508316    9.4290218    2.4509912   
S0186        17.271486    9.3208952    2.5368924   
S0187        17.036663    9.2032213    2.6171155   
S0188        16.788218    9.1468124    2.7186906   
S0189        16.553013    9.0293102    2.7959776   
S0190        16.320396    8.903264     2.8703334   
S0191        16.075445    8.8147707    2.960958    
S0192        15.823398    8.7471113    3.0575664   
S0193        15.569389    8.6876163    3.1523981   
S0194        15.212953    8.608655     3.2865424   
S0195        14.85371     8.560174     3.4148722   
S0196        14.496022    8.5240088    3.5362766   
S0197        14.140019    8.4937763    3.6509793   
S0198        13.791225    8.4149704    3.7571378   
S0199        13.433473    8.4042521    3.8607416   
S0200        13.091927    8.3076134    3.9517033   
S0201        12.745718    8.2416134    4.0385857   
S0202        12.409927    8.1536827    4.114768    
S0203        12.105676    8.0164328    4.0816956   
S0204        11.777725    7.9022117    4.0550942   
S0205        11.442704    7.7736669    4.0267959   
S0206        11.102811    7.6222892    3.9933143   
S0207        10.733812    7.5136461    3.9763334   
S0208        10.343133    7.4262295    3.977154    
S0209        9.9698229    7.253665     3.9443099   
S0210        9.5876122    7.0713024    3.9027312   
S0211        8.3571815    -4.0939326   1.2617785   
S0212        8.332057     -4.3841705   1.246383    
S0213        8.3122597    -4.6606531   1.3074787   
S0214        8.3108807    -4.9253135   1.4234455   
S0215        8.3614168    -5.1869106   1.5480251   
S0216        8.4286251    -5.4344158   1.7291901   
S0217        8.3999758    -5.6169481   2.1119773   
S0218        8.703433     -5.9177322   2.1418653   
S0219        8.9104204    -6.1576204   2.3754084   
S0220        8.9129133    -6.2787666   3.1502268   
S0221        8.8242235    -6.3366189   3.6761734   
S0222        9.0933714    -6.7178936   4.1130099   
S0223        9.0463848    -6.9009681   4.5565753   
S0224        8.7980795    -6.9533434   4.8659625   
S0225        8.4667807    -6.9765286   5.0813055   
S0226        8.062932     -6.9832282   5.2283225   
S0227        7.600163     -6.9951601   5.3759918   
S0228        7.0358739    -6.9728007   5.4952502   
S0229        6.5624881    -7.0690355   5.5036526   
S0230        6.0744271    -7.1398911   5.5065727   
S0231        5.5798621    -7.2033105   5.5498295   
S0232        5.0574446    -7.2169228   5.5160532   
S0233        4.5198631    -7.2291441   5.5318913   
S0234        3.9495022    -7.2154016   5.5314593   
S0235        3.3444209    -7.1660686   5.4934969   
S0236        2.7461522    -7.0551786   5.3664436   
S0237        2.2066748    -6.8925524   5.1808124   
S0238        1.9922148    -6.7734556   5.0503693   
S0239        1.7425845    -6.6525416   4.9345145   
S0240        1.4668466    -6.5138516   4.8215747   
S0241        1.2406808    -6.3653593   4.657629    
S0242        1.0718385    -6.2155681   4.4463825   
S0243        0.84864634   -6.0480905   4.2535319   
S0244        0.78031462   -5.8739314   3.9832528   
S0245        0.506069     -5.6799512   3.7837164   
S0246        0.25949952   -5.4883251   3.5482042   
S0247        0.19791877   -5.2630095   3.3365262   
S0248        0.039746277  -5.0592775   3.1481273   
S0249        -0.037521336 -4.8144794   2.9874103   
S0250        -0.10343691  -4.5530472   2.8539734   
S0251        -0.1414696   -4.2668557   2.7610786   
S0252        -0.20041101  -3.981581    2.6690047   
S0253        -0.21839783  -3.6657574   2.6396589   
S0254        -0.27265531  -3.3579066   2.5500886   
S0255        18.256214    -4.5213947   7.9842582   
S0256        18.010757    -4.1820664   7.6729727   
S0257        17.934816    -3.9029601   7.4243531   
S0258        17.805656    -3.6170559   7.1803627   
S0259        17.566658    -3.3473563   6.9632454   
S0260        17.292328    -3.0871022   6.7637706   
S0261        16.974041    -2.8382654   6.5827579   
S0262        16.63147     -2.5841768   6.4087667   
S0263        16.263695    -2.3070798   6.2358851   
S0264        15.817456    -2.1458335   6.1667247   
S0265        15.386561    -1.9353042   6.0683398   
S0266        14.938722    -1.722669    5.9518218   
S0267        14.448482    -1.5360625   5.8555713   
S0268        13.938397    -1.3479275   5.7408738   
S0269        13.387748    -1.1816882   5.652174    
S0270        12.808123    -1.0230104   5.5665679   
S0271        12.190103    -0.89178866  5.5139065   
S0272        11.55112     -0.75362188  5.4415493   
S0273        11.040296    -0.64629561  5.4150395   
S0274        10.514274    -0.52378994  5.3779917   
S0275        9.9665298    -0.40855423  5.3547339   
S0276        9.3998079    -0.29025048  5.3342938   
S0277        8.8124237    -0.17614548  5.3241906   
S0278        8.2056255    -0.060525164 5.3185387   
S0279        7.5785542    0.051707488  5.322329    
S0280        6.931294     0.15910372   5.3370485   
S0281        6.266078     0.28378487   5.3401723   
S0282        5.3874221    0.40010524   5.431881    
S0283        4.5456839    0.52627194   5.5027218   
S0284        3.7387984    0.64342231   5.5724049   
S0285        2.9683821    0.71428359   5.6688123   
S0286        2.2352221    0.75639206   5.7770882   
S0287        1.5368634    0.80296218   5.8724008   
S0288        0.87660515   0.81186694   5.9884348   
S0289        0.25076979   0.82140201   6.0947938   
S0290        -0.34215155  0.8384707    6.1803112   
S0291        -0.94139886  0.83270699   6.2647729   
S0292        -1.5265524   0.84503615   6.3443074   
S0293        -2.0942571   0.85069734   6.4426794   
S0294        -2.6463759   0.86337149   6.5468278   
S0295        -3.1825581   0.88052785   6.6591125   
S0296        -3.703136    0.90439504   6.777669    
S0297        -4.2066245   0.92480725   6.9111547   
S0298        -4.6969452   0.96862489   7.0367641   
S0299        -5.169991    1.0077586    7.1783104   
S0300        -5.6396275   0.99150336   7.2305698   
S0301        -6.0980597   0.9619236    7.3052244   
S0302        -6.5494957   0.94781119   7.379652    
S0303        -6.993464    0.94385993   7.4594412   
S0304        -7.4255967   0.92408311   7.5627871   
S0305        -7.8475742   0.90034121   7.6807904   
S0306        -8.2638054   0.89359778   7.800096    
S0307        -8.6701546   0.88255525   7.9346027   
S0308        -9.0671234   0.86997074   8.082407    
S0309        -9.4042244   0.87123293   8.250845    
S0310        -9.7409792   0.87205386   8.4357929   
S0311        -10.07121    0.85089886   8.64991     
S0312        -10.394772   0.80782533   8.8927784   
S0313        -10.715335   0.74706626   9.1610975   
S0314        -11.014761   0.6502896    9.4689808   
S0315        -11.28769    0.52638775   9.8195906   
S0316        -11.545281   0.39435866   10.205508   
S0317        22.042118    6.5129471    6.961132    
S0318        21.600609    6.359364     6.8269167   
S0319        21.13833     6.218461     6.6914611   
S0320        20.65621     6.0788665    6.5597982   
S0321        20.153538    5.9369197    6.434628    
S0322        19.622458    5.7827268    6.3570843   
S0323        19.071234    5.6291475    6.2825012   
S0324        18.496794    5.4707274    6.2318859   
S0325        17.9007      5.3086667    6.1980057   
S0326        17.338825    5.1582713    6.149045    
S0327        16.767672    5.0097857    6.1335177   
S0328        16.184258    4.8885627    6.0855341   
S0329        15.591409    4.7729883    6.0588717   
S0330        14.988394    4.6691232    6.0396595   
S0331        14.374201    4.5825491    6.0149221   
S0332        13.75019     4.5057583    6.0093179   
S0333        13.113232    4.4547186    5.9557781   
S0334        12.467263    4.4093089    5.934577    
S0335        11.771504    4.3652773    5.9323688   
S0336        11.088343    4.3228879    5.9266901   
S0337        10.418084    4.2810459    5.9323602   
S0338        9.7622786    4.2375894    5.9679236   
S0339        9.1183014    4.1967502    5.9946914   
S0340        8.4847116    4.1581688    6.0055804   
S0341        7.8669429    4.1175041    6.0556345   
S0342        7.26193      4.0775557    6.1120238   
S0343        6.6715817    4.0392027    6.1898551   
S0344        6.0958061    3.9890299    6.2529545   
S0345        5.5140567    3.9455359    6.3122797   
S0346        4.9262743    3.9075325    6.3604269   
S0347        4.336123     3.8803005    6.4429274   
S0348        3.7381749    3.8551438    6.4922333   
S0349        3.1374328    3.8408813    6.5732694   
S0350        2.5330272    3.8358498    6.6693249   
S0351        1.9208196    3.8333907    6.7458129   
S0352        1.3074871    3.8436446    6.8531842   
S0353        0.69757336   3.8610194    6.9545641   
S0354        0.11839682   3.8778811    7.0544257   
S0355        -0.43623957  3.8893657    7.12816     
S0356        -0.95550537  3.9049757    7.2226748   
S0357        -1.4391416   3.9248252    7.3354368   
S0358        -1.892889    3.9444079    7.4441438   
S0359        -2.3185034   3.9617743    7.5436797   
S0360        -2.7160387   3.9756238    7.6348791   
S0361        -3.0809801   3.9909816    7.7328839   
S0362        -3.5657799   3.9932094    7.8827763   
S0363        -4.0338221   4.0007324    8.03057     
S0364        -4.4805202   4.0187259    8.1902847   
S0365        -4.911901    4.0398154    8.343111    
S0366        -5.326808    4.0657072    8.4929199   
S0367        -5.7243581   4.0973501    8.6423397   
S0368        -6.102253    4.1368194    8.7967958   
S0369        -6.4634318   4.1814761    8.9485512   
S0370        -6.8138695   4.2257304    9.0858841   
S0371        -7.2288823   4.3013182    9.2682076   
S0372        -7.6185651   4.3764033    9.4549274   
S0373        -7.9951849   4.4492717    9.6261253   
S0374        -8.349617    4.5274043    9.8013248   
S0375        -8.6793242   4.6113858    9.9862785   
S0376        -8.9737616   4.7026334    10.195209   
S0377        -9.2449503   4.7975955    10.411565   
S0378        -9.4640522   4.9036093    10.664438   
S0379        -11.894177   0.43478781   10.493935   
S0380        -11.955202   0.62087059   10.405447   
S0381        -12.029457   0.8069334    10.308893   
S0382        -12.098218   1.0133691    10.229014   
S0383        -12.185936   1.2189046    10.130792   
S0384        -12.28899    1.4521903    10.026637   
S0385        -12.370458   1.7636611    9.9847479   
S0386        -12.421102   2.1102941    10.005242   
S0387        -12.40698    2.6529524    10.250311   
S0388        -12.327303   2.8534966    10.433786   
S0389        -12.198465   3.0104842    10.613319   
S0390        -12.059867   3.1691828    10.751194   
S0391        -11.902339   3.3215759    10.856898   
S0392        -11.748524   3.5163147    10.921663   
S0393        -11.5352     3.6336296    10.981155   
S0394        -11.291222   3.7143669    11.00796    
S0395        -11.032579   3.7974935    10.99935    
S0396        -10.791057   3.8485048    11.056462   
S0397        -10.574679   3.9179039    11.094757   
S0398        -10.373765   3.9927411    11.112921   
S0399        -10.179166   4.071023     11.114658   
S0400        -10.027863   4.2064657    11.105125   
S0401        -9.8920479   4.3616457    11.08223    
S0402        -9.7854967   4.5508065    11.045131   
S0403        -9.6923285   4.7691092    11.001148   
S0404        -9.6001654   5.4870858    10.879812   
S0405        -9.9959002   5.7894278    10.695038   
S0406        -10.303279   6.0768766    10.627909   
S0407        -10.562644   6.3266358    10.549466   
S0408        -10.816217   6.5289607    10.432927   
S0409        -11.085604   6.6820621    10.301679   
S0410        -11.37995    6.7830982    10.193384   
S0411        -11.696008   6.8277111    10.113245   
S0412        -12.026516   6.8159308    10.032652   
S0413        -12.311242   6.8406048    9.9829111   
S0414        -12.561546   6.8754287    9.9614086   
S0415        -12.789571   6.9295754    9.9683285   
S0416        -12.989733   6.9801192    10.038467   
S0417        -13.151664   7.0174074    10.175145   
S0418        -13.274159   7.0466661    10.367015   
S0419        -13.370204   7.0849276    10.600691   
S0420        -13.468113   7.1564574    10.870572   
S0421        -13.526293   7.2168584    11.200935   
S0422        -13.747429   7.0656857    11.355268   
S0423        -14.013499   6.9663324    11.451232   
S0424        -14.286724   6.8701248    11.493688   
S0425        -14.581244   6.7954745    11.480284   
S0426        -14.89293    6.6958075    11.416476   
S0427        -15.233942   6.6480646    11.294776   
S0428        -15.593056   6.6555142    11.109139   
S0429        -15.969704   6.6740117    10.864473   
S0430        -16.387995   6.6382294    10.594435   
S0431        -16.850286   6.5438523    10.316169   
S0432        -17.267309   6.4224529    10.057131   
S0433        -17.594494   6.1992331    9.8281269   
S0434        -17.873644   6.0225964    9.5903034   
S0435        -18.07897    5.8189998    9.3634453   
S0436        -18.195612   5.5892897    9.1484833   
S0437        -18.286032   5.3798709    8.9387932   
S0438        -18.333572   5.1623015    8.7372808   
S0439        -18.335205   4.7922306    8.4670391   
S0440        -18.284388   4.6574497    8.3942308   
S0441        -18.230616   4.5213127    8.3140993   
S0442        -18.174011   4.383646     8.2267027   
S0443        -18.107054   4.2476373    8.1329021   
S0444        -18.046326   4.1043649    8.0316219   
S0445        -17.969891   3.9615679    7.926044    
S0446        -17.919807   3.806251     7.8088493   
S0447        -17.894123   3.3963864    7.5465937   
S0448        -17.865959   3.1092451    7.4242148   
S0449        -18.009441   2.8784239    7.3516254   
S0450        -18.143908   2.647361     7.3168278   
S0451        -18.260954   2.4004714    7.3038797   
S0452        -18.265831   2.0745556    7.2954149   
S0453        -18.465023   1.8617996    7.3687468   
S0454        -18.662466   1.6374108    7.460958    
S0455        -19.043568   1.2417346    7.8519392   
S0456        -19.01432    1.039705     8.2111702   
S0457        -18.892384   0.85599703   8.5410986   
S0458        -18.715033   0.69923425   8.8397961   
S0459        -18.526072   0.5565716    9.1353436   
S0460        -18.301584   0.4246439    9.4288073   
S0461        -17.987118   0.34188017   9.6918678   
S0462        -17.696352   0.21687132   9.9911489   
S0463        -17.35227    0.088801458  10.278347   
S0464        -17.016094   -0.064540744 10.43237    
S0465        -16.680923   -0.19106993  10.569311   
S0466        -16.347242   -0.29068476  10.688272   
S0467        -16.019121   -0.37044054  10.79059    
S0468        -15.698296   -0.43338716  10.877073   
S0469        -15.387167   -0.48627138  10.949892   
S0470        -15.07975    -0.51005626  11.003223   
S0471        -14.784191   -0.53355885  11.046235   
S0472        -14.496395   -0.55065662  11.077154   
S0473        -14.22112    -0.55620289  11.12869    
S0474        -13.947171   -0.55850041  11.159587   
S0475        -13.670521   -0.5466612   11.163292   
S0476        -13.385879   -0.52899158  11.14255    
S0477        -13.091933   -0.46736765  11.091247   
S0478        -12.781125   -0.37460726  11.018092   
S0479        -12.460509   -0.21873212  10.915073   
S0480        -12.156875   0.0071311253 10.762253   
S0481        -13.276947   6.426888     1.6027975   
S0482        -13.073117   6.6622243    1.7045884   
S0483        -13.059539   6.9583192    1.7100538   
S0484        -13.073693   7.1997046    1.716138    
S0485        -13.129326   7.4100718    1.7130289   
S0486        -13.15358    7.6276708    1.724408    
S0487        -13.241018   7.8351579    1.7117068   
S0488        -13.3835     8.0286684    1.679958    
S0489        -13.582057   8.1979189    1.6328998   
S0490        -13.93401    8.4167442    1.6308511   
S0491        -14.21528    8.6956644    1.6103773   
S0492        -14.511493   8.8772526    1.574       
S0493        -14.794881   9.0406275    1.5192662   
S0494        -15.073956   9.0539436    1.4535408   
S0495        -15.336985   8.9783649    1.3759688   
S0496        -15.591096   8.9262295    1.2781372   
S0497        -15.83917    8.9175577    1.1548874   
S0498        -16.06953    8.9336119    1.0037441   
S0499        -16.381166   8.9713335    1.186635    
S0500        -16.658457   8.9959393    1.3943981   
S0501        -16.897484   9.0303946    1.6250793   
S0502        -17.096331   9.0768518    1.879527    
S0503        -17.25876    9.1199961    2.1583893   
S0504        -17.384993   9.1604147    2.4613984   
S0505        -17.459972   9.255353     2.7917213   
S0506        -17.516872   9.2851372    3.1430326   
S0507        -17.54553    9.2698936    3.5138302   
S0508        -17.695265   9.2478886    3.8898034   
S0509        -17.84148    9.1480465    4.232079    
S0510        -17.98575    8.9991894    4.5269446   
S0511        -18.116745   8.8300848    4.7842355   
S0512        -18.234888   8.6321993    4.9947619   
S0513        -18.32472    8.4411287    5.2060037   
S0514        -18.400547   8.2310276    5.3967915   
S0515        -18.461353   7.985043     5.5351706   
S0516        -18.510519   7.7236333    5.6600151   
S0517        -18.492958   7.5391388    5.7273216   
S0518        -18.479216   7.3703842    5.8219657   
S0519        -18.461853   7.2140808    5.9313588   
S0520        -18.418224   7.0626712    6.0323076   
S0521        -18.371675   6.9252386    6.158669    
S0522        -18.325125   6.8017778    6.3125982   
S0523        -18.274832   6.689827     6.4907584   
S0524        -18.261475   6.6108103    6.7112346   
S0525        -18.235806   6.5428095    6.9418979   
S0526        -18.331291   6.3804841    7.0258346   
S0527        -18.404411   6.2160492    7.0934739   
S0528        -18.432114   6.0416961    7.1421871   
S0529        -18.465988   5.8817105    7.1807361   
S0530        -18.496363   5.7272792    7.2059269   
S0531        -18.505032   5.5726156    7.2157288   
S0532        -18.511362   5.4155989    7.2096276   
S0533        -18.495773   5.2533369    7.1866336   
S0534        -18.253225   5.0781608    6.9633331   
S0535        -18.108818   5.0259962    6.7488971   
S0536        -17.981714   4.9707251    6.5156398   
S0537        -17.869774   4.9199228    6.2631116   
S0538        -17.777317   4.8686028    5.9904442   
S0539        -17.709364   4.7968144    5.6990399   
S0540        -17.659883   4.7206306    5.3886261   
S0541        -17.631123   4.6059737    5.0633535   
S0542        -17.617222   4.5409093    4.7124658   
S0543        -17.624277   4.5099511    4.211401    
S0544        -17.613798   4.4046755    3.7335393   
S0545        -17.585258   4.3304       3.2733996   
S0546        -17.536154   4.4095554    2.8979065   
S0547        -17.470722   4.5718193    2.58918     
S0548        -17.393448   4.7817092    2.3146131   
S0549        -17.302786   4.9719319    2.0322735   
S0550        -17.184553   5.0764842    1.7452716   
S0551        -17.021061   5.0998001    1.5258374   
S0552        -16.591921   5.1679373    1.1627295   
S0553        -16.19141    5.3497982    0.87757868  
S0554        -15.802973   5.5366549    0.694251    
S0555        -15.435511   5.7425189    0.61996144  
S0556        -15.065902   5.9160638    0.6310547   
S0557        -14.682058   6.0398636    0.71553177  
S0558        -14.27144    6.0894923    0.8767308   
S0559        -13.877842   6.1543884    1.1397862   
S0560        -14.515956   2.7275743    1.566437    
S0561        -14.72743    2.7189307    1.563661    
S0562        -14.934165   2.6933134    1.5881928   
S0563        -15.128443   2.6416206    1.635736    
S0564        -15.311497   2.5735815    1.7057691   
S0565        -15.494974   2.5130866    1.8029405   
S0566        -15.691648   2.4878592    1.9296578   
S0567        -15.893726   2.480926     2.0823088   
S0568        -16.097486   2.5060198    2.249752    
S0569        -16.186539   2.5126948    2.446815    
S0570        -16.278795   2.5481131    2.6363673   
S0571        -16.369444   2.5844393    2.8269093   
S0572        -16.460909   2.6008077    3.0197885   
S0573        -16.554735   2.5992637    3.2130361   
S0574        -16.648933   2.5953975    3.4058981   
S0575        -16.742022   2.5975235    3.5990102   
S0576        -16.836552   2.5872483    3.7921271   
S0577        -16.930897   2.5806763    3.9856834   
S0578        -17.007401   2.5156481    4.2000656   
S0579        -17.091101   2.4355068    4.4057956   
S0580        -17.179167   2.3639643    4.6038752   
S0581        -17.264103   2.3295577    4.7985325   
S0582        -17.352301   2.3130546    4.9878664   
S0583        -17.448463   2.3249764    5.1730032   
S0584        -17.559113   2.321703     5.3470092   
S0585        -17.674631   2.3026781    5.5100999   
S0586        -17.866856   2.0161974    5.700489    
S0587        -18.053143   1.9048526    5.7525616   
S0588        -18.222649   1.7746861    5.8107557   
S0589        -18.360336   1.6162106    5.861022    
S0590        -18.401407   1.4253545    5.8526454   
S0591        -18.435114   1.2289517    5.8468666   
S0592        -18.426044   1.0211073    5.820416    
S0593        -18.37402    0.80442834   5.7769032   
S0594        -18.334784   0.56581396   5.7329087   
S0595        -18.326365   0.42098546   5.6130624   
S0596        -18.338095   0.26302612   5.480948    
S0597        -18.340256   0.10004754   5.3285441   
S0598        -18.352369   -0.073831797 5.1633148   
S0599        -18.36635    -0.25678736  4.9822898   
S0600        -18.38586    -0.45114234  4.7868276   
S0601        -18.398262   -0.65184236  4.5702949   
S0602        -18.409533   -0.86138815  4.3350439   
S0603        -18.384193   -1.0537968   4.0688109   
S0604        -18.433102   -1.0804098   3.7780931   
S0605        -18.428198   -1.0762758   3.4924746   
S0606        -18.394855   -1.0571344   3.2219958   
S0607        -18.354429   -1.0573933   2.9603159   
S0608        -18.286573   -1.0517845   2.7083597   
S0609        -18.185869   -1.0255678   2.4704998   
S0610        -18.06039    -0.9941057   2.242774    
S0611        -17.919161   -0.98815912  2.0172639   
S0612        -17.749197   -0.97214454  1.8042241   
S0613        -17.310266   -1.0834427   1.6683394   
S0614        -16.889908   -1.1476718   1.5551977   
S0615        -16.493799   -1.1373835   1.4730953   
S0616        -16.128988   -1.1163816   1.4074715   
S0617        -15.796042   -1.0586745   1.3644024   
S0618        -15.498787   -0.9629668   1.3440393   
S0619        -15.214355   -0.8928048   1.3296595   
S0620        -14.95292    -0.79497331  1.3354415   
S0621        -14.728796   -0.64896846  1.3663268   
S0622        -14.53594    -0.4880991   1.3126901   
S0623        -14.335359   -0.32310116  1.2652075   
S0624        -14.126672   -0.15340731  1.2212359   
S0625        -13.915327   0.028336879  1.1857854   
S0626        -13.718554   0.23598632   1.1779478   
S0627        -13.505887   0.44029745   1.1653962   
S0628        -13.253603   0.63578236   1.1302708   
S0629        -13.00389    0.85286361   1.1177666   
S0630        -12.831072   1.1022042    1.1648874   
S0631        -12.77056    1.3607674    1.2469121   
S0632        -12.808907   1.6483147    1.3787078   
S0633        -12.990898   1.8673116    1.4746972   
S0634        -13.219091   2.0087345    1.5143417   
S0635        -13.413693   2.1551061    1.5494527   
S0636        -13.609098   2.3033745    1.5820585   
S0637        -13.814347   2.4605367    1.6083394   
S0638        -14.043032   2.6138902    1.6142976   
