# Supplementary material for: Interspecific variation in the limb long bones among modern rhinoceroses—extent and drivers
Source: PeerJ. 2019 Sep 26;7:e7647. doi: 10.7717/peerj.7647 (PMC6766374; doi:10.7717/peerj.7647)
Supplement: Supplemental Information 9 [file peerj-07-7647-s009.zip › Femur/Diceros_bicornis_1961_186_Femur.pts]

Version 1.0
639
S0000        19.469891    -6.836499    6.2152847   
S0001        18.729488    -5.4057869   0.10595016  
S0002        18.504501    -4.8398891   1.6139572   
S0003        14.287843    -7.9533722   1.5674744   
S0004        16.541692    -8.1013573   0.074214172 
S0005        13.598856    -13.00414    7.2223732   
S0006        15.065881    -2.272089    7.3443359   
S0007        17.343463    -1.808116    4.2444538   
S0008        8.9167435    0.77111096   3.7308922   
S0009        3.0805557    -3.3651386   4.9364243   
S0010        4.077243     -15.525102   2.6184654   
S0011        -1.3263962   -16.952365   4.0224121   
S0012        -17.306149   -6.8784431   4.1767269   
S0013        -17.214871   -11.745329   1.3047363   
S0014        -16.60661    -14.383879   1.8356239   
S0015        -17.731299   -20.199503   4.1289902   
S0016        -13.740997   -16.377209   10.80509    
S0017        -15.80657    -14.698222   11.073017   
S0018        -12.966658   -10.518394   12.026187   
S0019        -21.887173   -12.598763   8.2589088   
S0020        -21.066718   -14.379503   7.0782524   
S0021        -21.244304   -16.397644   7.1805984   
S0022        -20.996411   -16.473596   6.381004    
S0023        -19.78851    -19.726158   5.3764347   
S0024        -19.951651   -18.02713    8.395446    
S0025        -20.699757   -15.369276   5.7414997   
S0026        -20.498018   -13.626938   5.4823967   
S0027        18.393497    -4.8472557   1.3522834   
S0028        18.274295    -4.8645935   1.1120827   
S0029        18.165497    -4.9365486   0.89131384  
S0030        18.045436    -5.0251076   0.68974028  
S0031        17.921265    -5.1473888   0.5048604   
S0032        17.796034    -5.3087761   0.33509727  
S0033        17.672818    -5.5127445   0.17980244  
S0034        17.603133    -5.7985157   0.073010379 
S0035        17.507915    -6.0949329   -0.025588182
S0036        17.396967    -6.3096622   -0.040992883
S0037        17.270496    -6.5153618   -0.063211071
S0038        17.135365    -6.7173347   -0.093288058
S0039        17.00809     -6.927285    -0.11225452 
S0040        16.906134    -7.1514946   -0.093336904
S0041        16.790628    -7.3773903   -0.090857762
S0042        16.685335    -7.6148628   -0.069395971
S0043        16.602135    -7.8593666   -0.013003665
S0044        16.689911    -8.5425453   0.27032628  
S0045        16.782828    -8.9869293   0.44600263  
S0046        16.907922    -9.362886    0.68399806  
S0047        17.072552    -9.6346268   0.99207125  
S0048        17.14985     -9.9298866   1.2474347   
S0049        17.186124    -10.209763   1.4951853   
S0050        17.195322    -10.456273   1.7530691   
S0051        17.164824    -10.692784   1.9998138   
S0052        17.097607    -10.928602   2.2190783   
S0053        16.98875     -11.107865   2.3921467   
S0054        16.867174    -11.300082   2.5622721   
S0055        16.736301    -11.487754   2.7501854   
S0056        16.592747    -11.673576   2.952536    
S0057        16.446649    -11.842367   3.1876713   
S0058        16.273581    -12.026146   3.4166748   
S0059        16.117659    -12.170081   3.7062946   
S0060        16.015895    -12.233533   4.1064705   
S0061        15.814484    -12.397723   4.3956284   
S0062        15.5946      -12.589639   4.6868015   
S0063        15.354712    -12.757275   4.9686646   
S0064        15.105858    -12.91403    5.2383636   
S0065        14.855548    -13.051193   5.5130402   
S0066        14.6052      -13.147215   5.8124062   
S0067        14.340742    -13.259055   6.1263329   
S0068        14.110852    -13.136699   6.4903519   
S0069        13.817693    -13.180716   6.8903099   
S0070        13.890701    -12.659601   7.4879303   
S0071        14.227782    -12.227968   7.6082146   
S0072        14.549655    -11.807352   7.638105    
S0073        14.842577    -11.419155   7.6055824   
S0074        15.099165    -11.049812   7.5838806   
S0075        15.325633    -10.682784   7.5713371   
S0076        15.530365    -10.331001   7.5082344   
S0077        15.709012    -9.9828697   7.4293442   
S0078        15.863284    -9.6434021   7.3193481   
S0079        15.871927    -9.3437943   7.2657387   
S0080        15.900243    -9.0313133   7.2737221   
S0081        15.949634    -8.7173325   7.2355217   
S0082        16.005881    -8.379908    7.0945518   
S0083        16.074614    -8.0161674   7.1082077   
S0084        16.154022    -7.6420074   7.3397591   
S0085        16.234694    -7.2281723   7.3456261   
S0086        16.333644    -6.7891365   7.3108429   
S0087        16.476117    -6.3419029   7.221946    
S0088        16.874655    -5.9135017   7.2716919   
S0089        17.302437    -5.5186783   7.2568207   
S0090        17.6332      -5.1958652   7.0157951   
S0091        17.840514    -4.9396057   6.6927498   
S0092        18.013075    -4.7233913   6.3874355   
S0093        18.19371     -4.5349129   6.0930237   
S0094        18.333984    -4.3917641   5.7579655   
S0095        18.413437    -4.3053211   5.37285     
S0096        18.543076    -4.2140099   4.983123    
S0097        18.517923    -4.1505878   4.4668736   
S0098        18.525993    -4.0971329   3.9851498   
S0099        18.52963     -4.078141    3.5321121   
S0100        18.495012    -4.1383072   3.1278126   
S0101        18.469333    -4.2406456   2.7646038   
S0102        18.45154     -4.4018723   2.4424841   
S0103        18.459084    -4.6166569   2.1496101   
S0104        18.503487    -4.819672    1.8652235   
S0105        17.299332    -1.8231409   4.6250782   
S0106        17.243207    -1.8506386   4.9800957   
S0107        17.209764    -1.9087103   5.3264477   
S0108        17.113142    -1.9516853   5.6389851   
S0109        16.95997     -1.9813429   5.9083435   
S0110        16.832956    -2.0449181   6.1793732   
S0111        16.691794    -2.1218107   6.4348915   
S0112        16.512677    -2.1962578   6.6575516   
S0113        16.297897    -2.2665049   6.8464417   
S0114        15.98123     -2.1827396   7.2508026   
S0115        15.654381    -2.0655594   7.5997284   
S0116        15.28483     -1.8500257   7.8098373   
S0117        14.983894    -1.680583    8.0426331   
S0118        14.708611    -1.5106709   8.2501488   
S0119        14.448572    -1.3086429   8.3895332   
S0120        14.216101    -1.0791559   8.4620728   
S0121        13.999937    -0.890802    8.5768509   
S0122        13.795418    -0.6824419   8.6432175   
S0123        13.399664    -0.28599329  8.7624405   
S0124        12.8925      0.032624167  8.9065201   
S0125        12.638728    0.46366601   8.8597496   
S0126        12.399046    0.85526085   8.8223579   
S0127        12.247434    1.2388283    8.7630684   
S0128        12.016164    1.5754579    8.6800507   
S0129        11.744236    1.883573     8.5582756   
S0130        11.598298    2.1982443    8.3989571   
S0131        11.422523    2.4861708    8.2045761   
S0132        11.136694    2.9137688    7.8758095   
S0133        11.010563    3.3128872    7.5404121   
S0134        10.961869    3.6408142    7.1877937   
S0135        10.90667     3.9041668    6.8513298   
S0136        10.826919    4.1224403    6.5487473   
S0137        10.787421    4.2749092    6.2504578   
S0138        10.745126    4.3837036    5.978426    
S0139        10.731673    4.4323162    5.7181786   
S0140        10.708336    4.4473976    5.4793251   
S0141        10.653739    4.4288113    5.1479866   
S0142        10.667358    4.4179073    4.8311432   
S0143        10.698335    4.4261028    4.5232742   
S0144        10.720098    4.4432446    4.2052814   
S0145        10.84174     4.4570404    3.9042812   
S0146        11.051984    4.4749851    3.6313427   
S0147        11.271973    4.4993279    3.3466267   
S0148        11.5509      4.52817      3.0752829   
S0149        11.86406     4.5670856    2.7915041   
S0150        12.208211    4.6219494    2.5944311   
S0151        12.511986    4.6150982    2.4403557   
S0152        12.767069    4.5344208    2.3289421   
S0153        12.896716    4.4626484    2.1178709   
S0154        12.992488    4.3034931    1.9744326   
S0155        13.022289    4.0928558    1.8373949   
S0156        12.945169    3.8832516    1.6300898   
S0157        12.784558    3.6355598    1.4066579   
S0158        12.610152    3.283543     1.2749942   
S0159        12.385796    3.0816183    1.2931566   
S0160        12.223953    2.8701475    1.2640257   
S0161        12.141882    2.6354704    1.2122221   
S0162        12.09713     2.3750923    1.1227997   
S0163        12.186263    2.0931406    1.0304729   
S0164        12.488762    1.803252     0.98899288  
S0165        12.642889    1.4639018    0.82352896  
S0166        12.924823    1.1047483    0.66047454  
S0167        13.266013    0.73164535   0.38488801  
S0168        13.587926    0.21806519   0.32019026  
S0169        13.921735    -0.23393958  0.37752862  
S0170        14.246242    -0.61207056  0.48755784  
S0171        14.557988    -0.92286444  0.63625016  
S0172        14.851492    -1.1542188   0.84619617  
S0173        15.133606    -1.3423079   1.0688731   
S0174        15.445306    -1.5109177   1.2721544   
S0175        15.754285    -1.5890265   1.5473901   
S0176        15.957893    -1.5719064   1.9385731   
S0177        16.337306    -1.5969346   2.1994524   
S0178        16.599576    -1.6217365   2.488921    
S0179        16.70097     -1.5625188   2.9163227   
S0180        16.902013    -1.5860768   3.1780586   
S0181        17.095332    -1.6480824   3.3858383   
S0182        17.225687    -1.6921515   3.6153236   
S0183        17.308307    -1.7293278   3.8426941   
S0184        17.338795    -1.7602531   4.0579678   
S0185        8.6656502    0.63754668   3.715181    
S0186        8.4159218    0.49990149   3.7087257   
S0187        8.1657433    0.3926295    3.7307213   
S0188        7.9159294    0.34274826   3.800024    
S0189        7.6803131    0.26208067   3.8683369   
S0190        7.4552101    0.15541819   3.9367085   
S0191        7.2404839    0.027095056  4.0062164   
S0192        7.0394554    -0.12049028  4.0767189   
S0193        6.8574791    -0.28306491  4.1493111   
S0194        6.6206833    -0.4965024   4.1823563   
S0195        6.3504208    -0.6471951   4.2649963   
S0196        6.1064034    -0.84165707  4.2958752   
S0197        5.859206     -1.0299156   4.3228638   
S0198        5.596302     -1.1711511   4.3855843   
S0199        5.3445316    -1.3414883   4.4111595   
S0200        5.0727528    -1.4580073   4.4690899   
S0201        4.817849     -1.6157377   4.4870686   
S0202        4.5688641    -1.7755739   4.5028732   
S0203        4.4370003    -1.93433     4.5941441   
S0204        4.2842972    -2.0746275   4.6871361   
S0205        4.1268463    -2.2247028   4.7716446   
S0206        3.966766     -2.3908747   4.8365055   
S0207        3.8038036    -2.5720215   4.8753132   
S0208        3.6206562    -2.7417477   4.9538761   
S0209        3.4430798    -2.9405838   4.9686649   
S0210        3.2505199    -3.1427849   4.9903183   
S0211        4.339349     -15.588197   2.7382662   
S0212        4.5949417    -15.655789   2.8847631   
S0213        4.8478348    -15.728201   3.0516619   
S0214        5.0347118    -15.851068   3.3030426   
S0215        5.2468678    -15.960588   3.5329483   
S0216        5.3969673    -16.110492   3.8197426   
S0217        5.5556377    -16.248198   4.1016186   
S0218        5.8426903    -16.324271   4.3224113   
S0219        6.1085079    -16.429579   4.5836376   
S0220        6.2322311    -16.43217    4.9121765   
S0221        6.408313     -16.416248   5.1720913   
S0222        6.6284241    -16.371741   5.3859516   
S0223        6.7734955    -16.339003   5.6030041   
S0224        6.7777779    -16.352115   5.8257034   
S0225        6.6265526    -16.434091   6.0136799   
S0226        6.5700783    -16.440781   6.2086334   
S0227        6.4508606    -16.446529   6.4321693   
S0228        6.1992867    -16.517693   6.5956589   
S0229        5.9515965    -16.613278   6.7666222   
S0230        5.6753246    -16.717445   6.9008667   
S0231        5.3809299    -16.822928   7.0207802   
S0232        5.0794514    -16.931773   7.1550995   
S0233        4.7565334    -17.048662   7.2738594   
S0234        4.4161472    -17.170888   7.3973625   
S0235        4.034602     -17.298186   7.439566    
S0236        3.6298279    -17.433655   7.4376221   
S0237        3.2100853    -17.576501   7.4313225   
S0238        2.6719809    -17.805841   7.4605316   
S0239        2.1739687    -18.010236   7.3830414   
S0240        1.6891296    -18.186172   7.3455437   
S0241        1.2461143    -18.325381   7.2507797   
S0242        0.88183613   -18.403419   7.0558235   
S0243        0.51796846   -18.467284   6.8950447   
S0244        0.1376698    -18.5271     6.7764587   
S0245        -0.20150208  -18.548055   6.6148193   
S0246        -0.50772386  -18.534207   6.4253929   
S0247        -0.8407217   -18.528966   6.1573326   
S0248        -1.1302804   -18.488634   5.9068867   
S0249        -1.3263426   -18.390997   5.6120522   
S0250        -1.4251234   -18.236655   5.2910233   
S0251        -1.5832223   -18.08401    5.0700367   
S0252        -1.5910888   -17.856866   4.7857948   
S0253        -1.620253    -17.605757   4.5236881   
S0254        -1.5072994   -17.295825   4.2547783   
S0255        13.281563    -12.830032   7.0314362   
S0256        13.037315    -12.580657   6.7601753   
S0257        12.812579    -12.335032   6.5006821   
S0258        12.590583    -12.101264   6.2652409   
S0259        12.320087    -11.909937   6.0823597   
S0260        12.046454    -11.727668   5.9184071   
S0261        11.752808    -11.570867   5.7848679   
S0262        11.447488    -11.444061   5.6803059   
S0263        11.157825    -11.294692   5.5775818   
S0264        10.905498    -11.190188   5.4788567   
S0265        10.616317    -11.096082   5.3876865   
S0266        10.292943    -11.006313   5.3024338   
S0267        9.9438156    -10.898776   5.2148167   
S0268        9.5552635    -10.810284   5.1376472   
S0269        9.128997     -10.734487   5.068119    
S0270        8.6625633    -10.680482   5.0114361   
S0271        8.1590462    -10.64354    4.9677994   
S0272        7.6216515    -10.61317    4.9319168   
S0273        6.9448738    -10.621961   4.9072914   
S0274        6.2735359    -10.650157   4.9144249   
S0275        5.609013     -10.691518   4.948299    
S0276        4.9521851    -10.745627   5.008942    
S0277        4.3022839    -10.80596    5.0903625   
S0278        3.6579376    -10.868457   5.188409    
S0279        3.0202337    -10.938749   5.3085331   
S0280        2.3873938    -11.011783   5.4453987   
S0281        1.757814     -11.084696   5.5954529   
S0282        1.1791638    -11.176222   5.7270973   
S0283        0.61965036   -11.275938   5.8630981   
S0284        0.077989584  -11.380392   5.9995617   
S0285        -0.44627113  -11.4884     6.1351631   
S0286        -0.95630341  -11.593021   6.2629776   
S0287        -1.4476072   -11.704372   6.393293    
S0288        -1.9201841   -11.822084   6.5254585   
S0289        -2.3775873   -11.938909   6.6526627   
S0290        -2.8173246   -12.059949   6.7797173   
S0291        -3.3200207   -12.218275   6.8998749   
S0292        -3.8121162   -12.37205    7.0216766   
S0293        -4.2945793   -12.519469   7.1435524   
S0294        -4.7665508   -12.66215    7.2668983   
S0295        -5.2262653   -12.803354   7.3945213   
S0296        -5.6779545   -12.935295   7.5197754   
S0297        -6.117165    -13.066167   7.6496574   
S0298        -6.5457397   -13.192587   7.7812912   
S0299        -6.9619232   -13.317674   7.9172112   
S0300        -7.3476959   -13.426997   8.0463264   
S0301        -7.7404419   -13.539557   8.1736488   
S0302        -8.1390381   -13.657301   8.3005974   
S0303        -8.5447243   -13.778242   8.4252106   
S0304        -8.9578934   -13.902235   8.5471039   
S0305        -9.3736343   -14.037593   8.6740051   
S0306        -9.7946609   -14.179912   8.8019096   
S0307        -10.216779   -14.334912   8.936512    
S0308        -10.636604   -14.505492   9.0810005   
S0309        -11.045296   -14.688435   9.2082268   
S0310        -11.442743   -14.871138   9.3456032   
S0311        -11.823328   -15.060368   9.4989998   
S0312        -12.193855   -15.250941   9.6601242   
S0313        -12.548992   -15.451375   9.8402817   
S0314        -12.900871   -15.658354   10.034048   
S0315        -13.235318   -15.884026   10.261211   
S0316        -13.551865   -16.127618   10.521999   
S0317        14.625266    -2.3754791   7.2619453   
S0318        14.182329    -2.4986486   7.1897797   
S0319        13.737074    -2.6200319   7.0898727   
S0320        13.290022    -2.7638947   7.0021034   
S0321        12.840572    -2.9295292   6.9286392   
S0322        12.388744    -3.1123247   6.8619072   
S0323        11.934863    -3.308865    6.7934235   
S0324        11.478806    -3.5213249   6.7283852   
S0325        11.020678    -3.748209    6.661525    
S0326        10.554597    -4.0086369   6.5987198   
S0327        10.076959    -4.2564091   6.5376953   
S0328        9.5875725    -4.4966927   6.500322    
S0329        9.0865906    -4.7245537   6.4624725   
S0330        8.5739006    -4.9441483   6.4453934   
S0331        8.0496635    -5.1545704   6.4464058   
S0332        7.5138763    -5.3548756   6.4595322   
S0333        6.966539     -5.5451679   6.4850861   
S0334        6.4060997    -5.7247879   6.5033638   
S0335        5.9785851    -5.8789951   6.5319908   
S0336        5.5402534    -6.0339165   6.5600044   
S0337        5.0913021    -6.1897377   6.5898445   
S0338        4.6325893    -6.3464653   6.6345932   
S0339        4.1628525    -6.5040886   6.6754829   
S0340        3.6825401    -6.6627167   6.7197838   
S0341        3.1922682    -6.8219002   6.7749054   
S0342        2.6911787    -6.9821915   6.8303246   
S0343        2.1801657    -7.1427727   6.8949928   
S0344        1.7191221    -7.331118    6.9728294   
S0345        1.2535031    -7.518998    7.0528488   
S0346        0.78209019   -7.7085526   7.1247536   
S0347        0.30773873   -7.8953613   7.2129211   
S0348        -0.17066076  -8.0811134   7.3075752   
S0349        -0.6532917   -8.2661659   7.4070549   
S0350        -1.1414751   -8.4520264   7.5028343   
S0351        -1.633844    -8.6366646   7.6050835   
S0352        -2.1280785   -8.8186111   7.7258362   
S0353        -2.5733994   -9.0116089   7.8298668   
S0354        -3.0284233   -9.2006485   7.9217812   
S0355        -3.4881958   -9.3821075   8.0280235   
S0356        -3.9550529   -9.5578438   8.1361824   
S0357        -4.4269501   -9.7259926   8.2569283   
S0358        -4.9059105   -9.8884148   8.3797256   
S0359        -5.3913643   -10.04459    8.5076256   
S0360        -5.882777    -10.194015   8.6430946   
S0361        -6.3815521   -10.337968   8.7800255   
S0362        -6.7307953   -10.45463    8.8902374   
S0363        -7.0861206   -10.566269   8.9981819   
S0364        -7.4460762   -10.671517   9.1101448   
S0365        -7.8102722   -10.769923   9.2278336   
S0366        -8.1776451   -10.860763   9.354879    
S0367        -8.5491753   -10.944776   9.4877151   
S0368        -8.9245735   -11.021846   9.6272263   
S0369        -9.3051125   -11.092263   9.7698563   
S0370        -9.687944    -11.155523   9.9233482   
S0371        -10.094684   -11.247314   10.105142   
S0372        -10.495554   -11.298624   10.287321   
S0373        -10.883366   -11.3091     10.488187   
S0374        -11.261197   -11.279351   10.701394   
S0375        -11.636781   -11.2119     10.918353   
S0376        -12.035275   -11.115499   11.125161   
S0377        -12.432611   -10.983111   11.37584    
S0378        -12.772813   -10.79473    11.693034   
S0379        -13.770985   -16.229631   10.896603   
S0380        -13.989853   -16.086758   10.989412   
S0381        -14.232756   -15.96655    11.052785   
S0382        -14.489589   -15.879871   11.071145   
S0383        -14.750909   -15.777998   11.053403   
S0384        -15.040392   -15.649509   10.985807   
S0385        -15.3901     -15.447084   10.855042   
S0386        -15.608255   -15.022046   10.972305   
S0387        -15.731107   -14.417831   11.198582   
S0388        -15.653661   -14.128053   11.321566   
S0389        -15.526045   -13.866428   11.460141   
S0390        -15.378874   -13.61132    11.597681   
S0391        -15.162117   -13.420403   11.739732   
S0392        -15.003772   -13.143988   11.873462   
S0393        -14.765742   -12.948318   12.019685   
S0394        -14.510687   -12.758058   12.177468   
S0395        -14.263895   -12.529434   12.309807   
S0396        -14.030946   -12.347819   12.449026   
S0397        -13.818056   -12.161152   12.550458   
S0398        -13.628067   -11.963467   12.608629   
S0399        -13.452765   -11.758217   12.630455   
S0400        -13.31615    -11.532941   12.594002   
S0401        -13.222354   -11.294944   12.504662   
S0402        -13.106216   -11.05244    12.397231   
S0403        -12.991733   -10.787174   12.241869   
S0404        -13.163669   -10.384408   11.745945   
S0405        -13.428716   -10.274136   11.478971   
S0406        -13.758238   -10.199361   11.258214   
S0407        -14.085985   -10.119328   11.041694   
S0408        -14.437691   -10.047703   10.842384   
S0409        -14.826883   -9.9927277   10.68535    
S0410        -15.223508   -9.9312759   10.511027   
S0411        -15.632173   -9.8741257   10.311111   
S0412        -16.079997   -9.8349297   10.155322   
S0413        -16.34651    -9.7784195   10.077959   
S0414        -16.605959   -9.7430008   10.042083   
S0415        -16.866455   -9.7136932   10.033625   
S0416        -17.126694   -9.7089508   10.099973   
S0417        -17.393405   -9.7075134   10.20587    
S0418        -17.664705   -9.7176353   10.368767   
S0419        -17.929533   -9.758239    10.601463   
S0420        -18.181064   -9.8369743   10.898232   
S0421        -18.42518    -9.9418098   11.245115   
S0422        -18.670309   -10.099624   11.289072   
S0423        -18.929089   -10.250034   11.302674   
S0424        -19.208627   -10.362635   11.274764   
S0425        -19.493013   -10.459792   11.207674   
S0426        -19.775134   -10.564449   11.108875   
S0427        -20.05416    -10.699702   10.989726   
S0428        -20.339954   -10.811742   10.82831    
S0429        -20.627855   -10.935657   10.640028   
S0430        -20.919518   -11.060757   10.420368   
S0431        -21.100819   -11.138      10.280026   
S0432        -21.262462   -11.23448    10.112214   
S0433        -21.409084   -11.347789   9.9170708   
S0434        -21.535088   -11.492121   9.7003876   
S0435        -21.647266   -11.6575     9.4582253   
S0436        -21.760977   -11.838398   9.1881691   
S0437        -21.873701   -12.051448   8.8944283   
S0438        -21.924391   -12.316994   8.5862251   
S0439        -21.808931   -12.782565   8.1665123   
S0440        -21.788474   -12.980212   8.0398285   
S0441        -21.686217   -13.169511   7.9279869   
S0442        -21.551733   -13.355383   7.8282524   
S0443        -21.432135   -13.546321   7.7140175   
S0444        -21.316759   -13.740483   7.5863106   
S0445        -21.23372    -13.948038   7.4265755   
S0446        -21.160654   -14.164973   7.2517044   
S0447        -20.997278   -14.620973   7.0288635   
S0448        -20.921909   -14.853267   7.0158997   
S0449        -20.924866   -15.092581   6.9779892   
S0450        -20.925929   -15.322031   6.9715988   
S0451        -20.949814   -15.546153   6.9791916   
S0452        -20.97509    -15.768646   7.0195969   
S0453        -21.036365   -15.984647   7.0612946   
S0454        -21.13387    -16.192558   7.109317    
S0455        -21.328159   -16.657164   7.5073441   
S0456        -21.366151   -16.893388   7.8416489   
S0457        -21.338966   -17.091559   8.1900223   
S0458        -21.287019   -17.272937   8.5384209   
S0459        -21.191058   -17.430457   8.8939041   
S0460        -21.046046   -17.55614    9.2572952   
S0461        -20.85127    -17.644789   9.6267914   
S0462        -20.621425   -17.724013   10.002702   
S0463        -20.352228   -17.789195   10.388597   
S0464        -20.000832   -17.87504    10.710456   
S0465        -19.635934   -17.954436   11.003256   
S0466        -19.25078    -18.008368   11.262269   
S0467        -18.846489   -18.033521   11.48591    
S0468        -18.426305   -18.047809   11.67961    
S0469        -17.988594   -18.04258    11.84072    
S0470        -17.533406   -18.021043   11.970477   
S0471        -17.060077   -17.98949    12.072014   
S0472        -16.569568   -17.927724   12.136309   
S0473        -16.138591   -17.858014   12.148947   
S0474        -15.736162   -17.800096   12.138903   
S0475        -15.362935   -17.718196   12.092106   
S0476        -15.012131   -17.61541    12.013509   
S0477        -14.669395   -17.492801   11.90604    
S0478        -14.328372   -17.323888   11.74808    
S0479        -13.988341   -17.083922   11.515939   
S0480        -13.753862   -16.740485   11.17653    
S0481        -17.043135   -11.50678    1.3397357   
S0482        -16.92319    -11.250974   1.351201    
S0483        -16.842325   -10.99323    1.3524109   
S0484        -16.761755   -10.748039   1.3765471   
S0485        -16.714673   -10.499368   1.3942906   
S0486        -16.7283     -10.245589   1.386039    
S0487        -16.758885   -9.9958336   1.3865275   
S0488        -16.775267   -9.7462837   1.4142568   
S0489        -16.829591   -9.4933624   1.4317538   
S0490        -16.897444   -9.2605766   1.4269682   
S0491        -17.014131   -9.0469063   1.4006931   
S0492        -17.163115   -8.8652405   1.358323    
S0493        -17.335904   -8.7218346   1.3026932   
S0494        -17.517413   -8.5965004   1.2484436   
S0495        -17.708977   -8.4793724   1.1978755   
S0496        -17.921024   -8.3930267   1.1381326   
S0497        -18.14644    -8.3116035   1.081262    
S0498        -18.387167   -8.2331314   1.0269191   
S0499        -18.707433   -8.1969788   1.0198377   
S0500        -19.03116    -8.1676163   1.0570589   
S0501        -19.354706   -8.1806839   1.1080624   
S0502        -19.675403   -8.2145088   1.1833167   
S0503        -19.995633   -8.2803581   1.2774151   
S0504        -20.319539   -8.3179901   1.4404527   
S0505        -20.646194   -8.3552994   1.6512247   
S0506        -20.975229   -8.3962372   1.9064289   
S0507        -21.276422   -8.3724411   2.215509    
S0508        -21.482855   -8.3827393   2.5373491   
S0509        -21.655692   -8.409201    2.8654694   
S0510        -21.79962    -8.4535385   3.2025021   
S0511        -21.92211    -8.5392349   3.5432938   
S0512        -22.021469   -8.6574951   3.8913235   
S0513        -22.098882   -8.8132446   4.2456692   
S0514        -22.15435    -9.0239838   4.5962341   
S0515        -22.185503   -9.2792381   4.9457722   
S0516        -22.189258   -9.5892654   5.2822479   
S0517        -22.205605   -9.9136589   5.570364    
S0518        -22.21089    -10.259415   5.8196457   
S0519        -22.185518   -10.6146     6.0305077   
S0520        -22.140309   -10.963459   6.2223495   
S0521        -22.09041    -11.305705   6.4024956   
S0522        -22.039015   -11.645843   6.5676857   
S0523        -21.981671   -11.986126   6.7133011   
S0524        -21.910483   -12.32576    6.8373268   
S0525        -21.823016   -12.66328    6.9415047   
S0526        -21.73354    -12.839503   6.8777412   
S0527        -21.615654   -12.994008   6.792318    
S0528        -21.485612   -13.128723   6.6797195   
S0529        -21.346944   -13.248164   6.5414505   
S0530        -21.196918   -13.327623   6.3698242   
S0531        -21.041548   -13.407588   6.1812263   
S0532        -20.868893   -13.529247   5.9807571   
S0533        -20.682481   -13.614526   5.7430527   
S0534        -20.522179   -13.556779   5.1805828   
S0535        -20.524626   -13.543025   4.8696629   
S0536        -20.509282   -13.582814   4.5626228   
S0537        -20.491376   -13.614139   4.2666668   
S0538        -20.475793   -13.612135   3.9793842   
S0539        -20.465749   -13.560645   3.6977947   
S0540        -20.443941   -13.537669   3.4239346   
S0541        -20.42296    -13.487317   3.1562689   
S0542        -20.391997   -13.454874   2.8954727   
S0543        -20.331567   -13.407277   2.5942722   
S0544        -20.244148   -13.355096   2.3218695   
S0545        -20.135925   -13.277974   2.0830818   
S0546        -20.002597   -13.192436   1.8761517   
S0547        -19.841667   -13.106563   1.698871    
S0548        -19.657433   -13.007497   1.5523609   
S0549        -19.437819   -12.929517   1.4325962   
S0550        -19.194867   -12.837836   1.343848    
S0551        -18.921539   -12.751392   1.2868965   
S0552        -18.697652   -12.665431   1.2287868   
S0553        -18.483653   -12.57014    1.18481     
S0554        -18.270645   -12.487628   1.1599271   
S0555        -18.067268   -12.394857   1.1498286   
S0556        -17.872646   -12.292861   1.1552698   
S0557        -17.684123   -12.185049   1.1785314   
S0558        -17.513145   -12.052279   1.2108225   
S0559        -17.354233   -11.907259   1.2554487   
S0560        -16.822629   -14.418153   1.7457989   
S0561        -17.03399    -14.528441   1.7081608   
S0562        -17.237694   -14.621671   1.7031977   
S0563        -17.44138    -14.689877   1.7335556   
S0564        -17.640561   -14.755002   1.8012171   
S0565        -17.831581   -14.83389    1.9084112   
S0566        -18.026962   -14.901346   2.0570137   
S0567        -18.232129   -14.93208    2.2432468   
S0568        -18.431842   -14.873807   2.441363    
S0569        -18.560205   -14.811563   2.5869095   
S0570        -18.698856   -14.774367   2.7582205   
S0571        -18.831177   -14.783224   2.9408247   
S0572        -18.947159   -14.844875   3.1185955   
S0573        -19.060655   -14.917601   3.2942638   
S0574        -19.193179   -14.932756   3.4929474   
S0575        -19.3276     -14.936469   3.70597     
S0576        -19.459123   -15.008246   3.9090843   
S0577        -19.591032   -15.027113   4.1373581   
S0578        -19.741641   -15.022108   4.2735668   
S0579        -19.880386   -15.007674   4.4244461   
S0580        -20.017046   -15.030513   4.5810852   
S0581        -20.142206   -15.031746   4.75331     
S0582        -20.26497    -15.062488   4.9326355   
S0583        -20.378215   -15.142551   5.1169491   
S0584        -20.494536   -15.184511   5.317915    
S0585        -20.58632    -15.291273   5.5223652   
S0586        -20.701698   -15.411345   5.9295776   
S0587        -20.70625    -15.483099   6.0712704   
S0588        -20.729515   -15.569814   6.1718178   
S0589        -20.767538   -15.676663   6.2314182   
S0590        -20.829993   -15.80125    6.2551033   
S0591        -20.912065   -15.953322   6.2403332   
S0592        -21.003438   -16.141371   6.1805813   
S0593        -21.053409   -16.360747   6.0525993   
S0594        -21.089951   -16.585513   5.8738289   
S0595        -21.063998   -16.765698   5.7312393   
S0596        -21.038277   -16.958386   5.5871803   
S0597        -20.984348   -17.154849   5.4401611   
S0598        -20.918719   -17.360434   5.2927635   
S0599        -20.833957   -17.572656   5.1452621   
S0600        -20.748262   -17.796721   4.994849    
S0601        -20.65901    -18.032245   4.8419086   
S0602        -20.553802   -18.27496    4.687149    
S0603        -20.45079    -18.532944   4.5332176   
S0604        -20.358337   -18.765207   4.3442543   
S0605        -20.267218   -18.961827   4.134193    
S0606        -20.182474   -19.12905    3.9010712   
S0607        -20.095164   -19.264168   3.642881    
S0608        -19.991632   -19.354466   3.3597321   
S0609        -19.862251   -19.371939   3.0530849   
S0610        -19.738258   -19.338782   2.7215353   
S0611        -19.630699   -19.347003   2.363542    
S0612        -19.493829   -19.331921   1.9835161   
S0613        -19.147621   -19.210243   1.7691994   
S0614        -18.801712   -19.116849   1.591119    
S0615        -18.458539   -19.052866   1.4462631   
S0616        -18.124939   -18.982295   1.3350732   
S0617        -17.800066   -18.905423   1.2581003   
S0618        -17.484315   -18.819913   1.2159817   
S0619        -17.171825   -18.743776   1.2071289   
S0620        -16.871027   -18.650958   1.2343753   
S0621        -16.595609   -18.52597    1.2996155   
S0622        -16.344902   -18.338518   1.3073971   
S0623        -16.102237   -18.137442   1.3173131   
S0624        -15.865051   -17.925655   1.3282851   
S0625        -15.656985   -17.682333   1.3508549   
S0626        -15.454561   -17.432401   1.376454    
S0627        -15.272945   -17.165263   1.4138637   
S0628        -15.031143   -16.924062   1.4099207   
S0629        -14.841898   -16.643761   1.4350945   
S0630        -14.694411   -16.341873   1.491775    
S0631        -14.644147   -15.940981   1.4258166   
S0632        -14.68783    -15.572742   1.4143155   
S0633        -14.813785   -15.266811   1.4264094   
S0634        -14.981679   -15.005699   1.4493311   
S0635        -15.2174     -14.812453   1.4887357   
S0636        -15.497028   -14.663135   1.5461482   
S0637        -15.814871   -14.537386   1.624427    
S0638        -16.180743   -14.436003   1.7213161   
