# Supplementary material for: Interspecific variation in the limb long bones among modern rhinoceroses—extent and drivers
Source: PeerJ. 2019 Sep 26;7:e7647. doi: 10.7717/peerj.7647 (PMC6766374; doi:10.7717/peerj.7647)
Supplement: Supplemental Information 9 [file peerj-07-7647-s009.zip › Femur/Diceros_bicornis_1961_187_Femur.pts]

Version 1.0
639
S0000         13.131891     9.0615036     8.6333237    
S0001         13.789526     9.6221931     1.6604126    
S0002         11.999699     11.217757     1.8724457    
S0003         6.6523407     8.912677      3.0773071    
S0004         9.0752708     8.2004608     1.440493     
S0005         6.5207062     3.0696873     8.0971237    
S0006         10.037536     14.924007     10.207849    
S0007         12.335194     15.225919     6.8965744    
S0008         2.9087845     18.483759     5.7995373    
S0009         -3.3744621    15.897386     6.0428909    
S0010         -5.7546135    3.6162655     2.3034809    
S0011         -12.367993    2.4827751     4.4409393    
S0012         -26.086395    16.311835     5.8543579    
S0013         -26.727695    11.329082     3.1921024    
S0014         -28.035654    8.1954895     3.2857845    
S0015         -28.826416    2.9663279     6.0078274    
S0016         -23.510406    5.7618568     12.509444    
S0017         -25.437482    7.453231      12.958401    
S0018         -21.846022    11.272101     13.845857    
S0019         -31.756482    11.077675     11.065296    
S0020         -31.454782    8.993483      9.5382187    
S0021         -32.333832    6.9980347     9.4727737    
S0022         -32.023633    6.43452       8.61828      
S0023         -31.812561    4.2228691     7.7983604    
S0024         -30.980963    4.9773075     10.658063    
S0025         -32.011511    7.7064392     7.6069321    
S0026         -31.675211    10.389618     8.4303024    
S0027         11.751263     11.16316      1.6862267    
S0028         11.513572     11.066043     1.5071512    
S0029         11.325684     10.905682     1.3581619    
S0030         11.202386     10.696989     1.2633588    
S0031         11.06972      10.522372     1.1943301    
S0032         10.95735      10.340677     1.1632456    
S0033         10.830246     10.179403     1.1436805    
S0034         10.698885     10.027942     1.1354059    
S0035         10.558044     9.8992378     1.1198494    
S0036         10.425507     9.805191      1.1587564    
S0037         10.276843     9.6980965     1.1850727    
S0038         10.118529     9.5693771     1.2099337    
S0039         9.94384       9.422744      1.2294436    
S0040         9.770636      9.2398865     1.2588294    
S0041         9.5668472     9.0390793     1.2744958    
S0042         9.3715462     8.79217       1.3041854    
S0043         9.1270729     8.5098618     1.3096445    
S0044         9.1944542     7.7791817     1.5986825    
S0045         9.2510582     7.3853195     1.7516041    
S0046         9.3238701     7.0302925     1.9385208    
S0047         9.3740891     6.710154      2.1395315    
S0048         9.341835      6.4109131     2.3211473    
S0049         9.2629883     6.1350822     2.4978287    
S0050         9.1887192     5.908292      2.7123489    
S0051         9.0741295     5.7223652     2.9428732    
S0052         8.9014847     5.5600304     3.1654226    
S0053         8.7950386     5.2557682     3.4594917    
S0054         8.6773285     4.9308281     3.7019608    
S0055         8.5454231     4.6303875     3.9303337    
S0056         8.3999069     4.3625458     4.153894     
S0057         8.2020203     4.1432911     4.3600651    
S0058         8.0824196     3.9082085     4.5932018    
S0059         7.9251289     3.7027126     4.807991     
S0060         7.7630577     3.502401      5.0121628    
S0061         7.761779      3.3077908     5.2735977    
S0062         7.6230507     3.1226645     5.4776417    
S0063         7.5290932     3.0310379     5.7605362    
S0064         7.3622887     2.9187866     6.0014374    
S0065         7.2040535     2.8308746     6.2644199    
S0066         7.0257919     2.7277849     6.5261696    
S0067         6.8376556     2.6710096     6.8356941    
S0068         6.5845047     2.6459898     7.1945068    
S0069         6.4141678     2.8136763     7.6607437    
S0070         6.724662      3.3914165     8.5014359    
S0071         7.1273193     3.7520046     8.7992447    
S0072         7.5547424     4.1060368     8.9755768    
S0073         7.9624336     4.4605274     9.0710541    
S0074         8.3710449     4.7967361     9.0292267    
S0075         8.770649      5.1583931     8.9602562    
S0076         9.1714706     5.5696918     8.9171532    
S0077         9.57248       6.026366      8.8909035    
S0078         9.9529488     6.5164207     8.8648552    
S0079         10.191166     7.0967514     8.8537415    
S0080         10.44109      7.65522       8.8105743    
S0081         10.613836     8.2325462     8.9648659    
S0082         10.842702     8.7578247     8.9813911    
S0083         11.086871     9.2540833     8.9600113    
S0084         11.338264     9.7303146     8.9457138    
S0085         11.606406     10.175456     8.878186     
S0086         11.888023     10.598663     8.800489     
S0087         12.157061     10.977798     8.6450417    
S0088         12.424079     11.042699     8.2822403    
S0089         12.480409     10.973576     7.8009201    
S0090         12.872958     11.049654     7.5172005    
S0091         13.109473     11.018835     7.1394089    
S0092         13.189247     10.891288     6.7502914    
S0093         13.263998     10.734835     6.3705772    
S0094         13.473415     10.610217     5.9804546    
S0095         13.628961     10.435024     5.5869579    
S0096         13.773784     10.229627     5.193108     
S0097         13.740337     10.166406     4.7603558    
S0098         13.691844     10.148868     4.3429535    
S0099         13.609071     10.171145     3.9405704    
S0100         13.585974     10.329771     3.5679726    
S0101         13.470599     10.530621     3.2132092    
S0102         13.264317     10.79474      2.8802582    
S0103         12.917313     11.046384     2.5565647    
S0104         12.458042     11.206413     2.2257879    
S0105         12.339851     15.175679     7.2308899    
S0106         12.300919     15.142973     7.5631599    
S0107         12.21331      15.13273      7.8864105    
S0108         12.135964     15.104448     8.2156395    
S0109         11.982253     15.120418     8.523658     
S0110         11.803931     15.145181     8.8256844    
S0111         11.63491      15.14525      9.1495232    
S0112         11.443125     15.142659     9.4819366    
S0113         11.197948     15.170827     9.7955368    
S0114         10.723524     15.197394     10.241077    
S0115         10.239673     15.32227      10.597318    
S0116         9.7909744     15.538815     10.864874    
S0117         9.4019653     15.818306     11.060457    
S0118         9.0641434     16.083498     11.254573    
S0119         8.787944      16.425089     11.3534      
S0120         8.5403587     16.743452     11.468355    
S0121         8.3192657     17.073732     11.576659    
S0122         8.1232971     17.431227     11.679128    
S0123         7.970311      17.761171     11.697061    
S0124         7.8251556     18.091646     11.697704    
S0125         7.6856903     18.422905     11.678152    
S0126         7.5439194     18.752814     11.642588    
S0127         7.3977287     19.084355     11.590404    
S0128         7.295047      19.432632     11.486923    
S0129         7.1995979     19.782701     11.360899    
S0130         7.1351868     20.133365     11.191653    
S0131         7.0345596     20.490053     11.03532     
S0132         6.9645241     20.740372     10.774097    
S0133         6.8677757     20.98732      10.535768    
S0134         6.8158249     21.202228     10.252487    
S0135         6.7602615     21.406915     9.9693359    
S0136         6.6769722     21.616742     9.6962875    
S0137         6.657666      21.779886     9.371669     
S0138         6.6554871     21.922433     9.0338501    
S0139         6.689402      22.035205     8.6838875    
S0140         6.6515434     22.174503     8.3274971    
S0141         6.7215546     22.208829     7.942849     
S0142         6.8102272     22.225887     7.5827393    
S0143         6.8589661     22.262248     7.2345123    
S0144         6.9409843     22.275041     6.9092964    
S0145         7.0462234     22.269379     6.6064636    
S0146         7.1693039     22.248187     6.3249401    
S0147         7.3097687     22.211568     6.0647518    
S0148         7.4940483     22.150441     5.8455093    
S0149         7.6569763     22.089174     5.6218414    
S0150         7.9942345     22.191093     5.3878204    
S0151         8.3025284     22.223576     5.2173931    
S0152         8.5293449     22.202655     5.0569794    
S0153         8.681369      22.126404     4.9126152    
S0154         8.7611694     21.994029     4.7857937    
S0155         8.7649155     21.81322      4.6652443    
S0156         8.6812286     21.593282     4.5397274    
S0157         8.5204613     21.316251     4.4355564    
S0158         8.3240623     20.965187     4.372583     
S0159         8.3334274     20.586496     4.0838581    
S0160         8.4235382     20.175848     3.8726795    
S0161         8.5541962     19.736078     3.7383392    
S0162         8.6823288     19.353131     3.5922241    
S0163         8.8433777     19.047249     3.3893551    
S0164         9.0734566     18.670447     3.3070866    
S0165         9.3464211     18.281345     3.2797367    
S0166         9.6442482     17.872446     3.3603622    
S0167         9.9898804     17.487509     3.4327877    
S0168         10.258451     17.274409     3.5579063    
S0169         10.502953     17.073233     3.702581     
S0170         10.732        16.882671     3.8413036    
S0171         10.924982     16.726743     4.0700291    
S0172         11.129636     16.552477     4.1755116    
S0173         11.294716     16.414243     4.3607956    
S0174         11.457983     16.275539     4.5077747    
S0175         11.598536     16.1547       4.6696632    
S0176         11.706046     16.052708     4.8438297    
S0177         11.716693     15.992261     5.0183483    
S0178         11.598245     15.980284     5.2968483    
S0179         11.620884     15.909508     5.5115673    
S0180         11.683504     15.819322     5.7268326    
S0181         11.749495     15.728072     5.9593689    
S0182         12.117101     15.480724     6.0893322    
S0183         12.221638     15.370717     6.3463062    
S0184         12.283316     15.291139     6.6219391    
S0185         2.6497164     18.394218     5.787505     
S0186         2.3983145     18.308495     5.7789417    
S0187         2.1523642     18.235339     5.7766712    
S0188         1.9113754     18.178972     5.7810493    
S0189         1.6826889     18.11122      5.7838444    
S0190         1.4623918     18.046396     5.7896748    
S0191         1.2472789     17.997073     5.8006409    
S0192         1.0417351     17.945596     5.8132313    
S0193         0.84677553    17.889406     5.8281952    
S0194         0.63696289    17.832018     5.8157589    
S0195         0.42532392    17.763783     5.8120865    
S0196         0.20996408    17.689803     5.8171337    
S0197         -0.0081888959 17.607773     5.8311134    
S0198         -0.22744145   17.5144       5.8542652    
S0199         -0.44838333   17.411002     5.8861366    
S0200         -0.68037281   17.317325     5.9289921    
S0201         -0.89742575   17.177028     5.9736141    
S0202         -1.1315695    17.060655     6.033939     
S0203         -1.3034245    16.963171     6.0758904    
S0204         -1.4953842    16.86039      6.1077217    
S0205         -1.7120623    16.763037     6.1372417    
S0206         -1.9506756    16.662556     6.1611855    
S0207         -2.2010136    16.535432     6.1638466    
S0208         -2.4830074    16.423779     6.1742283    
S0209         -2.7675295    16.267912     6.1491451    
S0210         -3.0584913    16.081137     6.0967098    
S0211         -5.6187965    3.3148014     2.3844913    
S0212         -5.5070381    3.0182211     2.5036444    
S0213         -5.2746983    2.7923815     2.6006205    
S0214         -5.0727512    2.5745193     2.7347509    
S0215         -4.8984856    2.3555216     2.9109743    
S0216         -4.7005554    2.165922      3.1035837    
S0217         -4.4228554    2.043679      3.283596     
S0218         -4.2200127    1.8872107     3.5302616    
S0219         -3.9875462    1.7662952     3.7890583    
S0220         -3.9296928    1.4307305     4.1444965    
S0221         -3.6760773    1.2565677     4.3851563    
S0222         -3.4297554    1.1421688     4.5882172    
S0223         -3.2510788    1.0383876     4.8001125    
S0224         -3.099917     0.96164684    5.015519     
S0225         -3.1186102    0.8226593     5.2926701    
S0226         -3.1353464    0.72120862    5.5707867    
S0227         -3.2845089    0.60950379    5.8489578    
S0228         -3.469257     0.52742934    6.1199467    
S0229         -3.7366791    0.46073999    6.3642036    
S0230         -4.0513149    0.3945806     6.5626175    
S0231         -4.4082001    0.33165114    6.7107834    
S0232         -4.7705849    0.25476196    6.860659     
S0233         -5.150565     0.16461691    7.0103996    
S0234         -5.5723629    0.075904387   7.1165962    
S0235         -6.03195      -0.011558881  7.1780769    
S0236         -6.5356956    -0.091240489  7.1535622    
S0237         -7.0486649    -0.19199966   7.1801979    
S0238         -7.5244095    -0.19666345   7.2324608    
S0239         -7.9782692    -0.18999547   7.2775467    
S0240         -8.4139725    -0.16353197   7.2829254    
S0241         -8.8255096    -0.10284177   7.2028297    
S0242         -9.2181786    -0.039086658  7.1441101    
S0243         -9.608342     0.033354196   7.1330574    
S0244         -9.9679199    0.14592252    7.0183868    
S0245         -10.280045    0.27044544    6.7985397    
S0246         -10.575027    0.40042067    6.5800133    
S0247         -10.847461    0.44794283    6.3490047    
S0248         -11.13867     0.5610466     6.1794476    
S0249         -11.399986    0.70968246    5.9826317    
S0250         -11.650787    0.89707308    5.7771477    
S0251         -11.843736    1.1286479     5.5339722    
S0252         -12.033437    1.4005366     5.2858204    
S0253         -12.262086    1.7086784     5.0251522    
S0254         -12.406559    2.0710955     4.7244591    
S0255         6.4309181     3.5200089     7.7604973    
S0256         6.0961788     3.9157593     7.5224464    
S0257         5.7238598     4.2794781     7.3396629    
S0258         5.3476139     4.6248859     7.1744751    
S0259         4.951247      4.9505184     7.0272522    
S0260         4.5335724     5.2613602     6.8914162    
S0261         4.0901791     5.5596523     6.7696693    
S0262         3.614642      5.8415573     6.6708961    
S0263         3.1085167     6.111039      6.5970306    
S0264         2.6316904     6.3488956     6.521962     
S0265         2.1494764     6.5742661     6.4562363    
S0266         1.6495768     6.760611      6.4125397    
S0267         1.1471747     6.9399902     6.3760857    
S0268         0.63620486    7.0991943     6.3530739    
S0269         0.11798109    7.2420952     6.3411674    
S0270         -0.41059113   7.3561691     6.348003     
S0271         -0.94303856   7.4709091     6.3553635    
S0272         -1.4851624    7.5619644     6.3784977    
S0273         -2.0840816    7.6659332     6.4303329    
S0274         -2.671014     7.7496223     6.4901047    
S0275         -3.2450199    7.8286842     6.5479721    
S0276         -3.8068371    7.8829506     6.6171646    
S0277         -4.3559929    7.9282188     6.6871841    
S0278         -4.8920212    7.9484734     6.769326     
S0279         -5.4156654    7.9643829     6.8487495    
S0280         -5.927766     7.9767822     6.9245697    
S0281         -6.427832     7.9758629     7.0040001    
S0282         -7.0795197    7.9861458     7.132177     
S0283         -7.7076157    7.981205      7.2643089    
S0284         -8.3150986    7.9780754     7.3864922    
S0285         -8.8974052    7.9543648     7.51819      
S0286         -9.4598175    7.9343605     7.6377129    
S0287         -9.9978584    7.8989372     7.7625511    
S0288         -10.512704    7.8534164     7.887751     
S0289         -11.007652    7.8095688     8.0020309    
S0290         -11.483202    7.7687012     8.1045914    
S0291         -12.134462    7.7190445     8.2442467    
S0292         -12.755506    7.6572586     8.3905441    
S0293         -13.348647    7.5918419     8.5356155    
S0294         -13.915648    7.5284218     8.6746712    
S0295         -14.45666     7.4672134     8.8077347    
S0296         -14.968408    7.3981682     8.9429314    
S0297         -15.452348    7.3258652     9.076371     
S0298         -15.912747    7.2629204     9.1984535    
S0299         -16.34628     7.1993538     9.317083     
S0300         -16.694307    7.1727524     9.4326553    
S0301         -17.064653    7.1326302     9.5579956    
S0302         -17.463162    7.0961807     9.6804619    
S0303         -17.884105    7.0464615     9.8125137    
S0304         -18.329356    6.9888474     9.9502014    
S0305         -18.797739    6.9199646     10.096004    
S0306         -19.289804    6.8413521     10.248786    
S0307         -19.804359    6.750016      10.410746    
S0308         -20.340463    6.644091      10.583253    
S0309         -20.783313    6.5234856     10.693128    
S0310         -21.201628    6.4041718     10.831534    
S0311         -21.599297    6.2964775     10.992168    
S0312         -21.976932    6.1998531     11.175784    
S0313         -22.336621    6.1137661     11.382425    
S0314         -22.676274    6.0301952     11.616254    
S0315         -23.008371    5.9563946     11.870681    
S0316         -23.298923    5.8640221     12.16633     
S0317         9.8278275     14.995573     10.085216    
S0318         9.5669395     15.026715     9.9962105    
S0319         9.2736603     15.033882     9.9215019    
S0320         8.9515511     15.019139     9.8591881    
S0321         8.6030807     14.997684     9.7938232    
S0322         8.2254211     14.961328     9.7349594    
S0323         7.8191414     14.926813     9.6637596    
S0324         7.3825478     14.882442     9.5929459    
S0325         6.9206505     14.848972     9.4927933    
S0326         6.6618782     14.79521      9.4168243    
S0327         6.353651      14.743495     9.3240601    
S0328         5.9911171     14.671388     9.2540382    
S0329         5.5775917     14.593872     9.1819809    
S0330         5.112986      14.510844     9.1072098    
S0331         4.5984249     14.428391     9.0113365    
S0332         4.0322468     14.337502     8.9157425    
S0333         3.4114956     14.224153     8.8708626    
S0334         2.7424103     14.118599     8.7759552    
S0335         2.1403063     13.988519     8.694297     
S0336         1.5226599     13.855557     8.6463699    
S0337         0.89178486    13.730443     8.5815697    
S0338         0.24582565    13.604523     8.5409584    
S0339         -0.41469975   13.480374     8.5109535    
S0340         -1.0898399    13.358786     8.4784721    
S0341         -1.7797373    13.236266     8.4849312    
S0342         -2.4841339    13.115843     8.5002861    
S0343         -3.2026756    12.997629     8.5396736    
S0344         -3.8467152    12.8957       8.553891     
S0345         -4.4916016    12.786831     8.5801033    
S0346         -5.1363705    12.668346     8.6001205    
S0347         -5.7810043    12.54069      8.6254929    
S0348         -6.4265091    12.407141     8.675058     
S0349         -7.0722107    12.263657     8.7251038    
S0350         -7.7187614    12.116199     8.8049568    
S0351         -8.3655533    11.959993     8.8907692    
S0352         -9.0123611    11.796793     8.9909889    
S0353         -9.6153389    11.646297     9.0843269    
S0354         -10.209136    11.512915     9.1896248    
S0355         -10.793373    11.396565     9.3059448    
S0356         -11.369922    11.294508     9.4217682    
S0357         -11.935827    11.211042     9.5529648    
S0358         -12.49294     11.143867     9.6894463    
S0359         -13.043631    11.089416     9.8209984    
S0360         -13.586722    11.048958     9.9537064    
S0361         -14.12187     11.022414     10.088901    
S0362         -14.790706    10.963139     10.290298    
S0363         -15.426596    10.911173     10.491882    
S0364         -16.030142    10.865206     10.690838    
S0365         -16.598224    10.830754     10.896554    
S0366         -17.135669    10.798975     11.093395    
S0367         -17.640207    10.773959     11.288538    
S0368         -18.111876    10.755587     11.481711    
S0369         -18.551257    10.742903     11.671444    
S0370         -18.961313    10.731553     11.851363    
S0371         -19.341158    10.716633     12.042602    
S0372         -19.712852    10.711102     12.224345    
S0373         -20.072656    10.714439     12.405379    
S0374         -20.421385    10.728585     12.590936    
S0375         -20.758325    10.764199     12.790676    
S0376         -21.084892    10.82879      13.009163    
S0377         -21.395927    10.933161     13.253584    
S0378         -21.665849    11.086149     13.533054    
S0379         -23.618123    5.8936165     12.681994    
S0380         -23.902284    6.0599552     12.762918    
S0381         -24.173482    6.2060005     12.810448    
S0382         -24.422487    6.3430355     12.83437     
S0383         -24.665105    6.4616112     12.81402     
S0384         -24.888611    6.6356781     12.810791    
S0385         -25.072549    6.9139885     12.891893    
S0386         -25.267967    7.1723839     12.917627    
S0387         -25.416498    7.8415977     13.085872    
S0388         -25.294756    8.1919182     13.238948    
S0389         -25.071292    8.4761322     13.381865    
S0390         -24.865622    8.7239403     13.435956    
S0391         -24.709233    8.9794823     13.410709    
S0392         -24.396271    9.1251251     13.39223     
S0393         -23.995984    9.1526237     13.330827    
S0394         -23.682234    9.2563339     13.19747     
S0395         -23.33558     9.3742989     13.035535    
S0396         -23.04334     9.4551445     13.200545    
S0397         -22.768686    9.5196777     13.343633    
S0398         -22.524532    9.6042488     13.462364    
S0399         -22.295506    9.6902901     13.549506    
S0400         -22.081491    9.8178062     13.617538    
S0401         -21.875137    10.015745     13.680321    
S0402         -21.718922    10.345615     13.757205    
S0403         -21.796179    10.822332     13.819604    
S0404         -22.12352     11.607135     13.518127    
S0405         -22.870314    11.800526     13.24252     
S0406         -23.443106    11.970564     13.062729    
S0407         -23.839009    12.185378     12.814066    
S0408         -24.242911    12.351204     12.630088    
S0409         -24.610257    12.494867     12.469996    
S0410         -24.961777    12.585742     12.390043    
S0411         -25.272794    12.652738     12.336351    
S0412         -25.537531    12.713372     12.280426    
S0413         -25.891107    12.779874     12.221993    
S0414         -26.227267    12.820255     12.251768    
S0415         -26.536188    12.81835      12.351453    
S0416         -26.811475    12.822699     12.486742    
S0417         -27.057904    12.84722      12.662054    
S0418         -27.274863    12.86116      12.889285    
S0419         -27.466968    12.889032     13.16498     
S0420         -27.624387    12.886102     13.492665    
S0421         -27.740515    12.84928      13.868031    
S0422         -28.003619    12.740296     13.991275    
S0423         -28.284573    12.689701     14.072789    
S0424         -28.563388    12.654294     14.109702    
S0425         -28.838538    12.648857     14.099193    
S0426         -29.109372    12.619865     14.047107    
S0427         -29.379031    12.582419     13.953159    
S0428         -29.64798     12.550071     13.815633    
S0429         -29.915991    12.491037     13.640759    
S0430         -30.181744    12.444573     13.421362    
S0431         -30.381952    12.411893     13.292159    
S0432         -30.574933    12.354034     13.128595    
S0433         -30.760535    12.266161     12.93195     
S0434         -30.944946    12.162595     12.700114    
S0435         -31.135059    12.041222     12.433542    
S0436         -31.324496    11.875234     12.136121    
S0437         -31.491376    11.645834     11.810716    
S0438         -31.712366    11.404007     11.447751    
S0439         -31.682196    10.851249     10.978143    
S0440         -31.565308    10.567385     10.963586    
S0441         -31.599063    10.338425     10.844131    
S0442         -31.750934    10.218568     10.518437    
S0443         -31.736151    10.000163     10.326776    
S0444         -31.703909    9.7691551     10.13103     
S0445         -31.634094    9.515213      9.9499794    
S0446         -31.553836    9.2572395     9.7512962    
S0447         -31.44064     8.744136      9.3694092    
S0448         -31.571994    8.5145821     9.2202667    
S0449         -31.684933    8.2920723     9.114019     
S0450         -31.773889    8.0660812     9.0623192    
S0451         -31.857269    7.8388618     9.0624039    
S0452         -31.956769    7.6192299     9.1030586    
S0453         -32.067422    7.4058258     9.1859268    
S0454         -32.181982    7.1964684     9.314666     
S0455         -32.476715    6.6936798     9.8439178    
S0456         -32.515979    6.4443924     10.225237    
S0457         -32.558398    6.1971489     10.570379    
S0458         -32.574268    5.9105667     10.895858    
S0459         -32.452213    5.7517567     11.242695    
S0460         -32.264639    5.6522118     11.58112     
S0461         -32.041751    5.5286354     11.90289     
S0462         -31.77139     5.3878475     12.213798    
S0463         -31.45444     5.2239902     12.515118    
S0464         -31.097217    5.0620762     12.763383    
S0465         -30.719214    4.9206135     12.983752    
S0466         -30.331976    4.7614437     13.176466    
S0467         -29.922208    4.6247036     13.342851    
S0468         -29.489807    4.5109516     13.482663    
S0469         -29.033881    4.4249619     13.595367    
S0470         -28.554391    4.3707561     13.68019     
S0471         -28.054987    4.3322792     13.738097    
S0472         -27.536328    4.2995468     13.770403    
S0473         -26.891269    4.2566608     13.715724    
S0474         -26.298322    4.2606892     13.641182    
S0475         -25.756439    4.3184193     13.545064    
S0476         -25.252864    4.3882282     13.42511     
S0477         -24.805862    4.5518272     13.285049    
S0478         -24.396318    4.753587      13.124223    
S0479         -24.020448    5.0084866     12.946858    
S0480         -23.706186    5.3461094     12.750046    
S0481         -26.587335    11.548879     3.2712662    
S0482         -26.46268     11.767765     3.3448124    
S0483         -26.417825    12.003601     3.3380928    
S0484         -26.373114    12.226521     3.3529961    
S0485         -26.356256    12.443881     3.3551308    
S0486         -26.359741    12.653895     3.3521835    
S0487         -26.346228    12.872429     3.3765766    
S0488         -26.347226    13.106772     3.3958183    
S0489         -26.441364    13.2892       3.3471802    
S0490         -26.70921     13.605959     3.1322412    
S0491         -26.986472    13.892509     2.950631     
S0492         -27.275638    14.124117     2.8017929    
S0493         -27.578604    14.232321     2.6909527    
S0494         -27.873907    14.275803     2.6334602    
S0495         -28.162302    14.296097     2.6253181    
S0496         -28.446503    14.332611     2.6582767    
S0497         -28.724475    14.397809     2.7284945    
S0498         -28.989294    14.46757      2.8406113    
S0499         -29.206534    14.518831     2.9253008    
S0500         -29.432538    14.570407     3.0244097    
S0501         -29.641333    14.698828     3.141074     
S0502         -29.868436    14.783749     3.2736061    
S0503         -30.101804    14.865314     3.4228306    
S0504         -30.359717    14.912247     3.5810619    
S0505         -30.584369    15.021077     3.7734692    
S0506         -30.843002    15.08286      3.9699684    
S0507         -31.115759    15.137184     4.1773731    
S0508         -31.304831    15.124773     4.5071781    
S0509         -31.485602    15.083931     4.821283     
S0510         -31.629688    15.039876     5.1346676    
S0511         -31.735672    14.997585     5.4471256    
S0512         -31.834647    14.926909     5.7431713    
S0513         -31.919394    14.833881     6.0267372    
S0514         -31.98418     14.725677     6.3016193    
S0515         -32.038889    14.584328     6.5585182    
S0516         -32.071805    14.426088     6.8050896    
S0517         -32.122003    14.297934     7.0128075    
S0518         -32.17431     14.136006     7.2073318    
S0519         -32.221304    13.949681     7.385054     
S0520         -32.257065    13.742143     7.54142      
S0521         -32.276389    13.519241     7.6798538    
S0522         -32.281482    13.293056     7.8216522    
S0523         -32.280698    13.067982     7.9815758    
S0524         -32.289374    12.846887     8.1713455    
S0525         -32.305048    12.617829     8.366729     
S0526         -32.295764    12.337437     8.4694275    
S0527         -32.295374    12.07602      8.5700325    
S0528         -32.288046    11.818958     8.6432953    
S0529         -32.242029    11.565127     8.6795441    
S0530         -32.190274    11.312319     8.6903008    
S0531         -32.132959    11.050519     8.6757126    
S0532         -32.021472    10.797744     8.6288666    
S0533         -31.869562    10.560826     8.5520187    
S0534         -31.592413    10.254983     8.1640266    
S0535         -31.509174    10.163345     7.8784851    
S0536         -31.441223    10.064109     7.5865601    
S0537         -31.381793    9.9806053     7.2830788    
S0538         -31.327448    9.9301132     6.9668228    
S0539         -31.286978    9.8745384     6.6425926    
S0540         -31.253885    9.8435783     6.3074261    
S0541         -31.243216    9.7580956     5.9650654    
S0542         -31.235693    9.7177048     5.6100513    
S0543         -31.247192    9.701741      5.1626179    
S0544         -31.199954    9.7019218     4.7544609    
S0545         -31.10321     9.7552483     4.3847229    
S0546         -30.960147    9.8277008     4.0545589    
S0547         -30.760968    9.8705162     3.7647999    
S0548         -30.509158    9.9187172     3.5148071    
S0549         -30.216562    10.056966     3.3060341    
S0550         -29.847427    10.052885     3.135074     
S0551         -29.431586    10.048711     3.0019188    
S0552         -29.115405    10.076646     2.9500244    
S0553         -28.801459    10.155173     2.9240866    
S0554         -28.493713    10.287343     2.9073202    
S0555         -28.19299     10.444878     2.898687     
S0556         -27.88725     10.573495     2.9327076    
S0557         -27.579053    10.713615     2.9971043    
S0558         -27.276843    10.888557     3.0703173    
S0559         -26.974896    11.082308     3.1652712    
S0560         -28.294196    8.1752426     3.330648     
S0561         -28.551794    8.0801208     3.4110371    
S0562         -28.788263    8.0124123     3.5090168    
S0563         -29.006406    7.9845642     3.626395     
S0564         -29.20791     7.9787315     3.7648987    
S0565         -29.392096    8.0229736     3.9278702    
S0566         -29.556689    8.0907898     4.1149532    
S0567         -29.70304     8.1527153     4.3210148    
S0568         -29.849161    8.1558022     4.5317654    
S0569         -29.962149    8.1406067     4.7682373    
S0570         -30.069598    8.1629623     5.0065807    
S0571         -30.184851    8.1472214     5.2310841    
S0572         -30.301056    8.1462418     5.4524296    
S0573         -30.420929    8.1226997     5.6633179    
S0574         -30.543982    8.1131805     5.8706917    
S0575         -30.669223    8.0773727     6.067049     
S0576         -30.797433    8.0410271     6.2571705    
S0577         -30.927982    7.9961349     6.4395935    
S0578         -31.071271    7.948938      6.5868828    
S0579         -31.211923    7.914344      6.7312508    
S0580         -31.345819    7.8873009     6.8716774    
S0581         -31.470532    7.8772911     7.010289     
S0582         -31.589069    7.8624886     7.1435501    
S0583         -31.703036    7.8429642     7.2716743    
S0584         -31.813013    7.8008278     7.389695     
S0585         -31.917429    7.7628319     7.5040482    
S0586         -32.192773    7.5267441     7.7650757    
S0587         -32.389304    7.2697441     7.8981056    
S0588         -32.49025     6.9668159     7.9333618    
S0589         -32.467023    6.7208664     7.8715813    
S0590         -32.436926    6.5083244     7.7910576    
S0591         -32.454999    6.271471      7.7166321    
S0592         -32.488428    6.0131294     7.6245346    
S0593         -32.491751    5.7574104     7.4904648    
S0594         -32.50307     5.4909843     7.3321373    
S0595         -32.48735     5.2331772     7.1589684    
S0596         -32.470624    4.9997101     6.979557     
S0597         -32.437433    4.7986618     6.7872887    
S0598         -32.3892      4.6331131     6.5834274    
S0599         -32.354388    4.4846935     6.3792641    
S0600         -32.317862    4.3615253     6.1684212    
S0601         -32.274036    4.2691551     5.9492851    
S0602         -32.230032    4.2004848     5.7238647    
S0603         -32.179587    4.1637451     5.4911976    
S0604         -32.205527    4.1847626     5.1696365    
S0605         -32.199698    4.182362      4.868787     
S0606         -32.151752    4.1680744     4.5884132    
S0607         -32.058899    4.1456413     4.3286758    
S0608         -31.91954     4.1245708     4.0898468    
S0609         -31.73548     4.0941833     3.872113     
S0610         -31.505234    4.0868923     3.6747631    
S0611         -31.231531    4.0611599     3.498711     
S0612         -30.913245    4.0463818     3.3424122    
S0613         -30.535242    4.0210438     3.3147614    
S0614         -30.169733    4.0180157     3.2913788    
S0615         -29.81911     4.0028934     3.2706066    
S0616         -29.481763    3.9869194     3.2510296    
S0617         -29.155167    3.9920975     3.2339462    
S0618         -28.838458    4.0271843     3.2207005    
S0619         -28.530643    4.0865459     3.2123825    
S0620         -28.249249    4.2322502     3.1995712    
S0621         -27.978735    4.3725891     3.1893129    
S0622         -27.580005    4.5638966     3.1432331    
S0623         -27.241031    4.8095989     3.1103033    
S0624         -26.916785    5.0194828     3.0703787    
S0625         -26.641663    5.2634384     3.0386461    
S0626         -26.391428    5.5105152     2.9988619    
S0627         -26.164948    5.7764042     2.9584103    
S0628         -26.014258    6.0930538     2.9549837    
S0629         -25.900571    6.4264969     2.9586557    
S0630         -25.895587    6.7630905     2.96828      
S0631         -25.954745    6.9790405     3.0636274    
S0632         -26.083246    7.1775711     3.1429893    
S0633         -26.231854    7.3885727     3.2130363    
S0634         -26.460974    7.5275375     3.2543083    
S0635         -26.722122    7.6374146     3.2808361    
S0636         -27.009598    7.740461      3.2990551    
S0637         -27.320288    7.8707527     3.3112579    
S0638         -27.656332    8.0465546     3.3086437    
