# Supplementary material for: Interspecific variation in the limb long bones among modern rhinoceroses—extent and drivers
Source: PeerJ. 2019 Sep 26;7:e7647. doi: 10.7717/peerj.7647 (PMC6766374; doi:10.7717/peerj.7647)
Supplement: Supplemental Information 9 [file peerj-07-7647-s009.zip › Femur/Diceros_bicornis_1962_166_Femur.pts]

Version 1.0
639
S0000        14.65759     -0.94061108  7.0587601   
S0001        15.083636    -0.4887568   0.68827667  
S0002        14.402342    -0.14596665  1.3669785   
S0003        9.8960045    -1.9213327   2.4375977   
S0004        11.949265    -3.9173615   1.4413361   
S0005        8.5455597    -6.2838413   8.5180374   
S0006        12.798308    4.9532539    6.8356781   
S0007        14.03215     5.482048     5.0056007   
S0008        4.5586369    7.4765762    2.9917713   
S0009        -1.9603455   3.1881527    3.7046341   
S0010        -0.79700928  -8.5757355   3.4948673   
S0011        -7.1252113   -9.1848686   4.4457169   
S0012        -21.902391   0.90618048   3.9163086   
S0013        -21.593005   -4.0532272   1.3099705   
S0014        -21.678624   -7.4590515   2.107106    
S0015        -21.637683   -12.21104    5.315345    
S0016        -18.903879   -8.0728958   12.296208   
S0017        -20.435388   -6.2070702   11.916864   
S0018        -17.491832   -1.6371613   12.617789   
S0019        -26.857471   -4.7578346   8.731517    
S0020        -25.744162   -6.3872517   7.8949005   
S0021        -25.731287   -7.7788986   7.6183792   
S0022        -25.886121   -9.1025658   7.208709    
S0023        -24.395244   -12.141006   6.2332695   
S0024        -24.743912   -9.918354    9.5710381   
S0025        -25.584851   -8.0473991   6.0975124   
S0026        -26.576685   -4.7869423   6.8823273   
S0027        14.227597    -0.26104867  0.98042173  
S0028        14.086169    -0.45932827  0.64424005  
S0029        13.989417    -0.75475416  0.44882526  
S0030        13.881903    -1.0180439   0.32098181  
S0031        13.76241     -1.2499627   0.23650117  
S0032        13.639851    -1.4682393   0.20368292  
S0033        13.511668    -1.6730515   0.21313     
S0034        13.370566    -1.8639925   0.25599313  
S0035        13.198067    -2.0383247   0.3233768   
S0036        13.075189    -2.2393234   0.38322151  
S0037        12.94955     -2.4416035   0.46008649  
S0038        12.811908    -2.6429409   0.54420538  
S0039        12.661259    -2.8455412   0.63594193  
S0040        12.522578    -3.0544188   0.7602972   
S0041        12.36198     -3.2658623   0.8862792   
S0042        12.213137    -3.4823421   1.0441909   
S0043        12.070506    -3.7013378   1.2270801   
S0044        12.006845    -4.1746857   1.6028151   
S0045        12.114122    -4.4045975   1.8212128   
S0046        12.214389    -4.6040749   2.0702154   
S0047        12.272622    -4.7936115   2.3257809   
S0048        12.279743    -4.991293    2.5768087   
S0049        12.257872    -5.1763214   2.8418713   
S0050        12.187908    -5.3792606   3.0994707   
S0051        12.095035    -5.5621819   3.376965    
S0052        11.965843    -5.7469112   3.6587818   
S0053        11.751215    -5.9693497   4.0612671   
S0054        11.535187    -6.1492622   4.4520916   
S0055        11.363333    -6.2761631   4.8463379   
S0056        11.245965    -6.3672958   5.2379707   
S0057        11.096057    -6.4756958   5.576833    
S0058        10.948093    -6.5723412   5.8894737   
S0059        10.780893    -6.6638855   6.1666927   
S0060        10.512334    -6.8085815   6.3366089   
S0061        10.308454    -6.9025665   6.523806    
S0062        10.120167    -6.9675003   6.7499352   
S0063        9.870504     -7.0593811   6.9118507   
S0064        9.6254463    -7.1125305   7.0883568   
S0065        9.4171295    -7.0918587   7.2986214   
S0066        9.247747     -6.9966858   7.5273773   
S0067        9.0389572    -6.9048515   7.7551445   
S0068        8.8399277    -6.7637573   8.0084595   
S0069        8.6720993    -6.5557961   8.276226    
S0070        8.8711266    -5.9628178   8.743071    
S0071        9.1859642    -5.6093899   8.9199951   
S0072        9.5671921    -5.3113777   8.9571289   
S0073        9.9350746    -5.0547497   8.958432    
S0074        10.278979    -4.8108677   8.9341591   
S0075        10.624612    -4.6120518   8.851384    
S0076        10.918912    -4.347282    8.7735916   
S0077        11.200279    -4.084457    8.6558876   
S0078        11.451264    -3.7952042   8.5253456   
S0079        11.635909    -3.3991608   8.2172371   
S0080        11.770787    -2.9167482   8.0161758   
S0081        11.889282    -2.4276854   7.8820885   
S0082        12.023567    -1.9698858   7.7641373   
S0083        12.169174    -1.5338063   7.6726402   
S0084        12.343971    -1.1322426   7.5634285   
S0085        12.527776    -0.74550719  7.4813942   
S0086        12.72542     -0.37782407  7.4126862   
S0087        12.93783     -0.035861531 7.3366699   
S0088        13.363074    0.27998056   7.2307091   
S0089        13.752048    0.54733772   7.1016464   
S0090        14.080397    0.73572989   6.8815575   
S0091        14.358899    0.86641903   6.6228821   
S0092        14.600269    0.94565697   6.3322865   
S0093        14.774474    0.95393238   5.9828354   
S0094        14.867363    0.88552675   5.5805473   
S0095        14.982079    0.79540477   5.1658318   
S0096        15.068481    0.65516796   4.7005627   
S0097        15.118393    0.6071629    4.3108833   
S0098        15.127454    0.54207826   3.9162544   
S0099        15.060336    0.45118251   3.5379799   
S0100        14.95417     0.3461689    3.1770641   
S0101        14.879329    0.26012964   2.8049526   
S0102        14.80993     0.19796093   2.4210938   
S0103        14.675551    0.088008708  2.0704468   
S0104        14.540906    -0.043860409 1.7242682   
S0105        14.058479    5.5702816    5.286879    
S0106        14.012708    5.6864563    5.5721737   
S0107        14.002956    5.744455     5.86875     
S0108        13.914204    5.8356052    6.1721062   
S0109        13.814174    5.9019096    6.5002831   
S0110        13.653369    5.9863808    6.8341301   
S0111        13.460886    6.0596924    7.1923935   
S0112        13.191666    6.1742989    7.5270966   
S0113        12.867804    6.3182938    7.8363991   
S0114        12.636919    6.4894279    8.0991211   
S0115        12.394263    6.6825447    8.3216293   
S0116        12.1429      6.902993     8.4891106   
S0117        11.900268    7.1013611    8.675499    
S0118        11.653751    7.3161285    8.8217201   
S0119        11.406918    7.5533745    8.9098495   
S0120        11.16002     7.7576637    9.0521866   
S0121        10.91034     7.9759705    9.1576012   
S0122        10.659025    8.2026604    9.2357384   
S0123        10.319306    8.4198517    9.2684738   
S0124        9.9888374    8.635878     9.3054008   
S0125        9.670385     8.8652916    9.311319    
S0126        9.3801926    9.1167229    9.2476494   
S0127        9.1094154    9.3818489    9.1429543   
S0128        8.8548294    9.6602669    9.0024368   
S0129        8.6223495    9.9523521    8.8166443   
S0130        8.4034325    10.25863     8.5972763   
S0131        8.1972382    10.581147    8.3427979   
S0132        8.045195     10.938174    8.0265305   
S0133        7.9248245    11.25731     7.6880928   
S0134        7.8471771    11.523536    7.321003    
S0135        7.7883278    11.754156    6.9461044   
S0136        7.7669983    11.930829    6.5527809   
S0137        7.7606468    12.078838    6.1541363   
S0138        7.7649216    12.205291    5.7469368   
S0139        7.8134094    12.272257    5.3241489   
S0140        7.843679     12.347379    4.8865726   
S0141        7.9910828    12.395433    4.3014938   
S0142        8.1647621    12.373006    3.7637363   
S0143        8.3597046    12.291779    3.288662    
S0144        8.5603653    12.167831    2.8766548   
S0145        8.7637764    12.004068    2.5295305   
S0146        8.9508949    11.813214    2.2289454   
S0147        9.110006     11.60143     1.9557287   
S0148        9.2491257    11.362331    1.7125906   
S0149        9.3469673    11.111457    1.463201    
S0150        9.4521164    10.903025    1.2865875   
S0151        9.5799973    10.661243    1.1418097   
S0152        9.7069534    10.393108    0.99304867  
S0153        9.8209511    10.09687     0.80708065  
S0154        9.9743202    9.7581726    0.67551546  
S0155        10.13745     9.3874954    0.51937361  
S0156        10.351328    8.9716469    0.51323977  
S0157        10.563806    8.5220665    0.50226011  
S0158        10.797168    8.0454063    0.43472362  
S0159        10.997784    7.7763519    0.43505898  
S0160        11.198917    7.5165627    0.48494186  
S0161        11.40247     7.2836929    0.57458467  
S0162        11.606999    7.0895287    0.70398207  
S0163        11.81741     6.9235474    0.85034437  
S0164        12.040794    6.7656006    0.99222326  
S0165        12.273656    6.6216415    1.1435534   
S0166        12.520758    6.4865036    1.2959902   
S0167        12.777551    6.3719711    1.4629711   
S0168        12.979968    6.2719223    1.6240952   
S0169        13.154922    6.1846798    1.8038513   
S0170        13.307022    6.1047947    1.9903885   
S0171        13.447993    6.0274574    2.1742455   
S0172        13.550957    5.9613728    2.3740089   
S0173        13.559616    5.9108028    2.6079241   
S0174        13.639291    5.8440327    2.7983034   
S0175        13.804346    5.7835938    2.9671038   
S0176        13.860706    5.7383221    3.1735962   
S0177        13.977071    5.7255444    3.3459148   
S0178        14.032753    5.7045116    3.5385139   
S0179        14.046931    5.674622     3.733176    
S0180        14.005034    5.6380562    3.9210941   
S0181        13.98876     5.6074459    4.1183975   
S0182        14.083472    5.5694931    4.339883    
S0183        14.088844    5.5291008    4.5511593   
S0184        14.055342    5.5025448    4.7706844   
S0185        4.3434002    7.4092445    3.0612856   
S0186        4.1183987    7.3296532    3.1225109   
S0187        3.8801468    7.2491737    3.1790039   
S0188        3.6313515    7.158374     3.226437    
S0189        3.3700233    7.0643158    3.2684139   
S0190        3.0885649    6.9895409    3.3161045   
S0191        2.8141748    6.8527573    3.3296406   
S0192        2.5143097    6.7494316    3.3542904   
S0193        2.2074839    6.628476     3.3687874   
S0194        2.0250738    6.5437607    3.4421192   
S0195        1.8385141    6.45411      3.5297321   
S0196        1.6410116    6.339003     3.6204227   
S0197        1.4214764    6.1739342    3.6942551   
S0198        1.197899     6.1057201    3.8265293   
S0199        0.95775785   6.040052     3.9762966   
S0200        0.69179711   5.9646976    4.1338661   
S0201        0.41215162   5.8067287    4.2427273   
S0202        0.14740331   5.6255966    4.3406685   
S0203        -0.085625488 5.5134583    4.3487827   
S0204        -0.30038378  5.3301918    4.3010838   
S0205        -0.54150486  5.1555607    4.2810806   
S0206        -0.77983637  4.9359467    4.2389462   
S0207        -1.057477    4.7241287    4.2470135   
S0208        -1.243855    4.3572445    4.0777821   
S0209        -1.4376377   3.9717495    3.9172806   
S0210        -1.6742565   3.5872299    3.8009228   
S0211        -0.58873353  -8.6728752   3.5495605   
S0212        -0.42112532  -8.8010086   3.6755718   
S0213        -0.30977154  -8.9807838   3.8547672   
S0214        -0.20648499  -9.1488907   4.0416756   
S0215        -0.055067647 -9.2481384   4.2143162   
S0216        0.10827503   -9.3205391   4.3966232   
S0217        0.26558015   -9.3789017   4.5953697   
S0218        0.42603698   -9.4145882   4.8071613   
S0219        0.60705562   -9.4259666   5.0271473   
S0220        0.58730659   -9.4586182   5.2865044   
S0221        0.63649287   -9.4645775   5.5470516   
S0222        0.43016372   -9.5463684   5.7763863   
S0223        0.32949891   -9.5836174   6.0219376   
S0224        0.2020993    -9.6172806   6.2779015   
S0225        0.036050472  -9.6549355   6.5430672   
S0226        -0.20767453  -9.7222305   6.7738068   
S0227        -0.52140355  -9.8145859   6.9435646   
S0228        -0.8508255   -9.8980309   7.1164215   
S0229        -1.1326533   -10.041331   7.2210915   
S0230        -1.4242289   -10.161507   7.3209122   
S0231        -1.7475067   -10.259899   7.3410469   
S0232        -2.0661924   -10.344176   7.4242783   
S0233        -2.409436    -10.409726   7.4638641   
S0234        -2.7794708   -10.459057   7.4155312   
S0235        -3.1604956   -10.492146   7.3977119   
S0236        -3.5604282   -10.490662   7.414164    
S0237        -3.9845352   -10.467192   7.365892    
S0238        -4.4039906   -10.592304   7.2407028   
S0239        -4.7819767   -10.658421   7.1846497   
S0240        -5.1352692   -10.69155    7.1354408   
S0241        -5.4824665   -10.695932   7.0933449   
S0242        -5.7386871   -10.730632   6.9233231   
S0243        -5.7972031   -10.791173   6.5494072   
S0244        -5.9689747   -10.767238   6.3380798   
S0245        -6.2077038   -10.738182   6.1809368   
S0246        -6.4289932   -10.739864   5.9860165   
S0247        -6.6528786   -10.651749   5.7194332   
S0248        -6.8325432   -10.540149   5.4735535   
S0249        -7.0113403   -10.418247   5.2674812   
S0250        -7.1106339   -10.262077   5.0673363   
S0251        -7.180761    -10.086895   4.8960384   
S0252        -7.2080093   -9.8881805   4.7526188   
S0253        -6.9489342   -9.5747787   4.778426    
S0254        -7.2491959   -9.464946    4.4593445   
S0255        8.2837341    -6.075658    8.1669647   
S0256        8.0168419    -5.8789154   7.8487907   
S0257        7.7411896    -5.6964649   7.5673141   
S0258        7.465287     -5.5227013   7.3124382   
S0259        7.1726997    -5.3694851   7.1033447   
S0260        6.8790543    -5.2254093   6.9230545   
S0261        6.5857635    -5.0889713   6.7704529   
S0262        6.3086914    -4.9483715   6.6228294   
S0263        6.0274742    -4.8194824   6.5030281   
S0264        5.6217796    -4.6970741   6.3584503   
S0265        5.2252941    -4.5756985   6.2044323   
S0266        4.8195393    -4.4708385   6.0737511   
S0267        4.409306     -4.3784645   5.9579613   
S0268        3.9919521    -4.3045517   5.8652367   
S0269        3.574527     -4.2348251   5.775338    
S0270        3.1495998    -4.1876698   5.711974    
S0271        2.7231411    -4.1452969   5.6538662   
S0272        2.2929718    -4.1117947   5.6074081   
S0273        1.7684206    -4.1130615   5.5192402   
S0274        1.2565634    -4.1192509   5.4575897   
S0275        0.75862575   -4.1279026   5.4203609   
S0276        0.27527609   -4.1378063   5.4069069   
S0277        -0.19328339  -4.1445522   5.4137981   
S0278        -0.64715095  -4.1472649   5.4405815   
S0279        -1.0872278   -4.139323    5.4802948   
S0280        -1.5138785   -4.122681    5.5335556   
S0281        -1.9270996   -4.0998768   5.6017132   
S0282        -2.3354786   -4.1213806   5.643597    
S0283        -2.7555071   -4.1420708   5.6973972   
S0284        -3.1861868   -4.1655323   5.768224    
S0285        -3.6282555   -4.1888374   5.8519493   
S0286        -4.0819279   -4.2115822   5.9479347   
S0287        -4.5473083   -4.2337315   6.0560856   
S0288        -5.0241222   -4.2560574   6.1775444   
S0289        -5.5109074   -4.2816177   6.3169479   
S0290        -6.0102394   -4.3048454   6.4658867   
S0291        -6.5128433   -4.3479614   6.6029327   
S0292        -7.0162422   -4.4049919   6.7505486   
S0293        -7.5214317   -4.4733124   6.9048561   
S0294        -8.0310074   -4.548579    7.0591141   
S0295        -8.5434578   -4.6333355   7.2172043   
S0296        -9.0613289   -4.7237652   7.3732582   
S0297        -9.5834534   -4.8217068   7.5301834   
S0298        -10.107633   -4.9304798   7.6929314   
S0299        -10.636839   -5.0455048   7.8547676   
S0300        -11.187344   -5.184008    8.0106125   
S0301        -11.726415   -5.3201576   8.1672409   
S0302        -12.251866   -5.4572762   8.3292099   
S0303        -12.763865   -5.5949596   8.4958534   
S0304        -13.265865   -5.7282703   8.6606194   
S0305        -13.755815   -5.8602627   8.827626    
S0306        -14.232887   -5.9920383   8.9982857   
S0307        -14.698257   -6.1220543   9.1705948   
S0308        -15.147508   -6.2556862   9.3514099   
S0309        -15.655093   -6.4458344   9.5520287   
S0310        -16.142998   -6.6337433   9.7781319   
S0311        -16.617825   -6.816983    10.026562   
S0312        -17.065903   -7.0085922   10.312914   
S0313        -17.495172   -7.2037102   10.628527   
S0314        -17.893547   -7.4097336   10.984363   
S0315        -18.213673   -7.6380035   11.43035    
S0316        -18.537506   -7.8540833   11.886765   
S0317        12.410682    5.4012337    7.1423004   
S0318        12.022453    5.7332706    7.4678024   
S0319        11.61717     5.957402     7.7721649   
S0320        11.203583    6.1720531    7.8259567   
S0321        10.77432     6.2682472    7.886792    
S0322        10.334674    6.2915787    7.8493057   
S0323        9.9754311    6.4380287    7.3061691   
S0324        9.4404572    6.136301     7.4486809   
S0325        8.9524155    5.8933788    7.2192223   
S0326        8.5763695    5.711573     7.0449295   
S0327        8.1893173    5.5214596    6.8793602   
S0328        7.7892288    5.319976     6.7302361   
S0329        7.3776093    5.1091328    6.5911522   
S0330        6.9533005    4.8874752    6.4672874   
S0331        6.5156494    4.654723     6.3628551   
S0332        6.0675388    4.4131329    6.2617073   
S0333        5.6076805    4.1611031    6.1697369   
S0334        5.132951     3.8980209    6.1085239   
S0335        4.6406002    3.5989891    6.059737    
S0336        4.1293198    3.3085205    6.0030727   
S0337        3.5964859    3.0262085    5.9598915   
S0338        3.0423649    2.7518055    5.9318035   
S0339        2.4673264    2.485248     5.9256054   
S0340        1.8711075    2.2266886    5.9149086   
S0341        1.2542059    1.9762297    5.9297489   
S0342        0.61644869   1.7347353    5.9624016   
S0343        -0.042464444 1.500351     5.9964161   
S0344        -0.61541977  1.3150317    6.0389427   
S0345        -1.1999411   1.1195003    6.0675522   
S0346        -1.7969629   0.92506666   6.123341    
S0347        -2.4058817   0.72557311   6.1860466   
S0348        -3.0264635   0.51898918   6.2528839   
S0349        -3.6591091   0.30826139   6.3307983   
S0350        -4.3036903   0.090742755  6.4146446   
S0351        -4.960965    -0.12304603  6.5230675   
S0352        -5.6302151   -0.33795877  6.6468109   
S0353        -6.0902664   -0.48228502  6.7410431   
S0354        -6.565551    -0.62719579  6.8458839   
S0355        -7.0563164   -0.77439351  6.9596092   
S0356        -7.5622536   -0.91753531  7.0916595   
S0357        -8.0836662   -1.0609613   7.2357895   
S0358        -8.6207237   -1.2047954   7.3920395   
S0359        -9.1734283   -1.3480621   7.5617134   
S0360        -9.7396744   -1.4813402   7.7563988   
S0361        -10.322688   -1.6201351   7.9567833   
S0362        -10.756863   -1.6920921   8.0960373   
S0363        -11.196541   -1.7695131   8.2464279   
S0364        -11.641325   -1.8512476   8.4101036   
S0365        -12.090923   -1.9359446   8.588842    
S0366        -12.544851   -2.0214266   8.7848907   
S0367        -13.002965   -2.1069147   8.9988853   
S0368        -13.464627   -2.1905199   9.2326157   
S0369        -13.929103   -2.2709246   9.4874733   
S0370        -14.396349   -2.3492231   9.7626053   
S0371        -14.857851   -2.4324242   10.060774   
S0372        -15.29326    -2.4859543   10.352282   
S0373        -15.704697   -2.5047285   10.639533   
S0374        -16.09198    -2.4836481   10.929444   
S0375        -16.445523   -2.4124779   11.23721    
S0376        -16.78387    -2.3059193   11.548621   
S0377        -17.106509   -2.1602377   11.876453   
S0378        -17.38311    -1.9567591   12.23832    
S0379        -19.084683   -7.9175369   12.318638   
S0380        -19.280595   -7.7501526   12.301322   
S0381        -19.467073   -7.5675873   12.277858   
S0382        -19.650787   -7.3843163   12.226517   
S0383        -19.832367   -7.2046318   12.146571   
S0384        -20.003015   -6.9952766   12.079798   
S0385        -20.182353   -6.7845566   11.984367   
S0386        -20.336783   -6.5174225   11.930672   
S0387        -20.624733   -5.8998241   11.969565   
S0388        -20.529613   -5.550523    12.206309   
S0389        -20.367389   -5.2926037   12.405733   
S0390        -20.245952   -5.0541512   12.559105   
S0391        -20.079852   -4.8597183   12.700495   
S0392        -19.87693    -4.704681    12.831662   
S0393        -19.684344   -4.5267719   12.956699   
S0394        -19.461929   -4.3612389   13.074774   
S0395        -19.208069   -4.2056789   13.18116    
S0396        -18.874098   -4.0660786   13.151973   
S0397        -18.539771   -3.9626648   13.123189   
S0398        -18.240303   -3.8243389   13.078387   
S0399        -17.978925   -3.6360104   13.017181   
S0400        -17.746306   -3.394875    12.93844    
S0401        -17.511151   -3.0976305   12.836948   
S0402        -17.346683   -2.6687061   12.74812    
S0403        -17.351585   -2.1417643   12.689083   
S0404        -17.554533   -1.4996187   12.267118   
S0405        -17.713904   -1.4055594   11.951479   
S0406        -17.926982   -1.3350519   11.6784     
S0407        -18.19493    -1.2912635   11.461932   
S0408        -18.506914   -1.2676777   11.298503   
S0409        -18.858659   -1.2604482   11.181551   
S0410        -19.234285   -1.2522966   11.058971   
S0411        -19.647784   -1.25369     10.94652    
S0412        -20.092522   -1.2565322   10.803722   
S0413        -20.574823   -1.1066686   10.781745   
S0414        -21.066446   -1.0466342   10.916469   
S0415        -21.512782   -1.0715249   11.063571   
S0416        -21.921062   -1.1436699   11.180663   
S0417        -22.285411   -1.2857355   11.289719   
S0418        -22.623787   -1.4643934   11.382116   
S0419        -22.988968   -1.5757429   11.421788   
S0420        -23.334526   -1.7177925   11.450641   
S0421        -23.667807   -1.8649715   11.445225   
S0422        -23.970242   -1.9907793   11.402251   
S0423        -24.265842   -2.1064781   11.335134   
S0424        -24.548419   -2.2152615   11.24408    
S0425        -24.813254   -2.3013435   11.11512    
S0426        -25.061319   -2.3902061   10.970133   
S0427        -25.299348   -2.5145554   10.83606    
S0428        -25.52234    -2.6341187   10.679634   
S0429        -25.730975   -2.7487675   10.501801   
S0430        -25.925452   -2.8769466   10.314824   
S0431        -26.167337   -3.0141546   10.125182   
S0432        -26.379263   -3.1679132   9.9377434   
S0433        -26.545343   -3.3637585   9.7685326   
S0434        -26.675256   -3.5700958   9.5985565   
S0435        -26.776355   -3.7809181   9.4238083   
S0436        -26.857263   -3.997604    9.2449158   
S0437        -26.88768    -4.2389664   9.0739609   
S0438        -26.900339   -4.4928326   8.9030922   
S0439        -26.770093   -4.9287312   8.7074326   
S0440        -26.640979   -5.0865639   8.6452293   
S0441        -26.458783   -5.2281696   8.5881798   
S0442        -26.277313   -5.3771164   8.5316666   
S0443        -26.154208   -5.5584164   8.4384392   
S0444        -26.046286   -5.753334    8.3250809   
S0445        -25.929416   -5.950491    8.2017273   
S0446        -25.824594   -6.1594517   8.0573441   
S0447        -25.69895    -6.5110085   7.7491783   
S0448        -25.605966   -6.6141434   7.6333366   
S0449        -25.540327   -6.7369965   7.5555016   
S0450        -25.50526    -6.8774498   7.5064949   
S0451        -25.497751   -7.0325447   7.4827553   
S0452        -25.521655   -7.1998421   7.4761711   
S0453        -25.579732   -7.3780472   7.4844528   
S0454        -25.65621    -7.570665    7.5284706   
S0455        -25.862134   -8.1478264   7.9297859   
S0456        -25.941397   -8.463884    8.2392204   
S0457        -26.035931   -8.7292229   8.5351776   
S0458        -26.139114   -8.9538788   8.8342133   
S0459        -26.139029   -9.1191803   9.142205    
S0460        -26.100998   -9.22882     9.4502113   
S0461        -26.025916   -9.2771706   9.7581177   
S0462        -25.949582   -9.2990524   10.072998   
S0463        -25.842831   -9.3043922   10.393755   
S0464        -25.604004   -9.3230637   10.741998   
S0465        -25.334058   -9.3476532   11.072065   
S0466        -25.027661   -9.3607117   11.381992   
S0467        -24.692673   -9.3992722   11.675663   
S0468        -24.320999   -9.4321144   11.951037   
S0469        -23.911995   -9.453347    12.207727   
S0470        -23.466722   -9.4671562   12.446549   
S0471        -22.983672   -9.4507797   12.660301   
S0472        -22.465141   -9.4081779   12.844635   
S0473        -21.981595   -9.3644714   12.933838   
S0474        -21.523689   -9.3039185   12.98855    
S0475        -21.088501   -9.2248367   13.006949   
S0476        -20.667195   -9.1510033   13.002902   
S0477        -20.256714   -9.0521553   12.971021   
S0478        -19.869943   -8.8823853   12.887468   
S0479        -19.532422   -8.6310486   12.720386   
S0480        -19.226712   -8.3592712   12.501936   
S0481        -21.500887   -3.7610161   1.299854    
S0482        -21.421877   -3.4717613   1.3054198   
S0483        -21.365794   -3.1803804   1.3085117   
S0484        -21.366225   -2.9051979   1.2864722   
S0485        -21.452364   -2.6707361   1.2321086   
S0486        -21.54366    -2.4305134   1.1962122   
S0487        -21.604556   -2.1583931   1.1889565   
S0488        -21.691949   -1.8901964   1.1790359   
S0489        -21.810721   -1.6312387   1.1658985   
S0490        -21.956358   -1.3513942   1.0439862   
S0491        -22.213196   -1.1683661   0.89349241  
S0492        -22.487981   -1.0518229   0.76990557  
S0493        -22.767572   -0.9874876   0.67323775  
S0494        -23.049725   -0.95420589  0.59073181  
S0495        -23.342336   -0.96131496  0.5220953   
S0496        -23.647462   -0.99959564  0.46021619  
S0497        -23.968863   -1.0678445   0.40266981  
S0498        -24.308623   -1.1729124   0.35334229  
S0499        -24.711302   -1.2877235   0.35111861  
S0500        -25.085445   -1.3703052   0.39262116  
S0501        -25.427412   -1.4211974   0.47632003  
S0502        -25.737363   -1.4283602   0.59382215  
S0503        -26.018262   -1.3910635   0.74764485  
S0504        -26.266418   -1.3575701   0.97111988  
S0505        -26.480276   -1.3220644   1.2580715   
S0506        -26.662228   -1.2682492   1.5981046   
S0507        -26.789771   -1.2288458   1.9979267   
S0508        -26.866217   -1.2150316   2.3259104   
S0509        -26.937924   -1.2190086   2.6475348   
S0510        -27.002005   -1.2450828   2.9636339   
S0511        -27.063196   -1.2834954   3.2751438   
S0512        -27.111334   -1.3547114   3.580476    
S0513        -27.156      -1.4389842   3.8822502   
S0514        -27.190753   -1.550139    4.1777458   
S0515        -27.218341   -1.6822947   4.4682552   
S0516        -27.238187   -1.8367146   4.7532825   
S0517        -27.176886   -1.9718498   5.0421257   
S0518        -27.111801   -2.1562656   5.2722309   
S0519        -27.059494   -2.3643829   5.4451786   
S0520        -27.031229   -2.5525402   5.6085289   
S0521        -27.018631   -2.7443033   5.7372387   
S0522        -27.030026   -2.9244173   5.8595905   
S0523        -27.057483   -3.1123432   5.9434574   
S0524        -27.102716   -3.3035179   5.9955311   
S0525        -27.144049   -3.4999073   5.9984512   
S0526        -27.064719   -3.6305744   6.1197704   
S0527        -26.99313    -3.7614311   6.2458797   
S0528        -26.940839   -3.8947506   6.3708569   
S0529        -26.901926   -4.0342171   6.4853363   
S0530        -26.870514   -4.1832527   6.5850105   
S0531        -26.825217   -4.3394184   6.6698639   
S0532        -26.773123   -4.5051094   6.7415695   
S0533        -26.67226    -4.6480137   6.8148354   
S0534        -26.422839   -4.8387245   6.6674789   
S0535        -26.304712   -4.9307819   6.4265335   
S0536        -26.206305   -5.0599987   6.183041    
S0537        -26.103568   -5.1558231   5.9142326   
S0538        -26.016928   -5.2840878   5.6407722   
S0539        -25.940417   -5.4321873   5.3563183   
S0540        -25.87218    -5.5692932   5.0427799   
S0541        -25.8151     -5.694302    4.7011162   
S0542        -25.770517   -5.7566772   4.3333176   
S0543        -25.688303   -5.7982498   3.9277897   
S0544        -25.593843   -5.8351017   3.5465679   
S0545        -25.483475   -5.875338    3.1874372   
S0546        -25.360312   -5.8899529   2.8513475   
S0547        -25.232642   -5.8529064   2.5391407   
S0548        -25.099678   -5.7820808   2.2471563   
S0549        -24.950522   -5.7132225   1.9743692   
S0550        -24.775528   -5.6625633   1.7280428   
S0551        -24.572714   -5.6229176   1.5197268   
S0552        -24.190871   -5.5412441   1.308733    
S0553        -23.824301   -5.4305279   1.1426455   
S0554        -23.476968   -5.280785    1.0196108   
S0555        -23.134378   -5.1276672   0.94822826  
S0556        -22.788841   -4.9838223   0.93574247  
S0557        -22.443979   -4.8289669   0.98628788  
S0558        -22.109612   -4.6342514   1.0974895   
S0559        -21.803726   -4.3782867   1.2471272   
S0560        -21.887505   -7.472097    2.1170208   
S0561        -22.098602   -7.5731216   2.1896189   
S0562        -22.31588    -7.6286186   2.2534679   
S0563        -22.529611   -7.692981    2.3352392   
S0564        -22.742073   -7.7584961   2.4307745   
S0565        -22.957898   -7.8216576   2.5387718   
S0566        -23.191428   -7.8552597   2.6497345   
S0567        -23.44465    -7.8361626   2.7557411   
S0568        -23.693573   -7.817308    2.8758394   
S0569        -23.787775   -7.7538689   3.0570215   
S0570        -23.879744   -7.7371002   3.2453033   
S0571        -23.978575   -7.7121635   3.4260849   
S0572        -24.086035   -7.6883408   3.6042171   
S0573        -24.195345   -7.690612    3.784058    
S0574        -24.310326   -7.7075195   3.9631317   
S0575        -24.417827   -7.7626633   4.1453316   
S0576        -24.534081   -7.8237259   4.3254368   
S0577        -24.655818   -7.8991264   4.5044346   
S0578        -24.748695   -7.9033218   4.6969418   
S0579        -24.842238   -7.9149185   4.8864914   
S0580        -24.944257   -7.917598    5.0694584   
S0581        -25.045827   -7.9287086   5.2499641   
S0582        -25.149211   -7.94468     5.4270092   
S0583        -25.254558   -7.9653801   5.6004185   
S0584        -25.36613    -7.9809502   5.7697098   
S0585        -25.487103   -7.9900711   5.9362766   
S0586        -25.737436   -8.216819    6.2256718   
S0587        -25.878387   -8.3940552   6.3185776   
S0588        -25.959229   -8.6008118   6.3787613   
S0589        -25.989987   -8.8193977   6.4072281   
S0590        -25.928836   -9.0312904   6.4049858   
S0591        -25.844534   -9.2529785   6.3634537   
S0592        -25.766296   -9.506926    6.2844345   
S0593        -25.661224   -9.7836761   6.1718025   
S0594        -25.569424   -10.099905   6.04589     
S0595        -25.539922   -10.268674   5.9453976   
S0596        -25.502008   -10.441093   5.8341915   
S0597        -25.49445    -10.62056    5.7265694   
S0598        -25.467625   -10.795784   5.6038174   
S0599        -25.459589   -10.978096   5.4797447   
S0600        -25.423872   -11.161066   5.3373718   
S0601        -25.371329   -11.349767   5.1806713   
S0602        -25.293813   -11.538588   5.0069435   
S0603        -25.163869   -11.661443   4.8083538   
S0604        -25.145908   -11.736253   4.4855892   
S0605        -25.100769   -11.803484   4.1950203   
S0606        -25.025552   -11.855624   3.9360588   
S0607        -24.921501   -11.895152   3.7090412   
S0608        -24.788107   -11.917647   3.5137199   
S0609        -24.625941   -11.921951   3.3495461   
S0610        -24.435347   -11.904171   3.2149155   
S0611        -24.218605   -11.90827    3.1158022   
S0612        -23.972568   -11.910217   3.0525106   
S0613        -23.624252   -11.933202   3.0658661   
S0614        -23.281679   -11.95091    3.0768616   
S0615        -22.943704   -11.960621   3.0815744   
S0616        -22.611562   -11.897353   3.070001    
S0617        -22.27282    -11.864094   3.0537033   
S0618        -21.911317   -11.820252   3.0223505   
S0619        -21.529106   -11.70799    2.9709585   
S0620        -21.195343   -11.467781   2.9108467   
S0621        -21.009183   -11.145223   2.867975    
S0622        -20.975119   -10.993507   2.7154303   
S0623        -20.900925   -10.838202   2.59006     
S0624        -20.796371   -10.677644   2.4927641   
S0625        -20.678905   -10.498431   2.4289139   
S0626        -20.531252   -10.313396   2.3931255   
S0627        -20.36129    -10.115892   2.3881243   
S0628        -20.164229   -9.9094391   2.4120098   
S0629        -19.949326   -9.6866913   2.4689362   
S0630        -19.71636    -9.4497879   2.5590004   
S0631        -19.765584   -9.0678017   2.5008032   
S0632        -19.849419   -8.7059105   2.4533602   
S0633        -19.952481   -8.3507034   2.4166737   
S0634        -20.210548   -8.1430695   2.3525948   
S0635        -20.454959   -7.9596611   2.2947514   
S0636        -20.707921   -7.7826523   2.2472351   
S0637        -20.999394   -7.6519615   2.2029146   
S0638        -21.325157   -7.5591179   2.1643042   
