# Supplementary material for: Interspecific variation in the limb long bones among modern rhinoceroses—extent and drivers
Source: PeerJ. 2019 Sep 26;7:e7647. doi: 10.7717/peerj.7647 (PMC6766374; doi:10.7717/peerj.7647)
Supplement: Supplemental Information 9 [file peerj-07-7647-s009.zip › Femur/Diceros_bicornis_1974_124_Femur.pts]

Version 1.0
639
S0000         14.533083     1.3539994     6.5159206    
S0001         14.233618     2.0553594     0.45837212   
S0002         14.260838     3.5051036     1.4803705    
S0003         7.6898317     0.69583869    1.8552418    
S0004         11.408249     0.90892035    0.76208305   
S0005         8.8122625     -3.7740061    7.3019991    
S0006         11.094324     6.9313822     6.5015507    
S0007         14.519212     7.2751117     4.3117914    
S0008         6.6566458     9.5991011     2.8462052    
S0009         -1.3115158    5.4276848     2.8482738    
S0010         -0.0056462288 -5.4561896    2.7361603    
S0011         -5.8886604    -6.737577     3.7144499    
S0012         -20.404068    4.3722582     4.2703209    
S0013         -20.313507    0.45707098    0.98154366   
S0014         -20.023941    -2.7185352    1.7150593    
S0015         -21.302914    -7.6344056    3.7501526    
S0016         -16.989204    -4.4985704    9.0197239    
S0017         -18.610903    -3.043853     9.6861916    
S0018         -16.121481    0.49862018    10.425108    
S0019         -24.91943     -1.0665698    7.4062457    
S0020         -23.927797    -2.7399759    6.5784416    
S0021         -24.305468    -4.7274313    6.3193173    
S0022         -24.019436    -4.9731612    5.4202385    
S0023         -22.745775    -7.0913987    4.6473608    
S0024         -22.863674    -6.2428927    7.3743629    
S0025         -23.647091    -3.4572439    4.7922583    
S0026         -24.143764    -1.5512183    5.6297307    
S0027         14.062887     3.5089126     1.437485     
S0028         13.862051     3.5080707     1.3876618    
S0029         13.667929     3.4262943     1.3205998    
S0030         13.479913     3.3198693     1.2398664    
S0031         13.276648     3.2751029     1.1595395    
S0032         13.071944     3.2072415     1.0666816    
S0033         12.897858     3.0422945     0.95279986   
S0034         12.712838     2.9027972     0.83484399   
S0035         12.520036     2.7669399     0.7078104    
S0036         12.385363     2.6300852     0.64321482   
S0037         12.305028     2.4091055     0.60085797   
S0038         12.187295     2.2270401     0.57456619   
S0039         12.038547     2.0602493     0.55865455   
S0040         11.901994     1.8641067     0.55979562   
S0041         11.795698     1.6328371     0.59201384   
S0042         11.637419     1.4181468     0.60818648   
S0043         11.520005     1.1677196     0.66835481   
S0044         11.59196      0.56551039    0.75365502   
S0045         11.757011     0.22955747    0.80109364   
S0046         11.900658     -0.088269487  0.9060418    
S0047         12.010451     -0.40614226   1.0382013    
S0048         12.112886     -0.66967684   1.2606157    
S0049         12.192661     -0.92329699   1.520396     
S0050         12.240459     -1.1947576    1.7969826    
S0051         12.244144     -1.4895592    2.0871084    
S0052         12.173768     -1.8038493    2.3842328    
S0053         12.052646     -2.066081     2.6748941    
S0054         11.915634     -2.3184876    2.9627635    
S0055         11.737565     -2.5812397    3.2132568    
S0056         11.55635      -2.824542     3.4688931    
S0057         11.372949     -3.0486073    3.7331171    
S0058         11.163888     -3.26284      3.9791534    
S0059         10.958445     -3.4567766    4.2417474    
S0060         10.748315     -3.6382875    4.5083828    
S0061         10.533152     -3.8116262    4.7753539    
S0062         10.250669     -4.0070233    5.0801368    
S0063         10.00932      -4.1622682    5.396029     
S0064         9.7791376     -4.2614083    5.6962252    
S0065         9.5723429     -4.3102202    5.9908304    
S0066         9.3369322     -4.2868905    6.2236109    
S0067         9.156045      -4.232718     6.4935613    
S0068         9.0712147     -4.1409311    6.807271     
S0069         8.9014988     -3.9813647    7.0455785    
S0070         8.923317      -3.1822727    7.6094098    
S0071         9.4855433     -2.5976317    7.8597379    
S0072         10.07295      -2.146461     7.9600129    
S0073         10.581373     -1.7603871    7.9619746    
S0074         11.038591     -1.4164592    7.8734856    
S0075         11.445986     -1.0588738    7.7474771    
S0076         11.820397     -0.67766219   7.601532     
S0077         12.162632     -0.27050316   7.4696002    
S0078         12.450823     0.1330795     7.4141645    
S0079         12.492564     0.61101568    7.3236871    
S0080         12.54243      1.0670707     7.324122     
S0081         12.634801     1.4851186     7.3128247    
S0082         12.779815     1.8568928     7.2525091    
S0083         12.971627     2.1939304     7.1895537    
S0084         13.219614     2.492346      7.1033545    
S0085         13.528554     2.7502658     6.9850311    
S0086         13.882257     2.9521499     6.7948742    
S0087         14.209842     3.0706272     6.4902234    
S0088         14.346539     3.3481719     6.2002268    
S0089         14.469078     3.5961924     5.9049668    
S0090         14.478353     3.77298       5.5632973    
S0091         14.524507     3.9445195     5.2589793    
S0092         14.530073     4.0749025     4.9535708    
S0093         14.546044     4.189621      4.6583161    
S0094         14.541825     4.2752929     4.3641229    
S0095         14.512028     4.3287725     4.0712271    
S0096         14.449839     4.3415327     3.7812996    
S0097         14.478715     4.2179389     3.5380907    
S0098         14.484642     4.0895762     3.285656     
S0099         14.471412     3.9656096     3.0344467    
S0100         14.428121     3.8344793     2.800019     
S0101         14.36579      3.6957753     2.5798786    
S0102         14.298388     3.5433462     2.3623202    
S0103         14.275144     3.4448183     2.0929296    
S0104         14.286762     3.4813976     1.7721773    
S0105         14.511936     7.2635746     4.5453       
S0106         14.510597     7.2607112     4.7898736    
S0107         14.483104     7.2782955     5.0470076    
S0108         14.412727     7.3208919     5.3133268    
S0109         14.339304     7.375771      5.5979052    
S0110         14.235197     7.4501381     5.8967381    
S0111         14.093104     7.5464191     6.2059779    
S0112         13.893582     7.678298      6.5062261    
S0113         13.678549     7.8280811     6.819509     
S0114         13.49409      7.9242353     7.0414686    
S0115         13.294826     8.0309305     7.2592611    
S0116         13.078057     8.1433907     7.4735227    
S0117         12.841003     8.2560759     7.6866302    
S0118         12.579269     8.3695812     7.8977981    
S0119         12.289361     8.5006733     8.0956211    
S0120         11.973695     8.6614161     8.2716904    
S0121         11.635207     8.8436775     8.4320221    
S0122         11.284279     9.0799751     8.5396652    
S0123         10.892429     9.207427      8.5576239    
S0124         10.525728     9.3359194     8.5854778    
S0125         10.193683     9.500206      8.586257     
S0126         9.8943233     9.6980286     8.5634899    
S0127         9.6204405     9.925868      8.5252762    
S0128         9.3569126     10.184125     8.4843626    
S0129         9.2096691     10.517389     8.3294888    
S0130         9.0576515     10.865184     8.1933842    
S0131         8.9539185     11.24439      8.0217323    
S0132         8.9916687     11.532896     7.95575      
S0133         9.048234      11.801436     7.8566847    
S0134         9.0908995     12.063594     7.749836     
S0135         9.1416235     12.305703     7.6184125    
S0136         9.1999855     12.523849     7.461904     
S0137         9.2577887     12.722694     7.2855959    
S0138         9.3203907     12.894731     7.0827894    
S0139         9.3496771     13.087464     6.890038     
S0140         9.3449116     13.31426      6.7184114    
S0141         9.1299887     13.082278     6.463501     
S0142         8.8591681     13.030416     6.2935505    
S0143         8.6419277     12.999391     6.072536     
S0144         8.4702787     12.996354     5.798697     
S0145         8.3999701     13.013016     5.4518132    
S0146         8.4365044     13.055823     5.0399637    
S0147         8.48946       13.163523     4.562984     
S0148         8.7548599     13.253306     4.0425339    
S0149         9.1001911     13.3515       3.4973571    
S0150         9.4296694     13.263397     2.983083     
S0151         9.7418289     13.093737     2.5499237    
S0152         9.9980927     12.873311     2.185838     
S0153         10.195154     12.602281     1.899665     
S0154         10.334057     12.286363     1.6914756    
S0155         10.40328      11.962798     1.4989471    
S0156         10.396014     11.631262     1.3063337    
S0157         10.312449     11.269608     1.1454561    
S0158         10.192507     10.851577     1.0857047    
S0159         10.094193     10.343007     1.054944     
S0160         10.045259     9.9025927     1.0120232    
S0161         10.055454     9.5242147     0.96321523   
S0162         10.131117     9.2054567     0.91753459   
S0163         10.2786       8.9493704     0.89409381   
S0164         10.498195     8.7644539     0.90574473   
S0165         10.778534     8.6466188     0.91979152   
S0166         11.115891     8.5802641     0.90762997   
S0167         11.513592     8.5431585     0.85580957   
S0168         11.800502     8.4794188     0.89472109   
S0169         12.07727      8.4228134     0.96089906   
S0170         12.334176     8.3780518     1.0703926    
S0171         12.580299     8.3283014     1.1883153    
S0172         12.809186     8.2822886     1.3330184    
S0173         13.022774     8.2384939     1.4995421    
S0174         13.22323      8.1964903     1.6851649    
S0175         13.420135     8.150548      1.8795348    
S0176         13.610329     8.100791      2.0889349    
S0177         13.800177     8.0179443     2.3493798    
S0178         13.959887     7.9358239     2.6114709    
S0179         14.105672     7.8469152     2.8630595    
S0180         14.249695     7.7500982     3.1015363    
S0181         14.335689     7.6626787     3.355068     
S0182         14.409069     7.5703411     3.5999532    
S0183         14.474332     7.4722791     3.838042     
S0184         14.499563     7.3774672     4.077291     
S0185         6.370049      9.5704184     2.8849881    
S0186         6.0780168     9.5425367     2.931251     
S0187         5.8064075     9.4487066     2.9818137    
S0188         5.5060678     9.4224815     3.0423427    
S0189         5.2418208     9.3119087     3.0924807    
S0190         4.9571958     9.2362852     3.1557925    
S0191         4.6727219     9.1518259     3.223619     
S0192         4.3856673     9.0668097     3.2989848    
S0193         4.0991783     8.9797401     3.3810949    
S0194         3.7994068     8.852828      3.5240512    
S0195         3.5104439     8.7447205     3.6404696    
S0196         3.2196839     8.6564713     3.7359896    
S0197         2.9402714     8.5417147     3.7901134    
S0198         2.6961398     8.3732748     3.7860713    
S0199         2.455276      8.2037592     3.75192      
S0200         2.2095592     8.0308943     3.6878655    
S0201         2.0069306     7.8160343     3.5693994    
S0202         1.8004955     7.5950713     3.4193463    
S0203         1.5876418     7.2823768     3.4682662    
S0204         1.2852936     7.0005002     3.5046418    
S0205         0.94423938    6.7584949     3.5192773    
S0206         0.57915258    6.561296      3.5078714    
S0207         0.19362386    6.4032068     3.465014     
S0208         -0.24013463   6.3203959     3.3943927    
S0209         -0.62154025   6.0731277     3.250375     
S0210         -0.97827965   5.756741      3.0633595    
S0211         0.2957539     -5.6224437    2.9040718    
S0212         0.58489406    -5.7629533    3.0593824    
S0213         0.86585492    -5.8747296    3.2020333    
S0214         1.0449958     -5.9605393    3.4488993    
S0215         1.2685701     -5.9999681    3.6364932    
S0216         1.5182297     -6.004437     3.7756703    
S0217         1.7617552     -5.9748049    3.906518     
S0218         1.9937949     -5.9093132    4.0368919    
S0219         2.2175338     -5.8079247    4.1621575    
S0220         2.6580472     -5.8552632    4.2701559    
S0221         2.983882      -5.9138694    4.3957152    
S0222         3.1701708     -5.9575334    4.5631747    
S0223         3.2885077     -6.0612116    4.7018471    
S0224         3.265563      -6.1468592    4.8816299    
S0225         3.0598667     -6.1460462    5.0840039    
S0226         2.812433      -6.2588634    5.2570143    
S0227         2.4776092     -6.4268394    5.4611821    
S0228         2.0537038     -6.6396074    5.766346     
S0229         1.6962048     -6.738975     5.9447641    
S0230         1.3397353     -6.8542175    6.1210575    
S0231         0.97661704    -6.9761229    6.2808552    
S0232         0.59704024    -7.0904884    6.3991346    
S0233         0.21367623    -7.217227     6.5102444    
S0234         -0.17531194   -7.3587189    6.6163673    
S0235         -0.58398718   -7.4845247    6.6666656    
S0236         -1.009111     -7.5837321    6.6496425    
S0237         -1.4348676    -7.7141933    6.652616     
S0238         -1.8253233    -7.8042474    6.6076679    
S0239         -2.2016709    -7.8658123    6.5262547    
S0240         -2.5679858    -7.9430385    6.4645376    
S0241         -2.930717     -8.0208082    6.4025049    
S0242         -3.2842703    -8.0655699    6.2978492    
S0243         -3.6123054    -8.0556917    6.121768     
S0244         -3.9344039    -8.0422554    5.940341     
S0245         -4.2500372    -8.0161619    5.7424388    
S0246         -4.5645204    -7.9775977    5.5299888    
S0247         -4.8442078    -7.8723502    5.3144307    
S0248         -5.0763817    -7.7464767    5.0860915    
S0249         -5.2830191    -7.6188655    4.8689933    
S0250         -5.4392891    -7.4663963    4.6499863    
S0251         -5.6118951    -7.3514743    4.4565496    
S0252         -5.7532792    -7.2245913    4.259697     
S0253         -5.8648396    -7.084518     4.0598178    
S0254         -5.9342613    -6.9242573    3.8613257    
S0255         8.785099      -3.4983354    7.0307059    
S0256         8.9267321     -3.1666028    6.7537336    
S0257         8.8540878     -2.8726997    6.4878278    
S0258         8.610918      -2.6406071    6.2608147    
S0259         8.3943529     -2.385572     6.032753     
S0260         8.1256437     -2.1422863    5.8201747    
S0261         7.8872404     -1.822005     5.5617599    
S0262         7.5435719     -1.5354642    5.3290663    
S0263         7.1058607     -1.3319718    5.1645966    
S0264         6.5413585     -1.2457073    5.0302224    
S0265         5.9903393     -1.0710169    4.8424702    
S0266         5.4194117     -0.92142355   4.6849556    
S0267         4.8265967     -0.80984777   4.5620899    
S0268         4.2119823     -0.7450282    4.4778323    
S0269         3.5822504     -0.68864322   4.4094734    
S0270         2.9342546     -0.66384786   4.37148      
S0271         2.2695322     -0.65715981   4.3552089    
S0272         1.5873289     -0.66646582   4.3572664    
S0273         0.93500388    -0.64083618   4.4356022    
S0274         0.30743983    -0.6296705    4.5123758    
S0275         -0.29424179   -0.63978958   4.5940943    
S0276         -0.87144679   -0.65800512   4.6678953    
S0277         -1.4232982    -0.69065726   4.7398796    
S0278         -1.9507241    -0.73254347   4.8051205    
S0279         -2.4541626    -0.78274369   4.8628626    
S0280         -2.9330385    -0.84451252   4.9161944    
S0281         -3.3854423    -0.92458212   4.9711719    
S0282         -3.920532     -0.99938315   5.0776181    
S0283         -4.443614     -1.0644126    5.1712732    
S0284         -4.9486523    -1.1394823    5.2703218    
S0285         -5.4367929    -1.2204047    5.370966     
S0286         -5.9101124    -1.30107      5.4675202    
S0287         -6.3661432    -1.3884583    5.5663495    
S0288         -6.8063879    -1.4782988    5.6634531    
S0289         -7.2325587    -1.5662937    5.7552509    
S0290         -7.6435151    -1.6556348    5.8448024    
S0291         -8.1099205    -1.7481011    5.9669733    
S0292         -8.5681276    -1.8479966    6.0889235    
S0293         -9.0184402    -1.9543408    6.2099676    
S0294         -9.4615536    -2.065537     6.3287611    
S0295         -9.8971777    -2.182215     6.4457855    
S0296         -10.327469    -2.2999613    6.5573425    
S0297         -10.7495      -2.424865     6.668499     
S0298         -11.166176    -2.5509918    6.7745342    
S0299         -11.574548    -2.6843197    6.8801913    
S0300         -11.952075    -2.7768888    7.0077038    
S0301         -12.318254    -2.8690531    7.1256514    
S0302         -12.670618    -2.9651582    7.2380376    
S0303         -13.007416    -3.0677652    7.3480258    
S0304         -13.335746    -3.1647377    7.4438329    
S0305         -13.649571    -3.2663906    7.5355406    
S0306         -13.953919    -3.3643451    7.614572     
S0307         -14.245687    -3.4637942    7.6862192    
S0308         -14.525808    -3.5631113    7.7488804    
S0309         -14.804792    -3.6540256    7.8139572    
S0310         -15.08839     -3.7364836    7.8872743    
S0311         -15.371037    -3.8199532    7.978898     
S0312         -15.652156    -3.9074185    8.0908232    
S0313         -15.93434     -3.9986064    8.221118     
S0314         -16.218601    -4.0985522    8.3707485    
S0315         -16.492067    -4.2208176    8.5535288    
S0316         -16.754131    -4.3573837    8.7669563    
S0317         10.50722      6.8718314     6.3067293    
S0318         9.9612513     6.780139      6.1240077    
S0319         9.4469919     6.6341624     6.0020075    
S0320         8.9711151     6.4519501     5.914207     
S0321         8.5421972     6.2564774     5.8021088    
S0322         8.1511755     6.0163393     5.7453275    
S0323         7.8039818     5.7561388     5.6741004    
S0324         7.4984646     5.4615612     5.6294956    
S0325         7.2274332     5.1477184     5.5593572    
S0326         6.7916069     4.9791098     5.5734644    
S0327         6.3455601     4.8271604     5.5508399    
S0328         5.8970857     4.6802168     5.5319233    
S0329         5.4482927     4.536602      5.5261717    
S0330         4.9938574     4.4009337     5.5050621    
S0331         4.5429978     4.2660503     5.5167398    
S0332         4.0919375     4.1349678     5.5468826    
S0333         3.6368606     4.0106821     5.5688806    
S0334         3.1795549     3.8923612     5.5860829    
S0335         2.6118703     3.7662992     5.6203423    
S0336         2.0554779     3.639297      5.6346202    
S0337         1.5120773     3.5098603     5.6543331    
S0338         0.98354834    3.3796422     5.6978769    
S0339         0.46701196    3.2485671     5.732358     
S0340         -0.038542546  3.1141787     5.7439075    
S0341         -0.53046709   2.9796019     5.766706     
S0342         -1.0099218    2.8430686     5.7844048    
S0343         -1.4767044    2.7062361     5.8055158    
S0344         -2.0006635    2.5326092     5.8482842    
S0345         -2.5195599    2.3646054     5.9020882    
S0346         -3.0340002    2.1993563     5.9533753    
S0347         -3.5437732    2.0388951     6.0113058    
S0348         -4.0480242    1.8848554     6.0844731    
S0349         -4.5486941    1.7331328     6.1517601    
S0350         -5.0433826    1.5883471     6.2371159    
S0351         -5.5346699    1.4459598     6.3171048    
S0352         -6.0202022    1.3098981     6.4119496    
S0353         -6.4872184    1.1814663     6.4994726    
S0354         -6.9450169    1.0534916     6.5936584    
S0355         -7.39289      0.92699575    6.6987014    
S0356         -7.8321099    0.8002345     6.8075409    
S0357         -8.2608986    0.6754427     6.9290633    
S0358         -8.6785984    0.55285698    7.0646567    
S0359         -9.0885563    0.42901942    7.2005486    
S0360         -9.4908867    0.30451015    7.3379412    
S0361         -9.8845215    0.18065962    7.4814873    
S0362         -10.225949    0.090107203   7.6078067    
S0363         -10.576153    0.0072483332  7.7433286    
S0364         -10.937096    -0.068627343  7.8821883    
S0365         -11.309417    -0.13738781   8.0228815    
S0366         -11.689174    -0.19810283   8.1766415    
S0367         -12.077499    -0.25123188   8.340023     
S0368         -12.475657    -0.29697272   8.509553     
S0369         -12.886943    -0.33549351   8.6764956    
S0370         -13.307148    -0.3663801    8.8522015    
S0371         -13.757751    -0.37987053   9.0219526    
S0372         -14.174726    -0.36551911   9.1920052    
S0373         -14.559043    -0.32386011   9.361289     
S0374         -14.89951     -0.25620681   9.5516119    
S0375         -15.200806    -0.16036953   9.7451124    
S0376         -15.467968    -0.034815148  9.9299889    
S0377         -15.733394    0.11365432    10.081343    
S0378         -15.952162    0.28964803    10.250488    
S0379         -17.136999    -4.345232     9.0810785    
S0380         -17.335384    -4.1908026    9.1204767    
S0381         -17.551609    -4.0487289    9.1388655    
S0382         -17.76211     -3.9097629    9.1604366    
S0383         -17.959082    -3.7611356    9.2059717    
S0384         -18.124685    -3.5872364    9.3110628    
S0385         -18.298428    -3.4150398    9.4112015    
S0386         -18.454994    -3.2321556    9.543294     
S0387         -18.596718    -2.8292544    9.7832088    
S0388         -18.525246    -2.6336336    9.894372     
S0389         -18.428289    -2.451586     9.9965763    
S0390         -18.325266    -2.2639885    10.080258    
S0391         -18.186138    -2.0941749    10.162086    
S0392         -18.024521    -1.9298931    10.234928    
S0393         -17.834539    -1.7778822    10.301635    
S0394         -17.613607    -1.6426518    10.363505    
S0395         -17.386581    -1.48702      10.40882     
S0396         -17.199739    -1.32023      10.595577    
S0397         -17.033972    -1.1337045    10.728044    
S0398         -16.849516    -0.97239238   10.835214    
S0399         -16.667028    -0.79890776   10.903515    
S0400         -16.51741     -0.5845874    10.910954    
S0401         -16.387869    -0.34481603   10.866033    
S0402         -16.331213    -0.076704763  10.746984    
S0403         -16.254375    0.18976234    10.60195     
S0404         -16.331522    0.72576684    10.154181    
S0405         -16.773563    0.82217079    9.9488955    
S0406         -17.151886    0.94090444    9.7728529    
S0407         -17.535252    1.0456733     9.6351891    
S0408         -17.931219    1.1190861     9.5671234    
S0409         -18.326836    1.1956526     9.4960518    
S0410         -18.738537    1.2754635     9.4186983    
S0411         -19.175058    1.3508168     9.3595209    
S0412         -19.595249    1.3496861     9.441658     
S0413         -19.770369    1.5416926     9.7576895    
S0414         -19.922235    1.595902      10.124799    
S0415         -20.082811    1.5726169     10.424135    
S0416         -20.271076    1.4912291     10.644469    
S0417         -20.46059     1.3193128     10.785135    
S0418         -20.700983    1.1035879     10.857777    
S0419         -21.016764    0.87204915    10.881738    
S0420         -21.397825    0.6223985     10.859736    
S0421         -21.849449    0.38867664    10.789093    
S0422         -22.087267    0.28861022    10.677201    
S0423         -22.313431    0.1766741     10.54418     
S0424         -22.542723    0.083688468   10.391503    
S0425         -22.765575    -0.019981747  10.2242      
S0426         -22.989872    -0.11189874   10.038243    
S0427         -23.217152    -0.1825048    9.830204     
S0428         -23.447821    -0.22576268   9.5992155    
S0429         -23.679447    -0.25180179   9.3492689    
S0430         -23.906147    -0.28934529   9.0824394    
S0431         -24.058628    -0.3162013    8.8820982    
S0432         -24.196655    -0.37533188   8.6854458    
S0433         -24.328842    -0.43100345   8.4922457    
S0434         -24.451738    -0.49952126   8.3024511    
S0435         -24.573906    -0.56767774   8.1154814    
S0436         -24.687265    -0.66031468   7.9322681    
S0437         -24.79594     -0.77418315   7.7528176    
S0438         -24.910688    -0.91170299   7.5772743    
S0439         -24.845289    -1.2558903    7.367475     
S0440         -24.746843    -1.4442803    7.3104272    
S0441         -24.630888    -1.6262581    7.2464466    
S0442         -24.503723    -1.8016576    7.1785445    
S0443         -24.364929    -1.9714563    7.1063375    
S0444         -24.221439    -2.1438806    7.0190892    
S0445         -24.098759    -2.3337879    6.8964348    
S0446         -24.005699    -2.5374503    6.7427621    
S0447         -23.932388    -2.9574566    6.4290199    
S0448         -23.930735    -3.173619     6.3146777    
S0449         -23.947744    -3.3918746    6.2276025    
S0450         -23.98522     -3.6120489    6.1630726    
S0451         -23.995789    -3.8312511    6.1613226    
S0452         -24.049669    -4.0545139    6.1611733    
S0453         -24.130688    -4.2778792    6.1774678    
S0454         -24.19873     -4.5042524    6.2411985    
S0455         -24.407036    -5.001565     6.6186242    
S0456         -24.404215    -5.254797     6.938005     
S0457         -24.317764    -5.4467998    7.263351     
S0458         -24.236374    -5.6308541    7.5696826    
S0459         -24.10972     -5.7858953    7.8725839    
S0460         -23.928589    -5.8959265    8.1721859    
S0461         -23.709057    -5.9822221    8.4662018    
S0462         -23.45241     -6.0530195    8.7562723    
S0463         -23.164928    -6.1325607    9.0479918    
S0464         -22.880369    -6.1939683    9.2825279    
S0465         -22.577427    -6.260006     9.488306     
S0466         -22.248676    -6.3114085    9.6625805    
S0467         -21.893791    -6.3481927    9.8054237    
S0468         -21.512499    -6.372632     9.917757     
S0469         -21.103643    -6.3830495    9.9990072    
S0470         -20.668131    -6.3670959    10.043674    
S0471         -20.205021    -6.3408513    10.058405    
S0472         -19.723171    -6.2784867    10.031745    
S0473         -19.255726    -6.1960354    9.9478025    
S0474         -18.829563    -6.0840516    9.8585014    
S0475         -18.440582    -5.9524693    9.7614899    
S0476         -18.094166    -5.7879233    9.6563282    
S0477         -17.791721    -5.5887537    9.5440187    
S0478         -17.503834    -5.3903313    9.4229527    
S0479         -17.250187    -5.1452641    9.3069324    
S0480         -17.079903    -4.8310933    9.1826067    
S0481         -20.252874    0.68840116    1.0744518    
S0482         -20.204971    0.89933616    1.1431921    
S0483         -20.126019    1.0914185     1.1936635    
S0484         -20.054449    1.2884799     1.2196683    
S0485         -20.056253    1.4944767     1.212741     
S0486         -20.08474     1.706053      1.178403     
S0487         -20.184563    1.9093827     1.113067     
S0488         -20.327303    2.1012189     1.0207742    
S0489         -20.482998    2.3000979     0.90245855   
S0490         -20.618364    2.4271271     0.9149915    
S0491         -20.767559    2.5343068     0.93802279   
S0492         -20.922462    2.6317866     0.97082597   
S0493         -21.08201     2.725096      1.0130008    
S0494         -21.252041    2.8073602     1.0652758    
S0495         -21.434082    2.8761494     1.1280888    
S0496         -21.630888    2.9192634     1.2016791    
S0497         -21.839354    2.9364548     1.2850727    
S0498         -22.055887    2.9408243     1.3778839    
S0499         -22.334253    2.9390304     1.4674098    
S0500         -22.597313    2.9315133     1.5693338    
S0501         -22.84617     2.9349275     1.6841214    
S0502         -23.080879    2.9454896     1.8115145    
S0503         -23.299152    2.9272199     1.9503995    
S0504         -23.503513    2.908215      2.1012061    
S0505         -23.694847    2.883734      2.2631052    
S0506         -23.870625    2.8844595     2.4396589    
S0507         -24.026682    2.8985133     2.6324573    
S0508         -24.182915    2.8747838     2.835057     
S0509         -24.325333    2.8102131     3.0321469    
S0510         -24.442457    2.7648375     3.2379298    
S0511         -24.537136    2.7319376     3.4532087    
S0512         -24.615845    2.6688454     3.6654797    
S0513         -24.676092    2.5894856     3.8781233    
S0514         -24.716307    2.5058296     4.0961556    
S0515         -24.737841    2.4065418     4.3147597    
S0516         -24.742046    2.2809904     4.5261617    
S0517         -24.73555     2.1633298     4.7169018    
S0518         -24.731541    2.0278115     4.8947916    
S0519         -24.731882    1.8769796     5.0625329    
S0520         -24.738394    1.7101724     5.2208543    
S0521         -24.753723    1.5288934     5.3730636    
S0522         -24.757404    1.2985853     5.4794683    
S0523         -24.766298    1.0549766     5.5763979    
S0524         -24.797266    0.81220049    5.6901517    
S0525         -24.832405    0.54507595    5.7891397    
S0526         -24.864576    0.21989717    5.924613     
S0527         -24.871981    -0.077199936  6.0297561    
S0528         -24.848858    -0.35101143   6.0943799    
S0529         -24.813021    -0.60415488   6.125246     
S0530         -24.761726    -0.84324306   6.1158128    
S0531         -24.67392     -1.0660318    6.0588269    
S0532         -24.521656    -1.2508284    5.9544106    
S0533         -24.341888    -1.408278     5.8120646    
S0534         -24.058407    -1.5453303    5.3857865    
S0535         -23.964396    -1.474921     5.139133     
S0536         -23.900578    -1.4783458    4.8864789    
S0537         -23.847223    -1.5366734    4.6367345    
S0538         -23.791752    -1.5596174    4.3841534    
S0539         -23.740768    -1.5606714    4.1274137    
S0540         -23.696411    -1.5746237    3.8688102    
S0541         -23.658916    -1.5668434    3.6064401    
S0542         -23.628094    -1.565185     3.3423467    
S0543         -23.582512    -1.5502937    3.0565691    
S0544         -23.512806    -1.5050936    2.7848933    
S0545         -23.439762    -1.4241779    2.537621     
S0546         -23.365368    -1.3249162    2.3137014    
S0547         -23.286455    -1.2110648    2.1091444    
S0548         -23.185482    -1.0986247    1.9141539    
S0549         -23.043903    -1.0079933    1.7225946    
S0550         -22.848923    -0.98048294   1.5410367    
S0551         -22.645611    -0.95910716   1.3867614    
S0552         -22.394871    -0.9010374    1.2828377    
S0553         -22.144068    -0.81522036   1.1967056    
S0554         -21.888138    -0.72073805   1.125167     
S0555         -21.623028    -0.6192261    1.0647622    
S0556         -21.354515    -0.48417947   1.017578     
S0557         -21.078207    -0.31978819   0.98481816   
S0558         -20.787977    -0.1267366    0.96872628   
S0559         -20.524193    0.13654085    0.97149134   
S0560         -20.281164    -2.7029338    1.6311518    
S0561         -20.535093    -2.7394898    1.6015273    
S0562         -20.759506    -2.7975657    1.6169266    
S0563         -20.961788    -2.8477304    1.6623404    
S0564         -21.139475    -2.9075313    1.7420685    
S0565         -21.30135     -2.9756131    1.8495452    
S0566         -21.467077    -3.0239196    1.9744178    
S0567         -21.634743    -2.9810467    2.1255748    
S0568         -21.764935    -2.9534633    2.3223777    
S0569         -21.919876    -2.9611638    2.4982719    
S0570         -22.058676    -2.9456177    2.6715622    
S0571         -22.189611    -2.9499722    2.8337307    
S0572         -22.309172    -3.0007038    2.9801793    
S0573         -22.41538     -3.0268593    3.1238995    
S0574         -22.508949    -3.0648022    3.2577677    
S0575         -22.592867    -3.0926046    3.3874466    
S0576         -22.665621    -3.1274822    3.5094988    
S0577         -22.723167    -3.1834848    3.617763     
S0578         -22.745914    -3.2440767    3.7458978    
S0579         -22.796122    -3.2684634    3.8859606    
S0580         -22.865738    -3.2875512    4.0224333    
S0581         -22.955952    -3.3000581    4.1548262    
S0582         -23.060928    -3.3247564    4.2848182    
S0583         -23.185062    -3.3485513    4.4132118    
S0584         -23.325268    -3.3784459    4.5410314    
S0585         -23.495749    -3.3901613    4.6682806    
S0586         -23.763777    -3.7472043    4.9551482    
S0587         -23.917723    -3.9620266    5.0784965    
S0588         -24.107971    -4.1866407    5.1573563    
S0589         -24.188185    -4.4308228    5.1845598    
S0590         -24.134577    -4.6440082    5.1528406    
S0591         -24.053337    -4.8405633    5.0658593    
S0592         -23.985342    -5.0502033    4.9322968    
S0593         -23.937443    -5.2902174    4.7678833    
S0594         -23.884071    -5.5531802    4.5877404    
S0595         -23.80764     -5.8611999    4.4116278    
S0596         -23.71542     -6.1150255    4.2067051    
S0597         -23.632225    -6.3347292    3.9861093    
S0598         -23.538692    -6.4976339    3.7428668    
S0599         -23.433937    -6.5875025    3.477562     
S0600         -23.328182    -6.59199      3.1896574    
S0601         -23.257137    -6.6013246    2.8860292    
S0602         -23.198057    -6.6540208    2.5712192    
S0603         -23.113457    -6.7000942    2.2468362    
S0604         -23.015011    -6.715435     2.0673926    
S0605         -22.890932    -6.730813     1.920858     
S0606         -22.742044    -6.7425365    1.8068795    
S0607         -22.567993    -6.753077     1.7269671    
S0608         -22.371832    -6.7456245    1.6723446    
S0609         -22.149982    -6.7383976    1.652302     
S0610         -21.902847    -6.7405891    1.672116     
S0611         -21.632359    -6.7171698    1.7126794    
S0612         -21.337484    -6.6995616    1.79079      
S0613         -21.087019    -6.7104383    1.8305917    
S0614         -20.857792    -6.7124109    1.8523384    
S0615         -20.643435    -6.6977954    1.8469318    
S0616         -20.439068    -6.6685114    1.8115883    
S0617         -20.255159    -6.5939016    1.7453545    
S0618         -20.102472    -6.461628     1.6498303    
S0619         -19.975552    -6.2901001    1.523572     
S0620         -19.872194    -6.0842133    1.3628743    
S0621         -19.706249    -5.966135     1.192516     
S0622         -19.41091     -5.7347131    1.3407973    
S0623         -19.101284    -5.5748291    1.4787682    
S0624         -18.802494    -5.4744229    1.5758535    
S0625         -18.538761    -5.376483     1.6252344    
S0626         -18.322084    -5.2371421    1.632628     
S0627         -18.159559    -5.0336299    1.6057919    
S0628         -18.096579    -4.7483068    1.5566268    
S0629         -18.093075    -4.447506     1.4724287    
S0630         -18.149818    -4.1443138    1.3498225    
S0631         -18.302296    -3.8475485    1.2323773    
S0632         -18.510513    -3.5889306    1.1566352    
S0633         -18.750803    -3.3922293    1.1162301    
S0634         -19.003778    -3.268235     1.1119132    
S0635         -19.237062    -3.1660538    1.1508977    
S0636         -19.455784    -3.0781846    1.2357417    
S0637         -19.65752     -2.9753602    1.3643385    
S0638         -19.846884    -2.8552172    1.5287429    
