# Supplementary material for: Interspecific variation in the limb long bones among modern rhinoceroses—extent and drivers
Source: PeerJ. 2019 Sep 26;7:e7647. doi: 10.7717/peerj.7647 (PMC6766374; doi:10.7717/peerj.7647)
Supplement: Supplemental Information 9 [file peerj-07-7647-s009.zip › Femur/Diceros_bicornis_50002040_Femur_miroir.pts]

Version 1.0
639
S0000        22.761844    -0.52853603  8.415686    
S0001        22.076549    -1.9357878   14.046426   
S0002        22.689694    -2.1468502   12.325783   
S0003        16.487698    -2.3243933   11.900144   
S0004        19.549101    -0.89912586  13.675598   
S0005        15.170895    2.6733294    7.0739128   
S0006        21.586922    -6.3704487   6.9074593   
S0007        23.637936    -5.1852196   9.4483406   
S0008        16.535342    -11.195865   10.156302   
S0009        10.13954     -10.331108   9.7232513   
S0010        4.6017906    -0.44514742  12.150451   
S0011        -1.5050865   0.36660075   9.688343    
S0012        -9.58759     -15.025815   9.6566376   
S0013        -11.083289   -10.826536   12.57474    
S0014        -12.081499   -7.7897545   11.904802   
S0015        -14.431006   -3.3154644   10.001196   
S0016        -10.114784   -5.1765675   3.9127907   
S0017        -11.599605   -7.3120384   3.323719    
S0018        -7.6407417   -9.491301    2.765218    
S0019        -15.988153   -11.944678   5.4925255   
S0020        -16.117831   -9.807933    6.8105339   
S0021        -17.117194   -8.2607552   7.2580429   
S0022        -16.904684   -7.2736069   8.1767822   
S0023        -16.786417   -4.7633236   8.8675591   
S0024        -16.406973   -5.6599632   6.0239433   
S0025        -16.252348   -8.2502937   8.9495682   
S0026        -15.519411   -11.402358   8.0888069   
S0027        22.61675     -2.1595903   12.630219   
S0028        22.536391    -2.225209    12.907159   
S0029        22.415422    -2.2368528   13.152901   
S0030        22.269385    -2.2496153   13.369649   
S0031        22.096358    -2.266226    13.559981   
S0032        21.89216     -2.2688334   13.724048   
S0033        21.656659    -2.2468664   13.859305   
S0034        21.393384    -2.1893055   13.95656    
S0035        21.106682    -2.107752    14.011554   
S0036        20.971117    -2.0341612   14.056671   
S0037        20.819949    -1.9548809   14.089624   
S0038        20.663472    -1.8520393   14.095207   
S0039        20.499733    -1.7320547   14.078261   
S0040        20.343463    -1.5874622   14.02571    
S0041        20.202783    -1.4198586   13.927618   
S0042        20.015773    -1.2572021   13.838199   
S0043        19.789536    -1.0875246   13.758994   
S0044        19.5304      -0.42294707  13.687987   
S0045        19.513197    0.038387668  13.612096   
S0046        19.507802    0.43689613   13.439932   
S0047        19.482034    0.77691755   13.224889   
S0048        19.43743     1.0639375    12.970348   
S0049        19.364859    1.3182271    12.690612   
S0050        19.200871    1.5896995    12.444197   
S0051        18.992735    1.8303789    12.174046   
S0052        18.735791    2.0305946    11.880612   
S0053        18.61552     2.1638002    11.717107   
S0054        18.466934    2.2976234    11.527649   
S0055        18.275137    2.4344645    11.326069   
S0056        18.06443     2.5706989    11.09255    
S0057        17.823495    2.7082792    10.837817   
S0058        17.58031     2.8417812    10.53129    
S0059        17.323154    2.9723957    10.18055    
S0060        17.008       3.1104057    9.84207     
S0061        16.659605    3.251651     9.4912537   
S0062        16.293398    3.3536064    9.2332466   
S0063        15.988467    3.4135647    8.9602036   
S0064        15.732736    3.4336246    8.68927     
S0065        15.494321    3.4069778    8.4374825   
S0066        15.359961    3.349398     8.1552086   
S0067        15.301013    3.2588501    7.8786514   
S0068        15.268758    3.1221737    7.6246315   
S0069        15.201874    2.9204916    7.3656029   
S0070        15.376636    2.423801     6.8761765   
S0071        15.726288    2.2416323    6.7951004   
S0072        16.078166    2.1083076    6.754393    
S0073        16.413832    1.9894827    6.7387627   
S0074        16.739294    1.8616928    6.7455017   
S0075        17.072609    1.7761822    6.8055809   
S0076        17.398761    1.6238012    6.8663849   
S0077        17.725673    1.4515342    6.941552    
S0078        18.044347    1.2668089    7.014521    
S0079        18.348027    0.98883448   7.1078407   
S0080        18.629701    0.65039148   7.1389793   
S0081        18.910208    0.29856236   7.1645355   
S0082        19.187305    -0.067840505 7.1781311   
S0083        19.463409    -0.44738827  7.1842529   
S0084        19.752026    -0.8323884   7.2180687   
S0085        20.012965    -1.2588935   7.161792    
S0086        20.318642    -1.6669559   7.2282967   
S0087        20.641612    -2.0605875   7.3598549   
S0088        20.985384    -2.1967394   7.3385887   
S0089        21.306029    -2.3022083   7.3911339   
S0090        21.604027    -2.3843847   7.455928    
S0091        21.885638    -2.4350304   7.5584442   
S0092        22.15979     -2.4538504   7.688858    
S0093        22.408727    -2.4443882   7.8945923   
S0094        22.635794    -2.4070145   8.1560684   
S0095        22.76866     -2.3266132   8.5245522   
S0096        22.995862    -2.2379976   8.8475067   
S0097        23.009532    -2.2331356   9.2357208   
S0098        23.146683    -2.2889957   9.5837463   
S0099        23.21196     -2.3258236   9.958535    
S0100        23.152574    -2.2851248   10.342163   
S0101        23.131635    -2.2863514   10.729237   
S0102        23.056711    -2.2542187   11.119278   
S0103        22.939658    -2.1886057   11.511495   
S0104        22.818527    -2.1436642   11.913997   
S0105        23.59267     -5.1567188   9.0948761   
S0106        23.50394     -5.1720695   8.7646515   
S0107        23.427727    -5.2022266   8.4535263   
S0108        23.319318    -5.2795357   8.1816048   
S0109        23.226529    -5.3723431   7.9305885   
S0110        23.124538    -5.5045704   7.7184891   
S0111        23.071591    -5.6060104   7.4822319   
S0112        23.000949    -5.7505978   7.2858482   
S0113        22.937646    -5.8974823   7.0919693   
S0114        22.932303    -6.131797    6.8815193   
S0115        22.911565    -6.3636112   6.6722374   
S0116        22.872148    -6.6071327   6.4800766   
S0117        22.815465    -6.8509453   6.2891216   
S0118        22.740703    -7.1068031   6.1171638   
S0119        22.648286    -7.369886    5.9577461   
S0120        22.538431    -7.6369804   5.8035534   
S0121        22.410709    -7.9129196   5.6656685   
S0122        22.265198    -8.195182    5.5385315   
S0123        21.985162    -8.4391106   5.4274899   
S0124        21.72885     -8.6933937   5.3691998   
S0125        21.497255    -8.9404808   5.3046974   
S0126        21.287183    -9.1898651   5.2643898   
S0127        21.0979      -9.4427162   5.2498356   
S0128        20.936888    -9.7028198   5.2828716   
S0129        20.80025     -9.9648819   5.3424099   
S0130        20.677454    -10.230197   5.4131187   
S0131        20.58914     -10.497581   5.5289482   
S0132        20.484436    -10.978475   5.695805    
S0133        20.431361    -11.40196    5.9233452   
S0134        20.405313    -11.774233   6.1768597   
S0135        20.396158    -12.096564   6.4474197   
S0136        20.414174    -12.360916   6.7399162   
S0137        20.391727    -12.602921   7.0254768   
S0138        20.403366    -12.782699   7.3390907   
S0139        20.397386    -12.94081    7.6609406   
S0140        20.408032    -13.055791   8.003759    
S0141        20.436346    -13.136922   8.3141754   
S0142        20.467142    -13.202612   8.6275856   
S0143        20.503314    -13.247784   8.9468735   
S0144        20.545197    -13.271556   9.2733582   
S0145        20.615799    -13.245311   9.5964394   
S0146        20.669321    -13.226038   9.9373795   
S0147        20.738206    -13.173413   10.28119    
S0148        20.816302    -13.095171   10.630646   
S0149        20.923393    -12.968439   10.968851   
S0150        21.026265    -12.784772   11.336352   
S0151        21.122531    -12.569845   11.652793   
S0152        21.192966    -12.345331   11.934505   
S0153        21.241492    -12.108444   12.177328   
S0154        21.285199    -11.849233   12.360269   
S0155        21.286571    -11.588979   12.525301   
S0156        21.25929     -11.318407   12.657837   
S0157        21.201106    -11.039146   12.762083   
S0158        21.099304    -10.766682   12.863446   
S0159        20.871307    -10.475233   12.88334    
S0160        20.69425     -10.182002   12.912077   
S0161        20.564087    -9.8833618   12.947664   
S0162        20.475153    -9.5756996   12.994838   
S0163        20.435713    -9.24953     13.046303   
S0164        20.481931    -8.9020287   13.060046   
S0165        20.586443    -8.5384758   13.069949   
S0166        20.759402    -8.1667328   13.057672   
S0167        20.99201     -7.7973389   13.024167   
S0168        21.285016    -7.7306297   13.063023   
S0169        21.563832    -7.6463539   13.055626   
S0170        21.821577    -7.5196541   13.025191   
S0171        22.073318    -7.404084    12.942024   
S0172        22.313641    -7.2843071   12.818823   
S0173        22.518953    -7.066349    12.702838   
S0174        22.715564    -6.8535744   12.540317   
S0175        22.895638    -6.6163406   12.345668   
S0176        23.06024     -6.3700768   12.101391   
S0177        23.196585    -6.1590935   11.82422    
S0178        23.293306    -5.9878952   11.518788   
S0179        23.36393     -5.823568    11.223066   
S0180        23.474188    -5.6415222   10.968932   
S0181        23.56544     -5.4941013   10.692388   
S0182        23.573335    -5.3996586   10.378073   
S0183        23.650652    -5.2911987   10.08661    
S0184        23.642282    -5.231913    9.7687103   
S0185        16.363388    -11.172955   10.092607   
S0186        16.178334    -11.153986   10.026518   
S0187        15.980017    -11.136241   9.9592422   
S0188        15.768735    -11.123237   9.8889496   
S0189        15.54393     -11.110853   9.8183784   
S0190        15.304903    -11.097434   9.7498001   
S0191        15.055246    -11.097705   9.6693779   
S0192        14.792973    -11.101051   9.5859352   
S0193        14.514391    -11.097633   9.5110031   
S0194        14.317003    -11.091158   9.4610161   
S0195        14.100211    -11.075095   9.419326    
S0196        13.867599    -11.056899   9.378405    
S0197        13.617671    -11.0172     9.3693222   
S0198        13.354291    -10.988216   9.3431435   
S0199        13.074022    -10.949907   9.3298256   
S0200        12.77715     -10.917004   9.3043625   
S0201        12.464851    -10.895206   9.2574791   
S0202        12.152071    -10.921436   9.1394562   
S0203        11.976199    -10.947459   9.1251831   
S0204        11.789484    -10.946798   9.1409302   
S0205        11.592799    -10.926429   9.1715889   
S0206        11.382373    -10.887613   9.2085838   
S0207        11.15379     -10.830106   9.2514305   
S0208        10.90898     -10.749737   9.3165016   
S0209        10.65239     -10.644384   9.4129517   
S0210        10.400128    -10.501279   9.558963    
S0211        4.704248     -0.10417867  12.145157   
S0212        4.7716183    0.20420773   12.075034   
S0213        4.811544     0.48897142   11.970155   
S0214        4.8483349    0.75921245   11.84158    
S0215        4.8685566    1.0155712    11.684909   
S0216        4.8412762    1.2664583    11.49409    
S0217        4.9331699    1.4998758    11.2821     
S0218        5.0506313    1.6990782    11.047415   
S0219        5.1225159    1.8856083    10.779169   
S0220        5.1955959    2.0620537    10.435223   
S0221        5.2330441    2.2178131    10.076389   
S0222        5.3552731    2.3087086    9.7823502   
S0223        5.5143379    2.3749014    9.5227173   
S0224        5.6379738    2.4429482    9.2456444   
S0225        5.6712883    2.5146317    8.9335823   
S0226        5.6873718    2.5716169    8.6216835   
S0227        5.6831818    2.6146406    8.3080261   
S0228        5.6376152    2.6413733    8.0063309   
S0229        5.3905136    2.6214191    7.9018074   
S0230        5.1450584    2.5995401    7.7917328   
S0231        4.8770706    2.5806635    7.712973    
S0232        4.6122608    2.560758     7.6305054   
S0233        4.3459755    2.5389441    7.5445015   
S0234        4.0795933    2.512252     7.4281189   
S0235        3.8031464    2.4895985    7.3128464   
S0236        3.5161201    2.4738201    7.2712372   
S0237        3.2287033    2.450503     7.2607018   
S0238        2.9507589    2.4608976    7.2721031   
S0239        2.6531279    2.445369     7.2666649   
S0240        2.3368906    2.402277     7.2793282   
S0241        2.0033989    2.3403742    7.3274345   
S0242        1.6527409    2.2588573    7.4011086   
S0243        1.2836535    2.1507486    7.4843697   
S0244        0.89695778   2.0174055    7.5848206   
S0245        0.49519811   1.8588602    7.7148682   
S0246        0.061144286  1.6693111    7.7902649   
S0247        -0.25981359  1.6098619    7.8584816   
S0248        -0.54537663  1.5301627    7.9907234   
S0249        -0.75824714  1.4233251    8.1894691   
S0250        -0.96714525  1.3004431    8.378212    
S0251        -1.1471208   1.1579375    8.5910217   
S0252        -1.2639317   0.98611059   8.8363647   
S0253        -1.4985026   0.84442492   9.0953072   
S0254        -1.5115408   0.61844397   9.3919449   
S0255        15.233531    2.3320765    7.4555847   
S0256        15.295184    1.9804667    7.794471    
S0257        15.158965    1.652673     8.0851143   
S0258        15.034085    1.3204816    8.3424271   
S0259        14.882973    0.97491999   8.5541672   
S0260        14.628004    0.66263494   8.7369019   
S0261        14.337534    0.34258568   8.8745438   
S0262        13.999547    0.018266183  8.9707153   
S0263        13.60515     -0.30303874  9.0274902   
S0264        13.309183    -0.51807413  9.0878662   
S0265        12.991139    -0.73295321  9.1367104   
S0266        12.660011    -0.95943451  9.1838417   
S0267        12.301597    -1.1782702   9.2176727   
S0268        11.916016    -1.3895561   9.2356728   
S0269        11.512574    -1.6065302   9.2510017   
S0270        11.083975    -1.8189802   9.2531662   
S0271        10.627563    -2.0205235   9.2329506   
S0272        10.154196    -2.2319033   9.2170921   
S0273        9.7660851    -2.3804642   9.1853668   
S0274        9.3554291    -2.5400906   9.1477615   
S0275        8.9205383    -2.707412    9.1002014   
S0276        8.4605171    -2.8795185   9.0384369   
S0277        7.9759956    -3.0603073   8.9683807   
S0278        7.4658928    -3.2430367   8.8794724   
S0279        6.9308479    -3.4309765   8.7766281   
S0280        6.3708645    -3.6233624   8.6586098   
S0281        5.785701     -3.8097134   8.5104355   
S0282        5.3140446    -3.9246296   8.4298904   
S0283        4.8263844    -4.0315754   8.3398895   
S0284        4.3228394    -4.1342258   8.2457405   
S0285        3.8034698    -4.2314411   8.1459404   
S0286        3.268034     -4.3276489   8.046476    
S0287        2.7169565    -4.4160473   7.9383492   
S0288        2.1482943    -4.5147694   7.8434883   
S0289        1.5652647    -4.5943493   7.7263344   
S0290        0.96719208   -4.6650593   7.6007446   
S0291        0.41667795   -4.7697128   7.4383423   
S0292        -0.1346884   -4.8683517   7.2833878   
S0293        -0.68624249  -4.9578484   7.133123    
S0294        -1.2392885   -5.049337    7.0010506   
S0295        -1.7924046   -5.1303047   6.8725372   
S0296        -2.3444628   -5.1914177   6.7360313   
S0297        -2.8957964   -5.2368973   6.5966751   
S0298        -3.4472248   -5.2729271   6.4619102   
S0299        -3.9983513   -5.2975487   6.3296444   
S0300        -4.4352654   -5.30401     6.2378979   
S0301        -4.8678699   -5.3147148   6.1419796   
S0302        -5.2943764   -5.3225204   6.0346485   
S0303        -5.716283    -5.3337097   5.9223564   
S0304        -6.1345512   -5.3518917   5.8087101   
S0305        -6.5489883   -5.3761009   5.6926975   
S0306        -6.9581078   -5.4008305   5.5688164   
S0307        -7.3603317   -5.420742    5.4317623   
S0308        -7.7612938   -5.455695    5.3013264   
S0309        -8.0975906   -5.4440319   5.1998234   
S0310        -8.4180748   -5.429805    5.0887318   
S0311        -8.7199036   -5.4084667   4.9624168   
S0312        -8.994944    -5.3727253   4.8102074   
S0313        -9.250985    -5.3351765   4.6473888   
S0314        -9.4855759   -5.2931816   4.4707314   
S0315        -9.7049538   -5.2517052   4.2877003   
S0316        -9.9062103   -5.2075287   4.0941799   
S0317        21.361417    -6.4232368   7.0353935   
S0318        21.093999    -6.4428474   7.1286736   
S0319        20.793864    -6.4329086   7.1779068   
S0320        20.47858     -6.4205345   7.2151665   
S0321        20.154892    -6.4239136   7.2766647   
S0322        19.813582    -6.4260757   7.3372375   
S0323        19.452556    -6.421431    7.3834991   
S0324        19.074379    -6.4171356   7.4346237   
S0325        18.676669    -6.4063568   7.4687775   
S0326        18.295157    -6.412384    7.5045105   
S0327        17.906169    -6.4181198   7.5251648   
S0328        17.510742    -6.4267593   7.5448517   
S0329        17.108788    -6.4406853   7.5705795   
S0330        16.700119    -6.4536354   7.5830254   
S0331        16.284738    -6.4712906   7.5994247   
S0332        15.862582    -6.4923897   7.6156715   
S0333        15.433354    -6.5151901   7.6269753   
S0334        14.999062    -6.5486336   7.6570152   
S0335        14.593346    -6.5903969   7.6683823   
S0336        14.158405    -6.6302505   7.6553696   
S0337        13.698309    -6.6771431   7.6751198   
S0338        13.208653    -6.7238129   7.6544296   
S0339        12.692998    -6.7715927   7.6755936   
S0340        12.14877     -6.8224159   7.6624084   
S0341        11.576839    -6.8685402   7.7063232   
S0342        10.976907    -6.922686    7.6932022   
S0343        10.350812    -6.983873    7.6334854   
S0344        9.6894897    -7.0216423   7.6486313   
S0345        9.0583656    -7.0660812   7.6110672   
S0346        8.4562508    -7.1120285   7.572049    
S0347        7.883564     -7.1608551   7.5261635   
S0348        7.3402275    -7.196209    7.5348412   
S0349        6.8272545    -7.2499481   7.4771309   
S0350        6.3424179    -7.2897026   7.4651886   
S0351        5.8864662    -7.3308174   7.446051    
S0352        5.4620316    -7.3799316   7.4066673   
S0353        4.9646114    -7.3326973   7.3098534   
S0354        4.470874     -7.301564    7.2092834   
S0355        3.9772503    -7.2765488   7.1275108   
S0356        3.4883781    -7.2704865   7.0356796   
S0357        2.9992125    -7.2700661   6.9638596   
S0358        2.5138433    -7.2865265   6.8864815   
S0359        2.0330982    -7.3215225   6.7998238   
S0360        1.5577777    -7.3759758   6.7020927   
S0361        1.08571      -7.4444916   6.6055328   
S0362        0.67279978   -7.4685616   6.5151421   
S0363        0.22332315   -7.4974144   6.4231964   
S0364        -0.25705271  -7.5413452   6.3071423   
S0365        -0.7683187   -7.5997574   6.1682335   
S0366        -1.3144002   -7.6667488   6.0194839   
S0367        -1.8937422   -7.744928    5.8550964   
S0368        -2.5069017   -7.8337624   5.676144    
S0369        -3.1518644   -7.9357338   5.4772087   
S0370        -3.8209064   -8.0587006   5.2419949   
S0371        -4.3089233   -8.1165939   5.0355438   
S0372        -4.7863087   -8.1943245   4.823698    
S0373        -5.2545654   -8.2845139   4.6180634   
S0374        -5.7187107   -8.3878334   4.4200027   
S0375        -6.1761066   -8.5215118   4.2016838   
S0376        -6.6026817   -8.7083481   3.9153904   
S0377        -7.0592354   -8.9313515   3.6203499   
S0378        -7.4940697   -9.2174759   3.2475258   
S0379        -10.211961   -5.3538067   3.7315273   
S0380        -10.39912    -5.5939957   3.6463619   
S0381        -10.631376   -5.8013458   3.6090656   
S0382        -10.84304    -6.0034451   3.5652374   
S0383        -11.034489   -6.2216309   3.5169914   
S0384        -11.229575   -6.4524254   3.4799435   
S0385        -11.434426   -6.7118523   3.4552128   
S0386        -11.59529    -7.0272285   3.415839    
S0387        -11.481476   -7.5354263   3.2745148   
S0388        -11.294135   -7.7089058   3.2013863   
S0389        -11.104194   -7.8668625   3.1282423   
S0390        -10.894924   -7.9878281   3.0550943   
S0391        -10.686648   -8.096859    2.9808281   
S0392        -10.495369   -8.248629    2.8948526   
S0393        -10.272547   -8.3329681   2.8135651   
S0394        -10.038854   -8.3758629   2.7331144   
S0395        -9.8025986   -8.4018692   2.6481728   
S0396        -9.5604492   -8.4416626   2.6596609   
S0397        -9.3117523   -8.4665764   2.6768734   
S0398        -9.0626518   -8.5267067   2.6929533   
S0399        -8.8226997   -8.6297859   2.7048864   
S0400        -8.5653099   -8.733493    2.7213526   
S0401        -8.2425781   -8.8129997   2.7439095   
S0402        -7.8862984   -8.9320229   2.7517145   
S0403        -7.7301575   -9.2075706   2.7454138   
S0404        -7.6326744   -9.6409615   3.1183603   
S0405        -7.8987717   -9.8707069   3.3960606   
S0406        -8.1147202   -10.086459   3.6130543   
S0407        -8.34095     -10.310138   3.6860184   
S0408        -8.5525352   -10.521709   3.7152794   
S0409        -8.7687584   -10.726606   3.7232548   
S0410        -8.9983864   -10.928739   3.6909554   
S0411        -9.2428818   -11.13373    3.6387615   
S0412        -9.4927353   -11.361283   3.5929764   
S0413        -9.6088203   -11.522362   3.4629169   
S0414        -9.7307945   -11.644595   3.2820145   
S0415        -9.851992    -11.720861   3.0865852   
S0416        -9.9697746   -11.787815   2.9028406   
S0417        -10.085565   -11.838073   2.7199732   
S0418        -10.198997   -11.859941   2.5339642   
S0419        -10.311376   -11.875634   2.3477835   
S0420        -10.423335   -11.883006   2.159347    
S0421        -10.536188   -11.886398   1.9693642   
S0422        -10.852205   -11.879555   1.8837086   
S0423        -11.171617   -11.904301   1.8353947   
S0424        -11.483659   -11.970127   1.8294182   
S0425        -11.784727   -12.056824   1.8635101   
S0426        -12.081863   -12.139793   1.9312166   
S0427        -12.375066   -12.226803   2.0339167   
S0428        -12.675058   -12.299685   2.1647795   
S0429        -12.976814   -12.373587   2.3279522   
S0430        -13.269096   -12.468242   2.5308249   
S0431        -13.562453   -12.586102   2.7650213   
S0432        -13.856645   -12.660427   3.0227224   
S0433        -14.150412   -12.692567   3.3049141   
S0434        -14.441316   -12.690833   3.6154835   
S0435        -14.733702   -12.661192   3.957111    
S0436        -15.039775   -12.504529   4.2863651   
S0437        -15.32941    -12.334085   4.6533947   
S0438        -15.654744   -12.180283   5.0693989   
S0439        -16.039835   -11.781702   5.5751934   
S0440        -16.05555    -11.587383   5.6660591   
S0441        -16.080992   -11.385448   5.7777344   
S0442        -16.136171   -11.18154    5.9174931   
S0443        -16.166479   -10.950472   6.0685444   
S0444        -16.148607   -10.687341   6.225605    
S0445        -16.181128   -10.421925   6.4113647   
S0446        -16.164795   -10.125769   6.6035698   
S0447        -16.146901   -9.6121109   6.954351    
S0448        -16.208528   -9.423777    7.0748161   
S0449        -16.320961   -9.2622574   7.1798988   
S0450        -16.397121   -9.0746689   7.2493858   
S0451        -16.501997   -8.8984573   7.2970383   
S0452        -16.690297   -8.7702965   7.3486877   
S0453        -16.86572    -8.6163284   7.3669678   
S0454        -17.013173   -8.4378899   7.3399231   
S0455        -17.191862   -8.01614     7.1067673   
S0456        -17.319345   -7.8047127   6.9623528   
S0457        -17.441539   -7.6030983   6.7937805   
S0458        -17.584718   -7.3857185   6.6036171   
S0459        -17.632854   -7.2032211   6.3476833   
S0460        -17.614647   -7.0542213   6.042437    
S0461        -17.560938   -6.9230377   5.6965931   
S0462        -17.46877    -6.8114799   5.3087055   
S0463        -17.319899   -6.7322067   4.8831459   
S0464        -17.109581   -6.5356903   4.4641388   
S0465        -16.825122   -6.3682873   4.1055149   
S0466        -16.526453   -6.18433     3.7839413   
S0467        -16.196741   -5.9948032   3.5044933   
S0468        -15.832787   -5.8012371   3.2681755   
S0469        -15.427661   -5.6118706   3.0796516   
S0470        -14.986948   -5.4196926   2.9353323   
S0471        -14.506866   -5.2309586   2.8382833   
S0472        -13.988136   -5.0468208   2.7884031   
S0473        -13.540366   -4.903503    2.8018795   
S0474        -13.105319   -4.7769855   2.8356121   
S0475        -12.672336   -4.697187    2.9000816   
S0476        -12.241087   -4.6544399   2.9918983   
S0477        -11.809406   -4.654689    3.1118828   
S0478        -11.371678   -4.6886189   3.2536858   
S0479        -10.932664   -4.7825146   3.4261971   
S0480        -10.520299   -4.9619434   3.6540009   
S0481        -10.866015   -10.938756   12.496086   
S0482        -10.6939     -11.136713   12.455878   
S0483        -10.521008   -11.329798   12.410066   
S0484        -10.419978   -11.565912   12.398483   
S0485        -10.34736    -11.808359   12.393133   
S0486        -10.260979   -12.053671   12.38       
S0487        -10.163624   -12.312667   12.366023   
S0488        -10.110316   -12.592213   12.36807    
S0489        -10.090816   -12.888634   12.380232   
S0490        -10.149245   -13.197163   12.389498   
S0491        -10.294707   -13.479196   12.407026   
S0492        -10.480832   -13.709944   12.424464   
S0493        -10.689046   -13.881978   12.440015   
S0494        -10.873643   -14.042027   12.45118    
S0495        -11.060529   -14.175871   12.460427   
S0496        -11.253892   -14.280711   12.468467   
S0497        -11.443787   -14.3825     12.472727   
S0498        -11.635452   -14.483655   12.470303   
S0499        -11.839568   -14.555492   12.474982   
S0500        -12.048841   -14.606039   12.45695    
S0501        -12.252608   -14.660553   12.411238   
S0502        -12.432748   -14.754044   12.328328   
S0503        -12.62105    -14.817746   12.223891   
S0504        -12.815634   -14.857643   12.097492   
S0505        -13.011137   -14.884811   11.946598   
S0506        -13.201485   -14.912663   11.76722    
S0507        -13.395815   -14.919568   11.565962   
S0508        -13.527524   -14.959705   11.435107   
S0509        -13.654596   -14.996625   11.287151   
S0510        -13.782581   -15.017191   11.126965   
S0511        -13.916656   -15.013873   10.959956   
S0512        -14.055516   -14.989908   10.78521    
S0513        -14.186047   -14.965962   10.588849   
S0514        -14.322215   -14.919341   10.385623   
S0515        -14.457843   -14.859953   10.168916   
S0516        -14.591913   -14.790686   9.9373962   
S0517        -14.683423   -14.673369   9.6772072   
S0518        -14.768939   -14.551315   9.4279655   
S0519        -14.860519   -14.394682   9.210096    
S0520        -14.948825   -14.227759   9.0058174   
S0521        -15.036472   -14.054135   8.8094681   
S0522        -15.129137   -13.859232   8.6334824   
S0523        -15.218532   -13.61956    8.5051292   
S0524        -15.291025   -13.350591   8.4122147   
S0525        -15.395038   -13.105536   8.2869614   
S0526        -15.465311   -12.912625   8.194487    
S0527        -15.517247   -12.722343   8.1122246   
S0528        -15.577591   -12.546346   8.0386879   
S0529        -15.645509   -12.375601   7.9852951   
S0530        -15.697131   -12.194018   7.9597153   
S0531        -15.721066   -11.996092   7.9608276   
S0532        -15.733311   -11.776446   7.9867363   
S0533        -15.646153   -11.567377   8.0303406   
S0534        -15.438477   -11.295997   8.2315628   
S0535        -15.31376    -11.25284    8.3937325   
S0536        -15.227878   -11.162689   8.5605247   
S0537        -15.144772   -11.07486    8.7403419   
S0538        -15.075644   -10.971252   8.927404    
S0539        -15.022353   -10.849154   9.1240395   
S0540        -14.957149   -10.75655    9.3441711   
S0541        -14.91328    -10.638699   9.5768234   
S0542        -14.837105   -10.573386   9.808271    
S0543        -14.922549   -10.758852   10.16664    
S0544        -14.995073   -10.879652   10.526118   
S0545        -15.0319     -10.961229   10.872842   
S0546        -15.021162   -11.02186    11.202097   
S0547        -14.967517   -11.051391   11.516051   
S0548        -14.859615   -11.075761   11.811731   
S0549        -14.700586   -11.092266   12.090178   
S0550        -14.494669   -11.092263   12.352469   
S0551        -14.240636   -11.081812   12.597002   
S0552        -13.910501   -11.039555   12.745374   
S0553        -13.577437   -10.995495   12.857855   
S0554        -13.247675   -10.927037   12.939218   
S0555        -12.91701    -10.838507   12.985275   
S0556        -12.57461    -10.761572   12.987129   
S0557        -12.218314   -10.687706   12.941328   
S0558        -11.842687   -10.646955   12.844862   
S0559        -11.456828   -10.69968    12.714713   
S0560        -12.28125    -7.8465164   12.005025   
S0561        -12.480574   -7.9035156   12.079463   
S0562        -12.681097   -7.948101    12.131709   
S0563        -12.879498   -7.9920876   12.161727   
S0564        -13.07749    -8.0210533   12.173724   
S0565        -13.272534   -8.0603203   12.159344   
S0566        -13.465454   -8.1053917   12.119462   
S0567        -13.655545   -8.157592    12.054861   
S0568        -13.845259   -8.2003799   11.969202   
S0569        -13.964119   -8.2322205   11.771996   
S0570        -14.074223   -8.2927666   11.58185    
S0571        -14.184023   -8.3480286   11.400596   
S0572        -14.29698    -8.3872772   11.228259   
S0573        -14.412328   -8.414798    11.064692   
S0574        -14.531435   -8.4175095   10.909402   
S0575        -14.650851   -8.4233002   10.763139   
S0576        -14.771764   -8.4078461   10.625058   
S0577        -14.893933   -8.3853821   10.495712   
S0578        -15.015424   -8.3645035   10.325685   
S0579        -15.143152   -8.3409271   10.154965   
S0580        -15.278452   -8.3174713   9.983699    
S0581        -15.421404   -8.2938934   9.8119804   
S0582        -15.572092   -8.2759529   9.6401932   
S0583        -15.728712   -8.2482498   9.4682983   
S0584        -15.900816   -8.2814163   9.2948181   
S0585        -16.083104   -8.2988197   9.118808    
S0586        -16.445573   -8.1196068   8.8190742   
S0587        -16.576482   -7.9535896   8.7237938   
S0588        -16.725208   -7.8308983   8.659417    
S0589        -16.843048   -7.6923698   8.6302696   
S0590        -16.901974   -7.5340851   8.6352875   
S0591        -16.93259    -7.3730446   8.6750084   
S0592        -16.916927   -7.2066193   8.7510849   
S0593        -16.909317   -7.0383522   8.8607567   
S0594        -16.927333   -6.8570877   8.9941048   
S0595        -16.920724   -6.7071495   9.1183029   
S0596        -16.952231   -6.5542023   9.2379166   
S0597        -16.972874   -6.4019829   9.3631065   
S0598        -17.002393   -6.2491707   9.4884819   
S0599        -17.028452   -6.0948376   9.6177612   
S0600        -17.040872   -5.9392029   9.7543877   
S0601        -17.052452   -5.7793983   9.8952202   
S0602        -17.042795   -5.6212799   10.045578   
S0603        -16.993536   -5.4825359   10.206545   
S0604        -16.940346   -5.4052135   10.437428   
S0605        -16.893494   -5.3024578   10.65878    
S0606        -16.806273   -5.2240398   10.875028   
S0607        -16.703481   -5.1459625   11.083598   
S0608        -16.57466    -5.0916973   11.286147   
S0609        -16.430544   -5.0385124   11.48329    
S0610        -16.273471   -4.9735168   11.674549   
S0611        -16.104353   -4.8907967   11.857166   
S0612        -15.935052   -4.7687771   12.017802   
S0613        -15.681233   -4.6868694   11.999593   
S0614        -15.429378   -4.6022064   11.983881   
S0615        -15.174132   -4.5246655   11.975271   
S0616        -14.917535   -4.4427769   11.972092   
S0617        -14.651492   -4.3774006   11.980468   
S0618        -14.374591   -4.3385532   12.001617   
S0619        -14.090141   -4.3117153   12.032681   
S0620        -13.79718    -4.293018    12.073888   
S0621        -13.500084   -4.332579    12.126115   
S0622        -13.213371   -4.398827    12.268778   
S0623        -12.93676    -4.4868786   12.387898   
S0624        -12.686914   -4.6458904   12.460406   
S0625        -12.443851   -4.7885098   12.508492   
S0626        -12.207248   -4.9275024   12.533925   
S0627        -11.979758   -5.0748138   12.533132   
S0628        -11.777945   -5.2489697   12.489911   
S0629        -11.563705   -5.4103844   12.440405   
S0630        -11.374884   -5.5949829   12.349815   
S0631        -11.344627   -5.8958984   12.342091   
S0632        -11.423723   -6.1977428   12.295085   
S0633        -11.396842   -6.4731995   12.27062    
S0634        -11.494487   -6.7317665   12.223907   
S0635        -11.559066   -6.9805038   12.174381   
S0636        -11.659387   -7.2100525   12.117691   
S0637        -11.778416   -7.4239433   12.054352   
S0638        -11.908768   -7.6331451   11.985725   
