# Supplementary material for: Interspecific variation in the limb long bones among modern rhinoceroses—extent and drivers
Source: PeerJ. 2019 Sep 26;7:e7647. doi: 10.7717/peerj.7647 (PMC6766374; doi:10.7717/peerj.7647)
Supplement: Supplemental Information 9 [file peerj-07-7647-s009.zip › Femur/Diceros_bicornis_50002044_Femur_miroir.pts]

Version 1.0
639
S0000         17.266954     6.3560989     8.6829697    
S0001         17.649933     6.1275806     14.394394    
S0002         17.421584     4.1453739     13.604736    
S0003         11.941411     4.3926594     13.366577    
S0004         13.350186     7.1367035     14.704147    
S0005         9.4507858     9.9284676     7.3414459    
S0006         16.293433     -0.62550621   7.8203323    
S0007         18.43851      0.56542683    10.673627    
S0008         9.3356812     -5.2042206    11.231271    
S0009         2.3090073     -3.5650524    10.556693    
S0010         0.011042786   8.3772018     12.735119    
S0011         -6.0344254    8.2511269     11.654413    
S0012         -18.088913    -6.6404602    11.721509    
S0013         -19.316451    -1.9661331    14.107669    
S0014         -20.246567    1.2826914     13.596574    
S0015         -23.525847    6.1607708     11.304157    
S0016         -17.899277    3.9330414     4.7383179    
S0017         -19.005795    1.6442558     4.1478668    
S0018         -14.851311    -1.2758469    3.0599369    
S0019         -24.547574    -1.9247101    7.0064819    
S0020         -24.208653    -0.36128914   7.8737       
S0021         -24.819427    1.1117465     8.3472733    
S0022         -25.262044    2.348068      9.0523544    
S0023         -24.50092     5.5119522     10.070041    
S0024         -24.238431    3.9918468     6.9892303    
S0025         -24.527237    1.0191892     9.1650162    
S0026         -24.281535    -1.8183989    8.2753952    
S0027         17.251508     4.2608719     13.78345     
S0028         17.066252     4.4274883     13.901982    
S0029         16.879616     4.6037834     13.975874    
S0030         16.676559     4.7538399     14.062047    
S0031         16.475719     4.9194412     14.078925    
S0032         16.244688     5.0542515     14.136057    
S0033         15.997289     5.1891846     14.168008    
S0034         15.72612      5.3211441     14.188321    
S0035         15.46432      5.3848412     14.330281    
S0036         15.352551     5.6425358     14.444507    
S0037         15.197137     5.9052643     14.496614    
S0038         15.0092       6.1492336     14.50358     
S0039         14.802112     6.3638172     14.550357    
S0040         14.567229     6.5579483     14.575102    
S0041         14.308784     6.729512      14.570711    
S0042         14.0028       6.8931946     14.733459    
S0043         13.681636     7.0263054     14.741121    
S0044         13.423886     7.5364052     14.654025    
S0045         13.542592     7.8921227     14.367572    
S0046         13.642053     8.1779686     14.059404    
S0047         13.714584     8.3933395     13.749112    
S0048         13.741295     8.5724014     13.442949    
S0049         13.657425     8.8362709     13.174716    
S0050         13.520877     9.0903374     12.901898    
S0051         13.35125      9.3016068     12.606141    
S0052         13.126688     9.5061516     12.307764    
S0053         12.909262     9.6434654     12.067931    
S0054         12.697025     9.7722031     11.824123    
S0055         12.489825     9.8922226     11.571867    
S0056         12.295393     9.9933014     11.299739    
S0057         12.11907      10.069167     11.003075    
S0058         11.986121     10.0942       10.66317     
S0059         11.888397     10.083179     10.29364     
S0060         11.745243     10.113688     9.9509438    
S0061         11.551501     10.17524      9.6259018    
S0062         11.348753     10.237433     9.3220436    
S0063         11.065356     10.33874      9.0763069    
S0064         10.768438     10.410718     8.8739594    
S0065         10.482187     10.43588      8.6812073    
S0066         10.211042     10.414976     8.4748375    
S0067         9.9249649     10.354913     8.2664467    
S0068         9.6274307     10.258761     8.0138733    
S0069         9.3764275     10.128172     7.6741318    
S0070         9.6794159     9.6163994     7.028775     
S0071         10.196265     9.3081413     6.8326538    
S0072         10.704896     9.0566963     6.7028839    
S0073         11.210794     8.8918968     6.6584534    
S0074         11.654961     8.6983162     6.6451393    
S0075         12.07806      8.5029442     6.6828812    
S0076         12.485763     8.2993645     6.769912     
S0077         12.876271     8.0639137     6.8842194    
S0078         13.252309     7.8109856     7.01688      
S0079         13.463904     7.5517479     7.1247124    
S0080         13.67599      7.2659431     7.2128189    
S0081         13.894695     6.9715309     7.3097404    
S0082         14.113245     6.6531502     7.3808418    
S0083         14.335349     6.3211254     7.4452736    
S0084         14.560947     5.9757164     7.5038559    
S0085         14.801146     5.6288086     7.6125565    
S0086         15.041391     5.261116      7.6964142    
S0087         15.284633     4.8774609     7.7712067    
S0088         15.458418     4.4786362     7.7928123    
S0089         15.653123     4.1616745     7.8978188    
S0090         15.852856     3.9120522     7.9927307    
S0091         16.070787     3.7161037     8.0192429    
S0092         16.339336     3.5831371     8.0644753    
S0093         16.666713     3.5270229     8.2136467    
S0094         17.06368      3.5417091     8.453656     
S0095         17.291969     3.732478      9.0034348    
S0096         17.585251     3.9620461     9.468103     
S0097         17.581355     3.9293488     9.8189148    
S0098         17.615736     3.9025055     10.174373    
S0099         17.69877      3.8702171     10.53586     
S0100         17.842647     3.8090145     10.914295    
S0101         17.908672     3.77687       11.358842    
S0102         17.857103     3.8115147     11.865826    
S0103         17.807829     3.8085896     12.439256    
S0104         17.65997      3.8554428     13.076424    
S0105         18.490919     0.57133861    10.351604    
S0106         18.505522     0.52468929    10.026704    
S0107         18.498729     0.46646533    9.7017006    
S0108         18.4634       0.38066909    9.380619     
S0109         18.399776     0.26629651    9.0672043    
S0110         18.3159       0.13860801    8.7540718    
S0111         18.21203      -0.0024325171 8.4389153    
S0112         18.093895     -0.13082354   8.0985374    
S0113         17.946695     -0.28486764   7.76091      
S0114         17.883904     -0.59947896   7.430558     
S0115         17.79286      -0.94313507   7.1561317    
S0116         17.67713      -1.2881949    6.9137627    
S0117         17.53842      -1.6271244    6.6924042    
S0118         17.375223     -1.9694601    6.5039604    
S0119         17.187714     -2.3171131    6.3536861    
S0120         16.977135     -2.6567661    6.214035     
S0121         16.741202     -2.9961287    6.0949928    
S0122         16.480443     -3.3426888    6.0167881    
S0123         16.199199     -3.4355942    6.0483936    
S0124         15.958405     -3.5741302    6.0886738    
S0125         15.748914     -3.7560642    6.1285912    
S0126         15.573842     -3.985157     6.1798725    
S0127         15.438786     -4.2625599    6.2484207    
S0128         15.347478     -4.5871666    6.3359024    
S0129         15.267751     -4.9622501    6.413224     
S0130         15.268747     -5.3769421    6.5412804    
S0131         15.276097     -5.8472965    6.6546608    
S0132         15.275896     -6.2200527    6.8901024    
S0133         15.248541     -6.5860413    7.1164078    
S0134         15.240817     -6.8380386    7.446817     
S0135         15.228255     -7.0862488    7.7715385    
S0136         15.234775     -7.4349205    8.0361603    
S0137         15.244617     -7.6101898    8.4305138    
S0138         15.265407     -7.7768532    8.8398849    
S0139         15.28286      -7.9377342    9.2694809    
S0140         15.298343     -8.0490601    9.7420616    
S0141         15.230563     -8.1020538    10.16356     
S0142         15.199501     -8.1083961    10.559628    
S0143         15.216779     -8.0474228    10.916386    
S0144         15.191396     -8.0417397    11.239944    
S0145         15.205132     -7.9831383    11.521779    
S0146         15.225145     -7.9161636    11.767755    
S0147         15.269455     -7.8223061    11.969422    
S0148         15.294948     -7.7436638    12.152446    
S0149         15.31956      -7.6532875    12.309521    
S0150         15.617584     -7.5995834    12.665973    
S0151         15.868433     -7.4957352    12.977185    
S0152         16.057248     -7.3372337    13.237804    
S0153         16.18309      -7.1110771    13.430003    
S0154         16.200371     -6.8822723    13.628033    
S0155         16.114096     -6.6550842    13.841937    
S0156         15.934912     -6.4115479    14.055353    
S0157         15.698625     -6.092905     14.183679    
S0158         15.389261     -5.7330791    14.266025    
S0159         15.360884     -5.4057713    14.457446    
S0160         15.340665     -5.0823761    14.629576    
S0161         15.331294     -4.758165     14.77606     
S0162         15.341017     -4.4283817    14.883807    
S0163         15.377527     -4.0920975    14.94025     
S0164         15.421017     -3.7576061    14.977048    
S0165         15.477802     -3.4217728    14.983669    
S0166         15.545351     -3.0843529    14.965594    
S0167         15.620433     -2.7435255    14.934753    
S0168         15.648428     -2.3557264    14.864932    
S0169         15.680037     -1.9825712    14.813477    
S0170         15.738202     -1.6374399    14.697232    
S0171         15.808691     -1.3023148    14.587535    
S0172         15.899648     -0.99099054   14.436157    
S0173         16.008777     -0.689604     14.272714    
S0174         16.136917     -0.41409078   14.0668      
S0175         16.282091     -0.16853206   13.820239    
S0176         16.443558     0.048737282   13.541298    
S0177         16.66993      0.14906455    13.330154    
S0178         16.881926     0.26727471    13.11125     
S0179         17.142654     0.43477769    12.937068    
S0180         17.402119     0.55949464    12.706059    
S0181         17.635976     0.63009086    12.401125    
S0182         17.8451       0.6533752     12.033585    
S0183         18.047333     0.64757328    11.622881    
S0184         18.246902     0.61953149    11.171169    
S0185         8.9577278     -5.2050388    11.14579     
S0186         8.6020187     -5.2031231    11.068144    
S0187         8.2705444     -5.1654106    11.011212    
S0188         7.9612129     -5.1578041    10.949586    
S0189         7.6782822     -5.1180172    10.909013    
S0190         7.4204735     -5.0643864    10.883881    
S0191         7.1778709     -5.0572117    10.840533    
S0192         6.9627586     -5.0139912    10.823765    
S0193         6.7689011     -4.9922451    10.797002    
S0194         6.4648979     -4.934        10.797635    
S0195         6.1675865     -4.8678162    10.799596    
S0196         5.8780792     -4.8135555    10.789462    
S0197         5.5944889     -4.7497852    10.780334    
S0198         5.3212543     -4.7194401    10.749316    
S0199         5.0525524     -4.672139     10.723219    
S0200         4.790102      -4.6174221    10.695724    
S0201         4.5355148     -4.5550285    10.665971    
S0202         4.2885597     -4.5081146    10.624809    
S0203         4.0683163     -4.5029209    10.651505    
S0204         3.8452641     -4.4812454    10.668563    
S0205         3.6297619     -4.4103905    10.680965    
S0206         3.4086514     -4.3328396    10.681773    
S0207         3.1866289     -4.2322353    10.673565    
S0208         2.9774019     -4.081554     10.661203    
S0209         2.7466902     -3.9489403    10.631529    
S0210         2.5364317     -3.7537804    10.604945    
S0211         0.094836766   8.5361679     12.626846    
S0212         0.18937829    8.6931816     12.516913    
S0213         0.27552052    8.8508507     12.389513    
S0214         0.36051979    9.0086502     12.251391    
S0215         0.4763618     9.1481461     12.108243    
S0216         0.59515486    9.2819809     11.949429    
S0217         0.65862365    9.4491768     11.774097    
S0218         0.76230469    9.5898155     11.590079    
S0219         0.84284983    9.7444496     11.394619    
S0220         0.9685235     9.9307716     11.244563    
S0221         1.1103664     10.087149     11.08252     
S0222         1.2545473     10.218993     10.919203    
S0223         1.4066583     10.323226     10.762591    
S0224         1.5607487     10.411131     10.605843    
S0225         1.7274845     10.488335     10.442636    
S0226         1.8718153     10.580987     10.243015    
S0227         1.9281412     10.685462     10.006777    
S0228         1.9019426     10.750925     9.7924347    
S0229         1.6941528     10.915057     9.5190399    
S0230         1.327399      11.016798     9.326799     
S0231         0.95700979    11.082639     9.1915176    
S0232         0.60672588    11.133658     9.0730148    
S0233         0.25841203    11.157514     8.999369     
S0234         -0.083183861  11.179307     8.9086716    
S0235         -0.42688646   11.203359     8.7733955    
S0236         -0.77842526   11.191288     8.7023972    
S0237         -1.1360407    11.151548     8.6870659    
S0238         -1.4878675    11.101614     8.6535645    
S0239         -1.8416889    11.044022     8.6712967    
S0240         -2.1951622    10.985424     8.7041901    
S0241         -2.5469482    10.926086     8.759938     
S0242         -2.8968248    10.865334     8.8348747    
S0243         -3.2530708    10.799825     8.8994713    
S0244         -3.6157066    10.732657     8.9645683    
S0245         -3.9683201    10.665041     9.0778938    
S0246         -4.315506     10.591537     9.2189659    
S0247         -4.671426     10.498739     9.4742058    
S0248         -5.0057926    10.375346     9.6763023    
S0249         -5.2999031    10.208146     9.8833565    
S0250         -5.5748951    9.9988235     10.08344     
S0251         -5.8103958    9.7444603     10.316159    
S0252         -5.9838352    9.4438995     10.603808    
S0253         -6.1866951    9.1122322     10.945851    
S0254         -6.1788902    8.7155396     11.351723    
S0255         9.3881035     9.6293091     7.5889053    
S0256         9.3479546     9.3211418     7.8395317    
S0257         9.286412      9.0178284     8.0956947    
S0258         9.1843864     8.7171867     8.3512184    
S0259         9.0289673     8.4123894     8.5944588    
S0260         8.8384697     8.1014503     8.8372437    
S0261         8.6285484     7.7708435     9.089743     
S0262         8.2618248     7.4502846     9.2319786    
S0263         7.8676506     7.1479378     9.3837593    
S0264         7.4477844     6.7733398     9.5743011    
S0265         6.9984467     6.4507874     9.7235168    
S0266         6.5443642     6.1604641     9.8438789    
S0267         6.0908173     5.8973106     9.9424805    
S0268         5.6350163     5.6648014     10.014509    
S0269         5.1782761     5.4617088     10.063094    
S0270         4.7246712     5.2809395     10.102837    
S0271         4.2743652     5.1193382     10.139564    
S0272         3.8264229     4.9754021     10.172922    
S0273         3.2829357     4.7961979     10.183588    
S0274         2.739905      4.6343414     10.172891    
S0275         2.2011221     4.4794865     10.156039    
S0276         1.6655233     4.3348839     10.128497    
S0277         1.132972      4.2017506     10.089036    
S0278         0.60393548    4.0771832     10.040794    
S0279         0.078011554   3.9640156     9.9807487    
S0280         -0.44451027   3.8594967     9.9116196    
S0281         -0.96309967   3.7558372     9.8409927    
S0282         -1.4574598    3.6648914     9.7750443    
S0283         -1.9733097    3.578701      9.6879593    
S0284         -2.5104448    3.4918396     9.5847893    
S0285         -3.0690882    3.4034107     9.4660713    
S0286         -3.6493309    3.3154163     9.3299507    
S0287         -4.2508812    3.2316238     9.1733818    
S0288         -4.8754398    3.1356329     9.0094887    
S0289         -5.5194046    3.0599939     8.8124382    
S0290         -6.1841347    2.9883993     8.5953293    
S0291         -6.7550781    2.9242794     8.3991814    
S0292         -7.3038055    2.8688997     8.2168907    
S0293         -7.8298317    2.8248611     8.0463684    
S0294         -8.3332832    2.7913696     7.8882355    
S0295         -8.813694     2.7705217     7.740773     
S0296         -9.2717934    2.7589705     7.6067375    
S0297         -9.7063919    2.7623383     7.4815971    
S0298         -10.120382    2.7673208     7.376136     
S0299         -10.512931    2.7771215     7.2875336    
S0300         -10.820481    2.767659      7.197686     
S0301         -11.154829    2.7668636     7.1064529    
S0302         -11.517539    2.7664412     7.0209831    
S0303         -11.907442    2.7725063     6.9363228    
S0304         -12.325182    2.7819977     6.8552597    
S0305         -12.768929    2.8041779     6.7693764    
S0306         -13.239734    2.83367       6.6834496    
S0307         -13.737363    2.8714725     6.5965431    
S0308         -14.261612    2.9181643     6.5081337    
S0309         -14.692273    2.9866653     6.4608673    
S0310         -15.119025    3.0486917     6.3917088    
S0311         -15.541908    3.1061646     6.2981583    
S0312         -15.962688    3.1689972     6.1736465    
S0313         -16.387425    3.2446362     6.0165432    
S0314         -16.816669    3.3533257     5.8128792    
S0315         -17.248215    3.5083988     5.5520985    
S0316         -17.662056    3.7158932     5.217543     
S0317         15.89101      -0.57257366   7.7460236    
S0318         15.542094     -0.58618155   7.8276642    
S0319         15.194237     -0.61293545   7.9460754    
S0320         14.832655     -0.62315407   8.0499924    
S0321         14.459673     -0.61349063   8.1370438    
S0322         14.079263     -0.58893833   8.216832     
S0323         13.692261     -0.54905181   8.287912     
S0324         13.303322     -0.51110888   8.3811119    
S0325         12.908995     -0.46231456   8.4733139    
S0326         12.591885     -0.44558611   8.5178429    
S0327         12.251754     -0.42621093   8.5796356    
S0328         11.886597     -0.39466283   8.6379669    
S0329         11.495778     -0.34488089   8.6763634    
S0330         11.080979     -0.28751972   8.7204353    
S0331         10.643        -0.22815049   8.7871017    
S0332         10.180678     -0.15768151   8.8524261    
S0333         9.6923752     -0.068733412  8.892247     
S0334         9.1793892     0.029502669   8.9331329    
S0335         8.6787354     0.090262491   8.9588737    
S0336         8.1805542     0.14733717    8.9796051    
S0337         7.6843971     0.19925797    8.9998611    
S0338         7.1897842     0.2478337     9.0137665    
S0339         6.697287      0.29704132    9.0082947    
S0340         6.2062126     0.34119885    9.0023483    
S0341         5.7178364     0.38612516    8.9759865    
S0342         5.2309708     0.42685122    8.9463181    
S0343         4.7455986     0.46399999    8.9117981    
S0344         4.2523746     0.46617293    8.8578018    
S0345         3.7456497     0.4713264     8.7993896    
S0346         3.2266914     0.48108745    8.728624     
S0347         2.6935642     0.49224687    8.6600014    
S0348         2.1460951     0.50474157    8.5938393    
S0349         1.5861825     0.52131853    8.5178505    
S0350         1.012114      0.53948755    8.4430641    
S0351         0.42420793    0.5595603     8.36763      
S0352         -0.17611625   0.58441162    8.2813835    
S0353         -0.75347056   0.59698358    8.2045212    
S0354         -1.3360369    0.6059052     8.1197189    
S0355         -1.9233793    0.61177278    8.0243774    
S0356         -2.5167028    0.61239662    7.9266441    
S0357         -3.1162752    0.60773625    7.8275635    
S0358         -3.7208168    0.59966683    7.7192581    
S0359         -4.329731     0.58847818    7.5990356    
S0360         -4.9449799    0.57210402    7.4776176    
S0361         -5.5656982    0.55152054    7.3501717    
S0362         -6.1770039    0.55501471    7.2243034    
S0363         -6.7793098    0.55004501    7.0872925    
S0364         -7.3697884    0.53655567    6.9281708    
S0365         -7.9532997    0.5140759     6.7666908    
S0366         -8.5283295    0.48299303    6.5960365    
S0367         -9.0939674    0.44318023    6.4129944    
S0368         -9.6485771    0.39429755    6.2133724    
S0369         -10.198182    0.33735795    6.0136246    
S0370         -10.734547    0.27104328    5.7922432    
S0371         -11.349207    0.23634715    5.5121593    
S0372         -11.925043    0.16839706    5.2270283    
S0373         -12.464499    0.065913028   4.9471706    
S0374         -12.972714    -0.072226083  4.6796192    
S0375         -13.442952    -0.24509993   4.3990604    
S0376         -13.864412    -0.45142393   4.0874008    
S0377         -14.293054    -0.69205461   3.7911915    
S0378         -14.688841    -0.96284084   3.4452099    
S0379         -18.033968    3.7051647     4.7147293    
S0380         -18.215176    3.4798298     4.7055626    
S0381         -18.386743    3.2518082     4.6834564    
S0382         -18.556119    3.0265343     4.6565071    
S0383         -18.722678    2.7987345     4.6281673    
S0384         -18.846095    2.5366932     4.5633202    
S0385         -18.936078    2.2477127     4.4661106    
S0386         -18.986874    1.9425678     4.3263088    
S0387         -19.000192    1.4028451     3.9865086    
S0388         -18.838853    1.2589954     3.7761978    
S0389         -18.657945    1.1288431     3.6410076    
S0390         -18.498186    0.97509909    3.560622     
S0391         -18.308904    0.83172007    3.5148483    
S0392         -18.015686    0.78703499    3.5213085    
S0393         -17.751653    0.69401827    3.5556652    
S0394         -17.466461    0.59017506    3.6227398    
S0395         -17.139543    0.49340286    3.7305664    
S0396         -16.806273    0.42990041    3.6675667    
S0397         -16.477678    0.389663      3.6093876    
S0398         -16.166226    0.35708473    3.5464706    
S0399         -15.872859    0.29804721    3.4760494    
S0400         -15.584152    0.20136073    3.398455     
S0401         -15.270958    0.052158916   3.3157948    
S0402         -14.954254    -0.2521518    3.2349377    
S0403         -14.916141    -0.79942813   3.1530514    
S0404         -15.035385    -1.5325157    3.4607109    
S0405         -15.389598    -1.7918972    3.8208778    
S0406         -15.841846    -1.9920155    4.0169857    
S0407         -16.2595      -2.1613764    4.0991516    
S0408         -16.618214    -2.3464262    4.1539509    
S0409         -16.948772    -2.5452673    4.178878     
S0410         -17.258702    -2.7681559    4.1894691    
S0411         -17.559789    -2.9959101    4.1515316    
S0412         -17.843425    -3.2454617    4.0870132    
S0413         -18.280455    -3.3588631    4.1294987    
S0414         -18.706956    -3.4233341    4.0942608    
S0415         -19.099411    -3.435854     4.0038803    
S0416         -19.461432    -3.4421547    3.9002686    
S0417         -19.786716    -3.3990826    3.7609512    
S0418         -20.061555    -3.2246677    3.5753841    
S0419         -20.368234    -3.2519009    3.4381042    
S0420         -20.652713    -3.3259075    3.2658234    
S0421         -20.892715    -3.3466492    3.0447689    
S0422         -21.214143    -3.3461285    2.9991461    
S0423         -21.521196    -3.3383984    2.9964508    
S0424         -21.814975    -3.3372009    3.0325115    
S0425         -22.0959      -3.3362209    3.1082621    
S0426         -22.364476    -3.3404362    3.2239811    
S0427         -22.618033    -3.3242268    3.3861179    
S0428         -22.857188    -3.2967083    3.5920128    
S0429         -23.082326    -3.2624302    3.8408062    
S0430         -23.29313     -3.1973734    4.1235001    
S0431         -23.57774     -3.0656528    4.4122887    
S0432         -23.824377    -2.9228239    4.707692     
S0433         -24.035143    -2.7883223    5.0134499    
S0434         -24.209793    -2.6528589    5.3268417    
S0435         -24.353659    -2.5255474    5.6492901    
S0436         -24.456897    -2.3810602    5.977277     
S0437         -24.540053    -2.2432798    6.3164532    
S0438         -24.593288    -2.0873987    6.6645622    
S0439         -24.442018    -1.6790131    6.9681244    
S0440         -24.361253    -1.4391031    6.9620613    
S0441         -24.268248    -1.2008741    6.9766747    
S0442         -24.274741    -1.0324157    7.0655533    
S0443         -24.300673    -0.90001726   7.1910606    
S0444         -24.311421    -0.7665062    7.332003     
S0445         -24.288803    -0.61755781   7.4836166    
S0446         -24.256871    -0.47793031   7.662014     
S0447         -24.218167    -0.20014319   7.9940514    
S0448         -24.231178    -0.03854371   8.0973633    
S0449         -24.254135    0.12580786    8.1811134    
S0450         -24.294849    0.29185429    8.2470421    
S0451         -24.350348    0.46087437    8.2945229    
S0452         -24.411552    0.6373105     8.3212837    
S0453         -24.515366    0.8024065     8.3432297    
S0454         -24.658977    0.95644407    8.3552711    
S0455         -25.052113    1.5301915     8.0638451    
S0456         -25.257967    1.8826828     7.7771637    
S0457         -25.439418    2.1941919     7.4866135    
S0458         -25.63721     2.494454      7.1930733    
S0459         -25.625748    2.7428038     6.8820122    
S0460         -25.579651    2.9659267     6.5647995    
S0461         -25.423715    3.1274038     6.2397121    
S0462         -25.22975     3.2711689     5.9074215    
S0463         -25.001031    3.435994      5.5615303    
S0464         -24.71084     3.6013798     5.2091896    
S0465         -24.396329    3.764323      4.8904881    
S0466         -24.059451    3.9301247     4.6063065    
S0467         -23.702255    4.1064331     4.3565849    
S0468         -23.31098     4.2660938     4.1417603    
S0469         -22.891425    4.4221699     3.9606098    
S0470         -22.439754    4.5649521     3.8134567    
S0471         -21.956166    4.6926392     3.7010593    
S0472         -21.437897    4.7857567     3.63078      
S0473         -20.977054    4.8714092     3.6254219    
S0474         -20.53735     4.9175835     3.6491932    
S0475         -20.116661    4.9404976     3.7011684    
S0476         -19.708856    4.9304394     3.7833481    
S0477         -19.306514    4.8801189     3.8940868    
S0478         -18.902606    4.7689621     4.0327126    
S0479         -18.499818    4.5697109     4.2030861    
S0480         -18.10874     4.2774544     4.4096752    
S0481         -19.081149    -2.2587942    14.03421     
S0482         -19.001289    -2.6549843    14.067368    
S0483         -18.876091    -2.9600819    14.037872    
S0484         -18.727644    -3.2345329    13.96801     
S0485         -18.637575    -3.5284164    13.926373    
S0486         -18.608841    -3.8295052    13.911998    
S0487         -18.605522    -4.129213     13.900858    
S0488         -18.673441    -4.420034     13.914229    
S0489         -18.769833    -4.7038132    13.928429    
S0490         -18.926482    -5.0387493    13.963501    
S0491         -19.17312     -5.2985695    14.001897    
S0492         -19.480945    -5.4328239    14.03345     
S0493         -19.73132     -5.5897762    14.040707    
S0494         -19.981931    -5.7023712    14.033487    
S0495         -20.227914    -5.7838287    14.011595    
S0496         -20.471877    -5.8319759    13.975923    
S0497         -20.712123    -5.8624279    13.924626    
S0498         -20.946617    -5.9029087    13.849251    
S0499         -21.330273    -5.9462738    13.892351    
S0500         -21.67093     -6.0240246    13.871608    
S0501         -21.961122    -6.1426723    13.789835    
S0502         -22.21201     -6.232515     13.658914    
S0503         -22.42897     -6.2749813    13.480879    
S0504         -22.610016    -6.2801735    13.253232    
S0505         -22.744669    -6.2698177    12.968793    
S0506         -22.880411    -6.1599812    12.657352    
S0507         -22.983072    -6.0293648    12.299088    
S0508         -23.124371    -5.9890682    12.07686     
S0509         -23.248228    -5.9466015    11.849129    
S0510         -23.37291     -5.8737518    11.62733     
S0511         -23.485631    -5.7849461    11.404224    
S0512         -23.560844    -5.7359352    11.160196    
S0513         -23.643787    -5.6258045    10.93168     
S0514         -23.70831     -5.4974144    10.703638    
S0515         -23.746721    -5.4234756    10.44993     
S0516         -23.778061    -5.3357761    10.194099    
S0517         -23.798586    -5.1906498    9.8573303    
S0518         -23.820137    -4.9993439    9.5670792    
S0519         -23.865179    -4.8326859    9.2887001    
S0520         -23.912724    -4.6407055    9.0483932    
S0521         -23.980493    -4.4532452    8.8289528    
S0522         -24.058586    -4.2550983    8.6394554    
S0523         -24.142747    -4.0438812    8.481321     
S0524         -24.237556    -3.8249084    8.3509117    
S0525         -24.359285    -3.6091267    8.2430786    
S0526         -24.461131    -3.4480415    8.2331665    
S0527         -24.543874    -3.2867714    8.2225288    
S0528         -24.618524    -3.121944     8.213707     
S0529         -24.651151    -2.9394217    8.2114944    
S0530         -24.673169    -2.7431936    8.213887     
S0531         -24.646095    -2.5279444    8.2222122    
S0532         -24.551785    -2.3029211    8.2354507    
S0533         -24.425516    -2.0691395    8.2531288    
S0534         -24.222929    -1.7165483    8.4702629    
S0535         -24.17419     -1.6168505    8.6827255    
S0536         -24.145619    -1.4853259    8.910714     
S0537         -24.099892    -1.3714913    9.1567039    
S0538         -24.02643     -1.3172997    9.4236687    
S0539         -23.95014     -1.2673243    9.7084602    
S0540         -23.887286    -1.1745128    10.007509    
S0541         -23.831403    -1.0651206    10.322169    
S0542         -23.775858    -0.96521301   10.654255    
S0543         -23.696379    -0.88278742   10.970271    
S0544         -23.588843    -0.86399841   11.288015    
S0545         -23.487091    -0.85425549   11.60402     
S0546         -23.394359    -0.82020769   11.920987    
S0547         -23.291022    -0.81056585   12.239211    
S0548         -23.17748     -0.84392729   12.556364    
S0549         -23.059183    -0.90692596   12.872217    
S0550         -22.934557    -0.95368729   13.193344    
S0551         -22.805975    -1.0521306    13.509952    
S0552         -22.455666    -1.1080764    13.75049     
S0553         -22.094189    -1.1595401    13.955626    
S0554         -21.722917    -1.2125245    14.117325    
S0555         -21.337448    -1.2524469    14.227386    
S0556         -20.940306    -1.3113235    14.285429    
S0557         -20.551218    -1.4577662    14.313354    
S0558         -20.139532    -1.5843107    14.282022    
S0559         -19.716507    -1.7381311    14.203978    
S0560         -20.502328    1.2316157     13.563953    
S0561         -20.743886    1.1882001     13.518233    
S0562         -20.968639    1.14432       13.461377    
S0563         -21.176128    1.1313645     13.388835    
S0564         -21.364726    1.1202071     13.304445    
S0565         -21.535806    1.1095727     13.207559    
S0566         -21.690895    1.0806008     13.101759    
S0567         -21.829015    1.0304131     12.990012    
S0568         -21.947827    0.97477207    12.870975    
S0569         -22.022461    0.91804171    12.636118    
S0570         -22.10087     0.88352928    12.406902    
S0571         -22.173914    0.83537092    12.186549    
S0572         -22.248956    0.80360146    11.971433    
S0573         -22.334962    0.81270466    11.76689     
S0574         -22.410947    0.79910583    11.565309    
S0575         -22.500264    0.83981676    11.377878    
S0576         -22.575848    0.84138546    11.188463    
S0577         -22.653177    0.84717274    11.005771    
S0578         -22.830067    0.86528959    10.885411    
S0579         -23.017656    0.88030138    10.742352    
S0580         -23.214005    0.91178656    10.580859    
S0581         -23.414833    0.95981941    10.402235    
S0582         -23.616641    1.021447      10.206373    
S0583         -23.834023    1.0228803     9.977491     
S0584         -24.060852    1.0161735     9.7262238    
S0585         -24.306186    0.97710428    9.4481468    
S0586         -24.657895    1.219052      8.9269974    
S0587         -24.779916    1.3920931     8.7554115    
S0588         -24.888379    1.5642136     8.6524933    
S0589         -25.002072    1.731131      8.6112473    
S0590         -25.090854    1.9173771     8.6440331    
S0591         -25.224124    2.1082384     8.726519     
S0592         -25.263091    2.3357609     8.9090416    
S0593         -25.170619    2.5542824     9.1979156    
S0594         -25.131946    2.7737349     9.5329926    
S0595         -25.106496    3.0057619     9.7414268    
S0596         -25.110085    3.2422028     9.9453232    
S0597         -25.089665    3.4676556     10.155544    
S0598         -25.103285    3.6860573     10.366403    
S0599         -25.108528    3.8960484     10.582819    
S0600         -25.103192    4.1009304     10.804105    
S0601         -25.081552    4.3022171     11.029744    
S0602         -25.026099    4.4914997     11.259893    
S0603         -24.938036    4.6513577     11.495287    
S0604         -24.964673    4.6234997     11.810079    
S0605         -24.964027    4.6073284     12.109219    
S0606         -24.940575    4.6160843     12.392564    
S0607         -24.88342     4.6362892     12.660652    
S0608         -24.793463    4.6678635     12.913417    
S0609         -24.669574    4.7028416     13.150879    
S0610         -24.517468    4.7647686     13.372777    
S0611         -24.332011    4.8280998     13.579312    
S0612         -24.110152    4.8717106     13.770874    
S0613         -23.797078    4.926123      13.860745    
S0614         -23.482416    4.998296      13.918254    
S0615         -23.158163    5.0527599     13.947946    
S0616         -22.826628    5.0993847     13.948582    
S0617         -22.490472    5.1548092     13.916493    
S0618         -22.145639    5.2280983     13.854472    
S0619         -21.785127    5.2680023     13.773936    
S0620         -21.415396    5.2850956     13.668208    
S0621         -21.063852    5.2439537     13.510272    
S0622         -20.829915    5.1097355     13.600285    
S0623         -20.594337    4.9856865     13.683112    
S0624         -20.37124     4.8454845     13.744061    
S0625         -20.169272    4.6765015     13.77355     
S0626         -19.962062    4.5243855     13.79949     
S0627         -19.752956    4.3813713     13.818092    
S0628         -19.552539    4.2309971     13.818497    
S0629         -19.365335    4.0686985     13.797238    
S0630         -19.17361     3.917358      13.770358    
S0631         -18.756047    3.5617455     13.713554    
S0632         -18.614615    3.0094933     13.530336    
S0633         -18.794836    2.5837992     13.392255    
S0634         -18.941051    2.2674925     13.334775    
S0635         -19.139479    2.0344566     13.324965    
S0636         -19.36972     1.8490456     13.346857    
S0637         -19.577229    1.60776       13.389528    
S0638         -19.876758    1.4298993     13.47173     
