# Supplementary material for: Interspecific variation in the limb long bones among modern rhinoceroses—extent and drivers
Source: PeerJ. 2019 Sep 26;7:e7647. doi: 10.7717/peerj.7647 (PMC6766374; doi:10.7717/peerj.7647)
Supplement: Supplemental Information 9 [file peerj-07-7647-s009.zip › Femur/Diceros_bicornis_50002045_Femur.pts]

Version 1.0
639
S0000        -6.5640945   6.5934486    7.2283844   
S0001        -7.6175262   3.6146931    0.86164703  
S0002        -7.6949554   2.7492731    2.0584389   
S0003        -2.182287    2.2408159    2.7888123   
S0004        -3.75215     4.1203297    0.29576111  
S0005        0.98343506   6.9410851    8.506636    
S0006        -5.8888599   -1.8957548   9.3681992   
S0007        -9.0683777   -0.41111627  6.4690277   
S0008        -2.5627911   -7.8570831   5.5594635   
S0009        4.2313972    -7.1615715   6.041732    
S0010        11.499089    3.0719265    2.1177452   
S0011        18.171538    1.7556265    4.150901    
S0012        25.610495    -15.155861   5.4079758   
S0013        27.667621    -10.749274   2.3207657   
S0014        28.446442    -7.385762    2.7537949   
S0015        31.825552    -2.9776712   5.3261806   
S0016        27.035944    -3.8729984   11.989595   
S0017        27.623743    -6.6334862   12.344583   
S0018        22.892743    -8.7092316   13.669164   
S0019        32.550906    -11.74521    10.235448   
S0020        32.421906    -9.9884636   9.1949905   
S0021        34.144809    -7.6797562   8.6511009   
S0022        33.815598    -7.4269325   7.6547256   
S0023        33.516156    -3.9996685   6.8397247   
S0024        33.18183     -5.5948292   9.578479    
S0025        32.757745    -8.5281723   6.680954    
S0026        31.751508    -10.965337   7.6479858   
S0027        -7.5425156   2.7313683    1.8158602   
S0028        -7.3735184   2.7385475    1.5914125   
S0029        -7.1916588   2.784285     1.3925893   
S0030        -7.0095215   2.8060835    1.2055508   
S0031        -6.8180344   2.8531961    1.0426763   
S0032        -6.617971    2.9328438    0.91134396  
S0033        -6.4109955   3.0037495    0.7940949   
S0034        -6.1954746   3.0759153    0.69342861  
S0035        -5.9802078   3.1036022    0.57147145  
S0036        -5.7550591   3.1705999    0.48879271  
S0037        -5.5290768   3.2285671    0.4112462   
S0038        -5.3045364   3.2541428    0.27856781  
S0039        -5.0649876   3.3422146    0.21947608  
S0040        -4.8171856   3.4527683    0.18287125  
S0041        -4.5595367   3.5831814    0.15950025  
S0042        -4.2908569   3.7377728    0.15776548  
S0043        -4.01464     3.9182133    0.19170755  
S0044        -3.6512604   4.5152817    0.42167768  
S0045        -3.5661015   4.8932789    0.64445658  
S0046        -3.4730446   5.2358681    0.90552683  
S0047        -3.3665302   5.5417881    1.1913616   
S0048        -3.2642075   5.7925808    1.5213147   
S0049        -3.126165    6.0451996    1.8503868   
S0050        -2.9173952   6.3385921    2.1440119   
S0051        -2.683194    6.6146683    2.4530098   
S0052        -2.413751    6.8733284    2.7636145   
S0053        -2.1871395   7.1046303    3.0316391   
S0054        -1.9574318   7.3214828    3.2971779   
S0055        -1.7729263   7.4745102    3.6103153   
S0056        -1.60986     7.5775681    3.9369205   
S0057        -1.4362673   7.665731     4.2463642   
S0058        -1.2310899   7.7549278    4.5294395   
S0059        -1.033398    7.8076752    4.818224    
S0060        -0.86420593  7.8185654    5.1211018   
S0061        -0.69569917  7.807029     5.4209255   
S0062        -0.62126169  7.8568108    5.757037    
S0063        -0.35198932  7.8958565    6.0125126   
S0064        -0.090566313 7.9051895    6.2730343   
S0065        0.14818588   7.8733795    6.5584572   
S0066        0.39019103   7.8069641    6.8594048   
S0067        0.6361834    7.6972092    7.1920731   
S0068        0.86150179   7.5223076    7.584639    
S0069        0.93644772   7.2464127    8.0515907   
S0070        0.71740665   6.7462143    8.7331657   
S0071        0.19892867   6.5500038    8.8801208   
S0072        -0.31309161  6.3905762    8.9703804   
S0073        -0.83198586  6.3051105    8.9589691   
S0074        -1.2877153   6.1640106    8.9856529   
S0075        -1.7411198   6.0358486    8.9696342   
S0076        -2.1893789   5.9088001    8.9223961   
S0077        -2.6333988   5.7750111    8.8548798   
S0078        -3.0730125   5.6283257    8.7907364   
S0079        -3.4238228   5.4385822    8.7570404   
S0080        -3.7758133   5.2092354    8.7798004   
S0081        -4.1248093   4.9366207    8.8721542   
S0082        -4.4896774   4.6770271    8.8908844   
S0083        -4.8671936   4.4235935    8.8502007   
S0084        -5.2524727   4.1662239    8.7743866   
S0085        -5.6389168   3.9093338    8.6433914   
S0086        -6.0447685   3.6188198    8.5791862   
S0087        -6.4627594   3.3265587    8.4776581   
S0088        -6.8276443   3.3139702    8.2512581   
S0089        -7.1331291   3.3015049    7.9669952   
S0090        -7.4409866   3.2774734    7.7063736   
S0091        -7.6896568   3.2517342    7.3950127   
S0092        -7.9134087   3.220488     7.0672058   
S0093        -8.0864365   3.1844082    6.7065147   
S0094        -8.2280861   3.1430948    6.3248325   
S0095        -8.3134842   3.0960461    5.9140335   
S0096        -8.3958427   3.0448538    5.488504    
S0097        -8.4724823   2.9507364    5.1681549   
S0098        -8.3913757   2.8822451    4.8354519   
S0099        -8.3208397   2.8350334    4.4970543   
S0100        -8.3199707   2.7735977    4.1187908   
S0101        -8.2260567   2.751214     3.7439743   
S0102        -8.0480873   2.7950945    3.3765812   
S0103        -7.8902313   2.8473621    2.9719349   
S0104        -7.7874237   2.8378523    2.5197279   
S0105        -9.0477196   -0.37781377  6.8946556   
S0106        -8.982872    -0.42724266  7.3035973   
S0107        -8.9254532   -0.50658836  7.6914063   
S0108        -8.8752342   -0.6166194   8.0589996   
S0109        -8.844915    -0.74095178  8.4145004   
S0110        -8.787574    -0.94205599  8.7297966   
S0111        -8.7549713   -1.1531407   9.0345795   
S0112        -8.736676    -1.3781837   9.3342751   
S0113        -8.7208702   -1.6239655   9.6304512   
S0114        -8.4864342   -1.7468201   9.782415    
S0115        -8.2311737   -1.8731325   9.9113411   
S0116        -7.9554054   -1.99286     10.029418   
S0117        -7.6572289   -2.1152697   10.127452   
S0118        -7.3362984   -2.2453976   10.199394   
S0119        -7.0040756   -2.4327326   10.183498   
S0120        -6.6484558   -2.5905096   10.186886   
S0121        -6.2424011   -2.6862432   10.25014    
S0122        -5.83629     -2.8486506   10.213544   
S0123        -5.762125    -3.2956036   10.404813   
S0124        -5.6892471   -3.7106079   10.578339   
S0125        -5.607708    -4.1056923   10.750877   
S0126        -5.5168297   -4.502203    10.916573   
S0127        -5.4714504   -4.9260056   10.978193   
S0128        -5.4460278   -5.3588329   10.982082   
S0129        -5.4463661   -5.7975491   10.921217   
S0130        -5.4940292   -6.2284477   10.77431    
S0131        -5.5085419   -6.6846809   10.635255   
S0132        -5.5159603   -7.2277855   10.280083   
S0133        -5.5570721   -7.7024429   9.8880676   
S0134        -5.6368706   -8.088665    9.46549     
S0135        -5.7380215   -8.3911278   9.0336235   
S0136        -5.8205948   -8.6558502   8.6168808   
S0137        -5.8800838   -8.899704    8.2094292   
S0138        -5.9360027   -9.102578    7.7973869   
S0139        -6.0172638   -9.2126961   7.3775391   
S0140        -6.1077484   -9.2499985   6.9591187   
S0141        -6.4737877   -9.3233925   6.6256378   
S0142        -6.8123085   -9.3249191   6.3129036   
S0143        -7.1135216   -9.2731171   6.0242264   
S0144        -7.3661919   -9.2051018   5.7341198   
S0145        -7.5840393   -9.0747299   5.4746349   
S0146        -7.7571999   -8.9229431   5.2095211   
S0147        -7.8915604   -8.725975    4.9597004   
S0148        -7.9925079   -8.4335403   4.7866337   
S0149        -8.044017    -8.1788429   4.5322098   
S0150        -8.1793533   -7.9733261   4.3703815   
S0151        -8.2492867   -7.7702545   4.2273445   
S0152        -8.2614265   -7.6028618   4.0733139   
S0153        -8.2151154   -7.4557327   3.9249874   
S0154        -8.111451    -7.3355743   3.7760387   
S0155        -7.9397049   -7.2103409   3.6516785   
S0156        -7.7083321   -7.1265244   3.508622    
S0157        -7.4038704   -7.0087936   3.4170387   
S0158        -7.0462112   -6.8696266   3.3819454   
S0159        -7.0120079   -6.5728584   3.2216152   
S0160        -6.9867195   -6.2713036   3.0693024   
S0161        -6.9642075   -5.9790043   2.8873505   
S0162        -6.9555611   -5.6617119   2.7283089   
S0163        -6.9625076   -5.3202335   2.5909962   
S0164        -6.9859421   -4.9495758   2.4912676   
S0165        -7.017688    -4.5458511   2.455179    
S0166        -7.0546959   -4.1234108   2.4451813   
S0167        -7.122184    -3.6894817   2.4072557   
S0168        -7.2528648   -3.3297943   2.4767967   
S0169        -7.3949608   -2.9863794   2.5533852   
S0170        -7.537088    -2.665556    2.6745653   
S0171        -7.6839333   -2.3726419   2.8350998   
S0172        -7.8395027   -2.0990391   3.0118729   
S0173        -7.9989769   -1.8516657   3.2204311   
S0174        -8.1599815   -1.6290672   3.4572582   
S0175        -8.3413918   -1.3995255   3.678352    
S0176        -8.5380669   -1.1870568   3.9217171   
S0177        -8.6572815   -1.0984604   4.1584251   
S0178        -8.6791504   -1.0427138   4.4479382   
S0179        -8.7904488   -0.93973389  4.68339     
S0180        -8.9439896   -0.82627344  4.92528     
S0181        -8.9877869   -0.74492097  5.2115158   
S0182        -9.0441139   -0.65532303  5.5048634   
S0183        -9.0583145   -0.57753472  5.8147053   
S0184        -9.0970871   -0.4762311   6.133017    
S0185        -2.3450584   -7.8685844   5.6193001   
S0186        -2.1200251   -7.876931    5.6806637   
S0187        -1.8906815   -7.9000481   5.7516747   
S0188        -1.6535746   -7.9193336   5.8241165   
S0189        -1.4064172   -7.9169495   5.8886623   
S0190        -1.1542825   -7.9280487   5.9624374   
S0191        -0.89614     -7.9452332   6.0426979   
S0192        -0.63091164  -7.9606804   6.1252651   
S0193        -0.35887671  -7.9756912   6.2109959   
S0194        -0.051711237 -8.003756    6.3388855   
S0195        0.23585823   -8.06502     6.4797546   
S0196        0.51669288   -8.1287819   6.6128563   
S0197        0.79433284   -8.155545    6.6949409   
S0198        1.0643551    -8.1376717   6.7166031   
S0199        1.3267962    -8.1007515   6.7054573   
S0200        1.5741375    -8.0087646   6.6334694   
S0201        1.8222551    -7.9360016   6.5618591   
S0202        2.0723871    -7.8717155   6.4672684   
S0203        2.3010046    -7.8067604   6.4148491   
S0204        2.5315294    -7.7380013   6.3601997   
S0205        2.7705677    -7.681691    6.3190407   
S0206        3.0091551    -7.6119064   6.272868    
S0207        3.2542446    -7.5448502   6.238258    
S0208        3.4932549    -7.4541145   6.1833981   
S0209        3.7354027    -7.3599037   6.1312092   
S0210        3.9814144    -7.262616    6.0838924   
S0211        11.458009    3.3222218    2.077562    
S0212        11.386662    3.5761497    2.0811819   
S0213        11.417384    3.8294777    2.1966503   
S0214        11.438477    4.0754055    2.3037714   
S0215        11.40614     4.3193943    2.4022362   
S0216        11.441831    4.5485584    2.5342337   
S0217        11.377551    4.7838902    2.6628138   
S0218        11.063767    5.0694679    2.7887411   
S0219        11.041563    5.2902351    2.9714951   
S0220        11.137288    5.4575504    3.1464451   
S0221        11.161418    5.6365421    3.3476616   
S0222        11.317204    5.7311543    3.6057003   
S0223        11.374876    5.8703941    3.8821377   
S0224        11.462209    5.9830791    4.2035126   
S0225        11.715372    5.9668968    4.5545765   
S0226        11.806494    6.0572193    4.9604435   
S0227        11.958194    6.0919018    5.412574    
S0228        12.156062    6.082497     5.8964016   
S0229        12.579263    6.0318729    6.215432    
S0230        13.051648    5.9199905    6.3973919   
S0231        13.490118    5.80541      6.5380569   
S0232        13.901338    5.6762753    6.6174881   
S0233        14.290118    5.5547108    6.6627457   
S0234        14.657751    5.4258827    6.6492043   
S0235        15.005835    5.2896523    6.5632385   
S0236        15.345186    5.1656944    6.4292526   
S0237        15.668076    5.0707493    6.4216133   
S0238        15.981772    4.9434582    6.4637924   
S0239        16.279411    4.8037632    6.4349472   
S0240        16.550308    4.6515644    6.3677902   
S0241        16.803682    4.494392     6.2953247   
S0242        17.04023     4.3315426    6.2092339   
S0243        17.235896    4.155365     6.0696465   
S0244        17.421892    3.9794098    5.928112    
S0245        17.639128    3.8051167    5.8334274   
S0246        17.825385    3.6171509    5.698473    
S0247        17.988165    3.4186081    5.5372688   
S0248        18.121947    3.2175255    5.3625935   
S0249        18.187613    3.018186     5.1692524   
S0250        18.237611    2.8153032    4.9898361   
S0251        18.240433    2.6112867    4.8167175   
S0252        18.213014    2.4037329    4.6557632   
S0253        18.195583    2.190131     4.4985851   
S0254        18.206903    1.9728487    4.3248585   
S0255        0.97205276   6.4676308    8.1042412   
S0256        1.1810923    6.0377728    7.7736511   
S0257        1.4520972    5.64146      7.5090988   
S0258        1.7654869    5.2768997    7.3130554   
S0259        2.0815697    4.9241943    7.1579094   
S0260        2.4160484    4.5862965    7.0492851   
S0261        2.7581514    4.2524128    6.9662506   
S0262        3.1034477    3.9131443    6.8783638   
S0263        3.4794674    3.5856789    6.8088142   
S0264        3.813237     3.341798     6.7594543   
S0265        4.1739941    3.0903435    6.7112236   
S0266        4.5639412    2.8336075    6.6695854   
S0267        4.9784241    2.5657829    6.6255524   
S0268        5.4281372    2.3006376    6.5989319   
S0269        5.8992558    2.0195726    6.5647682   
S0270        6.4011673    1.7353548    6.5395485   
S0271        6.9335724    1.4482761    6.5225632   
S0272        7.4959557    1.1583825    6.5132484   
S0273        8.0193153    0.88569231   6.5201515   
S0274        8.555864     0.62020879   6.5485474   
S0275        9.0961571    0.33973625   6.5758003   
S0276        9.6475784    0.060252321  6.6176979   
S0277        10.210412    -0.21702075  6.675769    
S0278        10.784411    -0.49210248  6.7501953   
S0279        11.368446    -0.76885257  6.836792    
S0280        11.964863    -1.0363729   6.9477028   
S0281        12.571298    -1.3033801   7.0731361   
S0282        13.082901    -1.5183456   7.1799164   
S0283        13.597128    -1.7283962   7.2904861   
S0284        14.114983    -1.9264536   7.4115913   
S0285        14.635703    -2.1172323   7.5382988   
S0286        15.159651    -2.2968313   7.6740471   
S0287        15.686024    -2.471624    7.8131165   
S0288        16.214639    -2.6451065   7.9526611   
S0289        16.745828    -2.8163975   8.0935349   
S0290        17.280055    -2.97859     8.2416794   
S0291        17.891936    -3.1469624   8.4159897   
S0292        18.460219    -3.2951942   8.5843246   
S0293        18.98472     -3.4426285   8.7287392   
S0294        19.46559     -3.5668221   8.8701462   
S0295        19.902742    -3.6778168   8.9991295   
S0296        20.296318    -3.780941    9.1107048   
S0297        20.646223    -3.8690208   9.2116524   
S0298        20.952431    -3.9424286   9.3015747   
S0299        21.214954    -4.0020493   9.3796295   
S0300        21.58371     -4.0899246   9.4999619   
S0301        21.952623    -4.1688084   9.6166267   
S0302        22.320216    -4.2245422   9.7402641   
S0303        22.688181    -4.2769119   9.855574    
S0304        23.055775    -4.3186329   9.9682907   
S0305        23.424036    -4.3565704   10.073072   
S0306        23.793176    -4.3899319   10.170123   
S0307        24.160165    -4.4032646   10.272594   
S0308        24.528201    -4.413081    10.366467   
S0309        24.775761    -4.4051586   10.433096   
S0310        25.030983    -4.393227    10.518742   
S0311        25.300388    -4.3816654   10.621693   
S0312        25.581854    -4.359568    10.751529   
S0313        25.874957    -4.3242184   10.908923   
S0314        26.174289    -4.2666428   11.100002   
S0315        26.456903    -4.1551949   11.35926    
S0316        26.717322    -3.9876461   11.703575   
S0317        -5.4862625   -1.9639132   9.1554596   
S0318        -5.098489    -2.0645348   8.92733     
S0319        -4.6929901   -2.1371286   8.7581314   
S0320        -4.2816677   -2.2039513   8.6271049   
S0321        -3.8654057   -2.266316    8.5357635   
S0322        -3.4537674   -2.3418753   8.4508476   
S0323        -3.0451904   -2.4280823   8.3724228   
S0324        -2.6369036   -2.5201265   8.3084419   
S0325        -2.2287472   -2.6183483   8.2583893   
S0326        -1.707193    -2.7251614   8.2006958   
S0327        -1.1970133   -2.8318153   8.127713    
S0328        -0.69005442  -2.9232872   8.0832832   
S0329        -0.19323158  -3.0113167   8.0279892   
S0330        0.2962858    -3.0910948   7.9776306   
S0331        0.77947497   -3.1615414   7.9400597   
S0332        1.2549633    -3.2244354   7.9054642   
S0333        1.7231327    -3.2792683   7.876796    
S0334        2.1830967    -3.327364    7.8443199   
S0335        2.5706841    -3.4247295   7.8412445   
S0336        2.9983955    -3.5231659   7.8298386   
S0337        3.467432     -3.6206821   7.8240807   
S0338        3.9776859    -3.7166416   7.8307564   
S0339        4.5288677    -3.8114632   7.8481903   
S0340        5.1212181    -3.9060268   7.8641609   
S0341        5.7545052    -3.9995445   7.8905212   
S0342        6.4288712    -4.092329    7.9220451   
S0343        7.1444099    -4.1842598   7.9555954   
S0344        7.5041595    -4.2184513   7.97687     
S0345        7.9302826    -4.2751984   8.0046791   
S0346        8.4227997    -4.3545029   8.0436958   
S0347        8.9820549    -4.4561325   8.0920166   
S0348        9.60821      -4.579966    8.1504524   
S0349        10.299847    -4.7269627   8.2301529   
S0350        11.059495    -4.8953709   8.3132317   
S0351        11.883945    -5.0874172   8.4201447   
S0352        12.771178    -5.3046097   8.5574875   
S0353        13.210513    -5.4061871   8.62995     
S0354        13.669318    -5.5119545   8.7126709   
S0355        14.145793    -5.6234596   8.8128914   
S0356        14.639339    -5.7412594   8.9317795   
S0357        15.152469    -5.8631489   9.060775    
S0358        15.684157    -5.9900337   9.2035423   
S0359        16.233176    -6.1227478   9.3635696   
S0360        16.800963    -6.2601418   9.5366356   
S0361        17.389554    -6.4013603   9.717424    
S0362        17.786635    -6.5263885   9.8487656   
S0363        18.184006    -6.6498405   9.9903755   
S0364        18.583286    -6.7710533   10.139284   
S0365        18.980357    -6.8917671   10.30378    
S0366        19.374974    -7.011998    10.483451   
S0367        19.769       -7.1309357   10.674706   
S0368        20.166141    -7.2472313   10.871635   
S0369        20.563194    -7.3621368   11.079758   
S0370        20.960416    -7.4755753   11.298624   
S0371        21.259219    -7.5727043   11.472353   
S0372        21.544096    -7.6758461   11.652982   
S0373        21.819969    -7.7865013   11.838074   
S0374        22.08589     -7.9079231   12.037986   
S0375        22.325131    -8.0436218   12.278233   
S0376        22.56243     -8.1942497   12.544516   
S0377        22.783118    -8.3626495   12.860526   
S0378        22.904814    -8.5398987   13.251318   
S0379        27.22634     -4.0796005   12.101678   
S0380        27.404312    -4.3270981   12.157174   
S0381        27.553699    -4.5884087   12.191072   
S0382        27.644598    -4.876355    12.257842   
S0383        27.745074    -5.170155    12.236372   
S0384        27.854764    -5.4889511   12.136473   
S0385        27.85062     -5.8742889   12.161975   
S0386        27.790472    -6.2887051   12.209621   
S0387        27.458014    -6.8804031   12.470277   
S0388        27.258325    -7.076889    12.61081    
S0389        27.022379    -7.2182838   12.747823   
S0390        26.779636    -7.339769    12.869853   
S0391        26.534875    -7.450795    12.984608   
S0392        26.231198    -7.4460716   13.085716   
S0393        25.969229    -7.5121277   13.192067   
S0394        25.693179    -7.5696304   13.29687    
S0395        25.392336    -7.6149498   13.394385   
S0396        25.025171    -7.6020805   13.618742   
S0397        24.679691    -7.632473    13.794432   
S0398        24.366876    -7.7294472   13.924924   
S0399        24.063844    -7.8125534   14.003157   
S0400        23.787071    -7.9366226   14.033951   
S0401        23.534535    -8.0910927   14.016341   
S0402        23.258055    -8.2369354   13.94511    
S0403        23.023447    -8.4467682   13.830113   
S0404        22.933591    -9.0239128   13.354987   
S0405        23.088359    -9.3647049   13.057011   
S0406        23.350444    -9.6760086   12.816672   
S0407        23.692918    -9.9266739   12.664262   
S0408        23.981035    -10.191191   12.518208   
S0409        24.288657    -10.439903   12.420312   
S0410        24.60932     -10.681608   12.368017   
S0411        24.8507      -11.01925    12.173676   
S0412        25.183261    -11.279455   12.125377   
S0413        25.528481    -11.423681   12.104205   
S0414        25.854489    -11.573736   12.078025   
S0415        26.175854    -11.702393   12.091242   
S0416        26.491156    -11.793444   12.144594   
S0417        26.795627    -11.859799   12.222961   
S0418        27.088589    -11.912598   12.32175    
S0419        27.370908    -11.959135   12.440706   
S0420        27.643491    -11.995491   12.582914   
S0421        27.907846    -12.0383     12.744386   
S0422        28.163815    -12.031605   12.802252   
S0423        28.42446     -12.029688   12.841446   
S0424        28.68924     -12.048242   12.855417   
S0425        28.954147    -12.097302   12.836766   
S0426        29.222061    -12.157122   12.796092   
S0427        29.491071    -12.235207   12.729966   
S0428        29.761618    -12.329721   12.640671   
S0429        30.047113    -12.411772   12.54254    
S0430        30.339172    -12.503848   12.420663   
S0431        30.643863    -12.576888   12.151673   
S0432        30.916467    -12.649098   11.877245   
S0433        31.177893    -12.683685   11.610174   
S0434        31.432797    -12.667262   11.353278   
S0435        31.681152    -12.595987   11.106778   
S0436        31.928302    -12.492442   10.863302   
S0437        32.172543    -12.322885   10.630874   
S0438        32.400839    -12.079572   10.414099   
S0439        32.595789    -11.574718   10.173671   
S0440        32.581964    -11.372935   10.118058   
S0441        32.548257    -11.165285   10.058537   
S0442        32.511841    -10.959867   9.9830292   
S0443        32.493793    -10.763341   9.8706268   
S0444        32.483078    -10.570564   9.7293732   
S0445        32.463904    -10.375858   9.572773    
S0446        32.438345    -10.179742   9.3979805   
S0447        32.469815    -9.6465714   8.9701775   
S0448        32.566852    -9.3260262   8.7770668   
S0449        32.7255      -9.049955    8.6160271   
S0450        32.921765    -8.8040718   8.4988159   
S0451        33.120139    -8.5537476   8.4360977   
S0452        33.358966    -8.3291931   8.4142708   
S0453        33.618759    -8.1109184   8.4387123   
S0454        33.902408    -7.900219    8.5079582   
S0455        34.322946    -7.3975655   9.0339806   
S0456        34.403479    -7.1229843   9.4197609   
S0457        34.452289    -6.8551643   9.7867065   
S0458        34.379361    -6.6313263   10.149093   
S0459        34.234384    -6.4449776   10.490321   
S0460        34.044855    -6.2754726   10.809525   
S0461        33.811124    -6.114946    11.110521   
S0462        33.551456    -5.9393398   11.404218   
S0463        33.267767    -5.7403133   11.704678   
S0464        33.002869    -5.5836994   11.900676   
S0465        32.747211    -5.3891972   12.094196   
S0466        32.450244    -5.211002    12.253995   
S0467        32.136035    -5.02244     12.396421   
S0468        31.794656    -4.8350506   12.513634   
S0469        31.433701    -4.638512    12.612048   
S0470        31.047165    -4.4405697   12.686179   
S0471        30.633664    -4.2446812   12.734555   
S0472        30.190332    -4.0605247   12.755183   
S0473        29.864859    -3.9201717   12.667894   
S0474        29.539212    -3.7977795   12.586266   
S0475        29.20723     -3.7064156   12.503556   
S0476        28.87084     -3.6330734   12.420061   
S0477        28.527237    -3.5688908   12.339739   
S0478        28.16662     -3.5459774   12.266614   
S0479        27.788293    -3.5841484   12.199713   
S0480        27.412939    -3.725135    12.096882   
S0481        27.3117      -10.86619    2.286718    
S0482        27.032159    -11.054707   2.2163218   
S0483        26.797427    -11.255917   2.1670755   
S0484        26.579047    -11.462491   2.1391718   
S0485        26.456082    -11.711787   2.1082762   
S0486        26.357721    -11.971594   2.0919987   
S0487        26.231268    -12.239999   2.0949181   
S0488        26.206293    -12.542725   2.0963413   
S0489        26.179984    -12.86638    2.116654    
S0490        26.199857    -13.198479   2.2069672   
S0491        26.307803    -13.506265   2.2744226   
S0492        26.469986    -13.778586   2.3283106   
S0493        26.680609    -14.008383   2.3689753   
S0494        26.902374    -14.227438   2.408091    
S0495        27.155908    -14.425      2.4395758   
S0496        27.433945    -14.616647   2.4684286   
S0497        27.75708     -14.771843   2.4844852   
S0498        28.117288    -14.900171   2.4907536   
S0499        28.398129    -14.961403   2.6652626   
S0500        28.643262    -15.074246   2.8651197   
S0501        28.879013    -15.175972   3.0638491   
S0502        29.114087    -15.259839   3.2569115   
S0503        29.350821    -15.329114   3.4443405   
S0504        29.578888    -15.39917    3.6335255   
S0505        29.782602    -15.485934   3.834164    
S0506        29.928775    -15.619556   4.06735     
S0507        30.098322    -15.716881   4.2808292   
S0508        30.19491     -15.672453   4.4828526   
S0509        30.288138    -15.628304   4.6992367   
S0510        30.368317    -15.59481    4.9336418   
S0511        30.469348    -15.538077   5.1677589   
S0512        30.571768    -15.478748   5.4126656   
S0513        30.696307    -15.387172   5.6533489   
S0514        30.810931    -15.308951   5.9126949   
S0515        30.929642    -15.2311     6.184988    
S0516        31.058807    -15.142218   6.4645012   
S0517        31.140363    -14.969019   6.674749    
S0518        31.225223    -14.810323   6.8831718   
S0519        31.315091    -14.649921   7.0823753   
S0520        31.414172    -14.468469   7.2543266   
S0521        31.519641    -14.288281   7.4217453   
S0522        31.635419    -14.099719   7.5760963   
S0523        31.761942    -13.892993   7.7038445   
S0524        31.886368    -13.65293    7.7766136   
S0525        32.015918    -13.41443    7.8453682   
S0526        32.182217    -13.1244     7.8708733   
S0527        32.281998    -12.833612   7.8725876   
S0528        32.361612    -12.555954   7.8819344   
S0529        32.387875    -12.279395   7.8740448   
S0530        32.358044    -12.006837   7.851664    
S0531        32.290451    -11.734912   7.8188469   
S0532        32.170642    -11.464493   7.7726837   
S0533        32.0077      -11.185445   7.7128166   
S0534        31.815732    -11.068317   7.4134727   
S0535        31.85361     -11.151623   7.1662773   
S0536        31.898041    -11.169822   6.9107513   
S0537        31.940793    -11.138401   6.6522865   
S0538        31.954715    -11.09317    6.3846561   
S0539        31.949109    -11.019232   6.1089733   
S0540        31.925208    -10.912334   5.8256035   
S0541        31.87305     -10.790522   5.5287197   
S0542        31.786224    -10.68811    5.2099247   
S0543        31.800296    -10.694411   4.7089436   
S0544        31.755524    -10.726244   4.2439846   
S0545        31.641519    -10.780784   3.839616    
S0546        31.487662    -10.805105   3.4843552   
S0547        31.280096    -10.828438   3.1842733   
S0548        31.024783    -10.849873   2.9333488   
S0549        30.74072     -10.834187   2.713858    
S0550        30.425687    -10.742979   2.532337    
S0551        30.049332    -10.66639    2.4113487   
S0552        29.819949    -10.643559   2.2815901   
S0553        29.580219    -10.643539   2.1827183   
S0554        29.333624    -10.619615   2.114377    
S0555        29.078342    -10.612447   2.0743837   
S0556        28.815695    -10.585754   2.0660593   
S0557        28.541397    -10.571952   2.0937405   
S0558        28.254831    -10.596376   2.1540215   
S0559        27.954971    -10.628501   2.2547827   
S0560        28.643793    -7.5251221   2.8668533   
S0561        28.843246    -7.6528847   2.9386236   
S0562        28.986523    -7.8234566   3.0197989   
S0563        29.131433    -7.9735954   3.1155491   
S0564        29.311786    -8.0694862   3.1911263   
S0565        29.515558    -8.1210152   3.2435425   
S0566        29.734778    -8.1295044   3.2762703   
S0567        29.951981    -8.123719    3.3118366   
S0568        30.168939    -8.1330376   3.3517128   
S0569        30.356772    -8.171328    3.4417969   
S0570        30.531519    -8.2234146   3.5557674   
S0571        30.687677    -8.2986618   3.7027      
S0572        30.838715    -8.344133    3.8564892   
S0573        31.000528    -8.3391937   4.0032223   
S0574        31.148141    -8.3531357   4.1820553   
S0575        31.265933    -8.3975273   4.3975086   
S0576        31.371042    -8.4360626   4.6287838   
S0577        31.466476    -8.4659729   4.8744225   
S0578        31.477139    -8.4627853   5.1673992   
S0579        31.489343    -8.4871368   5.4395      
S0580        31.532916    -8.5619225   5.6918922   
S0581        31.63613     -8.5877129   5.9173691   
S0582        31.780219    -8.5702827   6.1161655   
S0583        31.962271    -8.548423    6.2910244   
S0584        32.184457    -8.5131935   6.4409271   
S0585        32.451077    -8.5033989   6.5699661   
S0586        32.979749    -8.4919884   6.8115959   
S0587        33.172202    -8.4210793   6.9222389   
S0588        33.345331    -8.3571037   7.017942    
S0589        33.49816     -8.272747    7.0953056   
S0590        33.634048    -8.1681091   7.1545975   
S0591        33.748779    -8.0321365   7.1946571   
S0592        33.844058    -7.8648102   7.215786    
S0593        33.880063    -7.6546577   7.2141312   
S0594        33.881415    -7.4314209   7.193689    
S0595        33.865762    -7.1365524   7.0340157   
S0596        33.900983    -6.8453751   6.8678078   
S0597        33.949127    -6.5629196   6.697245    
S0598        34.022421    -6.2893894   6.5312805   
S0599        34.100211    -6.022187    6.3588669   
S0600        34.176733    -5.7588234   6.1725948   
S0601        34.249167    -5.4979858   5.9673244   
S0602        34.282986    -5.2491055   5.7309021   
S0603        34.273178    -5.0282238   5.4791733   
S0604        34.303375    -4.9808331   5.1353767   
S0605        34.267947    -4.9495289   4.8046028   
S0606        34.2052      -4.929541    4.4925072   
S0607        34.128284    -4.899379    4.1998211   
S0608        34.030615    -4.8641712   3.9256161   
S0609        33.907809    -4.8410423   3.6685116   
S0610        33.765082    -4.7944748   3.4295513   
S0611        33.601358    -4.7223068   3.2106033   
S0612        33.417212    -4.6338806   3.0135609   
S0613        33.069812    -4.54137     2.992975    
S0614        32.72128     -4.4606697   2.9630489   
S0615        32.375421    -4.3807182   2.9266125   
S0616        32.031238    -4.303973    2.8830248   
S0617        31.688971    -4.2204578   2.8339893   
S0618        31.343781    -4.1178432   2.7801949   
S0619        30.98537     -4.0380978   2.7119429   
S0620        30.621307    -4.0057369   2.6272907   
S0621        30.297357    -4.0805138   2.5291855   
S0622        29.907614    -4.2180748   2.2570259   
S0623        29.585669    -4.434338    2.0397394   
S0624        29.30618     -4.6767109   1.9067221   
S0625        29.045682    -4.8820801   1.8459349   
S0626        28.792078    -5.01973     1.8374893   
S0627        28.543808    -5.0915768   1.8753633   
S0628        28.307761    -5.115873    1.9668438   
S0629        28.070639    -5.0812195   2.1077421   
S0630        27.87782     -5.0406403   2.3224127   
S0631        27.72905     -5.314793    2.2900179   
S0632        27.625183    -5.6170673   2.2842735   
S0633        27.645453    -5.9064476   2.3005463   
S0634        27.682001    -6.17719     2.3308514   
S0635        27.819061    -6.3852268   2.3797943   
S0636        27.931226    -6.6234879   2.4491642   
S0637        28.053412    -6.8887444   2.5345844   
S0638        28.217899    -7.1532646   2.6333305   
