# Supplementary material for: Interspecific variation in the limb long bones among modern rhinoceroses—extent and drivers
Source: PeerJ. 2019 Sep 26;7:e7647. doi: 10.7717/peerj.7647 (PMC6766374; doi:10.7717/peerj.7647)
Supplement: Supplemental Information 9 [file peerj-07-7647-s009.zip › Femur/Diceros_bicornis_9714_Femur.pts]

Version 1.0
639
S0000        -8.9983017   3.4260975    7.0138306   
S0001        -7.8664413   2.3447943    -0.026913452
S0002        -7.3548187   0.77622867   0.66497345  
S0003        -3.1688972   2.3875328    2.7240723   
S0004        -4.7404343   3.382449     0.89916153  
S0005        -0.94721527  7.5690117    9.2909851   
S0006        -6.9014496   -3.5617664   8.8068756   
S0007        -9.5255005   -2.6431404   5.7586956   
S0008        -2.0024397   -8.3792839   4.6907784   
S0009        7.7481247    -6.4252747   4.6948486   
S0010        9.4234177    7.0217232    4.9314064   
S0011        15.960176    6.2706165    6.1840858   
S0012        28.778207    -10.78363    5.1484558   
S0013        29.235733    -6.0883484   1.7794933   
S0014        30.076349    -2.8712616   2.2748856   
S0015        32.237451    2.3770693    4.6425484   
S0016        27.804391    -0.017251891 11.641766   
S0017        28.877353    -1.9761467   11.795737   
S0018        25.48327     -4.3626591   13.557857   
S0019        34.22887     -5.5940132   10.061303   
S0020        33.782068    -4.173354    9.0173584   
S0021        34.33642     -3.2773071   7.3564178   
S0022        34.842038    -1.8607016   7.0742599   
S0023        34.41467     1.1478107    6.2676666   
S0024        34.17251     -0.18352014  8.9619476   
S0025        34.267023    -3.0669462   6.614003    
S0026        33.843481    -5.5941288   7.5971275   
S0027        -7.1736023   0.8135581    0.54825358  
S0028        -7.0072754   0.91242199   0.44672914  
S0029        -6.8612022   1.0567038    0.37566235  
S0030        -6.7268295   1.2035789    0.30678196  
S0031        -6.6004562   1.3607973    0.23486845  
S0032        -6.5142509   1.578857     0.21934986  
S0033        -6.4189201   1.7848108    0.16855893  
S0034        -6.3418552   2.0201679    0.13300769  
S0035        -6.242522    2.2562531    0.080218136 
S0036        -6.0697964   2.3971956    0.13410276  
S0037        -5.9237854   2.5550077    0.21354396  
S0038        -5.7525051   2.6870722    0.28515835  
S0039        -5.5766903   2.8093132    0.36221998  
S0040        -5.4023567   2.9280457    0.44797664  
S0041        -5.2305447   3.0449163    0.542873    
S0042        -5.0699303   3.1649876    0.65524654  
S0043        -4.9075642   3.2774036    0.77546339  
S0044        -4.9365166   3.7564621    0.87219257  
S0045        -5.1417072   4.112072     0.96076803  
S0046        -5.3156326   4.427301     1.1052626   
S0047        -5.428735    4.7232414    1.2776192   
S0048        -5.5244835   4.9555569    1.5134204   
S0049        -5.5232059   5.2230209    1.7547817   
S0050        -5.4525959   5.4987831    2.0250471   
S0051        -5.4168957   5.6539879    2.3997042   
S0052        -5.189513    5.9585987    2.7105822   
S0053        -5.0242947   6.1361942    3.0817148   
S0054        -4.789082    6.3645       3.4089695   
S0055        -4.5242111   6.5991539    3.7167858   
S0056        -4.2480625   6.8188324    4.031522    
S0057        -3.9499847   7.0303963    4.3440742   
S0058        -3.6416649   7.2242325    4.6757935   
S0059        -3.348135    7.3942635    5.0534851   
S0060        -3.0137384   7.5667885    5.4112175   
S0061        -2.720042    7.7232033    5.8159706   
S0062        -2.6675673   7.9388664    6.3777138   
S0063        -2.3142759   8.1258713    6.6840187   
S0064        -2.0367241   8.2411217    7.0230042   
S0065        -1.7815313   8.2926453    7.3573174   
S0066        -1.4768458   8.3019279    7.628389    
S0067        -1.2272248   8.2488029    7.9809258   
S0068        -1.0645797   8.1138832    8.4215942   
S0069        -0.97758121  7.8877258    8.880619    
S0070        -1.2159689   7.4023186    9.5694542   
S0071        -1.6233513   7.189563     9.7133995   
S0072        -2.0275225   6.981488     9.8090988   
S0073        -2.4665916   6.7924263    9.8154663   
S0074        -2.905349    6.5650375    9.7978569   
S0075        -3.3914864   6.3906082    9.6568954   
S0076        -3.8805553   6.1395828    9.514241    
S0077        -4.3885117   5.8379063    9.3421013   
S0078        -4.9197891   5.513406     9.120359    
S0079        -5.2693119   5.1958801    8.9384163   
S0080        -5.6136314   4.743676     8.8115685   
S0081        -5.8936192   4.2875618    8.7941612   
S0082        -6.059734    3.9161053    8.9458153   
S0083        -6.2177696   3.5829254    9.0873169   
S0084        -6.505069    3.1953089    8.9862633   
S0085        -6.7483078   2.8139257    8.9594582   
S0086        -7.0252327   2.4192583    8.8571106   
S0087        -7.3265175   2.0939587    8.6481491   
S0088        -7.747374    1.8059984    8.475354    
S0089        -8.1257401   1.5761516    8.220018    
S0090        -8.4500862   1.3875133    7.9091827   
S0091        -8.7121429   1.2509665    7.5401566   
S0092        -8.9248215   1.1293117    7.1365967   
S0093        -8.9550095   1.2537318    6.6016907   
S0094        -9.1841614   0.98712912   6.1884544   
S0095        -9.2567223   0.93132839   5.6533234   
S0096        -9.2679054   0.92123823   5.065329    
S0097        -9.2229469   0.97486649   4.6236454   
S0098        -9.1800522   1.0114852    4.1577782   
S0099        -9.020047    1.0646218    3.6845985   
S0100        -8.71549     1.1187119    3.2243835   
S0101        -8.537011    1.0886323    2.7274879   
S0102        -8.3782051   0.99103727   2.2041018   
S0103        -8.0260437   0.94939833   1.7112103   
S0104        -7.6732925   0.92313623   1.2042864   
S0105        -9.4945717   -2.5691418   6.177142    
S0106        -9.4353706   -2.5351103   6.5923798   
S0107        -9.3393448   -2.5546053   6.9900032   
S0108        -9.2139015   -2.6343735   7.3576469   
S0109        -9.0821205   -2.760269    7.7026161   
S0110        -8.9635391   -2.8985271   8.0549744   
S0111        -8.8340103   -3.0753101   8.3956345   
S0112        -8.695298    -3.2785721   8.734977    
S0113        -8.5412186   -3.5216446   9.0610123   
S0114        -8.3785385   -3.8025002   9.3910431   
S0115        -8.2068695   -4.0832497   9.6880478   
S0116        -8.0271568   -4.376403    9.936293    
S0117        -7.8397118   -4.6707077   10.144441   
S0118        -7.6418457   -4.943906    10.340385   
S0119        -7.4355042   -5.2146282   10.50226    
S0120        -7.2214462   -5.4832981   10.628796   
S0121        -6.9972641   -5.7425335   10.730962   
S0122        -6.7630638   -5.9951462   10.805099   
S0123        -6.4800568   -6.2551548   10.843397   
S0124        -6.2267582   -6.5283379   10.836581   
S0125        -5.9984173   -6.8029045   10.800475   
S0126        -5.797057    -7.0771996   10.734513   
S0127        -5.6072567   -7.3447464   10.664552   
S0128        -5.4315643   -7.6107681   10.581381   
S0129        -5.2820618   -7.8775169   10.468506   
S0130        -5.1623711   -8.1425697   10.325856   
S0131        -5.0559425   -8.4069489   10.169438   
S0132        -4.9932861   -8.7307724   10.012844   
S0133        -4.9133362   -9.0391968   9.8497673   
S0134        -4.8750103   -9.3100502   9.6395065   
S0135        -4.8229588   -9.567749    9.4198616   
S0136        -4.7921265   -9.79422     9.1674576   
S0137        -4.7497433   -10.012603   8.9017288   
S0138        -4.7416546   -10.187408   8.5966682   
S0139        -4.7257122   -10.353635   8.274086    
S0140        -4.7502068   -10.463744   7.9154602   
S0141        -4.8083664   -10.583379   7.5597626   
S0142        -4.874324    -10.681274   7.2058868   
S0143        -4.9635132   -10.745917   6.8534409   
S0144        -5.0670856   -10.784468   6.5031204   
S0145        -5.1891972   -10.79474    6.155986    
S0146        -5.3455437   -10.770023   5.8190838   
S0147        -5.4967484   -10.727556   5.4787964   
S0148        -5.6306789   -10.672086   5.1227039   
S0149        -5.8074432   -10.577688   4.7818844   
S0150        -6.1159737   -10.402164   4.3474102   
S0151        -6.4430206   -10.165356   4.0358932   
S0152        -6.6525078   -9.9728226   3.702037    
S0153        -6.822879    -9.7418388   3.4586468   
S0154        -6.9200371   -9.5156281   3.2476223   
S0155        -6.9513687   -9.285672    3.0811138   
S0156        -6.9179543   -9.0531982   2.9581646   
S0157        -6.8141579   -8.8420166   2.8428083   
S0158        -6.6377914   -8.6521889   2.7292213   
S0159        -6.314032    -8.6561035   2.7903872   
S0160        -6.0898777   -8.5778496   2.8491058   
S0161        -5.9178093   -8.4711586   2.8334074   
S0162        -5.7692326   -8.342292    2.7244987   
S0163        -5.7276909   -8.1115532   2.6389902   
S0164        -5.7638588   -7.8072502   2.5240871   
S0165        -5.9024937   -7.4185593   2.4190329   
S0166        -6.1195091   -6.9588638   2.2811525   
S0167        -6.4284256   -6.4480835   2.2000565   
S0168        -6.5937927   -6.12118     2.3174053   
S0169        -6.7729988   -5.7877239   2.3794563   
S0170        -6.9748871   -5.4718369   2.4550402   
S0171        -7.2022415   -5.1737862   2.5419987   
S0172        -7.4630302   -4.8865082   2.6072485   
S0173        -7.7389893   -4.6177155   2.7630272   
S0174        -8.0019638   -4.398576    3.0993433   
S0175        -8.3085571   -4.1788277   3.3583172   
S0176        -8.6485252   -3.9537994   3.6071014   
S0177        -8.761705    -3.820578    3.7124981   
S0178        -8.8651245   -3.6824024   3.8433983   
S0179        -8.9606682   -3.5420704   4.0070217   
S0180        -9.102372    -3.3674492   4.1759449   
S0181        -9.1875412   -3.2279678   4.4191002   
S0182        -9.3413055   -3.0508909   4.6750221   
S0183        -9.4285507   -2.9071203   4.9948925   
S0184        -9.5053741   -2.7655041   5.3541855   
S0185        -1.6640457   -8.3782387   4.9146667   
S0186        -1.319935    -8.4217934   5.1234356   
S0187        -0.97320232  -8.4563965   5.3181705   
S0188        -0.62806849  -8.5609581   5.5049404   
S0189        -0.27873788  -8.5658218   5.6731922   
S0190        0.06500327   -8.6043472   5.8351509   
S0191        0.42086864   -8.6006042   5.9745651   
S0192        0.8308527    -8.5473206   6.0597027   
S0193        1.1269396    -8.6070435   6.222876    
S0194        1.3772739    -8.5913887   6.3058189   
S0195        1.7368315    -8.5193459   6.2897018   
S0196        2.0922302    -8.5113342   6.3409298   
S0197        2.4387671    -8.4330688   6.2831593   
S0198        2.7456829    -8.3327446   6.1668064   
S0199        3.1224731    -8.3672012   6.2320595   
S0200        3.472543     -8.3671638   6.230954    
S0201        3.7867054    -8.3340561   6.1235508   
S0202        4.1275848    -8.3405106   6.0454464   
S0203        4.5673882    -8.2187653   5.9432964   
S0204        4.9822865    -8.0613983   5.7932392   
S0205        5.3785259    -7.876519    5.6310947   
S0206        5.8068943    -7.7013962   5.5417007   
S0207        6.2465618    -7.5173683   5.4524029   
S0208        6.6751328    -7.3096687   5.3278088   
S0209        7.0601242    -7.0537209   5.1425201   
S0210        7.4204338    -6.7624641   4.9309135   
S0211        9.3454895    7.3181831    5.1282448   
S0212        9.2947487    7.5755142    5.3585991   
S0213        9.1507416    7.780407     5.5493729   
S0214        8.6129265    7.9134781    5.5224987   
S0215        8.4425034    8.0618126    5.7049324   
S0216        8.4607582    8.1929619    5.9960842   
S0217        8.4116043    8.287513     6.2521763   
S0218        8.2792046    8.3486176    6.4728691   
S0219        8.0832314    8.378717     6.6824814   
S0220        7.9224838    8.4457436    7.007106    
S0221        7.7102997    8.4635094    7.2919891   
S0222        7.645163     8.5025063    7.5668388   
S0223        7.5858475    8.4757835    7.8501266   
S0224        7.6805779    8.5089294    8.078112    
S0225        7.8617065    8.5385216    8.2642746   
S0226        8.054274     8.493351     8.4819176   
S0227        8.3108559    8.4274765    8.6960953   
S0228        8.5779785    8.349749     8.9594589   
S0229        8.8238083    8.17994      9.1566269   
S0230        9.0598244    8.0368843    9.3564995   
S0231        9.2874825    7.9029129    9.5584259   
S0232        9.5243713    7.7733368    9.7512215   
S0233        9.8127701    7.6786201    9.8890625   
S0234        10.139492    7.6198792    9.980069    
S0235        10.489751    7.5856476    10.041661   
S0236        10.865084    7.58228      10.064137   
S0237        11.260016    7.5962166    10.065651   
S0238        11.663142    7.4994095    10.068474   
S0239        12.061548    7.3940353    10.066566   
S0240        12.457138    7.3493645    9.9794899   
S0241        12.847672    7.2955788    9.8877808   
S0242        13.236847    7.1939415    9.8257782   
S0243        13.624359    7.1445137    9.6962318   
S0244        13.985724    7.2401833    9.3943527   
S0245        14.358261    7.2239365    9.1904396   
S0246        14.740637    7.1971733    8.9931244   
S0247        15.090509    7.1753601    8.6348572   
S0248        15.39827     7.1208687    8.3088905   
S0249        15.659503    7.0469986    7.9947975   
S0250        15.824521    6.9742844    7.6515556   
S0251        15.959499    6.8702377    7.3418221   
S0252        16.097995    6.7384148    7.0544701   
S0253        16.141597    6.6029366    6.7427139   
S0254        16.0909      6.4516174    6.4387115   
S0255        -0.81671734  7.193425     8.8286606   
S0256        -0.67196617  6.8265869    8.4200195   
S0257        -0.3578398   6.5510071    8.0917488   
S0258        -0.18961947  6.1977428    7.7805946   
S0259        0.083312082  5.9016624    7.5363014   
S0260        0.33713589   5.5944729    7.3317123   
S0261        0.62135158   5.3024681    7.1723488   
S0262        1.0068375    5.076635     7.1194687   
S0263        1.3358649    4.8081573    7.0550034   
S0264        1.6652222    4.5910858    6.953196    
S0265        2.0181631    4.3806309    6.8683609   
S0266        2.3756824    4.1637234    6.7736252   
S0267        2.7464346    3.9459099    6.6810646   
S0268        3.1302685    3.7268341    6.5903542   
S0269        3.5232098    3.5029064    6.4957504   
S0270        3.939447     3.2870541    6.4177124   
S0271        4.3510967    3.046978     6.3137383   
S0272        4.8009537    2.8478899    6.2542324   
S0273        5.3932602    2.5976757    6.1452713   
S0274        5.9767128    2.368635     6.0620041   
S0275        6.5496017    2.1573439    6.0007286   
S0276        7.1079361    1.9542542    5.9547127   
S0277        7.6549278    1.7679571    5.931131    
S0278        8.1855797    1.5853484    5.920306    
S0279        8.7015678    1.4105588    5.9252262   
S0280        9.2017189    1.2387344    5.9389675   
S0281        9.6890343    1.0786301    5.9693348   
S0282        10.22275     0.88685169   6.0090858   
S0283        10.747098    0.71437564   6.0606911   
S0284        11.261444    0.56109362   6.1249912   
S0285        11.76501     0.42184353   6.1929707   
S0286        12.258463    0.31608002   6.3021458   
S0287        12.740097    0.18527777   6.3391602   
S0288        13.211722    0.085670245  6.4126907   
S0289        13.672763    0.0054439429 6.5001404   
S0290        14.123222    -0.058222294 6.5958618   
S0291        14.641705    -0.093634444 6.6654114   
S0292        15.160721    -0.12788615  6.747934    
S0293        15.681195    -0.16866299  6.8320107   
S0294        16.20271     -0.21090553  6.9260155   
S0295        16.724959    -0.25317614  7.0314346   
S0296        17.24798     -0.29593604  7.1473465   
S0297        17.772897    -0.34588645  7.2669823   
S0298        18.297299    -0.38855591  7.4047066   
S0299        18.823438    -0.43780851  7.5469803   
S0300        19.350334    -0.48595424  7.6984581   
S0301        19.880161    -0.52966328  7.851889    
S0302        20.413243    -0.57127514  8.0054649   
S0303        20.949699    -0.61098433  8.1591881   
S0304        21.489215    -0.64597788  8.3153511   
S0305        22.029944    -0.66629424  8.4817596   
S0306        22.573306    -0.68138652  8.6509201   
S0307        23.12395     -0.71027303  8.8077354   
S0308        23.671915    -0.71091933  8.9856247   
S0309        24.216321    -0.71493249  9.1557274   
S0310        24.742233    -0.71473937  9.342897    
S0311        25.248352    -0.70099659  9.5585533   
S0312        25.739789    -0.67723804  9.8012314   
S0313        26.220865    -0.6375546   10.072197   
S0314        26.717691    -0.59628177  10.353475   
S0315        27.223355    -0.50898747  10.660757   
S0316        27.563876    -0.26962116  11.113746   
S0317        -6.6279419   -3.5970535   8.668203    
S0318        -6.3634331   -3.6580795   8.5182007   
S0319        -6.0901958   -3.6874935   8.3939598   
S0320        -5.812809    -3.701281    8.2882828   
S0321        -5.533165    -3.7058941   8.1973839   
S0322        -5.2503166   -3.6996746   8.1251923   
S0323        -4.9688641   -3.6942245   8.0559761   
S0324        -4.6928692   -3.6952946   7.9704155   
S0325        -4.4159241   -3.6861362   7.8897919   
S0326        -4.0901291   -3.6575279   7.7902344   
S0327        -3.7307831   -3.6194576   7.6900467   
S0328        -3.3381115   -3.5713848   7.5879417   
S0329        -2.9129332   -3.5132732   7.4788055   
S0330        -2.4502436   -3.4424835   7.3888573   
S0331        -1.9565086   -3.3625877   7.2815727   
S0332        -1.4258952   -3.2708435   7.1922874   
S0333        -0.86303806  -3.1705267   7.0858727   
S0334        -0.26195445  -3.0544945   7.0253853   
S0335        0.12003273   -3.0142281   6.9962204   
S0336        0.53309345   -2.9872509   6.9371048   
S0337        0.98096733   -2.9653313   6.8978546   
S0338        1.4633027    -2.9494204   6.872718    
S0339        1.9787455    -2.94238     6.8451729   
S0340        2.5266806    -2.9451456   6.8046356   
S0341        3.1080593    -2.9555557   6.7596939   
S0342        3.7246819    -2.971678    6.7537804   
S0343        4.3739281    -2.9973776   6.737484    
S0344        4.9460155    -2.9956341   6.7363335   
S0345        5.5385601    -2.9959133   6.7395126   
S0346        6.151273     -2.9999819   6.7598137   
S0347        6.7847023    -3.0052824   6.7822556   
S0348        7.4379417    -3.0151388   6.8237869   
S0349        8.1117813    -3.0266939   6.8710449   
S0350        8.8052322    -3.0421364   6.9368935   
S0351        9.5204201    -3.0572876   6.9968025   
S0352        10.256739    -3.0750715   7.0588448   
S0353        10.895019    -3.1382919   7.1006111   
S0354        11.539233    -3.1942949   7.1647324   
S0355        12.189782    -3.2428368   7.2467751   
S0356        12.849133    -3.2820896   7.333429    
S0357        13.509894    -3.3174274   7.4644112   
S0358        14.179201    -3.3436134   7.6010536   
S0359        14.861685    -3.357687    7.7309082   
S0360        15.547716    -3.3663773   7.8928787   
S0361        16.232018    -3.3726097   8.0976509   
S0362        16.899908    -3.3897678   8.3069786   
S0363        17.548598    -3.4131695   8.5286461   
S0364        18.172597    -3.4470299   8.773555    
S0365        18.780733    -3.4856064   9.0181686   
S0366        19.376329    -3.5264816   9.2551598   
S0367        19.966615    -3.5646839   9.4704041   
S0368        20.541164    -3.6074528   9.6870636   
S0369        21.097542    -3.6563877   9.9094383   
S0370        21.628127    -3.7159775   10.150771   
S0371        22.098125    -3.7986027   10.391493   
S0372        22.557663    -3.8780636   10.66627    
S0373        23.004813    -3.9551403   10.977913   
S0374        23.448163    -4.0279896   11.314169   
S0375        23.8903      -4.0981598   11.677021   
S0376        24.344153    -4.1668999   12.062627   
S0377        24.772597    -4.2367546   12.509677   
S0378        25.179192    -4.3049843   13.006137   
S0379        27.867261    -0.17781126  11.686519   
S0380        27.991638    -0.36930175  11.694923   
S0381        28.129141    -0.56134229  11.697155   
S0382        28.296283    -0.72700281  11.684472   
S0383        28.454218    -0.90776634  11.679772   
S0384        28.606949    -1.1172018   11.680563   
S0385        28.739374    -1.3760377   11.694697   
S0386        28.840936    -1.6761438   11.727206   
S0387        28.795172    -2.2120808   11.900464   
S0388        28.683707    -2.4237516   12.021864   
S0389        28.530792    -2.5849939   12.16228    
S0390        28.387659    -2.7414806   12.299871   
S0391        28.223599    -2.8628574   12.445867   
S0392        28.052554    -2.9698803   12.597021   
S0393        27.882925    -3.0837393   12.758707   
S0394        27.692471    -3.1623106   12.930498   
S0395        27.472369    -3.1848269   13.101126   
S0396        27.250653    -3.2704952   13.159401   
S0397        27.021896    -3.3599258   13.218652   
S0398        26.781741    -3.4180237   13.251234   
S0399        26.537582    -3.4718136   13.26769    
S0400        26.294925    -3.5578159   13.291518   
S0401        26.017792    -3.6438702   13.308501   
S0402        25.687808    -3.7703094   13.353372   
S0403        25.503793    -4.0606941   13.476758   
S0404        25.382524    -4.6902458   13.150041   
S0405        25.335138    -4.9979683   12.788641   
S0406        25.257872    -5.322995    12.46356    
S0407        25.350728    -5.6347549   12.164614   
S0408        25.477098    -5.9623444   11.872583   
S0409        25.743097    -6.2752102   11.589011   
S0410        26.145837    -6.5682503   11.30256    
S0411        26.720496    -6.828167    11.058732   
S0412        27.409872    -7.0982422   11.082972   
S0413        27.699136    -7.206974    11.066493   
S0414        28.017218    -7.3056068   11.100101   
S0415        28.301901    -7.3850716   11.268954   
S0416        28.586481    -7.4294197   11.443166   
S0417        28.880093    -7.434082    11.617455   
S0418        29.18555     -7.389447    11.802278   
S0419        29.56275     -7.3425972   11.893683   
S0420        29.98046     -7.3113869   11.932478   
S0421        30.399493    -7.2722191   11.981078   
S0422        30.846194    -7.2873291   11.958459   
S0423        31.26293     -7.3306885   11.873808   
S0424        31.634341    -7.4064545   11.76087    
S0425        31.966019    -7.4612396   11.644616   
S0426        32.265015    -7.4557564   11.523409   
S0427        32.527002    -7.4285355   11.387224   
S0428        32.751221    -7.3763603   11.23621    
S0429        32.940421    -7.3143898   11.069524   
S0430        33.089383    -7.2210548   10.888682   
S0431        33.328598    -7.103331    10.789528   
S0432        33.526004    -6.9493431   10.69427    
S0433        33.693933    -6.7810265   10.600491   
S0434        33.858704    -6.6277847   10.505803   
S0435        34.002011    -6.4621048   10.410945   
S0436        34.081543    -6.2505276   10.324572   
S0437        34.15423     -6.0437687   10.236522   
S0438        34.205576    -5.8262852   10.1481     
S0439        34.111148    -5.3443268   10.029033   
S0440        34.003622    -5.1250797   9.9777657   
S0441        33.932477    -4.92519     9.8951637   
S0442        33.914352    -4.7311256   9.7782486   
S0443        33.851495    -4.5778049   9.6667458   
S0444        33.814789    -4.4420021   9.5315613   
S0445        33.776007    -4.3311592   9.3810081   
S0446        33.776978    -4.2388771   9.2069801   
S0447        33.77923     -4.1555344   8.8742256   
S0448        33.779504    -4.1143951   8.7213066   
S0449        33.806891    -4.0584072   8.5564896   
S0450        33.836926    -3.9705147   8.3845505   
S0451        33.889856    -3.864159    8.2020287   
S0452        33.928064    -3.7106327   8.019059    
S0453        34.031354    -3.5775562   7.8129326   
S0454        34.190213    -3.4495468   7.585257    
S0455        34.578629    -2.8972233   7.5301842   
S0456        34.85968     -2.5969883   7.7077499   
S0457        35.119577    -2.3198788   7.9236908   
S0458        35.492847    -2.0366219   8.1828239   
S0459        35.535391    -1.7386898   8.501577    
S0460        35.490735    -1.4461066   8.8649605   
S0461        35.408408    -1.1349607   9.2716164   
S0462        35.177353    -0.84385443  9.7233894   
S0463        34.822009    -0.58153219  10.223293   
S0464        34.560422    -0.41047273  10.537035   
S0465        34.273026    -0.25949636  10.825851   
S0466        33.967688    -0.12864438  11.088628   
S0467        33.663779    0.007430879  11.322412   
S0468        33.367255    0.16738664   11.528117   
S0469        33.043796    0.28729978   11.707101   
S0470        32.720523    0.41982207   11.859199   
S0471        32.386777    0.54209118   11.983725   
S0472        32.042145    0.65095153   12.078725   
S0473        31.54863     0.7874361    12.156853   
S0474        31.076956    0.90737915   12.214919   
S0475        30.61499     0.98848619   12.23937    
S0476        30.156754    1.0499122    12.230741   
S0477        29.684436    1.0612969    12.191953   
S0478        29.177301    1.0119339    12.134697   
S0479        28.617096    0.85191565   12.069213   
S0480        28.153345    0.43588681   11.905857   
S0481        29.027606    -6.3397728   1.9556967   
S0482        28.880798    -6.6333069   2.0671347   
S0483        28.809348    -6.9421913   2.1164736   
S0484        28.776175    -7.2239738   2.1409018   
S0485        28.747446    -7.4768791   2.1616365   
S0486        28.800876    -7.7247269   2.1217169   
S0487        28.863287    -7.9567039   2.0710825   
S0488        28.942352    -8.1951248   1.9995388   
S0489        29.093668    -8.4104866   1.8781572   
S0490        29.358456    -8.7012527   1.7657545   
S0491        29.591666    -9.0010551   1.6598862   
S0492        29.842432    -9.2383369   1.5542364   
S0493        30.126825    -9.3567314   1.4671119   
S0494        30.398016    -9.440287    1.3921168   
S0495        30.655896    -9.4974174   1.3229355   
S0496        30.900928    -9.5376709   1.2551517   
S0497        31.133856    -9.5719986   1.1883927   
S0498        31.355267    -9.6134491   1.1291935   
S0499        31.657431    -9.6783142   1.206917    
S0500        31.935596    -9.7508598   1.3101595   
S0501        32.185361    -9.8369637   1.4377343   
S0502        32.415332    -9.9080299   1.5909921   
S0503        32.6211      -9.9798981   1.7694935   
S0504        32.811877    -10.024371   1.9744699   
S0505        32.980527    -10.064344   2.2050261   
S0506        33.127924    -10.099262   2.4615402   
S0507        33.256598    -10.106163   2.7424683   
S0508        33.311252    -10.089079   2.9573696   
S0509        33.374695    -10.060744   3.1758255   
S0510        33.443103    -10.033206   3.401849    
S0511        33.512851    -10.010751   3.6396725   
S0512        33.596201    -9.9529724   3.8754581   
S0513        33.685526    -9.8866295   4.1179474   
S0514        33.791626    -9.7827995   4.3526733   
S0515        33.89343     -9.6969635   4.6077858   
S0516        34.001199    -9.6026215   4.8711311   
S0517        34.045389    -9.5034393   5.0556519   
S0518        34.083188    -9.3869011   5.2353367   
S0519        34.114578    -9.2818764   5.4287231   
S0520        34.146106    -9.1695381   5.6251259   
S0521        34.17403     -9.023896    5.8066402   
S0522        34.195081    -8.8531281   5.9772366   
S0523        34.21629     -8.6797989   6.1544029   
S0524        34.236707    -8.4946579   6.3321621   
S0525        34.251874    -8.2898506   6.5032204   
S0526        34.311002    -8.0010529   6.719146    
S0527        34.336682    -7.7156654   6.9165756   
S0528        34.338199    -7.436348    7.0956139   
S0529        34.385202    -7.1895935   7.2973282   
S0530        34.395581    -6.910334    7.4540352   
S0531        34.376004    -6.5947243   7.5715881   
S0532        34.282788    -6.2402748   7.6300705   
S0533        34.098068    -5.8867371   7.6313545   
S0534        33.87468     -5.6283321   7.3524551   
S0535        33.888412    -5.663945    7.0974396   
S0536        33.905997    -5.6447186   6.8343636   
S0537        33.907495    -5.6356842   6.5618912   
S0538        33.902591    -5.6042801   6.2801907   
S0539        33.887897    -5.5664322   5.9874901   
S0540        33.864975    -5.502354    5.6832436   
S0541        33.835873    -5.3991726   5.370636    
S0542        33.811649    -5.2364883   5.0638626   
S0543        33.815582    -5.1682747   4.7580318   
S0544        33.78663     -5.1654205   4.4235844   
S0545        33.740274    -5.1558346   4.0858429   
S0546        33.671588    -5.1287121   3.7424381   
S0547        33.578702    -5.0732128   3.3875992   
S0548        33.452744    -5.1732204   3.0015005   
S0549        33.298123    -5.3051815   2.6108841   
S0550        33.12403     -5.3579224   2.2076483   
S0551        32.936771    -5.3766697   1.7746918   
S0552        32.509552    -5.3434887   1.5931908   
S0553        32.09032     -5.331892    1.454086    
S0554        31.674274    -5.341798    1.3598804   
S0555        31.261972    -5.3891628   1.3118521   
S0556        30.857596    -5.4839676   1.3070824   
S0557        30.469037    -5.6425323   1.3369512   
S0558        30.078384    -5.8153248   1.4103027   
S0559        29.655295    -5.9345589   1.5654525   
S0560        30.300763    -2.9236254   2.2195171   
S0561        30.557953    -2.9019505   2.2127134   
S0562        30.807675    -2.8610296   2.2331232   
S0563        31.048904    -2.8220373   2.2779669   
S0564        31.291263    -2.8013622   2.3494238   
S0565        31.545679    -2.8244457   2.4506926   
S0566        31.8108      -2.9033178   2.5820902   
S0567        32.073987    -3.0241308   2.7406025   
S0568        32.318716    -3.1759335   2.921434    
S0569        32.44819     -3.2380741   3.1358011   
S0570        32.595847    -3.2556324   3.3514156   
S0571        32.733548    -3.2715832   3.5631668   
S0572        32.867361    -3.2660995   3.7693256   
S0573        32.993564    -3.2217621   3.9660721   
S0574        33.109921    -3.1697969   4.1622944   
S0575        33.224371    -3.1403748   4.364043    
S0576        33.337387    -3.108618    4.5641949   
S0577        33.453644    -3.0905191   4.7565926   
S0578        33.54122     -3.0951324   4.9115288   
S0579        33.628165    -3.0979324   5.0799202   
S0580        33.716385    -3.0965921   5.261092    
S0581        33.806851    -3.0916769   5.4544651   
S0582        33.897855    -3.0874575   5.6606392   
S0583        33.987549    -3.0896946   5.8811314   
S0584        34.083157    -3.0623737   6.1080635   
S0585        34.176883    -3.0987057   6.3615208   
S0586        34.38338     -2.9267218   6.8408173   
S0587        34.50061     -2.7872335   7.0038643   
S0588        34.598035    -2.6290165   7.0883659   
S0589        34.663699    -2.4608295   7.0832169   
S0590        34.732327    -2.297151    7.0156029   
S0591        34.787643    -2.1310837   6.8735954   
S0592        34.844168    -1.9605835   6.6681404   
S0593        34.883966    -1.7871826   6.3864269   
S0594        34.938428    -1.6011606   6.0470524   
S0595        34.970425    -1.4169403   5.8778336   
S0596        34.989703    -1.2275526   5.6943359   
S0597        35.022144    -1.0245523   5.5084164   
S0598        35.060623    -0.81068726  5.3152107   
S0599        35.094724    -0.5892386   5.1093994   
S0600        35.116434    -0.36260567  4.8877644   
S0601        35.115237    -0.13443314  4.6473713   
S0602        35.087283    0.093225956  4.3886562   
S0603        35.062204    0.33099554   4.1207195   
S0604        35.040146    0.4329958    3.8419369   
S0605        34.982642    0.52949944   3.5712353   
S0606        34.8896      0.583248     3.3090328   
S0607        34.787003    0.6193995    3.0610815   
S0608        34.672763    0.64576988   2.8266495   
S0609        34.540927    0.63243403   2.6036928   
S0610        34.391696    0.64481292   2.3926556   
S0611        34.226138    0.69796233   2.195409    
S0612        34.056107    0.78342905   2.017012    
S0613        33.584808    0.89355011   1.9807467   
S0614        33.128171    0.93696804   1.9465315   
S0615        32.718964    1.0171227    1.9244122   
S0616        32.336179    1.0666234    1.9087933   
S0617        31.995206    1.1491033    1.9002033   
S0618        31.677228    1.1961895    1.8976152   
S0619        31.387485    1.2268212    1.9017405   
S0620        31.127737    1.2364947    1.9139219   
S0621        30.914777    1.1895247    1.9440992   
S0622        30.734329    1.0133311    1.7104631   
S0623        30.593652    0.72761283   1.5547715   
S0624        30.477881    0.41223779   1.4642914   
S0625        30.310083    0.20414298   1.394953    
S0626        30.108618    0.059152013  1.3575354   
S0627        29.883673    -0.039796391 1.3570828   
S0628        29.660831    -0.13164952  1.4093691   
S0629        29.436456    -0.21277392  1.5138964   
S0630        29.205231    -0.28077326  1.6697786   
S0631        28.969287    -0.50306373  1.6627186   
S0632        28.859726    -0.79087019  1.7021759   
S0633        28.830911    -1.0690929   1.7540552   
S0634        28.86228     -1.3457034   1.8115557   
S0635        28.962741    -1.6291096   1.8800631   
S0636        29.223425    -1.8605      1.9958792   
S0637        29.543158    -2.0595438   2.1222441   
S0638        29.802768    -2.3721848   2.2106287   
