# Supplementary material for: Interspecific variation in the limb long bones among modern rhinoceroses—extent and drivers
Source: PeerJ. 2019 Sep 26;7:e7647. doi: 10.7717/peerj.7647 (PMC6766374; doi:10.7717/peerj.7647)
Supplement: Supplemental Information 9 [file peerj-07-7647-s009.zip › Femur/Diceros_bicornis_RG2133_Femur.pts]

Version 1.0
639
S0000          -23.14133      4.5584755      5.704623      
S0001          -23.654626     4.2823879      -0.93284531   
S0002          -23.503549     3.6016087      0.38305359    
S0003          -16.819257     4.6862076      1.1394928     
S0004          -19.875275     5.9692734      -0.64376297   
S0005          -16.145915     9.0389503      6.4108795     
S0006          -21.888159     -0.98070717    5.215741      
S0007          -23.508844     -1.8243002     3.0589474     
S0008          -14.265912     -4.1628788     1.8219313     
S0009          -8.3703659     -1.9996222     2.6052807     
S0010          -4.5862503     10.213408      1.8152901     
S0011          1.7320587      8.8411758      2.5960445     
S0012          15.661713      -2.4916571     2.5132904     
S0013          15.648608      1.6985487      0.57572513    
S0014          16.193439      5.2733273      1.37145       
S0015          16.993999      9.605294       3.9023499     
S0016          13.052345      6.818203       10.187263     
S0017          14.848798      4.9431278      10.090137     
S0018          11.820512      1.0850475      10.608148     
S0019          20.851782      2.6594933      6.9989487     
S0020          20.131255      4.0498344      6.4679756     
S0021          20.167874      5.1661575      6.0987293     
S0022          20.308647      6.4830551      5.6620083     
S0023          19.376218      9.011834       5.4930515     
S0024          19.095039      7.7646095      7.8223015     
S0025          19.679561      5.335944       5.175555      
S0026          20.216893      3.1443985      5.3442879     
S0027          -23.425153     3.5916012      0.086352521   
S0028          -23.330672     3.6352776      -0.178369     
S0029          -23.225661     3.6879837      -0.41398616   
S0030          -23.108444     3.7612263      -0.6199388    
S0031          -22.979083     3.8570396      -0.79566469   
S0032          -22.836987     3.9723995      -0.9425746    
S0033          -22.683519     4.1134094      -1.057092     
S0034          -22.520711     4.2838306      -1.1332548    
S0035          -22.335069     4.4477894      -1.2082761    
S0036          -22.050574     4.6301323      -1.2376092    
S0037          -21.771069     4.8144371      -1.2382612    
S0038          -21.490427     4.9876667      -1.2219142    
S0039          -21.220166     5.1710793      -1.1749143    
S0040          -20.944849     5.3371555      -1.1137967    
S0041          -20.662738     5.4894047      -1.0357337    
S0042          -20.377359     5.6376003      -0.93699694   
S0043          -20.103943     5.7952911      -0.81069746   
S0044          -19.76781      6.378162       -0.57351875   
S0045          -19.805786     6.8132301      -0.39919488   
S0046          -19.706769     7.2722809      -0.23937416   
S0047          -19.855104     7.4686699      0.046711189   
S0048          -19.897949     7.5999763      0.3335499     
S0049          -19.981459     7.4918144      0.68825569    
S0050          -19.679747     7.9511238      0.91743774    
S0051          -19.480836     8.1652481      1.2271592     
S0052          -19.262759     8.3330124      1.5625665     
S0053          -19.112582     8.5681831      1.8354393     
S0054          -18.936568     8.8448509      2.0861902     
S0055          -18.797005     9.0682869      2.3631746     
S0056          -18.646674     9.2823578      2.6327417     
S0057          -18.544673     9.449826       2.9352619     
S0058          -18.478799     9.5715836      3.2662201     
S0059          -18.375464     9.7087357      3.5663471     
S0060          -18.307544     9.7965233      3.8952572     
S0061          -18.251575     9.9011421      4.2182838     
S0062          -17.984711     9.9386589      4.3858223     
S0063          -17.729192     9.9522476      4.5697922     
S0064          -17.482416     9.9428551      4.7668552     
S0065          -17.240347     9.9152344      4.9767006     
S0066          -16.984674     9.9195847      5.1966        
S0067          -16.71902      9.8745689      5.469223      
S0068          -16.525989     9.5973503      5.7769253     
S0069          -16.351428     9.303952       6.0720825     
S0070          -16.452448     8.9329002      6.732415      
S0071          -16.86432      8.6845284      6.8808342     
S0072          -17.302864     8.4629456      6.8273277     
S0073          -17.697769     8.2851555      6.7110222     
S0074          -18.046997     8.073732       6.6367867     
S0075          -18.373563     7.8385704      6.5367569     
S0076          -18.681122     7.5712898      6.413765      
S0077          -18.975027     7.2812675      6.2383232     
S0078          -19.227406     6.9211922      6.1803394     
S0079          -19.629503     6.5240303      6.0702896     
S0080          -20.033888     6.1427341      5.944352      
S0081          -20.303415     5.6671619      6.1064636     
S0082          -20.597801     5.2301689      6.1340229     
S0083          -20.902631     4.8199604      6.0927502     
S0084          -21.193631     4.4185383      6.0343216     
S0085          -21.457201     4.0147713      5.9820232     
S0086          -21.649631     3.5447079      6.0679733     
S0087          -21.874927     3.142589       6.0100132     
S0088          -22.158456     2.941935       5.916135      
S0089          -22.426614     2.8073004      5.7374474     
S0090          -22.665369     2.7083241      5.5396301     
S0091          -22.871263     2.646505       5.3192757     
S0092          -23.042587     2.6221287      5.077087      
S0093          -23.182716     2.6355179      4.8155235     
S0094          -23.338206     2.6809877      4.553516      
S0095          -23.45986      2.7676985      4.2647972     
S0096          -23.642841     2.8755756      3.9840263     
S0097          -23.562999     3.0551476      3.5444244     
S0098          -23.619067     3.1884027      3.1506912     
S0099          -23.59866      3.315078       2.7430391     
S0100          -23.630653     3.4124237      2.3483593     
S0101          -23.685861     3.4740986      1.958053      
S0102          -23.680414     3.5190876      1.5622282     
S0103          -23.660851     3.5291882      1.1681429     
S0104          -23.574448     3.5735218      0.77283835    
S0105          -23.44012      -1.7341202     3.3183239     
S0106          -23.389548     -1.6517582     3.5813904     
S0107          -23.323645     -1.5953192     3.8481689     
S0108          -23.255618     -1.5578595     4.1193092     
S0109          -23.176077     -1.5447891     4.3917446     
S0110          -23.104074     -1.5460358     4.6722889     
S0111          -23.013574     -1.575588      4.94986       
S0112          -22.898331     -1.634873      5.2184196     
S0113          -22.768158     -1.71689       5.4814537     
S0114          -22.6578       -1.9618935     5.778149      
S0115          -22.516043     -2.2207903     6.0419819     
S0116          -22.374084     -2.479521      6.3000557     
S0117          -22.198018     -2.7555672     6.5141289     
S0118          -22.018222     -3.0325102     6.7215546     
S0119          -21.834132     -3.3070614     6.93386       
S0120          -21.62305      -3.5962231     7.1064201     
S0121          -21.387708     -3.903936      7.2259262     
S0122          -21.145395     -4.2100307     7.3488602     
S0123          -20.61245      -4.4873207     7.4996353     
S0124          -20.123996     -4.7730152     7.5784027     
S0125          -19.686142     -5.0585552     7.6065926     
S0126          -19.306857     -5.3454765     7.5697495     
S0127          -18.994884     -5.6315903     7.4664177     
S0128          -18.739703     -5.9115696     7.3280464     
S0129          -18.522221     -6.185183      7.1760757     
S0130          -18.327812     -6.4558929     7.0115524     
S0131          -18.17319      -6.7268646     6.8039917     
S0132          -18.012781     -6.9997078     6.5164787     
S0133          -17.876625     -7.2431351     6.1997982     
S0134          -17.763232     -7.4569496     5.856543      
S0135          -17.630991     -7.6495316     5.5156235     
S0136          -17.509799     -7.8208778     5.1475361     
S0137          -17.458154     -7.9547455     4.7191021     
S0138          -17.446536     -8.0537247     4.2564571     
S0139          -17.453528     -8.1246147     3.7702225     
S0140          -17.465654     -8.1770996     3.2561214     
S0141          -17.564542     -8.1822433     2.8843288     
S0142          -17.658563     -8.1651016     2.5213131     
S0143          -17.768275     -8.1126236     2.1718073     
S0144          -17.900185     -8.0202988     1.8418772     
S0145          -18.034476     -7.901265      1.5209192     
S0146          -18.191953     -7.7419601     1.2240426     
S0147          -18.347755     -7.55877       0.93126345    
S0148          -18.497365     -7.3537224     0.63356242    
S0149          -18.66915      -7.1090347     0.35948143    
S0150          -18.684782     -6.8610077     0.25267496    
S0151          -18.713266     -6.6056747     0.12827725    
S0152          -18.715913     -6.3602501     -0.061933911  
S0153          -18.771846     -6.0841835     -0.22553585   
S0154          -18.866211     -5.7854427     -0.38284583   
S0155          -19.018675     -5.4549698     -0.50245352   
S0156          -19.247874     -5.0835423     -0.52746544   
S0157          -19.448373     -4.722361      -0.67555194   
S0158          -19.701714     -4.3322105     -0.7899363    
S0159          -19.75623      -3.9724285     -0.80267763   
S0160          -19.836751     -3.650103      -0.81798458   
S0161          -19.938837     -3.3507824     -0.84342546   
S0162          -20.084735     -3.0908558     -0.80851231   
S0163          -20.262672     -2.8630535     -0.75076246   
S0164          -20.475842     -2.688088      -0.63243341   
S0165          -20.71293      -2.5301376     -0.52023172   
S0166          -20.992035     -2.3738407     -0.42835331   
S0167          -21.307747     -2.2665077     -0.28358486   
S0168          -21.514462     -2.1515152     -0.11905113   
S0169          -21.718185     -2.0444149     0.032400194   
S0170          -21.904858     -1.9583084     0.19150544    
S0171          -22.069821     -1.8936069     0.36211486    
S0172          -22.236343     -1.8368118     0.51615791    
S0173          -22.364842     -1.8071238     0.70114951    
S0174          -22.424699     -1.810326      0.95795269    
S0175          -22.580859     -1.7894711     1.0854602     
S0176          -22.7657       -1.777857      1.1515685     
S0177          -22.888191     -1.7808861     1.2927131     
S0178          -22.991916     -1.7834284     1.4873344     
S0179          -23.095929     -1.7820562     1.6972189     
S0180          -23.128706     -1.8095798     1.9118923     
S0181          -23.137906     -1.8483366     2.1167688     
S0182          -23.289874     -1.8176149     2.3488234     
S0183          -23.41329      -1.7969173     2.5827417     
S0184          -23.460194     -1.8119722     2.8126976     
S0185          -14.046552     -4.1154026     1.8492929     
S0186          -13.821413     -4.0715759     1.8836536     
S0187          -13.596661     -4.0071716     1.9203888     
S0188          -13.368948     -3.9330902     1.9586683     
S0189          -13.133171     -3.8702602     2.003491      
S0190          -12.886777     -3.8308743     2.0580914     
S0191          -12.636518     -3.7862976     2.1151173     
S0192          -12.386832     -3.7167999     2.1723988     
S0193          -12.132435     -3.6456188     2.2361259     
S0194          -11.919948     -3.5622185     2.3187984     
S0195          -11.708602     -3.4627979     2.3924206     
S0196          -11.49594      -3.3596348     2.4555429     
S0197          -11.286852     -3.2399673     2.50219       
S0198          -11.066743     -3.1448488     2.5486244     
S0199          -10.846152     -3.0439707     2.5837156     
S0200          -10.621133     -2.9478041     2.6119171     
S0201          -10.394894     -2.8481045     2.6296782     
S0202          -10.164172     -2.7532495     2.6401669     
S0203          -9.9755577     -2.6614305     2.6820732     
S0204          -9.7837914     -2.572983      2.7129128     
S0205          -9.5855743     -2.4950823     2.7351757     
S0206          -9.3902512     -2.4063841     2.741749      
S0207          -9.1916908     -2.3210106     2.7373314     
S0208          -8.9872673     -2.2443886     2.7236124     
S0209          -8.7812263     -2.1673899     2.697501      
S0210          -8.5752327     -2.0865953     2.6581051     
S0211          -4.7686901     10.334299      2.0629259     
S0212          -4.9348526     10.473429      2.2898685     
S0213          -5.1687233     10.635113      2.4550724     
S0214          -5.3212063     10.762659      2.6655775     
S0215          -5.422123      10.881669      2.8883322     
S0216          -5.4888687     10.996137      3.1111593     
S0217          -5.5954304     11.10636       3.3103607     
S0218          -5.619603      11.207425      3.5270863     
S0219          -5.6879692     11.306709      3.7261612     
S0220          -5.6705536     11.312757      3.9993565     
S0221          -5.6065449     11.317326      4.2438404     
S0222          -5.552309      11.32914       4.4659523     
S0223          -5.492231      11.347056      4.6735142     
S0224          -5.3739532     11.359678      4.8370129     
S0225          -5.223708      11.370638      4.9600609     
S0226          -5.0900967     11.393684      5.0873444     
S0227          -4.92687       11.416442      5.1812992     
S0228          -4.7795444     11.457534      5.303162      
S0229          -4.4944439     11.470151      5.4313534     
S0230          -4.1977837     11.48347       5.5482132     
S0231          -3.8935429     11.487143      5.6723217     
S0232          -3.5522949     11.493901      5.73312       
S0233          -3.2027653     11.48548       5.8139809     
S0234          -2.8258413     11.479054      5.854068      
S0235          -2.4259619     11.476161      5.8465675     
S0236          -2.0083088     11.46754       5.8201431     
S0237          -1.5714173     11.453204      5.7778332     
S0238          -1.2456288     11.486405      5.7203091     
S0239          -0.92033863    11.499659      5.6166584     
S0240          -0.60050235    11.49205       5.4845703     
S0241          -0.33339961    11.454086      5.2753201     
S0242          -0.070988566   11.393806      5.0623436     
S0243          0.22149696     11.319196      4.8723606     
S0244          0.5121963      11.223954      4.6666695     
S0245          0.7826508      11.102591      4.4255035     
S0246          1.0871515      10.971951      4.208939      
S0247          1.2916012      10.800059      4.0335976     
S0248          1.4735188      10.617548      3.8717621     
S0249          1.6247421      10.419431      3.7128399     
S0250          1.7380671      10.203326      3.5474766     
S0251          1.8277491      9.9672073      3.3868595     
S0252          1.8768028      9.7097298      3.2117386     
S0253          1.9134464      9.4216606      3.0354349     
S0254          1.9241425      9.099749       2.8370659     
S0255          -15.87744      8.7923981      6.1580475     
S0256          -15.656544     8.5319443      5.8740372     
S0257          -15.430995     8.2972687      5.6213318     
S0258          -15.172949     8.0967728      5.4301971     
S0259          -14.910809     7.9165688      5.2687531     
S0260          -14.655247     7.7532852      5.1253124     
S0261          -14.401389     7.6099327      5.0056133     
S0262          -14.154474     7.4818794      4.9026928     
S0263          -13.919064     7.3559059      4.8069778     
S0264          -13.642378     7.2011063      4.7310463     
S0265          -13.352917     7.0434677      4.6504082     
S0266          -13.043144     6.8924301      4.5782207     
S0267          -12.71734      6.743261       4.5051392     
S0268          -12.371175     6.600174       4.44156       
S0269          -12.004551     6.4639297      4.3887207     
S0270          -11.620381     6.3316868      4.3387962     
S0271          -11.219196     6.2019455      4.2899673     
S0272          -10.801492     6.0710022      4.241         
S0273          -10.426737     5.9528599      4.2386837     
S0274          -10.001382     5.8257805      4.2338203     
S0275          -9.520504      5.7049522      4.2402412     
S0276          -8.985614      5.5832687      4.2497955     
S0277          -8.3953049     5.4651516      4.2668243     
S0278          -7.7488823     5.3547806      4.2966209     
S0279          -7.0466026     5.2531948      4.3412167     
S0280          -6.2890049     5.1598175      4.4005058     
S0281          -5.4767525     5.078318       4.4805031     
S0282          -4.8775665     5.0738991      4.5208096     
S0283          -4.2937649     5.0629139      4.5678936     
S0284          -3.7254738     5.0486294      4.6262962     
S0285          -3.1732431     5.0368263      4.7013424     
S0286          -2.636137      5.017136       4.7825851     
S0287          -2.1154972     5.0013451      4.8812561     
S0288          -1.6089863     4.972023       4.9811077     
S0289          -1.1191509     4.9469727      5.0987438     
S0290          -0.64531484    4.9202255      5.2289875     
S0291          -0.13236499    4.9295052      5.3437065     
S0292          0.40098176     4.9445599      5.460318      
S0293          0.95309744     4.9716366      5.5857285     
S0294          1.5244026      5.0089569      5.7179562     
S0295          2.1154922      5.0546452      5.8549595     
S0296          2.7270149      5.1068169      5.9949497     
S0297          3.3565025      5.172934       6.1456135     
S0298          4.0053394      5.2487808      6.3024559     
S0299          4.6732018      5.3354477      6.4663452     
S0300          5.2742012      5.4006916      6.6326729     
S0301          5.8691795      5.4549259      6.7962685     
S0302          6.456102       5.5044132      6.9623108     
S0303          7.0368004      5.543507       7.125264      
S0304          7.6104256      5.576762       7.2886307     
S0305          8.1732536      5.6152313      7.4634666     
S0306          8.7307945      5.6448734      7.6352013     
S0307          9.2730721      5.6861027      7.8274048     
S0308          9.804792       5.7251846      8.0261459     
S0309          10.336357      5.8349087      8.1969582     
S0310          10.832648      5.9327084      8.3698608     
S0311          11.291193      6.028215       8.5456169     
S0312          11.716444      6.1259895      8.7226776     
S0313          12.101397      6.2370579      8.9267853     
S0314          12.461819      6.3601509      9.151358      
S0315          12.77903       6.5035362      9.4331329     
S0316          13.036427      6.6643578      9.7790733     
S0317          -21.445573     -0.98425245    5.2454193     
S0318          -21.009393     -0.99669218    5.232494      
S0319          -20.584431     -0.99513206    5.2511593     
S0320          -20.167433     -0.9975688     5.245488      
S0321          -19.759349     -0.99214144    5.247583      
S0322          -19.359853     -0.99004498    5.2293633     
S0323          -18.969281     -0.98833666    5.1979214     
S0324          -18.587617     -0.98474674    5.1579311     
S0325          -18.213977     -0.97115974    5.1349987     
S0326          -17.73965      -0.93919697    5.0911068     
S0327          -17.276076     -0.89552984    5.0311497     
S0328          -16.823364     -0.83506107    4.9662437     
S0329          -16.380789     -0.75537791    4.9082436     
S0330          -15.947536     -0.65623336    4.8652756     
S0331          -15.524202     -0.53881731    4.8292553     
S0332          -15.110493     -0.40305166    4.8036331     
S0333          -14.707483     -0.2493072     4.7764584     
S0334          -14.315436     -0.077562159   4.7429211     
S0335          -13.922325     0.012980948    4.7184486     
S0336          -13.514246     0.09817571     4.6813915     
S0337          -13.089615     0.17853402     4.6533566     
S0338          -12.648503     0.25419765     4.6404945     
S0339          -12.191238     0.3251579      4.6410461     
S0340          -11.717961     0.3913852      4.6521908     
S0341          -11.22813      0.45237603     4.660154      
S0342          -10.721981     0.50848565     4.6769238     
S0343          -10.199748     0.55987902     4.7055347     
S0344          -9.6863914     0.65671344     4.7466984     
S0345          -9.1621964     0.75140767     4.7928696     
S0346          -8.626931      0.8433713      4.8395302     
S0347          -8.079702      0.9311574      4.8741325     
S0348          -7.5216522     1.0167742      4.915345      
S0349          -6.9532944     1.1007925      4.9688156     
S0350          -6.3741398     1.1824373      5.0273052     
S0351          -5.7837906     1.2615274      5.0871292     
S0352          -5.1829678     1.3382441      5.1543625     
S0353          -4.5919968     1.4471552      5.2355755     
S0354          -3.9821194     1.5541186      5.3230804     
S0355          -3.3522003     1.6584999      5.41007       
S0356          -2.7033216     1.7605946      5.5040497     
S0357          -2.0368628     1.8608961      5.6133877     
S0358          -1.3507319     1.9593504      5.7254875     
S0359          -0.64611344    2.0565077      5.8475071     
S0360          0.074807435    2.1511276      5.9914474     
S0361          0.81202211     2.2408894      6.1565521     
S0362          1.5814142      2.3347786      6.3392704     
S0363          2.3331181      2.4152628      6.5524612     
S0364          3.0719858      2.4876423      6.7704185     
S0365          3.7970821      2.5511169      6.9963524     
S0366          4.5074471      2.6051548      7.2326996     
S0367          5.2064125      2.6527916      7.4697044     
S0368          5.8930939      2.693214       7.7106636     
S0369          6.5729141      2.7291815      7.9413506     
S0370          7.2364723      2.7548561      8.1871552     
S0371          7.912709       2.7263969      8.4299126     
S0372          8.5528107      2.6603378      8.6619667     
S0373          9.1501083      2.5552633      8.8998322     
S0374          9.7103279      2.4147402      9.1339714     
S0375          10.239584      2.2403208      9.3672501     
S0376          10.741232      2.0295942      9.6162445     
S0377          11.22165       1.7802965      9.8958641     
S0378          11.626231      1.4720322      10.240649     
S0379          13.196654      6.6535614      10.190662     
S0380          13.402879      6.4686913      10.192538     
S0381          13.633513      6.2988365      10.180325     
S0382          13.879404      6.160511       10.147338     
S0383          14.102182      5.9865421      10.121655     
S0384          14.32426       5.7884335      10.097581     
S0385          14.526939      5.5361073      10.088562     
S0386          14.712358      5.2486076      10.08735      
S0387          14.737895      4.6330944      10.153609     
S0388          14.54758       4.3246475      10.232829     
S0389          14.263507      4.1062614      10.333768     
S0390          14.031549      3.8820347      10.437106     
S0391          13.793555      3.6878262      10.55125      
S0392          13.555528      3.5098221      10.675037     
S0393          13.319971      3.3351887      10.806767     
S0394          13.092953      3.1485575      10.942054     
S0395          12.863988      2.9746803      11.083672     
S0396          12.724524      2.8519064      11.185501     
S0397          12.573483      2.7370672      11.258184     
S0398          12.423711      2.6008099      11.294815     
S0399          12.28161       2.4332325      11.290997     
S0400          12.145428      2.233391       11.246034     
S0401          11.998717      2.003212       11.162668     
S0402          11.850427      1.7307093      11.032027     
S0403          11.810443      1.4129735      10.837007     
S0404          12.012023      0.83244267     10.288866     
S0405          12.313761      0.6292191      9.9690437     
S0406          12.703198      0.4903223      9.7337639     
S0407          13.111482      0.40768819     9.6015747     
S0408          13.435277      0.3244627      9.4223511     
S0409          13.740688      0.2653347      9.2457977     
S0410          14.037482      0.2338901      9.0802025     
S0411          14.32923       0.23217907     8.9321365     
S0412          14.622893      0.2861279      8.8775375     
S0413          14.991582      0.2526232      8.9181358     
S0414          15.334         0.24823654     9.0597153     
S0415          15.642395      0.23893702     9.1772797     
S0416          15.926178      0.20575666     9.212397      
S0417          16.187935      0.17548012     9.2756714     
S0418          16.412549      0.17730672     9.4222679     
S0419          16.611043      0.17843103     9.5703995     
S0420          16.789932      0.17045534     9.7249588     
S0421          16.93291       0.18104224     9.908934      
S0422          17.202664      0.31375902     10.134118     
S0423          17.492461      0.43237066     10.296508     
S0424          17.798373      0.51723785     10.389931     
S0425          18.111826      0.56799664     10.413914     
S0426          18.429192      0.60233979     10.373769     
S0427          18.752521      0.6385952      10.275102     
S0428          19.083961      0.69516439     10.122769     
S0429          19.423166      0.76779795     9.9148041     
S0430          19.760773      0.87890244     9.6541443     
S0431          20.014996      1.0164513      9.2954437     
S0432          20.239006      1.15309        8.9493523     
S0433          20.428343      1.3098642      8.6202415     
S0434          20.588089      1.4755701      8.3040062     
S0435          20.709312      1.6729189      8.0088585     
S0436          20.796107      1.8901054      7.7308418     
S0437          20.829471      2.1393217      7.4772873     
S0438          20.866203      2.383555       7.2261238     
S0439          20.829121      2.8380936      6.979026      
S0440          20.757639      3.0218348      6.9496765     
S0441          20.673247      3.1961735      6.9112465     
S0442          20.541154      3.3199081      6.8909828     
S0443          20.414197      3.4334293      6.8618355     
S0444          20.301193      3.5597328      6.8111824     
S0445          20.221326      3.7183128      6.7226311     
S0446          20.19985       3.9018147      6.587133      
S0447          20.069405      4.1521236      6.3678528     
S0448          20.00838       4.2633926      6.2910076     
S0449          19.992654      4.3749363      6.2138535     
S0450          19.985944      4.4920517      6.1548664     
S0451          19.995966      4.6136303      6.1097504     
S0452          20.030457      4.7370697      6.0723423     
S0453          20.06515       4.8734539      6.0611954     
S0454          20.113231      5.0166515      6.0675606     
S0455          20.333459      5.4681667      6.2611771     
S0456          20.471349      5.7383442      6.4362564     
S0457          20.634315      5.9812317      6.6188766     
S0458          20.80132       6.208392       6.8388161     
S0459          20.875262      6.4106026      7.1240967     
S0460          20.936975      6.6040588      7.4506355     
S0461          20.893695      6.7539658      7.8293129     
S0462          20.80598       6.871994       8.2482246     
S0463          20.684451      6.9640289      8.7076599     
S0464          20.434747      7.0728149      9.0939072     
S0465          20.150645      7.1644348      9.4465294     
S0466          19.852707      7.2770775      9.7702789     
S0467          19.517981      7.3698639      10.0604       
S0468          19.157318      7.4660309      10.320641     
S0469          18.765439      7.5536911      10.549139     
S0470          18.340248      7.6228058      10.742935     
S0471          17.887292      7.6926483      10.907032     
S0472          17.400107      7.7270363      11.029042     
S0473          16.94911       7.7360329      11.153564     
S0474          16.498094      7.7522614      11.238463     
S0475          16.043878      7.7630814      11.273494     
S0476          15.579303      7.7671913      11.256217     
S0477          15.086446      7.7707397      11.188278     
S0478          14.534262      7.7303848      11.062139     
S0479          13.881483      7.5920746      10.871178     
S0480          13.27518       7.217141       10.575405     
S0481          15.512495      1.4249091      0.62090421    
S0482          15.46541       1.1371061      0.61401329    
S0483          15.446751      0.87411547     0.60923824    
S0484          15.453902      0.63137765     0.60470805    
S0485          15.483777      0.40419164     0.59979572    
S0486          15.549767      0.19258367     0.58743672    
S0487          15.654846      -0.00027723741 0.56675782    
S0488          15.785466      -0.18217882    0.54323826    
S0489          15.951306      -0.3487036     0.51297755    
S0490          16.138327      -0.49420347    0.33596737    
S0491          16.352167      -0.60342617    0.16505768    
S0492          16.581021      -0.69478421    0.0038911041  
S0493          16.835347      -0.71664004    -0.14010944   
S0494          17.099274      -0.72051702    -0.26863081   
S0495          17.375128      -0.7103817     -0.38472338   
S0496          17.664444      -0.6972383     -0.49474282   
S0497          17.969528      -0.66134539    -0.59393044   
S0498          18.2894        -0.6192225     -0.69100952   
S0499          18.612839      -0.67453337    -0.60771956   
S0500          18.897536      -0.75461979    -0.51057439   
S0501          19.145129      -0.82777596    -0.38305764   
S0502          19.352904      -0.91464977    -0.23378196   
S0503          19.520433      -0.99652386    -0.052218956  
S0504          19.647406      -1.0686126     0.16435747    
S0505          19.72654       -1.1452951     0.41474023    
S0506          19.774663      -1.1876872     0.70436907    
S0507          19.824323      -1.1768427     1.0144792     
S0508          19.888687      -1.2019303     1.3259266     
S0509          19.96563       -1.2029602     1.622747      
S0510          20.053015      -1.1802345     1.9037415     
S0511          20.15264       -1.1285174     2.1659813     
S0512          20.238411      -1.083268      2.4230276     
S0513          20.321252      -1.0308882     2.6701599     
S0514          20.41389       -0.94969683    2.898395      
S0515          20.486562      -0.89285421    3.1301849     
S0516          20.56032       -0.82600641    3.3510757     
S0517          20.619305      -0.73837743    3.5829544     
S0518          20.666434      -0.63706675    3.8137722     
S0519          20.707623      -0.50871115    4.0402252     
S0520          20.744077      -0.35353041    4.2648689     
S0521          20.783879      -0.15468318    4.4722523     
S0522          20.822386      0.076068848    4.6726311     
S0523          20.857286      0.35201735     4.8476589     
S0524          20.89099       0.650425       5.0276642     
S0525          20.925761      0.98209581     5.1997627     
S0526          20.949278      1.2886217      5.3114281     
S0527          20.933755      1.5734402      5.4115894     
S0528          20.939984      1.8383301      5.4888168     
S0529          20.908733      2.0927149      5.5312061     
S0530          20.857562      2.339242       5.5407791     
S0531          20.761819      2.5726915      5.5277634     
S0532          20.623743      2.790251       5.4942867     
S0533          20.411572      2.9557079      5.4317799     
S0534          20.123752      3.205336       5.0773285     
S0535          20.019171      3.2107651      4.7696644     
S0536          19.943599      3.2846073      4.475745      
S0537          19.871875      3.3957619      4.1750526     
S0538          19.798312      3.4957989      3.8502655     
S0539          19.726707      3.5961914      3.5059826     
S0540          19.657034      3.7063896      3.1437597     
S0541          19.597319      3.7872387      2.7598295     
S0542          19.557277      3.817152       2.361396      
S0543          19.620525      3.7580616      2.0834282     
S0544          19.629338      3.6990162      1.8223082     
S0545          19.583115      3.6225101      1.5840976     
S0546          19.477702      3.5621128      1.3631913     
S0547          19.314522      3.5037762      1.161894      
S0548          19.092868      3.4727413      0.97452087    
S0549          18.81203       3.46996        0.80340166    
S0550          18.473784      3.4508244      0.65630741    
S0551          18.083798      3.3925362      0.52674332    
S0552          17.775075      3.3025009      0.38156617    
S0553          17.476123      3.2029167      0.27312131    
S0554          17.174156      3.106222       0.20850062    
S0555          16.885432      2.9642174      0.18066783    
S0556          16.614037      2.7768311      0.18672689    
S0557          16.353206      2.5581041      0.2304301     
S0558          16.109688      2.3002747      0.3066159     
S0559          15.863733      2.0245472      0.43140459    
S0560          16.418649      5.2854893      1.3200451     
S0561          16.643379      5.3212456      1.3099687     
S0562          16.853514      5.3837769      1.3253481     
S0563          17.051878      5.4440083      1.3640471     
S0564          17.246396      5.4832939      1.4316916     
S0565          17.444427      5.4846115      1.5339652     
S0566          17.64691       5.4444565      1.6717022     
S0567          17.84594       5.3453026      1.8345545     
S0568          18.025256      5.2037724      2.0075453     
S0569          18.062509      5.1565189      2.1664196     
S0570          18.123253      5.1349529      2.3320292     
S0571          18.190382      5.0996857      2.4913944     
S0572          18.279927      5.0926033      2.6460768     
S0573          18.382729      5.0956039      2.792794      
S0574          18.491985      5.0801537      2.9381739     
S0575          18.613576      5.0515465      3.0830765     
S0576          18.753099      5.0119144      3.2254608     
S0577          18.899377      5.0644978      3.3475487     
S0578          18.963034      5.1316456      3.5286552     
S0579          19.033174      5.2022892      3.7160007     
S0580          19.10954       5.2352856      3.9094421     
S0581          19.190555      5.2619274      4.1073956     
S0582          19.278883      5.2655552      4.3100368     
S0583          19.376651      5.2672508      4.5187729     
S0584          19.487949      5.262191       4.7349327     
S0585          19.616022      5.2549843      4.9600971     
S0586          19.733632      5.4283649      5.3488758     
S0587          19.805035      5.5183403      5.4841202     
S0588          19.870865      5.632365       5.5802197     
S0589          19.944124      5.7531364      5.6341446     
S0590          20.058386      5.8470009      5.6366783     
S0591          20.197263      5.9555389      5.6051105     
S0592          20.292128      6.1391376      5.5550541     
S0593          20.332478      6.3620144      5.4603134     
S0594          20.354672      6.5748817      5.2994106     
S0595          20.387178      6.8322182      5.1904026     
S0596          20.383771      7.0808395      5.0689224     
S0597          20.370711      7.3214767      4.9472809     
S0598          20.359694      7.5562149      4.8314972     
S0599          20.350674      7.7863037      4.721624      
S0600          20.343945      8.0133781      4.6175968     
S0601          20.316438      8.2292824      4.5081032     
S0602          20.287144      8.4405792      4.4023857     
S0603          20.237367      8.637056       4.2924004     
S0604          20.231392      8.7355469      4.0486633     
S0605          20.17892       8.8319756      3.7980904     
S0606          20.094002      8.8964729      3.5421478     
S0607          19.998631      8.9201813      3.2857693     
S0608          19.894693      8.9268852      3.0310503     
S0609          19.76971       8.9419067      2.7772335     
S0610          19.618832      8.9591728      2.5215132     
S0611          19.431064      9.0214882      2.2734037     
S0612          19.221777      9.1152512      2.0422163     
S0613          18.858607      9.1085487      2.0293392     
S0614          18.50735       9.1295654      2.0175127     
S0615          18.171103      9.1848793      2.0090302     
S0616          17.847054      9.2197739      1.9836048     
S0617          17.533647      9.2193405      1.9357372     
S0618          17.22702       9.210038       1.8762007     
S0619          16.933614      9.1442963      1.7855791     
S0620          16.662065      9.0283684      1.6647947     
S0621          16.412665      8.8872185      1.5234347     
S0622          16.179942      8.7333771      1.2928242     
S0623          16.037444      8.4414978      1.054273      
S0624          15.863152      8.1940392      0.88667383    
S0625          15.653806      7.9850067      0.77977977    
S0626          15.422751      7.7921783      0.72324104    
S0627          15.206525      7.5767853      0.71051793    
S0628          14.954192      7.3887962      0.74812326    
S0629          14.719954      7.1775635      0.83184061    
S0630          14.546558      6.9162132      0.96651306    
S0631          14.471548      6.643705       0.96818838    
S0632          14.534271      6.3186626      0.99046822    
S0633          14.751033      6.0595406      0.9714674     
S0634          14.94599       5.8601646      0.97820177    
S0635          15.127289      5.6758358      1.0242116     
S0636          15.3545        5.5413925      1.0795126     
S0637          15.62157       5.4711178      1.1502829     
S0638          15.896751      5.406974       1.2570786     
