# Supplementary material for: Interspecific variation in the limb long bones among modern rhinoceroses—extent and drivers
Source: PeerJ. 2019 Sep 26;7:e7647. doi: 10.7717/peerj.7647 (PMC6766374; doi:10.7717/peerj.7647)
Supplement: Supplemental Information 9 [file peerj-07-7647-s009.zip › Femur/Rhinoceros_sondaicus_1205F_Femur_miroir.pts]

Version 1.0
639
S0000        31.773883    8.1755898    8.6124657   
S0001        34.901306    6.8463272    15.743861   
S0002        33.538086    4.830217     14.779019   
S0003        26.913724    8.1249489    14.766545   
S0004        29.450729    8.5757011    16.273698   
S0005        27.186102    12.419003    9.3352455   
S0006        30.832813    1.975421     8.4466568   
S0007        33.56131     1.3388303    11.352669   
S0008        23.909868    -2.5452047   12.964513   
S0009        12.682676    3.171306     12.571429   
S0010        17.101274    15.274489    14.519234   
S0011        10.318314    16.746794    13.151855   
S0012        -5.7668427   2.8113834    11.872832   
S0013        -5.9928299   7.3276291    14.612317   
S0014        -6.0074814   12.140939    14.352234   
S0015        -5.9740578   17.877211    11.410549   
S0016        -4.1558815   13.606155    3.8858864   
S0017        -5.6327049   11.317515    4.3397964   
S0018        -2.2980774   7.7527527    3.4222488   
S0019        -11.801662   9.0740791    8.0640305   
S0020        -9.8383705   11.180791    6.5917519   
S0021        -11.387836   13.281432    8.2189697   
S0022        -10.879646   13.336792    9.4081459   
S0023        -10.007991   16.507657    10.364851   
S0024        -9.6666794   14.900827    7.5886208   
S0025        -10.63463    12.135963    9.9789688   
S0026        -9.7182449   10.057182    10.241412   
S0027        33.345889    4.824369     15.008316   
S0028        33.134705    4.8486809    15.228569   
S0029        32.929129    4.9632996    15.423662   
S0030        32.720303    5.1050186    15.593202   
S0031        32.492456    5.2458801    15.748132   
S0032        32.251697    5.4069954    15.886012   
S0033        31.999332    5.5921242    16.00648    
S0034        31.742319    5.8117737    16.108871   
S0035        31.444421    6.0145237    16.195436   
S0036        31.190234    6.2180248    16.359222   
S0037        31.019522    6.530381     16.482111   
S0038        30.819196    6.8216293    16.572543   
S0039        30.632187    7.1212677    16.611609   
S0040        30.467368    7.4283165    16.577243   
S0041        30.365729    7.7571251    16.383556   
S0042        30.097693    8.04235      16.280873   
S0043        29.787204    8.3268456    16.181207   
S0044        29.749268    8.9868568    16.377393   
S0045        29.977789    9.4044746    16.344957   
S0046        30.139313    9.7926666    16.236667   
S0047        30.249185    10.113245    16.014702   
S0048        30.274155    10.436311    15.822939   
S0049        30.235657    10.722997    15.570155   
S0050        30.104465    11.035228    15.340903   
S0051        29.890091    11.348394    15.096904   
S0052        29.597525    11.647303    14.823653   
S0053        29.324609    11.959009    14.544902   
S0054        29.062866    12.254412    14.279628   
S0055        28.804486    12.527083    14.049649   
S0056        28.537619    12.767536    13.873065   
S0057        28.267529    12.971793    13.721336   
S0058        28.033023    13.145624    13.525813   
S0059        27.809024    13.290952    13.334512   
S0060        27.609848    13.406357    13.134761   
S0061        27.448529    13.48347     12.92863    
S0062        27.397427    13.769408    12.463007   
S0063        27.421939    13.922891    11.994436   
S0064        27.41568     13.988309    11.564922   
S0065        27.329895    13.996701    11.156116   
S0066        27.268961    13.89485     10.754295   
S0067        27.248203    13.673708    10.373667   
S0068        27.294614    13.325439    10.041297   
S0069        27.299301    12.90401     9.7197853   
S0070        27.405899    12.163303    9.1533592   
S0071        27.705359    11.881101    9.0539452   
S0072        28.027441    11.594505    9.0037361   
S0073        28.29259     11.275448    8.907608    
S0074        28.538953    10.922813    8.7956367   
S0075        28.827844    10.565839    8.7550293   
S0076        29.129868    10.190501    8.7502655   
S0077        29.425186    9.7849358    8.7488823   
S0078        29.665192    9.3490837    8.6660187   
S0079        29.866251    8.8795151    8.5902107   
S0080        30.134225    8.4651276    8.5978218   
S0081        30.369644    8.0850128    8.5651588   
S0082        30.592346    7.7388649    8.5226311   
S0083        30.812991    7.4286453    8.4768967   
S0084        31.048083    7.1613228    8.4396255   
S0085        31.309769    6.9455444    8.4346191   
S0086        31.578217    6.7717461    8.4362885   
S0087        31.847339    6.6423775    8.4835617   
S0088        32.204977    6.5568871    8.6751038   
S0089        32.501501    6.4591652    9.0383698   
S0090        32.68952     6.3312527    9.4319466   
S0091        32.806583    6.1798176    9.8055756   
S0092        32.896475    6.0135868    10.16448    
S0093        33.00556     5.8345013    10.522813   
S0094        33.115015    5.636655     10.889816   
S0095        33.199551    5.4166874    11.265073   
S0096        33.250626    5.1731712    11.645977   
S0097        33.324686    5.0912128    12.025027   
S0098        33.425879    4.9953602    12.38783    
S0099        33.501825    4.9124622    12.746087   
S0100        33.511542    4.899255     13.109592   
S0101        33.54649     4.8588722    13.457138   
S0102        33.55257     4.8627968    13.803256   
S0103        33.555402    4.873024     14.141415   
S0104        33.556714    4.8549301    14.465756   
S0105        33.497232    1.436626     10.949525   
S0106        33.45116     1.5081676    10.54961    
S0107        33.360144    1.5490963    10.153561   
S0108        33.263937    1.5681909    9.7486244   
S0109        33.112582    1.5540896    9.3521652   
S0110        32.967725    1.5306587    8.9285355   
S0111        32.742624    1.461272     8.5340988   
S0112        32.468674    1.3504727    8.1599503   
S0113        32.166922    1.2080809    7.7904831   
S0114        31.879153    0.89472733   7.3769836   
S0115        31.570432    0.58301458   7.0289864   
S0116        31.245749    0.2692477    6.7481537   
S0117        30.91293     -0.02049693  6.5063995   
S0118        30.567297    -0.30243869  6.3216942   
S0119        30.210284    -0.57616129  6.1946831   
S0120        29.840189    -0.83201323  6.1131695   
S0121        29.456439    -1.0751107   6.0820778   
S0122        29.060303    -1.3083512   6.1059708   
S0123        28.647577    -1.6432001   6.1872517   
S0124        28.270557    -1.962989    6.2473042   
S0125        27.94924     -2.2821922   6.3362816   
S0126        27.709235    -2.5944689   6.4894981   
S0127        27.546732    -2.8925327   6.684819    
S0128        27.469922    -3.1723146   6.9166328   
S0129        27.397665    -3.4600433   7.1100502   
S0130        27.333005    -3.7584835   7.2995354   
S0131        27.317709    -4.0528004   7.526796    
S0132        27.23295     -4.4365826   7.9758011   
S0133        27.278818    -4.7504868   8.4494438   
S0134        27.231155    -5.0363239   8.8948166   
S0135        27.190033    -5.2743168   9.3434418   
S0136        27.215601    -5.4564106   9.8017059   
S0137        27.2849      -5.5857304   10.26311    
S0138        27.368359    -5.6720634   10.729746   
S0139        27.556165    -5.6637516   11.173826   
S0140        27.685104    -5.6566353   11.64775    
S0141        28.010764    -5.913829    11.552099   
S0142        28.365524    -6.0935375   11.46665    
S0143        28.721509    -6.2086987   11.389429   
S0144        29.058939    -6.2929966   11.348908   
S0145        29.378601    -6.3604824   11.364588   
S0146        29.68526     -6.4121429   11.444686   
S0147        29.985486    -6.4101852   11.541452   
S0148        30.276883    -6.3586937   11.655488   
S0149        30.562292    -6.2506676   11.768863   
S0150        31.053543    -6.0446049   11.860914   
S0151        31.41998     -5.8476849   11.947477   
S0152        31.663593    -5.6608097   12.030638   
S0153        31.778409    -5.5050728   12.152013   
S0154        31.773639    -5.3523861   12.280823   
S0155        31.622806    -5.2798107   12.506762   
S0156        31.304471    -5.3525089   12.818112   
S0157        30.898206    -5.3360516   13.057121   
S0158        30.41073     -5.1981323   13.334702   
S0159        30.007721    -5.0624908   13.288783   
S0160        29.620734    -5.0764244   13.273749   
S0161        29.260345    -5.1355217   13.362711   
S0162        28.99725     -5.0654991   13.512132   
S0163        28.86167     -4.8340595   13.667241   
S0164        28.769269    -4.5726604   13.936618   
S0165        28.777969    -4.1910557   14.241756   
S0166        28.916797    -3.6851181   14.520221   
S0167        29.186847    -3.1023739   14.748177   
S0168        29.384238    -2.5966154   14.759006   
S0169        29.530051    -2.1256081   14.881374   
S0170        29.682233    -1.6868032   14.997395   
S0171        29.847601    -1.2754085   15.101181   
S0172        30.053577    -0.8860755   15.133498   
S0173        30.282709    -0.51885142  15.136526   
S0174        30.54751     -0.18628228  15.050499   
S0175        30.824225    0.12880815   14.973314   
S0176        31.117654    0.38899987   14.814052   
S0177        31.58598     0.55007687   14.573878   
S0178        32.011264    0.70028744   14.297701   
S0179        32.369644    0.80891285   13.954692   
S0180        32.684158    0.91782064   13.593962   
S0181        32.932916    1.0049236    13.191933   
S0182        33.172058    1.1128736    12.787854   
S0183        33.365753    1.2054523    12.347127   
S0184        33.479724    1.27445      11.863104   
S0185        23.413174    -2.5720406   12.899017   
S0186        22.93273     -2.5130333   12.848932   
S0187        22.491751    -2.3775824   12.822591   
S0188        22.050774    -2.3048521   12.798191   
S0189        21.654196    -2.1551287   12.802055   
S0190        21.267207    -2.015678    12.814796   
S0191        20.903979    -1.8500559   12.846303   
S0192        20.54583     -1.6941999   12.881476   
S0193        20.191498    -1.5567109   12.9104     
S0194        19.819635    -1.3490799   12.908507   
S0195        19.45714     -1.1126023   12.932938   
S0196        19.055151    -0.94929228  12.909311   
S0197        18.631316    -0.81468229  12.866942   
S0198        18.240703    -0.60151601  12.880266   
S0199        17.864096    -0.35136597  12.911554   
S0200        17.458421    -0.14413285  12.919066   
S0201        17.026358    0.026848409  12.926118   
S0202        16.60314     0.22572262   12.955321   
S0203        16.120622    0.45501637   12.836647   
S0204        15.935524    1.0261161    12.80889    
S0205        15.385132    1.2697474    12.675394   
S0206        14.972504    1.622588     12.6177     
S0207        14.705933    2.0216679    12.66768    
S0208        14.299406    2.3521132    12.664483   
S0209        13.670494    2.5971478    12.560281   
S0210        13.137456    2.8674894    12.536224   
S0211        17.193785    15.550125    14.454347   
S0212        17.310083    15.785562    14.36423    
S0213        17.475093    15.974886    14.236255   
S0214        17.585608    16.148889    14.047273   
S0215        17.644424    16.306401    13.810504   
S0216        17.756041    16.416422    13.530388   
S0217        17.861447    16.496094    13.203493   
S0218        17.91868     16.559624    12.828214   
S0219        18.013544    16.578175    12.409465   
S0220        18.205252    16.636539    11.973995   
S0221        18.357986    16.693013    11.57835    
S0222        18.494568    16.734976    11.236358   
S0223        18.724477    16.735593    10.95415    
S0224        18.763068    16.803813    10.671237   
S0225        18.50683     16.940227    10.415058   
S0226        18.20219     17.077867    10.203348   
S0227        17.880452    17.250015    9.9820122   
S0228        17.417444    17.458551    9.7845963   
S0229        17.122435    17.537215    9.5233925   
S0230        16.794       17.623711    9.3147377   
S0231        16.462979    17.714917    9.1042496   
S0232        16.117332    17.793906    8.9008255   
S0233        15.737967    17.868719    8.740683    
S0234        15.327054    17.943643    8.6215042   
S0235        14.887358    18.015819    8.5291626   
S0236        14.416151    18.105431    8.5121315   
S0237        13.925354    18.199646    8.5510727   
S0238        13.607878    18.275453    8.5898964   
S0239        13.280017    18.333269    8.6469604   
S0240        12.940355    18.3923      8.6936241   
S0241        12.591508    18.45377     8.7679939   
S0242        12.229264    18.51924     8.8631744   
S0243        11.847569    18.586177    8.9790237   
S0244        11.463995    18.623929    9.174485    
S0245        11.1084      18.629512    9.4687622   
S0246        10.733889    18.648412    9.7576126   
S0247        10.446039    18.648705    10.0979     
S0248        10.190281    18.61563     10.406384   
S0249        9.9665833    18.519522    10.6896     
S0250        9.7479553    18.336528    10.947431   
S0251        9.6058044    18.088994    11.267016   
S0252        9.5726471    17.798592    11.674285   
S0253        9.6385651    17.468364    12.160265   
S0254        9.9999031    17.157974    12.650003   
S0255        26.986771    12.149431    9.6177811   
S0256        26.691385    11.910225    9.8440338   
S0257        26.35408     11.689973    10.058202   
S0258        25.972104    11.489882    10.259962   
S0259        25.540048    11.313039    10.440863   
S0260        25.066841    11.155078    10.619852   
S0261        24.547192    11.017011    10.788525   
S0262        23.97939     10.90022     10.943288   
S0263        23.365804    10.797548    11.089468   
S0264        23.056639    10.732552    11.127623   
S0265        22.719731    10.657299    11.159736   
S0266        22.350983    10.587292    11.175301   
S0267        21.954541    10.503939    11.187376   
S0268        21.525528    10.430544    11.179288   
S0269        21.06779     10.34691     11.166056   
S0270        20.579109    10.265644    11.138094   
S0271        20.059055    10.193181    11.088772   
S0272        19.51073     10.101006    11.044585   
S0273        18.825415    10.02244     11.000681   
S0274        18.16348     9.9662529    10.951352   
S0275        17.525656    9.9288132    10.899899   
S0276        16.913007    9.9188026    10.836118   
S0277        16.324556    9.9162323    10.782582   
S0278        15.759596    9.9223457    10.738277   
S0279        15.220424    9.9538033    10.683863   
S0280        14.704614    9.9946236    10.63799    
S0281        14.212318    10.047674    10.597255   
S0282        13.630615    10.088363    10.499281   
S0283        13.063408    10.139954    10.388374   
S0284        12.508086    10.192148    10.276366   
S0285        11.966264    10.249725    10.157712   
S0286        11.438605    10.313679    10.031184   
S0287        10.920111    10.37211     9.9107574   
S0288        10.413661    10.432548    9.7876747   
S0289        9.9218742    10.50044     9.655397    
S0290        9.4416603    10.569092    9.5219109   
S0291        8.9327438    10.685803    9.400428    
S0292        8.4231598    10.799115    9.2731194   
S0293        7.912471     10.908114    9.1411133   
S0294        7.3995567    11.010519    9.0072197   
S0295        6.8841354    11.105854    8.871991    
S0296        6.3680447    11.197875    8.7308037   
S0297        5.8511829    11.286388    8.5838882   
S0298        5.3343746    11.372904    8.4294472   
S0299        4.8197235    11.460991    8.2633713   
S0300        4.3276299    11.542006    8.0919418   
S0301        3.8208267    11.625883    7.9169647   
S0302        3.3055332    11.723775    7.7269104   
S0303        2.7834984    11.838706    7.5194115   
S0304        2.2423973    11.948718    7.3170219   
S0305        1.687327     12.062892    7.1101707   
S0306        1.1203362    12.184763    6.8950722   
S0307        0.53573813   12.304572    6.6820877   
S0308        -0.063000286 12.428433    6.4651253   
S0309        -0.69388342  12.550233    6.2348457   
S0310        -1.2699584   12.689697    5.9709553   
S0311        -1.8087383   12.823053    5.704187    
S0312        -2.3008625   12.958525    5.4211395   
S0313        -2.738048    13.099213    5.114257    
S0314        -3.1126715   13.247462    4.7798176   
S0315        -3.4351437   13.398769    4.433427    
S0316        -3.8186279   13.502118    4.1713509   
S0317        30.42973     2.0009447    8.5792465   
S0318        30.040771    2.0214212    8.7411957   
S0319        29.638205    2.0908789    8.8593521   
S0320        29.240747    2.1725973    8.9829002   
S0321        28.848849    2.260833     9.1214806   
S0322        28.454761    2.3780767    9.2428024   
S0323        28.060922    2.5183987    9.3531761   
S0324        27.668607    2.6771561    9.4591972   
S0325        27.278601    2.8506386    9.5734367   
S0326        26.820483    2.9996168    9.6616676   
S0327        26.342172    3.1565813    9.7411827   
S0328        25.843787    3.3227085    9.8103256   
S0329        25.32541     3.5022697    9.8584785   
S0330        24.787328    3.6856232    9.9107086   
S0331        24.229405    3.8751328    9.9628777   
S0332        23.65164     4.0752037    10.002042   
S0333        23.053961    4.2846741    10.028181   
S0334        22.43598     4.5016518    10.03666    
S0335        21.948032    4.6764381    10.055621   
S0336        21.445107    4.8491531    10.05664    
S0337        20.926767    5.0184696    10.060477   
S0338        20.393744    5.185947     10.049115   
S0339        19.846236    5.3515167    10.02483    
S0340        19.280865    5.5115055    10.018925   
S0341        18.704495    5.6729801    9.9681641   
S0342        18.111102    5.830051     9.9269867   
S0343        17.502858    5.9846664    9.875914    
S0344        16.895314    6.1733242    9.7786674   
S0345        16.289615    6.3550426    9.7152565   
S0346        15.696152    6.5296074    9.6054298   
S0347        15.101527    6.6964996    9.5423683   
S0348        14.515117    6.8560738    9.4617516   
S0349        13.935516    7.0083282    9.3740471   
S0350        13.365575    7.1541809    9.2635948   
S0351        12.800415    7.2925468    9.1585167   
S0352        12.238719    7.422541     9.066098    
S0353        11.573302    7.5508286    8.9249458   
S0354        10.930847    7.6712151    8.8073166   
S0355        10.316496    7.7845245    8.6799843   
S0356        9.7310661    7.8890572    8.5367561   
S0357        9.1678329    7.9880409    8.4226776   
S0358        8.6346176    8.0774567    8.2879799   
S0359        8.1230904    8.162014     8.1795364   
S0360        7.6396095    8.2378532    8.0620178   
S0361        7.1860428    8.304715     7.9328186   
S0362        6.6771729    8.3382874    7.7728401   
S0363        6.1504734    8.3748093    7.6004402   
S0364        5.6074677    8.4140503    7.4106438   
S0365        5.0375824    8.4638588    7.2339699   
S0366        4.4557369    8.5136635    7.0249763   
S0367        3.8578335    8.5659706    6.7962418   
S0368        3.2452816    8.619812     6.5446373   
S0369        2.6152769    8.6769096    6.2773182   
S0370        1.9768288    8.7336052    5.9751907   
S0371        1.4189127    8.74562      5.7277748   
S0372        0.88558073   8.7225296    5.4649521   
S0373        0.37128844   8.6704483    5.199472    
S0374        -0.1441054   8.6078201    4.9612362   
S0375        -0.62493448  8.5033951    4.6859604   
S0376        -1.0896114   8.3701576    4.4015083   
S0377        -1.5427544   8.2070107    4.1072144   
S0378        -1.9497189   7.9981529    3.7772606   
S0379        -3.917514    13.308519    4.0626221   
S0380        -3.8606735   12.951714    4.2687237   
S0381        -3.9485203   12.694388    4.4862202   
S0382        -4.0771641   12.467245    4.6226242   
S0383        -4.2951672   12.295023    4.7044624   
S0384        -4.6324574   12.175497    4.7267258   
S0385        -5.1203178   12.056992    4.6703415   
S0386        -5.5909519   11.742136    4.5109241   
S0387        -5.5409256   11.025835    4.2508694   
S0388        -5.415427    10.733044    4.1770672   
S0389        -5.115551    10.577719    4.0240269   
S0390        -4.9559723   10.324537    3.9492081   
S0391        -4.7218349   10.152138    3.8362194   
S0392        -4.4840134   9.9691711    3.7412163   
S0393        -4.2085423   9.8377365    3.6311974   
S0394        -3.9255535   9.6933311    3.5351818   
S0395        -3.6260773   9.5608429    3.4358299   
S0396        -3.3816277   9.3690186    3.3573391   
S0397        -3.1278437   9.2413719    3.2872517   
S0398        -2.8868549   9.1291435    3.2122864   
S0399        -2.6994049   8.9601349    3.1788519   
S0400        -2.5267792   8.7854355    3.1485651   
S0401        -2.3318439   8.6092171    3.0948563   
S0402        -2.2116665   8.3500847    3.1310038   
S0403        -2.3121962   8.0382507    3.3222878   
S0404        -2.2629074   7.5707001    3.9068005   
S0405        -2.7279436   7.4696815    4.3794502   
S0406        -3.1728842   7.3847427    4.6036301   
S0407        -3.5576118   7.3092445    4.681768    
S0408        -3.9192238   7.2419312    4.6899723   
S0409        -4.2930695   7.1638031    4.6949238   
S0410        -4.694376    7.0743141    4.6455292   
S0411        -5.0972862   7.0310516    4.4312447   
S0412        -5.5231117   6.9830009    4.1549503   
S0413        -5.6415668   6.8241341    3.8100689   
S0414        -5.7587898   6.8089111    3.4608498   
S0415        -5.9086819   6.8347359    3.1778915   
S0416        -6.0996628   6.8801292    2.9706131   
S0417        -6.3320969   6.9461433    2.8374033   
S0418        -6.6055748   7.0360977    2.7769655   
S0419        -6.9252357   7.1349907    2.7897623   
S0420        -7.2959198   7.2207367    2.8728191   
S0421        -7.7128113   7.2969795    3.0207184   
S0422        -8.046315    7.3448914    3.1816853   
S0423        -8.3684891   7.3918991    3.3649456   
S0424        -8.6802399   7.4358932    3.5696327   
S0425        -8.9803589   7.4824608    3.7962559   
S0426        -9.2691917   7.5299324    4.0448658   
S0427        -9.5402588   7.6046196    4.3181763   
S0428        -9.7993797   7.6834038    4.6133541   
S0429        -10.048474   7.7570724    4.9303909   
S0430        -10.286039   7.830043     5.2707092   
S0431        -10.541764   7.9075493    5.5404133   
S0432        -10.771915   7.9968628    5.8314068   
S0433        -10.978499   8.0918396    6.1320938   
S0434        -11.183729   8.1535667    6.4153854   
S0435        -11.416966   8.184903     6.6671165   
S0436        -11.640766   8.2943871    6.9466606   
S0437        -11.776246   8.5270935    7.3000542   
S0438        -11.809895   8.807634     7.688726    
S0439        -11.652789   9.4442482    8.3227936   
S0440        -11.380598   9.7638573    8.4784012   
S0441        -11.096774   10.027458    8.5258354   
S0442        -10.867406   10.284139    8.4674942   
S0443        -10.687412   10.547372    8.3067223   
S0444        -10.378751   10.6813      8.0275726   
S0445        -10.095691   10.81872     7.641436    
S0446        -9.9317528   11.010247    7.1637527   
S0447        -9.9490395   11.165541    7.2466393   
S0448        -10.118233   11.235722    7.7910568   
S0449        -10.351399   11.328703    8.2141594   
S0450        -10.575726   11.467603    8.5150986   
S0451        -10.740708   11.70616     8.6960312   
S0452        -10.935973   11.987241    8.7604218   
S0453        -11.131506   12.343031    8.7114952   
S0454        -11.268355   12.78999     8.531823    
S0455        -11.396907   13.533171    7.9073051   
S0456        -11.373341   13.77244     7.5894005   
S0457        -11.293293   13.974261    7.2584236   
S0458        -11.165172   14.132407    6.9229477   
S0459        -11.006799   14.262587    6.5898239   
S0460        -10.838824   14.399992    6.2573994   
S0461        -10.637241   14.514146    5.922543    
S0462        -10.408811   14.616756    5.5834244   
S0463        -10.150193   14.702229    5.2395588   
S0464        -9.8799568   14.78596     4.9410629   
S0465        -9.5851181   14.845882    4.6685066   
S0466        -9.2743805   14.903804    4.4179901   
S0467        -8.9438606   14.948627    4.191238    
S0468        -8.594268    14.982613    3.9881287   
S0469        -8.2263702   15.015671    3.8076935   
S0470        -7.8384911   15.031906    3.6512611   
S0471        -7.4316101   15.043369    3.5167252   
S0472        -7.0050613   15.032339    3.4091568   
S0473        -6.628241    15.021938    3.3743233   
S0474        -6.2721378   14.98602     3.3533157   
S0475        -5.9284649   14.938698    3.3496426   
S0476        -5.5908543   14.868715    3.3678947   
S0477        -5.2588505   14.75426     3.4100578   
S0478        -4.9370239   14.577277    3.4766766   
S0479        -4.6348671   14.326379    3.5706417   
S0480        -4.3829166   13.986336    3.7111691   
S0481        -5.9719463   7.0703865    14.512416   
S0482        -5.9588978   6.8193794    14.423643   
S0483        -6.0081978   6.5781578    14.407306   
S0484        -6.0721901   6.3411987    14.409727   
S0485        -6.1867416   6.1310692    14.472304   
S0486        -6.3099171   5.9121582    14.546524   
S0487        -6.4457237   5.6673725    14.632228   
S0488        -6.6395279   5.4744656    14.790945   
S0489        -6.8607544   5.2926125    14.984912   
S0490        -7.1378784   5.2241352    15.04003    
S0491        -7.3934677   5.1706642    15.104237   
S0492        -7.6301865   5.1105133    15.171935   
S0493        -7.850058    5.0717533    15.255659   
S0494        -8.0507408   5.0705349    15.357841   
S0495        -8.2327927   5.0905201    15.473056   
S0496        -8.3957314   5.1444187    15.601326   
S0497        -8.5418144   5.2159111    15.740178   
S0498        -8.6698273   5.2447361    15.897977   
S0499        -8.9962616   5.1581039    15.801712   
S0500        -9.3056282   5.0632786    15.68024    
S0501        -9.5991348   4.9819351    15.530612   
S0502        -9.8797241   4.9277153    15.351088   
S0503        -10.143892   4.8786232    15.144458   
S0504        -10.393474   4.8415501    14.909764   
S0505        -10.629436   4.8298595    14.645575   
S0506        -10.850011   4.8324043    14.353217   
S0507        -11.054323   4.8517593    14.032504   
S0508        -11.207278   4.872546     13.773492   
S0509        -11.340945   4.8940506    13.508676   
S0510        -11.453442   4.9220177    13.237259   
S0511        -11.545669   4.9488182    12.958078   
S0512        -11.615844   4.9874676    12.671398   
S0513        -11.664899   5.0340721    12.376626   
S0514        -11.694124   5.0847187    12.072163   
S0515        -11.697887   5.1671242    11.766286   
S0516        -11.67524    5.2729763    11.460587   
S0517        -11.720377   5.4527786    11.13427    
S0518        -11.749743   5.6863976    10.841309   
S0519        -11.766541   5.9733673    10.60123    
S0520        -11.783068   6.2506569    10.350644   
S0521        -11.786761   6.5632828    10.13782    
S0522        -11.781664   6.8918167    9.9374077   
S0523        -11.775977   7.2343262    9.739463    
S0524        -11.771242   7.6005058    9.5571617   
S0525        -11.752299   7.9944077    9.4048134   
S0526        -11.663113   8.4603111    9.3752716   
S0527        -11.524976   8.9170403    9.4041634   
S0528        -11.265862   9.2587921    9.4752388   
S0529        -10.949689   9.450473     9.5460243   
S0530        -10.682983   9.6169861    9.6274086   
S0531        -10.421195   9.7293526    9.7244278   
S0532        -10.176611   9.8338875    9.8534294   
S0533        -9.9515289   9.9640274    10.031168   
S0534        -9.9039642   9.8939888    10.597832   
S0535        -10.063361   9.7756828    10.949667   
S0536        -10.167672   9.7746849    11.282841   
S0537        -10.216032   9.7912491    11.584251   
S0538        -10.215641   9.8276192    11.858884   
S0539        -10.168124   9.8969673    12.107475   
S0540        -10.083903   9.9749603    12.337687   
S0541        -9.9646095   10.040299    12.556271   
S0542        -9.7954681   10.086234    12.76206    
S0543        -9.7014809   10.153697    13.061914   
S0544        -9.5696472   10.199313    13.352876   
S0545        -9.4094315   10.195384    13.631158   
S0546        -9.2296692   10.138986    13.893164   
S0547        -9.028109    10.049552    14.14147    
S0548        -8.7951447   9.9488968    14.380595   
S0549        -8.5127876   9.8694397    14.607928   
S0550        -8.1843987   9.7983315    14.814308   
S0551        -7.832061    9.6902039    15.005382   
S0552        -7.5373734   9.5715752    15.164757   
S0553        -7.2626579   9.4261055    15.26996    
S0554        -7.0121788   9.2426605    15.326178   
S0555        -6.7731476   9.0338699    15.322173   
S0556        -6.5470299   8.7927254    15.258723   
S0557        -6.3390373   8.5117805    15.138971   
S0558        -6.1660351   8.1780701    14.977592   
S0559        -6.0503609   7.780899     14.799095   
S0560        -6.256591    12.136031    14.485016   
S0561        -6.5047623   12.211766    14.58317    
S0562        -6.7492935   12.273573    14.63483    
S0563        -6.9939255   12.307273    14.641649   
S0564        -7.2373947   12.335616    14.60199    
S0565        -7.4839409   12.348438    14.517175   
S0566        -7.7366753   12.327366    14.39137    
S0567        -7.989048    12.239928    14.231671   
S0568        -8.2341934   12.130331    14.029597   
S0569        -8.397509    12.068073    13.902853   
S0570        -8.5369186   11.986733    13.745551   
S0571        -8.6584206   11.880821    13.563347   
S0572        -8.7670959   11.764059    13.35374    
S0573        -8.8653542   11.674429    13.10489    
S0574        -8.9522346   11.62427     12.813078   
S0575        -9.0258263   11.586795    12.485997   
S0576        -9.0839035   11.54166     12.126951   
S0577        -9.1341408   11.552392    11.726476   
S0578        -9.2828003   11.535472    11.528387   
S0579        -9.4401619   11.591815    11.328093   
S0580        -9.5981186   11.647537    11.130696   
S0581        -9.759729    11.70506     10.935187   
S0582        -9.9266365   11.767885    10.74103    
S0583        -10.102045   11.833532    10.54767    
S0584        -10.29584    11.891678    10.353676   
S0585        -10.483004   11.986656    10.162842   
S0586        -10.718311   12.283247    9.6803185   
S0587        -10.841935   12.433598    9.4699806   
S0588        -10.930481   12.619824    9.3495277   
S0589        -10.996896   12.823242    9.3164177   
S0590        -10.9413     13.007939    9.3666939   
S0591        -10.899088   13.211404    9.5113533   
S0592        -10.910291   13.459688    9.7504707   
S0593        -10.942393   13.741725    10.079101   
S0594        -11.078227   14.047324    10.472261   
S0595        -11.086337   14.294856    10.593009   
S0596        -11.074276   14.544861    10.728909   
S0597        -11.032182   14.794708    10.880193   
S0598        -11.004039   15.048257    11.040046   
S0599        -10.970817   15.303873    11.211526   
S0600        -10.91376    15.556717    11.396152   
S0601        -10.908616   15.826736    11.588045   
S0602        -10.877625   16.095314    11.793775   
S0603        -10.815166   16.356256    12.012489   
S0604        -10.764474   16.480589    12.328568   
S0605        -10.730213   16.614804    12.643452   
S0606        -10.647683   16.710248    12.955266   
S0607        -10.528107   16.756215    13.261188   
S0608        -10.380486   16.753308    13.561256   
S0609        -10.209075   16.715709    13.858145   
S0610        -10.011951   16.649939    14.15369    
S0611        -9.7955635   16.638454    14.452634   
S0612        -9.5522697   16.596918    14.745018   
S0613        -9.1367546   16.614653    14.931244   
S0614        -8.7141357   16.622159    15.061816   
S0615        -8.2915482   16.65876     15.138373   
S0616        -7.869207    16.752763    15.164804   
S0617        -7.4314102   16.805388    15.137926   
S0618        -6.9795593   16.828471    15.057706   
S0619        -6.5183022   16.775993    14.917934   
S0620        -6.0534588   16.697469    14.721632   
S0621        -5.5723621   16.651253    14.478151   
S0622        -5.3262188   16.523865    14.400864   
S0623        -5.0890594   16.373997    14.337286   
S0624        -4.8929829   16.164789    14.285234   
S0625        -4.7130051   15.940213    14.249593   
S0626        -4.5557068   15.693156    14.229356   
S0627        -4.3678726   15.446924    14.226375   
S0628        -4.2116024   15.161394    14.238853   
S0629        -4.1027424   14.843623    14.265651   
S0630        -4.0671093   14.514426    14.301198   
S0631        -4.1683846   14.161626    14.436385   
S0632        -4.3719013   13.844653    14.55919    
S0633        -4.5466007   13.544911    14.64767    
S0634        -4.6570728   13.243539    14.659622   
S0635        -4.8071453   12.951485    14.628601   
S0636        -5.0435913   12.691695    14.591739   
S0637        -5.3115726   12.434565    14.521214   
S0638        -5.6481007   12.24155     14.45072    
