# Supplementary material for: Interspecific variation in the limb long bones among modern rhinoceroses—extent and drivers
Source: PeerJ. 2019 Sep 26;7:e7647. doi: 10.7717/peerj.7647 (PMC6766374; doi:10.7717/peerj.7647)
Supplement: Supplemental Information 9 [file peerj-07-7647-s009.zip › Femur/Rhinoceros_sondaicus_1861_3_11_1_Femur_miroir.pts]

Version 1.0
639
S0000         -8.0626938    10.353222     -13.454013   
S0001         -8.3694168    17.67462      -10.28288    
S0002         -6.8674149    16.760872     -11.00252    
S0003         -6.406517     11.473666     -5.9258759   
S0004         -8.5150864    14.22845      -6.565094    
S0005         -9.4284126    6.9089493     -9.1082153   
S0006         -0.8114912    12.923764     -13.549467   
S0007         -1.5531397    15.947844     -12.794799   
S0008         5.3557602     13.617235     -6.2517174   
S0009         4.1685898     3.6761341     3.306356     
S0010         -9.1470093    2.1537868     2.856175     
S0011         -6.2776741    -2.8581203    7.4498825    
S0012         12.127271     -6.2637966    15.750545    
S0013         6.6141937     -6.5732834    18.634135    
S0014         3.854734      -8.9393005    18.649231    
S0015         -0.85223694   -13.3052      17.752278    
S0016         3.9658966     -14.597672    10.486465    
S0017         6.4720253     -15.20937     12.041014    
S0018         8.6494545     -12.634032    8.0154694    
S0019         9.6695633     -14.899162    18.625832    
S0020         7.7405891     -15.561801    17.069646    
S0021         6.4140656     -16.325177    18.753023    
S0022         5.5116371     -15.627829    19.461017    
S0023         2.0109398     -15.773885    19.635446    
S0024         4.6142544     -17.304492    17.480606    
S0025         6.664328      -14.34091     18.99595     
S0026         7.857975      -12.971172    18.415979    
S0027         -6.9555069    16.999547     -10.608956   
S0028         -7.1321068    17.129637     -10.235313   
S0029         -7.2750313    17.204266     -9.8901497   
S0030         -7.4067406    17.213379     -9.574839    
S0031         -7.5219429    17.160805     -9.2866913   
S0032         -7.6297264    17.042993     -9.0288956   
S0033         -7.7059723    16.873297     -8.7862541   
S0034         -7.7407928    16.65365      -8.551326    
S0035         -7.7426743    16.375288     -8.3310944   
S0036         -7.9202469    16.302161     -8.0834435   
S0037         -8.0855927    16.186018     -7.8446396   
S0038         -8.2449509    16.02283      -7.6350212   
S0039         -8.3797043    15.817014     -7.4480026   
S0040         -8.4963646    15.560428     -7.3089447   
S0041         -8.5846771    15.249382     -7.2231796   
S0042         -8.6065971    14.915608     -7.0844055   
S0043         -8.5663177    14.593851     -6.8070526   
S0044         -8.8278671    13.896681     -6.5784828   
S0045         -9.0940872    13.599733     -6.5446419   
S0046         -9.3249619    13.320007     -6.5086021   
S0047         -9.5402039    13.06722      -6.4459282   
S0048         -9.6918709    12.792551     -6.4488258   
S0049         -9.7759552    12.515282     -6.4973137   
S0050         -9.8425835    12.257184     -6.5234329   
S0051         -9.8525185    12.007388     -6.5786285   
S0052         -9.8444244    11.756618     -6.6211281   
S0053         -10.019678    11.518334     -6.8605728   
S0054         -10.135124    11.296708     -7.1219696   
S0055         -10.256564    11.05285      -7.3238373   
S0056         -10.372359    10.794019     -7.4732445   
S0057         -10.48495     10.519122     -7.54552     
S0058         -10.576517    10.237608     -7.586882    
S0059         -10.650388    9.9473946     -7.5927361   
S0060         -10.706376    9.649234      -7.6062973   
S0061         -10.753723    9.3389488     -7.6000244   
S0062         -10.703632    8.6999985     -7.5694588   
S0063         -10.642086    8.0830124     -7.6804024   
S0064         -10.550576    7.6386002     -7.9070572   
S0065         -10.418535    7.4004753     -8.1504524   
S0066         -10.249081    7.3085304     -8.371225    
S0067         -10.064749    7.192765      -8.5573448   
S0068         -9.8672768    7.0686813     -8.7398247   
S0069         -9.6465004    7.0134338     -8.9358444   
S0070         -8.9709198    6.9157372     -9.6017929   
S0071         -8.5327797    7.1030609     -10.094679   
S0072         -8.1661507    7.3595642     -10.530756   
S0073         -7.8269485    7.5747292     -10.930675   
S0074         -7.5749535    7.8775269     -11.263071   
S0075         -7.365493     8.1916939     -11.5535     
S0076         -7.1466019    8.4682106     -11.838041   
S0077         -6.9391899    8.7411537     -12.104871   
S0078         -6.7428062    9.0037704     -12.354744   
S0079         -6.5138489    9.2587502     -12.527838   
S0080         -6.3127792    9.5157463     -12.69937    
S0081         -6.1250221    9.7578835     -12.886446   
S0082         -5.9835594    10.025716     -13.063557   
S0083         -5.8750542    10.302159     -13.250125   
S0084         -5.8082336    10.596574     -13.447224   
S0085         -5.8014721    10.932043     -13.622046   
S0086         -5.8501312    11.307213     -13.739642   
S0087         -5.9290653    11.695231     -13.803532   
S0088         -5.7271053    12.069117     -13.871214   
S0089         -5.5585934    12.435451     -13.876637   
S0090         -5.4246265    12.79258      -13.840021   
S0091         -5.3251419    13.140086     -13.761792   
S0092         -5.2562332    13.469865     -13.623938   
S0093         -5.2258713    13.796748     -13.464543   
S0094         -5.230648     14.114607     -13.265436   
S0095         -5.2752239    14.435847     -13.045886   
S0096         -5.3557144    14.752771     -12.789928   
S0097         -5.5979443    14.943753     -12.609698   
S0098         -5.8243267    15.145364     -12.42933    
S0099         -6.0340759    15.366687     -12.260644   
S0100         -6.222123     15.597992     -12.088783   
S0101         -6.3846455    15.838405     -11.911103   
S0102         -6.5165344    16.086311     -11.723463   
S0103         -6.6377243    16.312523     -11.494687   
S0104         -6.755735     16.533086     -11.249055   
S0105         -1.419837     15.423576     -13.326367   
S0106         -1.1977328    14.907191     -13.761066   
S0107         -0.87914505   14.447383     -14.089349   
S0108         -0.60794759   14.032477     -14.419966   
S0109         -0.25865777   13.682196     -14.65645    
S0110         0.12044456    13.387166     -14.83544    
S0111         0.493364      13.110037     -14.989571   
S0112         0.91685476    12.895645     -15.069487   
S0113         1.3505595     12.69435      -15.115092   
S0114         1.8340532     12.355914     -15.099976   
S0115         2.2832769     12.024709     -15.053552   
S0116         2.7330587     11.773861     -14.927258   
S0117         3.1469013     11.526123     -14.772133   
S0118         3.5380753     11.309007     -14.569699   
S0119         3.9081322     11.134422     -14.315352   
S0120         4.2529785     10.976131     -14.019739   
S0121         4.5796589     10.811794     -13.679921   
S0122         4.8740471     10.76587      -13.283586   
S0123         5.4054947     10.910895     -12.958659   
S0124         5.8502731     11.158455     -12.643935   
S0125         6.2585861     11.391425     -12.327828   
S0126         6.6244484     11.651428     -12.010198   
S0127         6.9120262     11.98606      -11.70123    
S0128         7.1184944     12.383905     -11.403284   
S0129         7.3101524     12.792625     -11.092945   
S0130         7.4003815     13.275575     -10.801649   
S0131         7.4472656     13.795108     -10.507433   
S0132         7.4256744     14.186646     -10.235447   
S0133         7.388266      14.556464     -9.9456154   
S0134         7.2723045     14.950716     -9.7359856   
S0135         7.1068977     15.36122      -9.630851    
S0136         6.9309486     15.750217     -9.549543    
S0137         6.7507698     16.11369      -9.4369537   
S0138         6.5435104     16.464281     -9.3475677   
S0139         6.3402439     16.836185     -9.2195602   
S0140         6.0794365     17.172379     -9.1878357   
S0141         6.2899288     17.075504     -9.3295044   
S0142         6.4474571     17.017508     -9.5112083   
S0143         6.5654388     16.984627     -9.717775    
S0144         6.648037      16.918445     -9.9446228   
S0145         6.7046799     16.917883     -10.18059    
S0146         6.7366692     17.055089     -10.424155   
S0147         6.7356033     17.213017     -10.685132   
S0148         6.6987923     17.405177     -10.966462   
S0149         6.6270897     17.650871     -11.267155   
S0150         6.3480484     17.956262     -11.522668   
S0151         6.0481731     18.147441     -11.731364   
S0152         5.7717918     18.297949     -11.84217    
S0153         5.5327885     18.421848     -11.838728   
S0154         5.3268616     18.512242     -11.725024   
S0155         5.1965717     18.60797      -11.464686   
S0156         5.0899784     18.660646     -11.10906    
S0157         5.0038601     18.667859     -10.657978   
S0158         4.900526      18.585905     -10.123233   
S0159         4.9966789     18.319196     -9.7564323   
S0160         5.0189507     18.090033     -9.438736    
S0161         5.0043385     17.92494      -9.1510971   
S0162         4.9541279     17.819002     -8.888649    
S0163         4.8183079     17.747955     -8.6867561   
S0164         4.5936081     17.706566     -8.5626488   
S0165         4.3638603     17.735661     -8.4394905   
S0166         4.1111485     17.843405     -8.3061516   
S0167         3.7832214     17.998296     -8.2231674   
S0168         3.4062374     18.06144      -8.2350616   
S0169         3.0105463     18.079367     -8.2798332   
S0170         2.6051119     18.080751     -8.3210602   
S0171         2.1865728     18.06346      -8.3628784   
S0172         1.7516373     18.026697     -8.4070305   
S0173         1.287891      17.994107     -8.4283638   
S0174         0.81768484    17.887025     -8.5121315   
S0175         0.32595177    17.761124     -8.5972572   
S0176         -0.13090541   17.561302     -8.7416061   
S0177         -0.5743547    17.464906     -9.3202812   
S0178         -0.8524333    17.260754     -9.9260818   
S0179         -1.2177662    17.186696     -10.419022   
S0180         -1.3628638    16.946083     -10.929424   
S0181         -1.4998887    16.74689      -11.375955   
S0182         -1.5650544    16.528235     -11.7758     
S0183         -1.6210171    16.347916     -12.144034   
S0184         -1.6172873    16.155347     -12.483147   
S0185         5.5232471     13.264005     -5.9301979   
S0186         5.6110424     12.918008     -5.6050327   
S0187         5.7502415     12.582147     -5.2989288   
S0188         6.0232079     12.22785      -4.9898754   
S0189         6.0555321     11.855791     -4.6441921   
S0190         6.0883503     11.473279     -4.282626    
S0191         5.9032864     11.077148     -3.9306473   
S0192         5.7772652     10.665277     -3.5584824   
S0193         5.7126293     10.267254     -3.1397631   
S0194         5.675053      9.7468063     -2.6352118   
S0195         5.6223789     9.2628212     -2.1473188   
S0196         5.5688572     8.8122902     -1.677751    
S0197         5.5202301     8.3875839     -1.2313179   
S0198         5.4553261     7.991925      -0.80642509  
S0199         5.46749       7.570636      -0.42200665  
S0200         5.3426502     7.2454521     -0.028730875 
S0201         5.1742222     6.981916      0.35257158   
S0202         4.9842724     6.7698387     0.71102962   
S0203         4.7648335     6.5025963     0.99162216   
S0204         4.6197697     6.1865685     1.2781582    
S0205         4.5126141     5.8643562     1.576652     
S0206         4.4008698     5.5362919     1.8660688    
S0207         4.3023293     5.1927109     2.1507227    
S0208         4.2683304     4.8389683     2.4522675    
S0209         4.3021671     4.472776      2.7605993    
S0210         4.2390984     4.077264      3.0275219    
S0211         -9.2269791    1.9017452     2.4349764    
S0212         -9.2533035    1.5927991     2.0767199    
S0213         -9.3709381    1.4400257     1.6921499    
S0214         -9.450531     1.2873771     1.340967     
S0215         -9.4893349    1.1162431     1.0318798    
S0216         -9.4760735    0.8944417     0.78996696   
S0217         -9.4381073    0.67579508    0.58947287   
S0218         -9.3810898    0.47374034    0.41988592   
S0219         -9.3381104    0.32631941    0.2232873    
S0220         -9.2726997    -0.0012132326 -0.082417691 
S0221         -9.207164     -0.36826761   -0.39546266  
S0222         -9.0558235    -0.77332211   -0.40260153  
S0223         -8.9132042    -1.1328596    -0.32429981  
S0224         -8.782386     -1.4603687    -0.19957733  
S0225         -8.6673088    -1.8082663    -0.10629495  
S0226         -8.5494911    -2.1521784    0.048064017  
S0227         -8.438829     -2.5510006    0.18700835   
S0228         -8.3213348    -2.9270182    0.427349     
S0229         -8.2127541    -3.239172     0.60888567   
S0230         -8.1051857    -3.5383301    0.80924082   
S0231         -7.9902374    -3.794891     1.0552721    
S0232         -7.8787262    -4.0477413    1.3111805    
S0233         -7.7665176    -4.2827126    1.5903669    
S0234         -7.6531242    -4.4987278    1.8937748    
S0235         -7.5398018    -4.6704582    2.2379421    
S0236         -7.4261978    -4.8534931    2.5855219    
S0237         -7.3076469    -5.0226879    2.9551071    
S0238         -7.1823494    -5.1643528    3.3476479    
S0239         -7.0789467    -5.2411625    3.7396641    
S0240         -6.986908     -5.2604275    4.1203022    
S0241         -6.9004219    -5.2453354    4.4769363    
S0242         -6.8153069    -5.2924835    4.7932777    
S0243         -6.7422951    -5.2706676    5.1005207    
S0244         -6.6795097    -5.1642624    5.3863205    
S0245         -6.6249901    -5.0484993    5.6437984    
S0246         -6.5752655    -4.9825439    5.8960678    
S0247         -6.4658356    -4.8962128    6.1546894    
S0248         -6.3893417    -4.727623     6.3550972    
S0249         -6.3152878    -4.5887817    6.5798859    
S0250         -6.2554554    -4.4105839    6.7937355    
S0251         -6.2280872    -4.1685333    6.9523048    
S0252         -6.1952644    -3.9176048    7.1503159    
S0253         -6.1958694    -3.6087608    7.2920219    
S0254         -6.223415     -3.2551258    7.392569     
S0255         -9.2975067    6.8649132     -8.8085587   
S0256         -9.1221367    6.862159      -8.5196312   
S0257         -8.9102882    6.9063004     -8.235379    
S0258         -8.6702309    6.9290955     -7.9377922   
S0259         -8.3969543    6.9469254     -7.6289078   
S0260         -8.0962105    6.9014908     -7.3015038   
S0261         -7.7651955    6.8202957     -6.9612267   
S0262         -7.4115555    6.6871704     -6.6090012   
S0263         -7.0398987    6.5130089     -6.2479248   
S0264         -6.6322456    6.299535      -5.8224865   
S0265         -6.2486305    6.067947      -5.4024189   
S0266         -5.8808937    5.8347424     -4.9872719   
S0267         -5.5465248    5.5726345     -4.5794613   
S0268         -5.2218174    5.3191475     -4.176181    
S0269         -4.9236095    5.047197      -3.78032     
S0270         -4.6396397    4.7744484     -3.3899521   
S0271         -4.3588371    4.519062      -3.0015976   
S0272         -4.077158     4.2937107     -2.6115004   
S0273         -3.7424843    3.954895      -2.1297232   
S0274         -3.4373714    3.5859566     -1.6780128   
S0275         -3.1373848    3.2309029     -1.2454795   
S0276         -2.853471     2.8715532     -0.83812733  
S0277         -2.5853186    2.509481      -0.45616999  
S0278         -2.3247768    2.156563      -0.093873501 
S0279         -2.0544748    1.8339445     0.26148043   
S0280         -1.8110756    1.4931115     0.58382106   
S0281         -1.5844742    1.1487367     0.88038378   
S0282         -1.3089317    0.64692006    1.3001076    
S0283         -1.0502276    0.13897454    1.7084093    
S0284         -0.80221262   -0.36809185   2.1094278    
S0285         -0.57025065   -0.88063688   2.4983767    
S0286         -0.33887997   -1.3803855    2.8888142    
S0287         -0.12407842   -1.8862831    3.2665352    
S0288         0.079636019   -2.3918806    3.6362961    
S0289         0.27552023    -2.8931768    4.0014233    
S0290         0.45914211    -3.395631     4.3574299    
S0291         0.59445944    -3.8789856    4.6688869    
S0292         0.75854788    -4.3210484    5.0002159    
S0293         0.92224302    -4.7586441    5.3196144    
S0294         1.0925241     -5.1834152    5.6363949    
S0295         1.2528145     -5.6155823    5.9266502    
S0296         1.4093006     -6.0471802    6.1984955    
S0297         1.5638756     -6.4756409    6.4549507    
S0298         1.7232924     -6.8934608    6.7055557    
S0299         1.8891542     -7.2995491    6.9514008    
S0300         2.06525       -7.7326332    7.1868423    
S0301         2.2316584     -8.1689125    7.4270164    
S0302         2.3894503     -8.6074165    7.6730804    
S0303         2.5445475     -9.0414764    7.9329529    
S0304         2.6812889     -9.4892662    8.1851135    
S0305         2.8244968     -9.9214287    8.464225     
S0306         2.9470789     -10.371154    8.731324     
S0307         3.0713587     -10.810324    9.019268     
S0308         3.1843008     -11.256019    9.3082581    
S0309         3.2686909     -11.591755    9.499791     
S0310         3.3704895     -11.911419    9.7021851    
S0311         3.4794518     -12.228851    9.9034637    
S0312         3.5829884     -12.564803    10.082182    
S0313         3.6844601     -12.917294    10.247504    
S0314         3.7771198     -13.298312    10.385365    
S0315         3.8577465     -13.711186    10.485732    
S0316         3.9242859     -14.151698    10.537174    
S0317         -0.76067758   12.849318     -13.236823   
S0318         -0.73507953   12.641458     -12.966812   
S0319         -0.69563951   12.465903     -12.658382   
S0320         -0.66065769   12.24519      -12.359035   
S0321         -0.62461934   11.998        -12.058083   
S0322         -0.5715116    11.81353      -11.672816   
S0323         -0.52892637   11.544977     -11.335025   
S0324         -0.48375382   11.253191     -10.990225   
S0325         -0.43488007   10.948228     -10.628074   
S0326         -0.45782657   10.585685     -10.159452   
S0327         -0.47351732   10.215247     -9.691951    
S0328         -0.4824265    9.8422768     -9.2213036   
S0329         -0.48643928   9.4754311     -8.7410683   
S0330         -0.48235693   9.0941818     -8.2671257   
S0331         -0.47390423   8.7182037     -7.7842216   
S0332         -0.45472898   8.3196243     -7.3138802   
S0333         -0.43085794   7.9246361     -6.8358185   
S0334         -0.39992802   7.5232971     -6.3577919   
S0335         -0.41059237   7.1191063     -5.9233768   
S0336         -0.40390892   6.7065308     -5.489257    
S0337         -0.38613238   6.3050175     -5.0367359   
S0338         -0.34763556   5.8841305     -4.5943764   
S0339         -0.28777802   5.4417809     -4.1653938   
S0340         -0.21482196   5.0039822     -3.7236397   
S0341         -0.1254302    4.56045       -3.2792442   
S0342         -0.019902223  4.1131275     -2.8301403   
S0343         0.10387185    3.6533237     -2.3854733   
S0344         0.28027737    3.2407974     -1.9874104   
S0345         0.45732136    2.8206812     -1.5714808   
S0346         0.63790159    2.3808777     -1.1521597   
S0347         0.81767693    1.9384491     -0.70697627  
S0348         1.0059482     1.458322      -0.28438764  
S0349         1.1936472     0.97461758    0.16275759   
S0350         1.3822216     0.48612003    0.63188143   
S0351         1.5755361     -0.031206384  1.0916307    
S0352         1.7705963     -0.56548595   1.5591415    
S0353         1.985684      -1.0793057    2.0071377    
S0354         2.1984467     -1.606451     2.4263943    
S0355         2.4077282     -2.130019     2.8358194    
S0356         2.611293      -2.6470341    3.2407818    
S0357         2.812142      -3.1655556    3.6297138    
S0358         3.0064623     -3.6780479    4.0149311    
S0359         3.1977901     -4.1909863    4.385751     
S0360         3.3876751     -4.7069153    4.7367413    
S0361         3.5730148     -5.2208302    5.0769897    
S0362         3.8162533     -5.6656876    5.3510258    
S0363         4.0571648     -6.1043674    5.6115448    
S0364         4.3043545     -6.5508102    5.8199062    
S0365         4.5504486     -6.9897751    6.0078403    
S0366         4.7801762     -7.3982628    6.2454033    
S0367         5.0126907     -7.806739     6.4456604    
S0368         5.2469082     -8.2124359    6.6125259    
S0369         5.4756329     -8.6051796    6.779763     
S0370         5.7047409     -8.9931969    6.9189713    
S0371         5.9871983     -9.5349319    7.0992798    
S0372         6.2815384     -10.04292     7.2617302    
S0373         6.5922943     -10.516552    7.3869125    
S0374         6.9071922     -10.954745    7.5280602    
S0375         7.2400536     -11.358342    7.6238342    
S0376         7.6043213     -11.72772     7.6058647    
S0377         7.9563034     -12.071764    7.6715263    
S0378         8.2919319     -12.375094    7.8694626    
S0379         4.2318211     -14.647166    10.570649    
S0380         4.5276985     -14.732504    10.843023    
S0381         4.7720589     -14.822496    11.107465    
S0382         4.9964588     -14.908751    11.337534    
S0383         5.1785625     -15.004507    11.56826     
S0384         5.3872875     -15.100694    11.789293    
S0385         5.6733421     -15.191039    12.00114     
S0386         6.1142689     -15.197443    12.02733     
S0387         6.8073418     -15.111366    11.922447    
S0388         7.1164192     -14.99747     11.756897    
S0389         7.3617012     -14.884402    11.524932    
S0390         7.5359215     -14.787381    11.25148     
S0391         7.6456429     -14.705954    10.950025    
S0392         7.7272377     -14.621713    10.632275    
S0393         7.8244499     -14.513428    10.300275    
S0394         7.8698677     -14.409671    9.9323471    
S0395         7.9243431     -14.291277    9.5404434    
S0396         7.9338394     -14.096906    9.1664055    
S0397         7.976239      -13.901607    8.837291     
S0398         8.0672432     -13.69969     8.5741402    
S0399         8.1824036     -13.496686    8.3800926    
S0400         8.2681656     -13.311049    8.2129662    
S0401         8.3661743     -13.127477    8.1079086    
S0402         8.459655      -12.952449    8.0470589    
S0403         8.5484772     -12.792045    8.0011223    
S0404         8.7311424     -12.281787    8.0956253    
S0405         8.7940536     -11.940155    8.4010033    
S0406         8.8312126     -11.790089    8.726651     
S0407         8.8771706     -11.769471    8.9846596    
S0408         8.9338249     -11.854342    9.2000122    
S0409         9.0119148     -11.965266    9.4212685    
S0410         9.1135696     -12.057031    9.6890327    
S0411         9.2267151     -12.192247    9.9800125    
S0412         9.3427437     -12.44229     10.254031    
S0413         9.7797859     -12.385284    10.600037    
S0414         10.145443     -12.56004     10.829497    
S0415         10.413956     -12.813695    11.014178    
S0416         10.582935     -13.102411    11.179633    
S0417         10.709126     -13.359219    11.374945    
S0418         10.825771     -13.576808    11.608614    
S0419         10.901216     -13.796516    11.852716    
S0420         10.944913     -14.014867    12.108757    
S0421         10.986704     -14.217229    12.380809    
S0422         11.092035     -14.496838    12.595654    
S0423         11.169527     -14.749249    12.847183    
S0424         11.213247     -14.977173    13.134111    
S0425         11.241705     -15.170534    13.461295    
S0426         11.248425     -15.332977    13.827205    
S0427         11.219672     -15.472375    14.22942     
S0428         11.190929     -15.569337    14.675063    
S0429         11.154768     -15.62719     15.161661    
S0430         11.111757     -15.64425     15.688081    
S0431         11.094622     -15.677725    16.031195    
S0432         11.064719     -15.661989    16.371585    
S0433         11.004453     -15.616823    16.705637    
S0434         10.928546     -15.544199    17.037508    
S0435         10.846705     -15.449295    17.380667    
S0436         10.681681     -15.344305    17.729445    
S0437         10.434212     -15.223465    18.081236    
S0438         10.094371     -15.080124    18.409233    
S0439         9.312011      -14.892265    18.679886    
S0440         8.96726       -14.886636    18.549763    
S0441         8.6982765     -14.894383    18.379807    
S0442         8.4679527     -14.931522    18.208401    
S0443         8.2836586     -14.986852    18.006166    
S0444         8.1142433     -15.074075    17.79113     
S0445         7.9771561     -15.169124    17.527544    
S0446         7.8310738     -15.308282    17.259053    
S0447         7.561142      -15.298119    17.409509    
S0448         7.4299164     -15.155225    17.777252    
S0449         7.2446228     -15.087756    18.028723    
S0450         7.1529144     -15.080273    18.323639    
S0451         6.9850037     -15.171986    18.490698    
S0452         6.8226791     -15.341441    18.610336    
S0453         6.6859436     -15.583009    18.703941    
S0454         6.5738075     -15.914844    18.785213    
S0455         6.2635555     -16.766986    18.586618    
S0456         6.1106602     -17.176973    18.39315     
S0457         5.9567501     -17.531984    18.132195    
S0458         5.825008      -17.820972    17.795682    
S0459         5.6606422     -18.106915    17.467044    
S0460         5.4916275     -18.350386    17.087125    
S0461         5.3419952     -18.534132    16.642589    
S0462         5.2053436     -18.6651      16.146861    
S0463         5.0706371     -18.751205    15.608569    
S0464         4.941753      -18.766212    15.145879    
S0465         4.8042946     -18.757291    14.699538    
S0466         4.673201      -18.710146    14.265102    
S0467         4.5508068     -18.621823    13.842838    
S0468         4.4304432     -18.499457    13.433182    
S0469         4.3154705     -18.339215    13.035947    
S0470         4.196962      -18.148883    12.649334    
S0471         4.0867344     -17.916393    12.275076    
S0472         4.0064034     -17.629059    11.921164    
S0473         3.8930698     -17.342618    11.737854    
S0474         3.8162483     -17.035066    11.558884    
S0475         3.7909443     -16.7036      11.400033    
S0476         3.7784534     -16.368459    11.242248    
S0477         3.803867      -16.021364    11.108762    
S0478         3.8178062     -15.677365    10.952859    
S0479         3.8351868     -15.326483    10.774757    
S0480         3.877718      -14.962399    10.594881    
S0481         6.8042267     -6.3879528    18.609645    
S0482         7.0045509     -6.2221935    18.598871    
S0483         7.2174988     -6.0766941    18.608113    
S0484         7.4386276     -5.9412285    18.619383    
S0485         7.6750252     -5.8256954    18.653641    
S0486         7.9255028     -5.7376656    18.718524    
S0487         8.1855629     -5.6753822    18.809828    
S0488         8.4680199     -5.6013062    18.877393    
S0489         8.7478874     -5.5807117    19.010199    
S0490         8.9188896     -5.4427582    19.245596    
S0491         9.0776939     -5.372646     19.494113    
S0492         9.2326752     -5.360944     19.730861    
S0493         9.3967758     -5.3913486    19.94825     
S0494         9.5435585     -5.4928406    20.153998    
S0495         9.7092331     -5.6242699    20.341       
S0496         9.8923759     -5.7920807    20.511943    
S0497         10.065171     -6.0203701    20.670576    
S0498         10.240958     -6.2963757    20.815594    
S0499         10.393991     -6.5787453    20.97869     
S0500         10.579821     -6.8368484    21.092851    
S0501         10.772058     -7.0793106    21.166524    
S0502         10.948122     -7.3285423    21.203688    
S0503         11.149081     -7.5441475    21.195665    
S0504         11.36079      -7.7444122    21.142613    
S0505         11.557276     -7.962075     21.04901     
S0506         11.720537     -8.2097214    20.923486    
S0507         11.806934     -8.4956329    20.793687    
S0508         11.926384     -8.7582054    20.672871    
S0509         11.992856     -9.0528259    20.575301    
S0510         12.091806     -9.3422501    20.447977    
S0511         12.143902     -9.6602303    20.341862    
S0512         12.155301     -9.9993393    20.254597    
S0513         12.178304     -10.348827    20.149796    
S0514         12.151249     -10.71839     20.069043    
S0515         12.112833     -11.102718    19.985959    
S0516         12.05313      -11.50281     19.90658     
S0517         11.945613     -11.829029    19.775273    
S0518         11.812762     -12.137266    19.654921    
S0519         11.646394     -12.422873    19.55368     
S0520         11.444292     -12.679791    19.474883    
S0521         11.236112     -12.922296    19.396329    
S0522         10.999228     -13.136737    19.332231    
S0523         10.753544     -13.339981    19.269878    
S0524         10.490857     -13.528514    19.21693     
S0525         10.210522     -13.704695    19.177943    
S0526         9.9535789     -13.788182    19.168388    
S0527         9.6818634     -13.790779    19.125481    
S0528         9.4172844     -13.776112    19.072624    
S0529         9.1522224     -13.731424    19.007089    
S0530         8.9049545     -13.630984    18.902898    
S0531         8.6782303     -13.489598    18.766861    
S0532         8.4365128     -13.336559    18.637538    
S0533         8.1736824     -13.162976    18.513588    
S0534         7.8382683     -12.700877    18.536746    
S0535         7.7204453     -12.484485    18.736659    
S0536         7.5636894     -12.313882    18.943271    
S0537         7.4651482     -12.121373    19.137561    
S0538         7.353199      -11.952497    19.339067    
S0539         7.2874367     -11.763431    19.549026    
S0540         7.2132286     -11.595306    19.767055    
S0541         7.1253761     -11.450099    19.992096    
S0542         7.0275162     -11.321559    20.226477    
S0543         6.930722      -11.07001     20.435608    
S0544         6.8612946     -10.790484    20.596461    
S0545         6.8426651     -10.48963     20.724146    
S0546         6.8349716     -10.182504    20.818529    
S0547         6.7539841     -9.8836227    20.863408    
S0548         6.6613159     -9.5782356    20.866562    
S0549         6.5234657     -9.2741997    20.824179    
S0550         6.3901272     -8.9595818    20.741701    
S0551         6.2205849     -8.6475189    20.61848     
S0552         6.0689976     -8.32351      20.382756    
S0553         5.9376415     -8.03312      20.154451    
S0554         5.8641426     -7.7617477    19.928716    
S0555         5.835154      -7.5112534    19.704419    
S0556         5.8789341     -7.2805115    19.483118    
S0557         5.9764359     -7.0713074    19.263928    
S0558         6.1099373     -6.8830879    19.032813    
S0559         6.3271614     -6.7175972    18.81571     
S0560         3.906921      -9.0845184    19.01795     
S0561         3.9003178     -9.2983154    19.3347      
S0562         3.9633144     -9.4832336    19.590262    
S0563         4.0791725     -9.6420212    19.791319    
S0564         4.2295921     -9.7897705    19.9367      
S0565         4.3962982     -9.9491943    20.022908    
S0566         4.5776306     -10.12478     20.050157    
S0567         4.7894829     -10.29819     20.018303    
S0568         4.9929951     -10.51212     19.940648    
S0569         5.1785339     -10.7677      19.876714    
S0570         5.304155      -11.047958    19.820427    
S0571         5.4290852     -11.304901    19.747638    
S0572         5.6009708     -11.524088    19.642067    
S0573         5.7172054     -11.759866    19.541539    
S0574         5.7917072     -12.00168     19.438174    
S0575         5.9191341     -12.207876    19.307704    
S0576         6.0057564     -12.417744    19.176593    
S0577         6.0421722     -12.639232    19.04115     
S0578         6.1428387     -12.805913    19.098784    
S0579         6.2272469     -12.98331     19.136792    
S0580         6.3180439     -13.157005    19.16198     
S0581         6.4030281     -13.335078    19.174147    
S0582         6.4959663     -13.51225     19.180164    
S0583         6.5844666     -13.698441    19.173323    
S0584         6.619532      -13.909131    19.128558    
S0585         6.6345657     -14.124899    19.064671    
S0586         6.64114       -14.558672    19.08192     
S0587         6.591349      -14.747884    19.182695    
S0588         6.4965019     -14.909099    19.293173    
S0589         6.3627613     -15.046947    19.419276    
S0590         6.1813042     -15.157416    19.554456    
S0591         5.9523487     -15.239359    19.697681    
S0592         5.6744392     -15.289621    19.846025    
S0593         5.3351055     -15.289519    19.982777    
S0594         4.9772629     -15.296887    20.162613    
S0595         4.6633553     -15.326752    20.3091      
S0596         4.331472      -15.309138    20.4196      
S0597         4.0038681     -15.2728      20.519717    
S0598         3.6842369     -15.237878    20.618082    
S0599         3.3685047     -15.208258    20.714505    
S0600         3.0542948     -15.157457    20.797432    
S0601         2.7412907     -15.104376    20.875871    
S0602         2.4320768     -15.028995    20.94048     
S0603         2.1319105     -14.925409    20.984377    
S0604         1.9683189     -14.698387    21.264182    
S0605         1.8040684     -14.451059    21.499188    
S0606         1.6467579     -14.187378    21.694221    
S0607         1.5183808     -13.902579    21.851541    
S0608         1.3938692     -13.611855    21.977328    
S0609         1.2650789     -13.314871    22.069298    
S0610         1.1331728     -13.008585    22.125461    
S0611         0.97427673    -12.702903    22.144641    
S0612         0.79966273    -12.39915     22.12883     
S0613         0.58331647    -12.079263    21.771245    
S0614         0.34627261    -11.824173    21.428645    
S0615         0.11990561    -11.617944    21.097482    
S0616         -0.034333587  -11.408362    20.779646    
S0617         -0.1594849    -11.229858    20.475002    
S0618         -0.2707366    -11.095335    20.180612    
S0619         -0.34899468   -10.987556    19.898125    
S0620         -0.38206725   -10.897646    19.631349    
S0621         -0.3676863    -10.827799    19.383453    
S0622         -0.33129649   -10.655077    19.065076    
S0623         -0.29594228   -10.468714    18.770695    
S0624         -0.16878008   -10.251748    18.539156    
S0625         -0.047081417  -10.020171    18.329269    
S0626         0.10876983    -9.7687408    18.158104    
S0627         0.25701079    -9.4807564    17.998628    
S0628         0.47690802    -9.1848938    17.899477    
S0629         0.7481194     -8.8867088    17.856081    
S0630         1.0410582     -8.5708221    17.8483      
S0631         1.3323818     -8.3557953    17.88768     
S0632         1.6763699     -8.2785988    18.021913    
S0633         2.0010309     -8.2458862    18.15069     
S0634         2.3161108     -8.247805     18.257567    
S0635         2.6200403     -8.3029747    18.364243    
S0636         2.9351467     -8.3854141    18.439066    
S0637         3.2407219     -8.5244781    18.517393    
S0638         3.5766483     -8.6882111    18.573528    
