# Supplementary material for: Interspecific variation in the limb long bones among modern rhinoceroses—extent and drivers
Source: PeerJ. 2019 Sep 26;7:e7647. doi: 10.7717/peerj.7647 (PMC6766374; doi:10.7717/peerj.7647)
Supplement: Supplemental Information 9 [file peerj-07-7647-s009.zip › Femur/Rhinoceros_sondaicus_1871_12_29_7_Femur.pts]

Version 1.0
639
S0000         -1.2666138    -14.348393    18.293114    
S0001         -0.98743668   -19.758427    14.06367     
S0002         0.19250031    -18.871559    14.33734     
S0003         -0.86647491   -13.251851    11.391562    
S0004         -2.0922752    -16.855424    11.1444      
S0005         -5.4187092    -9.7169388    15.575516    
S0006         3.98932       -12.479951    17.595705    
S0007         3.4311543     -16.345288    17.486627    
S0008         8.8455536     -12.032097    12.6308      
S0009         5.3662155     -2.7466671    5.1001114    
S0010         -6.2541588    -5.3101814    4.1081741    
S0011         -6.7411942    0.83150339    0.69078217   
S0012         7.5545212     11.729362     -6.164344    
S0013         2.1455585     10.615325     -9.5509483   
S0014         -1.2283585    11.008886     -8.9782242   
S0015         -6.9174469    13.44812      -6.6772957   
S0016         -2.0874474    14.474643     0.30507965   
S0017         -0.43501902   15.475943     -0.48956299  
S0018         2.7527002     12.939583     2.2157639    
S0019         2.0311689     18.770988     -6.014724    
S0020         0.39520798    18.218346     -5.1213684   
S0021         -0.36055374   17.927899     -6.8475021   
S0022         -1.7625961    17.896082     -7.6428207   
S0023         -4.7750443    17.182402     -7.8787369   
S0024         -3.056176     18.236072     -5.8507759   
S0025         -0.46227779   16.994696     -7.6171738   
S0026         1.5994398     16.961307     -7.3138092   
S0027         0.17663651    -18.867322    13.922659    
S0028         0.070136791   -18.835118    13.548701    
S0029         -0.026458624  -18.785349    13.22263     
S0030         -0.1342135    -18.713872    12.948753    
S0031         -0.24408231   -18.624573    12.72295     
S0032         -0.34775412   -18.521806    12.536631    
S0033         -0.45983849   -18.401431    12.398491    
S0034         -0.56192989   -18.268674    12.292439    
S0035         -0.65060062   -18.119467    12.215591    
S0036         -0.7750783    -17.95097     12.088904    
S0037         -0.90812769   -17.788701    11.961163    
S0038         -1.0690403    -17.634731    11.856613    
S0039         -1.2289938    -17.487648    11.74532     
S0040         -1.3941869    -17.347209    11.633567    
S0041         -1.5614569    -17.213274    11.51587     
S0042         -1.7365011    -17.085452    11.400459    
S0043         -1.9127985    -16.965497    11.275891    
S0044         -2.4318537    -16.935109    11.05291     
S0045         -2.8166883    -16.9495      11.099356    
S0046         -3.1658031    -16.918011    11.219398    
S0047         -3.4516617    -16.844012    11.401971    
S0048         -3.7182446    -16.760991    11.57944     
S0049         -3.959576     -16.655835    11.783045    
S0050         -4.2179932    -16.544987    11.978188    
S0051         -4.4919598    -16.423108    12.171548    
S0052         -4.7580708    -16.27972     12.38126     
S0053         -5.0341724    -15.824594    12.421088    
S0054         -5.3242989    -15.383403    12.427863    
S0055         -5.5969631    -14.945226    12.43067     
S0056         -5.8481823    -14.509315    12.422136    
S0057         -6.069558     -14.071135    12.384428    
S0058         -6.2494392    -13.613737    12.324268    
S0059         -6.424823     -13.144861    12.370042    
S0060         -6.6094139    -12.696725    12.471678    
S0061         -6.7956665    -12.283263    12.577232    
S0062         -6.7300873    -12.036297    12.94882     
S0063         -6.6717903    -11.824554    13.347887    
S0064         -6.571479     -11.604208    13.733495    
S0065         -6.4354195    -11.359031    14.095473    
S0066         -6.2813663    -11.076141    14.43013     
S0067         -6.19454      -10.6491      14.703645    
S0068         -6.0392857    -10.220954    14.971811    
S0069         -5.7578537    -9.8918358    15.258807    
S0070         -4.9712914    -9.8858231    15.868129    
S0071         -4.5053505    -10.149265    16.173724    
S0072         -4.0993004    -10.519651    16.471332    
S0073         -3.7413017    -10.897673    16.734961    
S0074         -3.3568218    -11.198061    16.972539    
S0075         -2.9823797    -11.494051    17.189159    
S0076         -2.6322987    -11.804317    17.37937     
S0077         -2.2821693    -12.100236    17.551587    
S0078         -1.933453     -12.37876     17.712036    
S0079         -1.5749578    -12.650194    17.845831    
S0080         -1.2260018    -12.897379    17.968983    
S0081         -0.89393959   -13.124776    18.079428    
S0082         -0.57841005   -13.325797    18.186916    
S0083         -0.28633473   -13.521257    18.285463    
S0084         -0.031353655  -13.753441    18.331146    
S0085         0.20450628    -13.975755    18.377556    
S0086         0.4096417     -14.213559    18.376031    
S0087         0.58749948    -14.445811    18.329976    
S0088         0.62155414    -14.898418    18.171776    
S0089         0.59408131    -15.322919    17.889304    
S0090         0.54349132    -15.633995    17.458441    
S0091         0.46788955    -15.890184    17.059013    
S0092         0.35244811    -16.207118    16.84359     
S0093         0.20022204    -16.506741    16.66951     
S0094         0.0077564478  -16.788481    16.534192    
S0095         -0.21206095   -17.082318    16.478377    
S0096         -0.44417911   -17.375043    16.491086    
S0097         -0.41254144   -17.635367    16.281902    
S0098         -0.34636033   -17.891402    16.0858      
S0099         -0.25331321   -18.132693    15.883035    
S0100         -0.23283622   -18.292348    15.623666    
S0101         -0.21185651   -18.430103    15.364268    
S0102         -0.1406203    -18.571481    15.116747    
S0103         -0.021334267  -18.703712    14.870154    
S0104         0.11476594    -18.806584    14.61391     
S0105         3.3761932     -16.150415    17.758974    
S0106         3.3429729     -15.960773    18.033919    
S0107         3.4302933     -15.712206    18.248766    
S0108         3.5678825     -15.474934    18.454282    
S0109         3.6628361     -15.287793    18.711139    
S0110         3.8203785     -15.092499    18.948549    
S0111         4.0277443     -14.898123    19.171814    
S0112         4.261039      -14.713109    19.403403    
S0113         4.5372982     -14.531635    19.625702    
S0114         4.598325      -14.172745    19.704747    
S0115         4.6999081     -13.820505    19.741376    
S0116         4.8305        -13.476991    19.755908    
S0117         4.983688      -13.13797     19.755005    
S0118         5.1636497     -12.803197    19.731917    
S0119         5.3802284     -12.480132    19.676126    
S0120         5.6202484     -12.158857    19.601691    
S0121         5.8877892     -11.841532    19.503947    
S0122         6.1768394     -11.51861     19.388229    
S0123         6.5066704     -11.214476    19.268976    
S0124         6.8535294     -10.969736    19.121982    
S0125         7.2179283     -10.800571    18.938823    
S0126         7.5881195     -10.673199    18.739267    
S0127         7.9679367     -10.586196    18.521011    
S0128         8.3605339     -10.543171    18.278365    
S0129         8.7662804     -10.55791     18.004994    
S0130         9.1790703     -10.658085    17.704091    
S0131         9.5921524     -10.845123    17.394797    
S0132         10.018739     -11.081083    17.016968    
S0133         10.37143      -11.386221    16.688681    
S0134         10.611567     -11.734819    16.414944    
S0135         10.794678     -12.041911    16.158502    
S0136         10.908372     -12.329651    15.930202    
S0137         10.983846     -12.57962     15.715111    
S0138         11.007219     -12.808774    15.522786    
S0139         11.015224     -12.988977    15.327626    
S0140         10.999111     -13.114807    15.123303    
S0141         10.859888     -13.714709    14.698999    
S0142         10.685867     -14.26985     14.469983    
S0143         10.625737     -14.704668    14.28542     
S0144         10.569559     -15.015311    14.265251    
S0145         10.55857      -15.192046    14.361792    
S0146         10.623309     -15.263603    14.538094    
S0147         10.699846     -15.174635    14.855431    
S0148         10.877363     -15.023653    15.220894    
S0149         11.289477     -14.97552     15.559779    
S0150         11.295609     -15.162637    15.807201    
S0151         11.269904     -15.356171    16.016573    
S0152         11.216202     -15.56593     16.176466    
S0153         11.128712     -15.781963    16.293874    
S0154         10.992002     -15.979094    16.398441    
S0155         10.800794     -16.16458     16.486508    
S0156         10.531134     -16.34034     16.558667    
S0157         10.336082     -16.604222    16.479077    
S0158         10.12806      -16.854047    16.381355    
S0159         10.050457     -16.776387    16.125192    
S0160         10.015825     -16.69774     15.85237     
S0161         10.049748     -16.617293    15.564737    
S0162         10.045412     -16.515396    15.287939    
S0163         10.007137     -16.395143    15.018948    
S0164         9.9640205     -16.260094    14.750682    
S0165         9.9210808     -16.109303    14.48049     
S0166         9.8834068     -15.940401    14.20354     
S0167         9.7337433     -15.768163    13.972124    
S0168         9.3747398     -16.014534    13.542796    
S0169         8.8019653     -16.273569    13.292104    
S0170         8.2397209     -16.519048    13.209454    
S0171         7.7494179     -16.733189    13.269836    
S0172         7.3169388     -16.90452     13.369363    
S0173         6.9058723     -17.037663    13.482912    
S0174         6.4777725     -17.149014    13.578188    
S0175         6.0504295     -17.241847    13.72128     
S0176         5.6356415     -17.316039    13.933223    
S0177         5.291489      -17.340858    14.369109    
S0178         4.8454956     -17.460535    14.733824    
S0179         4.5526745     -17.419127    15.162099    
S0180         4.274424      -17.355548    15.577034    
S0181         4.1207569     -17.142261    15.929555    
S0182         3.8669395     -17.043062    16.345767    
S0183         3.6842636     -16.857767    16.735242    
S0184         3.540247      -16.623853    17.114661    
S0185         9.2341568     -11.610101    12.374758    
S0186         9.3374153     -11.148766    12.023139    
S0187         9.2530479     -10.714116    11.718399    
S0188         9.0371468     -10.328049    11.495676    
S0189         8.8552422     -9.9486549    11.256132    
S0190         8.7266884     -9.5516594    10.956313    
S0191         8.582029      -9.1514282    10.630546    
S0192         8.3884682     -8.7577332    10.296187    
S0193         8.2125832     -8.3566566    9.9468597    
S0194         8.1136414     -8.0084671    9.7133644    
S0195         7.9998688     -7.6701088    9.469091     
S0196         7.8843071     -7.338179     9.2144691    
S0197         7.7634804     -7.014724     8.9483513    
S0198         7.6463577     -6.691523     8.6764519    
S0199         7.5075928     -6.3937569    8.3823547    
S0200         7.390625      -6.0749935    8.0952721    
S0201         7.2721642     -5.7595596    7.7968719    
S0202         7.1184891     -5.4879086    7.4728935    
S0203         6.8001221     -5.152467     7.0759651    
S0204         6.4732857     -4.8656319    6.6967834    
S0205         6.1907883     -4.5694607    6.3557533    
S0206         5.9743946     -4.2485371    6.0631542    
S0207         5.8172802     -3.9153908    5.813559     
S0208         5.6839237     -3.5988674    5.5910015    
S0209         5.5513206     -3.3093319    5.3914494    
S0210         5.4406914     -3.0282309    5.2262127    
S0211         -6.6763321    -5.1447277    4.2377728    
S0212         -7.0859131    -5.0508598    4.4073021    
S0213         -7.4445732    -4.9598225    4.6152901    
S0214         -7.7530731    -4.8866512    4.8656845    
S0215         -8.0095055    -4.8009811    5.1506783    
S0216         -8.2160576    -4.7264549    5.4760056    
S0217         -8.3739632    -4.6526318    5.838076     
S0218         -8.4891563    -4.511108     6.2145077    
S0219         -8.5554901    -4.3837559    6.6316704    
S0220         -8.762336     -4.3297668    7.0905136    
S0221         -8.936319     -4.2090473    7.4688835    
S0222         -9.0900352    -4.0719498    7.8255707    
S0223         -9.1910263    -3.7838509    8.0077827    
S0224         -9.2649857    -3.4586475    8.1379555    
S0225         -9.3012375    -3.0655478    8.1642944    
S0226         -9.3107376    -2.6192371    8.1333733    
S0227         -9.290918     -2.1103073    8.0352287    
S0228         -9.2452705    -1.5248569    7.9092789    
S0229         -9.2900589    -1.1238626    7.7268494    
S0230         -9.3259239    -0.73528013   7.5526207    
S0231         -9.3473434    -0.35739832   7.3780525    
S0232         -9.3494774    0.015126997   7.2059448    
S0233         -9.3571388    0.34554846    6.985804     
S0234         -9.3392754    0.68175406    6.784063     
S0235         -9.3262581    0.97857838    6.5462418    
S0236         -9.3056244    1.2522362     6.2928547    
S0237         -9.2586403    1.5354634     6.056485     
S0238         -9.1576286    1.7558456     5.7699547    
S0239         -9.0644943    1.9416296     5.4608303    
S0240         -8.9614838    2.1115143     5.1424335    
S0241         -8.8847954    2.2348841     4.7978317    
S0242         -8.8667877    2.3006243     4.4289078    
S0243         -8.8355972    2.3571962     4.0531105    
S0244         -8.7802719    2.4036577     3.6649796    
S0245         -8.6406425    2.4591274     3.270409     
S0246         -8.5241577    2.4731735     2.858181     
S0247         -8.3366936    2.4759491     2.4048117    
S0248         -8.1987885    2.4109449     1.9935066    
S0249         -8.0711708    2.2673929     1.6353542    
S0250         -7.8931999    2.1184032     1.3379223    
S0251         -7.68489      1.9548702     1.0913873    
S0252         -7.4635918    1.7494896     0.89272385   
S0253         -7.239196     1.479446      0.75742674   
S0254         -6.998056     1.171155      0.68408327   
S0255         -5.2021927    -9.7964203    15.171188    
S0256         -4.9714352    -9.8303123    14.758684    
S0257         -4.7343731    -9.7470322    14.348219    
S0258         -4.4872463    -9.5874535    13.952104    
S0259         -4.216264     -9.4347115    13.547513    
S0260         -3.9227238    -9.2496376    13.135138    
S0261         -3.624963     -8.9720856    12.740456    
S0262         -3.3112881    -8.6473267    12.346828    
S0263         -3.004921     -8.2460709    11.970512    
S0264         -2.808559     -7.9038933    11.685922    
S0265         -2.6052938    -7.5607117    11.382616    
S0266         -2.4159567    -7.1925056    11.075145    
S0267         -2.2303293    -6.8111618    10.756097    
S0268         -2.0419621    -6.4248337    10.419469    
S0269         -1.8707413    -6.0094452    10.081723    
S0270         -1.7119616    -5.5700684    9.7401192    
S0271         -1.5590221    -5.1148258    9.388929     
S0272         -1.4076279    -4.6499199    9.0228294    
S0273         -1.3015532    -4.3421722    8.7313461    
S0274         -1.2317476    -3.9863071    8.4772797    
S0275         -1.186122     -3.6082314    8.2435707    
S0276         -1.1438993    -3.2303299    8.007592     
S0277         -1.1074429    -2.8487452    7.7726288    
S0278         -1.0741903    -2.4645187    7.5364433    
S0279         -1.0358544    -2.0837341    7.289669     
S0280         -0.99881306   -1.7011209    7.038678     
S0281         -0.96148348   -1.3191429    6.7801575    
S0282         -0.94559116   -0.95591164   6.5589241    
S0283         -0.92763567   -0.57097902   6.3167866    
S0284         -0.90080976   -0.16529917   6.04893      
S0285         -0.88994408   0.2771517     5.7821625    
S0286         -0.89813251   0.75625997    5.5188541    
S0287         -0.90089979   1.2587995     5.2334198    
S0288         -0.90735464   1.7895964     4.9347668    
S0289         -0.92960396   2.3552662     4.6370392    
S0290         -0.9568141    2.9501837     4.3283859    
S0291         -0.9889122    3.4290863     4.0790524    
S0292         -1.0383395    3.9107071     3.8503864    
S0293         -1.0818947    4.3804085     3.6099022    
S0294         -1.1278482    4.8436092     3.3692562    
S0295         -1.1755979    5.3000042     3.1275486    
S0296         -1.2403304    5.7578499     2.9059017    
S0297         -1.2940986    6.2018116     2.6652679    
S0298         -1.3572318    6.642981      2.4340532    
S0299         -1.4291477    7.0812218     2.2119394    
S0300         -1.4323004    7.7185127     1.9305744    
S0301         -1.4595922    8.3256866     1.69863      
S0302         -1.4812151    8.8857025     1.4727226    
S0303         -1.4993979    9.4001747     1.2568778    
S0304         -1.5213562    9.8728729     1.0607743    
S0305         -1.5384901    10.299661     0.87328815   
S0306         -1.570872     10.689933     0.72008953   
S0307         -1.5980441    11.034109     0.5750154    
S0308         -1.6281521    11.335954     0.44854188   
S0309         -1.6082232    11.653505     0.35806894   
S0310         -1.5813257    11.967249     0.25417295   
S0311         -1.5838377    12.293836     0.18802286   
S0312         -1.5941327    12.620744     0.11498882   
S0313         -1.6242252    12.959679     0.046821088  
S0314         -1.6820686    13.323515     -0.0089631081
S0315         -1.7792509    13.722862     -0.022397161 
S0316         -1.9205273    14.139116     0.058408237  
S0317         3.9451752     -12.315224    17.227011    
S0318         3.8993885     -12.154978    16.861867    
S0319         3.8351704     -11.969023    16.520604    
S0320         3.7635109     -11.769213    16.194209    
S0321         3.6909813     -11.584785    15.865001    
S0322         3.6089451     -11.393954    15.546599    
S0323         3.519199      -11.169332    15.255302    
S0324         3.4255959     -10.939184    14.974451    
S0325         3.3200142     -10.728522    14.688324    
S0326         3.2206295     -10.512008    14.38719     
S0327         3.1237589     -10.273286    14.102275    
S0328         3.0279016     -10.01025     13.83987     
S0329         2.929093      -9.7363708    13.591389    
S0330         2.8227634     -9.475354     13.334274    
S0331         2.7102421     -9.2223969    13.070914    
S0332         2.5963579     -8.9538391    12.824957    
S0333         2.4782696     -8.6836784    12.582426    
S0334         2.3574827     -8.4062561    12.349114    
S0335         2.2896475     -8.0597198    12.040028    
S0336         2.2311737     -7.6993484    11.739853    
S0337         2.1771658     -7.3530235    11.420515    
S0338         2.1304859     -7.0108833    11.091719    
S0339         2.0933907     -6.6580444    10.768184    
S0340         2.0668581     -6.2874943    10.457402    
S0341         2.0513699     -5.8995262    10.160001    
S0342         2.0489521     -5.4928978    9.8793213    
S0343         2.0484997     -5.0992325    9.5756989    
S0344         1.9936893     -4.5120247    9.1676186    
S0345         1.951893      -3.9504166    8.7888252    
S0346         1.9209946     -3.4191513    8.4328987    
S0347         1.8971302     -2.92526      8.0890503    
S0348         1.8905546     -2.4503607    7.7853745    
S0349         1.8925154     -2.0103682    7.4974495    
S0350         1.9060371     -1.6001156    7.2331017    
S0351         1.9225775     -1.2320383    6.9728767    
S0352         1.9476065     -0.89695683   6.7314285    
S0353         1.9092779     -0.42996058   6.4532654    
S0354         1.8694101     0.042169893   6.1857517    
S0355         1.8297398     0.52130938    5.9320889    
S0356         1.7837055     0.99932499    5.6795216    
S0357         1.7340277     1.4796989     5.4335552    
S0358         1.6824694     1.9652365     5.1992813    
S0359         1.6221018     2.4453314     4.9576397    
S0360         1.5628513     2.9368723     4.7399204    
S0361         1.494699      3.4186356     4.5046085    
S0362         1.3904203     4.0065178     4.2459629    
S0363         1.3035255     4.593095      3.9987427    
S0364         1.233782      5.1875149     3.7822826    
S0365         1.1800474     5.7764141     3.5685059    
S0366         1.1425632     6.3676048     3.375565     
S0367         1.1219385     6.9442589     3.1600933    
S0368         1.117237      7.5241043     2.9641865    
S0369         1.1287449     8.1080933     2.7957647    
S0370         1.1584336     8.6945961     2.6623503    
S0371         1.1832882     9.2722557     2.5772713    
S0372         1.2452417     9.8201759     2.4859896    
S0373         1.3454552     10.341753     2.4036884    
S0374         1.4846267     10.84053      2.3484379    
S0375         1.6619345     11.31267      2.3070055    
S0376         1.8772144     11.756891     2.2760256    
S0377         2.1310955     12.182764     2.2154427    
S0378         2.4248934     12.599319     2.1638597    
S0379         -1.994499     14.585515     0.303444     
S0380         -1.8560171    14.71268      0.24929416   
S0381         -1.7653847    14.905724     0.1052186    
S0382         -1.6376978    15.057391     -0.006308306 
S0383         -1.4631228    15.176263     -0.10151218  
S0384         -1.2343195    15.258745     -0.18122295  
S0385         -1.013803     15.362541     -0.29462202  
S0386         -0.75629606   15.455423     -0.41492381  
S0387         -0.15661677   15.524863     -0.50029078  
S0388         0.11312039    15.453506     -0.38303595  
S0389         0.33895831    15.37178      -0.23531759  
S0390         0.53145666    15.283302     -0.066288429 
S0391         0.7133883     15.188731     0.11239182   
S0392         0.87780714    15.078397     0.3142885    
S0393         0.98845215    14.947858     0.56059012   
S0394         1.0900258     14.803633     0.82362289   
S0395         1.2168798     14.64193      1.0932952    
S0396         1.3372514     14.578633     1.4236881    
S0397         1.4346927     14.479135     1.7252148    
S0398         1.5719546     14.346948     1.9647381    
S0399         1.7615219     14.193408     2.120805     
S0400         1.9452906     14.007439     2.2351824    
S0401         2.149909      13.802011     2.2792307    
S0402         2.3395981     13.551462     2.3023964    
S0403         2.5288048     13.239348     2.3164257    
S0404         2.9089165     12.642865     1.8840214    
S0405         3.0701824     12.617879     1.3623744    
S0406         3.1917334     12.70216      0.92867422   
S0407         3.2602737     12.89119      0.63184586   
S0408         3.3199223     13.11263      0.43311458   
S0409         3.4044537     13.337152     0.26794102   
S0410         3.5314407     13.553992     0.083694994  
S0411         3.6657692     13.813966     -0.073935694 
S0412         3.8133934     14.10128      -0.23157187  
S0413         3.9942356     14.450371     -0.3070056   
S0414         4.1162815     14.808357     -0.31382465  
S0415         4.1971172     15.144435     -0.30117459  
S0416         4.2608307     15.45351      -0.29244642  
S0417         4.2991684     15.744408     -0.27147105  
S0418         4.2575073     16.016725     -0.19755533  
S0419         4.176754      16.262976     -0.10900078  
S0420         4.1140579     16.495857     -0.03572897  
S0421         4.0767139     16.731494     0.031814834  
S0422         3.9575466     17.049483     -0.065798843 
S0423         3.8456062     17.355449     -0.2258868   
S0424         3.7873199     17.644711     -0.44792781  
S0425         3.7859715     17.904033     -0.72178016  
S0426         3.7914768     18.13112      -1.0421111   
S0427         3.7912823     18.329973     -1.4127216   
S0428         3.7622257     18.50813      -1.8352045   
S0429         3.6536686     18.679695     -2.2998583   
S0430         3.5468914     18.82933      -2.8082174   
S0431         3.4456181     19.025763     -3.2634739   
S0432         3.3560818     19.1595       -3.7045567   
S0433         3.2921211     19.237665     -4.1220795   
S0434         3.2418007     19.271532     -4.5161758   
S0435         3.1567057     19.270532     -4.8901459   
S0436         3.0416067     19.245723     -5.2632736   
S0437         2.8260757     19.192644     -5.6295048   
S0438         2.3725332     18.973586     -5.787326    
S0439         1.8636951     18.618654     -6.1139397   
S0440         1.6974836     18.493817     -6.1701595   
S0441         1.5258048     18.392357     -6.1787083   
S0442         1.338557      18.320789     -6.15173     
S0443         1.152526      18.263531     -6.059721    
S0444         0.9806056     18.206549     -5.8821747   
S0445         0.80714521    18.14669      -5.6256493   
S0446         0.60014811    18.113837     -5.3381229   
S0447         0.34806793    18.117084     -5.3021667   
S0448         0.3096384     18.059511     -5.5108219   
S0449         0.24127524    17.997801     -5.7023445   
S0450         0.18451804    17.960962     -5.902861    
S0451         0.1146461     17.935728     -6.1005333   
S0452         0.035304391   17.928178     -6.3007381   
S0453         -0.057144356  17.945665     -6.5100555   
S0454         -0.19415184   17.968631     -6.7125725   
S0455         -0.69294877   18.149208     -6.7724091   
S0456         -1.0034795    18.417188     -6.6963104   
S0457         -1.2690985    18.681555     -6.6011108   
S0458         -1.5019135    18.914481     -6.4537117   
S0459         -1.6927248    19.155679     -6.3151451   
S0460         -1.9187906    19.292531     -5.9775803   
S0461         -2.1236578    19.362154     -5.5209751   
S0462         -2.2836283    19.403784     -5.0191872   
S0463         -2.4536674    19.456602     -4.4913132   
S0464         -2.5874762    19.43255      -4.1297249   
S0465         -2.7226442    19.382083     -3.769537    
S0466         -2.8278486    19.292218     -3.4011848   
S0467         -2.9340477    19.174828     -3.0337925   
S0468         -3.0302855    19.025674     -2.6641088   
S0469         -3.1030725    18.844269     -2.2898361   
S0470         -3.177688     18.632283     -1.9155642   
S0471         -3.236351     18.388708     -1.5381614   
S0472         -3.2941856    18.113593     -1.1598912   
S0473         -3.3262287    17.788118     -0.81190557  
S0474         -3.3320297    17.443503     -0.51799812  
S0475         -3.30769      17.081104     -0.2724824   
S0476         -3.2925457    16.697473     -0.062294608 
S0477         -3.2068062    16.289282     0.11173651   
S0478         -3.0387684    15.856613     0.24515541   
S0479         -2.7576033    15.420369     0.30075011   
S0480         -2.4458927    14.962976     0.31690538   
S0481         2.3625444     10.421041     -9.4032738   
S0482         2.5944809     10.259927     -9.2937126   
S0483         2.8472649     10.159476     -9.2542465   
S0484         3.0914824     10.096883     -9.2376472   
S0485         3.327177      10.059997     -9.2315628   
S0486         3.5592911     10.057964     -9.2500763   
S0487         3.7920578     10.078324     -9.281321    
S0488         4.0318295     10.123573     -9.330455    
S0489         4.2579071     10.226091     -9.4258934   
S0490         4.4658062     10.298428     -9.5830185   
S0491         4.6610622     10.389083     -9.73937     
S0492         4.8059441     10.527254     -9.9181953   
S0493         4.961311      10.659496     -10.076269   
S0494         5.114407      10.799715     -10.225395   
S0495         5.2911205     10.936463     -10.359813   
S0496         5.4026653     11.118258     -10.510419   
S0497         5.5083599     11.31011      -10.653439   
S0498         5.5850449     11.520305     -10.790965   
S0499         5.6012848     11.617601     -10.937173   
S0500         5.6250462     11.751959     -11.065775   
S0501         5.6491131     11.924919     -11.176363   
S0502         5.6690609     12.136511     -11.268172   
S0503         5.6810844     12.386443     -11.340696   
S0504         5.7111855     12.672535     -11.396781   
S0505         5.752763      12.995868     -11.435441   
S0506         5.7991642     13.356798     -11.455566   
S0507         5.8232914     13.757054     -11.456927   
S0508         5.8439568     14.100768     -11.433459   
S0509         5.8632931     14.421866     -11.374915   
S0510         5.8741249     14.720758     -11.281067   
S0511         5.887883      14.997026     -11.152554   
S0512         5.9004192     15.251257     -10.989156   
S0513         5.9053242     15.483553     -10.790307   
S0514         5.907336      15.694159     -10.556157   
S0515         5.9009815     15.88255      -10.286384   
S0516         5.8648773     16.043268     -9.9816658   
S0517         5.8093685     16.241751     -9.7528145   
S0518         5.736327      16.433775     -9.534642    
S0519         5.6245697     16.614047     -9.3356682   
S0520         5.4785389     16.782399     -9.1597176   
S0521         5.3095375     16.941415     -9.001368    
S0522         5.1176918     17.090802     -8.8593399   
S0523         4.906477      17.232637     -8.7292595   
S0524         4.6791256     17.371146     -8.6069717   
S0525         4.4322456     17.507152     -8.4958961   
S0526         4.1189106     17.614847     -8.3849686   
S0527         3.8340096     17.690887     -8.23918     
S0528         3.5544132     17.744864     -8.0869713   
S0529         3.2649334     17.78707      -7.9474548   
S0530         2.9497002     17.804176     -7.8344025   
S0531         2.6174583     17.700835     -7.7162613   
S0532         2.2879166     17.498885     -7.5773048   
S0533         1.9713272     17.230646     -7.4148079   
S0534         1.5940985     16.585674     -7.4287643   
S0535         1.5748516     16.270355     -7.6015434   
S0536         1.4610882     16.019589     -7.828949    
S0537         1.4152061     15.798706     -8.0475891   
S0538         1.4139639     15.618422     -8.2844765   
S0539         1.456027      15.479695     -8.5473442   
S0540         1.4589497     15.39046      -8.8339828   
S0541         1.419243      15.352354     -9.1384987   
S0542         1.3594629     15.366759     -9.4626625   
S0543         1.3428556     15.181032     -9.5477547   
S0544         1.330878      14.986887     -9.6507195   
S0545         1.3180319     14.784145     -9.7700211   
S0546         1.3029114     14.57171      -9.9044998   
S0547         1.2911477     14.350343     -10.056276   
S0548         1.2907918     14.122131     -10.228213   
S0549         1.3203067     13.889944     -10.422695   
S0550         1.3137669     13.640411     -10.622128   
S0551         1.2846768     13.380969     -10.839779   
S0552         1.3463909     12.972922     -10.744117   
S0553         1.3765326     12.587428     -10.641544   
S0554         1.398656      12.23276      -10.51439    
S0555         1.451175      11.904065     -10.373097   
S0556         1.5177177     11.602058     -10.208248   
S0557         1.6264997     11.319719     -10.043989   
S0558         1.7406153     11.059551     -9.8487022   
S0559         1.9296824     10.820965     -9.6999313   
S0560         -1.2012943    11.185041     -9.1542046   
S0561         -1.1722695    11.376916     -9.3032387   
S0562         -1.1326317    11.583526     -9.4256279   
S0563         -1.1008901    11.806484     -9.5207329   
S0564         -1.0967408    12.045136     -9.5872261   
S0565         -1.1012794    12.300644     -9.6258507   
S0566         -1.0818637    12.5738       -9.6386818   
S0567         -1.027509     12.859602     -9.6265259   
S0568         -0.94105682   13.146696     -9.5888947   
S0569         -0.80229759   13.448169     -9.4653664   
S0570         -0.62792869   13.71507      -9.3300888   
S0571         -0.49272985   13.973154     -9.1842506   
S0572         -0.38920205   14.218471     -9.0296127   
S0573         -0.38312309   14.456569     -8.8756226   
S0574         -0.31768157   14.667564     -8.7006912   
S0575         -0.28888903   14.864456     -8.5178658   
S0576         -0.27857866   15.046014     -8.3256569   
S0577         -0.29710922   15.211981     -8.1245544   
S0578         -0.30323029   15.382558     -8.0612473   
S0579         -0.33061223   15.564937     -7.9980347   
S0580         -0.39258423   15.741023     -7.9350426   
S0581         -0.46080112   15.914636     -7.8731461   
S0582         -0.52676215   16.090987     -7.8107552   
S0583         -0.54299831   16.295547     -7.7542435   
S0584         -0.50241299   16.529329     -7.7109406   
S0585         -0.45713844   16.765665     -7.6732468   
S0586         -0.49260383   17.190872     -7.5488304   
S0587         -0.57383389   17.344716     -7.5115494   
S0588         -0.64959145   17.477493     -7.5218231   
S0589         -0.73059077   17.596204     -7.5739693   
S0590         -0.83743906   17.698242     -7.663427    
S0591         -1.0101796    17.751353     -7.7795792   
S0592         -1.2369542    17.749838     -7.9231216   
S0593         -1.4886847    17.720978     -8.1033073   
S0594         -1.7685284    17.665755     -8.3201874   
S0595         -1.8857006    17.575969     -8.5277435   
S0596         -2.0318537    17.467451     -8.7211884   
S0597         -2.2044985    17.421088     -8.9169006   
S0598         -2.4193975    17.427873     -9.1073006   
S0599         -2.6796516    17.37045      -9.2665466   
S0600         -2.9808657    17.280894     -9.4040565   
S0601         -3.315712     17.134242     -9.5128365   
S0602         -3.6895779    16.979213     -9.6047974   
S0603         -4.0952011    16.786713     -9.6688438   
S0604         -4.4318462    16.639218     -9.7791138   
S0605         -4.7147476    16.470807     -9.9078316   
S0606         -4.9512337    16.283722     -10.062477   
S0607         -5.1269554    16.048846     -10.22372    
S0608         -5.2475025    15.775183     -10.396944   
S0609         -5.2475475    15.418103     -10.548527   
S0610         -5.1612152    15.032512     -10.729304   
S0611         -5.1536484    14.675598     -10.965607   
S0612         -5.131163     14.265263     -11.182507   
S0613         -5.2219585    13.865868     -11.126516   
S0614         -5.3312244    13.488301     -11.037732   
S0615         -5.4578827    13.140889     -10.927019   
S0616         -5.5508446    12.811424     -10.794993   
S0617         -5.6281506    12.5036       -10.639529   
S0618         -5.6835548    12.213547     -10.456824   
S0619         -5.6800713    11.929584     -10.246903   
S0620         -5.6080788    11.653592     -10.019991   
S0621         -5.5175144    11.400513     -9.7748932   
S0622         -5.397683     11.251381     -9.5114731   
S0623         -5.3202122    11.105266     -9.2630341   
S0624         -5.2123962    10.954237     -9.0592484   
S0625         -5.0329014    10.804745     -8.9175545   
S0626         -4.9115273    10.62793      -8.784864    
S0627         -4.7049427    10.449752     -8.7209885   
S0628         -4.4597458    10.257969     -8.7073441   
S0629         -4.1517441    10.083154     -8.750354    
S0630         -3.800135     9.9524872     -8.8367516   
S0631         -3.51791      9.8844933     -8.8827736   
S0632         -3.2205235    9.888063      -8.9117706   
S0633         -2.9262814    9.9617599     -8.9536163   
S0634         -2.6477571    10.08289      -9.0081833   
S0635         -2.368189     10.209502     -9.033107    
S0636         -2.1008114    10.376176     -9.0533432   
S0637         -1.8325798    10.567117     -9.0492317   
S0638         -1.5502584    10.779477     -9.0194443   
