# Supplementary material for: Interspecific variation in the limb long bones among modern rhinoceroses—extent and drivers
Source: PeerJ. 2019 Sep 26;7:e7647. doi: 10.7717/peerj.7647 (PMC6766374; doi:10.7717/peerj.7647)
Supplement: Supplemental Information 9 [file peerj-07-7647-s009.zip › Femur/Rhinoceros_sondaicus_1921_5_15_1_Femur.pts]

Version 1.0
639
S0000         -4.6726913    -12.799075    19.920972    
S0001         -2.760709     -18.245615    16.180736    
S0002         -2.1319592    -17.408942    16.602922    
S0003         -1.7950439    -12.79033     13.473914    
S0004         -3.7595474    -16.125217    13.962489    
S0005         -8.1887047    -8.7296844    15.353249    
S0006         2.1253407     -12.157962    20.248825    
S0007         2.3926983     -14.735052    19.898865    
S0008         7.8248978     -10.915503    14.042514    
S0009         5.2026306     -3.6578918    6.3804367    
S0010         -6.5631203    -6.1027767    6.1967224    
S0011         -7.0163849    -0.59849715   2.1223328    
S0012         8.2842133     7.960601      -7.2420044   
S0013         3.5893719     6.7197319     -8.5229652   
S0014         -0.5923439    7.6133957     -8.7599335   
S0015         -5.6052399    10.93913      -8.7019981   
S0016         -1.4041382    13.342853     -0.66969299  
S0017         0.88462162    13.950214     -2.2303001   
S0018         4.255378      11.479273     1.0227562    
S0019         4.0408646     15.205359     -9.2252235   
S0020         1.9500866     15.002902     -8.7139198   
S0021         0.46751709    15.284775     -9.6803062   
S0022         -0.18548203   14.32812      -9.7455002   
S0023         -2.7554602    14.031642     -10.124638   
S0024         -1.9189363    15.230943     -8.2758911   
S0025         0.79414291    13.40097      -9.9227859   
S0026         2.8248207     13.1614       -9.9704521   
S0027         -2.14035      -17.477773    16.431844    
S0028         -2.1762127    -17.529279    16.260403    
S0029         -2.2178259    -17.566068    16.085547    
S0030         -2.2790813    -17.586502    15.910721    
S0031         -2.3596708    -17.590134    15.737157    
S0032         -2.4541159    -17.577127    15.56304     
S0033         -2.5570066    -17.548457    15.385017    
S0034         -2.6634106    -17.506775    15.198738    
S0035         -2.7732588    -17.455359    15.002348    
S0036         -2.8577888    -17.356932    14.860187    
S0037         -2.9528797    -17.243671    14.729359    
S0038         -3.0367865    -17.127806    14.592805    
S0039         -3.1186295    -17.003992    14.454324    
S0040         -3.2019672    -16.868497    14.311742    
S0041         -3.3065422    -16.710428    14.182036    
S0042         -3.4297142    -16.530559    14.062346    
S0043         -3.5858593    -16.329938    13.987395    
S0044         -4.2994301    -15.827538    13.971735    
S0045         -4.7270061    -15.527824    13.871399    
S0046         -5.106245     -15.232294    13.804698    
S0047         -5.5440289    -14.911694    14.031639    
S0048         -5.7941414    -14.592592    13.944913    
S0049         -5.9856827    -14.261775    13.884546    
S0050         -6.0948952    -13.92823     13.733092    
S0051         -6.1600914    -13.587233    13.492796    
S0052         -6.0861862    -13.232698    13.44066     
S0053         -6.3657726    -13.126335    13.634894    
S0054         -6.6567986    -12.979993    13.708539    
S0055         -6.9761841    -12.811136    13.832388    
S0056         -7.2206749    -12.586971    13.783919    
S0057         -7.4150551    -12.32055     13.664223    
S0058         -7.6395805    -12.027756    13.547186    
S0059         -7.8556274    -11.699149    13.373524    
S0060         -8.0809959    -11.337881    13.157169    
S0061         -8.3497734    -10.951936    13.013002    
S0062         -8.4961266    -10.664272    13.021959    
S0063         -8.608329     -10.385518    13.117749    
S0064         -8.6775314    -10.114036    13.2694      
S0065         -8.7173164    -9.8858383    13.515179    
S0066         -8.7019714    -9.6483292    13.782639    
S0067         -8.6428192    -9.430455     14.105667    
S0068         -8.5282593    -9.1163902    14.44001     
S0069         -8.3859879    -8.818972     14.863614    
S0070         -7.8037994    -8.7050591    15.537988    
S0071         -7.436808     -8.6994667    15.746127    
S0072         -7.080349     -8.6955902    15.977481    
S0073         -6.7423882    -8.7607498    16.229419    
S0074         -6.4131111    -8.8331352    16.506792    
S0075         -6.0941433    -8.9277664    16.812889    
S0076         -5.800584     -9.0933006    17.137962    
S0077         -5.5303272    -9.3179108    17.475272    
S0078         -5.2771183    -9.5848831    17.821982    
S0079         -4.9110153    -10.035028    18.253979    
S0080         -4.5391232    -10.400761    18.676897    
S0081         -4.1735409    -10.732694    19.053441    
S0082         -3.8043247    -11.007479    19.400339    
S0083         -3.4663223    -11.31996     19.659184    
S0084         -3.1372423    -11.607664    19.869452    
S0085         -2.8240122    -11.886559    20.017639    
S0086         -2.518273     -12.138737    20.121451    
S0087         -2.2253433    -12.375639    20.170012    
S0088         -1.9743177    -12.717334    20.243146    
S0089         -1.7955782    -13.077773    20.217049    
S0090         -1.6661915    -13.419295    20.148294    
S0091         -1.5754505    -13.703453    19.995876    
S0092         -1.528091     -13.948438    19.807103    
S0093         -1.5395647    -14.206723    19.625475    
S0094         -1.6047396    -14.454465    19.413182    
S0095         -1.7244427    -14.694522    19.170738    
S0096         -1.8945608    -14.972766    18.958725    
S0097         -1.8982021    -15.232816    18.670563    
S0098         -1.8900063    -15.562004    18.452097    
S0099         -1.8789944    -15.884491    18.216483    
S0100         -1.9049042    -16.136601    17.93741     
S0101         -1.9758471    -16.346404    17.647084    
S0102         -2.0587175    -16.575159    17.374132    
S0103         -2.1312979    -16.836       17.116032    
S0104         -2.1374104    -17.134547    16.865193    
S0105         2.3683937     -14.401614    20.31396     
S0106         2.4010487     -14.050511    20.657893    
S0107         2.4855976     -13.702928    20.929846    
S0108         2.6091362     -13.372951    21.139395    
S0109         2.7708088     -13.06776     21.287924    
S0110         2.9170603     -12.775823    21.424583    
S0111         3.0610571     -12.489691    21.537552    
S0112         3.2114574     -12.206928    21.618057    
S0113         3.3620087     -11.919904    21.668654    
S0114         3.6739391     -11.528863    21.764278    
S0115         3.9770096     -11.159989    21.810521    
S0116         4.2878799     -10.830811    21.787012    
S0117         4.5791374     -10.512609    21.726878    
S0118         4.8641216     -10.217626    21.614435    
S0119         5.1446693     -9.9490921    21.446198    
S0120         5.4150665     -9.6949646    21.228561    
S0121         5.6823196     -9.4701347    20.95069     
S0122         5.959705      -9.3195702    20.609705    
S0123         6.2533882     -9.224852     20.337305    
S0124         6.5442932     -9.1527534    20.096233    
S0125         6.8400253     -9.108004     19.882639    
S0126         7.1436401     -9.1425041    19.697736    
S0127         7.4536911     -9.2087318    19.539253    
S0128         7.7728508     -9.3149002    19.40553     
S0129         8.0914803     -9.5028465    19.306276    
S0130         8.3950676     -9.7880417    19.255095    
S0131         8.7324356     -10.040491    19.203867    
S0132         8.9894394     -10.294328    18.862489    
S0133         9.1725983     -10.640776    18.603421    
S0134         9.3415955     -10.957072    18.371535    
S0135         9.5448616     -11.175071    18.120773    
S0136         9.6906311     -11.458426    17.935706    
S0137         9.7783516     -11.789329    17.820102    
S0138         9.8264366     -12.130428    17.75854     
S0139         9.870182      -12.466723    17.707678    
S0140         9.8741241     -12.820879    17.709146    
S0141         9.9274879     -12.97892     17.850049    
S0142         9.9527557     -13.149152    18.008372    
S0143         9.9611229     -13.33784     18.167982    
S0144         9.9572929     -13.550101    18.322511    
S0145         9.9422379     -13.789752    18.470641    
S0146         9.8946381     -14.03716     18.642178    
S0147         9.8138962     -14.28709     18.838281    
S0148         9.7271965     -14.572292    19.020009    
S0149         9.6063965     -14.854924    19.228418    
S0150         9.3288086     -15.038116    19.242783    
S0151         9.0819054     -15.218031    19.179886    
S0152         8.9301346     -15.391531    19.053453    
S0153         8.8534508     -15.521919    18.895082    
S0154         8.8087486     -15.595642    18.710257    
S0155         8.7492134     -15.611012    18.495839    
S0156         8.722747      -15.582832    18.241499    
S0157         8.6668633     -15.501189    17.95724     
S0158         8.608287      -15.367087    17.650021    
S0159         8.5237022     -15.163776    17.336937    
S0160         8.4431343     -15.015126    17.052785    
S0161         8.3673759     -14.948166    16.784685    
S0162         8.2695549     -14.972975    16.529384    
S0163         8.0731262     -15.041548    16.327362    
S0164         7.7711151     -15.132919    16.194167    
S0165         7.3897156     -15.262831    16.115623    
S0166         6.9302872     -15.420718    16.102719    
S0167         6.4036583     -15.60199     16.164319    
S0168         5.9021854     -15.679349    16.222359    
S0169         5.4423817     -15.751723    16.307404    
S0170         5.0347065     -15.753938    16.459302    
S0171         4.6642254     -15.804037    16.599982    
S0172         4.3445686     -15.817598    16.781598    
S0173         4.0613365     -15.847324    16.979201    
S0174         3.824593      -15.859059    17.207997    
S0175         3.6297287     -15.865387    17.463179    
S0176         3.4799366     -15.859125    17.746788    
S0177         3.3279427     -15.831891    17.9825      
S0178         3.1998924     -15.758817    18.223312    
S0179         3.0532532     -15.698824    18.456712    
S0180         2.9143164     -15.611404    18.692719    
S0181         2.7814232     -15.49861     18.932039    
S0182         2.6647005     -15.351126    19.174446    
S0183         2.5774298     -15.160857    19.4125      
S0184         2.4441742     -14.986343    19.67439     
S0185         7.9858345     -10.627439    13.705351    
S0186         8.0018517     -10.305814    13.385962    
S0187         7.984256      -10.004013    13.081038    
S0188         7.9829239     -9.7266144    12.800154    
S0189         7.999929      -9.4646294    12.548203    
S0190         7.9863647     -9.2175156    12.314597    
S0191         7.9626114     -8.9844421    12.104206    
S0192         7.9184853     -8.76744      11.914203    
S0193         7.8732841     -8.560965     11.750354    
S0194         7.8392548     -8.2944389    11.496246    
S0195         7.7839828     -8.0289223    11.23399     
S0196         7.7277954     -7.7588272    10.966769    
S0197         7.6992432     -7.4729935    10.696013    
S0198         7.6137718     -7.1991356    10.406425    
S0199         7.4544533     -6.9481506    10.100491    
S0200         7.2704285     -6.7035545    9.7855721    
S0201         7.1193542     -6.4293839    9.4597946    
S0202         6.925428      -6.1638626    9.1204254    
S0203         6.545771      -5.9170311    8.6395233    
S0204         6.1630634     -5.6874195    8.2023155    
S0205         5.9220467     -5.3964733    7.8069908    
S0206         5.7116791     -5.1105625    7.4579063    
S0207         5.5769798     -4.8045876    7.1572327    
S0208         5.484272      -4.4903637    6.9041611    
S0209         5.4062412     -4.1785324    6.6950516    
S0210         5.3246063     -3.8843006    6.5245682    
S0211         -6.997007     -5.9027103    6.2294384    
S0212         -7.3999733    -5.7332382    6.2993252    
S0213         -7.7584549    -5.6241898    6.4298111    
S0214         -8.0559982    -5.4746651    6.5977608    
S0215         -8.2975845    -5.3740177    6.8329948    
S0216         -8.4885849    -5.2407707    7.0992767    
S0217         -8.6254753    -5.1290314    7.4212059    
S0218         -8.717662     -4.9880871    7.7693222    
S0219         -8.7658142    -4.809214     8.1372787    
S0220         -8.7740341    -4.5819534    8.5109329    
S0221         -8.768557     -4.332024     8.8273712    
S0222         -8.7609657    -4.081868     9.1011475    
S0223         -8.759935     -3.8371502    9.345018     
S0224         -8.7657257    -3.5885109    9.5743576    
S0225         -8.7474091    -3.2190437    9.6587173    
S0226         -8.7280869    -2.8330353    9.7133827    
S0227         -8.6982979    -2.4025391    9.7192619    
S0228         -8.6762039    -1.9443163    9.5999329    
S0229         -8.6705818    -1.6038416    9.489164     
S0230         -8.6560677    -1.2500125    9.3768242    
S0231         -8.6456154    -0.9020236    9.2197441    
S0232         -8.6374184    -0.5626143    9.0185455    
S0233         -8.6259697    -0.21698594   8.7982033    
S0234         -8.6132935    0.13208914    8.5521591    
S0235         -8.6005341    0.46738491    8.2614044    
S0236         -8.586499     0.82887993    7.9672104    
S0237         -8.5712448    1.1703347     7.6244286    
S0238         -8.6232262    1.4345988     7.2501823    
S0239         -8.6622795    1.6460724     6.868985     
S0240         -8.6856102    1.7749117     6.4709671    
S0241         -8.6977844    1.8691368     6.0755058    
S0242         -8.6981483    1.9208084     5.6745361    
S0243         -8.685498     1.9162064     5.2641983    
S0244         -8.6608734    1.8623873     4.8431248    
S0245         -8.6222107    1.742441      4.41422      
S0246         -8.5639328    1.5299697     3.998568     
S0247         -8.4875008    1.2973577     3.608049     
S0248         -8.3838028    1.0571901     3.2696682    
S0249         -8.2587593    0.82295179    2.971533     
S0250         -8.1109779    0.58889089    2.7172487    
S0251         -7.9417778    0.3561409     2.5036537    
S0252         -7.7348686    0.10527501    2.36922      
S0253         -7.511203     -0.14086075   2.2742273    
S0254         -7.2749321    -0.37582302   2.1956924    
S0255         -7.7482056    -8.704657     15.132922    
S0256         -7.3349464    -8.6502129    14.904115    
S0257         -6.9736771    -8.4988495    14.671001    
S0258         -6.6408035    -8.3519119    14.425859    
S0259         -6.3331734    -8.2104065    14.168954    
S0260         -6.052623     -8.0647285    13.901089    
S0261         -5.7981297    -7.9150871    13.622067    
S0262         -5.5672279    -7.7650818    13.330858    
S0263         -5.3663548    -7.6008614    13.029019    
S0264         -5.0750172    -7.3689659    12.668985    
S0265         -4.7984173    -7.1051369    12.311614    
S0266         -4.5325516    -6.8194885    11.955682    
S0267         -4.2805607    -6.5090202    11.603109    
S0268         -4.0363564    -6.1828571    11.251402    
S0269         -3.7920902    -5.8503475    10.896229    
S0270         -3.5487526    -5.5092121    10.537378    
S0271         -3.3126591    -5.1515652    10.178217    
S0272         -3.0902369    -4.769817     9.823497     
S0273         -2.8848206    -4.3830067    9.4484383    
S0274         -2.6930984    -3.9861816    9.0762054    
S0275         -2.5209553    -3.5718723    8.7111862    
S0276         -2.3560625    -3.1554573    8.3441704    
S0277         -2.2111723    -2.7213621    7.9850517    
S0278         -2.0741293    -2.2844797    7.624366     
S0279         -1.9442337    -1.8449215    7.2609703    
S0280         -1.8325407    -1.3903068    6.9043983    
S0281         -1.7330059    -0.92746382   6.549482     
S0282         -1.6445272    -0.41740046   6.1618614    
S0283         -1.562237     0.080929118   5.797971     
S0284         -1.4900422    0.57013254    5.4611244    
S0285         -1.4244538    1.0469402     5.1479572    
S0286         -1.3561336    1.5043841     4.8499485    
S0287         -1.2975591    1.9518595     4.5787518    
S0288         -1.2387462    2.3820988     4.3251236    
S0289         -1.1806533    2.7958954     4.0897583    
S0290         -1.1231152    3.1930882     3.8720829    
S0291         -1.0983365    3.7869049     3.5078106    
S0292         -1.0787511    4.3479115     3.1804966    
S0293         -1.0525872    4.8675224     2.8774342    
S0294         -1.0231032    5.3481041     2.6020424    
S0295         -0.99751463   5.7949841     2.3625679    
S0296         -0.96885519   6.2030342     2.1512486    
S0297         -0.93739586   6.5724487     1.9683577    
S0298         -0.90113287   6.9017342     1.8112877    
S0299         -0.86321764   7.1932274     1.683836     
S0300         -0.828269     7.5761795     1.5000164    
S0301         -0.80043192   7.9540405     1.3224814    
S0302         -0.78008504   8.3268318     1.1517084    
S0303         -0.76184392   8.6908836     0.98065472   
S0304         -0.74895458   9.0485428     0.81392059   
S0305         -0.74049568   9.3993866     0.65067592   
S0306         -0.73199024   9.7392586     0.48237348   
S0307         -0.72955036   10.073379     0.31969376   
S0308         -0.73251071   10.402258     0.16362903   
S0309         -0.80379066   10.705248     0.0030209124 
S0310         -0.87191143   11.006953     -0.15291321  
S0311         -0.93724403   11.305209     -0.31290722  
S0312         -1.0036283    11.61078      -0.45959949  
S0313         -1.0704281    11.927598     -0.5912838   
S0314         -1.1387751    12.262022     -0.69529791  
S0315         -1.2104653    12.615874     -0.76012163  
S0316         -1.3017372    12.981824     -0.7335175   
S0317         2.0821791     -11.850155    20.036043    
S0318         2.0408827     -11.54843     19.814314    
S0319         2.0364639     -11.295556    19.54628     
S0320         2.0398724     -11.067865    19.261862    
S0321         2.0420553     -10.853278    18.970444    
S0322         2.0430008     -10.649284    18.672087    
S0323         2.0400759     -10.447431    18.371037    
S0324         2.039522      -10.25722     18.060202    
S0325         2.0325607     -10.05325     17.756104    
S0326         1.9616104     -9.929937     17.528053    
S0327         1.900564      -9.7738098    17.258151    
S0328         1.8472931     -9.5789154    16.950372    
S0329         1.8016241     -9.3444695    16.605373    
S0330         1.766683      -9.0805519    16.215797    
S0331         1.7414997     -8.7857574    15.782228    
S0332         1.7220554     -8.4457237    15.315569    
S0333         1.7105129     -8.067688     14.81048     
S0334         1.704269      -7.6340187    14.281851    
S0335         1.6914568     -7.2171486    13.785002    
S0336         1.68409       -6.7899757    13.300409    
S0337         1.6827341     -6.3560913    12.824911    
S0338         1.6842716     -5.9006832    12.372818    
S0339         1.6931684     -5.4452507    11.923915    
S0340         1.7077061     -4.9810635    11.486536    
S0341         1.7282141     -4.5093575    11.059463    
S0342         1.7546122     -4.0291759    10.643812    
S0343         1.7889795     -3.5577549    10.218459    
S0344         1.7650312     -2.9197096    9.6541878    
S0345         1.7503309     -2.3081173    9.1285378    
S0346         1.745598      -1.7204021    8.6445473    
S0347         1.750988      -1.1659924    8.190744     
S0348         1.7657457     -0.64782214   7.7635315    
S0349         1.7917368     -0.1506686    7.3816124    
S0350         1.8266302     0.30879793    7.0244705    
S0351         1.8716084     0.73871684    6.7021431    
S0352         1.9260256     1.1365066     6.4113312    
S0353         2.0208578     1.5158928     6.109618     
S0354         2.1094374     1.9075417     5.8223812    
S0355         2.1854389     2.2989111     5.532214     
S0356         2.2531734     2.70009       5.2526478    
S0357         2.311528      3.1091757     4.9806622    
S0358         2.3629421     3.5294865     4.721571     
S0359         2.4075567     3.9606022     4.4754341    
S0360         2.4437386     4.4003273     4.2386303    
S0361         2.4710901     4.8483112     4.0102299    
S0362         2.5253506     5.2809864     3.7992767    
S0363         2.5845753     5.7032978     3.6030521    
S0364         2.6489056     6.1141422     3.4195618    
S0365         2.7137476     6.5095772     3.2384243    
S0366         2.781197      6.8909866     3.0634012    
S0367         2.8521011     7.2585449     2.8950718    
S0368         2.914529      7.6066849     2.7168896    
S0369         2.9809366     7.941832      2.5475922    
S0370         3.0471617     8.2621063     2.3816338    
S0371         3.0602837     8.683223      2.2364603    
S0372         3.1011944     9.0874252     2.0898851    
S0373         3.1661051     9.4736694     1.9344183    
S0374         3.2558739     9.8424843     1.7666315    
S0375         3.3842983     10.198168     1.6064425    
S0376         3.5392292     10.537196     1.4297813    
S0377         3.7265224     10.86148      1.2416739    
S0378         3.9737911     11.177956     1.1224496    
S0379         -1.1830912    13.375407     -0.77175426  
S0380         -0.91988955   13.431413     -0.95030317  
S0381         -0.66768441   13.493481     -1.1442146   
S0382         -0.46798053   13.560338     -1.368364    
S0383         -0.26418307   13.630223     -1.5805988   
S0384         -0.083395249  13.710172     -1.8278656   
S0385         0.20533431    13.795053     -2.0193155   
S0386         0.52810278    13.889368     -2.2155001   
S0387         1.2101659     13.937503     -2.1101973   
S0388         1.5059732     13.892181     -1.9118704   
S0389         1.7960917     13.834203     -1.7243078   
S0390         1.9635279     13.738078     -1.4205996   
S0391         2.1698874     13.63952      -1.1773759   
S0392         2.3388718     13.52135      -0.90936184  
S0393         2.4817831     13.385222     -0.62532601  
S0394         2.5795418     13.230139     -0.3147249   
S0395         2.7206118     13.05939      -0.021655174 
S0396         2.8206923     12.906683     0.15156193   
S0397         2.9242037     12.747024     0.31446638   
S0398         3.0393139     12.583329     0.47027564   
S0399         3.1747482     12.415872     0.61684456   
S0400         3.3401089     12.24191      0.74140029   
S0401         3.5296333     12.063043     0.85530519   
S0402         3.7434994     11.88277      0.98942394   
S0403         3.9961349     11.686765     1.0548541    
S0404         4.5502048     11.349602     0.70986605   
S0405         4.7312214     11.3384       0.096986133  
S0406         4.8984123     11.41614      -0.39552419  
S0407         5.0405315     11.577761     -0.79586782  
S0408         5.1572311     11.757205     -1.1303917   
S0409         5.2486233     11.93175      -1.4339771   
S0410         5.315284      12.126845     -1.7129807   
S0411         5.351115      12.383092     -1.9409227   
S0412         5.3474792     12.697832     -2.1018892   
S0413         5.5887276     12.952852     -2.0674778   
S0414         5.7438961     13.239923     -2.0134239   
S0415         5.8812691     13.49838      -2.0490543   
S0416         5.9879349     13.745161     -2.1392664   
S0417         6.0346214     14.001724     -2.2502323   
S0418         6.0000175     14.274811     -2.372315    
S0419         5.9189655     14.54247      -2.5386585   
S0420         5.8127995     14.799831     -2.758083    
S0421         5.7008099     15.051111     -3.0307386   
S0422         5.6568321     15.231998     -3.3122852   
S0423         5.657473      15.392743     -3.6239815   
S0424         5.659539      15.538603     -3.94818     
S0425         5.6309456     15.679517     -4.2716637   
S0426         5.5524052     15.823804     -4.587727    
S0427         5.4643127     15.958186     -4.9128334   
S0428         5.3757446     16.078796     -5.2500633   
S0429         5.303616      16.18046      -5.6034958   
S0430         5.2351486     16.269231     -5.9669155   
S0431         5.1186356     16.215256     -6.3665638   
S0432         5.0040867     16.142522     -6.7586166   
S0433         4.8672005     16.054285     -7.137973    
S0434         4.7605083     15.948915     -7.5118111   
S0435         4.7002621     15.83746      -7.8906586   
S0436         4.6047207     15.719986     -8.267617    
S0437         4.4731457     15.593277     -8.6440964   
S0438         4.2850033     15.438852     -8.9935562   
S0439         3.8016975     15.208078     -9.2856232   
S0440         3.5469131     15.171548     -9.2529793   
S0441         3.3024799     15.144109     -9.2194023   
S0442         3.0723438     15.110216     -9.1510727   
S0443         2.8499544     15.07693      -9.0696182   
S0444         2.6323376     15.040991     -8.9727509   
S0445         2.400794      15.023129     -8.8989006   
S0446         2.1757458     14.999738     -8.7999214   
S0447         1.797098      14.937387     -8.8209206   
S0448         1.6367977     14.886983     -8.9175262   
S0449         1.4706143     14.863905     -9.0162407   
S0450         1.3158261     14.877811     -9.1324585   
S0451         1.1651485     14.916965     -9.2538857   
S0452         0.98240795    14.965446     -9.3469185   
S0453         0.81204023    15.046628     -9.455278    
S0454         0.63815942    15.152277     -9.5628197   
S0455         0.23773692    15.623488     -9.5853294   
S0456         -0.0038794264 15.924286     -9.3866875   
S0457         -0.21470385   16.196744     -9.1491882   
S0458         -0.39283671   16.44252      -8.8782578   
S0459         -0.51465397   16.647539     -8.559874    
S0460         -0.63473086   16.846712     -8.2290855   
S0461         -0.73727336   17.026932     -7.8678986   
S0462         -0.87130661   17.21058      -7.4920883   
S0463         -0.98024521   17.367877     -7.0782944   
S0464         -1.0657733    17.445383     -6.6089806   
S0465         -1.1510172    17.480437     -6.1428944   
S0466         -1.2311788    17.469695     -5.6798096   
S0467         -1.3272721    17.42617      -5.222805    
S0468         -1.421696     17.339143     -4.7689339   
S0469         -1.5256581    17.215385     -4.3186596   
S0470         -1.6199541    17.042809     -3.8722092   
S0471         -1.7240742    16.833034     -3.429213    
S0472         -1.811697     16.572887     -2.9920427   
S0473         -1.8679287    16.300835     -2.5925367   
S0474         -1.9198559    16.018227     -2.2268507   
S0475         -1.9555489    15.715134     -1.8968454   
S0476         -1.970417     15.387509     -1.600622    
S0477         -1.9599216    15.032454     -1.3340074   
S0478         -1.8918713    14.647154     -1.1031405   
S0479         -1.7139252    14.240599     -0.95635738  
S0480         -1.5526869    13.813213     -0.83643904  
S0481         3.8973289     6.6467529     -8.5011162   
S0482         4.2111794     6.5695343     -8.5775276   
S0483         4.4990913     6.5082329     -8.6791527   
S0484         4.7571259     6.4636436     -8.8026466   
S0485         4.9905773     6.4371887     -8.9366493   
S0486         5.2072655     6.429113      -9.0751839   
S0487         5.4263821     6.4424545     -9.2002968   
S0488         5.6403217     6.4754784     -9.3267952   
S0489         5.8339413     6.525193      -9.4717499   
S0490         6.0407951     6.6370461     -9.6515961   
S0491         6.1949795     6.7430885     -9.8766914   
S0492         6.3500042     6.8696533     -10.079285   
S0493         6.493782      7.0118126     -10.27402    
S0494         6.6271332     7.1713654     -10.45917    
S0495         6.7743866     7.3643295     -10.604659   
S0496         6.8916008     7.5547943     -10.770178   
S0497         6.9769844     7.7521095     -10.950236   
S0498         7.0487709     7.9699905     -11.121229   
S0499         7.1024117     8.2326485     -11.212586   
S0500         7.2101837     8.4924561     -11.231867   
S0501         7.2341743     8.7877022     -11.319842   
S0502         7.2828163     9.0752029     -11.356561   
S0503         7.3777855     9.3118614     -11.27445    
S0504         7.4062546     9.591256      -11.25218    
S0505         7.3868637     9.9158707     -11.294033   
S0506         7.3634224     10.238091     -11.311301   
S0507         7.3379379     10.55102      -11.279124   
S0508         7.3059464     10.781223     -11.215846   
S0509         7.2585754     11.026201     -11.167311   
S0510         7.2062233     11.268085     -11.08205    
S0511         7.1370888     11.532423     -11.029215   
S0512         7.0650581     11.788784     -10.926766   
S0513         6.9887115     12.046069     -10.795529   
S0514         6.8972969     12.318348     -10.678533   
S0515         6.7884995     12.599618     -10.565919   
S0516         6.6734406     12.88129      -10.425814   
S0517         6.5071144     13.096405     -10.296838   
S0518         6.3395668     13.296642     -10.169057   
S0519         6.1613125     13.486844     -10.058867   
S0520         5.9801907     13.674939     -9.9547966   
S0521         5.7828098     13.857227     -9.8839684   
S0522         5.5560326     14.017618     -9.8636841   
S0523         5.3133446     14.16447      -9.8707733   
S0524         5.0475323     14.280829     -9.9017738   
S0525         4.7781334     14.403249     -9.951265    
S0526         4.4154507     14.546844     -9.9336517   
S0527         4.0413002     14.599994     -9.9616302   
S0528         3.7111671     14.545253     -9.9386108   
S0529         3.5011456     14.422401     -9.8278015   
S0530         3.3648331     14.261787     -9.7359444   
S0531         3.2627228     14.047125     -9.7002274   
S0532         3.179389      13.763882     -9.7244347   
S0533         3.036137      13.444884     -9.8357208   
S0534         2.6332718     12.875174     -10.162856   
S0535         2.4884621     12.568427     -10.33974    
S0536         2.3484377     12.274445     -10.501447   
S0537         2.2066656     11.993982     -10.641676   
S0538         2.0469891     11.729708     -10.749731   
S0539         1.9389496     11.452313     -10.856106   
S0540         1.8149183     11.187203     -10.931121   
S0541         1.7445326     10.916494     -11.009065   
S0542         1.6904776     10.652734     -11.070745   
S0543         1.5985657     10.428757     -11.202692   
S0544         1.5801629     10.183801     -11.31907    
S0545         1.5810764     9.9249832     -11.39501    
S0546         1.6000816     9.6523621     -11.428967   
S0547         1.6639126     9.3684769     -11.429256   
S0548         1.7339642     9.0607307     -11.375988   
S0549         1.7608702     8.7239075     -11.255872   
S0550         1.7566786     8.3718384     -11.083172   
S0551         1.772739      8.0097984     -10.872736   
S0552         1.7787874     7.7181442     -10.628701   
S0553         1.8766113     7.4628159     -10.397964   
S0554         1.9549675     7.251918      -10.147374   
S0555         2.0603529     7.0741318     -9.8738548   
S0556         2.2554726     6.9308128     -9.6110184   
S0557         2.5174904     6.8231766     -9.3557014   
S0558         2.8207279     6.7513641     -9.0854652   
S0559         3.1572634     6.722686      -8.7699516   
S0560         -0.49794765   7.6432785     -9.0760353   
S0561         -0.40282416   7.6946556     -9.3675598   
S0562         -0.36315217   7.7741158     -9.6315781   
S0563         -0.37626534   7.8923172     -9.8543137   
S0564         -0.35751514   8.042173      -10.033997   
S0565         -0.29206266   8.2154594     -10.177261   
S0566         -0.21248155   8.415979      -10.284464   
S0567         -0.10273813   8.635865      -10.357025   
S0568         0.0037194267  8.8863007     -10.391533   
S0569         0.063560486   9.0775887     -10.48802    
S0570         0.11968814    9.2847397     -10.567494   
S0571         0.19571027    9.4971725     -10.62378    
S0572         0.26019795    9.7298935     -10.660366   
S0573         0.33501143    9.9750702     -10.673012   
S0574         0.40201573    10.24082      -10.666682   
S0575         0.41004734    10.537189     -10.651811   
S0576         0.43419504    10.843242     -10.611124   
S0577         0.49316082    11.163558     -10.546656   
S0578         0.47560301    11.437568     -10.380325   
S0579         0.51753173    11.701263     -10.232598   
S0580         0.56059394    11.957477     -10.108334   
S0581         0.61244006    12.20522      -10.007281   
S0582         0.64775124    12.453305     -9.9379051   
S0583         0.68450203    12.696982     -9.8953209   
S0584         0.74545116    12.932056     -9.8803246   
S0585         0.79668107    13.168317     -9.8982742   
S0586         0.68543081    13.593135     -10.033352   
S0587         0.56476002    13.750012     -10.126144   
S0588         0.43442078    13.87697      -10.217695   
S0589         0.27427619    13.96593      -10.277541   
S0590         0.091348529   14.013535     -10.306687   
S0591         -0.11006693   14.015446     -10.308646   
S0592         -0.32779758   13.986349     -10.310173   
S0593         -0.57015309   13.958702     -10.324902   
S0594         -0.83872604   13.905333     -10.308483   
S0595         -1.0740531    13.81353      -10.516433   
S0596         -1.3026825    13.70853      -10.705405   
S0597         -1.5213383    13.58082      -10.870877   
S0598         -1.7418049    13.467542     -11.02946    
S0599         -1.9455822    13.315231     -11.156072   
S0600         -2.1473522    13.164288     -11.270346   
S0601         -2.3441139    13.005124     -11.367971   
S0602         -2.5379429    12.839926     -11.450728   
S0603         -2.727322     12.664732     -11.516454   
S0604         -2.9334955    12.47927      -11.55552    
S0605         -3.1105679    12.275291     -11.604255   
S0606         -3.2409859    12.044388     -11.650256   
S0607         -3.3298264    11.797025     -11.700387   
S0608         -3.3857452    11.538958     -11.761971   
S0609         -3.4280148    11.273668     -11.844469   
S0610         -3.4090946    10.990329     -11.926637   
S0611         -3.3949188    10.699082     -12.034656   
S0612         -3.3911064    10.393509     -12.158971   
S0613         -3.4665569    10.011892     -12.0465     
S0614         -3.6129765    9.666433      -11.924776   
S0615         -3.7319923    9.3534714     -11.773739   
S0616         -3.837904     9.0727936     -11.594852   
S0617         -3.9302067    8.8238754     -11.387344   
S0618         -4.0368492    8.6097992     -11.160306   
S0619         -4.1421013    8.4289116     -10.908582   
S0620         -4.2525902    8.2818268     -10.633559   
S0621         -4.3364594    8.1653206     -10.32788    
S0622         -4.4374035    8.0259491     -9.9683823   
S0623         -4.5454124    7.8830673     -9.6337326   
S0624         -4.5900494    7.729921      -9.3103691   
S0625         -4.5320019    7.5739388     -9.0030365   
S0626         -4.4136551    7.411937      -8.7118744   
S0627         -4.2254108    7.2471527     -8.4394104   
S0628         -3.9999584    7.061412      -8.1696632   
S0629         -3.7170845    6.8505646     -7.8972633   
S0630         -3.3131088    6.6906967     -7.6935921   
S0631         -2.9117739    6.5190468     -7.7906258   
S0632         -2.5064013    6.4132446     -7.8960632   
S0633         -2.1218895    6.3923122     -8.0185143   
S0634         -1.8114504    6.4807076     -8.1720139   
S0635         -1.5683702    6.6322227     -8.3266098   
S0636         -1.2963387    6.7907455     -8.4419594   
S0637         -1.0143044    6.996859      -8.5419495   
S0638         -0.74894533   7.27145       -8.6382362   
