# Supplementary material for: Interspecific variation in the limb long bones among modern rhinoceroses—extent and drivers
Source: PeerJ. 2019 Sep 26;7:e7647. doi: 10.7717/peerj.7647 (PMC6766374; doi:10.7717/peerj.7647)
Supplement: Supplemental Information 9 [file peerj-07-7647-s009.zip › Femur/Rhinoceros_sondaicus_50002041_Femur_miroir.pts]

Version 1.0
639
S0000        22.979019    5.5266296    7.0610405   
S0001        23.99863     3.3605156    13.873471   
S0002        23.76403     2.8104996    12.323849   
S0003        17.185281    4.6326633    12.088576   
S0004        20.361221    5.6547821    13.699896   
S0005        17.209204    10.060583    6.9140228   
S0006        21.238548    -0.61827674  6.6434738   
S0007        23.183298    -1.4423763   8.8690422   
S0008        15.992206    -5.2590588   10.451951   
S0009        3.9957382    -1.2009042   11.069942   
S0010        6.3938339    10.55546     12.090657   
S0011        -1.4022278   9.2521439    11.815112   
S0012        -15.948453   -3.849147    10.442961   
S0013        -16.035648   1.075474     12.903734   
S0014        -16.524396   4.470557     12.660793   
S0015        -17.062236   9.7410789    9.4854004   
S0016        -13.37377    5.8337563    3.7100449   
S0017        -15.050595   4.1013577    3.3026428   
S0018        -10.952797   1.0628335    3.2925377   
S0019        -21.007906   1.3539372    6.7858475   
S0020        -20.494684   3.0458838    6.9517067   
S0021        -21.556744   5.327177     6.719371    
S0022        -20.964032   5.2240898    8.0440765   
S0023        -20.633218   8.2336975    9.0536575   
S0024        -20.53976    6.6123535    6.7800537   
S0025        -20.611899   4.5865276    8.829557    
S0026        -20.028726   1.9739351    8.6118179   
S0027        23.72187     2.7834707    12.653152   
S0028        23.652081    2.7668716    12.939778   
S0029        23.541165    2.7297901    13.189012   
S0030        23.407213    2.77257      13.39259    
S0031        23.250018    2.8644867    13.549226   
S0032        23.061591    2.9797277    13.662418   
S0033        22.844106    3.127136     13.729431   
S0034        22.590582    3.2925243    13.756871   
S0035        22.286938    3.4458973    13.772772   
S0036        22.036615    3.5910973    13.81843    
S0037        21.801369    3.7707047    13.838258   
S0038        21.561807    3.958276     13.87437    
S0039        21.343123    4.1838238    13.869817   
S0040        21.135551    4.432756     13.844928   
S0041        20.939331    4.7042976    13.798259   
S0042        20.738829    4.9956169    13.774495   
S0043        20.546953    5.3125797    13.739162   
S0044        20.253845    6.1290554    13.661491   
S0045        20.160884    6.5615784    13.481413   
S0046        20.047107    6.9385483    13.260284   
S0047        19.909932    7.2494545    13.000615   
S0048        19.736794    7.5351295    12.76797    
S0049        19.541179    7.7548294    12.496728   
S0050        19.305782    8.0039383    12.294577   
S0051        19.045964    8.2110619    12.071492   
S0052        18.75862     8.3893044    11.84306    
S0053        18.925491    8.6100662    11.580185   
S0054        19.02934     8.7480469    11.254224   
S0055        19.055875    8.8974899    10.947241   
S0056        19.000392    9.0762299    10.667886   
S0057        18.865605    9.2628563    10.400843   
S0058        18.618437    9.4942657    10.189084   
S0059        18.306699    9.67276      9.9519257   
S0060        18.034554    9.820668     9.6104134   
S0061        17.562155    10.017197    9.4013397   
S0062        17.226202    10.182806    9.2489616   
S0063        17.025098    10.331285    8.9966751   
S0064        16.952979    10.456187    8.711087    
S0065        16.982069    10.539063    8.4314224   
S0066        17.004874    10.552549    8.1604317   
S0067        17.051826    10.503169    7.8866219   
S0068        17.07469     10.398154    7.5855042   
S0069        17.138322    10.243871    7.2683098   
S0070        17.431024    9.659272     6.5454559   
S0071        17.673517    9.2534966    6.2402714   
S0072        17.969781    8.848008     6.0223564   
S0073        18.289861    8.458567     5.8758385   
S0074        18.571062    8.0759651    5.747813    
S0075        18.89953     7.7116699    5.7151157   
S0076        19.208464    7.3454277    5.708197    
S0077        19.534198    6.9882561    5.7642136   
S0078        19.874594    6.6429558    5.8860756   
S0079        20.300838    6.1888973    6.0328503   
S0080        20.690042    5.7156055    6.113026    
S0081        21.052365    5.2445248    6.1485542   
S0082        21.398607    4.8117756    6.2336548   
S0083        21.723363    4.4195267    6.3916466   
S0084        22.021815    4.0387367    6.534375    
S0085        22.296205    3.6735195    6.6705078   
S0086        22.555824    3.3127811    6.7627853   
S0087        22.790706    2.9802893    6.8929298   
S0088        23.025395    2.471862     7.1987259   
S0089        23.212656    2.0802889    7.5273926   
S0090        23.399629    1.7654322    7.8276543   
S0091        23.510226    1.5877923    8.1520706   
S0092        23.547707    1.5344753    8.473687    
S0093        23.521027    1.5902291    8.7837807   
S0094        23.488852    1.7225632    9.0821297   
S0095        23.50022     1.9271164    9.3782852   
S0096        23.541623    2.2371012    9.6758072   
S0097        23.598183    2.4408392    9.9988556   
S0098        23.654008    2.6060808    10.314848   
S0099        23.686668    2.7390692    10.623383   
S0100        23.697281    2.8449825    10.924414   
S0101        23.724477    2.9064552    11.218701   
S0102        23.778568    2.8992313    11.506638   
S0103        23.803171    2.855056     11.787038   
S0104        23.789005    2.8105452    12.059414   
S0105        23.242397    -1.4008969   8.4247093   
S0106        23.290764    -1.3617669   7.9833      
S0107        23.228822    -1.4162786   7.5824394   
S0108        23.159149    -1.4819446   7.196434    
S0109        23.066345    -1.5706765   6.8273338   
S0110        22.94472     -1.6917831   6.4790894   
S0111        22.806776    -1.816371    6.133931    
S0112        22.6414      -1.9530239   5.7971252   
S0113        22.44288     -2.1065666   5.4728649   
S0114        22.259851    -2.2711615   5.189732    
S0115        22.078883    -2.4358135   4.9275955   
S0116        21.901265    -2.6262495   4.7026146   
S0117        21.724696    -2.8136822   4.495163    
S0118        21.549597    -3.0097183   4.3117767   
S0119        21.37831     -3.2252968   4.1635323   
S0120        21.211963    -3.4596066   4.0541325   
S0121        21.043289    -3.688372    3.9510967   
S0122        20.876648    -3.929108    3.8741505   
S0123        20.712097    -4.0424885   3.9000423   
S0124        20.545883    -4.1893478   3.9231255   
S0125        20.353716    -4.3220062   3.9103119   
S0126        20.134686    -4.4510365   3.8881142   
S0127        19.90892     -4.6178097   3.8885387   
S0128        19.675383    -4.8224728   3.90425     
S0129        19.442873    -5.073513    3.9396477   
S0130        19.221904    -5.3702389   4.0009689   
S0131        19.036241    -5.7017368   4.1092846   
S0132        18.914484    -6.0754086   4.2559166   
S0133        18.789403    -6.4350319   4.4216751   
S0134        18.692046    -6.7845047   4.6308018   
S0135        18.631508    -7.1206192   4.884692    
S0136        18.562473    -7.4514992   5.1644314   
S0137        18.477699    -7.7896622   5.4736835   
S0138        18.465178    -8.1057442   5.8381901   
S0139        18.517334    -8.3856483   6.2484112   
S0140        18.602298    -8.6324181   6.6940254   
S0141        18.740469    -8.7896538   6.9692825   
S0142        18.878561    -8.9179146   7.2429657   
S0143        19.034938    -8.9990471   7.5161079   
S0144        19.177184    -9.0820076   7.7900772   
S0145        19.335263    -9.1279121   8.0709877   
S0146        19.500656    -9.1503639   8.369223    
S0147        19.704303    -9.0927101   8.6681335   
S0148        19.934906    -8.9706337   8.9574715   
S0149        20.195255    -8.7791069   9.1941925   
S0150        20.50145     -8.8446968   9.2211823   
S0151        20.81371     -8.8682014   9.2433884   
S0152        21.131389    -8.8542038   9.2507805   
S0153        21.448077    -8.8095703   9.2703667   
S0154        21.762839    -8.7353004   9.3170486   
S0155        22.079103    -8.6222839   9.3553024   
S0156        22.394142    -8.4702957   9.4031876   
S0157        22.707323    -8.276432    9.4649857   
S0158        23.030252    -8.1095505   9.6042175   
S0159        22.881902    -7.917276    9.887104    
S0160        22.729135    -7.8446007   10.239323   
S0161        22.549261    -7.7506287   10.549472   
S0162        22.3437      -7.6106277   10.806343   
S0163        22.115614    -7.4634666   11.03616    
S0164        21.861287    -7.3280647   11.251893   
S0165        21.586497    -7.159948    11.424622   
S0166        21.285332    -6.9917427   11.577129   
S0167        20.980444    -6.7787498   11.66808    
S0168        20.824837    -6.5343819   11.776668   
S0169        20.709497    -6.2823547   11.880628   
S0170        20.636511    -5.9983871   11.994619   
S0171        20.635217    -5.6554913   12.058412   
S0172        20.70177     -5.2604382   12.079461   
S0173        20.834567    -4.8145218   12.066358   
S0174        21.036168    -4.3175789   12.016456   
S0175        21.308511    -3.773452    11.915304   
S0176        21.631836    -3.2218918   11.658521   
S0177        21.968246    -2.9657169   11.469968   
S0178        22.257593    -2.7348928   11.223368   
S0179        22.501517    -2.5214752   10.946714   
S0180        22.710075    -2.3147518   10.656996   
S0181        22.878372    -2.1203779   10.344047   
S0182        23.007961    -1.9370213   10.00919    
S0183        23.091837    -1.7699163   9.6490959   
S0184        23.170804    -1.5904627   9.2757805   
S0185        15.675606    -5.087772    10.520182   
S0186        15.321501    -4.9258175   10.576811   
S0187        14.931413    -4.7696342   10.620041   
S0188        14.514337    -4.5920742   10.647497   
S0189        14.05737     -4.4210377   10.666952   
S0190        13.555534    -4.2676529   10.682418   
S0191        12.992084    -4.2220226   10.674569   
S0192        12.391753    -4.2607513   10.605132   
S0193        11.77516     -4.0500851   10.637904   
S0194        11.383071    -4.0307037   10.599431   
S0195        11.001632    -3.9601521   10.566401   
S0196        10.629243    -3.8639492   10.521779   
S0197        10.254475    -3.7754837   10.434499   
S0198        9.8984177    -3.614999    10.375208   
S0199        9.5746582    -3.3636578   10.384333   
S0200        9.2278648    -3.1643242   10.300037   
S0201        8.8980644    -2.9095057   10.254514   
S0202        8.515007     -2.7518833   9.9401749   
S0203        8.0162544    -2.67048     10.039475   
S0204        7.510006     -2.5769527   10.134072   
S0205        7.0286812    -2.4169176   10.294828   
S0206        6.519677     -2.2798964   10.401053   
S0207        6.0324207    -2.0829662   10.549638   
S0208        5.5564892    -1.842227    10.713018   
S0209        5.0510269    -1.6255367   10.840535   
S0210        4.5271099    -1.4170892   10.954752   
S0211        6.4790009    10.836018    11.843804   
S0212        6.647551     11.123513    11.62098    
S0213        6.7657639    11.352361    11.351954   
S0214        6.6607903    11.484826    11.075066   
S0215        6.602951     11.613827    10.82971    
S0216        6.6056839    11.735844    10.586539   
S0217        6.6714531    11.856129    10.329349   
S0218        6.6518036    11.923305    10.088927   
S0219        6.5867714    11.941628    9.8598236   
S0220        6.2015892    11.907642    9.6689743   
S0221        5.8107002    11.882394    9.5215401   
S0222        5.5171066    11.911996    9.3275513   
S0223        5.2205933    11.946331    9.1415474   
S0224        4.91665      11.985316    8.9784157   
S0225        4.6191505    12.037097    8.819725    
S0226        4.3222988    12.100483    8.6745239   
S0227        4.0252056    12.173936    8.5554359   
S0228        3.741378     12.244715    8.5108612   
S0229        3.40853      12.196606    8.6292015   
S0230        3.0754839    12.197715    8.6191948   
S0231        2.7619707    12.224666    8.5672417   
S0232        2.4382668    12.223487    8.634127    
S0233        2.1354366    12.267188    8.5938538   
S0234        1.8384129    12.331752    8.5094696   
S0235        1.5334506    12.418676    8.3493614   
S0236        1.2226488    12.464559    8.4019562   
S0237        0.95889482   12.526184    8.5120132   
S0238        0.57096171   12.484884    8.5994652   
S0239        0.1587171    12.418753    8.6695328   
S0240        -0.044025606 12.344567    8.9603966   
S0241        -0.25143073  12.25388     9.1945023   
S0242        -0.39944992  12.144541    9.44478     
S0243        -0.48462553  12.008894    9.7103317   
S0244        -0.61170955  11.857969    9.9650909   
S0245        -0.74277415  11.707328    10.237658   
S0246        -0.80110588  11.540651    10.542099   
S0247        -0.96840153  11.303168    10.705286   
S0248        -1.1141177   11.066479    10.863313   
S0249        -1.2719757   10.837935    11.009539   
S0250        -1.3672919   10.590241    11.155056   
S0251        -1.4569233   10.342899    11.295762   
S0252        -1.3368941   10.030731    11.40024    
S0253        -1.4238815   9.7850586    11.531701   
S0254        -1.4255824   9.5158661    11.655978   
S0255        17.088692    9.7421127    7.155011    
S0256        16.883406    9.4648087    7.3460587   
S0257        16.624948    9.2112648    7.5136551   
S0258        16.351642    8.9573219    7.6723495   
S0259        16.080649    8.689196     7.82612     
S0260        15.750481    8.4514145    7.9520142   
S0261        15.399892    8.2161942    8.0632164   
S0262        15.030182    7.9810684    8.161496    
S0263        14.639445    7.7454437    8.2493141   
S0264        14.253433    7.5485558    8.3801361   
S0265        13.845467    7.36026      8.4910027   
S0266        13.412625    7.1884109    8.5717628   
S0267        12.975844    7.0011635    8.6551407   
S0268        12.527959    6.8063217    8.7351799   
S0269        12.054425    6.6319618    8.7787666   
S0270        11.569399    6.4510086    8.8176018   
S0271        11.072225    6.2637634    8.852224    
S0272        10.561674    6.0732025    8.879203    
S0273        10.122188    5.922057     8.8966522   
S0274        9.65009      5.780534     8.9099106   
S0275        9.1494629    5.6385609    8.9313698   
S0276        8.611853     5.5175903    8.9348495   
S0277        8.0462234    5.3932964    8.9495506   
S0278        7.4487999    5.2742279    8.9647484   
S0279        6.8150368    5.1822201    8.9569016   
S0280        6.1523296    5.0848358    8.9614723   
S0281        5.4568283    5.0053623    8.9540497   
S0282        4.972134     4.9595085    8.9215073   
S0283        4.4589523    4.9002617    8.8957176   
S0284        3.9157974    4.8533058    8.8491196   
S0285        3.3430592    4.8178329    8.7809074   
S0286        2.7407858    4.7610378    8.7345268   
S0287        2.1084398    4.720039     8.6609154   
S0288        1.4458629    4.6807671    8.57808     
S0289        0.75580711   4.6685375    8.4522995   
S0290        0.036886516  4.6581158    8.318589    
S0291        -0.35990405  4.6668797    8.2735153   
S0292        -0.79070683  4.6873569    8.1942329   
S0293        -1.2604801   4.6965076    8.1100792   
S0294        -1.7651701   4.7110973    7.9996964   
S0295        -2.3169453   4.6940941    7.9110596   
S0296        -2.9021572   4.6894459    7.7869049   
S0297        -3.5152      4.7078842    7.6140068   
S0298        -4.1685238   4.7159443    7.4353363   
S0299        -4.8611996   4.7173153    7.2457565   
S0300        -5.4196426   4.7235233    7.067202    
S0301        -5.9635956   4.7435741    6.8925224   
S0302        -6.4950279   4.7729656    6.7270493   
S0303        -7.0134262   4.8126541    6.5695976   
S0304        -7.5185287   4.8631271    6.4196365   
S0305        -8.0136024   4.9180912    6.2848843   
S0306        -8.4964615   4.9818047    6.160083    
S0307        -8.967173    5.0541241    6.0453865   
S0308        -9.4246384   5.1373043    5.9383018   
S0309        -9.9129631   5.2132938    5.8051315   
S0310        -10.394311   5.2775295    5.656831    
S0311        -10.870551   5.3231983    5.4957722   
S0312        -11.330972   5.3794605    5.296299    
S0313        -11.779375   5.442691     5.0643017   
S0314        -12.232324   5.5007591    4.8212696   
S0315        -12.658611   5.5971184    4.5185711   
S0316        -13.043147   5.7184929    4.147916    
S0317        20.954745    -0.50675368  6.6854202   
S0318        20.653374    -0.39885685  6.7450272   
S0319        20.334183    -0.28418705  6.79132     
S0320        19.998871    -0.17708987  6.8726196   
S0321        19.642479    -0.062963623 6.9266434   
S0322        19.271707    0.045464519  7.0180542   
S0323        18.883359    0.15441579   7.1163986   
S0324        18.475645    0.26404843   7.2125366   
S0325        18.046211    0.37357991   7.2929916   
S0326        17.731659    0.42636037   7.3653656   
S0327        17.372736    0.48998327   7.4097664   
S0328        16.976129    0.56206737   7.4665527   
S0329        16.5459      0.63795953   7.5600632   
S0330        16.068129    0.72868381   7.6064468   
S0331        15.5535      0.82548695   7.6703621   
S0332        14.996231    0.93410797   7.7156593   
S0333        14.402266    1.0478723    7.7807526   
S0334        13.76772     1.1711209    7.840889    
S0335        13.186259    1.2313742    7.8946266   
S0336        12.607938    1.2933856    7.9246727   
S0337        12.035972    1.3555639    7.9587891   
S0338        11.469553    1.4196553    7.9938362   
S0339        10.90677     1.4830482    8.0022186   
S0340        10.349046    1.5464698    7.9968742   
S0341        9.7972458    1.6137262    8.0046776   
S0342        9.2502777    1.6827507    8.0112679   
S0343        8.7079132    1.7521269    8.008812    
S0344        8.2019333    1.8435986    8.0060783   
S0345        7.6707962    1.941193     7.9816269   
S0346        7.1135124    2.0466003    7.9645393   
S0347        6.5304169    2.1590996    7.9436363   
S0348        5.922504     2.278492     7.9067322   
S0349        5.2893665    2.4056534    7.8614586   
S0350        4.6301411    2.5406921    7.8169853   
S0351        3.9451229    2.6836613    7.7689545   
S0352        3.2305191    2.8280731    7.7557335   
S0353        2.6799688    2.8957413    7.7122711   
S0354        2.1072582    2.9414713    7.6778351   
S0355        1.5144507    2.9687866    7.6311287   
S0356        0.90188341   2.9794289    7.5658394   
S0357        0.26725919   2.9678017    7.5052727   
S0358        -0.38837023  2.940407     7.4273079   
S0359        -1.0611525   2.9021339    7.3074905   
S0360        -1.754598    2.8455326    7.1773506   
S0361        -2.4632978   2.7722719    7.0156136   
S0362        -3.0497963   2.6663542    6.8417442   
S0363        -3.6333881   2.5755659    6.6813622   
S0364        -4.2037891   2.499588     6.5010979   
S0365        -4.7637642   2.4389864    6.3092739   
S0366        -5.3170086   2.3955862    6.1143631   
S0367        -5.8559631   2.3657274    5.898365    
S0368        -6.3805401   2.3499531    5.6617706   
S0369        -6.9030434   2.3521282    5.4321682   
S0370        -7.4137741   2.3680567    5.1879314   
S0371        -7.8289513   2.315661     4.9740139   
S0372        -8.238459    2.2392582    4.7612228   
S0373        -8.6411011   2.1388939    4.5470959   
S0374        -9.0434837   2.0188585    4.3429405   
S0375        -9.4475914   1.8800461    4.1499168   
S0376        -9.8567604   1.7211519    3.9709599   
S0377        -10.236581   1.5248656    3.7554707   
S0378        -10.605282   1.3038523    3.5333324   
S0379        -13.524556   5.6393532    3.6713566   
S0380        -13.723375   5.4360882    3.6682774   
S0381        -13.950922   5.2739128    3.6819458   
S0382        -14.18264    5.1403374    3.6879314   
S0383        -14.401753   4.9934734    3.6702118   
S0384        -14.626248   4.8319687    3.6430786   
S0385        -14.819875   4.602195     3.5781822   
S0386        -14.968971   4.3337425    3.4688961   
S0387        -14.943025   3.8049389    3.165144    
S0388        -14.772388   3.5367336    3.0133614   
S0389        -14.540877   3.3302361    2.8640198   
S0390        -14.290176   3.1443367    2.7359278   
S0391        -14.011952   2.986969     2.6240059   
S0392        -13.707678   2.8499084    2.5251337   
S0393        -13.391563   2.6952656    2.4388792   
S0394        -13.05244    2.5454248    2.3649776   
S0395        -12.710693   2.3694588    2.3182898   
S0396        -12.516411   2.2297424    2.3387253   
S0397        -12.318997   2.0991362    2.3817297   
S0398        -12.092517   1.99802      2.4223337   
S0399        -11.886278   1.8674334    2.4996878   
S0400        -11.685048   1.7263969    2.6020058   
S0401        -11.495867   1.5714869    2.736997    
S0402        -11.352883   1.3921203    2.9448591   
S0403        -11.138484   1.2375401    3.0928085   
S0404        -10.770338   0.81623802   3.50891     
S0405        -10.982516   0.5685812    4.0462746   
S0406        -11.31101    0.4114953    4.2940388   
S0407        -11.591827   0.27287133   4.3909248   
S0408        -11.880299   0.14427953   4.4192638   
S0409        -12.197017   0.023545933  4.4063347   
S0410        -12.550199   -0.093462479 4.3779778   
S0411        -12.947031   -0.19262137  4.2807789   
S0412        -13.386526   -0.30811281  4.2759354   
S0413        -13.724951   -0.53921204  4.2096241   
S0414        -14.069998   -0.71811938  4.1019596   
S0415        -14.40374    -0.83269911  3.9583862   
S0416        -14.724307   -0.88496609  3.8110924   
S0417        -15.030649   -0.87069969  3.6685383   
S0418        -15.362856   -0.84323206  3.5980747   
S0419        -15.7084     -0.78727536  3.5598877   
S0420        -16.059222   -0.6940423   3.538168    
S0421        -16.405074   -0.54625697  3.5221176   
S0422        -16.645468   -0.39829137  3.5599083   
S0423        -16.927882   -0.30863092  3.6097095   
S0424        -17.227061   -0.22123475  3.6480053   
S0425        -17.546115   -0.15211248  3.6785831   
S0426        -17.881551   -0.077005875 3.6964027   
S0427        -18.229698   0.039851627  3.6954803   
S0428        -18.59169    0.17887449   3.6789883   
S0429        -18.983772   0.24317749   3.6669731   
S0430        -19.399736   0.29674129   3.6486805   
S0431        -19.662947   0.44484873   3.952298    
S0432        -19.903453   0.57902822   4.2840321   
S0433        -20.134729   0.65988779   4.6201691   
S0434        -20.358493   0.7103478    4.9496979   
S0435        -20.584045   0.74922333   5.2752693   
S0436        -20.795537   0.83344069   5.6203384   
S0437        -20.96321    0.98783035   6.0009296   
S0438        -21.075089   1.1828224    6.4071144   
S0439        -20.949986   1.4895378    6.8476692   
S0440        -20.897528   1.6288616    6.903286    
S0441        -20.958527   1.8308554    6.9712021   
S0442        -21.01599    2.0524166    7.0256287   
S0443        -20.938077   2.2321346    7.0390953   
S0444        -20.776047   2.4014542    7.0175827   
S0445        -20.659947   2.6092003    6.9937546   
S0446        -20.525391   2.8299086    6.9523163   
S0447        -20.510759   3.2562859    6.9969536   
S0448        -20.542119   3.4799339    7.0195152   
S0449        -20.605246   3.7128429    7.0273323   
S0450        -20.68651    3.9602699    7.0139961   
S0451        -20.8052     4.2133396    6.9886711   
S0452        -20.984705   4.4635067    6.9601822   
S0453        -21.166112   4.7373035    6.9027847   
S0454        -21.361121   5.0268494    6.8230743   
S0455        -21.51813    5.4860317    6.3459049   
S0456        -21.416248   5.6419586    5.9852669   
S0457        -21.306044   5.809523     5.6393974   
S0458        -21.143114   5.9701828    5.3124153   
S0459        -20.923901   6.1083904    5.0121895   
S0460        -20.701419   6.2765594    4.7171329   
S0461        -20.436752   6.4382645    4.442131    
S0462        -20.139043   6.604847     4.1835327   
S0463        -19.793813   6.7453659    3.947319    
S0464        -19.574808   6.8289459    3.7689991   
S0465        -19.333981   6.9131744    3.6031517   
S0466        -19.066351   6.9857063    3.4520367   
S0467        -18.777968   7.0629791    3.3117107   
S0468        -18.463522   7.1310326    3.1853985   
S0469        -18.12778    7.2065514    3.0685076   
S0470        -17.763225   7.2641953    2.9682421   
S0471        -17.372639   7.3117424    2.8825855   
S0472        -16.954677   7.3365906    2.8151144   
S0473        -16.5224     7.3662804    2.8683969   
S0474        -16.108401   7.3808762    2.9217018   
S0475        -15.69312    7.3815865    2.9906548   
S0476        -15.276346   7.3201561    3.0766891   
S0477        -14.876941   7.1560547    3.1760099   
S0478        -14.494595   6.9147423    3.2905109   
S0479        -14.095421   6.6339806    3.410104    
S0480        -13.756665   6.2552982    3.5693138   
S0481        -15.883894   0.83343849   12.852046   
S0482        -15.812494   0.55029192   12.853084   
S0483        -15.772804   0.27813766   12.864032   
S0484        -15.754521   0.016052106  12.879813   
S0485        -15.734341   -0.2422451   12.891393   
S0486        -15.72374    -0.50591383  12.908595   
S0487        -15.761224   -0.76924591  12.947983   
S0488        -15.875989   -1.0144506   13.014706   
S0489        -16.007629   -1.2562977   13.086043   
S0490        -16.142445   -1.4661342   13.00027    
S0491        -16.32798    -1.6380192   12.941133   
S0492        -16.532265   -1.789744    12.902579   
S0493        -16.74987    -1.9314051   12.886435   
S0494        -16.989827   -2.0568533   12.893942   
S0495        -17.228787   -2.2408674   12.945233   
S0496        -17.522856   -2.3937082   13.027431   
S0497        -17.865155   -2.4004246   13.092372   
S0498        -18.200117   -2.346348    13.151514   
S0499        -18.489624   -2.2497925   13.098901   
S0500        -18.75883    -2.2097261   13.037904   
S0501        -19.000499   -2.2156202   12.952789   
S0502        -19.204443   -2.2161446   12.83036    
S0503        -19.373366   -2.227754    12.675674   
S0504        -19.504642   -2.2654682   12.488458   
S0505        -19.597191   -2.3076418   12.267963   
S0506        -19.668591   -2.3182558   12.022604   
S0507        -19.720422   -2.3347429   11.752986   
S0508        -19.91613    -2.3666512   11.638547   
S0509        -20.104213   -2.3781183   11.498927   
S0510        -20.284326   -2.3423845   11.343422   
S0511        -20.44097    -2.2919558   11.161831   
S0512        -20.574684   -2.2382753   10.950149   
S0513        -20.688306   -2.1857424   10.706613   
S0514        -20.783411   -2.1261244   10.433956   
S0515        -20.859718   -2.0538961   10.134117   
S0516        -20.915636   -1.945475    9.8156616   
S0517        -20.938658   -1.7723576   9.4472702   
S0518        -20.955376   -1.5599135   9.13237     
S0519        -20.968205   -1.3439729   8.8548096   
S0520        -20.969829   -1.0986339   8.643457    
S0521        -20.964447   -0.85160036  8.4718529   
S0522        -20.949596   -0.59749656  8.3440666   
S0523        -20.933415   -0.34587634  8.2402092   
S0524        -20.915524   -0.089815557 8.1676094   
S0525        -20.925217   0.1575611    8.0972214   
S0526        -20.9983     0.37556946   8.1021645   
S0527        -20.993309   0.59401708   8.1475342   
S0528        -20.945424   0.79749827   8.1982559   
S0529        -20.920311   1.0032217    8.2211372   
S0530        -20.875917   1.2243646    8.2507889   
S0531        -20.765749   1.447061     8.309095    
S0532        -20.553107   1.6302052    8.4038147   
S0533        -20.300337   1.7962801    8.5062218   
S0534        -20.077345   2.0934862    9.0872238   
S0535        -20.101915   2.1996172    9.5232437   
S0536        -20.091925   2.2537788    9.9232018   
S0537        -20.065773   2.2987906    10.283194   
S0538        -20.023512   2.3372839    10.60299    
S0539        -19.966342   2.3838537    10.881504   
S0540        -19.889961   2.4210705    11.12019    
S0541        -19.794395   2.450956     11.318932   
S0542        -19.679385   2.4609219    11.478529   
S0543        -19.698079   2.4628359    11.808225   
S0544        -19.67274    2.4193491    12.111708   
S0545        -19.60228    2.3981833    12.387904   
S0546        -19.488306   2.3517775    12.634653   
S0547        -19.329466   2.3162352    12.854274   
S0548        -19.125006   2.2947866    13.048566   
S0549        -18.876355   2.2657314    13.214595   
S0550        -18.581447   2.2492144    13.356351   
S0551        -18.245895   2.1996252    13.46315    
S0552        -17.96259    2.1438086    13.53913    
S0553        -17.687668   2.0840635    13.585037   
S0554        -17.422083   2.0074694    13.596649   
S0555        -17.161742   1.9230164    13.572942   
S0556        -16.906128   1.8246367    13.51011    
S0557        -16.652539   1.7122782    13.403952   
S0558        -16.408482   1.5659716    13.254427   
S0559        -16.19697    1.3540186    13.078609   
S0560        -16.789456   4.5332336    12.777931   
S0561        -17.020453   4.7246635    12.856639   
S0562        -17.253561   4.8176495    12.888582   
S0563        -17.476784   4.8882973    12.87504    
S0564        -17.688986   4.9481747    12.812077   
S0565        -17.893532   4.9747734    12.703828   
S0566        -18.090054   4.9715282    12.550255   
S0567        -18.279691   4.9125332    12.363048   
S0568        -18.459482   4.8072163    12.142197   
S0569        -18.564091   4.7230835    11.968283   
S0570        -18.668758   4.6069492    11.807009   
S0571        -18.774335   4.4980869    11.638839   
S0572        -18.880991   4.4022366    11.460747   
S0573        -18.983282   4.3437737    11.263986   
S0574        -19.085924   4.2940872    11.059844   
S0575        -19.195367   4.239101     10.850917   
S0576        -19.304799   4.2039825    10.629031   
S0577        -19.397983   4.2166199    10.391824   
S0578        -19.519568   4.2453594    10.149025   
S0579        -19.647971   4.2691273    9.9241203   
S0580        -19.779102   4.2954487    9.7163559   
S0581        -19.907744   4.3442039    9.5250824   
S0582        -20.044482   4.3786427    9.3517601   
S0583        -20.188849   4.4038132    9.1967369   
S0584        -20.329079   4.4579033    9.0577744   
S0585        -20.471686   4.5167908    8.9358635   
S0586        -20.812215   4.7674831    8.8687485   
S0587        -20.933308   4.9936123    8.9142799   
S0588        -21.045253   5.2026463    8.9759598   
S0589        -21.202516   5.3979294    9.0463364   
S0590        -21.272339   5.6335506    9.1254715   
S0591        -21.291798   5.8848911    9.2164001   
S0592        -21.286848   6.1480747    9.3169731   
S0593        -21.2534     6.4252602    9.4269966   
S0594        -21.220485   6.7263489    9.5380104   
S0595        -21.218227   6.9147575    9.7106102   
S0596        -21.21288    7.1036148    9.8812263   
S0597        -21.188211   7.285881     10.056693   
S0598        -21.14776    7.461795     10.236346   
S0599        -21.102013   7.6406792    10.412939   
S0600        -21.035609   7.8080856    10.597121   
S0601        -20.969841   7.9898323    10.774598   
S0602        -20.892235   8.174144     10.956614   
S0603        -20.767609   8.2968262    11.1562     
S0604        -20.731161   8.3389275    11.519616   
S0605        -20.644502   8.3753433    11.831801   
S0606        -20.50694    8.3853188    12.090967   
S0607        -20.329506   8.4037514    12.295812   
S0608        -20.113943   8.4506104    12.447221   
S0609        -19.846866   8.461232     12.546348   
S0610        -19.539465   8.5014114    12.593311   
S0611        -19.192628   8.5667168    12.586364   
S0612        -18.817776   8.6708733    12.518518   
S0613        -18.413741   8.7722626    12.653432   
S0614        -18.033583   8.8801849    12.746563   
S0615        -17.661827   8.9508263    12.805046   
S0616        -17.301297   8.9906883    12.827504   
S0617        -16.952626   9.0056114    12.813586   
S0618        -16.615445   9.0059372    12.763027   
S0619        -16.289609   8.9859245    12.675157   
S0620        -15.977919   8.8912521    12.551198   
S0621        -15.679539   8.7366943    12.393842   
S0622        -15.285294   8.6681213    12.233613   
S0623        -14.94086    8.3820854    12.141309   
S0624        -14.783075   8.0605209    12.108018   
S0625        -14.737915   7.8013275    12.123383   
S0626        -14.76499    7.581855     12.18812    
S0627        -15.014461   7.410569     12.314652   
S0628        -14.980513   7.177829     12.471981   
S0629        -14.999959   6.9383339    12.677796   
S0630        -15.037814   6.6987892    12.924532   
S0631        -15.173582   6.3762718    12.866118   
S0632        -15.293515   6.0721012    12.812767   
S0633        -15.441576   5.7953724    12.772378   
S0634        -15.546541   5.5127991    12.721952   
S0635        -15.693961   5.2559864    12.686628   
S0636        -15.859439   5.0100628    12.658516   
S0637        -16.050798   4.772691     12.639768   
S0638        -16.28752    4.6162811    12.649059   
