# Supplementary material for: Interspecific variation in the limb long bones among modern rhinoceroses—extent and drivers
Source: PeerJ. 2019 Sep 26;7:e7647. doi: 10.7717/peerj.7647 (PMC6766374; doi:10.7717/peerj.7647)
Supplement: Supplemental Information 9 [file peerj-07-7647-s009.zip › Femur/Rhinoceros_sondaicus_50002043_Femur_miroir.pts]

Version 1.0
639
S0000        29.728024    21.271878    8.3783897   
S0001        30.388354    20.69122     15.521768   
S0002        30.276111    19.85365     14.455193   
S0003        24.05632     19.828238    12.244339   
S0004        25.471275    22.35345     14.507602   
S0005        23.010397    24.131821    7.5618835   
S0006        29.333661    13.578236    9.0367401   
S0007        31.616141    15.042168    11.282711   
S0008        22.356885    10.267946    13.893076   
S0009        11.218204    12.484681    12.93743    
S0010        11.157451    23.384137    12.015611   
S0011        3.1798904    20.926811    11.304921   
S0012        -8.8731049   6.7536491    12.495352   
S0013        -9.6580833   12.360466    13.307893   
S0014        -10.385056   15.896736    11.858749   
S0015        -11.647712   20.003317    8.2241432   
S0016        -7.7526871   14.768983    1.8121971   
S0017        -8.4591476   12.497455    2.8603142   
S0018        -4.4628826   9.5219376    4.1212761   
S0019        -14.115236   9.9764908    6.6520462   
S0020        -13.757785   11.728856    5.794445    
S0021        -15.035468   13.891913    5.5181725   
S0022        -14.841275   14.109117    7.0242149   
S0023        -14.860963   16.626199    7.2445442   
S0024        -14.160931   15.001631    5.1064766   
S0025        -14.325671   13.615266    8.1965874   
S0026        -13.431628   11.651991    8.648558    
S0027        30.170712    19.866763    14.806201   
S0028        30.006622    19.996519    15.078555   
S0029        29.822055    20.08819     15.304584   
S0030        29.608884    20.179913    15.47401    
S0031        29.368027    20.257654    15.596066   
S0032        29.09938     20.348158    15.653676   
S0033        28.806207    20.445416    15.649551   
S0034        28.476404    20.490369    15.632584   
S0035        28.110156    20.52384     15.571619   
S0036        27.830997    20.616325    15.560887   
S0037        27.553906    20.753108    15.510838   
S0038        27.284906    20.928844    15.418974   
S0039        27.001398    21.113228    15.317909   
S0040        26.707361    21.315686    15.200853   
S0041        26.407303    21.541142    15.061424   
S0042        26.111526    21.789548    14.878792   
S0043        25.805057    22.05099     14.673152   
S0044        25.476367    22.701617    14.332852   
S0045        25.493393    22.983424    14.071698   
S0046        25.496774    23.248445    13.815427   
S0047        25.514354    23.447313    13.527655   
S0048        25.523262    23.621674    13.240958   
S0049        25.510866    23.793005    12.960829   
S0050        25.482681    23.951212    12.677692   
S0051        25.433696    24.10399     12.396266   
S0052        25.356802    24.261292    12.130968   
S0053        25.132321    24.358461    11.86022    
S0054        24.910674    24.471515    11.602107   
S0055        24.68735     24.579785    11.359451   
S0056        24.42457     24.646152    11.165325   
S0057        24.172441    24.687041    10.965073   
S0058        23.892104    24.683154    10.78973    
S0059        23.667876    24.71291     10.571803   
S0060        23.55018     24.811856    10.292796   
S0061        23.411972    24.868123    10.044615   
S0062        23.176617    24.900378    9.7909302   
S0063        22.998099    24.915536    9.5228622   
S0064        22.859303    24.901682    9.2495773   
S0065        22.834818    24.858893    8.9577011   
S0066        22.794838    24.778011    8.6794495   
S0067        22.769139    24.66579     8.400248    
S0068        22.771928    24.522345    8.1137001   
S0069        22.890704    24.341751    7.839077    
S0070        23.306413    23.923946    7.2910782   
S0071        23.597205    23.709718    7.0793472   
S0072        23.820174    23.475679    6.8394386   
S0073        24.071658    23.225478    6.6457283   
S0074        24.352835    22.962296    6.5119247   
S0075        24.671764    22.69855     6.4719582   
S0076        24.992827    22.416515    6.4595879   
S0077        25.329837    22.125275    6.5039413   
S0078        25.679144    21.821338    6.5957512   
S0079        26.015347    21.480927    6.7910965   
S0080        26.371558    21.18351     7.0224953   
S0081        26.72478     20.87657     7.2138405   
S0082        27.081909    20.574716    7.387352    
S0083        27.447012    20.291824    7.5600357   
S0084        27.810632    19.991031    7.6856224   
S0085        28.184061    19.716306    7.8182381   
S0086        28.565341    19.474254    7.9754372   
S0087        28.947232    19.206114    8.0643105   
S0088        29.343848    18.905588    8.2385796   
S0089        29.691998    18.635194    8.4178757   
S0090        30.002072    18.409181    8.6282936   
S0091        30.278235    18.231715    8.8782677   
S0092        30.50491     18.110994    9.1880844   
S0093        30.75347     18.028429    9.5131073   
S0094        30.83436     18.027313    9.9613449   
S0095        30.884985    18.070328    10.439896   
S0096        30.854544    18.162738    10.958727   
S0097        30.824265    18.395174    11.322775   
S0098        30.769       18.615372    11.693062   
S0099        30.688586    18.825403    12.067516   
S0100        30.587262    19.030057    12.445141   
S0101        30.57301     19.201199    12.841118   
S0102        30.505573    19.37058     13.236708   
S0103        30.427585    19.534735    13.636819   
S0104        30.346451    19.699493    14.041986   
S0105        31.600421    15.013658    10.86629    
S0106        31.565991    14.94949     10.473164   
S0107        31.480835    14.827036    10.124702   
S0108        31.389285    14.688965    9.7992226   
S0109        31.280518    14.522905    9.5036499   
S0110        31.161209    14.332681    9.2324249   
S0111        31.036813    14.12574     8.9731682   
S0112        30.895395    13.896065    8.7325562   
S0113        30.730286    13.628261    8.5324341   
S0114        30.624423    13.305217    8.3366188   
S0115        30.49985     12.974908    8.1703728   
S0116        30.352277    12.642208    8.0229683   
S0117        30.187192    12.29268     7.9194115   
S0118        30.00257     11.932766    7.8489571   
S0119        29.786826    11.570373    7.7905052   
S0120        29.570331    11.184048    7.8005119   
S0121        29.324792    10.793322    7.8271271   
S0122        29.076904    10.386773    7.9086571   
S0123        28.806018    9.8427643    7.977282    
S0124        28.615384    9.3457481    8.1539078   
S0125        28.467352    8.9166733    8.3942528   
S0126        28.330612    8.5467621    8.647226    
S0127        28.228635    8.2413445    8.9437431   
S0128        28.204706    8.0325562    9.3254402   
S0129        28.128616    7.8218918    9.6420189   
S0130        28.061526    7.6495888    9.9897003   
S0131        27.99614     7.5144653    10.38161    
S0132        28.039011    7.4197784    10.695992   
S0133        28.006671    7.3093033    11.039      
S0134        28.058701    7.2811577    11.414809   
S0135        28.076395    7.2694679    11.864797   
S0136        28.260229    7.3801155    12.252639   
S0137        28.311285    7.4428635    12.815065   
S0138        28.400409    7.5288185    13.435674   
S0139        28.656134    7.7823189    13.919037   
S0140        28.923007    8.1097702    14.431854   
S0141        29.205112    7.8649475    14.242487   
S0142        29.50368     7.6798592    14.062648   
S0143        29.808539    7.5417297    13.971481   
S0144        30.133264    7.4818001    13.944305   
S0145        30.480624    7.501503     13.954372   
S0146        30.848877    7.5935425    13.990546   
S0147        31.23653     7.7539589    14.064311   
S0148        31.639948    7.9699234    14.107443   
S0149        32.058115    8.2501823    14.088435   
S0150        31.913696    8.7332947    13.999019   
S0151        31.745157    9.0810959    14.38658    
S0152        31.534885    9.2026848    14.741246   
S0153        31.276425    9.2598618    14.970386   
S0154        30.972235    9.3168022    15.113121   
S0155        30.626443    9.3777588    15.191982   
S0156        30.240488    9.4034935    15.220117   
S0157        29.813641    9.3688972    15.202499   
S0158        29.339209    9.2582886    15.163908   
S0159        29.30575     9.6447548    15.320099   
S0160        29.282147    10.004586    15.467493   
S0161        29.291803    10.346359    15.562984   
S0162        29.329575    10.662711    15.622948   
S0163        29.405945    10.948743    15.630846   
S0164        29.511407    11.200869    15.591122   
S0165        29.600732    11.439641    15.575826   
S0166        29.701129    11.665729    15.563167   
S0167        29.835629    11.867171    15.515784   
S0168        29.810059    12.261747    15.403897   
S0169        29.793796    12.656974    15.342065   
S0170        29.801334    13.01902     15.237132   
S0171        29.834988    13.345508    15.092148   
S0172        29.895419    13.628937    14.904141   
S0173        29.975723    13.874237    14.689148   
S0174        30.069003    14.126183    14.49305    
S0175        30.185239    14.343381    14.265752   
S0176        30.329114    14.554137    14.027097   
S0177        30.504108    14.583409    13.757312   
S0178        30.68685     14.764429    13.557645   
S0179        30.849042    14.864337    13.300337   
S0180        31.004599    14.885098    12.993661   
S0181        31.146075    14.986633    12.706664   
S0182        31.283188    15.057349    12.387383   
S0183        31.417328    15.103296    12.039481   
S0184        31.524338    15.06713     11.665446   
S0185        21.899835    10.265446    13.896609   
S0186        21.441057    10.303925    13.905836   
S0187        20.988969    10.37821     13.92014    
S0188        20.548856    10.493658    13.936337   
S0189        20.107623    10.572008    13.952731   
S0190        19.66792     10.64222     13.969962   
S0191        19.228191    10.698711    13.989708   
S0192        18.788075    10.732545    14.017239   
S0193        18.352843    10.777352    14.045621   
S0194        18.047554    10.816383    14.065373   
S0195        17.732889    10.849092    14.079329   
S0196        17.40327     10.8658      14.090363   
S0197        17.059454    10.883984    14.088625   
S0198        16.711494    10.949751    14.059236   
S0199        16.351709    11.022479    14.013814   
S0200        15.972798    11.065028    13.949864   
S0201        15.609641    11.243501    13.863625   
S0202        15.230678    11.414597    13.768237   
S0203        14.914519    11.349117    13.619682   
S0204        14.577301    11.379715    13.482187   
S0205        14.213141    11.469171    13.351709   
S0206        13.773157    11.425279    13.251588   
S0207        13.321887    11.521913    13.161444   
S0208        12.853281    11.721735    13.083195   
S0209        12.345282    11.943253    13.023602   
S0210        11.804202    12.210435    12.980017   
S0211        11.03206     23.569789    11.787396   
S0212        10.936067    23.743246    11.554176   
S0213        10.873463    23.911028    11.318116   
S0214        10.866187    24.104517    11.094978   
S0215        10.860941    24.240858    10.844082   
S0216        10.880444    24.359088    10.582369   
S0217        10.932014    24.469348    10.314834   
S0218        11.013976    24.569254    10.039669   
S0219        11.176107    24.698967    9.8087555   
S0220        11.364867    24.700072    9.5014915   
S0221        11.37187     24.656369    9.1689514   
S0222        11.414146    24.667967    8.8906044   
S0223        11.377635    24.674103    8.6023483   
S0224        11.249706    24.673662    8.30625     
S0225        11.023811    24.66736     8.0074173   
S0226        10.633308    24.631905    7.76381     
S0227        10.243778    24.625468    7.4613617   
S0228        9.7347641    24.603345    7.1937271   
S0229        9.446669     24.553441    7.0334793   
S0230        9.1419395    24.497824    6.8982994   
S0231        8.8224922    24.4401      6.7810394   
S0232        8.4880005    24.383459    6.6767532   
S0233        8.1345406    24.319907    6.6016716   
S0234        7.7633507    24.255406    6.5437103   
S0235        7.37397      24.178531    6.5244446   
S0236        6.968354     24.095116    6.5330025   
S0237        6.5459625    24.008632    6.5627831   
S0238        6.1769558    23.977818    6.6630005   
S0239        5.8120064    23.952046    6.7678391   
S0240        5.463166     23.915248    6.9123329   
S0241        5.0953175    23.878331    7.0665451   
S0242        4.8120609    23.81387     7.3108353   
S0243        4.5280399    23.746997    7.5780693   
S0244        4.1919167    23.680458    7.8358139   
S0245        3.9606346    23.594006    8.2014091   
S0246        3.6091255    23.510764    8.4840385   
S0247        3.2654739    23.411058    8.8965202   
S0248        3.0295473    23.26759     9.318161    
S0249        2.8787138    23.082118    9.7192513   
S0250        2.7100283    22.833043    10.017049   
S0251        2.6559067    22.544872    10.326425   
S0252        2.7834614    22.219716    10.647366   
S0253        2.9705444    21.826952    10.886042   
S0254        3.2064548    21.361339    11.039663   
S0255        22.903195    23.832477    7.7100357   
S0256        22.750899    23.526888    7.8597092   
S0257        22.526398    23.225479    7.991433    
S0258        22.274171    22.917674    8.1320511   
S0259        21.996193    22.598071    8.2873161   
S0260        21.670432    22.27603     8.4403351   
S0261        21.303775    21.948289    8.5971756   
S0262        20.884891    21.623576    8.7437782   
S0263        20.419864    21.298883    8.8841125   
S0264        20.000676    21.039323    9.0126038   
S0265        19.561739    20.793294    9.1155876   
S0266        19.112337    20.553046    9.2066803   
S0267        18.652426    20.318755    9.285405    
S0268        18.185233    20.085402    9.3575066   
S0269        17.708739    19.855327    9.4200439   
S0270        17.222446    19.629166    9.4724907   
S0271        16.725447    19.408597    9.5126396   
S0272        16.217487    19.194388    9.5384911   
S0273        15.625163    18.932874    9.5454468   
S0274        15.035037    18.696355    9.5300026   
S0275        14.449844    18.479562    9.4990585   
S0276        13.869637    18.283875    9.4459358   
S0277        13.301929    18.087315    9.4420364   
S0278        12.736298    17.920755    9.3891167   
S0279        12.177359    17.773183    9.3241898   
S0280        11.62577     17.640279    9.2622757   
S0281        11.080896    17.510674    9.2290817   
S0282        10.443102    17.380113    9.1679199   
S0283        9.804615     17.261708    9.0595406   
S0284        9.1670166    17.15378     8.913858    
S0285        8.5294975    17.040315    8.7640381   
S0286        7.8903549    16.913916    8.6227486   
S0287        7.2521378    16.789435    8.4615669   
S0288        6.6129326    16.657869    8.2971199   
S0289        5.970256     16.514447    8.1385918   
S0290        5.3325775    16.381013    7.9443054   
S0291        4.766436     16.261707    7.7568352   
S0292        4.2090061    16.148671    7.5814186   
S0293        3.6642132    16.049782    7.4010162   
S0294        3.1279367    15.957237    7.2345093   
S0295        2.5999559    15.870111    7.0844139   
S0296        2.087846     15.803734    6.9128761   
S0297        1.5849805    15.744586    6.7528496   
S0298        1.09663      15.706316    6.5751724   
S0299        0.61244354   15.659212    6.4397461   
S0300        0.14688396   15.57722     6.2777546   
S0301        -0.32002215  15.491161    6.1219257   
S0302        -0.77990828  15.419844    5.9373268   
S0303        -1.2435504   15.339095    5.7688534   
S0304        -1.7067627   15.258672    5.5984463   
S0305        -2.1634302   15.188733    5.4066269   
S0306        -2.6232677   15.112628    5.2251629   
S0307        -3.0857746   15.03183     5.051482    
S0308        -3.5473194   14.952136    4.8744186   
S0309        -4.1190914   14.89068     4.6583839   
S0310        -4.672229    14.822113    4.4440247   
S0311        -5.2135181   14.743825    4.2351711   
S0312        -5.7296509   14.68175     3.9858788   
S0313        -6.2292061   14.63551     3.7041508   
S0314        -6.6947578   14.623935    3.3534939   
S0315        -7.0612534   14.664223    2.8594585   
S0316        -7.397406    14.710699    2.3336658   
S0317        29.08222     13.64783     9.2263893   
S0318        28.791684    13.727019    9.3812172   
S0319        28.475092    13.805069    9.5154709   
S0320        28.132724    13.881326    9.6248558   
S0321        27.779507    13.945213    9.7510025   
S0322        27.400262    14.007532    9.8532829   
S0323        26.999326    14.065149    9.9436089   
S0324        26.578595    14.117329    10.031716   
S0325        26.135577    14.165462    10.107774   
S0326        25.71629     14.208612    10.181171   
S0327        25.287149    14.24838     10.245531   
S0328        24.84758     14.284679    10.296725   
S0329        24.398915    14.318338    10.344566   
S0330        23.94158     14.350616    10.397588   
S0331        23.472012    14.378099    10.422929   
S0332        22.991933    14.401624    10.430444   
S0333        22.502167    14.422502    10.431666   
S0334        22.002292    14.440787    10.428653   
S0335        21.614238    14.453535    10.420844   
S0336        21.194531    14.462932    10.410724   
S0337        20.743254    14.468643    10.394804   
S0338        20.260396    14.470653    10.373369   
S0339        19.74595     14.469052    10.347018   
S0340        19.199905    14.463911    10.316093   
S0341        18.622597    14.454037    10.273724   
S0342        18.013148    14.442587    10.237954   
S0343        17.372113    14.427164    10.195566   
S0344        16.717099    14.401376    10.126625   
S0345        16.057123    14.37747     10.058862   
S0346        15.393254    14.353352    9.9809654   
S0347        14.727048    14.325601    9.8831741   
S0348        14.055743    14.30005     9.7870193   
S0349        13.378957    14.27778     9.6928429   
S0350        12.698426    14.254962    9.5892296   
S0351        12.015454    14.2283      9.4697845   
S0352        11.328838    14.200453    9.3419907   
S0353        10.528706    14.120235    9.2167755   
S0354        9.7451149    14.046487    9.0994156   
S0355        8.9829666    13.967221    8.9660805   
S0356        8.2428093    13.881767    8.8162086   
S0357        7.5211571    13.797749    8.6639275   
S0358        6.8226059    13.705836    8.493438    
S0359        6.1393131    13.621391    8.329628    
S0360        5.4699348    13.54586     8.1714363   
S0361        4.8343945    13.443367    7.9698067   
S0362        4.1076622    13.336905    7.7226982   
S0363        3.4211075    13.209923    7.4631554   
S0364        2.7556633    13.091133    7.22994     
S0365        2.1239225    12.961626    6.9975014   
S0366        1.5236224    12.824797    6.7704399   
S0367        0.95775919   12.677562    6.5433388   
S0368        0.42285919   12.524073    6.3225891   
S0369        -0.082276869 12.36534     6.1102787   
S0370        -0.56414084  12.206601    5.9183651   
S0371        -1.2240464   12.035545    5.6170719   
S0372        -1.8033871   11.812334    5.3003727   
S0373        -2.346682    11.574157    5.0417168   
S0374        -2.8341167   11.304616    4.8098301   
S0375        -3.2683075   11.005956    4.6090317   
S0376        -3.6237457   10.665532    4.4201756   
S0377        -3.9593388   10.314822    4.291655    
S0378        -4.2609062   9.9402443    4.2013229   
S0379        -7.6759422   14.521249    2.0050406   
S0380        -7.7201065   14.266252    2.2506189   
S0381        -7.8418945   14.066383    2.4830833   
S0382        -7.9761124   13.881367    2.6662977   
S0383        -8.1150658   13.685213    2.8055538   
S0384        -8.251963    13.451945    2.9071787   
S0385        -8.489061    13.215854    3.0345997   
S0386        -8.4279457   12.815408    2.9553822   
S0387        -8.282373    12.173646    2.8734274   
S0388        -8.0656273   11.879873    2.8636843   
S0389        -7.8067726   11.635561    2.8221384   
S0390        -7.5376511   11.417032    2.7822861   
S0391        -7.2585907   11.21921     2.7462746   
S0392        -6.9640099   11.04811     2.7074203   
S0393        -6.6564331   10.896822    2.6703596   
S0394        -6.3335388   10.768207    2.6321711   
S0395        -6.0072708   10.622946    2.618721    
S0396        -5.7336742   10.493304    2.6196878   
S0397        -5.4943428   10.316885    2.6891277   
S0398        -5.3626469   10.128112    2.8883686   
S0399        -5.1541378   9.999469     3.0040695   
S0400        -5.0030258   9.8806252    3.1868324   
S0401        -4.8509266   9.7745041    3.380827    
S0402        -4.6543667   9.6656059    3.5675392   
S0403        -4.5207718   9.5796997    3.8187679   
S0404        -4.6080994   9.3143173    4.6175064   
S0405        -4.9491577   9.166011     5.1516888   
S0406        -5.458342    9.0529297    5.4116653   
S0407        -5.85942     8.9342606    5.5995556   
S0408        -6.23004     8.8260277    5.6981171   
S0409        -6.5818787   8.7321922    5.7457298   
S0410        -6.9324562   8.6496887    5.8559204   
S0411        -7.2878731   8.5826317    5.8367733   
S0412        -7.644252    8.5300537    5.7358692   
S0413        -7.9856804   8.363044     5.6983139   
S0414        -8.295256    8.2325912    5.5945278   
S0415        -8.5870438   8.1200211    5.4940659   
S0416        -8.8553108   8.0366005    5.376516    
S0417        -9.097036    7.99076      5.2377708   
S0418        -9.3171844   7.969931     5.0908875   
S0419        -9.5215195   7.9579247    4.9449089   
S0420        -9.7180618   7.9336632    4.8103298   
S0421        -9.9009048   7.9142143    4.6745136   
S0422        -10.122395   7.9628067    4.6246498   
S0423        -10.362606   8.0043678    4.592564    
S0424        -10.614384   8.0444214    4.570974    
S0425        -10.848601   8.1128876    4.5305508   
S0426        -11.06485    8.2161064    4.4723492   
S0427        -11.313612   8.305629     4.4469681   
S0428        -11.609938   8.3527832    4.4699589   
S0429        -11.935709   8.3443314    4.5282375   
S0430        -12.258451   8.3170433    4.5898472   
S0431        -12.56468    8.4189743    4.895615    
S0432        -12.84213    8.5513557    5.1798512   
S0433        -13.096364   8.6724579    5.4501591   
S0434        -13.33428    8.7889755    5.7079803   
S0435        -13.555365   8.9337959    5.9492569   
S0436        -13.782596   9.0787689    6.189986    
S0437        -13.974435   9.3134613    6.3993172   
S0438        -14.069861   9.6444199    6.5421585   
S0439        -14.115535   10.314339    6.7473541   
S0440        -14.121628   10.620033    6.8066078   
S0441        -14.098618   10.887771    6.8041138   
S0442        -14.049538   11.11027     6.7427567   
S0443        -14.018333   11.309057    6.6529373   
S0444        -13.958099   11.4633      6.5051292   
S0445        -13.847231   11.571746    6.302161    
S0446        -13.784244   11.670119    6.0753853   
S0447        -13.762532   11.866049    6.090313    
S0448        -13.806799   12.042153    6.2974178   
S0449        -13.914256   12.230286    6.4243225   
S0450        -14.077344   12.417388    6.4805321   
S0451        -14.249741   12.634986    6.4584221   
S0452        -14.380933   12.930736    6.3328392   
S0453        -14.522913   13.260211    6.1165192   
S0454        -14.710564   13.592061    5.8277569   
S0455        -15.117805   13.947664    5.1910107   
S0456        -15.046144   14.033891    4.819799    
S0457        -14.921568   14.079866    4.477618    
S0458        -14.785649   14.10479     4.1588444   
S0459        -14.620229   14.106746    3.8619095   
S0460        -14.440088   14.110535    3.5707996   
S0461        -14.245328   14.125328    3.2777363   
S0462        -14.037898   14.154269    2.9789354   
S0463        -13.796909   14.167303    2.6946033   
S0464        -13.531552   14.238672    2.433028    
S0465        -13.262639   14.3145      2.1933804   
S0466        -12.978955   14.383549    1.9861383   
S0467        -12.690916   14.456261    1.8020081   
S0468        -12.39923    14.534163    1.6395508   
S0469        -12.09876    14.61136     1.5044152   
S0470        -11.789526   14.686678    1.397212    
S0471        -11.474198   14.763661    1.3146717   
S0472        -11.151015   14.836668    1.2600171   
S0473        -10.793823   14.916365    1.2271745   
S0474        -10.43847    14.994463    1.206075    
S0475        -10.084512   15.067778    1.2022611   
S0476        -9.7267487   15.130103    1.2173273   
S0477        -9.3554855   15.169447    1.2519204   
S0478        -8.9563698   15.183287    1.2956228   
S0479        -8.5067169   15.136617    1.3522833   
S0480        -8.0443848   14.972366    1.4902614   
S0481        -9.5029015   12.141743    13.301567   
S0482        -9.4385071   11.887707    13.35872    
S0483        -9.3827271   11.647723    13.414601   
S0484        -9.3317451   11.41618     13.463898   
S0485        -9.2840546   11.183736    13.507175   
S0486        -9.2901596   10.945417    13.58526    
S0487        -9.319619    10.70481     13.674133   
S0488        -9.3615883   10.453889    13.770557   
S0489        -9.476841    10.228422    13.899091   
S0490        -9.5573395   10.053303    14.125768   
S0491        -9.7000832   9.9272812    14.337845   
S0492        -9.8725937   9.8343788    14.51855    
S0493        -10.0536     9.7473297    14.67226    
S0494        -10.260484   9.6949341    14.789287   
S0495        -10.472021   9.6323769    14.890297   
S0496        -10.701896   9.583979     14.966176   
S0497        -10.945774   9.5337097    15.027658   
S0498        -11.207262   9.4885155    15.071988   
S0499        -11.557243   9.3863838    15.023328   
S0500        -11.883709   9.2785316    14.950958   
S0501        -12.187204   9.1667305    14.852805   
S0502        -12.46826    9.052906     14.727542   
S0503        -12.727484   8.9399246    14.573972   
S0504        -12.962148   8.8104012    14.399007   
S0505        -13.177731   8.6974213    14.189883   
S0506        -13.372794   8.5984993    13.948009   
S0507        -13.544797   8.496666     13.679527   
S0508        -13.559535   8.3770821    13.416518   
S0509        -13.58105    8.2762314    13.147746   
S0510        -13.603493   8.1518829    12.889662   
S0511        -13.635396   8.0747536    12.614598   
S0512        -13.671439   8.0036232    12.337305   
S0513        -13.715367   7.9636024    12.050068   
S0514        -13.767801   7.9579033    11.755225   
S0515        -13.823814   7.9554237    11.457731   
S0516        -13.883058   7.9524574    11.152335   
S0517        -13.825175   8.0137161    10.803022   
S0518        -13.779712   8.0813179    10.465167   
S0519        -13.753432   8.1868507    10.145852   
S0520        -13.742839   8.3145576    9.8404068   
S0521        -13.750465   8.4776779    9.5549828   
S0522        -13.772806   8.6854912    9.2962959   
S0523        -13.807491   8.8966881    9.0406853   
S0524        -13.859259   9.1297859    8.7974304   
S0525        -13.945517   9.3719048    8.5581993   
S0526        -14.029358   9.6383774    8.3582184   
S0527        -14.033495   9.9131462    8.2421501   
S0528        -14.085504   10.175193    8.1193161   
S0529        -14.059262   10.43578     8.0797714   
S0530        -13.958238   10.662267    8.1230034   
S0531        -13.840952   10.883087    8.2056046   
S0532        -13.716928   11.118698    8.3193329   
S0533        -13.585231   11.37859     8.4636017   
S0534        -13.420709   11.830492    8.8399902   
S0535        -13.414854   11.987751    9.0373459   
S0536        -13.407747   12.088577    9.2501976   
S0537        -13.418134   12.156839    9.4624611   
S0538        -13.453839   12.219685    9.664798    
S0539        -13.513193   12.282755    9.857428    
S0540        -13.590154   12.327207    10.047287   
S0541        -13.691814   12.382263    10.225043   
S0542        -13.812251   12.420353    10.398923   
S0543        -13.78622    12.51813     10.610912   
S0544        -13.732964   12.632444    10.832294   
S0545        -13.647992   12.750114    11.067871   
S0546        -13.531334   12.846919    11.324706   
S0547        -13.385301   12.93591     11.598792   
S0548        -13.210127   13.013443    11.891864   
S0549        -13.007758   13.025269    12.224529   
S0550        -12.766064   13.216362    12.508427   
S0551        -12.498119   13.338528    12.830081   
S0552        -12.14851    13.430777    13.090593   
S0553        -11.807584   13.478539    13.296762   
S0554        -11.475053   13.475136    13.451469   
S0555        -11.146688   13.429939    13.549161   
S0556        -10.830901   13.320366    13.602533   
S0557        -10.518      13.167162    13.599052   
S0558        -10.194024   12.980505    13.528543   
S0559        -9.8839111   12.725182    13.415486   
S0560        -10.623883   15.864163    11.962319   
S0561        -10.855952   15.827948    12.035617   
S0562        -11.086053   15.817227    12.071319   
S0563        -11.301678   15.7845      12.082066   
S0564        -11.504974   15.734389    12.066515   
S0565        -11.697794   15.674277    12.022651   
S0566        -11.881424   15.608057    11.949178   
S0567        -12.052047   15.522319    11.850381   
S0568        -12.209364   15.421255    11.725604   
S0569        -12.36961    15.286235    11.579745   
S0570        -12.522803   15.15101     11.423559   
S0571        -12.65328    14.994098    11.265743   
S0572        -12.776541   14.842255    11.095648   
S0573        -12.901648   14.708655    10.907958   
S0574        -13.036263   14.611487    10.695505   
S0575        -13.157114   14.506165    10.476003   
S0576        -13.270583   14.397003    10.247589   
S0577        -13.3836     14.304866    10.002114   
S0578        -13.437991   14.233818    9.8084785   
S0579        -13.506725   14.194939    9.5979813   
S0580        -13.587117   14.162576    9.3777687   
S0581        -13.679016   14.102902    9.170269    
S0582        -13.785333   13.99778     8.9863731   
S0583        -13.90759    13.867259    8.8072296   
S0584        -14.045547   13.725027    8.6183395   
S0585        -14.189688   13.626317    8.4053215   
S0586        -14.581255   13.693788    8.0684425   
S0587        -14.810909   13.883913    7.9689934   
S0588        -14.894695   14.186887    7.9585045   
S0589        -15.006183   14.417807    7.9615677   
S0590        -15.113222   14.638797    7.9905624   
S0591        -15.196632   14.863956    8.0535934   
S0592        -15.256746   15.093585    8.1500481   
S0593        -15.307233   15.327342    8.274852    
S0594        -15.356966   15.567039    8.4271927   
S0595        -15.371811   15.784406    8.4595718   
S0596        -15.37498    16.007416    8.5242424   
S0597        -15.380174   16.236052    8.6169357   
S0598        -15.395378   16.472404    8.7344864   
S0599        -15.413481   16.718709    8.8788162   
S0600        -15.437886   16.980061    9.048642    
S0601        -15.425615   17.242998    9.2594009   
S0602        -15.396307   17.508258    9.5044426   
S0603        -15.331013   17.751598    9.7903221   
S0604        -15.329965   17.894035    10.258468   
S0605        -15.261691   18.017455    10.660043   
S0606        -15.138638   18.102423    10.991001   
S0607        -14.98774    18.194958    11.242244   
S0608        -14.797336   18.273058    11.419186   
S0609        -14.573175   18.365485    11.519707   
S0610        -14.323654   18.499016    11.538001   
S0611        -14.046107   18.65419     11.474232   
S0612        -13.74866    18.826765    11.323026   
S0613        -13.509343   18.980415    11.393355   
S0614        -13.269547   19.123012    11.425539   
S0615        -13.025424   19.250551    11.422101   
S0616        -12.785529   19.37791     11.378463   
S0617        -12.532442   19.476474    11.304087   
S0618        -12.264436   19.53941     11.200686   
S0619        -12.003751   19.609935    11.055382   
S0620        -11.748507   19.687222    10.867204   
S0621        -11.48346    19.739316    10.646174   
S0622        -11.25076    19.772151    10.607468   
S0623        -11.009166   19.759241    10.58924    
S0624        -10.769185   19.68298     10.596194   
S0625        -10.547218   19.537779    10.626659   
S0626        -10.313633   19.418674    10.653436   
S0627        -10.056316   19.29711     10.690935   
S0628        -9.8402374   19.075095    10.756002   
S0629        -9.621109    18.830984    10.832472   
S0630        -9.4017639   18.557092    10.922401   
S0631        -9.3422356   18.305034    11.291415   
S0632        -9.368486    18.012619    11.588164   
S0633        -9.4362061   17.717574    11.819123   
S0634        -9.5306709   17.422513    11.986049   
S0635        -9.6681602   17.133842    12.085607   
S0636        -9.7967728   16.825714    12.127547   
S0637        -9.9943474   16.548421    12.093919   
S0638        -10.165906   16.215369    12.011483   
