# Supplementary material for: Interspecific variation in the limb long bones among modern rhinoceroses—extent and drivers
Source: PeerJ. 2019 Sep 26;7:e7647. doi: 10.7717/peerj.7647 (PMC6766374; doi:10.7717/peerj.7647)
Supplement: Supplemental Information 9 [file peerj-07-7647-s009.zip › Femur/Rhinoceros_sondaicus_A_7970_Femur.pts]

Version 1.0
639
S0000         33.088849     3.7287136     9.0941536    
S0001         35.144241     6.0074814     0.92972717   
S0002         34.338712     7.7746254     2.4956467    
S0003         25.891882     2.9395218     3.051442     
S0004         32.048172     3.7850906     0.98278503   
S0005         29.547342     -1.6269678    8.0201752    
S0006         30.371036     10.170763     9.1537308    
S0007         32.724854     11.012305     6.5738083    
S0008         22.578329     12.621552     4.7817249    
S0009         13.37793      4.7584682     4.3561775    
S0010         18.947733     -4.5762333    1.9669069    
S0011         11.740885     -6.9105751    2.1701706    
S0012         -4.9811501    1.2976417     5.2146957    
S0013         -4.4438087    -4.2905899    2.2797104    
S0014         -2.9399601    -8.0453468    2.3996902    
S0015         -1.7638239    -13.773125    4.589109     
S0016         -0.05520134   -8.5708786    12.189262    
S0017         -2.7134205    -7.487912     12.146049    
S0018         0.063419247   -2.8844641    13.307254    
S0019         -9.9394684    -6.6856438    8.877774     
S0020         -7.3698639    -8.3566772    10.159       
S0021         -8.3108131    -10.175379    8.2566055    
S0022         -7.9223801    -10.711507    7.4255646    
S0023         -6.2222519    -13.661157    6.4271172    
S0024         -6.2283318    -11.856018    9.1874641    
S0025         -7.6100906    -9.1013252    6.6967613    
S0026         -8.4247978    -6.6479958    7.0454178    
S0027         34.197812     7.7832962     2.193819     
S0028         34.093558     7.6685135     1.9117151    
S0029         33.986295     7.5096527     1.6924866    
S0030         33.862186     7.3650803     1.5117219    
S0031         33.726498     7.221563      1.3620562    
S0032         33.57858      7.0740479     1.2412926    
S0033         33.431052     6.8922531     1.1738558    
S0034         33.287323     6.6844292     1.1539053    
S0035         33.11929      6.4839684     1.1527776    
S0036         32.877713     6.2537125     1.1456731    
S0037         32.608725     6.0529339     1.093186     
S0038         32.394434     5.8149395     1.0509176    
S0039         32.252985     5.5266228     1.0507014    
S0040         32.123904     5.2344139     1.0187203    
S0041         32.046939     4.9082134     1.0095152    
S0042         31.989749     4.5701389     0.93964071   
S0043         32.001138     4.1878204     0.95081062   
S0044         32.178729     3.4253311     1.0466974    
S0045         32.285223     3.0651739     1.1705561    
S0046         32.369626     2.7366587     1.3454106    
S0047         32.432062     2.44135       1.5443478    
S0048         32.473029     2.1812464     1.7679544    
S0049         32.489328     1.9126255     1.9792355    
S0050         32.478821     1.613818      2.1628613    
S0051         32.443387     1.3112112     2.3432983    
S0052         32.381671     1.0010685     2.5002018    
S0053         32.373529     0.72391763    2.7874943    
S0054         32.292923     0.40240021    2.992013     
S0055         32.150644     0.080283958   3.1898584    
S0056         31.978961     -0.22560742   3.40798      
S0057         31.824365     -0.51139188   3.6701832    
S0058         31.624509     -0.81882725   3.9111       
S0059         31.249274     -1.1575939    4.0378338    
S0060         30.826147     -1.4809017    4.1541874    
S0061         30.457379     -1.816255     4.3400665    
S0062         30.193661     -2.2199446    4.5770412    
S0063         30.112241     -2.4968718    4.9321457    
S0064         29.938034     -2.6793358    5.2517242    
S0065         29.729462     -2.8014179    5.6064053    
S0066         29.64606      -2.76968      6.0166683    
S0067         29.601135     -2.6244097    6.4571732    
S0068         29.519275     -2.4214901    6.9496269    
S0069         29.488428     -2.096084     7.4812042    
S0070         29.61297      -0.97096863   8.3896988    
S0071         29.674341     -0.31611702   8.7649574    
S0072         29.847345     0.32381048    9.0110321    
S0073         30.136136     0.88361168    9.0605377    
S0074         30.375522     1.398842      9.1226158    
S0075         30.602591     1.8830994     9.168821     
S0076         30.826132     2.3438635     9.1969688    
S0077         31.016879     2.7906616     9.2608231    
S0078         31.175452     3.1986408     9.3512154    
S0079         31.306238     3.5849735     9.4095192    
S0080         31.404977     3.9676369     9.4791237    
S0081         31.488901     4.3490963     9.5368851    
S0082         31.606427     4.7126541     9.5066696    
S0083         31.710971     5.0688152     9.4549744    
S0084         31.801813     5.4190723     9.3828629    
S0085         31.878629     5.7681107     9.3014633    
S0086         31.949939     6.1122223     9.1969292    
S0087         32.019989     6.4532654     9.0744614    
S0088         32.176221     6.7889282     8.8944321    
S0089         32.322525     7.0490967     8.6704353    
S0090         32.492087     7.2479263     8.4510086    
S0091         32.697958     7.3864784     8.2335312    
S0092         32.907938     7.4523682     7.9772133    
S0093         32.970059     7.3491707     7.5376625    
S0094         33.190302     7.2430962     7.2125275    
S0095         33.436438     7.0725883     6.8690491    
S0096         33.774011     6.9934425     6.6066383    
S0097         33.968558     7.072525      6.1613636    
S0098         34.186584     7.2095558     5.7341286    
S0099         34.269046     7.2368774     5.2536243    
S0100         34.346716     7.3031479     4.7903698    
S0101         34.359625     7.333567      4.3190716    
S0102         34.331485     7.3139923     3.8373928    
S0103         34.349323     7.3210396     3.3570282    
S0104         34.401108     7.5388474     2.9211325    
S0105         32.664407     10.91927      6.9593994    
S0106         32.58006      10.856992     7.3407463    
S0107         32.452808     10.832221     7.7131149    
S0108         32.318307     10.832703     8.0890289    
S0109         32.127502     10.875848     8.4472427    
S0110         31.906152     10.954188     8.7963371    
S0111         31.673816     11.058113     9.1527184    
S0112         31.419547     11.188452     9.5142387    
S0113         31.127966     11.353838     9.8667267    
S0114         30.685974     11.522376     10.210094    
S0115         30.251187     11.721767     10.487241    
S0116         29.833414     11.916521     10.737832    
S0117         29.42088      12.111292     10.955045    
S0118         29.02319      12.353213     11.088016    
S0119         28.627676     12.585061     11.199081    
S0120         28.24462      12.84131      11.249846    
S0121         27.867075     13.105705     11.25978     
S0122         27.492432     13.375111     11.237556    
S0123         26.972641     13.79171      11.170686    
S0124         26.509167     14.201376     11.009425    
S0125         26.151837     14.602078     10.760643    
S0126         25.855884     14.95127      10.489419    
S0127         25.603256     15.244244     10.2012      
S0128         25.392799     15.484059     9.8898949    
S0129         25.249297     15.674329     9.5429359    
S0130         25.080177     15.810196     9.1898865    
S0131         24.885683     15.908296     8.8267334    
S0132         24.933565     16.108704     8.3523598    
S0133         24.892554     16.297159     7.9152992    
S0134         24.864427     16.464874     7.4735764    
S0135         24.930896     16.613808     7.0332466    
S0136         25.045493     16.745222     6.5987694    
S0137         25.135394     16.862314     6.1318275    
S0138         25.379721     16.959901     5.7240711    
S0139         25.623773     17.045187     5.2893261    
S0140         25.994281     17.085049     5.0067078    
S0141         26.256479     17.458905     5.1277943    
S0142         26.552512     17.763615     5.2815678    
S0143         26.851651     18.016402     5.3871292    
S0144         27.157755     18.208717     5.4776031    
S0145         27.47103      18.344856     5.5316505    
S0146         27.794189     18.424768     5.5477879    
S0147         28.127078     18.467522     5.4829163    
S0148         28.470313     18.44124      5.4165829    
S0149         28.81926      18.36969      5.2977966    
S0150         29.04325      18.268781     5.1062614    
S0151         29.219641     18.073486     4.9288227    
S0152         29.293594     17.877525     4.7098461    
S0153         29.21246      17.753651     4.4950352    
S0154         29.013803     17.633679     4.3063797    
S0155         28.758679     17.430969     4.1129211    
S0156         28.47764      17.116618     3.8983376    
S0157         28.132828     16.749323     3.6841385    
S0158         27.661646     16.398483     3.4771095    
S0159         27.53786      16.034138     3.2558529    
S0160         27.498163     15.677269     3.0652842    
S0161         27.545612     15.331032     2.9107279    
S0162         27.656625     14.997966     2.7709755    
S0163         27.854416     14.674887     2.6653524    
S0164         28.163712     14.372354     2.64865      
S0165         28.522034     14.074785     2.626469     
S0166         28.958771     13.787547     2.6719526    
S0167         29.459186     13.501266     2.5689714    
S0168         29.572824     13.237117     2.5872114    
S0169         29.718915     13.014552     2.7344696    
S0170         29.87829      12.731638     2.6938662    
S0171         30.067337     12.47066      2.7657425    
S0172         30.284424     12.235818     2.9125889    
S0173         30.522617     12.034735     3.1306061    
S0174         30.795694     11.776758     3.2944042    
S0175         31.082532     11.572356     3.5577522    
S0176         31.410764     11.346007     3.8182178    
S0177         31.717764     11.384182     4.0433216    
S0178         31.977121     11.408308     4.2960381    
S0179         32.19649      11.411682     4.5661514    
S0180         32.389093     11.39016      4.8467178    
S0181         32.53642      11.352401     5.1516056    
S0182         32.596072     11.311693     5.493095     
S0183         32.689987     11.227421     5.8271065    
S0184         32.755734     11.119253     6.1859013    
S0185         22.1067       12.366969     4.7581722    
S0186         21.615343     12.164736     4.7625469    
S0187         21.182162     11.908868     4.7487595    
S0188         20.794066     11.627491     4.7319141    
S0189         20.497549     11.291834     4.7027515    
S0190         20.214487     10.958186     4.6735001    
S0191         19.956235     10.613103     4.6368725    
S0192         19.657083     10.300056     4.6244293    
S0193         19.373944     9.988446      4.6380119    
S0194         19.135081     9.6897408     4.7348034    
S0195         18.876816     9.3693863     4.8020298    
S0196         18.579265     9.0594978     4.8742851    
S0197         18.249066     8.7769691     4.9780754    
S0198         17.898752     8.5030334     5.0989899    
S0199         17.531221     8.1915077     5.168549     
S0200         17.140565     7.8534706     5.1873344    
S0201         16.722537     7.5342949     5.2441608    
S0202         16.282571     7.1989937     5.2607235    
S0203         15.997385     6.9764641     5.2220932    
S0204         15.702185     6.7401802     5.1579311    
S0205         15.405054     6.4869186     5.0710915    
S0206         15.098198     6.2230366     4.9761066    
S0207         14.781393     5.9482815     4.8709991    
S0208         14.43597      5.6733116     4.7671993    
S0209         14.081464     5.3863869     4.6501694    
S0210         13.7328       5.0791645     4.5109699    
S0211         19.11497      -5.1024082    1.9988602    
S0212         19.389842     -5.5883976    1.9724318    
S0213         19.744225     -5.9320103    2.0080082    
S0214         20.043236     -6.229882     2.1357363    
S0215         20.300359     -6.497271     2.3341558    
S0216         20.458928     -6.8175331    2.55226      
S0217         20.599597     -7.0946037    2.8264177    
S0218         20.706891     -7.344693     3.1495495    
S0219         20.766721     -7.5705025    3.5202621    
S0220         20.987697     -7.6639381    3.9023438    
S0221         21.117523     -7.7881706    4.2844105    
S0222         21.283905     -7.8265778    4.6667393    
S0223         21.381883     -7.8684822    5.047905     
S0224         21.450583     -7.8717751    5.4329956    
S0225         21.56134      -7.7395126    5.8642818    
S0226         21.538057     -7.7458412    6.3220322    
S0227         21.392604     -7.8540253    6.731839     
S0228         21.123453     -7.9753311    6.953878     
S0229         20.80657      -8.2775574    7.1511833    
S0230         20.449973     -8.5772942    7.2776512    
S0231         20.080487     -8.8617195    7.43507      
S0232         19.683003     -9.1375214    7.5502907    
S0233         19.265131     -9.3985817    7.6087059    
S0234         18.828154     -9.6444489    7.6389679    
S0235         18.352605     -9.8957306    7.7376617    
S0236         17.846484     -10.14493     7.8323631    
S0237         17.334987     -10.360946    7.8118042    
S0238         16.690959     -10.612658    7.6264748    
S0239         16.083022     -10.816259    7.3847946    
S0240         15.520943     -10.961167    7.0842407    
S0241         15.039639     -11.010978    6.6833069    
S0242         14.546494     -11.069547    6.3504353    
S0243         14.081088     -11.089511    5.9993526    
S0244         13.699727     -11.017249    5.5683151    
S0245         13.336047     -10.918436    5.1389454    
S0246         13.042484     -10.747679    4.6608418    
S0247         12.641146     -10.614787    4.3343121    
S0248         12.370458     -10.361575    3.9702602    
S0249         12.197534     -10.03959     3.6257248    
S0250         12.038747     -9.6698891    3.3223606    
S0251         11.937332     -9.2378632    3.0536022    
S0252         11.818092     -8.751033     2.8028929    
S0253         11.950889     -8.164756     2.7018677    
S0254         11.785738     -7.5683701    2.4315287    
S0255         29.116522     -1.3532534    7.7551422    
S0256         28.721179     -1.0627461    7.4718155    
S0257         28.265121     -0.83638268   7.2587029    
S0258         27.776868     -0.66910849   7.1103142    
S0259         27.288605     -0.51449437   6.9761398    
S0260         26.782669     -0.39890184   6.8855209    
S0261         26.272025     -0.28357778   6.7949203    
S0262         25.745178     -0.19290717   6.7311066    
S0263         25.207779     -0.10909829   6.6721161    
S0264         24.769008     -0.042624247  6.6075256    
S0265         24.285376     0.0031391874  6.5510506    
S0266         23.757693     0.014239483   6.5220543    
S0267         23.185854     0.030649921   6.4662064    
S0268         22.568909     0.027661729   6.4164261    
S0269         21.90721      0.0084977783  6.3683216    
S0270         21.202557     -0.036973453  6.3368549    
S0271         20.455428     -0.12377415   6.3442146    
S0272         19.662326     -0.21180716   6.3317692    
S0273         18.957813     -0.3270982    6.3339588    
S0274         18.265495     -0.47781439   6.3655083    
S0275         17.58607      -0.65052347   6.407058     
S0276         16.916092     -0.83612871   6.4488045    
S0277         16.252377     -1.0316351    6.4882896    
S0278         15.607576     -1.2643625    6.5552422    
S0279         14.975537     -1.5186218    6.632856     
S0280         14.352356     -1.7881451    6.7143715    
S0281         13.733981     -2.0682602    6.7929436    
S0282         13.213864     -2.3136494    6.9014771    
S0283         12.677811     -2.5469383    7.0029335    
S0284         12.129978     -2.7751116    7.1078461    
S0285         11.581274     -3.0114843    7.2307457    
S0286         11.045596     -3.2723305    7.3877365    
S0287         10.468349     -3.4914799    7.5094719    
S0288         9.9073555     -3.7387344    7.6686508    
S0289         9.3534897     -4.0044952    7.8563629    
S0290         8.785675      -4.2622223    8.0443291    
S0291         8.4167084     -4.405442     8.1535706    
S0292         8.0196342     -4.5284672    8.2365517    
S0293         7.6188614     -4.6675877    8.337957     
S0294         7.2235588     -4.8371113    8.4794022    
S0295         6.8034599     -4.991309     8.5983093    
S0296         6.379808      -5.1617737    8.7386147    
S0297         5.9407482     -5.3316532    8.876001     
S0298         5.5005074     -5.5191505    9.0376518    
S0299         5.041354      -5.7023464    9.1904228    
S0300         4.664323      -5.8516472    9.3141739    
S0301         4.3045612     -6.0047123    9.4404922    
S0302         3.9638416     -6.1628967    9.5716934    
S0303         3.6344658     -6.3184132    9.6953613    
S0304         3.3090736     -6.4650749    9.8015419    
S0305         3.0000072     -6.6145523    9.9089249    
S0306         2.7103849     -6.7689896    10.020832    
S0307         2.4247057     -6.9161049    10.118181    
S0308         2.167115      -7.0741203    10.228905    
S0309         1.913327      -7.2209511    10.345242    
S0310         1.6598303     -7.3699783    10.485805    
S0311         1.3884414     -7.5102745    10.628813    
S0312         1.1006924     -7.6479286    10.779195    
S0313         0.83501253    -7.8061928    10.979778    
S0314         0.57188358    -7.9757576    11.212759    
S0315         0.29705577    -8.1556442    11.472012    
S0316         0.05124197    -8.3562111    11.787152    
S0317         30.050323     9.9657898     9.0495529    
S0318         29.745413     9.788961      8.9081871    
S0319         29.436346     9.6028526     8.757637     
S0320         29.110806     9.4170815     8.5030426    
S0321         28.797787     9.1622803     8.465287     
S0322         28.477203     8.8960548     8.430365     
S0323         28.149295     8.612944      8.3392776    
S0324         27.822202     8.304277      8.2670204    
S0325         27.506308     7.9683792     8.1914536    
S0326         27.145526     7.6750923     8.1220108    
S0327         26.773642     7.3813698     8.0347107    
S0328         26.382632     7.0873947     7.9663544    
S0329         25.976294     6.7965645     7.8807106    
S0330         25.552406     6.5091545     7.7852867    
S0331         25.110684     6.2173721     7.7257393    
S0332         24.652341     5.9263859     7.6675819    
S0333         24.177533     5.6367386     7.6054489    
S0334         23.684737     5.3458786     7.567495     
S0335         23.215691     5.0447151     7.5283897    
S0336         22.749144     4.7562977     7.4964485    
S0337         22.286255     4.4823494     7.4526459    
S0338         21.824577     4.219173      7.4388481    
S0339         21.366063     3.9703331     7.4175285    
S0340         20.909988     3.7339279     7.4069305    
S0341         20.456079     3.5118122     7.3942993    
S0342         20.004385     3.3024246     7.3909576    
S0343         19.554733     3.106267      7.3937454    
S0344         18.972136     2.8419203     7.396241     
S0345         18.386874     2.5831467     7.3784073    
S0346         17.80724      2.3224163     7.4052048    
S0347         17.229695     2.0652721     7.4512726    
S0348         16.651625     1.8122835     7.4942833    
S0349         16.075124     1.5635581     7.5525307    
S0350         15.497182     1.3160495     7.5969292    
S0351         14.918703     1.067892      7.6338387    
S0352         14.34436      0.82834902    7.712207     
S0353         13.861494     0.64384971    7.8073334    
S0354         13.365642     0.45095525    7.8711311    
S0355         12.858917     0.25686467    7.9320152    
S0356         12.348923     0.064031696   8.0231377    
S0357         11.834917     -0.12966497   8.1356743    
S0358         11.311605     -0.32543733   8.2479919    
S0359         10.770843     -0.52549748   8.3260544    
S0360         10.225607     -0.72671504   8.4231216    
S0361         9.6764648     -0.9273982    8.5459129    
S0362         9.1181        -1.1595535    8.6864983    
S0363         8.5754974     -1.3767845    8.8134476    
S0364         8.0610893     -1.5743542    8.9857285    
S0365         7.5581139     -1.7578545    9.1256676    
S0366         7.0710876     -1.9248144    9.2594795    
S0367         6.6064629     -2.0745403    9.4106117    
S0368         6.1610565     -2.207662     9.5665276    
S0369         5.7424793     -2.3234838    9.7452553    
S0370         5.3341248     -2.4235397    9.9051956    
S0371         4.6014408     -2.6547489    10.233318    
S0372         3.9096622     -2.8412941    10.584042    
S0373         3.268071      -2.9758886    10.970876    
S0374         2.6363073     -3.0776312    11.323576    
S0375         2.0737349     -3.1164635    11.73323     
S0376         1.5226631     -3.1234438    12.116354    
S0377         0.94561272    -3.1161566    12.458096    
S0378         0.40610704    -3.0577211    12.834587    
S0379         -0.20468881   -8.4411865    12.187208    
S0380         -0.59250078   -8.3555252    12.080487    
S0381         -0.9335145    -8.2881706    11.992296    
S0382         -1.2512412    -8.2262993    11.924006    
S0383         -1.5539891    -8.1318314    11.899233    
S0384         -1.8822218    -8.0813568    11.854339    
S0385         -2.2219105    -7.9612473    11.870985    
S0386         -2.5454859    -7.7560989    11.963539    
S0387         -2.816564     -7.2735771    12.301881    
S0388         -2.8770477    -7.0469681    12.461638    
S0389         -2.8983027    -6.8108818    12.624987    
S0390         -2.8394024    -6.587088     12.806656    
S0391         -2.76248      -6.3547001    12.981383    
S0392         -2.6981005    -6.0813545    13.148686    
S0393         -2.5378799    -5.8449162    13.329012    
S0394         -2.338196     -5.6094276    13.504135    
S0395         -2.1248142    -5.3467468    13.682494    
S0396         -1.8006277    -5.0527534    13.835179    
S0397         -1.4138707    -4.8554657    13.954262    
S0398         -1.1364484    -4.5642456    14.003983    
S0399         -0.90123558   -4.2635475    13.974957    
S0400         -0.65531249   -3.9969406    13.934541    
S0401         -0.39161797   -3.7411518    13.898967    
S0402         -0.1357723    -3.4594242    13.819725    
S0403         -0.0092942119 -3.1597597    13.5855      
S0404         -0.01676414   -2.696512     12.818263    
S0405         -0.48672171   -2.6648346    12.290912    
S0406         -1.0173962    -2.670145     12.042007    
S0407         -1.4776925    -2.6530949    11.995412    
S0408         -1.8915659    -2.614819     11.994492    
S0409         -2.2981411    -2.5731167    12.065331    
S0410         -2.7322998    -2.5385088    12.12794     
S0411         -3.1859167    -2.5131842    12.283839    
S0412         -3.6428917    -2.4918875    12.564138    
S0413         -3.8678558    -2.458005     12.74367     
S0414         -4.0976719    -2.4289412    12.932845    
S0415         -4.2842491    -2.4363281    13.146759    
S0416         -4.4292141    -2.5053289    13.352368    
S0417         -4.5655415    -2.6342548    13.514481    
S0418         -4.8277348    -2.7368429    13.588802    
S0419         -5.138377     -2.8388571    13.630745    
S0420         -5.4300579    -2.9894331    13.655064    
S0421         -5.6609154    -3.2430626    13.64046     
S0422         -5.8730232    -3.3902103    13.635585    
S0423         -6.1091209    -3.5267258    13.603268    
S0424         -6.3691277    -3.647781     13.539906    
S0425         -6.6195152    -3.8062191    13.453403    
S0426         -6.8916527    -3.9572575    13.339395    
S0427         -7.1764679    -4.1217991    13.20345     
S0428         -7.486586     -4.2642231    13.033406    
S0429         -7.8130402    -4.3989178    12.831949    
S0430         -8.1520432    -4.5165771    12.59278     
S0431         -8.5170097    -4.7098881    12.219921    
S0432         -8.8374977    -4.8936932    11.825326    
S0433         -9.1177956    -5.0847031    11.421684    
S0434         -9.3635056    -5.2747101    11.007536    
S0435         -9.5814789    -5.470507     10.581762    
S0436         -9.8401443    -5.6190536    10.107505    
S0437         -10.182268    -5.9025997    9.5647484    
S0438         -10.12599     -6.4392075    9.1976364    
S0439         -9.6069016    -6.7240936    8.6439896    
S0440         -9.3717697    -6.9205696    8.4426636    
S0441         -9.1375885    -7.3178223    8.2626709    
S0442         -8.8533287    -7.4786446    8.3051079    
S0443         -8.5586922    -7.5883286    8.4771965    
S0444         -8.2664116    -7.7901161    8.7239426    
S0445         -7.9521996    -7.9572182    9.0917282    
S0446         -7.5880356    -8.115847     9.5611069    
S0447         -7.4788361    -8.3560898    9.5093513    
S0448         -7.6460068    -8.3972725    8.9790741    
S0449         -7.7724541    -8.4898506    8.5499748    
S0450         -7.8601479    -8.6496086    8.2271004    
S0451         -7.9674355    -8.8507286    8.0147598    
S0452         -8.0898163    -9.097271     7.9080711    
S0453         -8.160923     -9.4120888    7.9149551    
S0454         -8.2596558    -9.7741417    8.0239845    
S0455         -8.2686394    -10.485194    8.6621735    
S0456         -8.2910011    -10.909248    9.0181274    
S0457         -8.1452347    -11.111755    9.4197411    
S0458         -7.9795204    -11.200981    9.8022018    
S0459         -7.8213921    -11.270889    10.155785    
S0460         -7.6577148    -11.34627     10.487701    
S0461         -7.4780647    -11.426256    10.803337    
S0462         -7.2784996    -11.496611    11.104556    
S0463         -7.0641373    -11.56748     11.391177    
S0464         -6.5434563    -11.610097    11.804234    
S0465         -6.041264     -11.629875    12.165561    
S0466         -5.5617592    -11.614648    12.475211    
S0467         -5.1095455    -11.563937    12.73303     
S0468         -4.6902275    -11.465223    12.938206    
S0469         -4.294989     -11.358207    13.090936    
S0470         -3.9156273    -11.261871    13.192189    
S0471         -3.5488461    -11.182825    13.243629    
S0472         -3.1989239    -11.112112    13.246573    
S0473         -2.6457859    -10.940742    13.259416    
S0474         -2.1438381    -10.749378    13.242938    
S0475         -1.6845404    -10.554384    13.189604    
S0476         -1.2820602    -10.312601    13.104051    
S0477         -0.91048317   -10.066653    12.980078    
S0478         -0.62829828   -9.7301941    12.833397    
S0479         -0.4226047    -9.3546989    12.649398    
S0480         -0.20654571   -8.9887169    12.433478    
S0481         -4.322731     -4.0440502    2.3733225    
S0482         -4.3012539    -3.7839684    2.4099098    
S0483         -4.2904316    -3.5328892    2.4430841    
S0484         -4.3109043    -3.2719845    2.4591143    
S0485         -4.4163799    -3.0239037    2.4280573    
S0486         -4.580864     -2.7912497    2.3613596    
S0487         -4.7484253    -2.5241278    2.2953762    
S0488         -4.9535275    -2.233003     2.2158184    
S0489         -5.225415     -1.9547262    2.0990828    
S0490         -5.4495358    -1.7302635    1.8715963    
S0491         -5.7023357    -1.5711247    1.6669674    
S0492         -5.971423     -1.4785096    1.5103323    
S0493         -6.2488682    -1.4523531    1.4128089    
S0494         -6.5272232    -1.4335093    1.3755598    
S0495         -6.8104836    -1.4266915    1.3925108    
S0496         -7.1006813    -1.4390156    1.461266     
S0497         -7.4011032    -1.4330521    1.5862163    
S0498         -7.7105843    -1.4614594    1.7686756    
S0499         -8.0860451    -1.4863776    1.8004961    
S0500         -8.4228577    -1.578965     1.8642868    
S0501         -8.726136     -1.6725004    1.9747274    
S0502         -9.0079773    -1.71187      2.1250469    
S0503         -9.2592926    -1.757966     2.3154705    
S0504         -9.4747902    -1.8247702    2.5491438    
S0505         -9.6504089    -1.9130505    2.8259268    
S0506         -9.8068863    -1.971534     3.1414717    
S0507         -9.9267212    -2.0428886    3.4989147    
S0508         -10.055029    -2.1639532    3.8153465    
S0509         -10.18781     -2.2391489    4.1315643    
S0510         -10.286993    -2.3333181    4.4410275    
S0511         -10.359542    -2.4344591    4.7455975    
S0512         -10.397307    -2.5593552    5.0389462    
S0513         -10.410352    -2.6880198    5.3269314    
S0514         -10.397462    -2.8227427    5.6092152    
S0515         -10.364758    -2.9519556    5.8945942    
S0516         -10.298135    -3.1031416    6.165242     
S0517         -10.215293    -3.2909138    6.4162209    
S0518         -10.135616    -3.5048653    6.6246521    
S0519         -10.068284    -3.7371765    6.7880241    
S0520         -10.016389    -3.9711727    6.9287575    
S0521         -9.9777374    -4.2090755    7.0457756    
S0522         -9.9499756    -4.4535336    7.1337807    
S0523         -9.9313614    -4.7028214    7.19673      
S0524         -9.9405952    -4.9512882    7.2651093    
S0525         -9.9589706    -5.2117317    7.2910965    
S0526         -9.856707     -5.5357758    7.4891708    
S0527         -9.7874718    -5.8126076    7.6746521    
S0528         -9.7026123    -6.0552486    7.791349     
S0529         -9.6066475    -6.2767162    7.8279564    
S0530         -9.4552574    -6.4505081    7.7950081    
S0531         -9.2643326    -6.5844254    7.6947037    
S0532         -9.0378845    -6.6864037    7.5262337    
S0533         -8.7455154    -6.6937424    7.3179436    
S0534         -8.3976219    -6.629203     6.7875893    
S0535         -8.3800049    -6.6399963    6.5136024    
S0536         -8.3641609    -6.6851601    6.2308773    
S0537         -8.3462219    -6.7333954    5.9456451    
S0538         -8.3314217    -6.7438484    5.6565254    
S0539         -8.3232986    -6.7244438    5.3600075    
S0540         -8.3143066    -6.7228584    5.0585678    
S0541         -8.3022743    -6.7379028    4.7536282    
S0542         -8.2891167    -6.7565659    4.4442253    
S0543         -8.1217354    -6.7393684    4.2519585    
S0544         -7.9568901    -6.7387474    4.0459423    
S0545         -7.8074623    -6.7171165    3.8229046    
S0546         -7.6722992    -6.6803139    3.5834774    
S0547         -7.5514282    -6.6294815    3.3277569    
S0548         -7.4576569    -6.5460602    3.0543076    
S0549         -7.372683     -6.4587227    2.7646753    
S0550         -7.2891724    -6.3757973    2.4597399    
S0551         -7.1826042    -6.3299896    2.1447159    
S0552         -6.8672279    -6.2559422    1.9651346    
S0553         -6.5348564    -6.1684155    1.8357473    
S0554         -6.209523     -6.0390881    1.7538351    
S0555         -5.8824787    -5.8908733    1.7279682    
S0556         -5.5419159    -5.7430672    1.7714558    
S0557         -5.2239391    -5.5025787    1.8534824    
S0558         -4.940757     -5.1573021    1.9593832    
S0559         -4.6681499    -4.7617264    2.110074     
S0560         -3.1852457    -7.9824997    2.1909924    
S0561         -3.4462105    -7.9889137    2.0410282    
S0562         -3.7051735    -8.0620026    1.9569624    
S0563         -3.9682758    -8.0847549    1.9433979    
S0564         -4.2355541    -8.11688      1.9966976    
S0565         -4.5013779    -8.1986908    2.1188276    
S0566         -4.7727928    -8.2967125    2.3095234    
S0567         -5.0568039    -8.3551582    2.5642572    
S0568         -5.3442944    -8.3462181    2.8791519    
S0569         -5.638015     -8.3211029    3.0064095    
S0570         -5.8956776    -8.3378952    3.1551924    
S0571         -6.1170883    -8.3415863    3.3217136    
S0572         -6.2939304    -8.4026161    3.5058037    
S0573         -6.4358627    -8.4260674    3.7067989    
S0574         -6.5562042    -8.3647163    3.9292877    
S0575         -6.624437     -8.3822662    4.1664097    
S0576         -6.6515228    -8.4080635    4.4198685    
S0577         -6.6445503    -8.4149414    4.6919601    
S0578         -6.7095444    -8.4801445    4.8821606    
S0579         -6.7839905    -8.5530724    5.0802944    
S0580         -6.8815247    -8.5999588    5.2935211    
S0581         -6.9668594    -8.7013245    5.5017181    
S0582         -7.0597824    -8.8071915    5.7166214    
S0583         -7.1775948    -8.8849396    5.947863     
S0584         -7.3223213    -8.9340569    6.1941284    
S0585         -7.4689758    -9.0017815    6.443364     
S0586         -7.8430939    -9.2816666    6.935186     
S0587         -8.0487022    -9.4818596    7.1008667    
S0588         -8.2089928    -9.7098351    7.1923119    
S0589         -8.2891396    -9.9442688    7.2093758    
S0590         -8.2323715    -10.142229    7.1530106    
S0591         -8.223996     -10.382616    7.0257889    
S0592         -8.2410599    -10.672762    6.8252663    
S0593         -8.1252304    -10.932946    6.5518982    
S0594         -8.0406784    -11.238919    6.2047852    
S0595         -7.9698166    -11.518208    5.9369846    
S0596         -7.9169785    -11.799822    5.6756046    
S0597         -7.8556953    -12.075618    5.4225594    
S0598         -7.7769676    -12.341492    5.1742855    
S0599         -7.694561     -12.606278    4.9356556    
S0600         -7.6045586    -12.870001    4.7031563    
S0601         -7.4771851    -13.108517    4.4617325    
S0602         -7.3147247    -13.316458    4.2174904    
S0603         -7.1424873    -13.514381    3.9839611    
S0604         -7.0906395    -13.524435    3.617358     
S0605         -6.9808449    -13.540808    3.2721783    
S0606         -6.8425972    -13.470639    2.9575897    
S0607         -6.7060753    -13.37523     2.6715755    
S0608         -6.5565552    -13.278568    2.4107513    
S0609         -6.3791183    -13.187415    2.1732573    
S0610         -6.1573341    -13.120547    1.957583     
S0611         -5.8909184    -13.090286    1.7654171    
S0612         -5.6117626    -13.039034    1.6005074    
S0613         -5.2717026    -12.993391    1.6693041    
S0614         -4.929966     -12.958408    1.73395      
S0615         -4.5880783    -12.94762     1.7887154    
S0616         -4.2502323    -12.911272    1.8365133    
S0617         -3.9156601    -12.848409    1.8785807    
S0618         -3.5817806    -12.770061    1.9135952    
S0619         -3.2485161    -12.670621    1.9427855    
S0620         -2.9222647    -12.536881    1.9695807    
S0621         -2.6167162    -12.361095    1.9965923    
S0622         -2.3421694    -12.125676    2.0169617    
S0623         -2.1134806    -11.85934     2.0602079    
S0624         -1.8857853    -11.61029     2.1188469    
S0625         -1.717239     -11.331258    2.1948254    
S0626         -1.5620231    -11.061385    2.2868742    
S0627         -1.4115052    -10.800156    2.3964363    
S0628         -1.2324614    -10.548598    2.5238441    
S0629         -1.1431538    -10.273417    2.6659836    
S0630         -1.1070366    -10.001661    2.827289     
S0631         -1.1855406    -9.6554031    2.5747543    
S0632         -1.3200911    -9.3341675    2.3799547    
S0633         -1.5163683    -9.0758148    2.2175859    
S0634         -1.7093338    -8.8394272    2.1115919    
S0635         -1.925176     -8.6464783    2.0515396    
S0636         -2.1607857    -8.4946228    2.0415716    
S0637         -2.4009655    -8.331076     2.1056023    
S0638         -2.6555704    -8.1613663    2.2324446    
