# Supplementary material for: Interspecific variation in the limb long bones among modern rhinoceroses—extent and drivers
Source: PeerJ. 2019 Sep 26;7:e7647. doi: 10.7717/peerj.7647 (PMC6766374; doi:10.7717/peerj.7647)
Supplement: Supplemental Information 9 [file peerj-07-7647-s009.zip › Femur/Rhinoceros_sondaicus_A_7971_Femur.pts]

Version 1.0
639
S0000         24.117433     14.067535     5.4206802    
S0001         22.918799     16.688025     -0.080941772 
S0002         22.20033      17.355756     1.3582832    
S0003         17.325456     12.951901     2.0061707    
S0004         19.901266     13.16391      0.031315613  
S0005         19.169333     10.65515      8.0604797    
S0006         18.145763     20.972156     8.0434967    
S0007         20.858575     21.575554     4.4408161    
S0008         10.744821     22.949277     3.6864914    
S0009         2.4774826     14.380333     3.8948631    
S0010         9.4323929     2.6321358     1.849334     
S0011         1.613736      0.87316809    2.961496     
S0012         -15.285268    10.319128     4.5039459    
S0013         -14.3968      4.6134102     1.7128265    
S0014         -13.142996    1.5633692     2.5515732    
S0015         -11.632521    -4.0414047    5.2526962    
S0016         -10.582472    1.4650443     11.796967    
S0017         -12.915823    2.5515381     12.029739    
S0018         -10.496524    7.1859688     13.249217    
S0019         -19.552156    3.4578548     9.0510574    
S0020         -17.655013    1.4604753     9.3824997    
S0021         -18.168886    -0.30060437   8.2438255    
S0022         -17.468645    -1.0547971    7.7882355    
S0023         -15.956833    -3.4626457    7.2240204    
S0024         -15.954106    -1.7961809    9.5645561    
S0025         -17.770538    0.88304319    7.2278046    
S0026         -17.879199    3.0379663     6.4959129    
S0027         22.083734     17.340175     1.1024205    
S0028         21.96228      17.283708     0.85312414   
S0029         21.880884     17.149464     0.63599434   
S0030         21.777032     17.005405     0.44291124   
S0031         21.704346     16.806314     0.29990165   
S0032         21.583908     16.613318     0.15889058   
S0033         21.424664     16.413193     0.017645252  
S0034         21.291138     16.162959     -0.077936363 
S0035         21.103937     15.91283      -0.18450618  
S0036         21.034108     15.72691      -0.203632    
S0037         20.929501     15.525885     -0.22466509  
S0038         20.793773     15.303198     -0.24159219  
S0039         20.592769     15.067024     -0.28341596  
S0040         20.442467     14.767906     -0.27197597  
S0041         20.276804     14.429909     -0.26194968  
S0042         20.153873     14.042291     -0.19070725  
S0043         20.031793     13.620175     -0.088845384 
S0044         20.119316     12.802811     0.14844232   
S0045         20.325235     12.455522     0.33069696   
S0046         20.508817     12.164196     0.57682624   
S0047         20.662149     11.947623     0.86901569   
S0048         20.786378     11.770094     1.1768579    
S0049         20.887515     11.577573     1.4801743    
S0050         20.966983     11.365184     1.7850979    
S0051         21.022263     11.136637     2.0924726    
S0052         21.045172     10.885367     2.3845755    
S0053         21.057474     10.644229     2.6606159    
S0054         21.024409     10.412758     2.9420744    
S0055         20.94019      10.156896     3.1891464    
S0056         20.802908     9.8763237     3.3906643    
S0057         20.620091     9.5989204     3.5956627    
S0058         20.373596     9.2763092     3.7201576    
S0059         20.080545     8.9549004     3.8579071    
S0060         19.745709     8.6387512     4.0100929    
S0061         19.396117     8.3765785     4.207465     
S0062         19.220511     8.0526108     4.7415184    
S0063         19.21461      8.0872681     5.3995667    
S0064         19.158409     8.1400124     5.9656132    
S0065         19.202098     8.3735199     6.4359184    
S0066         19.216136     8.6605324     6.8447548    
S0067         19.307994     9.0884834     7.1334908    
S0068         19.290553     9.5276779     7.4529266    
S0069         19.24711      10.048895     7.7571114    
S0070         19.222105     11.246785     8.1647911    
S0071         19.333881     11.833866     8.1939247    
S0072         19.452164     12.386642     8.2003609    
S0073         19.567891     12.901901     8.1939728    
S0074         19.664639     13.381844     8.1974037    
S0075         19.737566     13.830309     8.2194489    
S0076         19.797591     14.247035     8.2458336    
S0077         19.872467     14.627908     8.236467     
S0078         19.927597     14.978157     8.24114      
S0079         19.949838     15.438501     8.1872566    
S0080         19.980716     15.867064     8.1372139    
S0081         20.02202      16.271367     8.0873405    
S0082         20.088599     16.652525     8.0222595    
S0083         20.192297     17.009088     7.93172      
S0084         20.335172     17.350511     7.830426     
S0085         20.537936     17.656342     7.6780121    
S0086         20.775685     17.877748     7.41716      
S0087         21.014655     18.05737      7.1273262    
S0088         21.023532     18.347417     6.7915359    
S0089         21.076904     18.614355     6.5101021    
S0090         21.268266     18.858241     6.2667976    
S0091         21.333929     18.960812     5.9547779    
S0092         21.375464     18.9793       5.6337097    
S0093         21.403911     18.914618     5.3066624    
S0094         21.452528     18.773402     4.9743034    
S0095         21.567155     18.576582     4.6370026    
S0096         21.733362     18.337807     4.2961678    
S0097         21.875688     18.188544     4.0365582    
S0098         22.043144     18.077788     3.7653011    
S0099         22.201947     18.002425     3.4659069    
S0100         22.30369      17.910942     3.151243     
S0101         22.358168     17.805025     2.823807     
S0102         22.362851     17.619583     2.4950918    
S0103         22.360785     17.489903     2.1299316    
S0104         22.322978     17.39296      1.7420734    
S0105         20.870801     21.614444     4.7828304    
S0106         20.834424     21.653432     5.1233753    
S0107         20.765672     21.695015     5.4583534    
S0108         20.714304     21.715248     5.7994896    
S0109         20.617123     21.742908     6.1327042    
S0110         20.54028      21.741389     6.4842834    
S0111         20.423769     21.747075     6.8304893    
S0112         20.245427     21.77377      7.1491386    
S0113         20.035681     21.799068     7.4522202    
S0114         19.689178     21.982661     7.9032341    
S0115         19.328891     22.160225     8.3006599    
S0116         18.961023     22.328891     8.6498688    
S0117         18.577063     22.510188     8.921331     
S0118         18.193733     22.681914     9.1469475    
S0119         17.80858      22.840361     9.3310265    
S0120         17.41781      22.981305     9.4789749    
S0121         17.020009     23.116304     9.5753555    
S0122         16.621024     23.258232     9.6022049    
S0123         16.241597     23.34446      9.6335167    
S0124         15.883354     23.455078     9.6372253    
S0125         15.548912     23.594604     9.595948     
S0126         15.230965     23.746045     9.5465271    
S0127         14.925534     23.908681     9.4975967    
S0128         14.644168     24.096832     9.4069191    
S0129         14.394179     24.309995     9.2740959    
S0130         14.147409     24.531805     9.151136     
S0131         13.92635      24.775354     8.997628     
S0132         13.675542     25.139569     8.591188     
S0133         13.447372     25.45318      8.201606     
S0134         13.203348     25.714597     7.8387039    
S0135         12.907942     25.927258     7.5001999    
S0136         12.774251     26.117685     7.102562     
S0137         12.649453     26.265176     6.708667     
S0138         12.59988      26.37435      6.3016178    
S0139         12.582121     26.442374     5.8925781    
S0140         12.543959     26.469812     5.4820377    
S0141         12.644541     26.570612     4.9881645    
S0142         12.710085     26.695825     4.5642918    
S0143         12.883829     26.828955     4.2417519    
S0144         13.075243     26.977982     4.0066608    
S0145         13.258675     27.153503     3.8352463    
S0146         13.515045     27.327676     3.7906395    
S0147         13.813535     27.499011     3.8818642    
S0148         14.050217     27.736499     3.9399883    
S0149         14.311034     28.019772     4.0033356    
S0150         15.135536     28.197867     3.8335167    
S0151         15.815704     28.300522     3.6785755    
S0152         16.331734     28.29108      3.6083282    
S0153         16.682506     28.186581     3.5587639    
S0154         16.882143     28.012897     3.4596123    
S0155         16.938193     27.796991     3.260553     
S0156         16.775017     27.628549     2.899016     
S0157         16.386168     27.400827     2.5689436    
S0158         16.022437     26.977789     2.2281237    
S0159         15.821591     26.634955     2.0551105    
S0160         15.52384      26.361972     1.9427376    
S0161         15.228386     26.09678      1.8136948    
S0162         15.044456     25.794055     1.6623016    
S0163         15.035851     25.444377     1.5184112    
S0164         15.174263     25.065419     1.3917077    
S0165         15.435541     24.668991     1.2816707    
S0166         15.776015     24.246683     1.1575212    
S0167         16.208875     23.783206     1.0145802    
S0168         16.637909     23.428555     0.9904295    
S0169         17.040392     23.101189     0.97424326   
S0170         17.443158     22.849704     1.0278343    
S0171         17.81447      22.633569     1.1006335    
S0172         18.152351     22.440775     1.1768339    
S0173         18.462419     22.282458     1.2711407    
S0174         18.745872     22.154341     1.3768063    
S0175         19.005566     22.058041     1.4945972    
S0176         19.243994     21.995753     1.6259348    
S0177         19.550639     21.949677     1.8063732    
S0178         19.80679      21.907826     2.0427557    
S0179         20.056595     21.861366     2.2829758    
S0180         20.270848     21.815848     2.5616335    
S0181         20.431442     21.766039     2.8837097    
S0182         20.580116     21.718858     3.2260349    
S0183         20.711234     21.673082     3.5966396    
S0184         20.815553     21.625325     4.0005711    
S0185         10.458826     22.794423     3.7448429    
S0186         10.160883     22.61528      3.7902428    
S0187         9.8588547     22.403125     3.8170712    
S0188         9.5505264     22.16259      3.8262993    
S0189         9.247805      21.88365      3.8097733    
S0190         8.9609604     21.558774     3.762307     
S0191         8.6076729     21.25755      3.7388538    
S0192         8.2488991     20.926537     3.6970718    
S0193         7.8661842     20.583321     3.6455433    
S0194         7.5550163     20.270273     3.57244      
S0195         7.2820976     19.945442     3.518235     
S0196         7.008194      19.642093     3.5128464    
S0197         6.7552734     19.34133      3.5434818    
S0198         6.5360298     19.032535     3.5976494    
S0199         6.3559132     18.709363     3.6689228    
S0200         6.2044952     18.379305     3.7683918    
S0201         6.0685486     18.056209     3.9092964    
S0202         5.9216171     17.780005     4.1072594    
S0203         5.5747517     17.450557     4.2193298    
S0204         5.2204388     17.105476     4.2970924    
S0205         4.8830849     16.722972     4.3185234    
S0206         4.5084991     16.358406     4.329784     
S0207         4.1285576     15.979106     4.3041893    
S0208         3.7099743     15.61073      4.2679352    
S0209         3.3019299     15.21554      4.1808765    
S0210         2.8982281     14.800488     4.051421     
S0211         9.5571495     2.4913383     2.1122978    
S0212         9.7387657     2.3664917     2.3438313    
S0213         9.9097214     2.2638124     2.5821915    
S0214         10.009114     2.1568146     2.8500298    
S0215         10.137699     2.0769873     3.1055113    
S0216         10.259303     2.0125731     3.3641281    
S0217         10.350116     1.9559528     3.6327965    
S0218         10.429305     1.9161547     3.9049599    
S0219         10.535725     1.8947533     4.1712143    
S0220         10.617616     2.0374723     4.5311447    
S0221         10.656538     2.1206072     4.8633087    
S0222         10.791957     2.1886446     5.1425045    
S0223         10.876377     2.2296095     5.4150871    
S0224         10.886871     2.2346861     5.6986759    
S0225         10.618784     2.1474525     5.9658791    
S0226         10.231293     2.0119553     6.174651     
S0227         9.9270081     1.8706728     6.4338745    
S0228         9.5440323     1.6760847     6.7339752    
S0229         9.3052208     1.4519444     6.8870277    
S0230         9.0425865     1.2320249     7.0289604    
S0231         8.7506828     1.0152246     7.1597794    
S0232         8.417939      0.80482121    7.240094     
S0233         8.0562943     0.59710469    7.3113892    
S0234         7.6614975     0.39311676    7.3591568    
S0235         7.2325043     0.19717993    7.364563     
S0236         6.7725868     -0.0022981377 7.3760483    
S0237         6.2786522     -0.18967946   7.3347153    
S0238         5.9430195     -0.31223416   7.2727036    
S0239         5.5991844     -0.4382771    7.1915276    
S0240         5.2415409     -0.56448293   7.0768585    
S0241         4.8771549     -0.68106732   6.9046471    
S0242         4.5169788     -0.7796648    6.6644852    
S0243         4.1259785     -0.89617414   6.4113464    
S0244         3.7062248     -1.029429     6.1239792    
S0245         3.3407379     -1.0972742    5.7259293    
S0246         3.0005787     -1.1209113    5.271582     
S0247         2.8128677     -1.0552888    4.9155079    
S0248         2.5135994     -1.0597559    4.6678452    
S0249         2.2707155     -0.97304955   4.4140739    
S0250         2.113699      -0.79920859   4.1314548    
S0251         1.9246868     -0.59178123   3.8973606    
S0252         1.7595161     -0.3234098    3.6602306    
S0253         1.6324686     0.0080379307  3.4036858    
S0254         1.5452368     0.40025711    3.1187675    
S0255         18.647992     10.729025     7.626255     
S0256         18.110635     10.773804     7.2581184    
S0257         17.555449     10.781139     7.0029747    
S0258         17.018817     10.766796     6.8202652    
S0259         16.507436     10.732883     6.699942     
S0260         16.029488     10.691035     6.593499     
S0261         15.577412     10.640452     6.5017288    
S0262         15.146356     10.581875     6.4255882    
S0263         14.733545     10.518917     6.3623756    
S0264         14.320598     10.421857     6.2982708    
S0265         13.896951     10.329875     6.2145863    
S0266         13.461615     10.232302     6.1431435    
S0267         13.014943     10.133093     6.0722446    
S0268         12.556755     10.02598      6.0190002    
S0269         12.087502     9.9218475     5.9525116    
S0270         11.606733     9.8236961     5.8692432    
S0271         11.114336     9.7223137     5.7934734    
S0272         10.611382     9.6043411     5.7474857    
S0273         10.191875     9.5389145     5.7436172    
S0274         9.7581558     9.4656021     5.7392765    
S0275         9.3108185     9.3802223     5.742437     
S0276         8.8497086     9.2844498     5.7500576    
S0277         8.3758797     9.1749191     5.7681911    
S0278         7.8866753     9.0606339     5.7802944    
S0279         7.3862068     8.9286423     5.8083626    
S0280         6.8702171     8.7915977     5.8313816    
S0281         6.3379738     8.6509979     5.8500881    
S0282         5.7178234     8.4747223     5.8391907    
S0283         5.1307907     8.2640297     5.8928337    
S0284         4.5705082     8.0428078     5.9840065    
S0285         4.0289131     7.830471      6.0879696    
S0286         3.4978283     7.6404701     6.186681     
S0287         2.9793844     7.4660416     6.2888424    
S0288         2.4878586     7.2845665     6.4232986    
S0289         2.0048744     7.1238297     6.5550468    
S0290         1.5441061     6.9637802     6.7091316    
S0291         0.94036808    6.7206085     6.8660126    
S0292         0.34399447    6.4612206     7.0464294    
S0293         -0.24038548   6.1828941     7.2561302    
S0294         -0.82130346   5.8964886     7.48256      
S0295         -1.4312761    5.6361744     7.6796944    
S0296         -2.0434156    5.3726906     7.8858116    
S0297         -2.6551357    5.1035358     8.104583     
S0298         -3.2656185    4.8277596     8.3373756    
S0299         -3.8834183    4.5543415     8.5718475    
S0300         -4.2388378    4.4494514     8.7358841    
S0301         -4.6078033    4.3352524     8.8961319    
S0302         -4.9744556    4.1967064     9.0748863    
S0303         -5.3654274    4.0591702     9.2346535    
S0304         -5.7582546    3.9019085     9.4066872    
S0305         -6.1679821    3.7381931     9.5704025    
S0306         -6.5906563    3.5643948     9.7312958    
S0307         -7.0252266    3.3796276     9.8907829    
S0308         -7.4664345    3.1797026     10.055786    
S0309         -7.7801346    3.046912      10.162399    
S0310         -8.1011703    2.8990189     10.293861    
S0311         -8.4500137    2.7550203     10.416151    
S0312         -8.8001068    2.5904814     10.569338    
S0313         -9.1742462    2.4167835     10.724152    
S0314         -9.5558418    2.2160048     10.910339    
S0315         -9.9523949    1.9858454     11.124182    
S0316         -10.322877    1.7225151     11.406445    
S0317         17.948737     20.730243     7.8148941    
S0318         17.735516     20.486896     7.5967796    
S0319         17.500824     20.209457     7.4832008    
S0320         17.244862     19.936588     7.3785141    
S0321         16.972227     19.675262     7.2515823    
S0322         16.679433     19.409113     7.1540321    
S0323         16.368172     19.142911     7.0672821    
S0324         16.036879     18.873172     7.0072563    
S0325         15.686346     18.60159      6.966925     
S0326         15.386157     18.410165     6.9135056    
S0327         15.072745     18.194241     6.8579659    
S0328         14.746696     17.949074     6.8186333    
S0329         14.407707     17.680644     6.7699364    
S0330         14.056831     17.383636     6.731366     
S0331         13.69167      17.065999     6.6768471    
S0332         13.315448     16.718137     6.6372322    
S0333         12.92549      16.347234     6.5898376    
S0334         12.523933     15.948476     6.5501312    
S0335         12.36818      15.708324     6.5210861    
S0336         12.15087      15.451305     6.4842247    
S0337         11.873894     15.173111     6.4749046    
S0338         11.535814     14.876891     6.4787987    
S0339         11.136312     14.5634       6.4628349    
S0340         10.675952     14.231233     6.4646606    
S0341         10.155688     13.879492     6.4847954    
S0342         9.5735626     13.510481     6.4984001    
S0343         8.9309616     13.122546     6.5216187    
S0344         8.2868767     12.824272     6.5877632    
S0345         7.6637581     12.538776     6.6659729    
S0346         7.0572372     12.270055     6.7365944    
S0347         6.4728462     12.014271     6.8270531    
S0348         5.90471       11.774809     6.9067818    
S0349         5.3552017     11.550122     6.9879745    
S0350         4.8244293     11.340269     7.0716324    
S0351         4.3152969     11.144437     7.1726295    
S0352         3.822467      10.964265     7.2635979    
S0353         3.2213223     10.672728     7.377037     
S0354         2.6263445     10.399313     7.463517     
S0355         2.0536427     10.14435      7.6054733    
S0356         1.496898      9.9107742     7.7711288    
S0357         0.94774551    9.6951492     7.9168297    
S0358         0.41266503    9.4991989     8.0740318    
S0359         -0.11219815   9.320916      8.2256165    
S0360         -0.62771587   9.1601936     8.3717018    
S0361         -1.129997     9.0189575     8.5279449    
S0362         -1.675683     8.814978      8.7158806    
S0363         -2.2357967    8.6140343     8.9113785    
S0364         -2.8135443    8.4135155     9.1069328    
S0365         -3.3991802    8.2177895     9.3298256    
S0366         -3.9956501    8.0257942     9.5720055    
S0367         -4.5916382    7.842614      9.8617233    
S0368         -5.1941784    7.6638924     10.179932    
S0369         -5.7941025    7.4906685     10.547839    
S0370         -6.4644241    7.3068611     10.794405    
S0371         -6.9277306    7.1836876     11.028821    
S0372         -7.3865295    7.0952568     11.278168    
S0373         -7.8386734    7.0456398     11.547104    
S0374         -8.2961769    6.9953865     11.78987     
S0375         -8.7578972    6.9418182     12.019993    
S0376         -9.2102814    6.9380005     12.288373    
S0377         -9.6652962    6.9612305     12.56647     
S0378         -10.106156    7.0409912     12.880035    
S0379         -10.73        1.5345331     11.952827    
S0380         -10.947371    1.6241526     12.048497    
S0381         -11.210156    1.6595125     12.096738    
S0382         -11.464279    1.7352388     12.138383    
S0383         -11.735922    1.8112659     12.156828    
S0384         -12.017448    1.9406704     12.157101    
S0385         -12.308117    2.1191101     12.136639    
S0386         -12.643613    2.2913034     12.083176    
S0387         -13.026491    2.8755775     12.305183    
S0388         -13.081093    3.2078995     12.559751    
S0389         -13.085609    3.534029      12.788435    
S0390         -12.973076    3.7946934     12.989154    
S0391         -12.79878     4.001115      13.155402    
S0392         -12.613744    4.2092705     13.291551    
S0393         -12.474728    4.4885105     13.401277    
S0394         -12.204977    4.6772221     13.483215    
S0395         -12.029027    4.9618492     13.529576    
S0396         -11.887328    5.1491463     13.589018    
S0397         -11.65855     5.3009243     13.648018    
S0398         -11.576828    5.5435444     13.603552    
S0399         -11.314053    5.7275509     13.65162     
S0400         -11.137413    5.9699574     13.623508    
S0401         -10.972932    6.2368507     13.564555    
S0402         -10.856677    6.5170975     13.438434    
S0403         -10.646857    6.8449196     13.383205    
S0404         -10.62905     7.3305908     12.903578    
S0405         -10.948949    7.3283028     12.546855    
S0406         -11.255119    7.3340744     12.300829    
S0407         -11.556873    7.3475113     12.119743    
S0408         -11.870786    7.356675      11.994123    
S0409         -12.198064    7.3728516     11.894437    
S0410         -12.556419    7.3734688     11.856152    
S0411         -12.940562    7.3351837     11.9355      
S0412         -13.323779    7.2632622     12.128423    
S0413         -13.537523    7.2755333     12.216624    
S0414         -13.766119    7.2628708     12.308339    
S0415         -14.00309     7.2124229     12.413603    
S0416         -14.247711    7.1213646     12.52719     
S0417         -14.520395    7.0308388     12.629886    
S0418         -14.804759    6.9074501     12.74099     
S0419         -15.08868     6.7305214     12.86201     
S0420         -15.375026    6.5115967     12.985895    
S0421         -15.716457    6.3268074     13.107964    
S0422         -16.057086    6.0978947     13.047614    
S0423         -16.418034    5.9266258     12.954782    
S0424         -16.774806    5.7914326     12.833727    
S0425         -17.107561    5.6584351     12.68134     
S0426         -17.415179    5.5212738     12.495824    
S0427         -17.696921    5.3749889     12.276898    
S0428         -17.96311     5.2416157     12.024969    
S0429         -18.206787    5.1049381     11.740094    
S0430         -18.41821     4.9470863     11.429028    
S0431         -18.622543    4.7960495     11.166174    
S0432         -18.810664    4.6500309     10.899582    
S0433         -18.990508    4.5207878     10.630373    
S0434         -19.142334    4.3718597     10.364201    
S0435         -19.282091    4.2241692     10.098038    
S0436         -19.386427    4.0486023     9.8346436    
S0437         -19.484482    3.8728031     9.5700584    
S0438         -19.537825    3.6702377     9.3087776    
S0439         -19.427786    3.1523302     8.7874374    
S0440         -19.073743    2.9313923     8.6924896    
S0441         -18.934694    2.6211771     8.5426636    
S0442         -18.694177    2.4104258     8.5375389    
S0443         -18.46067     2.2160097     8.5957489    
S0444         -18.160315    2.0971495     8.7641411    
S0445         -17.911348    1.8967623     8.9254814    
S0446         -17.659988    1.6796473     9.1311737    
S0447         -17.619637    1.4265985     8.9556168    
S0448         -17.674712    1.3475704     8.6060127    
S0449         -17.776787    1.2532888     8.3251526    
S0450         -17.920193    1.1526337     8.1056267    
S0451         -17.996631    0.96858797    7.9733673    
S0452         -18.015923    0.70651145    7.9346199    
S0453         -18.026173    0.40665336    7.9770943    
S0454         -18.08364     0.0828399     8.0784103    
S0455         -18.170471    -0.62991672   8.6397316    
S0456         -18.101895    -0.90198002   9.0409264    
S0457         -17.998085    -1.1211686    9.4230385    
S0458         -17.838669    -1.2670326    9.7695168    
S0459         -17.642152    -1.3358377    10.073894    
S0460         -17.446886    -1.3501659    10.355243    
S0461         -17.293559    -1.3744865    10.657826    
S0462         -17.136761    -1.3915792    10.964824    
S0463         -16.947409    -1.3729814    11.252118    
S0464         -16.523526    -1.3761431    11.662409    
S0465         -16.103078    -1.3603509    12.027422    
S0466         -15.687192    -1.3289682    12.348558    
S0467         -15.276915    -1.2723825    12.623633    
S0468         -14.871652    -1.2069164    12.857162    
S0469         -14.470641    -1.1318926    13.048561    
S0470         -14.074855    -1.0389263    13.196179    
S0471         -13.681776    -0.94171057   13.302014    
S0472         -13.289236    -0.84992256   13.365903    
S0473         -12.794621    -0.66289568   13.314388    
S0474         -12.328067    -0.47526717   13.230588    
S0475         -11.925908    -0.22878859   13.117134    
S0476         -11.615625    0.075216162   12.973621    
S0477         -11.366404    0.37729995    12.794996    
S0478         -11.141624    0.65168066    12.581419    
S0479         -10.900454    0.90178881    12.348521    
S0480         -10.725712    1.175524      12.082379    
S0481         -14.259805    5.0708897     1.8097649    
S0482         -14.21373     5.5123188     1.8595741    
S0483         -14.220322    5.9118378     1.881513     
S0484         -14.298102    6.2625961     1.8667437    
S0485         -14.417563    6.5626389     1.8319002    
S0486         -14.590413    6.8051659     1.7732229    
S0487         -14.738649    7.0489456     1.7216938    
S0488         -14.933661    7.2694763     1.6412176    
S0489         -15.19729     7.4380394     1.5264668    
S0490         -15.482759    7.5159401     1.2927561    
S0491         -15.788518    7.5702545     1.0880855    
S0492         -16.098012    7.5812508     0.91235666   
S0493         -16.381712    7.4798096     0.77404275   
S0494         -16.649411    7.396727      0.6698566    
S0495         -16.913928    7.3325012     0.59799318   
S0496         -17.191473    7.3160431     0.54604211   
S0497         -17.454834    7.2564102     0.53463931   
S0498         -17.729904    7.2486137     0.52512188   
S0499         -18.081305    7.2727829     0.65137467   
S0500         -18.399983    7.2690208     0.81640511   
S0501         -18.694716    7.2811226     0.99626303   
S0502         -18.966588    7.318512      1.1858198    
S0503         -19.211766    7.357412      1.3981078    
S0504         -19.425262    7.3788132     1.6417414    
S0505         -19.626973    7.4653587     1.8774729    
S0506         -19.792003    7.5187241     2.1511059    
S0507         -19.933598    7.5891327     2.4396475    
S0508         -20.056715    7.55597       2.7629498    
S0509         -20.165157    7.5132317     3.0842196    
S0510         -20.260318    7.4666908     3.4041084    
S0511         -20.333475    7.3860649     3.7223175    
S0512         -20.395772    7.3104439     4.0396439    
S0513         -20.435515    7.1865021     4.3466164    
S0514         -20.468124    7.0923317     4.6611942    
S0515         -20.48405     6.9825027     4.9745899    
S0516         -20.482465    6.8426353     5.2777199    
S0517         -20.443974    6.6836838     5.5400768    
S0518         -20.398488    6.4860306     5.7873066    
S0519         -20.336467    6.2166325     5.9646072    
S0520         -20.2672      5.9483543     6.1457222    
S0521         -20.190021    5.6684189     6.3231674    
S0522         -20.126239    5.3837646     6.5286659    
S0523         -20.046495    5.0620888     6.6921494    
S0524         -19.968826    4.7147854     6.8427536    
S0525         -19.818921    4.3624203     6.9527313    
S0526         -19.697133    4.1334816     7.0604897    
S0527         -19.534338    3.9352673     7.1249878    
S0528         -19.365717    3.7362656     7.1511902    
S0529         -19.170355    3.5641071     7.1381096    
S0530         -18.931721    3.479417      7.0925896    
S0531         -18.678897    3.3936405     7.0054047    
S0532         -18.400705    3.3142487     6.8742836    
S0533         -18.119128    3.1978853     6.6988495    
S0534         -17.925481    2.9682743     6.1456261    
S0535         -18.002252    2.8529678     5.8067055    
S0536         -18.051675    2.7352562     5.4702572    
S0537         -18.076123    2.6564337     5.1276157    
S0538         -18.082742    2.5999063     4.7822571    
S0539         -18.073282    2.5681433     4.4342388    
S0540         -18.043611    2.5208906     4.0870464    
S0541         -18.000751    2.5506918     3.7345879    
S0542         -17.940752    2.5573826     3.3818726    
S0543         -17.837215    2.5829466     3.0229452    
S0544         -17.699461    2.6631386     2.7155666    
S0545         -17.541719    2.7660465     2.4625486    
S0546         -17.366104    2.8467064     2.2479124    
S0547         -17.171748    2.9427505     2.0829836    
S0548         -16.952968    3.0121271     1.9540522    
S0549         -16.717474    3.1062269     1.8765465    
S0550         -16.457518    3.1879007     1.8423759    
S0551         -16.184132    3.2933571     1.8517181    
S0552         -15.954391    3.3679016     1.7398575    
S0553         -15.733026    3.4620865     1.651783     
S0554         -15.521883    3.5783993     1.5870289    
S0555         -15.316371    3.708091      1.5471936    
S0556         -15.115575    3.8513783     1.5324943    
S0557         -14.913998    4.0038624     1.5451361    
S0558         -14.71369     4.1718491     1.5852761    
S0559         -14.534349    4.3731659     1.6452354    
S0560         -13.40731     1.5891914     2.3847662    
S0561         -13.676196    1.5634751     2.2734482    
S0562         -13.936238    1.4850212     2.2184109    
S0563         -14.199596    1.4209171     2.2004511    
S0564         -14.467776    1.3658235     2.2211973    
S0565         -14.740599    1.3093539     2.2839914    
S0566         -15.028313    1.2951591     2.3748693    
S0567         -15.320654    1.2728668     2.5097771    
S0568         -15.619617    1.3167233     2.6630873    
S0569         -15.854163    1.3493921     2.8111666    
S0570         -16.057159    1.3329493     2.9904482    
S0571         -16.231136    1.3390262     3.1804621    
S0572         -16.371904    1.3306903     3.3880856    
S0573         -16.48103     1.319987      3.6103203    
S0574         -16.562788    1.32632       3.847105     
S0575         -16.612717    1.3238199     4.0989639    
S0576         -16.634642    1.3320873     4.366655     
S0577         -16.629123    1.3685899     4.6538055    
S0578         -16.50802     1.2487793     4.9967442    
S0579         -16.430795    1.1275067     5.3305851    
S0580         -16.482367    1.1355579     5.6397507    
S0581         -16.570224    1.0929849     5.9336121    
S0582         -16.673102    1.0089954     6.2256138    
S0583         -16.86366     0.96831799    6.4953621    
S0584         -17.114882    0.93924065    6.7501236    
S0585         -17.433337    0.9300808     6.9868958    
S0586         -17.922563    0.63221884    7.366954     
S0587         -17.977635    0.34441385    7.4449356    
S0588         -18.041989    0.096047711   7.4806       
S0589         -18.121042    -0.1483882    7.5074036    
S0590         -18.129944    -0.41109061   7.4771881    
S0591         -17.977165    -0.66010265   7.3251617    
S0592         -17.887549    -0.915977     7.2025574    
S0593         -17.836871    -1.2044227    7.0778717    
S0594         -17.735513    -1.5038632    6.8874741    
S0595         -17.647221    -1.8672121    6.6299965    
S0596         -17.560176    -2.2009533    6.3857063    
S0597         -17.464558    -2.4999928    6.1517048    
S0598         -17.35759     -2.7597006    5.9251179    
S0599         -17.237271    -2.9722061    5.7018536    
S0600         -17.113295    -3.15016      5.4897305    
S0601         -16.986855    -3.300272     5.2920483    
S0602         -16.85419     -3.4168972    5.1055599    
S0603         -16.718738    -3.5214828    4.9369736    
S0604         -16.733302    -3.6442806    4.5263489    
S0605         -16.717178    -3.7233765    4.1338581    
S0606         -16.673991    -3.7727051    3.7662888    
S0607         -16.604634    -3.8008545    3.4245914    
S0608         -16.508972    -3.8068062    3.1082399    
S0609         -16.388152    -3.7762859    2.8166307    
S0610         -16.239023    -3.7486565    2.5497759    
S0611         -16.065382    -3.6816372    2.305949     
S0612         -15.860834    -3.6188179    2.0907093    
S0613         -15.4832      -3.5386353    2.1222273    
S0614         -15.111485    -3.4654354    2.1478001    
S0615         -14.752209    -3.3918407    2.1665001    
S0616         -14.405328    -3.3757359    2.1905853    
S0617         -14.066066    -3.3714687    2.2049183    
S0618         -13.730905    -3.3239567    2.196316     
S0619         -13.413852    -3.1870401    2.1634335    
S0620         -13.118546    -3.0183752    2.120599     
S0621         -12.85788     -2.8212845    2.0741661    
S0622         -12.472091    -2.4779003    2.0463322    
S0623         -12.075363    -2.209482     2.0332016    
S0624         -11.742982    -1.9230042    2.0610882    
S0625         -11.496034    -1.6141495    2.1441914    
S0626         -11.264761    -1.3429742    2.250111     
S0627         -11.085384    -1.082837     2.3945158    
S0628         -10.915285    -0.84438267   2.5628517    
S0629         -10.805676    -0.61175613   2.7740923    
S0630         -10.776932    -0.40414572   3.0237293    
S0631         -11.027502    -0.13684818   2.6794388    
S0632         -11.384734    0.063014299   2.4032038    
S0633         -11.69357     0.26982632    2.1994619    
S0634         -11.957285    0.50469861    2.0757748    
S0635         -12.22449     0.71594863    2.0222034    
S0636         -12.477788    0.92031813    2.0431662    
S0637         -12.698916    1.1857386     2.1390051    
S0638         -12.922894    1.4388762     2.2977427    
