# Supplementary material for: Interspecific variation in the limb long bones among modern rhinoceroses—extent and drivers
Source: PeerJ. 2019 Sep 26;7:e7647. doi: 10.7717/peerj.7647 (PMC6766374; doi:10.7717/peerj.7647)
Supplement: Supplemental Information 9 [file peerj-07-7647-s009.zip › Femur/Rhinoceros_unicornis_1208_Femur_miroir.pts]

Version 1.0
639
S0000         36.658798     -1.9229523    9.3172478    
S0001         37.362787     -2.3100361    17.685742    
S0002         36.88511      -4.8081711    16.13503     
S0003         30.972101     -3.7896877    15.737672    
S0004         34.971539     0.18894893    16.950342    
S0005         28.827182     4.3024055     8.5090538    
S0006         34.05976      -9.5496552    9.1705353    
S0007         36.43689      -9.2853165    12.407863    
S0008         24.860361     -14.12961     14.801938    
S0009         12.642265     -9.5096481    13.339291    
S0010         18.348117     3.8469543     16.519791    
S0011         6.211615      6.179707      16.139294    
S0012         -11.45256     -10.327229    13.119279    
S0013         -12.464722    -3.2147404    15.243817    
S0014         -12.693047    -0.025589791  15.38743     
S0015         -13.466324    7.0330597     12.497033    
S0016         -8.7260529    2.1243834     4.4722565    
S0017         -10.577406    -0.61656618   4.6339233    
S0018         -6.4040276    -4.9665237    3.5790592    
S0019         -19.013184    -3.5918396    7.832914     
S0020         -17.642931    -1.6350298    8.9975464    
S0021         -18.934305    0.94626179    8.7030121    
S0022         -18.107222    1.2472469     9.8964149    
S0023         -17.563922    4.2269489     10.866602    
S0024         -17.124371    2.1786976     8.2748711    
S0025         -18.155367    0.043069333   11.388936    
S0026         -17.819138    -2.5497213    9.9870888    
S0027         36.736963     -4.6899452    16.495981    
S0028         36.597778     -4.5268589    16.805614    
S0029         36.427927     -4.3724201    17.083722    
S0030         36.27681      -4.1535774    17.317764    
S0031         36.122418     -3.9010887    17.521606    
S0032         35.997131     -3.5737675    17.656581    
S0033         35.858905     -3.2251766    17.776627    
S0034         35.718188     -2.8425512    17.904364    
S0035         35.608643     -2.3830017    17.90524     
S0036         35.518347     -2.0812319    17.883333    
S0037         35.433209     -1.7847332    17.842583    
S0038         35.352069     -1.4923781    17.786681    
S0039         35.275549     -1.2032811    17.709007    
S0040         35.200748     -0.91309109   17.624205    
S0041         35.134485     -0.62894959   17.496957    
S0042         35.073975     -0.34895098   17.343279    
S0043         35.020303     -0.077364224  17.15813     
S0044         34.920654     0.66897769    16.495625    
S0045         34.854617     1.0446177     16.012094    
S0046         34.774292     1.3495759     15.540886    
S0047         34.59382      1.7599888     15.258597    
S0048         34.423959     2.0439827     14.929123    
S0049         34.199469     2.3278311     14.683469    
S0050         33.939612     2.5764572     14.485815    
S0051         33.660382     2.7725046     14.307054    
S0052         33.333478     2.9513628     14.197871    
S0053         32.953156     3.0860453     13.963554    
S0054         32.46077      3.3359554     13.90296     
S0055         31.94678      3.5935886     13.810945    
S0056         31.765417     3.6864769     13.409213    
S0057         31.532813     3.8391956     13.067563    
S0058         31.521616     3.9798        12.60675     
S0059         31.200052     4.1831711     12.293388    
S0060         31.026242     4.3689945     11.882929    
S0061         30.797998     4.5062145     11.449973    
S0062         30.466968     4.6390736     11.143356    
S0063         30.172049     4.7819138     10.810179    
S0064         29.831635     4.7927788     10.515033    
S0065         29.5172       4.7044964     10.23863     
S0066         29.299817     4.6859135     9.9106087    
S0067         29.118997     4.6287361     9.5764931    
S0068         28.928793     4.4573799     9.2521423    
S0069         28.809915     4.3438732     8.8872177    
S0070         29.083118     3.8357689     8.2546913    
S0071         29.398856     3.3705036     8.0522476    
S0072         29.809296     2.917465      7.9048553    
S0073         30.278821     2.4446178     7.8166336    
S0074         30.692813     1.8845963     7.7747757    
S0075         31.164987     1.3079565     7.7956917    
S0076         31.75434      0.74918671    7.9135414    
S0077         32.212195     0.067994499   8.0436455    
S0078         32.549606     -0.73914871   8.1299843    
S0079         32.83165      -0.88640156   8.0293678    
S0080         33.186908     -1.0119044    8.0192871    
S0081         33.550565     -1.1579827    8.0566055    
S0082         33.908127     -1.3478189    8.1175407    
S0083         34.258893     -1.6073298    8.1634178    
S0084         34.634073     -1.92509      8.1814018    
S0085         35.062375     -2.1914148    8.3257423    
S0086         35.492453     -2.4350353    8.6080597    
S0087         35.875284     -2.7079037    9.0123032    
S0088         36.050461     -3.1248365    9.1875427    
S0089         36.175519     -3.4697708    9.48088      
S0090         36.24823      -3.7406723    9.8610359    
S0091         36.481265     -4.0492676    10.019382    
S0092         36.671188     -4.2862923    10.28655     
S0093         36.982755     -4.5090919    10.509296    
S0094         37.125409     -4.6171612    10.920528    
S0095         37.261514     -4.6780643    11.355727    
S0096         37.28959      -4.6938679    11.816718    
S0097         37.251346     -4.7380489    12.210494    
S0098         37.256412     -4.7704342    12.625785    
S0099         37.231656     -4.7886257    13.066159    
S0100         37.317548     -4.8158203    13.51185     
S0101         37.381747     -4.8566967    13.973898    
S0102         37.333801     -4.8901676    14.467831    
S0103         37.122385     -4.7672253    15.032869    
S0104         37.057874     -4.568515     15.614548    
S0105         36.202118     -9.4056816    11.914297    
S0106         36.070291     -9.5708328    11.421295    
S0107         35.860294     -9.7421829    10.949592    
S0108         35.571799     -9.9112495    10.518636    
S0109         35.29794      -10.109184    10.09191     
S0110         34.968686     -10.314852    9.7064606    
S0111         34.596378     -10.539521    9.3640999    
S0112         34.2995       -10.7979      8.9545006    
S0113         33.953156     -11.060596    8.5786552    
S0114         33.473157     -11.272278    8.357991     
S0115         33.008539     -11.507957    8.175592     
S0116         32.561679     -11.781182    8.0588654    
S0117         32.147446     -12.061077    7.9322693    
S0118         31.750781     -12.355771    7.8183411    
S0119         31.372296     -12.676035    7.7384514    
S0120         31.040427     -13.048729    7.7661156    
S0121         30.715906     -13.421529    7.767408     
S0122         30.411053     -13.816422    7.7930389    
S0123         30.089142     -14.131615    7.8977501    
S0124         29.789844     -14.437801    8.0217216    
S0125         29.500647     -14.745673    8.151358     
S0126         29.202161     -15.072292    8.2679176    
S0127         29.011285     -15.375433    8.543129     
S0128         28.86048      -15.670401    8.8677032    
S0129         28.671194     -16.006418    9.1509506    
S0130         28.529315     -16.338245    9.503125     
S0131         28.448248     -16.652554    9.9323982    
S0132         28.275723     -16.892278    10.348515    
S0133         28.232312     -17.048985    10.818398    
S0134         28.244        -17.18029     11.261257    
S0135         28.191202     -17.35325     11.661131    
S0136         28.208792     -17.48886     12.050867    
S0137         28.28746      -17.59655     12.417181    
S0138         28.418396     -17.684256    12.753921    
S0139         28.511996     -17.786885    13.084958    
S0140         28.620178     -17.878397    13.406143    
S0141         28.780795     -17.772029    13.598099    
S0142         28.936554     -17.712892    13.797179    
S0143         29.12309      -17.676981    14.027408    
S0144         29.313452     -17.659091    14.389674    
S0145         29.6875       -17.663522    14.551006    
S0146         30.168829     -17.661421    14.562737    
S0147         30.660284     -17.660245    14.703009    
S0148         31.195087     -17.685588    14.937907    
S0149         31.743008     -17.939949    15.415282    
S0150         31.879016     -17.327315    15.439735    
S0151         31.885077     -16.820226    15.559251    
S0152         31.866708     -16.963176    16.149573    
S0153         31.790283     -16.780161    16.390919    
S0154         31.655356     -16.638962    16.600702    
S0155         31.448843     -16.456499    16.72338     
S0156         31.175464     -16.299606    16.80956     
S0157         30.845496     -16.097183    16.803189    
S0158         30.458057     -15.947182    16.776144    
S0159         30.253821     -15.606242    17.071788    
S0160         30.133618     -15.186044    17.277928    
S0161         30.065829     -14.750391    17.463167    
S0162         30.071289     -14.294525    17.589029    
S0163         30.139899     -13.824472    17.669543    
S0164         30.229688     -13.32758     17.793585    
S0165         30.419656     -12.820139    17.779562    
S0166         30.624863     -12.282172    17.853598    
S0167         30.910678     -11.722809    17.796831    
S0168         31.264172     -11.535487    17.805331    
S0169         31.617487     -11.345313    17.821616    
S0170         31.979047     -11.166074    17.727419    
S0171         32.342801     -10.997861    17.581947    
S0172         32.709894     -10.815646    17.436491    
S0173         33.081711     -10.634951    17.242035    
S0174         33.457809     -10.458112    16.997217    
S0175         33.836877     -10.289662    16.698851    
S0176         34.215594     -10.137811    16.341873    
S0177         34.600168     -9.9646629    15.91031     
S0178         34.933823     -9.7506706    15.514091    
S0179         35.245728     -9.5540131    15.131691    
S0180         35.669559     -9.4192986    14.8108      
S0181         35.938605     -9.3281906    14.384433    
S0182         36.203503     -9.2842064    13.943077    
S0183         36.345609     -9.2545128    13.45217     
S0184         36.41282      -9.2511383    12.937914    
S0185         24.268628     -14.108574    14.641734    
S0186         23.706427     -14.032115    14.471602    
S0187         23.167239     -13.893448    14.314882    
S0188         22.645105     -13.764357    14.139668    
S0189         22.143059     -13.616144    13.956873    
S0190         21.659848     -13.431216    13.782501    
S0191         21.197581     -13.238181    13.590645    
S0192         20.75771      -13.039757    13.374876    
S0193         20.341356     -12.844513    13.124995    
S0194         19.849339     -12.656379    12.809929    
S0195         19.36909      -12.442275    12.582204    
S0196         18.900443     -12.231901    12.409114    
S0197         18.430927     -12.176009    12.123117    
S0198         17.975479     -12.028537    11.99611     
S0199         17.51987      -11.797572    12.011929    
S0200         17.058644     -11.629787    12.011305    
S0201         16.622513     -11.584071    11.945816    
S0202         16.250018     -11.636797    11.858135    
S0203         15.830252     -11.596091    11.604605    
S0204         15.441696     -11.513051    11.465865    
S0205         15.049016     -11.422118    11.378178    
S0206         14.621388     -11.291217    11.357       
S0207         14.233969     -11.046177    11.541514    
S0208         14.078416     -10.615466    12.16052     
S0209         13.713388     -10.267079    12.579081    
S0210         13.280968     -9.8794472    13.037495    
S0211         18.341063     4.503463      16.366808    
S0212         18.199657     5.0757866     16.192346    
S0213         17.987987     5.5133438     16.066843    
S0214         17.857249     5.8875298     15.902684    
S0215         17.659654     6.1410744     15.782016    
S0216         17.497456     6.4047417     15.547881    
S0217         17.537836     6.8291595     15.002913    
S0218         18.10757      7.1796356     14.35289     
S0219         18.61089      7.2129799     13.96597     
S0220         19.542151     7.1720512     13.485376    
S0221         20.279398     7.0291931     13.23064     
S0222         20.809879     6.9591248     13.063106    
S0223         21.092668     7.0094894     12.913075    
S0224         21.128867     7.1911186     12.774715    
S0225         20.628412     7.4077454     12.457783    
S0226         19.83703      7.6220749     12.203746    
S0227         19.000713     8.0428505     12.088978    
S0228         18.018222     8.8279213     11.921445    
S0229         16.969066     9.0005722     11.10638     
S0230         15.886552     9.0071686     10.580047    
S0231         15.032452     9.1830948     9.8200272    
S0232         14.14724      9.2228554     9.4238983    
S0233         13.333351     9.2740799     9.3465912    
S0234         12.619427     9.3168556     9.2817513    
S0235         11.977394     9.3218086     9.2596176    
S0236         11.389028     9.2820229     9.296769     
S0237         10.832034     9.2009171     9.4008392    
S0238         10.245293     9.3503754     9.7278229    
S0239         9.701786      9.4711578     10.113142    
S0240         9.1823799     9.550428      10.5091      
S0241         8.7097069     9.5847191     10.93617     
S0242         8.3309799     9.5740456     11.428427    
S0243         7.9535446     9.5410568     11.901616    
S0244         7.4691887     9.4700508     12.281217    
S0245         7.0118736     9.3436325     12.677223    
S0246         6.6136574     9.1773499     13.110809    
S0247         6.6935265     9.2185699     13.618546    
S0248         6.431926      9.0390373     13.921733    
S0249         6.272998      8.8471664     14.268764    
S0250         6.0934521     8.6526428     14.65573     
S0251         6.0244785     8.3376236     15.005748    
S0252         6.0066776     7.9270248     15.327504    
S0253         6.1662781     7.3797104     15.54165     
S0254         6.328965      6.8438606     15.781038    
S0255         28.948474     3.7544682     9.036264     
S0256         29.106131     3.2428669     9.5371765    
S0257         29.229877     2.6659342     10.0185      
S0258         28.484702     2.2817902     10.28202     
S0259         28.102524     1.8990082     10.585461    
S0260         27.510489     1.656988      10.796446    
S0261         26.890387     1.4365541     10.971895    
S0262         26.1983       1.2391897     11.104396    
S0263         25.459952     0.946595      11.232346    
S0264         24.915956     0.83705225    11.315588    
S0265         24.381454     0.71191454    11.397216    
S0266         23.851028     0.57915659    11.471693    
S0267         23.320461     0.45602908    11.535642    
S0268         22.805132     0.25717254    11.608368    
S0269         22.277866     0.13960793    11.660196    
S0270         21.751241     0.033473769   11.701549    
S0271         21.221474     -0.051596105  11.720432    
S0272         20.699146     -0.16023846   11.74388     
S0273         19.824144     -0.32015712   11.845399    
S0274         18.978674     -0.44914083   11.917809    
S0275         18.165385     -0.55664697   11.971116    
S0276         17.383957     -0.62186742   11.986335    
S0277         16.63804      -0.64065824   11.959204    
S0278         15.926649     -0.64705048   11.920026    
S0279         15.244238     -0.65972943   11.888273    
S0280         14.59232      -0.65166974   11.840099    
S0281         13.974452     -0.60786223   11.759319    
S0282         13.199324     -0.66017179   11.614119    
S0283         12.439516     -0.70552464   11.475089    
S0284         11.698063     -0.73270416   11.325584    
S0285         10.972343     -0.75146909   11.180994    
S0286         10.258151     -0.77535791   11.066969    
S0287         9.5640327     -0.7747653    10.930151    
S0288         8.8897522     -0.75228934   10.77431     
S0289         8.2364128     -0.7067049    10.599175    
S0290         7.5905777     -0.67471228   10.467714    
S0291         6.9686813     -0.64398241   10.323904    
S0292         6.3439472     -0.59607396   10.145549    
S0293         5.7107128     -0.54601784   9.9567818    
S0294         5.0642727     -0.50445004   9.7733315    
S0295         4.4008526     -0.47831254   9.6047821    
S0296         3.7331371     -0.44034224   9.4111717    
S0297         3.0643614     -0.3858592    9.1861687    
S0298         2.3693724     -0.36310976   8.9993484    
S0299         1.6761841     -0.31909637   8.7742676    
S0300         1.1149746     -0.29032969   8.5328026    
S0301         0.52158413    -0.25998976   8.3425529    
S0302         -0.090340114  -0.20375364   8.1685211    
S0303         -0.70439153   -0.10398263   7.9751129    
S0304         -1.3288138    0.028248766   7.7818375    
S0305         -1.9762264    0.17951075    7.6152748    
S0306         -2.640159     0.35655971    7.4613777    
S0307         -3.3202301    0.55897431    7.3193779    
S0308         -4.0027958    0.80594501    7.1612862    
S0309         -4.5264381    0.95185308    7.0532646    
S0310         -5.0516079    1.101222      6.9021523    
S0311         -5.5921059    1.2184112     6.7374809    
S0312         -6.1383179    1.3220335     6.5313911    
S0313         -6.6857712    1.4282408     6.2668808    
S0314         -7.2417862    1.5341356     5.946003     
S0315         -7.8009346    1.6572912     5.5555611    
S0316         -8.29272      1.8707003     5.0501328    
S0317         33.501071     -9.594371     9.2682213    
S0318         32.922882     -9.5875786    9.4837578    
S0319         32.329562     -9.540258     9.7188911    
S0320         31.718356     -9.4487762    9.9506142    
S0321         31.077512     -9.2852303    10.117133    
S0322         30.414627     -9.0668121    10.273841    
S0323         29.729251     -8.7920372    10.417137    
S0324         29.020981     -8.4543785    10.528033    
S0325         28.292517     -8.0770378    10.671019    
S0326         27.746014     -7.82024      10.778032    
S0327         27.197498     -7.5703903    10.887764    
S0328         26.647086     -7.3067215    10.905611    
S0329         26.093814     -7.043837     10.87821     
S0330         25.537276     -6.806855     10.929494    
S0331         24.97738      -6.5844788    11.015417    
S0332         24.415021     -6.361837     11.053551    
S0333         23.850439     -6.1448341    11.072631    
S0334         23.284311     -5.9341053    11.075437    
S0335         22.766484     -5.7742352    11.131281    
S0336         22.21908      -5.6107426    11.128126    
S0337         21.639941     -5.450407     11.129177    
S0338         21.029562     -5.2922924    11.112119    
S0339         20.388097     -5.1350945    11.100706    
S0340         19.715494     -4.978878     11.0833      
S0341         19.011748     -4.8239937    11.055347    
S0342         18.274242     -4.6695499    11.052522    
S0343         17.510623     -4.5182129    10.972417    
S0344         16.795058     -4.3840359    10.907699    
S0345         16.093573     -4.2661095    10.886988    
S0346         15.41391      -4.1635094    10.824287    
S0347         14.754265     -4.0768276    10.736039    
S0348         14.112471     -4.0060238    10.65155     
S0349         13.487555     -3.9505638    10.577252    
S0350         12.884483     -3.9118568    10.469128    
S0351         12.295043     -3.8872311    10.387981    
S0352         11.729929     -3.880423     10.267093    
S0353         10.970995     -3.7897655    10.126714    
S0354         10.206252     -3.7076931    10.025888    
S0355         9.4536858     -3.6384731    9.8746017    
S0356         8.7014236     -3.5799587    9.7348122    
S0357         7.9482819     -3.5326973    9.614402     
S0358         7.2053192     -3.4968964    9.4510475    
S0359         6.4650795     -3.4723251    9.2865501    
S0360         5.7253246     -3.4585896    9.1306389    
S0361         4.9953793     -3.4567955    8.9384743    
S0362         4.3220577     -3.4259289    8.7583382    
S0363         3.6517616     -3.404422     8.5901306    
S0364         2.9939274     -3.3924862    8.3965591    
S0365         2.3447584     -3.3901733    8.1922707    
S0366         1.7058311     -3.397311     7.9722969    
S0367         1.0748902     -3.4142414    7.7435104    
S0368         0.4553484     -3.4408257    7.496331     
S0369         -0.16376705   -3.4765327    7.259182     
S0370         -0.76607771   -3.5221676    6.9897636    
S0371         -1.4704991    -3.4971889    6.7214447    
S0372         -2.128603     -3.5416702    6.3573681    
S0373         -2.8001165    -3.6073082    6.0549469    
S0374         -3.4581909    -3.7098171    5.7365452    
S0375         -4.113628     -3.8454647    5.4069023    
S0376         -4.7708405    -4.0230221    5.0484924    
S0377         -5.4522583    -4.2459713    4.6579475    
S0378         -6.1290119    -4.5445805    4.1910862    
S0379         -8.7932083    1.9598406     4.3145493    
S0380         -8.9681519    1.7009529     4.2335571    
S0381         -9.2054817    1.4474562     4.196225     
S0382         -9.4610329    1.1999259     4.1910007    
S0383         -9.6649582    0.89452076    4.2086544    
S0384         -9.913736     0.58395352    4.2698605    
S0385         -10.204871    0.25504887    4.3797638    
S0386         -10.458776    -0.15002764   4.5194572    
S0387         -10.603864    -0.96433783   4.5035549    
S0388         -10.492717    -1.2595222    4.3493301    
S0389         -10.362923    -1.5178691    4.1943626    
S0390         -10.200524    -1.7540472    4.0195599    
S0391         -9.9636108    -1.9420784    3.8353851    
S0392         -9.7031265    -2.1362232    3.6159451    
S0393         -9.3359665    -2.2322502    3.4116131    
S0394         -8.9350204    -2.3269739    3.1772278    
S0395         -8.4796951    -2.4000271    2.9272734    
S0396         -8.1105988    -2.5563726    2.8915613    
S0397         -7.7721016    -2.7059404    2.9098291    
S0398         -7.4322639    -2.8167742    2.9309069    
S0399         -7.116964     -2.9725649    2.9539057    
S0400         -6.8272705    -3.194071     2.9871815    
S0401         -6.5625916    -3.4968208    3.0428577    
S0402         -6.3838692    -3.9180904    3.1644482    
S0403         -6.2524887    -4.4178585    3.3285835    
S0404         -6.40289      -5.2166847    4.0749889    
S0405         -6.6482697    -5.427491     4.5228928    
S0406         -6.9710655    -5.6206425    4.8390251    
S0407         -7.3305092    -5.7942513    5.036182     
S0408         -7.7256973    -5.9426167    5.1397873    
S0409         -8.1602478    -6.0646709    5.2065136    
S0410         -8.6458687    -6.1657642    5.2551903    
S0411         -9.1908905    -6.2433746    5.238607     
S0412         -9.7874062    -6.3321266    5.2256783    
S0413         -10.213067    -6.5869751    5.1286465    
S0414         -10.663722    -6.7308266    4.941394     
S0415         -11.078917    -6.7984077    4.6330803    
S0416         -11.499081    -6.8268753    4.3860489    
S0417         -11.935779    -6.8047844    4.1918587    
S0418         -12.376789    -6.71922      4.0080624    
S0419         -12.840184    -6.5782654    3.8699356    
S0420         -13.310641    -6.3608047    3.7353176    
S0421         -13.814626    -6.1782284    3.7109261    
S0422         -14.169386    -6.1069599    3.8361221    
S0423         -14.53441     -6.0560802    4.0070435    
S0424         -14.901686    -6.0283024    4.2073017    
S0425         -15.269389    -6.0032921    4.4219151    
S0426         -15.638733    -5.9736439    4.6489613    
S0427         -16.01701     -5.8735939    4.8738567    
S0428         -16.400838    -5.7379959    5.1071728    
S0429         -16.787332    -5.5957378    5.3556404    
S0430         -17.177339    -5.4606144    5.6253174    
S0431         -17.521823    -5.3405533    5.878524     
S0432         -17.824339    -5.1829159    6.1266525    
S0433         -18.093349    -5.0258434    6.3799328    
S0434         -18.341994    -4.8790329    6.6382393    
S0435         -18.561781    -4.7009117    6.8909027    
S0436         -18.710176    -4.4412624    7.1259987    
S0437         -18.823917    -4.1706097    7.3601822    
S0438         -18.962683    -3.9110432    7.6043472    
S0439         -18.978352    -3.3299561    7.9958366    
S0440         -18.823825    -3.0221031    8.1520027    
S0441         -18.588638    -2.7893747    8.2554832    
S0442         -18.346246    -2.6362728    8.3255539    
S0443         -18.120308    -2.5112375    8.3938072    
S0444         -17.914487    -2.3622892    8.4855553    
S0445         -17.787495    -2.117034     8.6455925    
S0446         -17.716901    -1.8544596    8.8296494    
S0447         -17.608968    -1.2886874    9.02985      
S0448         -17.69977     -0.91300611   9.0525101    
S0449         -17.944711    -0.63606734   9.1123245    
S0450         -18.185707    -0.40533795   9.1530495    
S0451         -18.377824    -0.15657166   9.1437531    
S0452         -18.513762    0.13113286    9.076976     
S0453         -18.639888    0.41606507    8.9770424    
S0454         -18.8069      0.67870789    8.8610298    
S0455         -18.932285    1.266466      8.2171646    
S0456         -18.888705    1.5853317     7.7563759    
S0457         -18.742795    1.8188776     7.2709869    
S0458         -18.560663    1.9782833     6.7839722    
S0459         -18.402831    2.2034683     6.353809     
S0460         -18.191789    2.353553      5.9196796    
S0461         -17.954745    2.4884842     5.5025406    
S0462         -17.677876    2.5742956     5.0997303    
S0463         -17.369322    2.637118      4.7155521    
S0464         -16.973805    2.7294699     4.4219818    
S0465         -16.556383    2.8176895     4.1709641    
S0466         -16.127867    2.9213642     3.9414219    
S0467         -15.68149     3.0330202     3.7326698    
S0468         -15.212373    3.1510225     3.5466881    
S0469         -14.699712    3.2165821     3.4386253    
S0470         -14.166879    3.2949547     3.3520164    
S0471         -13.605458    3.3566837     3.3121983    
S0472         -13.017648    3.3840328     3.3240585    
S0473         -12.509935    3.3727264     3.2865295    
S0474         -12.011043    3.3527115     3.2798756    
S0475         -11.51929     3.2999992     3.314883     
S0476         -11.030434    3.2218109     3.3882542    
S0477         -10.545136    3.1040941     3.505827     
S0478         -10.077625    2.9180264     3.68074      
S0479         -9.6871155    2.5999113     3.9459938    
S0480         -9.2180794    2.3771484     4.1910458    
S0481         -12.150102    -3.274868     15.44769     
S0482         -11.929362    -3.4217529    15.705376    
S0483         -11.788378    -3.6259937    15.940166    
S0484         -11.73692     -3.8799644    16.139543    
S0485         -11.683717    -4.171978     16.270731    
S0486         -11.665028    -4.5114304    16.357635    
S0487         -11.66615     -4.9017345    16.400201    
S0488         -11.700997    -5.3456966    16.402045    
S0489         -11.830344    -5.8297699    16.372244    
S0490         -12.090378    -6.1997005    16.12171     
S0491         -12.333434    -6.5313972    15.91772     
S0492         -12.594479    -6.8105194    15.769275    
S0493         -12.804002    -7.1060333    15.633719    
S0494         -13.091455    -7.2922226    15.588727    
S0495         -13.399615    -7.4067635    15.612326    
S0496         -13.723303    -7.4444397    15.709778    
S0497         -14.012215    -7.5158951    15.807431    
S0498         -14.274146    -7.6712837    15.863463    
S0499         -14.539806    -7.7344559    15.85386     
S0500         -14.838579    -7.7678802    15.817989    
S0501         -15.147253    -7.8256325    15.706908    
S0502         -15.484718    -7.8730865    15.556566    
S0503         -15.857074    -7.9081619    15.371703    
S0504         -16.194235    -8.0089409    15.053407    
S0505         -16.632341    -8.0259506    14.784862    
S0506         -17.015526    -8.1231575    14.372449    
S0507         -17.448711    -8.1928551    13.939619    
S0508         -17.670601    -8.2383926    13.565419    
S0509         -17.867142    -8.2481346    13.189325    
S0510         -18.064442    -8.181321     12.832976    
S0511         -18.212971    -8.1266808    12.454445    
S0512         -18.368648    -7.9793831    12.101569    
S0513         -18.496097    -7.8086594    11.742528    
S0514         -18.624516    -7.552877     11.407574    
S0515         -18.715329    -7.2920639    11.053903    
S0516         -18.806703    -6.951516     10.726881    
S0517         -18.795108    -6.6832199    10.390106    
S0518         -18.777991    -6.4805717    10.019394    
S0519         -18.783997    -6.2439041    9.6947189    
S0520         -18.785533    -5.9637856    9.4247864    
S0521         -18.807419    -5.7109894    9.1513184    
S0522         -18.845944    -5.4589397    8.893821     
S0523         -18.902164    -5.2045422    8.6513809    
S0524         -18.962982    -4.9358898    8.4369247    
S0525         -18.992911    -4.6418816    8.2927704    
S0526         -19.096352    -4.3230713    8.3398018    
S0527         -19.083444    -3.9651447    8.4963882    
S0528         -18.9892      -3.6867325    8.7153061    
S0529         -18.850063    -3.5069641    8.9479782    
S0530         -18.671951    -3.4054825    9.184079     
S0531         -18.443771    -3.3673058    9.4325127    
S0532         -18.200288    -3.2383778    9.6647133    
S0533         -18.005827    -2.892745     9.8368973    
S0534         -17.591641    -2.4408592    10.333337    
S0535         -17.365356    -2.4532333    10.707849    
S0536         -17.227863    -2.4444036    11.044639    
S0537         -17.172227    -2.4069529    11.350872    
S0538         -17.186967    -2.3561369    11.635809    
S0539         -17.245456    -2.3770876    11.914658    
S0540         -17.375452    -2.3853947    12.171156    
S0541         -17.562318    -2.4324839    12.412724    
S0542         -17.81689     -2.4779652    12.634303    
S0543         -17.757751    -2.4365007    12.868735    
S0544         -17.689514    -2.3731438    13.098218    
S0545         -17.613669    -2.2783365    13.312581    
S0546         -17.518613    -2.189027     13.519766    
S0547         -17.399762    -2.1214808    13.726433    
S0548         -17.25771     -2.0546404    13.929959    
S0549         -17.088647    -2.0073036    14.13783     
S0550         -16.903018    -2.0344151    14.352673    
S0551         -16.713971    -2.1079489    14.55672     
S0552         -16.668614    -2.2816656    15.239905    
S0553         -16.485332    -2.3421082    15.78497     
S0554         -16.191801    -2.352013     16.155547    
S0555         -15.81089     -2.422423     16.374446    
S0556         -15.328819    -2.5043966    16.427861    
S0557         -14.729768    -2.5659584    16.28033     
S0558         -13.938795    -2.5005072    15.764825    
S0559         -13.131403    -2.7469454    15.337334    
S0560         -13.007285    -0.065098411  15.537929    
S0561         -13.324992    -0.054559648  15.628986    
S0562         -13.62312     -0.0036239766 15.668471    
S0563         -13.89252     0.088529181   15.663837    
S0564         -14.1549      0.11385791    15.621819    
S0565         -14.409798    0.095999503   15.535704    
S0566         -14.652406    0.046290809   15.401321    
S0567         -14.876573    -0.0065073058 15.220706    
S0568         -15.09274     -0.014191665  15.011172    
S0569         -15.380797    -0.01567677   14.806773    
S0570         -15.630099    -0.018134025  14.589832    
S0571         -15.82005     -0.082008821  14.353792    
S0572         -15.968289    -0.14073443   14.113263    
S0573         -16.089737    -0.15588071   13.869919    
S0574         -16.160458    -0.19720087   13.615993    
S0575         -16.186142    -0.24905953   13.352411    
S0576         -16.18441     -0.264536     13.082793    
S0577         -16.162862    -0.2178272    12.813513    
S0578         -16.301299    -0.15425361   12.612195    
S0579         -16.462662    -0.10186101   12.419897    
S0580         -16.618526    -0.10992963   12.232367    
S0581         -16.797169    -0.11887581   12.057574    
S0582         -16.996472    -0.15438656   11.892719    
S0583         -17.247505    -0.12780132   11.746299    
S0584         -17.536914    -0.20892901   11.600507    
S0585         -17.873952    -0.14678305   11.480753    
S0586         -18.179988    0.20954177    10.88803     
S0587         -18.236818    0.34047194    10.500826    
S0588         -18.297699    0.48497047    10.228308    
S0589         -18.378235    0.63961596    10.059871    
S0590         -18.470293    0.83627615    9.992527     
S0591         -18.309174    1.2323155     10.164316    
S0592         -18.270735    1.5600248     10.390919    
S0593         -18.280045    1.9329546     10.694873    
S0594         -18.289996    2.4058546     11.095548    
S0595         -18.227972    2.7765764     11.310378    
S0596         -18.174283    3.1147644     11.534914    
S0597         -18.133705    3.4223408     11.767542    
S0598         -18.097572    3.6955856     12.014495    
S0599         -18.059451    3.9313156     12.279156    
S0600         -18.038634    4.1462616     12.552689    
S0601         -18.010982    4.3261353     12.847145    
S0602         -17.970134    4.4585209     13.163062    
S0603         -17.911882    4.5012302     13.494077    
S0604         -17.830125    4.6115353     14.014133    
S0605         -17.681631    4.6707661     14.458485    
S0606         -17.475114    4.6889561     14.844469    
S0607         -17.226645    4.8229626     15.080751    
S0608         -16.922058    4.953577      15.22251     
S0609         -16.560197    5.0531548     15.294795    
S0610         -16.144283    5.1441319     15.286282    
S0611         -15.652805    5.1847958     15.212091    
S0612         -15.116394    5.2591015     15.030362    
S0613         -14.847462    5.3787106     15.250281    
S0614         -14.528339    5.4418262     15.428416    
S0615         -14.172762    5.4147671     15.567081    
S0616         -13.824394    5.4210285     15.650723    
S0617         -13.468155    5.4461544     15.682059    
S0618         -13.095734    5.4864777     15.662424    
S0619         -12.700582    5.5374264     15.593257    
S0620         -12.306145    5.4998924     15.47981     
S0621         -11.909042    5.4480221     15.315785    
S0622         -11.580153    5.2095581     15.335828    
S0623         -11.240698    5.0314693     15.336673    
S0624         -10.942393    4.8106915     15.331018    
S0625         -10.697701    4.5478416     15.332207    
S0626         -10.53465     4.2408859     15.357974    
S0627         -10.385255    3.9242744     15.366212    
S0628         -10.373897    3.5591763     15.408524    
S0629         -10.289838    3.1996616     15.398824    
S0630         -10.194286    2.8210657     15.394489    
S0631         -10.273298    2.3946705     15.506783    
S0632         -10.51468     1.9913092     15.59845     
S0633         -10.802748    1.6569204     15.678       
S0634         -11.040558    1.2991219     15.702081    
S0635         -11.361442    1.0549039     15.723863    
S0636         -11.722693    0.91978598    15.719327    
S0637         -12.036333    0.66900072    15.634656    
S0638         -12.352773    0.34367046    15.510651    
