# Supplementary material for: Interspecific variation in the limb long bones among modern rhinoceroses—extent and drivers
Source: PeerJ. 2019 Sep 26;7:e7647. doi: 10.7717/peerj.7647 (PMC6766374; doi:10.7717/peerj.7647)
Supplement: Supplemental Information 9 [file peerj-07-7647-s009.zip › Femur/Rhinoceros_unicornis_1884_1_22_1_2_Femur_miroir.pts]

Version 1.0
639
S0000        -8.6217606   17.103613    -16.686435  
S0001        -5.16073     23.551143    -13.544643  
S0002        -3.9037586   22.523035    -13.676756  
S0003        -4.4348846   17.75696     -8.279834   
S0004        -6.7220139   21.076602    -9.8755394  
S0005        -11.636139   11.740688    -10.565948  
S0006        0.80158386   16.14993     -16.316739  
S0007        0.66061778   19.657854    -16.355139  
S0008        6.9938713    16.609341    -7.8102425  
S0009        4.70112      8.5512222    -1.1703011  
S0010        -11.687379   7.9482613    -0.32789955 
S0011        -9.865686    2.3523495    7.2358337   
S0012        9.8764481    -10.183582   19.098001   
S0013        3.0671576    -7.1194275   22.109056   
S0014        -0.42581635  -7.6303848   22.389697   
S0015        -6.4723251   -11.467173   22.235306   
S0016        -2.8711817   -14.355653   11.970834   
S0017        0.038814497  -15.464186   13.404288   
S0018        2.4513973    -12.759715   8.3566414   
S0019        4.8053474    -17.540221   21.390657   
S0020        1.756311     -16.649248   20.821115   
S0021        0.14394283   -17.666747   22.345827   
S0022        -0.10087795  -15.665111   23.077747   
S0023        -3.6375626   -15.017984   23.607291   
S0024        -1.9939508   -16.890376   21.024338   
S0025        0.61608315   -14.767589   23.359575   
S0026        2.4735119    -14.532474   22.219275   
S0027        -3.9251331   22.643419    -13.362997  
S0028        -3.9754555   22.723503    -13.044539  
S0029        -4.0651604   22.755208    -12.742673  
S0030        -4.1827274   22.74333     -12.467674  
S0031        -4.3196594   22.693823    -12.218611  
S0032        -4.4392178   22.625879    -11.965729  
S0033        -4.5358849   22.540227    -11.698792  
S0034        -4.6118118   22.431583    -11.42116   
S0035        -4.7010727   22.285805    -11.159542  
S0036        -4.7638195   22.229431    -11.009186  
S0037        -4.8517319   22.158154    -10.851414  
S0038        -4.9842159   22.067252    -10.695899  
S0039        -5.1611511   21.956635    -10.542236  
S0040        -5.382148    21.826276    -10.389482  
S0041        -5.6355061   21.689085    -10.1993    
S0042        -5.9378494   21.522852    -10.021129  
S0043        -6.2921329   21.320715    -9.8831573  
S0044        -7.048642    20.98515     -9.8084183  
S0045        -7.3908249   20.873471    -9.769445   
S0046        -7.7342201   20.721333    -9.8238312  
S0047        -8.0699074   20.534535    -9.9322701  
S0048        -8.4162773   20.329018    -10.055523  
S0049        -8.6867378   20.03597     -10.33327   
S0050        -8.9923241   19.74053     -10.586024  
S0051        -9.3741043   19.469133    -10.790316  
S0052        -9.8514214   19.241791    -10.938371  
S0053        -10.092849   18.741972    -10.920601  
S0054        -10.338232   18.280251    -10.881901  
S0055        -10.580303   17.853923    -10.802192  
S0056        -10.795014   17.441669    -10.724871  
S0057        -10.981729   17.041644    -10.66361   
S0058        -11.141492   16.65394     -10.630959  
S0059        -11.286341   16.291602    -10.562159  
S0060        -11.404504   15.941776    -10.528999  
S0061        -11.502868   15.611797    -10.488258  
S0062        -11.646802   15.221646    -10.427256  
S0063        -11.766016   14.84348     -10.270012  
S0064        -11.85088    14.426952    -10.258271  
S0065        -11.896414   14.023126    -10.188416  
S0066        -11.910416   13.612001    -10.104872  
S0067        -11.905585   13.164948    -10.088031  
S0068        -11.898073   12.671146    -10.112234  
S0069        -11.854778   12.148923    -10.270157  
S0070        -11.508998   11.387256    -10.903687  
S0071        -11.156609   11.366184    -11.3496    
S0072        -10.826974   11.487598    -11.736875  
S0073        -10.529148   11.632874    -12.096289  
S0074        -10.234599   11.826894    -12.445558  
S0075        -9.9407486   12.115579    -12.76367   
S0076        -9.6318268   12.437142    -13.095573  
S0077        -9.3050873   12.800336    -13.446228  
S0078        -8.9598526   13.161035    -13.875131  
S0079        -8.6496689   13.549911    -14.187306  
S0080        -8.3435234   13.903831    -14.512656  
S0081        -8.0430595   14.264941    -14.809093  
S0082        -7.7484344   14.614981    -15.092905  
S0083        -7.4609955   14.921117    -15.398595  
S0084        -7.1772446   15.237508    -15.684344  
S0085        -6.8957504   15.557693    -15.964969  
S0086        -6.6205032   15.92473     -16.150317  
S0087        -6.3582008   16.280666    -16.27478   
S0088        -5.959103    16.844519    -16.423369  
S0089        -5.5865665   17.368765    -16.563229  
S0090        -5.2549801   17.864474    -16.62655   
S0091        -4.9612869   18.327113    -16.634145  
S0092        -4.7185902   18.753369    -16.550774  
S0093        -4.4849289   19.143909    -16.490993  
S0094        -4.2904839   19.499988    -16.369261  
S0095        -4.1218445   19.83429     -16.224843  
S0096        -3.9942642   20.135582    -16.017038  
S0097        -3.8644665   20.483893    -15.770203  
S0098        -3.7539185   20.833611    -15.546376  
S0099        -3.6550987   21.182539    -15.331506  
S0100        -3.6113583   21.470358    -15.074719  
S0101        -3.6487122   21.685582    -14.780118  
S0102        -3.7154217   21.892876    -14.495152  
S0103        -3.7953365   22.100626    -14.21929   
S0104        -3.8520275   22.320567    -13.952512  
S0105        0.61116929   19.230428    -16.506735  
S0106        0.61773844   18.820006    -16.672794  
S0107        0.68482404   18.417754    -16.84072   
S0108        0.83709488   18.018744    -16.970824  
S0109        1.0393278    17.636084    -17.123869  
S0110        1.3074901    17.265005    -17.273157  
S0111        1.617128     16.895865    -17.447508  
S0112        2.0304686    16.556583    -17.576076  
S0113        2.4836514    16.216617    -17.730167  
S0114        2.8264332    15.828436    -17.763179  
S0115        3.201252     15.49274     -17.757275  
S0116        3.5815777    15.181319    -17.738274  
S0117        3.9617668    14.876062    -17.716444  
S0118        4.369355     14.615587    -17.660809  
S0119        4.7978134    14.39178     -17.577815  
S0120        5.2453861    14.20097     -17.469157  
S0121        5.7186867    14.075101    -17.325522  
S0122        6.2059326    13.974609    -17.163197  
S0123        6.710154     13.920456    -16.948895  
S0124        7.191523     13.930603    -16.716217  
S0125        7.6639839    13.917538    -16.47411   
S0126        8.1166687    13.994444    -16.209129  
S0127        8.5515182    14.128438    -15.925238  
S0128        8.9757278    14.299802    -15.620416  
S0129        9.3766106    14.541241    -15.29684   
S0130        9.7380775    14.87607     -14.969009  
S0131        10.100824    15.22493     -14.613046  
S0132        10.443993    15.638568    -14.25627   
S0133        10.711179    16.080849    -13.933307  
S0134        10.861292    16.570157    -13.676387  
S0135        10.952828    17.045367    -13.436626  
S0136        10.935745    17.528856    -13.261482  
S0137        10.957177    17.97803     -13.013071  
S0138        10.881741    18.44725     -12.813721  
S0139        10.76516     18.947939    -12.596292  
S0140        10.487606    19.388507    -12.535376  
S0141        10.627894    19.605165    -12.843613  
S0142        10.676224    19.796613    -13.158563  
S0143        10.673917    20.018571    -13.414407  
S0144        10.617631    20.266231    -13.619106  
S0145        10.499046    20.528273    -13.783853  
S0146        10.326488    20.814258    -13.896545  
S0147        10.082884    21.103426    -13.979515  
S0148        9.7472305    21.377777    -14.070572  
S0149        9.3853065    21.70381     -14.064627  
S0150        9.0026566    21.896536    -13.816185  
S0151        8.7571327    22.077611    -13.455205  
S0152        8.5262924    22.173235    -13.141258  
S0153        8.401503     22.223581    -12.806526  
S0154        8.2902237    22.19418     -12.501064  
S0155        8.2308655    22.100424    -12.201202  
S0156        8.2247467    21.943425    -11.905999  
S0157        8.2319084    21.701875    -11.629075  
S0158        8.3425598    21.424258    -11.338627  
S0159        8.0721901    21.545442    -11.177025  
S0160        7.7641449    21.633037    -11.038239  
S0161        7.428949     21.674925    -10.944252  
S0162        7.1031487    21.716623    -10.852255  
S0163        6.7764595    21.751268    -10.766212  
S0164        6.4425545    21.762877    -10.704389  
S0165        6.1061626    21.774677    -10.637925  
S0166        5.7602245    21.747916    -10.615025  
S0167        5.4158516    21.780356    -10.511414  
S0168        4.8919235    21.749924    -10.378124  
S0169        4.4100887    21.697426    -10.376622  
S0170        3.9852684    21.637701    -10.492666  
S0171        3.5748386    21.667987    -10.566203  
S0172        3.2052418    21.706363    -10.732998  
S0173        2.8868837    21.744058    -11.001009  
S0174        2.6158554    21.78976     -11.348809  
S0175        2.3635143    21.889874    -11.743084  
S0176        2.1704489    21.977376    -12.229792  
S0177        1.8773592    21.914919    -12.802303  
S0178        1.6170557    21.800487    -13.34164   
S0179        1.3755642    21.661665    -13.850418  
S0180        1.16107      21.482707    -14.336034  
S0181        0.97487211   21.260736    -14.804028  
S0182        0.85115499   20.929617    -15.229066  
S0183        0.79958382   20.473466    -15.568477  
S0184        0.70386114   20.110774    -15.980377  
S0185        6.9085747    16.201094    -7.5388405  
S0186        6.8544548    15.799937    -7.2767632  
S0187        6.83703      15.403506    -7.0274315  
S0188        6.8074921    15.014714    -6.7938736  
S0189        6.7592094    14.633943    -6.5760666  
S0190        6.7385651    14.249243    -6.3809917  
S0191        6.5978645    13.899901    -6.1841248  
S0192        6.4530899    13.562901    -5.9972233  
S0193        6.3295525    13.224507    -5.8310719  
S0194        6.2217209    12.903966    -5.5024891  
S0195        6.1577309    12.568123    -5.195303   
S0196        6.0387104    12.270381    -4.8861576  
S0197        5.9229359    11.979984    -4.5905891  
S0198        5.8334492    11.683231    -4.3107632  
S0199        5.7313442    11.403401    -4.039613   
S0200        5.6616539    11.1103      -3.7871529  
S0201        5.5810848    10.832471    -3.5447659  
S0202        5.4885044    10.574247    -3.3071121  
S0203        5.4767498    10.368321    -3.0379419  
S0204        5.4142059    10.17841     -2.7633986  
S0205        5.3126682    9.9838661    -2.498118   
S0206        5.2471733    9.7618935    -2.2543491  
S0207        5.2057972    9.5244736    -2.0224781  
S0208        5.0779556    9.2988319    -1.7926918  
S0209        4.9355106    9.0677177    -1.5727536  
S0210        4.8223755    8.8164253    -1.3657693  
S0211        -11.649779   8.0259636    -0.63590879 
S0212        -11.65772    8.1419426    -0.91833363 
S0213        -11.697342   8.3014877    -1.1904056  
S0214        -11.754826   8.3676605    -1.4615185  
S0215        -11.834269   8.3461456    -1.7234335  
S0216        -11.937969   8.2743378    -1.9746321  
S0217        -12.066805   8.1680656    -2.2179741  
S0218        -12.226758   8.0489731    -2.463637   
S0219        -12.411123   7.8680328    -2.6986774  
S0220        -12.561743   7.6654579    -3.0576107  
S0221        -12.742685   7.5765038    -3.3882877  
S0222        -12.906931   7.5254616    -3.6821087  
S0223        -13.041425   7.4583656    -3.9331387  
S0224        -13.141885   7.2771301    -4.0721222  
S0225        -13.20609    6.9312119    -3.9859116  
S0226        -13.243622   6.5519333    -3.8072102  
S0227        -13.261174   6.1273746    -3.588472   
S0228        -13.255797   5.6230198    -3.2712257  
S0229        -13.28609    5.1044369    -2.9434259  
S0230        -13.269221   4.6383259    -2.5360798  
S0231        -13.269911   4.1562061    -2.1765991  
S0232        -13.31189    3.6483665    -1.8553244  
S0233        -13.302235   3.20257      -1.4337037  
S0234        -13.268663   2.7895012    -0.96309099 
S0235        -13.206512   2.4162874    -0.44250307 
S0236        -13.137057   2.0583605    0.10587305  
S0237        -13.052814   1.7218494    0.69022908  
S0238        -13.029457   1.5676192    1.0906924   
S0239        -12.992802   1.4170099    1.4954916   
S0240        -12.928525   1.2974954    1.9154585   
S0241        -12.867863   1.1681922    2.3417673   
S0242        -12.796941   1.0473235    2.7858759   
S0243        -12.662551   1.0038445    3.2537647   
S0244        -12.502707   0.98839111   3.7356995   
S0245        -12.319302   0.999016     4.2315815   
S0246        -12.111452   1.0383895    4.7407009   
S0247        -11.943495   1.0728868    5.0980755   
S0248        -11.764119   1.1147285    5.4432396   
S0249        -11.547869   1.2204931    5.7501961   
S0250        -11.315489   1.3438514    6.03904     
S0251        -11.089603   1.4424248    6.3535416   
S0252        -10.806758   1.6410522    6.5868103   
S0253        -10.516815   1.8434343    6.8282913   
S0254        -10.213723   2.0693268    7.0924553   
S0255        -11.218277   11.808192    -10.362456  
S0256        -10.761195   11.888001    -10.154812  
S0257        -10.322161   11.922705    -9.9031631  
S0258        -9.9384636   11.848428    -9.5618744  
S0259        -9.4858887   11.859199    -9.2668533  
S0260        -9.0623817   11.798122    -8.9036423  
S0261        -8.695726    11.626934    -8.4608772  
S0262        -8.3155296   11.451929    -7.9978691  
S0263        -7.9377045   11.245503    -7.4960243  
S0264        -7.6390404   11.006697    -7.0308434  
S0265        -7.333564    10.748227    -6.5481247  
S0266        -7.0358032   10.455489    -6.0455612  
S0267        -6.7436485   10.130454    -5.5223679  
S0268        -6.4816887   9.7503654    -4.9815956  
S0269        -6.2234943   9.3398666    -4.4208775  
S0270        -5.9715984   8.8966408    -3.8395588  
S0271        -5.7364323   8.4108849    -3.2406776  
S0272        -5.5126522   7.8875076    -2.6231903  
S0273        -5.3226513   7.4249046    -2.1421679  
S0274        -5.1501106   6.9297523    -1.6624214  
S0275        -4.9759785   6.4202034    -1.174391   
S0276        -4.8043949   5.892194     -0.68002782 
S0277        -4.6381554   5.3432266    -0.18089368 
S0278        -4.4749622   4.7753098    0.32444036  
S0279        -4.3186302   4.1851967    0.83335104  
S0280        -4.1684692   3.5735088    1.345876    
S0281        -4.0168125   2.9466776    1.8683943   
S0282        -3.8971096   2.3460762    2.3536036   
S0283        -3.7921547   1.7475954    2.8129314   
S0284        -3.6959145   1.1563228    3.2522259   
S0285        -3.613715    0.56747999   3.6673885   
S0286        -3.5387745   -0.013426325 4.0638222   
S0287        -3.4555927   -0.57218766  4.4539551   
S0288        -3.3805435   -1.1233281   4.8246677   
S0289        -3.3208271   -1.6745302   5.1693966   
S0290        -3.2579475   -2.2073017   5.504174    
S0291        -3.1912655   -2.8453671   5.9134125   
S0292        -3.0933546   -3.4398933   6.3511639   
S0293        -3.0183577   -4.0438713   6.7664207   
S0294        -2.925901    -4.6236046   7.1969429   
S0295        -2.8643301   -5.2159313   7.597718    
S0296        -2.8131578   -5.8043652   7.9876671   
S0297        -2.7543148   -6.37659     8.3839508   
S0298        -2.7047138   -6.9444595   8.7705765   
S0299        -2.6582264   -7.5035355   9.1535294   
S0300        -2.6281145   -7.9324425   9.4350494   
S0301        -2.6007465   -8.3529678   9.7047264   
S0302        -2.5667757   -8.7585686   9.971682    
S0303        -2.5416109   -9.1605774   10.22057    
S0304        -2.5228554   -9.5572319   10.453793   
S0305        -2.5123995   -9.9497055   10.669518   
S0306        -2.505694    -10.335022   10.8722     
S0307        -2.5086901   -10.716808   11.056021   
S0308        -2.5058382   -11.086204   11.236206   
S0309        -2.5132416   -11.388316   11.374203   
S0310        -2.5060446   -11.692565   11.519511   
S0311        -2.5001596   -12.007986   11.658768   
S0312        -2.5109877   -12.344035   11.776995   
S0313        -2.537549    -12.701485   11.876496   
S0314        -2.5640226   -13.079256   11.983647   
S0315        -2.6310497   -13.490369   12.041132   
S0316        -2.7314808   -13.924393   12.049458   
S0317        0.72319293   15.89128     -15.907716  
S0318        0.62930923   15.66228     -15.483905  
S0319        0.53039865   15.475908    -15.04028   
S0320        0.42946334   15.301849    -14.594467  
S0321        0.31970904   15.104903    -14.165025  
S0322        0.20297582   14.909367    -13.738481  
S0323        0.081610191  14.730385    -13.306281  
S0324        -0.054045218 14.52103     -12.894176  
S0325        -0.20068343  14.286415    -12.500817  
S0326        -0.36961899  14.001016    -12.005794  
S0327        -0.5289959   13.720644    -11.497031  
S0328        -0.67899203  13.408163    -10.998957  
S0329        -0.8159894   13.054524    -10.520095  
S0330        -0.94244585  12.691061    -10.038241  
S0331        -1.0590073   12.313877    -9.5557281  
S0332        -1.1669042   11.932041    -9.0651688  
S0333        -1.2650391   11.550694    -8.5624962  
S0334        -1.3518639   11.141792    -8.069519   
S0335        -1.3617158   10.772989    -7.6250687  
S0336        -1.3647908   10.364926    -7.1649101  
S0337        -1.3606129   9.9117256    -6.69617    
S0338        -1.3483637   9.4353546    -6.1998013  
S0339        -1.3283121   8.9233513    -5.6874081  
S0340        -1.3004402   8.3729668    -5.162286   
S0341        -1.2648143   7.8083801    -4.5993587  
S0342        -1.2213739   7.2223122    -4.0054779  
S0343        -1.1702904   6.5949623    -3.4015968  
S0344        -1.0995612   6.0477333    -2.875688   
S0345        -1.0323627   5.5352211    -2.3491352  
S0346        -0.96980219  5.0000851    -1.8812542  
S0347        -0.91074352  4.499173     -1.413115   
S0348        -0.85552521  4.0103832    -0.96756392 
S0349        -0.80405264  3.5402145    -0.53796034 
S0350        -0.75631418  3.0871696    -0.12588438 
S0351        -0.71235838  2.6546154    0.27211368  
S0352        -0.67262573  2.2532686    0.66732445  
S0353        -0.62515769  1.6497673    1.2095655   
S0354        -0.56886945  1.0463404    1.6981604   
S0355        -0.50528646  0.47151566   2.1633377   
S0356        -0.4319519   -0.089129388 2.5877163   
S0357        -0.35472512  -0.60624261  3.0072121   
S0358        -0.26692646  -1.1120649   3.3810482   
S0359        -0.17488308  -1.5804342   3.7442604   
S0360        -0.076680899 -2.0202738   4.0863167   
S0361        0.029362416  -2.4373865   4.3985859   
S0362        0.19936635   -3.0897902   4.8473694   
S0363        0.35195849   -3.7272957   5.2649513   
S0364        0.48599062   -4.3459583   5.6583107   
S0365        0.60081429   -4.9431499   6.0319595   
S0366        0.70136733   -5.5372692   6.3542126   
S0367        0.77626839   -6.0861805   6.6976097   
S0368        0.83452549   -6.6238747   7.0036972   
S0369        0.87707891   -7.150666    7.2716141   
S0370        0.89860983   -7.6516228   7.5275513   
S0371        0.936339     -8.3899292   7.8170616   
S0372        1.0105563    -9.091729    8.0393295   
S0373        1.1177036    -9.7501541   8.2031158   
S0374        1.2513522    -10.348615   8.3827606   
S0375        1.4232143    -10.916142   8.4663094   
S0376        1.6271839    -11.440027   8.4916023   
S0377        1.8667393    -11.920353   8.5003685   
S0378        2.1443573    -12.362401   8.4676262   
S0379        -2.6480497   -14.445157   11.955957   
S0380        -2.371858    -14.577963   12.09537    
S0381        -2.1002851   -14.70594    12.260587   
S0382        -1.8363771   -14.827267   12.455289   
S0383        -1.5769879   -14.942014   12.692361   
S0384        -1.2832047   -15.05695    12.970407   
S0385        -0.84472475  -15.194238   13.133691   
S0386        -0.34131327  -15.343222   13.479915   
S0387        0.53445973   -15.390146   13.236925   
S0388        0.71480088   -15.28306    12.802034   
S0389        0.89023314   -15.176663   12.421462   
S0390        1.0151984    -15.065836   12.050718   
S0391        1.0963081    -14.945659   11.687949   
S0392        1.1651627    -14.805984   11.335089   
S0393        1.207671     -14.648657   10.983012   
S0394        1.2231675    -14.474585   10.629501   
S0395        1.2334723    -14.284599   10.277078   
S0396        1.3014498    -14.127368   9.8858276   
S0397        1.3544153    -13.970461   9.5226204   
S0398        1.4602144    -13.806561   9.2155846   
S0399        1.5969275    -13.63801    8.9662857   
S0400        1.7604008    -13.46682    8.7802429   
S0401        1.9213217    -13.295613   8.6274414   
S0402        2.0787823    -13.121188   8.4924202   
S0403        2.2393677    -12.936319   8.3650826   
S0404        2.6859159    -12.440733   8.5687431   
S0405        3.0397945    -12.3892     9.0975952   
S0406        3.3686104    -12.469694   9.5220345   
S0407        3.6564556    -12.472287   9.8691139   
S0408        3.939315     -12.557332   10.199855   
S0409        4.2158302    -12.684205   10.518319   
S0410        4.5004349    -12.816328   10.849909   
S0411        4.7718952    -13.072116   11.141595   
S0412        5.0182751    -13.419142   11.391241   
S0413        5.325164     -13.705586   11.417873   
S0414        5.5572792    -14.057779   11.428139   
S0415        5.6911991    -14.424509   11.438313   
S0416        5.7329197    -14.775568   11.472608   
S0417        5.730785     -15.101299   11.562538   
S0418        5.7265079    -15.409113   11.720795   
S0419        5.7409733    -15.705849   11.944518   
S0420        5.7293156    -15.994035   12.213551   
S0421        5.7214737    -16.266098   12.529934   
S0422        5.7199715    -16.531921   12.830273   
S0423        5.6735596    -16.805457   13.14541    
S0424        5.5887924    -17.074423   13.469328   
S0425        5.4815685    -17.336137   13.803249   
S0426        5.3779881    -17.594827   14.154945   
S0427        5.3119045    -17.854866   14.535309   
S0428        5.2986423    -18.113506   14.947971   
S0429        5.3221951    -18.363844   15.386247   
S0430        5.3529202    -18.605289   15.841904   
S0431        5.2896832    -18.609599   16.415778   
S0432        5.2461636    -18.575887   17.002274   
S0433        5.2188969    -18.499855   17.597855   
S0434        5.1701248    -18.405035   18.203735   
S0435        5.100634     -18.29061    18.819417   
S0436        5.0139538    -18.148576   19.440791   
S0437        4.9649582    -17.965207   20.080829   
S0438        4.96287      -17.857129   20.821802   
S0439        4.2458347    -17.166644   21.742499   
S0440        3.7688679    -16.600449   21.708302   
S0441        3.3546436    -16.230724   21.656458   
S0442        2.9435076    -16.081709   21.749258   
S0443        2.5906202    -16.014883   21.752742   
S0444        2.3023523    -16.035258   21.652615   
S0445        2.0760525    -16.162595   21.478763   
S0446        1.8906044    -16.343002   21.162674   
S0447        1.7859766    -16.466508   21.037987   
S0448        1.7156244    -16.3082     21.188603   
S0449        1.6117178    -16.249472   21.347514   
S0450        1.4750861    -16.279668   21.5177     
S0451        1.2892272    -16.391284   21.677652   
S0452        1.0769856    -16.588995   21.860983   
S0453        0.86615305   -16.891629   22.122124   
S0454        0.56338501   -17.278224   22.312512   
S0455        -0.14315869  -18.09787    22.045071   
S0456        -0.39485826  -18.45692    21.681122   
S0457        -0.66111135  -18.804529   21.375497   
S0458        -0.90116367  -19.093056   21.030441   
S0459        -1.0852071   -19.321706   20.646268   
S0460        -1.2551813   -19.503677   20.255582   
S0461        -1.4086777   -19.634235   19.852843   
S0462        -1.5732187   -19.729518   19.449977   
S0463        -1.7393747   -19.806238   19.04505    
S0464        -2.0361336   -19.766219   18.53808    
S0465        -2.3020452   -19.676917   18.037793   
S0466        -2.5655931   -19.550818   17.556824   
S0467        -2.80711     -19.371771   17.084692   
S0468        -3.0285521   -19.140598   16.622008   
S0469        -3.2277863   -18.857169   16.167798   
S0470        -3.3858845   -18.521869   15.716895   
S0471        -3.5329765   -18.136433   15.278029   
S0472        -3.6308941   -17.701468   14.84261    
S0473        -3.7024452   -17.337178   14.431297   
S0474        -3.7524452   -16.970609   14.047209   
S0475        -3.7667316   -16.602483   13.688019   
S0476        -3.7482452   -16.232146   13.352229   
S0477        -3.7163628   -15.855992   13.033362   
S0478        -3.5727234   -15.48302    12.733698   
S0479        -3.4050121   -15.103313   12.445236   
S0480        -3.2054707   -14.708223   12.138054   
S0481        3.3309288    -6.952626    21.889784   
S0482        3.6110477    -6.8130836   21.692802   
S0483        3.919215     -6.6934052   21.541139   
S0484        4.2560493    -6.5913185   21.467305   
S0485        4.6018215    -6.5197662   21.420152   
S0486        4.9601616    -6.4769447   21.381303   
S0487        5.3373116    -6.4579384   21.367744   
S0488        5.727692     -6.469165    21.425127   
S0489        6.1365307    -6.5044876   21.497115   
S0490        6.4990761    -6.6037613   21.609091   
S0491        6.8457321    -6.7162529   21.714938   
S0492        7.1431023    -6.8597664   21.864268   
S0493        7.3958046    -7.0266876   22.036522   
S0494        7.6008354    -7.2158028   22.230626   
S0495        7.7792488    -7.4221977   22.43232    
S0496        7.9078011    -7.6499046   22.659424   
S0497        8.0600044    -7.8913124   22.868199   
S0498        8.2086418    -8.1540672   23.073399   
S0499        8.3639282    -8.4148476   23.286334   
S0500        8.4953835    -8.690567    23.47966    
S0501        8.626226     -8.9808975   23.6319     
S0502        8.7399384    -9.2861092   23.758653   
S0503        8.8395325    -9.6061127   23.857489   
S0504        8.9558624    -9.9465439   23.878311   
S0505        9.0501266    -10.304575   23.87816    
S0506        9.0795464    -10.66273    23.942827   
S0507        9.1006302    -11.031586   23.975401   
S0508        9.0723763    -11.427881   23.937743   
S0509        9.0614349    -11.840257   23.805429   
S0510        9.0571518    -12.237267   23.628409   
S0511        9.0212112    -12.621214   23.463873   
S0512        8.9471542    -12.999255   23.315604   
S0513        8.8093719    -13.37674    23.204518   
S0514        8.6212608    -13.747464   23.112437   
S0515        8.4274391    -14.114902   22.99971    
S0516        8.1749023    -14.469402   22.912759   
S0517        7.8858246    -14.782919   22.77209    
S0518        7.6113594    -15.065871   22.638409   
S0519        7.3173676    -15.29111    22.541983   
S0520        7.0241074    -15.49077    22.464925   
S0521        6.7083107    -15.621666   22.429715   
S0522        6.3796986    -15.697975   22.426021   
S0523        6.0375305    -15.715872   22.449638   
S0524        5.6934986    -15.711659   22.515944   
S0525        5.3279449    -15.624982   22.590341   
S0526        4.9210598    -15.761105   22.686504   
S0527        4.5006516    -15.845538   22.74827    
S0528        4.1263435    -15.809042   22.71357    
S0529        3.8134853    -15.692575   22.641014   
S0530        3.5745987    -15.496335   22.530501   
S0531        3.2963581    -15.314401   22.462352   
S0532        3.0197256    -15.095374   22.387535   
S0533        2.7519768    -14.831017   22.300175   
S0534        2.4824732    -14.251959   22.34348    
S0535        2.476823     -13.973495   22.495224   
S0536        2.4606077    -13.691609   22.66888    
S0537        2.4183828    -13.407756   22.86895    
S0538        2.4216536    -13.097127   23.05522    
S0539        2.4198961    -12.777617   23.256268   
S0540        2.4345907    -12.445564   23.464667   
S0541        2.4701214    -12.105026   23.685165   
S0542        2.4474516    -11.747221   23.916345   
S0543        2.4721109    -11.366355   24.209016   
S0544        2.4829624    -10.989131   24.447853   
S0545        2.5694197    -10.633265   24.623215   
S0546        2.6541515    -10.283495   24.734502   
S0547        2.7238903    -9.9370125   24.785625   
S0548        2.8138319    -9.5996284   24.772368   
S0549        2.8390537    -9.2574463   24.710896   
S0550        2.8278135    -8.9174011   24.594455   
S0551        2.8651613    -8.5905731   24.409924   
S0552        2.8553009    -8.4256737   24.211937   
S0553        2.8359945    -8.2570366   24.002351   
S0554        2.8353035    -8.0863243   23.779353   
S0555        2.8248812    -7.9274025   23.539302   
S0556        2.8189259    -7.7786156   23.278513   
S0557        2.8218975    -7.6367958   22.993417   
S0558        2.8382465    -7.4957825   22.681168   
S0559        2.9278545    -7.3157722   22.382314   
S0560        -0.32310305  -7.7492676   22.57693    
S0561        -0.21682208  -7.8802551   22.757248   
S0562        -0.15591505  -8.0239876   22.938863   
S0563        -0.11341509  -8.1740204   23.11423    
S0564        -0.10602466  -8.3295425   23.285547   
S0565        -0.10156126  -8.4954605   23.45004    
S0566        -0.065402085 -8.6754593   23.604155   
S0567        -0.02447834  -8.8652557   23.750139   
S0568        0.03341108   -9.0574997   23.88269    
S0569        0.10089254   -9.2809258   23.89603    
S0570        0.16594632   -9.5144028   23.903455   
S0571        0.23506045   -9.7563782   23.902969   
S0572        0.29168267   -10.00685    23.903564   
S0573        0.3212115    -10.266685   23.918263   
S0574        0.33982434   -10.53869    23.942551   
S0575        0.38288193   -10.822673   23.951253   
S0576        0.5333282    -11.088503   23.861433   
S0577        0.5918273    -11.384574   23.846837   
S0578        0.65478868   -11.77382    23.779688   
S0579        0.73313951   -12.145592   23.691154   
S0580        0.76345649   -12.523497   23.618948   
S0581        0.82381382   -12.893001   23.552605   
S0582        0.84522371   -13.267444   23.499126   
S0583        0.80269117   -13.643466   23.451335   
S0584        0.73941536   -14.016814   23.412329   
S0585        0.69277329   -14.391922   23.383099   
S0586        0.54877868   -15.011319   23.335631   
S0587        0.43835516   -15.191754   23.350725   
S0588        0.30716476   -15.321344   23.405197   
S0589        0.16122464   -15.433496   23.514729   
S0590        -0.036475784 -15.445139   23.645782   
S0591        -0.25983961  -15.407103   23.817033   
S0592        -0.50769839  -15.370995   24.059477   
S0593        -0.79075794  -15.264938   24.335785   
S0594        -1.1057909   -15.079567   24.63582    
S0595        -1.4590505   -14.942194   24.827155   
S0596        -1.7963434   -14.79218    24.997046   
S0597        -2.111735    -14.609392   25.13698    
S0598        -2.4112312   -14.425317   25.262958   
S0599        -2.7023159   -14.247662   25.377853   
S0600        -2.9760025   -14.050487   25.470866   
S0601        -3.2404034   -13.844772   25.54964    
S0602        -3.4670311   -13.602176   25.594011   
S0603        -3.6556152   -13.341374   25.603821   
S0604        -3.6274574   -13.14017    25.770898   
S0605        -3.6212952   -12.902721   25.901685   
S0606        -3.655368    -12.638799   26.012198   
S0607        -3.6462109   -12.333287   26.115848   
S0608        -3.6926601   -12.007362   26.210321   
S0609        -3.8520741   -11.670304   26.276129   
S0610        -4.0375309   -11.306906   26.330139   
S0611        -4.2180267   -10.908356   26.376755   
S0612        -4.4134163   -10.473867   26.404138   
S0613        -4.5084652   -10.329304   26.088843   
S0614        -4.6567543   -10.183312   25.795456   
S0615        -4.8160389   -10.015543   25.524792   
S0616        -4.9447144   -9.8131119   25.26785    
S0617        -5.0420147   -9.5770828   25.022749   
S0618        -5.1203884   -9.3103821   24.790961   
S0619        -5.1503109   -9.0098495   24.568227   
S0620        -5.1537762   -8.679892    24.360213   
S0621        -5.1398022   -8.3212677   24.168124   
S0622        -5.1290092   -8.0452339   23.816161   
S0623        -5.117424    -7.7858795   23.473531   
S0624        -5.0397476   -7.5474617   23.144858   
S0625        -4.9796318   -7.3053391   22.824901   
S0626        -4.8390854   -7.0854271   22.517255   
S0627        -4.612616    -6.9031479   22.230563   
S0628        -4.3437847   -6.7447006   21.965186   
S0629        -4.0937023   -6.5383163   21.66949    
S0630        -3.7506477   -6.389669    21.411929   
S0631        -3.2600777   -6.1671707   21.3964     
S0632        -2.73673     -6.0950249   21.473413   
S0633        -2.2896112   -6.1669785   21.624246   
S0634        -1.917766    -6.3007629   21.775946   
S0635        -1.6471739   -6.5144287   21.944208   
S0636        -1.395315    -6.7534599   22.088861   
S0637        -1.0711859   -6.9922974   22.191565   
S0638        -0.70461226  -7.2663467   22.277316   
