# Supplementary material for: Interspecific variation in the limb long bones among modern rhinoceroses—extent and drivers
Source: PeerJ. 2019 Sep 26;7:e7647. doi: 10.7717/peerj.7647 (PMC6766374; doi:10.7717/peerj.7647)
Supplement: Supplemental Information 9 [file peerj-07-7647-s009.zip › Femur/Rhinoceros_unicornis_1885_734_Femur.pts]

Version 1.0
639
S0000         -19.974937    4.2392272     -99.899426   
S0001         -22.753963    2.9251644     -105.33034   
S0002         -21.711149    1.0903847     -105.61919   
S0003         -16.204693    2.0400882     -106.47899   
S0004         -19.086713    3.6991963     -106.63182   
S0005         -13.354777    6.2381351     -101.12652   
S0006         -19.790938    -3.3234766    -100.5104    
S0007         -22.049546    -3.1744257    -102.49884   
S0008         -14.216691    -8.5884684    -106.06358   
S0009         -5.2674258    -5.9621716    -105.90132   
S0010         -5.1838589    6.9782126     -106.40862   
S0011         2.1746719     6.1401349     -108.1333    
S0012         16.339445     -9.28092      -109.41856   
S0013         16.819991     -3.7252629    -112.34262   
S0014         17.3946       -0.69061704   -111.83329   
S0015         19.711565     4.206962      -109.0543    
S0016         15.96689      0.29015306    -101.8209    
S0017         16.163826     -2.069322     -101.61036   
S0018         12.087531     -4.6339339    -100.95938   
S0019         22.36855      -4.788132     -106.13921   
S0020         21.622517     -2.8343847    -106.53387   
S0021         22.988636     -0.94565667   -106.50401   
S0022         22.382216     -0.54123215   -107.66766   
S0023         21.905184     2.3586833     -108.14819   
S0024         21.445894     0.86576529    -105.84434   
S0025         22.058187     -1.2724417    -108.03466   
S0026         21.373434     -3.6966315    -108.10799   
S0027         -21.532395    1.0884339     -105.71051   
S0028         -21.370573    1.138651      -105.79999   
S0029         -21.232729    1.2037487     -105.90848   
S0030         -21.116643    1.3073936     -106.02116   
S0031         -21.024759    1.4495257     -106.13591   
S0032         -20.951459    1.6095077     -106.27213   
S0033         -20.903971    1.8126383     -106.40522   
S0034         -20.879085    2.0489533     -106.54439   
S0035         -20.869548    2.2979601     -106.71444   
S0036         -20.811164    2.4068762     -106.80325   
S0037         -20.716057    2.5200236     -106.87551   
S0038         -20.586016    2.6436061     -106.92431   
S0039         -20.417235    2.7718672     -106.96133   
S0040         -20.214155    2.9195601     -106.96743   
S0041         -19.972486    3.083308      -106.95293   
S0042         -19.685078    3.2656455     -106.92894   
S0043         -19.36478     3.4796849     -106.8611    
S0044         -19.058251    4.0298611     -106.52217   
S0045         -19.00933     4.343102      -106.40969   
S0046         -18.931603    4.6978635     -106.32346   
S0047         -18.881001    4.9396393     -106.1371    
S0048         -18.829662    5.0764024     -105.88873   
S0049         -18.757637    5.2249861     -105.64174   
S0050         -18.669255    5.41053       -105.40312   
S0051         -18.568305    5.6078076     -105.16562   
S0052         -18.452514    5.7939458     -104.93258   
S0053         -18.168544    5.9674788     -104.72391   
S0054         -17.87104     6.1193103     -104.50754   
S0055         -17.567604    6.2665534     -104.29753   
S0056         -17.294488    6.4624429     -104.13984   
S0057         -17.056613    6.7030227     -104.0363    
S0058         -16.801237    6.9156432     -103.929     
S0059         -16.46233     6.9312209     -103.6183    
S0060         -16.176593    7.010566      -103.37112   
S0061         -15.88948     7.1623749     -103.24547   
S0062         -15.422642    7.3291534     -102.92963   
S0063         -15.009413    7.4093568     -102.60507   
S0064         -14.645133    7.421127      -102.30195   
S0065         -14.320302    7.3901927     -102.05514   
S0066         -14.055923    7.2781026     -101.80884   
S0067         -13.815234    7.1312666     -101.6259    
S0068         -13.516721    6.9468778     -101.49777   
S0069         -13.247603    6.6205555     -101.28966   
S0070         -13.522035    6.0098588     -100.71574   
S0071         -13.672805    5.700441      -100.32559   
S0072         -14.038438    5.5044681     -100.08573   
S0073         -14.450771    5.3632689     -99.942551   
S0074         -14.834799    5.1732647     -99.835062   
S0075         -15.223887    4.9470025     -99.774122   
S0076         -15.631177    4.6927622     -99.764404   
S0077         -16.068909    4.4277713     -99.819641   
S0078         -16.497488    4.0960565     -99.868736   
S0079         -16.881437    3.8302749     -99.861012   
S0080         -17.234234    3.5598347     -99.831781   
S0081         -17.578645    3.3151564     -99.824772   
S0082         -17.915727    3.099032      -99.848948   
S0083         -18.227218    2.8829336     -99.850111   
S0084         -18.53063     2.6947615     -99.882565   
S0085         -18.816277    2.5140724     -99.899731   
S0086         -19.093133    2.3710302     -99.981699   
S0087         -19.351672    2.2370137     -100.05412   
S0088         -19.638965    2.130138      -100.13407   
S0089         -19.903184    2.0314389     -100.28178   
S0090         -20.187705    1.9183928     -100.38262   
S0091         -20.485842    1.8081363     -100.51073   
S0092         -20.786796    1.7039454     -100.69316   
S0093         -21.069298    1.6104357     -100.95276   
S0094         -21.336977    1.5251268     -101.27365   
S0095         -21.564393    1.4597578     -101.66974   
S0096         -21.81057     1.3912857     -102.08836   
S0097         -21.986897    1.4641751     -102.58075   
S0098         -22.13196     1.5039173     -103.03627   
S0099         -22.204065    1.5379545     -103.46841   
S0100         -22.289565    1.4930539     -103.88223   
S0101         -22.247565    1.4942326     -104.26333   
S0102         -22.149961    1.4870901     -104.61191   
S0103         -22.091792    1.3370949     -104.98437   
S0104         -21.956506    1.1751734     -105.33379   
S0105         -22.022219    -3.3083937    -102.25451   
S0106         -21.992533    -3.4485635    -102.00563   
S0107         -21.959372    -3.5938135    -101.74861   
S0108         -21.917615    -3.7446913    -101.48198   
S0109         -21.841466    -3.9143413    -101.21972   
S0110         -21.758125    -4.0884674    -100.94681   
S0111         -21.654079    -4.2746758    -100.67187   
S0112         -21.53209     -4.4714803    -100.39342   
S0113         -21.379313    -4.6951678    -100.13335   
S0114         -21.12108     -4.8291284    -99.876404   
S0115         -20.859416    -4.9757642    -99.650955   
S0116         -20.594394    -5.1424152    -99.468155   
S0117         -20.335617    -5.3057086    -99.294691   
S0118         -20.077555    -5.4856688    -99.159975   
S0119         -19.822323    -5.6655538    -99.038734   
S0120         -19.567606    -5.8495343    -98.936596   
S0121         -19.314486    -6.0441905    -98.864193   
S0122         -19.064009    -6.2487686    -98.820791   
S0123         -18.786571    -6.5284514    -98.776989   
S0124         -18.539257    -6.8248492    -98.773975   
S0125         -18.313891    -7.1304506    -98.794155   
S0126         -18.111739    -7.4487799    -98.842773   
S0127         -17.927932    -7.7805167    -98.914547   
S0128         -17.766517    -8.1292945    -99.017668   
S0129         -17.637954    -8.4948522    -99.164572   
S0130         -17.551489    -8.870967     -99.361143   
S0131         -17.50048     -9.2533571    -99.595804   
S0132         -17.520127    -9.7005415    -99.912157   
S0133         -17.525077    -10.109694    -100.2314    
S0134         -17.563949    -10.455797    -100.58932   
S0135         -17.557162    -10.785028    -100.94065   
S0136         -17.597342    -11.045092    -101.33995   
S0137         -17.622018    -11.279323    -101.75918   
S0138         -17.704322    -11.431077    -102.22334   
S0139         -17.80862     -11.522062    -102.71454   
S0140         -17.91447     -11.574998    -103.2321    
S0141         -18.06451     -11.489406    -103.84972   
S0142         -18.267251    -11.377765    -104.342     
S0143         -18.500262    -11.268026    -104.68121   
S0144         -18.726807    -11.215416    -104.92152   
S0145         -18.969038    -11.175931    -105.01297   
S0146         -19.216743    -11.149909    -104.95797   
S0147         -19.460802    -11.153109    -104.79675   
S0148         -19.714787    -11.256973    -104.63232   
S0149         -20.003088    -11.443298    -104.39362   
S0150         -20.393424    -11.306794    -104.41961   
S0151         -20.712657    -11.148858    -104.45785   
S0152         -20.964532    -11.018076    -104.58405   
S0153         -21.145577    -10.868102    -104.72682   
S0154         -21.256239    -10.662611    -104.81211   
S0155         -21.290786    -10.452892    -104.9472    
S0156         -21.251216    -10.258424    -105.16932   
S0157         -21.157396    -10.106596    -105.49057   
S0158         -21.007409    -9.9552959    -105.83019   
S0159         -20.644944    -10.020654    -106.0131    
S0160         -20.323122    -9.9758142    -106.15879   
S0161         -20.062664    -9.8672622    -106.30392   
S0162         -19.861705    -9.6891129    -106.44201   
S0163         -19.716513    -9.4517052    -106.58705   
S0164         -19.622977    -9.1553617    -106.74719   
S0165         -19.579858    -8.7955803    -106.92945   
S0166         -19.603411    -8.348335     -107.07407   
S0167         -19.692984    -7.8256607    -107.15658   
S0168         -19.636327    -7.243908     -107.19363   
S0169         -19.62652     -6.7161345    -107.23668   
S0170         -19.675856    -6.2457126    -107.19739   
S0171         -19.76999     -5.8142573    -107.17804   
S0172         -19.920607    -5.4286027    -107.11726   
S0173         -20.128739    -5.1079464    -106.96798   
S0174         -20.388274    -4.8421752    -106.77052   
S0175         -20.700929    -4.6233657    -106.54131   
S0176         -21.080427    -4.4381523    -106.30011   
S0177         -21.318824    -4.215863     -105.96938   
S0178         -21.510985    -4.0281302    -105.59544   
S0179         -21.636646    -3.8867605    -105.17499   
S0180         -21.786549    -3.7151477    -104.79087   
S0181         -21.945717    -3.5377246    -104.40015   
S0182         -22.049944    -3.4013146    -103.96361   
S0183         -22.058194    -3.3206382    -103.48746   
S0184         -22.045689    -3.2482991    -103.00231   
S0185         -13.631036    -8.5812253    -106.02103   
S0186         -13.084819    -8.5328168    -105.97662   
S0187         -12.590541    -8.4355104    -105.93218   
S0188         -12.145705    -8.3181995    -105.88792   
S0189         -11.735598    -8.2228088    -105.83819   
S0190         -11.355473    -8.156479     -105.7769    
S0191         -11.012625    -8.0997735    -105.70361   
S0192         -10.71977     -8.0030966    -105.64119   
S0193         -10.463142    -7.9264683    -105.56087   
S0194         -10.259203    -7.8310436    -105.51339   
S0195         -10.0086      -7.8192562    -105.45094   
S0196         -9.7411168    -7.7114683    -105.42534   
S0197         -9.471826     -7.5168401    -105.40875   
S0198         -9.1508973    -7.4368131    -105.36279   
S0199         -8.7983024    -7.3798907    -105.31151   
S0200         -8.2611895    -7.5763237    -105.11657   
S0201         -7.8746498    -7.4489254    -105.05633   
S0202         -7.539587     -7.3400843    -105.11948   
S0203         -7.3779655    -7.2132975    -105.2937    
S0204         -7.1808821    -7.0853007    -105.42765   
S0205         -6.953671     -6.9606781    -105.52488   
S0206         -6.7224401    -6.8138403    -105.63181   
S0207         -6.4656156    -6.6668576    -105.7107    
S0208         -6.1752665    -6.5370578    -105.74841   
S0209         -5.9070146    -6.3284671    -105.84239   
S0210         -5.6023419    -6.1385286    -105.88799   
S0211         -5.6661654    7.0329523     -105.96436   
S0212         -6.1320972    7.1303076     -105.6329    
S0213         -6.4825314    7.2032791     -105.28439   
S0214         -6.8010312    7.2970045     -104.99582   
S0215         -7.0256555    7.3716074     -104.68422   
S0216         -7.0990705    7.4016291     -104.31583   
S0217         -6.858108     7.3439634     -103.92529   
S0218         -6.8073303    7.3706961     -103.56868   
S0219         -6.6162837    7.3574311     -103.15718   
S0220         -6.3014579    7.3331338     -102.82294   
S0221         -5.9020352    7.3071694     -102.61881   
S0222         -5.4839456    7.2895515     -102.54313   
S0223         -5.120064     7.2763151     -102.37129   
S0224         -4.7410432    7.2664773     -102.31018   
S0225         -4.3664482    7.2601497     -102.25842   
S0226         -3.9880031    7.2632748     -102.21066   
S0227         -3.6069801    7.2701973     -102.22422   
S0228         -3.2227701    7.2862607     -102.27279   
S0229         -2.8667307    7.3044634     -102.38105   
S0230         -2.49304      7.3357171     -102.45089   
S0231         -2.1080059    7.3577064     -102.52819   
S0232         -1.7109138    7.3681104     -102.61818   
S0233         -1.322601     7.3549485     -102.78454   
S0234         -0.89899622   7.3446149     -102.89586   
S0235         -0.43306313   7.3208672     -102.98706   
S0236         -0.020700181  7.2797143     -103.20498   
S0237         0.36791097    7.239126      -103.44988   
S0238         0.6361784     7.2900718     -103.74664   
S0239         0.91169521    7.3191744     -104.02773   
S0240         1.1709388     7.3279905     -104.31303   
S0241         1.4403854     7.323792      -104.57682   
S0242         1.6911507     7.2981751     -104.84764   
S0243         1.9168179     7.2491401     -105.13124   
S0244         2.1413432     7.1825165     -105.40539   
S0245         2.3723225     7.0933253     -105.66698   
S0246         2.5544322     6.9879735     -105.95563   
S0247         2.6244369     6.9348913     -106.21096   
S0248         2.5553432     6.8829876     -106.4993    
S0249         2.5534824     6.8140626     -106.75766   
S0250         2.5165829     6.7307168     -107.00774   
S0251         2.477951      6.6374123     -107.25083   
S0252         2.448567      6.5380013     -107.49547   
S0253         2.3678216     6.4163387     -107.71708   
S0254         2.2597958     6.2803823     -107.91948   
S0255         -13.273501    6.1345702     -101.33149   
S0256         -13.15134     5.9984249     -101.53506   
S0257         -13.020204    5.8374327     -101.7465    
S0258         -12.879825    5.651859      -101.96488   
S0259         -12.694261    5.4375285     -102.15945   
S0260         -12.548945    5.200386      -102.40193   
S0261         -12.38933     4.9364799     -102.64803   
S0262         -12.222482    4.6465889     -102.9037    
S0263         -12.048403    4.3307123     -103.16895   
S0264         -11.924043    4.0816286     -103.33606   
S0265         -11.766696    3.8468924     -103.5202    
S0266         -11.549457    3.6094785     -103.69245   
S0267         -11.279495    3.3802629     -103.85527   
S0268         -10.972408    3.1622347     -104.03149   
S0269         -10.630039    2.9482093     -104.22709   
S0270         -10.236757    2.741428      -104.41647   
S0271         -9.7885168    2.5517142     -104.59268   
S0272         -9.3029076    2.3631723     -104.78499   
S0273         -8.7990785    2.1095929     -104.98051   
S0274         -8.2682896    1.9060113     -105.12273   
S0275         -7.7341086    1.7158321     -105.24687   
S0276         -7.1915925    1.5480058     -105.33872   
S0277         -6.6476214    1.3910915     -105.41636   
S0278         -6.1021924    1.2443198     -105.48381   
S0279         -5.5523956    1.1132905     -105.53181   
S0280         -5.0005299    0.99153906    -105.57374   
S0281         -4.4455606    0.87874204    -105.61007   
S0282         -3.780303     0.74183501    -105.61826   
S0283         -3.1224018    0.61840367    -105.6111    
S0284         -2.4712846    0.52050024    -105.56586   
S0285         -1.8319409    0.41020948    -105.55499   
S0286         -1.2007161    0.31708959    -105.52206   
S0287         -0.5789192    0.22570465    -105.49648   
S0288         0.033845701   0.14122852    -105.46853   
S0289         0.63808568    0.079835057   -105.40706   
S0290         1.2332929     0.026495857   -105.34061   
S0291         1.9307198     -0.0058500568 -105.30656   
S0292         2.5988674     -0.037447     -105.26275   
S0293         3.2366639     -0.063844947  -105.20269   
S0294         3.8435826     -0.087045543  -105.13092   
S0295         4.4197869     -0.10984898   -105.05224   
S0296         4.966152      -0.13650099   -104.97324   
S0297         5.4832405     -0.16843848   -104.89594   
S0298         5.9705275     -0.20260403   -104.81547   
S0299         6.4274091     -0.23640757   -104.72762   
S0300         6.9906265     -0.23049274   -104.65168   
S0301         7.5427181     -0.23237806   -104.57714   
S0302         8.0793571     -0.21964859   -104.47513   
S0303         8.6073959     -0.22799915   -104.39141   
S0304         9.121573      -0.22955563   -104.29076   
S0305         9.6284688     -0.25962917   -104.21937   
S0306         10.119767     -0.27241999   -104.11967   
S0307         10.598171     -0.28304119   -104.00962   
S0308         11.060135     -0.27848592   -103.85682   
S0309         11.48815      -0.32001674   -103.78732   
S0310         11.942306     -0.32597199   -103.66315   
S0311         12.427535     -0.31362001   -103.51451   
S0312         12.952695     -0.29993441   -103.36474   
S0313         13.500688     -0.24059325   -103.14457   
S0314         14.093897     -0.17671004   -102.92111   
S0315         14.713954     -0.071830796  -102.64004   
S0316         15.328636     0.099150669   -102.24975   
S0317         -19.486959    -3.2813331    -100.56475   
S0318         -19.156089    -3.2345185    -100.68951   
S0319         -18.801916    -3.18661      -100.85522   
S0320         -18.429881    -3.1382579    -101.06364   
S0321         -18.030629    -3.0892101    -101.29622   
S0322         -17.588547    -3.0388132    -101.53212   
S0323         -17.116107    -2.9869667    -101.79464   
S0324         -16.606845    -2.9338625    -102.0736    
S0325         -16.056473    -2.8810501    -102.35712   
S0326         -15.519341    -2.7897042    -102.59084   
S0327         -14.986994    -2.701866     -102.81641   
S0328         -14.454881    -2.6182956    -103.02504   
S0329         -13.915144    -2.5394067    -103.19246   
S0330         -13.376735    -2.4643862    -103.34265   
S0331         -12.839304    -2.3933607    -103.47559   
S0332         -12.301825    -2.3263812    -103.58787   
S0333         -11.76625     -2.2636735    -103.69012   
S0334         -11.230894    -2.2052817    -103.77713   
S0335         -10.646363    -2.2120026    -103.85874   
S0336         -10.066876    -2.21251      -103.93106   
S0337         -9.4942528    -2.206945     -104.00822   
S0338         -8.9254272    -2.1952301    -104.06392   
S0339         -8.3631384    -2.1773882    -104.12135   
S0340         -7.8069192    -2.1534102    -104.17708   
S0341         -7.2564477    -2.1232446    -104.228     
S0342         -6.7120075    -2.0870441    -104.27761   
S0343         -6.1734957    -2.0449349    -104.32511   
S0344         -5.6515247    -2.0500235    -104.35977   
S0345         -5.1014268    -2.0585588    -104.39868   
S0346         -4.5232171    -2.0708507    -104.44705   
S0347         -3.9158452    -2.0854925    -104.48832   
S0348         -3.2789296    -2.1016355    -104.50903   
S0349         -2.6132923    -2.1206409    -104.52785   
S0350         -1.9189101    -2.1426696    -104.55016   
S0351         -1.1954746    -2.16691      -104.56036   
S0352         -0.44314742   -2.1936786    -104.56298   
S0353         0.21100242    -2.2226021    -104.54556   
S0354         0.85785523    -2.2595668    -104.52269   
S0355         1.4968839     -2.3041415    -104.48123   
S0356         2.1278018     -2.3563938    -104.42336   
S0357         2.751956      -2.4168402    -104.36541   
S0358         3.3690402     -2.4851529    -104.29971   
S0359         3.9775369     -2.5611404    -104.21456   
S0360         4.5779735     -2.6450679    -104.11646   
S0361         5.17156       -2.7368879    -104.01258   
S0362         5.7303119     -2.7852812    -103.90834   
S0363         6.2825978     -2.8449428    -103.79748   
S0364         6.8283588     -2.9162508    -103.67789   
S0365         7.3629713     -2.9980782    -103.5313    
S0366         7.889365      -3.0910325    -103.37098   
S0367         8.4114271     -3.1959477    -103.20839   
S0368         8.9274234     -3.3120671    -103.03556   
S0369         9.4237989     -3.4383026    -102.82001   
S0370         9.9228609     -3.5766059    -102.6166    
S0371         10.233665     -3.661162     -102.44453   
S0372         10.531478     -3.7576407    -102.28197   
S0373         10.816399     -3.8573083    -102.12723   
S0374         11.092525     -3.9554393    -101.98002   
S0375         11.355641     -4.0590635    -101.82447   
S0376         11.60885      -4.1738319    -101.65618   
S0377         11.824701     -4.3150699    -101.44983   
S0378         11.983454     -4.4754565    -101.20998   
S0379         15.82535      0.028881084   -101.81573   
S0380         15.730734     -0.23394417   -101.81582   
S0381         15.739927     -0.4936111    -101.90997   
S0382         15.646876     -0.75764306   -101.7748    
S0383         15.680013     -1.0180836    -101.76693   
S0384         15.76571      -1.2771237    -101.7653    
S0385         15.875736     -1.5407565    -101.73399   
S0386         16.02031      -1.80678      -101.68983   
S0387         16.137207     -2.3993587    -101.58816   
S0388         16.166199     -2.8257164    -101.6468    
S0389         15.934495     -3.0424994    -101.54873   
S0390         15.659864     -3.1171006    -101.44492   
S0391         15.409008     -3.2140991    -101.39312   
S0392         15.148011     -3.3460858    -101.37564   
S0393         14.839723     -3.4046483    -101.3518    
S0394         14.499507     -3.4588733    -101.34512   
S0395         14.124739     -3.4994993    -101.35747   
S0396         13.81337      -3.5733819    -101.31678   
S0397         13.519306     -3.6369166    -101.26285   
S0398         13.246965     -3.7056616    -101.20473   
S0399         12.995533     -3.7874246    -101.14616   
S0400         12.758192     -3.8775501    -101.08411   
S0401         12.52369      -3.9819607    -101.01951   
S0402         12.310196     -4.1489062    -100.97632   
S0403         12.147806     -4.3767461    -100.95819   
S0404         12.145025     -4.7974235    -101.46275   
S0405         12.534679     -5.0032485    -101.93985   
S0406         12.978669     -5.1553154    -102.26376   
S0407         13.41036      -5.2592635    -102.43302   
S0408         13.793968     -5.395112     -102.54257   
S0409         14.176724     -5.5354089    -102.55854   
S0410         14.553735     -5.7322782    -102.55213   
S0411         14.940536     -5.9685683    -102.50849   
S0412         15.340451     -6.2311518    -102.42016   
S0413         15.447598     -6.4698941    -102.18475   
S0414         15.581956     -6.6751963    -101.94911   
S0415         15.740762     -6.8379235    -101.70127   
S0416         15.884664     -6.9007409    -101.41562   
S0417         16.046507     -6.9238007    -101.13878   
S0418         16.234581     -6.9133514    -100.86675   
S0419         16.454978     -6.8758976    -100.59545   
S0420         16.705134     -6.8093163    -100.32027   
S0421         16.985745     -6.72243      -100.03957   
S0422         17.440275     -6.4809304    -100.15874   
S0423         17.917928     -6.3646668    -100.31836   
S0424         18.369095     -6.2973559    -100.51433   
S0425         18.784828     -6.2529773    -100.74709   
S0426         19.16572      -6.2236488    -101.0178    
S0427         19.514425     -6.1968905    -101.32647   
S0428         19.833535     -6.1788321    -101.67396   
S0429         20.129538     -6.1142105    -102.04858   
S0430         20.399761     -6.0473448    -102.45113   
S0431         20.725517     -5.946303     -102.84348   
S0432         21.026735     -5.8242428    -103.24063   
S0433         21.292741     -5.7349801    -103.64988   
S0434         21.529539     -5.6619459    -104.06613   
S0435         21.747949     -5.572558     -104.48526   
S0436         21.971092     -5.5151492    -104.92237   
S0437         22.169352     -5.3155452    -105.34053   
S0438         22.308574     -5.0554639    -105.74541   
S0439         22.339165     -4.6080017    -106.25984   
S0440         22.29517      -4.412472     -106.36454   
S0441         22.214434     -4.2111751    -106.43476   
S0442         22.123497     -4.0066862    -106.48416   
S0443         22.037702     -3.7908304    -106.52589   
S0444         21.937392     -3.5691628    -106.54689   
S0445         21.819823     -3.3419803    -106.54742   
S0446         21.71689      -3.0946839    -106.54669   
S0447         21.60733      -2.5912961    -106.56956   
S0448         21.728802     -2.321068     -106.62163   
S0449         21.921449     -2.1095254    -106.69571   
S0450         22.116303     -1.9338363    -106.75696   
S0451         22.288487     -1.7447878    -106.77375   
S0452         22.444897     -1.5335597    -106.74016   
S0453         22.623236     -1.3364527    -106.69456   
S0454         22.812529     -1.1389218    -106.62449   
S0455         23.123677     -0.72058015   -106.10746   
S0456         23.135087     -0.53765323   -105.67061   
S0457         23.120644     -0.36583737   -105.26859   
S0458         23.026218     -0.23255233   -104.88925   
S0459         22.927082     -0.096498961  -104.53287   
S0460         22.755215     -0.0023488814 -104.20266   
S0461         22.559667     0.084960768   -103.88811   
S0462         22.344656     0.18389046    -103.58025   
S0463         22.085567     0.2822686     -103.28588   
S0464         21.766491     0.37250187    -103.04831   
S0465         21.449332     0.48143305    -102.82565   
S0466         21.12047      0.5753972     -102.62486   
S0467         20.783772     0.66433311    -102.44416   
S0468         20.440686     0.75445168    -102.28364   
S0469         20.088701     0.83643623    -102.14323   
S0470         19.728472     0.91236547    -102.02269   
S0471         19.359035     0.97652525    -101.92225   
S0472         18.981618     1.0346109     -101.84212   
S0473         18.607862     1.0816801     -101.78871   
S0474         18.248348     1.1030539     -101.74183   
S0475         17.900472     1.1174144     -101.71362   
S0476         17.558788     1.1110702     -101.70462   
S0477         17.216747     1.0898437     -101.70949   
S0478         16.875712     1.0028993     -101.71203   
S0479         16.542859     0.83699077    -101.71208   
S0480         16.246215     0.57455841    -101.7474    
S0481         16.61305      -3.9956212    -112.31665   
S0482         16.437269     -4.2705637    -112.28858   
S0483         16.346676     -4.5802206    -112.29066   
S0484         16.262102     -4.8673564    -112.27498   
S0485         16.175408     -5.1425034    -112.23839   
S0486         16.156937     -5.4299092    -112.22057   
S0487         16.208826     -5.7154071    -112.21972   
S0488         16.25154      -5.9941721    -112.19527   
S0489         16.302184     -6.2790287    -112.15898   
S0490         16.395253     -6.5824199    -112.24893   
S0491         16.516824     -6.8710393    -112.32714   
S0492         16.6945       -7.0976728    -112.40252   
S0493         16.893238     -7.2792029    -112.46154   
S0494         17.126379     -7.3776239    -112.50994   
S0495         17.359319     -7.4830073    -112.53617   
S0496         17.607648     -7.5761056    -112.54569   
S0497         17.871617     -7.6618648    -112.53727   
S0498         18.134575     -7.7740639    -112.49722   
S0499         18.446825     -7.8612143    -112.367     
S0500         18.725811     -7.9723758    -112.21083   
S0501         18.987724     -8.0659366    -112.04062   
S0502         19.220606     -8.1593281    -111.8495    
S0503         19.438928     -8.228901     -111.64619   
S0504         19.662508     -8.2468754    -111.44197   
S0505         19.869951     -8.2462817    -111.22422   
S0506         20.078514     -8.1996399    -111.00313   
S0507         20.251997     -8.1649566    -110.75732   
S0508         20.443964     -8.1865442    -110.50666   
S0509         20.627875     -8.1816316    -110.2606    
S0510         20.818815     -8.1171066    -110.03047   
S0511         20.974052     -8.08474      -109.78547   
S0512         21.129701     -8.0090374    -109.55052   
S0513         21.269345     -7.9522568    -109.29689   
S0514         21.418641     -7.8029293    -109.07756   
S0515         21.555357     -7.6212126    -108.86992   
S0516         21.680458     -7.4275094    -108.66028   
S0517         21.811304     -7.206381     -108.4949    
S0518         21.928167     -6.9865865    -108.34269   
S0519         22.021768     -6.7551178    -108.21827   
S0520         22.113509     -6.538499     -108.09038   
S0521         22.182605     -6.311897     -107.9887    
S0522         22.232654     -6.08226      -107.90627   
S0523         22.280993     -5.8558083    -107.82845   
S0524         22.297387     -5.6229919    -107.77978   
S0525         22.295437     -5.3910422    -107.74721   
S0526         22.267199     -5.2210063    -107.75243   
S0527         22.245915     -5.0469929    -107.76532   
S0528         22.232554     -4.8621401    -107.74675   
S0529         22.186325     -4.6700361    -107.73428   
S0530         22.091589     -4.4788438    -107.76212   
S0531         21.960764     -4.2863047    -107.81651   
S0532         21.793239     -4.095746     -107.89742   
S0533         21.59972      -3.8968939    -107.99168   
S0534         21.231351     -3.5855162    -108.30487   
S0535         21.114728     -3.4753716    -108.51674   
S0536         21.052723     -3.3450925    -108.73694   
S0537         20.977776     -3.255443     -108.97974   
S0538         20.927343     -3.1724608    -109.23723   
S0539         20.931196     -3.0533975    -109.49871   
S0540         20.874615     -3.062003     -109.80445   
S0541         20.890641     -3.0042619    -110.10693   
S0542         20.92145      -2.9399258    -110.42284   
S0543         20.888309     -2.9232487    -110.69711   
S0544         20.828173     -2.9315901    -110.96552   
S0545         20.728738     -2.9059452    -111.23184   
S0546         20.626674     -2.9804915    -111.47731   
S0547         20.502105     -3.0755687    -111.70982   
S0548         20.336866     -3.1409553    -111.94254   
S0549         20.156944     -3.2873759    -112.16097   
S0550         19.920157     -3.3263135    -112.38963   
S0551         19.661013     -3.3317265    -112.60181   
S0552         19.381198     -3.3016762    -112.75198   
S0553         19.091136     -3.3009759    -112.85869   
S0554         18.78879      -3.335605     -112.92401   
S0555         18.481774     -3.3677801    -112.94238   
S0556         18.175859     -3.3222222    -112.89361   
S0557         17.843149     -3.3084002    -112.79574   
S0558         17.487063     -3.3856285    -112.6692    
S0559         17.123913     -3.5092905    -112.50774   
S0560         17.658572     -0.71937658   -111.9461    
S0561         17.9128       -0.74081212   -112.00844   
S0562         18.160133     -0.73241293   -112.02242   
S0563         18.388318     -0.74949443   -111.99717   
S0564         18.597401     -0.79497851   -111.93119   
S0565         18.78858      -0.86358301   -111.82358   
S0566         18.970447     -0.91654412   -111.66821   
S0567         19.115213     -1.0719842    -111.48774   
S0568         19.265459     -1.1537584    -111.24546   
S0569         19.427295     -1.2598929    -111.07321   
S0570         19.611849     -1.2784666    -110.88827   
S0571         19.779342     -1.3914432    -110.71862   
S0572         19.970183     -1.3708745    -110.55022   
S0573         20.154476     -1.3925593    -110.3906    
S0574         20.338535     -1.4500229    -110.23301   
S0575         20.527384     -1.3764176    -110.09589   
S0576         20.718005     -1.4568321    -109.94487   
S0577         20.908589     -1.4371185    -109.81152   
S0578         21.071718     -1.3942087    -109.63825   
S0579         21.227853     -1.3882646    -109.45357   
S0580         21.383967     -1.4418611    -109.26863   
S0581         21.522276     -1.4331098    -109.07678   
S0582         21.651318     -1.4208913    -108.88008   
S0583         21.763396     -1.3769116    -108.67469   
S0584         21.868517     -1.3410334    -108.46616   
S0585         21.961081     -1.2934685    -108.25228   
S0586         22.244623     -1.1020758    -108.05454   
S0587         22.398753     -0.90411752   -108.07854   
S0588         22.512078     -0.68860278   -108.11268   
S0589         22.572041     -0.4636376    -108.16347   
S0590         22.62846      -0.23496801   -108.21086   
S0591         22.635491     0.0023876516  -108.27194   
S0592         22.650433     0.25522519    -108.32406   
S0593         22.628834     0.51964197    -108.38464   
S0594         22.613201     0.80092549    -108.44179   
S0595         22.591653     1.1042681     -108.54647   
S0596         22.564654     1.3887669     -108.6638    
S0597         22.52543      1.6528867     -108.7956    
S0598         22.483757     1.900195      -108.93892   
S0599         22.430794     2.1277086     -109.09656   
S0600         22.361066     2.332077      -109.2695    
S0601         22.289608     2.5210205     -109.45432   
S0602         22.212665     2.6932147     -109.65289   
S0603         22.118883     2.8415123     -109.86581   
S0604         22.090371     2.755191      -110.26809   
S0605         22.053914     2.7321553     -110.63376   
S0606         21.966004     2.6952964     -110.95708   
S0607         21.857281     2.7080014     -111.24251   
S0608         21.719315     2.7539307     -111.48876   
S0609         21.549098     2.7933586     -111.6967    
S0610         21.352601     2.9147568     -111.86454   
S0611         21.131306     3.0738512     -111.99086   
S0612         20.873804     3.229503      -112.08109   
S0613         20.575366     3.361018      -112.09199   
S0614         20.254788     3.461521      -112.09109   
S0615         19.927317     3.5668364     -112.07311   
S0616         19.590712     3.6741826     -112.0391    
S0617         19.238353     3.7541804     -111.98973   
S0618         18.877645     3.8378057     -111.92391   
S0619         18.502457     3.8912636     -111.84114   
S0620         18.125042     3.9956331     -111.74432   
S0621         17.738757     4.1133469     -111.63346   
S0622         17.407074     4.137508      -111.46861   
S0623         17.094266     4.1131777     -111.33621   
S0624         16.780198     4.0437695     -111.22651   
S0625         16.486791     3.8817564     -111.15151   
S0626         16.24523      3.6207557     -111.12198   
S0627         15.960839     3.3296201     -111.10177   
S0628         15.58579      2.9804349     -111.09287   
S0629         15.281203     2.5049299     -111.14846   
S0630         15.280845     1.9745539     -111.25865   
S0631         15.416659     1.5372983     -111.46288   
S0632         15.59641      1.1473914     -111.63315   
S0633         15.764046     0.77967227    -111.76653   
S0634         15.94187      0.43298107    -111.86408   
S0635         16.157759     0.12178064    -111.92782   
S0636         16.458563     -0.096271345  -111.95368   
S0637         16.780332     -0.26329603   -111.93691   
S0638         17.060205     -0.50420389   -111.90118   
