# Supplementary material for: Interspecific variation in the limb long bones among modern rhinoceroses—extent and drivers
Source: PeerJ. 2019 Sep 26;7:e7647. doi: 10.7717/peerj.7647 (PMC6766374; doi:10.7717/peerj.7647)
Supplement: Supplemental Information 9 [file peerj-07-7647-s009.zip › Femur/Rhinoceros_unicornis_1950_10_18_5_Femur.pts]

Version 1.0
639
S0000         -4.4617096    -15.040897    27.648242    
S0001         -3.1948471    -21.382079    22.686301    
S0002         -1.1166931    -19.765953    24.373904    
S0003         -1.6198418    -15.092752    17.228827    
S0004         -3.7959976    -18.682678    19.915578    
S0005         -9.9950218    -8.1056885    19.688446    
S0006         3.7803024     -13.266823    25.68761     
S0007         3.325909      -17.686378    25.92561     
S0008         10.042207     -13.610812    17.480013    
S0009         7.1372391     -2.9487204    7.4115662    
S0010         -9.643541     -5.536488     6.1577141    
S0011         -9.6054382    -0.43609343   -2.1137131   
S0012         7.8485077     14.16105      -13.623267   
S0013         0.80791111    10.774997     -16.081792   
S0014         -2.5042725    10.517223     -15.806485   
S0015         -8.807518     13.805989     -15.864961   
S0016         -4.7101887    17.722281     -5.9071701   
S0017         -1.6074036    18.138904     -7.1821487   
S0018         1.3886345     15.705812     -2.161869    
S0019         1.3296858     20.637019     -15.862415   
S0020         -0.845362     19.436282     -14.947505   
S0021         -3.0608658    20.316794     -16.713597   
S0022         -3.1031868    18.838818     -16.957735   
S0023         -6.2085964    17.150227     -17.859315   
S0024         -5.0019279    19.353922     -14.762582   
S0025         -2.5191566    18.302017     -17.561206   
S0026         0.36995392    18.486337     -16.74381    
S0027         -1.1136366    -19.960065    24.091794    
S0028         -1.1484823    -20.114349    23.811708    
S0029         -1.1872392    -20.234665    23.535701    
S0030         -1.2093781    -20.332707    23.255493    
S0031         -1.2991921    -20.372665    22.993694    
S0032         -1.3633724    -20.396307    22.722591    
S0033         -1.4516924    -20.381316    22.459361    
S0034         -1.4940096    -20.359544    22.1588      
S0035         -1.6102367    -20.27531     21.898433    
S0036         -1.6954071    -19.988162    21.650432    
S0037         -1.8964508    -19.707993    21.462566    
S0038         -2.1224073    -19.46013     21.270244    
S0039         -2.3039845    -19.259077    21.03042     
S0040         -2.4612413    -19.109679    20.746591    
S0041         -2.7164637    -18.978842    20.50276     
S0042         -3.0352795    -18.869629    20.28166     
S0043         -3.4077473    -18.76557     20.096579    
S0044         -4.3559891    -18.794916    20.059692    
S0045         -4.9027191    -18.774605    20.257944    
S0046         -5.4075249    -18.650626    20.473659    
S0047         -5.8672295    -18.43669     20.691626    
S0048         -6.2779179    -18.131723    20.913214    
S0049         -6.6323914    -17.730533    21.144588    
S0050         -7.0157211    -17.290521    21.332561    
S0051         -7.4186958    -16.797252    21.489183    
S0052         -7.81614      -16.235382    21.625873    
S0053         -7.9865967    -15.909319    21.618269    
S0054         -8.1702095    -15.559201    21.600436    
S0055         -8.353289     -15.174063    21.583574    
S0056         -8.5557999    -14.767055    21.545558    
S0057         -8.7644951    -14.334085    21.479228    
S0058         -8.9400574    -13.856187    21.40112     
S0059         -9.0377518    -13.261237    21.525302    
S0060         -9.1785271    -12.679723    21.52628     
S0061         -9.3036499    -12.057374    21.52784     
S0062         -9.3630135    -11.764254    21.51908     
S0063         -9.4534538    -11.427334    21.500574    
S0064         -9.5243088    -11.061913    21.397549    
S0065         -9.6034477    -10.656699    21.252122    
S0066         -9.6863365    -10.214212    21.057512    
S0067         -9.7659012    -9.7394493    20.802124    
S0068         -9.7927933    -9.2390381    20.408153    
S0069         -9.915448     -8.6864891    20.109956    
S0070         -9.5748146    -8.4308418    20.895857    
S0071         -8.7886139    -8.4679321    21.634126    
S0072         -8.2451859    -8.7060356    22.484995    
S0073         -7.7878723    -9.055777     23.231496    
S0074         -7.2893547    -9.3734192    23.830934    
S0075         -6.8197067    -9.7411743    24.306416    
S0076         -6.3666161    -10.146431    24.656334    
S0077         -5.8337421    -10.429771    24.9071      
S0078         -5.3103642    -10.717572    25.04933     
S0079         -4.8477421    -11.010555    25.273016    
S0080         -4.4386642    -11.339679    25.489461    
S0081         -4.0787994    -11.725105    25.70405     
S0082         -3.8265404    -12.351099    25.88082     
S0083         -3.4602356    -12.59778     26.120334    
S0084         -3.138135     -12.902885    26.359399    
S0085         -2.8553299    -13.25334     26.585669    
S0086         -2.6336288    -13.682146    26.73848     
S0087         -2.3778831    -13.967018    26.974396    
S0088         -1.9590612    -14.48533     27.133096    
S0089         -1.6157511    -15.040588    27.19325     
S0090         -1.3049976    -15.588928    27.009271    
S0091         -1.0092039    -16.051149    26.821152    
S0092         -0.74863181   -16.465096    26.692999    
S0093         -0.5263093    -16.918288    26.694278    
S0094         -0.31300132   -17.343224    26.553802    
S0095         -0.14763616   -17.553711    26.170636    
S0096         -0.034585717  -17.732983    25.836154    
S0097         0.16424348    -18.819827    25.930621    
S0098         0.01323328    -18.919955    25.66673     
S0099         -0.35874622   -18.682384    25.400696    
S0100         -0.72791209   -18.563582    25.202788    
S0101         -0.89387264   -18.738533    25.037978    
S0102         -0.97251644   -18.989792    24.874359    
S0103         -1.0757917    -19.221539    24.707991    
S0104         -1.1175456    -19.48831     24.540431    
S0105         3.3645203     -17.230833    26.07854     
S0106         3.4086811     -16.81973     26.290533    
S0107         3.4886932     -16.390651    26.444052    
S0108         3.5936867     -15.963965    26.572476    
S0109         3.7256573     -15.539363    26.644351    
S0110         3.8761047     -15.124762    26.771631    
S0111         4.0530933     -14.711885    26.845166    
S0112         4.2517281     -14.301509    26.905478    
S0113         4.4894867     -13.907753    26.911942    
S0114         4.7146107     -13.467151    26.903339    
S0115         4.97999       -13.076939    26.849957    
S0116         5.2512096     -12.706688    26.798239    
S0117         5.5543392     -12.382615    26.725177    
S0118         5.8798203     -12.09754     26.64025     
S0119         6.2204418     -11.844048    26.546014    
S0120         6.5732475     -11.617128    26.441983    
S0121         6.9252716     -11.382487    26.334372    
S0122         7.3146797     -11.217651    26.205664    
S0123         7.8483536     -11.080273    26.046701    
S0124         8.3672485     -11.003792    25.877216    
S0125         8.8585388     -10.891579    25.693182    
S0126         9.3444878     -10.792149    25.483302    
S0127         9.8325249     -10.809135    25.252542    
S0128         10.310044     -10.923891    25.00379     
S0129         10.781673     -11.078532    24.734337    
S0130         11.262326     -11.263734    24.446144    
S0131         11.703358     -11.566317    24.136792    
S0132         12.04908      -11.834498    23.806296    
S0133         12.319009     -12.149268    23.489461    
S0134         12.568235     -12.460312    23.180331    
S0135         12.762158     -12.802199    22.880086    
S0136         12.90006      -13.174617    22.589653    
S0137         13.052815     -13.542252    22.276353    
S0138         13.044377     -13.993671    22.020749    
S0139         12.983289     -14.466817    21.779367    
S0140         12.877635     -14.960219    21.546307    
S0141         12.689164     -15.40368     21.251889    
S0142         12.55338      -15.80052     21.047807    
S0143         12.454093     -16.154213    20.945876    
S0144         12.385297     -16.462782    20.956485    
S0145         12.378806     -16.737454    21.026833    
S0146         12.330412     -16.917905    21.338556    
S0147         12.338961     -17.041776    21.710452    
S0148         12.453429     -17.189633    22.058192    
S0149         12.647873     -17.375076    22.462619    
S0150         12.258735     -17.695207    22.664101    
S0151         11.847553     -18.028838    22.868813    
S0152         11.63226      -18.375487    22.815109    
S0153         11.516288     -18.625377    22.635373    
S0154         11.379939     -18.811362    22.46951     
S0155         11.23965      -18.959189    22.294669    
S0156         11.023534     -19.071313    22.158575    
S0157         10.896271     -19.133876    21.918677    
S0158         10.770235     -19.140472    21.642387    
S0159         10.722284     -18.744391    21.453439    
S0160         10.769041     -18.518192    21.212917    
S0161         10.833982     -18.418848    20.99514     
S0162         10.782742     -18.374782    20.809494    
S0163         10.726091     -18.450706    20.629924    
S0164         10.51829      -18.566789    20.450873    
S0165         10.084381     -18.667813    20.32684     
S0166         9.6293182     -18.88138     20.195502    
S0167         9.0576462     -19.132095    20.167587    
S0168         8.5100609     -19.26788     20.179483    
S0169         8.0181625     -19.388071    20.223883    
S0170         7.5758713     -19.536607    20.289473    
S0171         7.1635849     -19.659642    20.44648     
S0172         6.7819267     -19.767676    20.682471    
S0173         6.4303802     -19.849181    21.003203    
S0174         6.1137009     -19.891144    21.41116     
S0175         5.8484821     -19.874669    21.906557    
S0176         5.6415234     -19.81763     22.476575    
S0177         5.3089489     -19.688417    22.920042    
S0178         4.9687981     -19.579648    23.350545    
S0179         4.7063866     -19.294611    23.738222    
S0180         4.4054455     -19.148177    24.146663    
S0181         4.140971      -18.937448    24.53773     
S0182         3.9023701     -18.682109    24.912199    
S0183         3.6823593     -18.403316    25.282103    
S0184         3.4891171     -18.067899    25.62146     
S0185         9.9511818     -13.14843     17.147067    
S0186         9.8976105     -12.635766    16.849998    
S0187         9.7908432     -12.144473    16.508159    
S0188         9.7194595     -11.621873    16.169983    
S0189         9.6482178     -11.113807    15.779909    
S0190         9.6315262     -10.5044      15.495592    
S0191         9.630497      -9.873394     15.202557    
S0192         9.7259773     -9.1285461    14.970309    
S0193         9.6282341     -8.6111145    14.54429     
S0194         9.4933586     -8.0349907    14.262717    
S0195         9.3913948     -7.4413971    13.997728    
S0196         9.2149055     -7.028125     13.570515    
S0197         9.1522865     -6.4281593    13.320012    
S0198         9.0550507     -5.9655666    12.9364      
S0199         9.0026939     -5.4042439    12.65674     
S0200         8.9394638     -4.9545399    12.264539    
S0201         8.8951462     -4.5056271    11.872722    
S0202         8.849865      -4.1108494    11.440271    
S0203         8.7863884     -3.9038757    11.164503    
S0204         8.7207611     -3.6605141    10.886395    
S0205         8.615918      -3.4237679    10.575323    
S0206         8.4662819     -3.1633457    10.238528    
S0207         8.2763641     -2.9866808    9.812149     
S0208         8.0489838     -2.9099913    9.3001259    
S0209         7.7990479     -2.8015951    8.7353477    
S0210         7.4814392     -2.8863138    8.0992889    
S0211         -10.049153    -5.0350815    6.493251     
S0212         -10.554254    -4.7518314    6.810836     
S0213         -10.912265    -4.6902554    7.1663094    
S0214         -11.131062    -4.6658154    7.5702362    
S0215         -11.269814    -4.6653831    8.0119987    
S0216         -11.415907    -4.6312874    8.4692299    
S0217         -11.549554    -4.5933392    8.941629     
S0218         -11.611781    -4.6431549    9.4496429    
S0219         -11.648784    -4.5802761    9.9522842    
S0220         -11.606773    -4.3509464    10.86357     
S0221         -11.574802    -4.5240082    11.626754    
S0222         -11.526475    -4.8388676    12.236744    
S0223         -11.521416    -4.9167042    12.60595     
S0224         -11.556145    -4.8348213    12.783172    
S0225         -11.637085    -4.6233246    12.886098    
S0226         -11.858052    -3.6312328    11.956738    
S0227         -12.036477    -2.9527241    11.227975    
S0228         -12.305404    -2.0373177    10.493996    
S0229         -12.411282    -1.4384325    10.120186    
S0230         -12.520526    -0.81637611   9.7909065    
S0231         -12.614385    -0.21167502   9.4277237    
S0232         -12.68494     0.36736727    9.0138145    
S0233         -12.759458    0.95009279    8.5947372    
S0234         -12.789822    1.4881527     8.091893     
S0235         -12.785822    1.9908354     7.5308998    
S0236         -12.786678    2.5020693     6.9581566    
S0237         -12.746421    2.9686516     6.322258     
S0238         -12.723405    3.2305775     5.5313042    
S0239         -12.726259    3.4715462     4.8116821    
S0240         -12.71107     3.6362679     4.124165     
S0241         -12.655486    3.6864895     3.4701847    
S0242         -12.572587    3.6434795     2.8540739    
S0243         -12.297224    2.6713989     2.6332123    
S0244         -12.333742    2.8355793     2.0026392    
S0245         -12.168575    2.9159603     1.2685343    
S0246         -11.984274    2.5056885     0.81124029   
S0247         -12.314829    1.4100949     0.68504419   
S0248         -12.056629    1.3387912     -0.21935606  
S0249         -11.908511    1.1301313     -0.83461361  
S0250         -11.742211    0.63728137    -1.1538135   
S0251         -11.475035    0.34782357    -1.5103901   
S0252         -11.113654    0.16728047    -1.8783937   
S0253         -10.63543     0.0095156968  -2.2636059   
S0254         -10.117114    -0.29115391   -2.3079548   
S0255         -9.7323502    -8.8590569    20.594345    
S0256         -9.1720764    -9.2530312    20.801067    
S0257         -8.6778946    -9.5482742    20.894659    
S0258         -8.2347244    -9.6196617    20.755779    
S0259         -7.8438889    -9.6534065    20.548798    
S0260         -7.4172035    -9.7761536    20.282822    
S0261         -7.0172401    -9.7257446    19.803575    
S0262         -6.6757027    -9.5069687    19.155989    
S0263         -6.351297     -9.2077675    18.367575    
S0264         -6.0861332    -8.9279793    17.837106    
S0265         -5.846191     -8.6263802    17.305798    
S0266         -5.6265011    -8.3074448    16.77052     
S0267         -5.3784004    -8.0314484    16.222646    
S0268         -5.1566246    -7.7313599    15.673949    
S0269         -4.9725834    -7.3942253    15.124933    
S0270         -4.778532     -7.0750786    14.567644    
S0271         -4.6216911    -6.7231178    14.010701    
S0272         -4.4645329    -6.3768925    13.446808    
S0273         -4.3138004    -5.9838818    12.966069    
S0274         -4.1641609    -5.5745663    12.448432    
S0275         -4.028442     -5.1370365    11.898962    
S0276         -3.8923302    -4.6848614    11.311732    
S0277         -3.7633408    -4.2107479    10.690021    
S0278         -3.6473186    -3.7072655    10.038131    
S0279         -3.5137218    -3.2122143    9.3346039    
S0280         -3.4052151    -2.6724777    8.6097275    
S0281         -3.3002831    -2.1146578    7.8484154    
S0282         -3.186017     -1.5962971    7.246209     
S0283         -3.0959328    -1.0470234    6.6610397    
S0284         -3.0197292    -0.48294554   6.0828014    
S0285         -2.9657784    0.10213821    5.5189407    
S0286         -2.9533798    0.7223331     4.9882339    
S0287         -2.9138893    1.3257111     4.4273407    
S0288         -2.9003321    1.9544456     3.8859001    
S0289         -2.9047747    2.6047575     3.3582039    
S0290         -2.8883816    3.2318466     2.7950436    
S0291         -2.9142208    3.8760818     2.2271963    
S0292         -2.9624632    4.5321117     1.7107807    
S0293         -2.9841061    5.1404266     1.1815321    
S0294         -3.0382805    5.7694088     0.71514959   
S0295         -3.0584393    6.3448151     0.22783861   
S0296         -3.0818859    6.9085388     -0.23333278  
S0297         -3.1068512    7.4582794     -0.67077355  
S0298         -3.1689341    8.0254875     -1.0434119   
S0299         -3.201033     8.54795       -1.4299057   
S0300         -3.2888973    9.0614723     -1.831284    
S0301         -3.3705605    9.5795113     -2.2279015   
S0302         -3.4642872    10.114644     -2.5980835   
S0303         -3.5493576    10.653633     -2.9667316   
S0304         -3.6415054    11.205907     -3.3147408   
S0305         -3.752515     11.77679      -3.6271484   
S0306         -3.8454128    12.347913     -3.9501831   
S0307         -3.932111     12.925534     -4.2691639   
S0308         -4.0158794    13.510812     -4.5799431   
S0309         -4.121785     13.987776     -4.8411678   
S0310         -4.2001556    14.451102     -5.1020367   
S0311         -4.2909161    14.92318      -5.3049751   
S0312         -4.3690971    15.389693     -5.489304    
S0313         -4.4442795    15.856319     -5.639706    
S0314         -4.5163815    16.323016     -5.7558773   
S0315         -4.5897415    16.790106     -5.8239502   
S0316         -4.6458225    17.256667     -5.9024132   
S0317         3.740823      -13.101508    25.23157     
S0318         3.6951031     -12.9246      24.767157    
S0319         3.6371017     -12.714891    24.305893    
S0320         3.5705368     -12.517655    23.820782    
S0321         3.4912247     -12.249577    23.362669    
S0322         3.3979275     -12.012844    22.867349    
S0323         3.29048       -11.750327    22.370514    
S0324         3.1725752     -11.495887    21.851117    
S0325         3.0517174     -11.236641    21.318787    
S0326         2.9474115     -10.966151    20.82874     
S0327         2.8236506     -10.65946     20.340695    
S0328         2.6820221     -10.356907    19.836687    
S0329         2.5154402     -10.058834    19.31893     
S0330         2.3140614     -9.7932426    18.774588    
S0331         2.10581       -9.4212296    18.263152    
S0332         1.8813885     -9.0146835    17.75739     
S0333         1.6156349     -8.663768     17.206895    
S0334         1.3396789     -8.2501869    16.676694    
S0335         1.225944      -7.9483971    16.316396    
S0336         1.1105295     -7.5993683    15.925812    
S0337         0.99246302    -7.2081726    15.501193    
S0338         0.86271       -6.7972115    15.025659    
S0339         0.72449865    -6.358223     14.505174    
S0340         0.58430133    -5.8756939    13.951527    
S0341         0.44233098    -5.3475739    13.366576    
S0342         0.29548113    -4.7811008    12.744832    
S0343         0.14324642    -4.1751308    12.087393    
S0344         0.068317467   -3.7095245    11.535622    
S0345         0.0056663342  -3.2210537    10.982239    
S0346         -0.045262635  -2.7162481    10.422137    
S0347         -0.084644914  -2.1951677    9.8554611    
S0348         -0.11392301   -1.6736223    9.2670082    
S0349         -0.13130147   -1.1282774    8.6790581    
S0350         -0.13831117   -0.56063089   8.0898575    
S0351         -0.13614001   0.020577011   7.490522     
S0352         -0.11792312   0.56857715    6.8392677    
S0353         -0.088407546  1.2285069     6.2109966    
S0354         -0.067047799  1.8445076     5.574551     
S0355         -0.061253476  2.4653833     4.9731533    
S0356         -0.070055252  3.0862473     4.4030586    
S0357         -0.087682551  3.6595921     3.8180676    
S0358         -0.12098494   4.2399204     3.2694511    
S0359         -0.16996676   4.8309975     2.7634998    
S0360         -0.23219557   5.4117393     2.2791193    
S0361         -0.30925443   6.0004105     1.840173     
S0362         -0.15622962   6.562619      1.4005639    
S0363         -0.025211951  7.1276169     1.0009398    
S0364         0.084990054   7.6918396     0.63808727   
S0365         0.17330784    8.2425064     0.29186275   
S0366         0.24098709    8.7932816     -0.015247239 
S0367         0.28656127    9.3328171     -0.30328746  
S0368         0.31028314    9.8620827     -0.57255583  
S0369         0.31363742    10.39457      -0.79394646  
S0370         0.29514875    10.919359     -0.98992119  
S0371         0.33552091    11.503756     -1.1993822   
S0372         0.39319272    12.055511     -1.4419806   
S0373         0.47143383    12.603912     -1.6409569   
S0374         0.5719008     13.146289     -1.800334    
S0375         0.69575882    13.681471     -1.9139599   
S0376         0.83308954    14.199631     -2.065134    
S0377         0.99472361    14.719238     -2.233622    
S0378         1.1908513     15.24281      -2.3194277   
S0379         -4.4601212    17.654529     -5.922253    
S0380         -4.1932907    17.611913     -5.9587456   
S0381         -3.8968262    17.598982     -6.0152187   
S0382         -3.5619289    17.618077     -6.0879215   
S0383         -3.2318741    17.662393     -6.2573547   
S0384         -2.8805374    17.737241     -6.4738579   
S0385         -2.5068499    17.847527     -6.7592361   
S0386         -2.0551079    17.983185     -6.9405197   
S0387         -1.2630142    18.173511     -6.8085228   
S0388         -0.91558962   18.207132     -6.5607826   
S0389         -0.71504359   18.190201     -6.1364902   
S0390         -0.46620183   18.163876     -5.8256977   
S0391         -0.27859735   18.108369     -5.4775703   
S0392         -0.20804777   18.015115     -5.0825222   
S0393         -0.14179691   17.89781      -4.7062664   
S0394         -0.087746084  17.759607     -4.3284016   
S0395         0.0054998588  17.632564     -3.9294594   
S0396         0.075477868   17.362004     -3.7268173   
S0397         0.12708598    17.088365     -3.5305359   
S0398         0.19756418    16.831364     -3.3332729   
S0399         0.28677576    16.592006     -3.1295364   
S0400         0.42024865    16.37412      -2.9247496   
S0401         0.55612392    16.166618     -2.6867235   
S0402         0.76398306    15.979114     -2.4500137   
S0403         1.0675251     15.828325     -2.2885321   
S0404         1.9310894     15.44221      -2.6196184   
S0405         2.3904745     15.341763     -3.1986359   
S0406         2.7615618     15.325769     -3.7275188   
S0407         3.0750294     15.311732     -4.1869644   
S0408         3.3316021     15.302727     -4.6307457   
S0409         3.4882164     15.449945     -5.0988651   
S0410         3.5632969     15.694313     -5.5532818   
S0411         3.5626892     15.985886     -6.0107498   
S0412         3.4909653     16.397681     -6.412149    
S0413         3.6746525     16.779138     -6.6631126   
S0414         3.845192      17.243491     -6.7651955   
S0415         3.9125679     17.740231     -6.7752739   
S0416         3.9356071     18.180846     -6.8921501   
S0417         3.9238304     18.593794     -7.0639862   
S0418         3.8781693     18.988545     -7.2714127   
S0419         3.7585133     19.377585     -7.4771004   
S0420         3.5411259     19.759525     -7.6818031   
S0421         3.3939209     20.108516     -7.973288    
S0422         3.2928844     20.299771     -8.40989     
S0423         3.2483719     20.481294     -8.8518936   
S0424         3.2027977     20.660475     -9.277256    
S0425         3.1780478     20.832489     -9.6914001   
S0426         3.1427467     21.004903     -10.086938   
S0427         3.1011116     21.177187     -10.46579    
S0428         3.0700602     21.345367     -10.831344   
S0429         3.0377626     21.512415     -11.181522   
S0430         2.9948948     21.679733     -11.514718   
S0431         2.8910589     21.588286     -11.99848    
S0432         2.7073503     21.490866     -12.469106   
S0433         2.592169      21.384966     -12.957646   
S0434         2.4510963     21.276222     -13.4465     
S0435         2.3052237     21.16682      -13.944044   
S0436         2.2018045     21.069118     -14.479218   
S0437         2.03773       20.963287     -15.016986   
S0438         1.7153572     20.813641     -15.473541   
S0439         1.1896988     20.458641     -16.03582    
S0440         0.90941353    20.257309     -16.116452   
S0441         0.6656446     20.080214     -15.985815   
S0442         0.46878448    19.936214     -15.839359   
S0443         0.27510245    19.811568     -15.677055   
S0444         0.022466153   19.693837     -15.538155   
S0445         -0.28354757   19.588898     -15.412665   
S0446         -0.55124817   19.505013     -15.189297   
S0447         -1.0122938    19.272356     -15.059904   
S0448         -1.2557489    19.191989     -15.27756    
S0449         -1.4699844    19.176355     -15.568997   
S0450         -1.6323915    19.218814     -15.893564   
S0451         -1.8899939    19.31588      -16.075778   
S0452         -2.191868     19.469899     -16.20139    
S0453         -2.5034706    19.67737      -16.289587   
S0454         -2.7606588    19.956473     -16.476563   
S0455         -3.4681068    20.654015     -16.487775   
S0456         -3.8075096    20.925191     -16.142125   
S0457         -4.1364914    21.134207     -15.802425   
S0458         -4.3738758    21.305687     -15.407031   
S0459         -4.5208942    21.444064     -14.978978   
S0460         -4.63671      21.522174     -14.528256   
S0461         -4.751519     21.524422     -14.049544   
S0462         -4.8856213    21.443491     -13.544798   
S0463         -5.0001373    21.300462     -13.016934   
S0464         -5.1172161    21.274602     -12.61283    
S0465         -5.2224884    21.209903     -12.206395   
S0466         -5.3339592    21.102034     -11.803709   
S0467         -5.4310253    20.956087     -11.397861   
S0468         -5.5375389    20.767108     -10.997198   
S0469         -5.6285488    20.539915     -10.592866   
S0470         -5.7185375    20.271388     -10.189912   
S0471         -5.7935261    19.96429      -9.7833672   
S0472         -5.8397541    19.623135     -9.3688629   
S0473         -5.8810528    19.297284     -8.9579285   
S0474         -5.8887737    18.9989       -8.5594566   
S0475         -5.8823246    18.72028      -8.1757011   
S0476         -5.8398354    18.467299     -7.7958031   
S0477         -5.7573349    18.240497     -7.411734    
S0478         -5.6203163    18.044316     -7.0134094   
S0479         -5.4279747    17.877682     -6.5835884   
S0480         -5.1373058    17.758266     -6.1354477   
S0481         0.95965347    10.493766     -16.000529   
S0482         1.2460828     10.239045     -16.021916   
S0483         1.6413376     10.150997     -16.166441   
S0484         2.0096207     10.102238     -16.236501   
S0485         2.3688946     10.022728     -16.215604   
S0486         2.7617062     10.000604     -16.189677   
S0487         3.184016      10.039996     -16.158878   
S0488         3.6315178     10.159021     -16.143341   
S0489         4.1034611     10.300916     -16.094724   
S0490         4.3587074     10.426782     -16.025333   
S0491         4.6084278     10.56522      -16.004536   
S0492         4.8615028     10.724311     -16.032526   
S0493         5.1108055     10.914596     -16.129149   
S0494         5.3484058     11.135966     -16.302115   
S0495         5.5430374     11.385677     -16.575349   
S0496         5.7211433     11.656097     -16.912614   
S0497         5.972258      11.959603     -17.25676    
S0498         6.2087036     12.29367      -17.6817     
S0499         6.1867126     12.678445     -17.756425   
S0500         6.2009777     13.070354     -17.780064   
S0501         6.1660172     13.454036     -17.837065   
S0502         6.1159428     13.836049     -17.922923   
S0503         6.0988533     14.224524     -17.953395   
S0504         6.0516693     14.608438     -18.053848   
S0505         6.0484982     15.00058      -18.042668   
S0506         6.0567635     15.395839     -17.991125   
S0507         6.0520836     15.789456     -17.969287   
S0508         6.1238876     16.234978     -17.953569   
S0509         6.1502689     16.67039      -18.029837   
S0510         5.9845413     16.995563     -18.141301   
S0511         5.7697071     17.267958     -18.155534   
S0512         5.5719719     17.533873     -18.096161   
S0513         5.404739      17.817291     -17.998468   
S0514         5.2045513     18.072423     -17.860617   
S0515         4.978146      18.305745     -17.684012   
S0516         4.7300236     18.529256     -17.472319   
S0517         4.3354488     18.706993     -17.478839   
S0518         3.9960602     18.925612     -17.478299   
S0519         3.6560558     19.055077     -17.423911   
S0520         3.3859352     19.37384      -17.424336   
S0521         3.0855461     19.500244     -17.333693   
S0522         2.7830542     19.52601      -17.178818   
S0523         2.4812531     19.480199     -16.963589   
S0524         2.205221      19.47579      -16.751477   
S0525         2.012528      19.63224      -16.657872   
S0526         1.7795807     19.596118     -16.657275   
S0527         1.5333717     19.553839     -16.656741   
S0528         1.3392735     19.36239      -16.604785   
S0529         1.1528734     19.22608      -16.596732   
S0530         0.97651806    19.092093     -16.603679   
S0531         0.81471081    18.94859      -16.619919   
S0532         0.65601244    18.80486      -16.649794   
S0533         0.47895398    18.670343     -16.706587   
S0534         0.29247539    18.081372     -16.731496   
S0535         0.19382552    17.715042     -16.792361   
S0536         0.083558375   17.386037     -16.917114   
S0537         -0.093956774  17.121582     -17.129102   
S0538         -0.14613554   16.817387     -17.317583   
S0539         -0.089761907  16.491455     -17.50726    
S0540         -0.048646021  16.201901     -17.754718   
S0541         -0.014929795  15.937187     -18.046548   
S0542         -0.0073770545 15.691023     -18.374869   
S0543         -0.068287468  15.176396     -18.610677   
S0544         -0.10791755   14.683589     -18.789143   
S0545         -0.048244706  14.247894     -18.929449   
S0546         -0.0060876876 13.842522     -19.018553   
S0547         0.10858892    13.498187     -19.072816   
S0548         0.24880676    13.185893     -19.076129   
S0549         0.41782436    12.892963     -19.020946   
S0550         0.4859304     12.592213     -18.892778   
S0551         0.4778811     12.350367     -18.730276   
S0552         0.42880449    12.206053     -18.432117   
S0553         0.39169943    12.056106     -18.134634   
S0554         0.39144821    11.895251     -17.838281   
S0555         0.41111932    11.726828     -17.543515   
S0556         0.4297472     11.556361     -17.243858   
S0557         0.46010585    11.380103     -16.936067   
S0558         0.49503903    11.197837     -16.608682   
S0559         0.62792187    10.990022     -16.323593   
S0560         -2.3682751    10.521401     -16.228699   
S0561         -2.2672295    10.581464     -16.60938    
S0562         -2.1883554    10.689203     -16.940381   
S0563         -2.1683182    10.837814     -17.213319   
S0564         -2.2262476    11.022062     -17.422408   
S0565         -2.2460714    11.258458     -17.589037   
S0566         -2.2035677    11.551263     -17.717961   
S0567         -2.148341     11.891173     -17.797543   
S0568         -2.0920727    12.271849     -17.820578   
S0569         -2.0721455    12.531839     -17.951964   
S0570         -2.0142223    12.795535     -18.051637   
S0571         -2.0233131    13.06554      -18.147618   
S0572         -2.0193808    13.339839     -18.218571   
S0573         -2.0188976    13.619054     -18.268561   
S0574         -1.9682077    13.914151     -18.268816   
S0575         -1.9386538    14.217923     -18.256468   
S0576         -1.9762173    14.512541     -18.258441   
S0577         -2.0864885    14.781688     -18.272736   
S0578         -2.2572792    15.079666     -18.22907    
S0579         -2.4215631    15.422354     -18.177153   
S0580         -2.5224873    15.78755      -18.102751   
S0581         -2.5166252    16.143378     -18.006781   
S0582         -2.4304344    16.499843     -17.906447   
S0583         -2.2775576    16.892976     -17.81096    
S0584         -2.2372786    17.375822     -17.733849   
S0585         -2.3397686    17.885452     -17.657021   
S0586         -2.7686409    18.492766     -17.748415   
S0587         -3.2628906    18.353094     -17.906847   
S0588         -3.6442631    18.172009     -18.056267   
S0589         -3.9727192    18.049942     -18.209715   
S0590         -4.2630207    17.892572     -18.355255   
S0591         -4.5352749    17.734174     -18.498857   
S0592         -4.7857723    17.555693     -18.636963   
S0593         -5.0381271    17.393636     -18.783046   
S0594         -5.2726479    17.219267     -18.933307   
S0595         -5.5055111    17.002473     -19.158873   
S0596         -5.7286091    16.793086     -19.356731   
S0597         -5.9491207    16.597641     -19.529697   
S0598         -6.1418461    16.380087     -19.660966   
S0599         -6.322319     16.162758     -19.761034   
S0600         -6.4838455    15.938757     -19.826317   
S0601         -6.6313698    15.713326     -19.859409   
S0602         -6.7712898    15.489249     -19.862794   
S0603         -6.8935997    15.259592     -19.832062   
S0604         -6.9632553    14.752092     -20.050017   
S0605         -6.8915451    14.245938     -20.147411   
S0606         -6.8152519    13.790633     -20.186241   
S0607         -6.817765     13.425079     -20.149095   
S0608         -6.9145721    13.154573     -20.020221   
S0609         -6.9829956    12.929344     -19.821217   
S0610         -7.088028     12.776083     -19.539433   
S0611         -7.222596     12.692045     -19.175604   
S0612         -7.4041962    12.678334     -18.736099   
S0613         -7.4789627    12.354422     -18.544089   
S0614         -7.4958046    12.062341     -18.313898   
S0615         -7.4951515    11.797723     -18.069714   
S0616         -7.5073944    11.568343     -17.815976   
S0617         -7.5722214    11.392058     -17.546884   
S0618         -7.6809074    11.267329     -17.258681   
S0619         -7.7776749    11.170732     -16.95806    
S0620         -7.8698402    11.105234     -16.645406   
S0621         -7.9057076    11.059558     -16.321133   
S0622         -7.9173729    10.783141     -16.024786   
S0623         -7.8810898    10.524356     -15.755725   
S0624         -7.8594002    10.265092     -15.455779   
S0625         -7.6705063    10.026275     -15.240878   
S0626         -7.3879143    9.8187378     -15.101903   
S0627         -7.0553116    9.631411      -15.004544   
S0628         -6.7104858    9.425853      -14.852632   
S0629         -6.3123253    9.2048012     -14.655635   
S0630         -5.8227913    9.007975      -14.516722   
S0631         -5.3649815    9.045932      -14.683305   
S0632         -4.9173874    9.0297699     -14.715637   
S0633         -4.4850529    9.0671524     -14.808658   
S0634         -4.0667755    9.1485527     -14.932907   
S0635         -3.7620193    9.4009796     -15.077216   
S0636         -3.4435688    9.6317802     -15.232924   
S0637         -3.1366955    9.8902824     -15.409483   
S0638         -2.8036217    10.1674       -15.60358    
