# Supplementary material for: Interspecific variation in the limb long bones among modern rhinoceroses—extent and drivers
Source: PeerJ. 2019 Sep 26;7:e7647. doi: 10.7717/peerj.7647 (PMC6766374; doi:10.7717/peerj.7647)
Supplement: Supplemental Information 9 [file peerj-07-7647-s009.zip › Femur/Rhinoceros_unicornis_1960_59_Femur.pts]

Version 1.0
639
S0000        34.405151    0.97664089   7.4093918   
S0001        33.251941    2.0595476    -0.40086823 
S0002        33.028461    3.267247     0.93094788  
S0003        26.831616    0.5593987    2.0965149   
S0004        31.381619    -0.47031598  -0.12888794 
S0005        26.178876    -6.703186    9.657576    
S0006        29.005951    7.4486748    8.2156586   
S0007        31.89603     8.3766312    4.2168945   
S0008        19.42189     11.205048    3.0469963   
S0009        8.8609329    4.5556713    5.9757896   
S0010        13.301704    -8.9037834   4.5111801   
S0011        5.3334518    -11.290707   4.936898    
S0012        -13.541972   4.7764736    7.5214958   
S0013        -12.719719   -2.0489285   2.7233316   
S0014        -12.271878   -5.1462681   3.2439392   
S0015        -12.504025   -12.058173   5.0380177   
S0016        -9.5942612   -7.7280365   14.391354   
S0017        -12.529813   -4.7692421   14.536699   
S0018        -8.8624382   -1.6090805   15.762387   
S0019        -19.787404   -3.9004086   11.839767   
S0020        -18.788797   -4.7714386   11.484937   
S0021        -19.674155   -6.3809605   9.5653572   
S0022        -18.819772   -6.8126015   7.4616882   
S0023        -18.146498   -9.5249718   7.3825912   
S0024        -18.528745   -8.2695839   9.5209778   
S0025        -18.583582   -6.1850735   6.5016151   
S0026        -17.977293   -3.9118023   7.2766602   
S0027        32.905685    3.2041416    0.8342783   
S0028        32.786346    3.1263697    0.7325664   
S0029        32.668576    3.0356016    0.62631745  
S0030        32.541962    2.9508188    0.50852032  
S0031        32.417996    2.843256     0.38736777  
S0032        32.313763    2.6858913    0.27938654  
S0033        32.19032     2.5469744    0.1453037   
S0034        32.071146    2.3849213    0.0040028706
S0035        31.97005     2.1815536    -0.11340843 
S0036        31.914963    1.9248981    -0.1825386  
S0037        31.861859    1.6599144    -0.23160741 
S0038        31.789966    1.4003335    -0.29323924 
S0039        31.704642    1.1327408    -0.35195365 
S0040        31.627237    0.8427043    -0.37310393 
S0041        31.565576    0.53285017   -0.34632583 
S0042        31.506323    0.21110873   -0.29310045 
S0043        31.435196    -0.12642205  -0.23761301 
S0044        31.419003    -1.0886919   0.2201977   
S0045        31.438055    -1.645104    0.57982273  
S0046        31.457513    -2.0950623   0.98232899  
S0047        31.412805    -2.5679674   1.3136875   
S0048        31.398755    -2.8711699   1.7377916   
S0049        31.367612    -3.1230053   2.1708847   
S0050        31.278641    -3.3997494   2.5481205   
S0051        31.158356    -3.6337605   2.9142424   
S0052        30.94859     -3.8331558   3.1753489   
S0053        30.671481    -4.2187939   3.707222    
S0054        30.405334    -4.5790222   4.1333603   
S0055        30.016861    -4.9468113   4.40821     
S0056        29.553259    -5.2878784   4.6338192   
S0057        29.251514    -5.5403809   4.9654282   
S0058        29.063983    -5.7275127   5.3458595   
S0059        29.019788    -5.8605274   5.7928295   
S0060        29.020782    -5.9596432   6.2568466   
S0061        28.807379    -5.9934185   6.5315651   
S0062        28.370053    -6.2654221   6.8007484   
S0063        27.84144     -6.4700607   7.0291458   
S0064        27.351306    -6.6226089   7.1821915   
S0065        26.953326    -6.7364769   7.3228966   
S0066        26.618842    -6.8217094   7.4122215   
S0067        26.28222     -6.8933167   7.5038078   
S0068        25.80434     -6.9722778   7.6589661   
S0069        26.259164    -6.7791023   9.0783684   
S0070        26.442627    -6.0875568   10.103236   
S0071        26.83942     -5.4234669   10.560107   
S0072        27.363193    -4.7935638   10.814093   
S0073        27.914676    -4.2472454   10.784814   
S0074        28.371219    -3.6911194   10.72531    
S0075        28.816739    -3.1509035   10.562792   
S0076        29.228705    -2.5891966   10.370013   
S0077        29.64035     -2.0377518   10.077199   
S0078        29.967371    -1.4390058   9.751178    
S0079        30.203046    -0.99351387  9.682737    
S0080        30.453107    -0.49025035  9.6391228   
S0081        30.768347    0.0051630691 9.5325279   
S0082        31.116104    0.48876948   9.3387733   
S0083        31.451285    1.0188454    9.1372887   
S0084        31.779193    1.600799     8.9406395   
S0085        32.118564    2.2404266    8.7773521   
S0086        32.449149    2.9047567    8.5609604   
S0087        32.73429     3.6127449    8.2860588   
S0088        32.842203    4.4053673    8.0137016   
S0089        32.866711    5.0381584    7.608876    
S0090        32.885593    5.487466     7.1709152   
S0091        32.914874    5.7637943    6.720015    
S0092        32.928317    5.8195667    6.253194    
S0093        33.023624    5.8740307    5.7844288   
S0094        33.060928    5.6423386    5.3003403   
S0095        33.172562    5.3998852    4.7794556   
S0096        33.300552    5.0069271    4.224968    
S0097        33.230118    4.9178062    3.7581955   
S0098        33.198096    4.8389008    3.3021561   
S0099        33.165552    4.7394733    2.8585297   
S0100        33.121213    4.6210754    2.4222279   
S0101        33.127988    4.3455959    2.1409615   
S0102        33.135083    4.0529247    1.8583477   
S0103        33.142773    3.7058014    1.5980323   
S0104        33.091565    3.4412991    1.2652851   
S0105        31.847153    8.3955566    4.5937885   
S0106        31.774771    8.4364128    4.9846764   
S0107        31.644775    8.4946236    5.3838989   
S0108        31.527426    8.5712837    5.8073341   
S0109        31.370514    8.6634644    6.2454086   
S0110        31.164975    8.7761444    6.6916267   
S0111        30.92561     8.9077667    7.1501747   
S0112        30.64881     9.0587357    7.6175217   
S0113        30.36011     9.2236084    8.1141937   
S0114        29.918524    9.4245369    8.6042068   
S0115        29.451709    9.6239449    9.0207932   
S0116        28.961575    9.8278976    9.3341789   
S0117        28.469949    10.031215    9.5636993   
S0118        27.976511    10.232695    9.6862251   
S0119        27.490222    10.422431    9.7448929   
S0120        27.009625    10.599744    9.7969269   
S0121        26.528308    10.778197    9.8567398   
S0122        26.044122    10.969939    9.8815918   
S0123        25.514001    11.367828    9.8114868   
S0124        25.021837    11.755882    9.6989082   
S0125        24.589835    12.121948    9.5057434   
S0126        24.20681     12.479427    9.2793228   
S0127        23.89192     12.816864    8.9917351   
S0128        23.627753    13.142697    8.6686127   
S0129        23.417024    13.453075    8.3032463   
S0130        23.230908    13.764668    7.9218376   
S0131        23.056091    14.094835    7.5370956   
S0132        22.896918    14.401596    7.0273056   
S0133        22.793666    14.656059    6.5125008   
S0134        22.783328    14.812703    5.9847435   
S0135        22.773822    14.968552    5.5020302   
S0136        22.811664    15.075046    5.0383293   
S0137        22.888046    15.142613    4.5983353   
S0138        22.986821    15.189142    4.1778896   
S0139        23.128404    15.192291    3.7776112   
S0140        23.283823    15.178996    3.3790524   
S0141        23.549944    15.188359    3.0599821   
S0142        23.775241    15.288385    2.6849043   
S0143        24.037529    15.341266    2.4472586   
S0144        24.268039    15.364653    2.3830666   
S0145        24.466078    15.388356    2.4349079   
S0146        24.654532    15.407762    2.5898546   
S0147        24.877466    15.440921    2.7660551   
S0148        25.133783    15.54807     2.837649    
S0149        25.321625    15.742909    2.876988    
S0150        25.757715    15.794727    2.496019    
S0151        26.157065    15.700893    2.2881077   
S0152        26.489145    15.574843    2.1442402   
S0153        26.739536    15.433971    2.0213306   
S0154        26.904803    15.267644    1.9058945   
S0155        26.908099    15.080975    1.6690113   
S0156        26.614825    14.958202    1.1296873   
S0157        26.408273    14.730098    0.87513981  
S0158        26.119073    14.424319    0.62545485  
S0159        25.730798    14.089008    0.49316001  
S0160        25.494952    13.713896    0.38247435  
S0161        25.291672    13.372063    0.22586367  
S0162        25.167006    13.012047    0.062815642 
S0163        25.140245    12.619151    -0.10454514 
S0164        25.248959    12.181101    -0.26479454 
S0165        25.500276    11.701257    -0.41741729 
S0166        25.937952    11.198817    -0.48145986 
S0167        26.46026     10.688187    -0.53032508 
S0168        26.768503    10.499875    -0.53832335 
S0169        27.091177    10.30294     -0.523593   
S0170        27.435663    10.099778    -0.4723496  
S0171        27.808234    9.8794617    -0.40660396 
S0172        28.200098    9.6779366    -0.24488082 
S0173        28.609665    9.4811165    -0.021882105
S0174        29.036075    9.2864784    0.25734766  
S0175        29.509723    9.0597565    0.5210597   
S0176        30.002667    8.8400108    0.85058956  
S0177        30.358334    8.830426     1.0913445   
S0178        30.681607    8.8131332    1.3664242   
S0179        30.948285    8.7879578    1.6929771   
S0180        31.192255    8.7485909    2.0378973   
S0181        31.396692    8.6965561    2.4155153   
S0182        31.576419    8.6346428    2.8187265   
S0183        31.740002    8.5686447    3.2485203   
S0184        31.830887    8.4775291    3.719413    
S0185        19.099625    10.906562    3.1164778   
S0186        18.725774    10.70629     3.2656609   
S0187        18.32431     10.58476     3.4582989   
S0188        17.940964    10.462102    3.6627037   
S0189        17.617424    10.24973     3.8564201   
S0190        17.328708    9.993708     4.0542683   
S0191        17.058974    9.7270859    4.2652351   
S0192        16.784982    9.4985611    4.514476    
S0193        16.540771    9.2358597    4.7740486   
S0194        16.34576     9.0125175    5.0020157   
S0195        16.133327    8.7386154    5.2058681   
S0196        15.865465    8.4999741    5.4244179   
S0197        15.576997    8.2013069    5.6290539   
S0198        15.208635    8.0262939    5.8671223   
S0199        14.804012    7.860836     6.1218109   
S0200        14.374191    7.6616768    6.388113    
S0201        13.919218    7.3707024    6.6107391   
S0202        13.410831    7.0380966    6.7463699   
S0203        12.888823    6.8761528    6.8410378   
S0204        12.379365    6.6255051    6.8396103   
S0205        11.87921     6.3758343    6.8355171   
S0206        11.366837    6.1750599    6.8397003   
S0207        10.825095    6.0132835    6.8217537   
S0208        10.33694     5.6692677    6.667807    
S0209        9.8103256    5.3792557    6.5042427   
S0210        9.3042534    5.0169155    6.2735958   
S0211        13.480901    -9.1607201   4.8158192   
S0212        13.761371    -9.3711525   5.047242    
S0213        14.092558    -9.5072487   5.2743046   
S0214        14.463327    -9.5745247   5.5448502   
S0215        14.931859    -9.5842102   5.722961    
S0216        15.494307    -9.5257568   5.8045002   
S0217        16.100812    -9.4049805   5.9374413   
S0218        16.747092    -9.2278664   6.1277523   
S0219        17.433859    -8.9911469   6.3430946   
S0220        18.166005    -8.8408363   6.5159027   
S0221        18.718469    -8.7521492   6.6930847   
S0222        19.100464    -8.7245514   6.8589394   
S0223        19.266814    -8.759565    7.029097    
S0224        19.2979      -8.8539154   7.1716125   
S0225        19.219276    -9.016217    7.2885742   
S0226        18.868248    -9.2344444   7.4164742   
S0227        18.079555    -9.4341469   7.6113785   
S0228        17.629613    -9.8359512   7.6450134   
S0229        18.261246    -9.7964836   7.8420532   
S0230        18.407901    -10.014729   8.100795    
S0231        18.769971    -9.994223    8.28405     
S0232        18.816075    -9.970697    8.5380272   
S0233        18.601205    -9.9867393   8.8396675   
S0234        18.122713    -10.190431   9.1159172   
S0235        17.428296    -10.436718   9.3866806   
S0236        16.538507    -10.568469   9.8171593   
S0237        15.407019    -10.874632   10.124004   
S0238        14.632281    -10.927617   10.349252   
S0239        13.864284    -10.980183   10.576936   
S0240        13.101776    -11.047692   10.785562   
S0241        12.336714    -11.138445   10.939651   
S0242        11.564596    -11.26633    10.940151   
S0243        10.787711    -11.412565   10.898647   
S0244        10.01047     -11.588977   10.745015   
S0245        9.2275238    -11.78719    10.523684   
S0246        8.4398621    -12.009178   10.221966   
S0247        7.4248108    -12.232003   9.530014    
S0248        6.7619499    -12.463593   8.6163811   
S0249        6.1850891    -12.573034   7.8532906   
S0250        5.6877022    -12.575778   7.2200104   
S0251        5.3210499    -12.492195   6.6514038   
S0252        5.0789452    -12.326692   6.1415588   
S0253        5.6113586    -11.926072   5.6606701   
S0254        5.3865715    -11.594461   5.3969837   
S0255        26.052676    -6.2697372   9.3906532   
S0256        26.03396     -5.826458    9.1761734   
S0257        25.956094    -5.3993725   8.9583069   
S0258        25.791132    -4.9912735   8.7256187   
S0259        25.542574    -4.5916199   8.4751839   
S0260        25.142836    -4.2458977   8.191082    
S0261        24.594502    -3.985342    7.8860291   
S0262        23.974059    -3.7462051   7.5727211   
S0263        23.275031    -3.5153717   7.2426292   
S0264        22.744833    -3.3586945   7.1429977   
S0265        22.173976    -3.2601009   7.0782555   
S0266        21.585229    -3.1462881   7.0056763   
S0267        20.968489    -3.0475357   6.9593346   
S0268        20.329051    -2.9497223   6.9157883   
S0269        19.668094    -2.8472502   6.8522919   
S0270        18.981102    -2.7523336   6.8039169   
S0271        18.268547    -2.6658632   6.7751091   
S0272        17.530664    -2.6058565   6.7883026   
S0273        16.898833    -2.5321941   6.8139687   
S0274        16.275485    -2.4809765   6.8507095   
S0275        15.6638      -2.4680323   6.9229698   
S0276        15.061255    -2.4623514   6.98367     
S0277        14.472421    -2.4869411   7.0675034   
S0278        13.894157    -2.5251177   7.1488914   
S0279        13.321309    -2.5667288   7.2130096   
S0280        12.746709    -2.603931    7.2499115   
S0281        12.198836    -2.6936964   7.3410309   
S0282        11.670401    -2.7875967   7.4702667   
S0283        11.093005    -2.8345945   7.5193756   
S0284        10.514813    -2.9163055   7.6249977   
S0285        9.9295494    -3.0230928   7.7874969   
S0286        9.307119     -3.1012873   7.8823051   
S0287        8.6686043    -3.1876947   7.9941254   
S0288        8.0101814    -3.2748871   8.1079788   
S0289        7.3522064    -3.4076942   8.3361481   
S0290        6.6676697    -3.5304932   8.5328842   
S0291        5.9692089    -3.5387085   8.7304916   
S0292        5.2721733    -3.5962421   8.981723    
S0293        4.5634029    -3.6714813   9.2164864   
S0294        3.8896416    -3.8255566   9.5468117   
S0295        3.1727959    -3.9520859   9.7731987   
S0296        2.4320133    -4.0802608   9.9542152   
S0297        1.7149462    -4.2700932   10.193983   
S0298        0.97142162   -4.4589108   10.383739   
S0299        0.21269834   -4.6605408   10.548026   
S0300        -0.52056899  -4.8214058   10.70867    
S0301        -1.2185763   -4.9984459   10.903912   
S0302        -1.9055601   -5.1563332   11.064968   
S0303        -2.5624081   -5.3227837   11.250911   
S0304        -3.2100197   -5.4680397   11.392573   
S0305        -3.8296638   -5.6182953   11.551711   
S0306        -4.4242874   -5.7680874   11.714875   
S0307        -5.0052807   -5.9050858   11.853444   
S0308        -5.5662651   -6.0372658   11.98725    
S0309        -6.1360485   -6.2175003   12.193025   
S0310        -6.7024574   -6.3860245   12.373906   
S0311        -7.2377487   -6.5366531   12.549558   
S0312        -7.7405083   -6.6634628   12.723091   
S0313        -8.2397522   -6.7412941   12.870763   
S0314        -8.717234    -6.8833145   13.110056   
S0315        -9.2053574   -7.0820854   13.422653   
S0316        -9.7140839   -7.3654106   13.828787   
S0317        28.640723    7.2091393    8.0283875   
S0318        28.245337    6.9485466    7.8895996   
S0319        27.819016    6.674366     7.7924332   
S0320        27.365036    6.3942593    7.7252708   
S0321        26.898959    6.1428127    7.5834511   
S0322        26.400681    5.8739605    7.5002434   
S0323        25.877786    5.6021011    7.4372055   
S0324        25.329681    5.335688     7.3575455   
S0325        24.761336    5.0603806    7.3290771   
S0326        24.227522    4.7365696    7.367263    
S0327        23.662907    4.4315838    7.2480942   
S0328        23.112177    4.1154346    7.2614166   
S0329        22.555461    3.8009506    7.2761528   
S0330        21.99556     3.4872894    7.3159172   
S0331        21.431136    3.1742535    7.3670128   
S0332        20.86263     2.8615713    7.4327393   
S0333        20.289203    2.5485079    7.4988365   
S0334        19.710727    2.2352358    7.5603477   
S0335        19.096526    1.978256     7.6201385   
S0336        18.491833    1.7366568    7.6569946   
S0337        17.900604    1.5084701    7.722924    
S0338        17.323445    1.292214     7.8186203   
S0339        16.752493    1.0944798    7.859317    
S0340        16.195006    0.90914202   7.9242645   
S0341        15.651337    0.73691249   8.014241    
S0342        15.118954    0.58000507   8.1040611   
S0343        14.595227    0.4373827    8.1696861   
S0344        13.956783    0.15192424   8.2672867   
S0345        13.334283    -0.10995388  8.4545578   
S0346        12.689984    -0.32249737  8.4909805   
S0347        12.051588    -0.49979405  8.5607574   
S0348        11.414697    -0.63934927  8.626796    
S0349        10.786171    -0.7506619   8.731369    
S0350        10.1668      -0.83752356  8.9142181   
S0351        9.5435921    -0.88094406  9.0522285   
S0352        8.923362     -0.88966541  9.1695564   
S0353        8.0816101    -1.1279351   9.266143    
S0354        7.243895     -1.3530344   9.4413651   
S0355        6.4069786    -1.5610056   9.6063957   
S0356        5.5614819    -1.7443142   9.7426155   
S0357        4.7227879    -1.9164019   9.9351776   
S0358        3.8817806    -2.0697987   10.136203   
S0359        3.0448137    -2.2091238   10.368013   
S0360        2.2168049    -2.3361639   10.641915   
S0361        1.380267     -2.4411058   10.906686   
S0362        0.81913614   -2.4337761   11.126641   
S0363        0.2407918    -2.4190388   11.333236   
S0364        -0.3517318   -2.400071    11.531358   
S0365        -0.9563509   -2.377474    11.726499   
S0366        -1.5787313   -2.3513624   11.891923   
S0367        -2.2122494   -2.3178097   12.056336   
S0368        -2.8439882   -2.2786221   12.285356   
S0369        -3.475473    -2.2461573   12.5716     
S0370        -4.1398315   -2.1952421   12.757346   
S0371        -4.6768658   -2.1711292   12.970264   
S0372        -5.2152328   -2.123333    13.186018   
S0373        -5.7429108   -2.0899096   13.479216   
S0374        -6.265411    -2.0479502   13.800676   
S0375        -6.8066742   -1.9484142   14.086377   
S0376        -7.411982    -1.7864902   14.346361   
S0377        -8.169249    -1.5923191   14.631529   
S0378        -8.7492363   -1.5918615   15.186038   
S0379        -9.7782059   -7.3420654   14.449129   
S0380        -10.105848   -7.0280785   14.466      
S0381        -10.290227   -6.6367294   14.520903   
S0382        -10.582128   -6.2989429   14.544189   
S0383        -10.913166   -5.9785484   14.554388   
S0384        -11.401424   -5.8088394   14.463264   
S0385        -11.785809   -5.4799076   14.459431   
S0386        -12.113161   -5.0798424   14.524483   
S0387        -12.723154   -4.4741413   14.844083   
S0388        -12.688506   -4.1271965   15.240607   
S0389        -12.587891   -3.849337    15.591542   
S0390        -12.472958   -3.5920273   15.880037   
S0391        -12.172029   -3.638739    16.114238   
S0392        -11.948834   -3.538419    16.281027   
S0393        -11.679382   -3.4706543   16.396646   
S0394        -11.399404   -3.3471107   16.477878   
S0395        -11.071778   -3.2590706   16.51523    
S0396        -10.789489   -3.1329874   16.451514   
S0397        -10.528192   -2.9471609   16.398851   
S0398        -10.246774   -2.8573885   16.302429   
S0399        -10.001211   -2.6555212   16.236795   
S0400        -9.7364731   -2.5266434   16.130769   
S0401        -9.4477806   -2.4011244   16.010733   
S0402        -9.2480255   -2.1176294   15.947452   
S0403        -8.9631691   -1.8965982   15.846945   
S0404        -8.7134766   -0.89871035  15.358675   
S0405        -9.8458328   -0.10200239  15.690901   
S0406        -10.042645   0.41979866   15.46971    
S0407        -10.392668   0.83795223   15.330116   
S0408        -10.807568   1.1364956    15.237048   
S0409        -11.278627   1.2751832    15.121756   
S0410        -11.787511   1.3386748    15.195953   
S0411        -12.288912   1.34984      15.426881   
S0412        -12.735608   1.3658092    15.769691   
S0413        -12.886169   1.2234324    16.129433   
S0414        -13.236462   1.0745815    16.263498   
S0415        -13.410851   0.94614801   16.585547   
S0416        -13.569753   0.6482563    16.924272   
S0417        -13.931195   0.43305531   17.025681   
S0418        -14.34816    0.23109844   17.045784   
S0419        -14.795815   0.010524298  17.006042   
S0420        -15.201747   -0.54777231  17.103333   
S0421        -15.724496   -0.96791534  17.025648   
S0422        -16.257574   -1.192347    16.752353   
S0423        -16.758638   -1.5943876   16.561345   
S0424        -17.233614   -1.8538073   16.318602   
S0425        -17.679224   -1.9376894   16.042828   
S0426        -18.096384   -1.99067     15.766304   
S0427        -18.487701   -1.9774504   15.461433   
S0428        -18.849568   -2.0693193   15.194823   
S0429        -19.183797   -2.1091681   14.914886   
S0430        -19.477081   -2.1754858   14.734641   
S0431        -19.52326    -2.5688938   14.789873   
S0432        -19.503259   -3.0226402   14.900272   
S0433        -19.509579   -3.3619469   14.824785   
S0434        -19.519255   -3.6295288   14.624463   
S0435        -19.662381   -3.7802807   14.286064   
S0436        -19.768184   -3.9001751   13.851009   
S0437        -19.753267   -3.981356    13.301645   
S0438        -19.851704   -3.9800659   12.628316   
S0439        -19.620718   -3.856601    11.63737    
S0440        -19.384125   -3.8550003   11.526205   
S0441        -19.289003   -3.8819683   11.39032    
S0442        -19.199504   -3.93834     11.282708   
S0443        -19.092728   -4.0342724   11.239499   
S0444        -18.980875   -4.1690434   11.255453   
S0445        -18.886559   -4.3362892   11.304305   
S0446        -18.788164   -4.537326    11.400792   
S0447        -18.768423   -4.9714733   11.212466   
S0448        -18.644118   -5.2144215   11.032922   
S0449        -18.688359   -5.3826477   10.782181   
S0450        -18.733133   -5.5779266   10.568951   
S0451        -18.833546   -5.7529434   10.354586   
S0452        -19.028423   -5.8516697   10.117925   
S0453        -19.293823   -5.9347546   9.8917145   
S0454        -19.516273   -6.1349838   9.7203804   
S0455        -19.914583   -6.8836411   9.8315048   
S0456        -20.049318   -7.421505    10.130048   
S0457        -19.990939   -7.8759903   10.466444   
S0458        -19.859119   -8.2150734   10.821288   
S0459        -19.671129   -8.4580223   11.190398   
S0460        -19.40547    -8.5999031   11.570541   
S0461        -19.269305   -8.9383759   11.981921   
S0462        -19.001601   -9.141774    12.410311   
S0463        -18.755069   -9.3863319   12.879027   
S0464        -18.084052   -9.5610977   13.139435   
S0465        -17.355106   -9.5430923   13.38217    
S0466        -16.740894   -9.6531944   13.590808   
S0467        -16.138138   -9.7189018   13.768365   
S0468        -15.554961   -9.7901756   13.905133   
S0469        -14.988429   -9.7686028   14.030342   
S0470        -14.450642   -9.6865593   14.136536   
S0471        -13.941199   -9.5717819   14.214558   
S0472        -13.448865   -9.4607803   14.257339   
S0473        -12.871672   -9.3188171   14.427328   
S0474        -12.318729   -9.1944916   14.549901   
S0475        -11.8077     -9.0665627   14.633716   
S0476        -11.335301   -8.9880951   14.68297    
S0477        -10.89313    -8.8911446   14.701265   
S0478        -10.492605   -8.6732719   14.681795   
S0479        -10.103736   -8.4295914   14.628883   
S0480        -9.7110603   -8.1206993   14.541043   
S0481        -12.509958   -1.6012821   2.7424576   
S0482        -12.339371   -1.1924332   2.7762312   
S0483        -12.143474   -0.83862457  2.8592964   
S0484        -11.997598   -0.49172907  2.9254688   
S0485        -11.939096   -0.14454255  2.9537432   
S0486        -11.969553   0.19205271   2.9451696   
S0487        -12.064448   0.50684676   2.9142725   
S0488        -12.188491   0.80279875   2.8868862   
S0489        -12.33018    1.0988819    2.8827906   
S0490        -12.473323   1.3941689    2.7994785   
S0491        -12.682791   1.6419329    2.6777504   
S0492        -12.924438   1.8543396    2.5592474   
S0493        -13.196283   2.0274929    2.4481323   
S0494        -13.463022   2.2103403    2.3491043   
S0495        -13.745506   2.3878744    2.2520508   
S0496        -14.066353   2.5156496    2.1585354   
S0497        -14.411047   2.6133583    2.0701048   
S0498        -14.777782   2.6690971    1.9875046   
S0499        -15.188611   2.7141018    1.9324169   
S0500        -15.595882   2.790527     1.91933     
S0501        -15.999878   2.8754417    1.949465    
S0502        -16.403999   2.9485924    2.0259371   
S0503        -16.806184   3.0252277    2.1485132   
S0504        -17.207271   3.1083902    2.3202303   
S0505        -17.615178   3.154002     2.5423275   
S0506        -18.02648    3.1762262    2.8113195   
S0507        -18.43952    3.1211842    3.1058966   
S0508        -18.697356   3.0484991    3.4384903   
S0509        -18.946193   2.9454391    3.7768677   
S0510        -19.167372   2.8462091    4.1354309   
S0511        -19.356772   2.7310591    4.5116356   
S0512        -19.508501   2.602289     4.9138184   
S0513        -19.64995    2.412141     5.3184681   
S0514        -19.785004   2.1637758    5.7231728   
S0515        -19.929128   1.837072     6.0982849   
S0516        -20.062965   1.4589421    6.4518135   
S0517        -20.138034   1.1986037    6.6752792   
S0518        -20.186815   0.94101076   6.8986694   
S0519        -20.211613   0.66341777   7.0820824   
S0520        -20.237636   0.37490766   7.2593468   
S0521        -20.186464   0.065315586  7.3595383   
S0522        -20.116832   -0.25588691  7.4420692   
S0523        -20.055626   -0.59161882  7.5159264   
S0524        -19.955127   -0.94429235  7.5509712   
S0525        -19.922519   -1.3040522   7.6013435   
S0526        -19.667793   -1.7501221   7.5792404   
S0527        -19.580385   -2.1720827   7.6226906   
S0528        -19.503552   -2.6157434   7.6409912   
S0529        -19.283099   -2.9359594   7.6133934   
S0530        -19.030536   -3.1845968   7.5784218   
S0531        -18.757466   -3.3777367   7.539283    
S0532        -18.489854   -3.5604889   7.4852776   
S0533        -18.218988   -3.7271706   7.4088593   
S0534        -17.763641   -3.900317    6.9743919   
S0535        -17.626559   -3.9672192   6.6168587   
S0536        -17.495813   -4.0213146   6.2566502   
S0537        -17.369435   -4.1190739   5.8918911   
S0538        -17.261037   -4.1171886   5.5174515   
S0539        -17.162279   -4.1391132   5.1333519   
S0540        -17.0743     -4.1627525   4.7357906   
S0541        -17.013666   -4.1302238   4.3276863   
S0542        -16.970541   -4.0789635   3.9131302   
S0543        -17.025865   -3.7762218   3.4983681   
S0544        -17.006651   -3.5807083   3.1207317   
S0545        -16.931505   -3.4147575   2.8089252   
S0546        -16.809641   -3.241153    2.5715494   
S0547        -16.620442   -3.1446432   2.3847401   
S0548        -16.364639   -3.1255291   2.2560158   
S0549        -16.054582   -3.1322121   2.1956642   
S0550        -15.692989   -3.1483383   2.1977011   
S0551        -15.282874   -3.1451382   2.2417137   
S0552        -14.991574   -3.0973661   2.1781366   
S0553        -14.704999   -3.00429     2.1383566   
S0554        -14.416379   -2.9269423   2.1347012   
S0555        -14.12747    -2.8471296   2.1635378   
S0556        -13.833597   -2.7711199   2.2305101   
S0557        -13.524768   -2.7019964   2.347135    
S0558        -13.23654    -2.521674    2.4652603   
S0559        -12.951797   -2.3161287   2.6101505   
S0560        -12.516786   -5.0932461   3.1653757   
S0561        -12.772683   -5.0751823   3.1019346   
S0562        -13.033952   -5.0828209   3.0571161   
S0563        -13.294183   -5.1330719   3.0301823   
S0564        -13.557176   -5.1942272   3.0258572   
S0565        -13.826282   -5.2597565   3.0442411   
S0566        -14.108707   -5.3099804   3.0858404   
S0567        -14.404297   -5.3478973   3.1493925   
S0568        -14.698853   -5.4226585   3.2324814   
S0569        -14.939871   -5.4990112   3.4097851   
S0570        -15.184528   -5.5355347   3.5974964   
S0571        -15.422144   -5.5624138   3.7948544   
S0572        -15.648489   -5.5658642   4.0038101   
S0573        -15.865602   -5.5764584   4.2221226   
S0574        -16.081442   -5.6158295   4.4462315   
S0575        -16.282625   -5.6256489   4.6843376   
S0576        -16.500114   -5.7058258   4.9180649   
S0577        -16.690517   -5.7219509   5.1733566   
S0578        -16.901244   -5.7250195   5.2843616   
S0579        -17.115944   -5.7528442   5.4010918   
S0580        -17.328227   -5.7833763   5.5298489   
S0581        -17.54041    -5.831295    5.6654774   
S0582        -17.750941   -5.8851364   5.8121334   
S0583        -17.96115    -5.9368637   5.9739166   
S0584        -18.173708   -5.9837418   6.1533119   
S0585        -18.386067   -6.0516945   6.3379391   
S0586        -18.687105   -6.3375683   6.6675095   
S0587        -18.74937    -6.5050018   6.7681343   
S0588        -18.786823   -6.6731293   6.8198563   
S0589        -18.903392   -6.8918381   6.867926    
S0590        -18.896654   -7.1045235   6.8083641   
S0591        -18.853247   -7.3276604   6.6900719   
S0592        -18.886948   -7.6274567   6.5542168   
S0593        -18.902614   -7.9518021   6.3628933   
S0594        -18.904085   -8.2959167   6.1193623   
S0595        -18.811771   -8.7088905   5.9248283   
S0596        -18.707141   -9.0948883   5.7205112   
S0597        -18.580637   -9.4508102   5.5030487   
S0598        -18.440315   -9.7844376   5.2788952   
S0599        -18.287135   -10.101781   5.0484184   
S0600        -18.105643   -10.387986   4.7980476   
S0601        -17.8892     -10.628843   4.5246815   
S0602        -17.652655   -10.842887   4.2381542   
S0603        -17.383745   -11.005301   3.9418442   
S0604        -17.274782   -10.932446   3.3998142   
S0605        -17.082048   -10.880367   2.9419636   
S0606        -16.84489    -10.784367   2.5699501   
S0607        -16.594415   -10.654173   2.280619    
S0608        -16.320145   -10.529356   2.0744129   
S0609        -15.964352   -10.549055   1.9336975   
S0610        -15.543958   -10.686238   1.8511578   
S0611        -15.098515   -10.779203   1.8617083   
S0612        -14.603641   -10.906528   1.9515278   
S0613        -14.256982   -10.934118   1.9325426   
S0614        -13.910268   -10.946624   1.9466249   
S0615        -13.566399   -10.958429   1.9894907   
S0616        -13.225076   -10.979624   2.0618938   
S0617        -12.884053   -10.996851   2.1668304   
S0618        -12.545002   -10.973456   2.3038002   
S0619        -12.204566   -10.993662   2.4727354   
S0620        -11.864261   -10.998272   2.6737047   
S0621        -11.527869   -10.977319   2.9052025   
S0622        -11.153643   -10.868526   3.0981758   
S0623        -10.947027   -10.524957   3.2328262   
S0624        -10.666094   -10.352827   3.3548355   
S0625        -10.310537   -10.212006   3.4748421   
S0626        -10.107504   -9.9153633   3.5352352   
S0627        -10.000172   -9.5530128   3.5381989   
S0628        -9.870047    -9.1825897   3.5291119   
S0629        -9.7335304   -8.776194    3.5177769   
S0630        -9.6610268   -8.3132805   3.4685646   
S0631        -9.7714401   -7.7708717   3.447691    
S0632        -9.99198     -7.2654694   3.3661983   
S0633        -10.278698   -6.8372925   3.2611214   
S0634        -10.587962   -6.4768875   3.173871    
S0635        -10.919047   -6.1898945   3.1045006   
S0636        -11.259458   -5.9595097   3.0661652   
S0637        -11.580206   -5.6917458   3.0950884   
S0638        -11.892906   -5.32509     3.1869658   
