# Supplementary material for: Interspecific variation in the limb long bones among modern rhinoceroses—extent and drivers
Source: PeerJ. 2019 Sep 26;7:e7647. doi: 10.7717/peerj.7647 (PMC6766374; doi:10.7717/peerj.7647)
Supplement: Supplemental Information 9 [file peerj-07-7647-s009.zip › Femur/Rhinoceros_unicornis_1961_5_10_1_Femur.pts]

Version 1.0
639
S0000       -26.331427  15.614153   12.612006  
S0001       -26.839746  14.809966   5.7208832  
S0002       -25.543153  12.03013    6.8960052  
S0003       -19.433652  13.309229   7.2109909  
S0004       -23.657172  15.173422   5.0263702  
S0005       -15.33812   20.17836    13.806955  
S0006       -23.612549  7.2086533   13.62883   
S0007       -26.372119  6.7565117   10.027364  
S0008       -17.130679  1.0698528   9.1586418  
S0009       -4.2779362  5.9949657   9.7794434  
S0010       -6.7561462  20.93287    9.8807053  
S0011       2.4156525   20.976871   9.0755081  
S0012       19.446132   4.3311729   9.7005882  
S0013       19.24765    10.971497   5.9265114  
S0014       19.183255   14.583112   6.8187553  
S0015       20.339058   20.745255   9.9720642  
S0016       16.385779   15.242635   17.890543  
S0017       17.647025   12.866458   17.584355  
S0018       13.049142   9.4315269   17.884698  
S0019       25.485104   10.321225   13.820297  
S0020       24.168098   12.265443   13.164651  
S0021       25.23074    14.379382   13.423471  
S0022       24.194772   15.342531   12.435079  
S0023       24.01884    18.094472   12.492895  
S0024       23.422325   16.626392   14.185089  
S0025       24.291655   14.221085   11.35052   
S0026       23.67865    11.859612   11.458535  
S0027       -25.586452  12.059741   6.6995041  
S0028       -25.615152  12.074348   6.4973213  
S0029       -25.60249   12.129913   6.3037552  
S0030       -25.565755  12.19045    6.1093464  
S0031       -25.509189  12.240289   5.9055103  
S0032       -25.423723  12.286758   5.6879513  
S0033       -25.292705  12.3772     5.4778355  
S0034       -25.124474  12.540665   5.3088326  
S0035       -24.940485  12.723606   5.1597305  
S0036       -24.734593  12.930093   5.0345882  
S0037       -24.544737  13.152605   4.9367065  
S0038       -24.381081  13.401894   4.880761   
S0039       -24.216003  13.649359   4.8282639  
S0040       -24.067155  13.916942   4.8056129  
S0041       -23.939957  14.205797   4.817971   
S0042       -23.83037   14.511871   4.8603065  
S0043       -23.738884  14.833852   4.9342396  
S0044       -23.590399  15.782567   5.3321629  
S0045       -23.510941  16.345726   5.6863327  
S0046       -23.404941  16.845201   6.0688     
S0047       -23.31584   17.202644   6.549868   
S0048       -23.17809   17.544051   6.9864876  
S0049       -22.997017  17.873106   7.3909096  
S0050       -22.708606  18.223415   7.715657   
S0051       -22.422787  18.495334   8.0807999  
S0052       -22.078926  18.723756   8.4318649  
S0053       -21.758374  19.052913   8.8883759  
S0054       -21.226735  19.348889   9.2626541  
S0055       -20.653252  19.600366   9.5470032  
S0056       -20.089951  19.791891   9.7320923  
S0057       -19.575691  19.933446   9.8827072  
S0058       -19.469485  20.566225   11.094719  
S0059       -19.010094  20.660692   11.197188  
S0060       -18.592082  20.710919   11.335387  
S0061       -18.184108  20.706435   11.521334  
S0062       -17.673116  20.896161   11.579118  
S0063       -17.199648  20.999094   11.757384  
S0064       -16.759531  21.00963    11.851827  
S0065       -16.376308  20.98618    11.902124  
S0066       -16.03412   20.937013   11.967389  
S0067       -15.694736  20.843024   12.132144  
S0068       -15.743381  20.652126   12.956604  
S0069       -15.560736  20.46113    13.278928  
S0070       -15.934061  20.107866   14.054398  
S0071       -16.762302  20.121796   14.155653  
S0072       -17.274232  19.928665   14.341811  
S0073       -17.759129  19.657925   14.50005   
S0074       -18.205579  19.300121   14.645718  
S0075       -18.67746   18.927112   14.735878  
S0076       -19.146262  18.523944   14.778076  
S0077       -19.601527  18.085921   14.76759   
S0078       -20.052838  17.635741   14.648828  
S0079       -20.422462  17.301572   14.577155  
S0080       -20.787225  16.950621   14.530429  
S0081       -21.160486  16.6151     14.463557  
S0082       -21.477153  16.22778    14.491298  
S0083       -21.820201  15.862283   14.468938  
S0084       -22.189513  15.503711   14.409082  
S0085       -22.618971  15.215965   14.236163  
S0086       -23.094769  15.129156   13.879892  
S0087       -23.527144  14.807104   13.720718  
S0088       -24.204617  14.177319   13.705498  
S0089       -24.803442  13.862045   13.471242  
S0090       -25.238368  13.995863   12.903638  
S0091       -25.65      13.727188   12.578671  
S0092       -25.995685  13.411714   12.261446  
S0093       -26.277795  13.07002    11.939722  
S0094       -26.511908  12.698506   11.620198  
S0095       -26.576346  12.419757   11.190025  
S0096       -26.630121  12.062065   10.803969  
S0097       -26.726971  11.967392   10.335508  
S0098       -26.741681  11.908685   9.8166603  
S0099       -26.587177  11.935298   9.3606018  
S0100       -26.512683  11.90741    8.8898415  
S0101       -26.278555  11.985228   8.5471558  
S0102       -26.108286  12.018294   8.1491989  
S0103       -25.946603  12.027773   7.7215477  
S0104       -25.764682  12.025347   7.2950951  
S0105       -26.382565  6.7968918   10.532745  
S0106       -26.35209   6.7978951   11.024108  
S0107       -26.260403  6.7537598   11.496976  
S0108       -26.146576  6.6767654   11.954504  
S0109       -26.026755  6.5728851   12.407545  
S0110       -25.843112  6.4229218   12.837997  
S0111       -25.617596  6.232996    13.249478  
S0112       -25.350897  6.0007103   13.638087  
S0113       -25.064037  5.7424088   14.028088  
S0114       -24.700766  5.5115261   14.382204  
S0115       -24.32094   5.2525772   14.654204  
S0116       -23.952167  5.0101429   14.9285    
S0117       -23.569414  4.7460758   15.134282  
S0118       -23.178252  4.4619404   15.270987  
S0119       -22.780696  4.1710918   15.368521  
S0120       -22.379721  3.8597794   15.395715  
S0121       -21.971281  3.5411404   15.383447  
S0122       -21.542113  3.2247459   15.349608  
S0123       -21.254152  2.9051865   15.288989  
S0124       -20.99091   2.5805195   15.184616  
S0125       -20.726886  2.2509771   15.068265  
S0126       -20.48918   1.9159037   14.905679  
S0127       -20.337524  1.6029564   14.647174  
S0128       -20.140273  1.2634299   14.414204  
S0129       -19.892101  0.88978729  14.202051  
S0130       -19.710382  0.53446641  13.914275  
S0131       -19.610335  0.19631174  13.5392    
S0132       -19.421948  -0.11885034 13.051724  
S0133       -19.321779  -0.37168579 12.538081  
S0134       -19.20811   -0.6100903  12.041421  
S0135       -19.195279  -0.76518989 11.543197  
S0136       -19.297302  -0.81232471 11.073531  
S0137       -19.332076  -0.89375534 10.596941  
S0138       -19.47485   -0.87301874 10.14675   
S0139       -19.585101  -0.86850386 9.6782562  
S0140       -19.713101  -0.83768063 9.207708   
S0141       -19.871924  -0.67289739 8.6779953  
S0142       -20.070313  -0.56702104 8.2559654  
S0143       -20.318246  -0.42810936 8.0259476  
S0144       -20.537495  -0.38081517 7.9105644  
S0145       -20.742004  -0.42262883 7.9054802  
S0146       -20.937808  -0.58395109 7.9629562  
S0147       -21.134645  -0.71490631 8.2958267  
S0148       -21.332074  -0.94770412 8.7559242  
S0149       -21.512703  -1.4186417  8.9567276  
S0150       -22.144156  -1.4744834  8.9488029  
S0151       -22.660722  -1.5016555  8.7591972  
S0152       -23.072929  -1.4785524  8.4442383  
S0153       -23.380374  -1.3405807  8.3884354  
S0154       -23.573854  -1.1217892  8.3175392  
S0155       -23.64527   -0.75983095 8.3019264  
S0156       -23.599281  -0.26603236 8.1660454  
S0157       -23.482979  0.068792212 7.6371979  
S0158       -23.294096  0.20705309  7.0389313  
S0159       -22.817256  0.28668907  7.0498886  
S0160       -22.429131  0.35939078  7.017218   
S0161       -22.07449   0.32493925  6.8988037  
S0162       -21.792613  0.42378025  6.7963554  
S0163       -21.562636  0.55441575  6.6578751  
S0164       -21.4028    0.76076431  6.5022934  
S0165       -21.344223  1.0922515   6.3857319  
S0166       -21.352979  1.4741696   6.2687077  
S0167       -21.401917  1.8631231   6.0614223  
S0168       -21.458481  2.2871466   6.0029591  
S0169       -21.545345  2.6936863   5.9210541  
S0170       -21.669708  3.0987331   5.8546753  
S0171       -21.828369  3.502623    5.7940983  
S0172       -22.014026  3.9089458   5.7070248  
S0173       -22.264558  4.3306286   5.7154148  
S0174       -22.555879  4.7594028   5.7346195  
S0175       -22.891948  5.2082664   5.7495323  
S0176       -23.272169  5.595776    5.9415928  
S0177       -23.908167  5.8232239   6.211161   
S0178       -24.465662  6.01567     6.5513458  
S0179       -24.933115  6.1856247   6.9515862  
S0180       -25.361647  6.3398853   7.3466576  
S0181       -25.73273   6.4702423   7.7794327  
S0182       -26.037567  6.5795273   8.2601608  
S0183       -26.208466  6.6621826   8.8191208  
S0184       -26.298169  6.7149956   9.4123436  
S0185       -16.444757  0.91272039  8.522773   
S0186       -15.861589  1.086783    7.9579369  
S0187       -15.41875   1.3477007   7.5606026  
S0188       -14.980034  1.5488317   7.3423241  
S0189       -14.649596  1.8284214   7.2812531  
S0190       -14.354353  2.1609713   7.3618622  
S0191       -13.965714  2.4556625   7.5830772  
S0192       -13.428233  2.4638403   8.045742   
S0193       -13.048332  2.5362164   8.6907745  
S0194       -12.706362  2.6714571   9.0006569  
S0195       -12.333839  2.8100126   9.2929413  
S0196       -11.9307    2.9517847   9.5681557  
S0197       -11.503154  3.1669468   9.7690247  
S0198       -11.048047  3.3751492   9.9507561  
S0199       -10.564451  3.5784554   10.114159  
S0200       -10.05291   3.7854187   10.252268  
S0201       -9.507695   3.9687038   10.39786   
S0202       -8.9252678  4.1217873   10.567905  
S0203       -8.54589    4.1937286   10.479709  
S0204       -8.1657837  4.3445515   10.321965  
S0205       -7.6583282  4.2886608   10.509413  
S0206       -7.1227875  4.3323318   10.60382   
S0207       -6.6125229  4.5481911   10.508665  
S0208       -6.0895443  4.8453945   10.356422  
S0209       -5.5166969  5.1696198   10.206292  
S0210       -4.8958572  5.5310123   10.031245  
S0211       -7.1042747  20.966295   10.242558  
S0212       -7.5763687  21.046741   10.468953  
S0213       -8.0304008  21.097131   10.682761  
S0214       -8.4843719  21.125256   10.862582  
S0215       -8.9433746  21.127467   10.986696  
S0216       -9.3975449  21.105997   11.107924  
S0217       -9.8483284  21.072626   11.250932  
S0218       -10.301613  21.027821   11.385511  
S0219       -10.758693  20.967746   11.49372   
S0220       -11.345252  21.018396   11.652446  
S0221       -11.800587  21.148796   11.87785   
S0222       -11.847621  21.220514   12.14642   
S0223       -11.795115  21.311252   12.345455  
S0224       -11.566592  21.415631   12.526515  
S0225       -11.149166  21.528577   12.68744   
S0226       -10.549295  21.656654   12.83232   
S0227       -9.7935997  21.826431   13.007396  
S0228       -8.8657127  22.025629   13.228459  
S0229       -8.343161   22.044684   13.375768  
S0230       -7.8005653  22.084123   13.548653  
S0231       -7.2228012  22.129463   13.699574  
S0232       -6.6074081  22.177946   13.818575  
S0233       -5.9680752  22.246146   13.961732  
S0234       -5.2899803  22.318571   14.074977  
S0235       -4.5766598  22.401747   14.178796  
S0236       -3.8249928  22.483757   14.237148  
S0237       -3.0431324  22.552359   14.222943  
S0238       -2.4127001  22.552118   14.162552  
S0239       -1.8136711  22.544505   14.058464  
S0240       -1.2379233  22.538406   13.934856  
S0241       -0.7151906  22.511794   13.725612  
S0242       -0.24229722 22.470204   13.460356  
S0243       0.25669072  22.464333   13.244725  
S0244       0.68223186  22.425932   12.933383  
S0245       1.0786641   22.385063   12.590156  
S0246       1.4327584   22.327956   12.203264  
S0247       1.6376106   22.34519    11.896459  
S0248       1.8214094   22.316341   11.573642  
S0249       1.9696337   22.238779   11.237304  
S0250       2.0922558   22.121898   10.89381   
S0251       2.1194674   21.940663   10.562376  
S0252       2.0870667   21.710748   10.264643  
S0253       2.274555    21.524063   9.8644905  
S0254       2.5322353   21.34057    9.3272476  
S0255       -16.302003  19.909593   13.50461   
S0256       -16.877075  19.566539   13.278944  
S0257       -17.092523  19.163916   13.076906  
S0258       -17.183064  18.770488   12.852773  
S0259       -17.199467  18.385687   12.607508  
S0260       -17.043019  17.985738   12.357377  
S0261       -16.607272  17.600638   12.136408  
S0262       -16.140735  17.162267   11.86584   
S0263       -15.441673  16.727353   11.6104    
S0264       -14.90269   16.471169   11.389625  
S0265       -14.315596  16.278662   11.22589   
S0266       -13.713217  16.126466   11.108342  
S0267       -13.112358  15.983672   11.011932  
S0268       -12.508937  15.858311   10.941925  
S0269       -11.907433  15.722583   10.873572  
S0270       -11.303307  15.585579   10.81451   
S0271       -10.697485  15.441632   10.761516  
S0272       -10.094956  15.278984   10.70979   
S0273       -9.2977341  15.071672   10.715861  
S0274       -8.5198799  14.908194   10.748791  
S0275       -7.7702522  14.771725   10.800932  
S0276       -7.0521248  14.667839   10.880898  
S0277       -6.3683559  14.602382   10.998945  
S0278       -5.7111797  14.514719   11.09127   
S0279       -5.0796608  14.422281   11.170901  
S0280       -4.4761253  14.341414   11.254784  
S0281       -3.9012257  14.262811   11.330649  
S0282       -3.2454891  14.209398   11.413255  
S0283       -2.6008715  14.16577    11.505574  
S0284       -1.9666698  14.125063   11.597571  
S0285       -1.3430651  14.09241    11.696239  
S0286       -0.72951951 14.066124   11.799046  
S0287       -0.1294432  14.060704   11.928436  
S0288       0.46052446  14.059567   12.059007  
S0289       1.0413076   14.062419   12.190337  
S0290       1.6081226   14.08165    12.341197  
S0291       2.2682051   14.054544   12.538673  
S0292       2.9138685   14.038373   12.726553  
S0293       3.5462399   14.031017   12.901723  
S0294       4.1666683   14.030226   13.060664  
S0295       4.7646034   14.055472   13.232942  
S0296       5.3498032   14.088332   13.391022  
S0297       5.9343075   14.109047   13.502133  
S0298       6.4927231   14.161073   13.635973  
S0299       7.0339203   14.228529   13.768213  
S0300       7.6259575   14.256584   13.922456  
S0301       8.2188408   14.26799    14.051332  
S0302       8.7957413   14.29341    14.20769   
S0303       9.3608696   14.32673    14.380711  
S0304       9.9270905   14.340611   14.523799  
S0305       10.484664   14.355959   14.671991  
S0306       11.027711   14.384317   14.846486  
S0307       11.561269   14.413969   15.027773  
S0308       12.090627   14.436067   15.198392  
S0309       12.62848    14.518059   15.365204  
S0310       13.167213   14.575627   15.510684  
S0311       13.689723   14.632281   15.679544  
S0312       14.201457   14.688242   15.87007   
S0313       14.712943   14.746805   16.091296  
S0314       15.229716   14.819479   16.376111  
S0315       15.763126   14.912227   16.745438  
S0316       16.209727   15.056252   17.270811  
S0317       -23.150766  7.2217339   13.48324   
S0318       -22.695406  7.2668472   13.355775  
S0319       -22.254756  7.3232208   13.205287  
S0320       -21.824507  7.404113    13.055058  
S0321       -21.407005  7.5061714   12.894214  
S0322       -20.996861  7.6374527   12.745591  
S0323       -20.593596  7.7967903   12.61111   
S0324       -20.198807  7.981356    12.484538  
S0325       -19.81156   8.1914925   12.373122  
S0326       -19.428604  8.5421364   12.254843  
S0327       -19.043744  8.8561119   12.154168  
S0328       -18.658136  9.1320305   12.063744  
S0329       -18.263531  9.365493    12.024626  
S0330       -17.872568  9.561219    11.975185  
S0331       -17.482419  9.7190979   11.928506  
S0332       -17.091472  9.8383087   11.8926    
S0333       -16.699852  9.9187729   11.865541  
S0334       -16.306744  9.960321    11.85537   
S0335       -15.767186  10.088857   11.85648   
S0336       -15.23784   10.211929   11.851729  
S0337       -14.718216  10.32998    11.852887  
S0338       -14.208456  10.443282   11.865577  
S0339       -13.708911  10.550547   11.860566  
S0340       -13.219135  10.65179    11.847965  
S0341       -12.739282  10.748214   11.847233  
S0342       -12.269828  10.841312   11.865202  
S0343       -11.810355  10.928969   11.877009  
S0344       -11.27599   10.995164   11.882932  
S0345       -10.709002  11.058044   11.936253  
S0346       -10.106429  11.109673   11.976945  
S0347       -9.4689583  11.152462   12.022085  
S0348       -8.7974236  11.187273   12.081051  
S0349       -8.0929138  11.214666   12.162313  
S0350       -7.3529633  11.232718   12.242046  
S0351       -6.5772102  11.241423   12.319108  
S0352       -5.7661865  11.24114    12.398924  
S0353       -5.0172642  11.241898   12.497855  
S0354       -4.2620468  11.240429   12.55061   
S0355       -3.5054203  11.24016    12.597408  
S0356       -2.751919   11.244753   12.674195  
S0357       -2.0024738  11.254571   12.786331  
S0358       -1.2510605  11.265324   12.888203  
S0359       -0.50113316 11.279186   13.005153  
S0360       0.24922767  11.295132   13.123787  
S0361       1.0025597   11.313002   13.229504  
S0362       1.7876486   11.311939   13.371765  
S0363       2.5774607   11.306992   13.51626   
S0364       3.3723869   11.298962   13.665184  
S0365       4.1698948   11.287666   13.829909  
S0366       4.961042    11.269904   14.040938  
S0367       5.7727222   11.254904   14.203355  
S0368       6.5711746   11.230186   14.433746  
S0369       7.3710915   11.20064    14.681029  
S0370       8.1811012   11.171045   14.917618  
S0371       8.9956589   11.099452   15.210352  
S0372       9.7393639   10.995685   15.522919  
S0373       10.410224   10.858791   15.853651  
S0374       11.018786   10.694887   16.178983  
S0375       11.553044   10.498921   16.518494  
S0376       12.041856   10.27933    16.840027  
S0377       12.4661     10.027016   17.174443  
S0378       12.844322   9.7406158   17.518025  
S0379       16.396854   15.005072   17.889987  
S0380       16.511703   14.75988    17.869879  
S0381       16.644217   14.518045   17.83902   
S0382       16.779388   14.267236   17.805902  
S0383       16.936928   14.016046   17.760182  
S0384       17.129066   13.768982   17.689539  
S0385       17.328313   13.495534   17.617758  
S0386       17.498413   13.18166    17.584602  
S0387       17.522871   12.467963   17.846429  
S0388       17.419626   12.045985   18.102016  
S0389       17.167847   11.757188   18.335902  
S0390       16.877779   11.58134    18.470547  
S0391       16.604704   11.429066   18.554324  
S0392       16.326797   11.307038   18.601581  
S0393       16.042398   11.203042   18.62321   
S0394       15.756433   11.099226   18.619757  
S0395       15.471121   10.997373   18.567413  
S0396       15.115556   10.845693   18.64184   
S0397       14.766292   10.718885   18.683997  
S0398       14.449034   10.566167   18.684918  
S0399       14.155377   10.403713   18.647871  
S0400       13.893048   10.222984   18.567891  
S0401       13.635983   10.050285   18.460587  
S0402       13.436697   9.842408    18.299704  
S0403       13.290338   9.6237724   18.102985  
S0404       13.235887   9.1429085   17.429814  
S0405       13.689464   8.8329697   17.019296  
S0406       14.207736   8.5624512   16.856868  
S0407       14.65654    8.3352936   16.804324  
S0408       15.073849   8.1459679   16.84362   
S0409       15.489566   7.9794746   16.912872  
S0410       15.921255   7.8321602   17.011697  
S0411       16.376169   7.6881248   17.102034  
S0412       16.829016   7.5050659   17.109604  
S0413       17.141721   7.4474197   17.128433  
S0414       17.445508   7.40158     17.187358  
S0415       17.741466   7.3682938   17.283807  
S0416       18.033366   7.3450172   17.407297  
S0417       18.342537   7.3058296   17.508817  
S0418       18.653778   7.2610878   17.658647  
S0419       18.938686   7.2438431   17.909253  
S0420       19.179001   7.3092606   18.252684  
S0421       19.419238   7.3993317   18.603014  
S0422       19.903273   7.5377319   18.500954  
S0423       20.376628   7.6298668   18.367133  
S0424       20.822926   7.7385895   18.212515  
S0425       21.247006   7.8274277   18.028206  
S0426       21.646083   7.9136223   17.817807  
S0427       22.020256   8.0161201   17.58754   
S0428       22.370601   8.1378304   17.339616  
S0429       22.697392   8.247377    17.063243  
S0430       23.000491   8.3573112   16.762604  
S0431       23.223196   8.5066521   16.407777  
S0432       23.455894   8.642028    16.038629  
S0433       23.701703   8.7314766   15.668997  
S0434       23.973207   8.7790009   15.303084  
S0435       24.272224   8.8909912   14.950841  
S0436       24.621706   9.0448402   14.587617  
S0437       25.020068   9.3154182   14.211986  
S0438       25.367216   9.7822884   13.903807  
S0439       25.394865   10.449654   13.723404  
S0440       25.312585   10.607143   13.617601  
S0441       25.226135   10.803245   13.520074  
S0442       25.078444   10.985314   13.447957  
S0443       24.901701   11.172196   13.379051  
S0444       24.749875   11.420615   13.312555  
S0445       24.570441   11.680025   13.254904  
S0446       24.316118   11.928066   13.196829  
S0447       24.093201   12.559807   13.115033  
S0448       24.113448   12.860033   13.102119  
S0449       24.229822   13.137241   13.083548  
S0450       24.356691   13.388121   13.076427  
S0451       24.431346   13.630013   13.13954   
S0452       24.501457   13.855327   13.263179  
S0453       24.658659   14.04451    13.362625  
S0454       24.969472   14.214435   13.346588  
S0455       25.277673   14.638281   13.843336  
S0456       25.248035   14.856831   14.232709  
S0457       25.231474   15.065077   14.572952  
S0458       25.224472   15.273016   14.897784  
S0459       25.126035   15.439055   15.213533  
S0460       24.935872   15.548009   15.507141  
S0461       24.713647   15.634769   15.782092  
S0462       24.453731   15.703784   16.038817  
S0463       24.150433   15.777731   16.271272  
S0464       23.813988   15.880672   16.584825  
S0465       23.458907   15.972284   16.865608  
S0466       23.088113   16.065149   17.113525  
S0467       22.697308   16.140154   17.328918  
S0468       22.290836   16.217189   17.511971  
S0469       21.863545   16.270897   17.662199  
S0470       21.418869   16.316214   17.780234  
S0471       20.958191   16.365498   17.865759  
S0472       20.479568   16.413966   17.917618  
S0473       19.985933   16.423232   17.89904   
S0474       19.504062   16.419377   17.883778  
S0475       19.035092   16.396068   17.868224  
S0476       18.575571   16.339783   17.853926  
S0477       18.112849   16.287794   17.832556  
S0478       17.639079   16.157301   17.826096  
S0479       17.137645   15.961429   17.835155  
S0480       16.65784    15.644684   17.869391  
S0481       19.114925   10.697778   5.9360863  
S0482       18.991145   10.425809   5.9525917  
S0483       18.9448     10.128665   5.9371849  
S0484       18.894296   9.8399193   5.9360447  
S0485       18.868208   9.5471657   5.9330429  
S0486       18.840881   9.249839    5.9411274  
S0487       18.829716   8.9406883   5.9489021  
S0488       18.904486   8.6329544   5.9250103  
S0489       19.015004   8.3304909   5.8972523  
S0490       19.145937   7.9804138   5.8580666  
S0491       19.288687   7.6536163   5.8282253  
S0492       19.474791   7.3779724   5.7960468  
S0493       19.71003    7.1851646   5.7579597  
S0494       19.956494   7.0355751   5.7282139  
S0495       20.21223    6.915934    5.7080845  
S0496       20.478256   6.8111549   5.6983749  
S0497       20.761331   6.7219566   5.6973686  
S0498       21.068451   6.6684525   5.7017006  
S0499       21.400612   6.6624214   5.8324543  
S0500       21.728886   6.6113388   5.9795502  
S0501       22.029768   6.531385    6.1596542  
S0502       22.299164   6.4394531   6.3744797  
S0503       22.565135   6.3595451   6.6017616  
S0504       22.836365   6.2894577   6.8352631  
S0505       23.135558   6.2496193   7.0586441  
S0506       23.414937   6.1961914   7.3077789  
S0507       23.698366   6.1624638   7.565332   
S0508       23.88029    6.2043129   7.8467133  
S0509       24.026831   6.1893826   8.1487671  
S0510       24.181886   6.211647    8.4481064  
S0511       24.272334   6.1476578   8.7477554  
S0512       24.359827   6.0957005   9.0456108  
S0513       24.475058   6.1064125   9.3444847  
S0514       24.593179   6.1350193   9.647187   
S0515       24.727512   6.2274525   9.9410828  
S0516       24.851807   6.3332928   10.228404  
S0517       24.906657   6.5052811   10.560815  
S0518       24.955911   6.7025009   10.853132  
S0519       25.002361   6.9225533   11.111387  
S0520       25.053587   7.1613991   11.346443  
S0521       25.087036   7.4539116   11.509562  
S0522       25.124678   7.7656349   11.648171  
S0523       25.141841   8.1157417   11.729749  
S0524       25.155855   8.4909973   11.779922  
S0525       25.222774   8.881797    11.82413   
S0526       25.213101   9.2782906   11.928259  
S0527       25.173166   9.6622383   11.996035  
S0528       25.095085   10.034388   12.025582  
S0529       24.933667   10.37585    12.017154  
S0530       24.747008   10.700515   11.976095  
S0531       24.476743   10.975032   11.899397  
S0532       24.201563   11.243446   11.783568  
S0533       23.938388   11.533627   11.631563  
S0534       23.715889   11.872839   11.180521  
S0535       23.757903   11.924107   10.908328  
S0536       23.756252   11.938073   10.622292  
S0537       23.759628   11.997361   10.34349   
S0538       23.746147   12.066737   10.062627  
S0539       23.716835   12.150983   9.7803993  
S0540       23.670561   12.25209    9.4964966  
S0541       23.604239   12.344868   9.2071526  
S0542       23.524155   12.39641    8.9117149  
S0543       23.531415   12.42463    8.5481316  
S0544       23.502028   12.423177   8.18797    
S0545       23.434877   12.414004   7.8336723  
S0546       23.347392   12.329929   7.5081085  
S0547       23.230904   12.218274   7.196225   
S0548       23.080891   12.088796   6.8857506  
S0549       22.893407   11.945221   6.5649658  
S0550       22.637424   11.907874   6.2350548  
S0551       22.33588    11.921389   5.9485634  
S0552       21.891037   11.881343   5.8370762  
S0553       21.46937    11.827623   5.7575832  
S0554       21.074361   11.760933   5.7055061  
S0555       20.702574   11.721877   5.681773   
S0556       20.355281   11.64834    5.6819817  
S0557       20.02393    11.560592   5.7117065  
S0558       19.70827    11.432703   5.772324   
S0559       19.442776   11.223307   5.8480965  
S0560       19.558528   14.584904   6.6030663  
S0561       19.932474   14.591234   6.4641373  
S0562       20.274202   14.661603   6.4273163  
S0563       20.568919   14.752692   6.4556839  
S0564       20.835779   14.783394   6.509684   
S0565       21.081743   14.747659   6.5955757  
S0566       21.29984    14.664676   6.7276917  
S0567       21.484468   14.590172   6.9189888  
S0568       21.644568   14.511191   7.1608086  
S0569       21.907729   14.438211   7.3504066  
S0570       22.143051   14.372395   7.5499397  
S0571       22.349844   14.310316   7.7594589  
S0572       22.529475   14.259621   7.978772   
S0573       22.684555   14.233569   8.2075874  
S0574       22.812418   14.215114   8.4465164  
S0575       22.907414   14.180537   8.695681   
S0576       22.97364    14.152322   8.9544708  
S0577       23.013956   14.139549   9.2231323  
S0578       23.147789   14.102568   9.4422516  
S0579       23.286815   14.08961    9.6655891  
S0580       23.423772   14.074881   9.8931427  
S0581       23.561671   14.060101   10.125584  
S0582       23.703748   14.065862   10.362125  
S0583       23.850725   14.056906   10.604158  
S0584       24.003902   14.071701   10.849549  
S0585       24.153302   14.130917   11.097719  
S0586       24.486992   14.355934   11.440092  
S0587       24.633636   14.552504   11.499456  
S0588       24.720602   14.786098   11.514654  
S0589       24.810876   15.020506   11.5134    
S0590       24.884967   15.278224   11.490555  
S0591       24.90195    15.563037   11.42179   
S0592       24.915369   15.870897   11.339251  
S0593       24.886186   16.200787   11.217982  
S0594       24.862041   16.563876   11.092374  
S0595       24.876811   16.831003   10.959635  
S0596       24.886526   17.09521    10.821852  
S0597       24.89133    17.357793   10.679173  
S0598       24.880003   17.616205   10.522121  
S0599       24.853224   17.8733     10.349761  
S0600       24.808347   18.13116    10.158132  
S0601       24.724298   18.374309   9.9344276  
S0602       24.60269    18.596371   9.6839073  
S0603       24.436732   18.772427   9.4143608  
S0604       24.568523   18.766655   8.9027039  
S0605       24.614209   18.791306   8.4664742  
S0606       24.575389   18.820898   8.1032684  
S0607       24.460121   18.852592   7.8119911  
S0608       24.26969    18.883415   7.5916443  
S0609       23.998871   18.927243   7.4432083  
S0610       23.647629   19.084572   7.3786415  
S0611       23.225024   19.314827   7.3944756  
S0612       22.735455   19.571609   7.4852722  
S0613       22.460675   19.661319   7.4693298  
S0614       22.179767   19.744733   7.4396019  
S0615       21.889165   19.834433   7.4024429  
S0616       21.594043   19.847017   7.3239288  
S0617       21.295901   19.844272   7.2278275  
S0618       20.992581   19.820453   7.114827   
S0619       20.679214   19.789423   6.9923042  
S0620       20.353601   19.768303   6.8627609  
S0621       20.022594   19.790134   6.7182076  
S0622       19.69238    19.783345   6.9656723  
S0623       19.370702   19.767924   7.1823959  
S0624       19.053464   19.729048   7.3721062  
S0625       18.760332   19.529015   7.4681999  
S0626       18.454668   19.419992   7.5864174  
S0627       18.176729   19.199951   7.6309074  
S0628       17.932024   18.915257   7.6305939  
S0629       17.670404   18.648398   7.6212433  
S0630       17.365224   18.385153   7.5736473  
S0631       17.242101   17.940918   7.3036942  
S0632       17.284529   17.448277   7.0822525  
S0633       17.40863    16.988371   6.9095779  
S0634       17.568947   16.553702   6.7820435  
S0635       17.773323   16.131657   6.6984009  
S0636       18.020563   15.711229   6.654422   
S0637       18.35325    15.323442   6.6643768  
S0638       18.746504   14.957201   6.7250847  
