# Supplementary material for: Interspecific variation in the limb long bones among modern rhinoceroses—extent and drivers
Source: PeerJ. 2019 Sep 26;7:e7647. doi: 10.7717/peerj.7647 (PMC6766374; doi:10.7717/peerj.7647)
Supplement: Supplemental Information 9 [file peerj-07-7647-s009.zip › Femur/Rhinoceros_unicornis_1967_101_Femur.pts]

Version 1.0
639
S0000         27.329763     -8.2600632    7.6809721    
S0001         27.393515     -7.5041294    0.70567894   
S0002         27.832067     -5.6231637    1.4979639    
S0003         21.166176     -4.0020809    2.2302151    
S0004         24.696682     -7.1155601    -0.0065250397
S0005         17.389978     -9.4781866    8.8062592    
S0006         27.739195     -0.52334023   8.1143379    
S0007         30.605152     -0.59237719   4.3806667    
S0008         24.561481     7.3924327     1.7863603    
S0009         12.182312     7.9419446     4.3019457    
S0010         6.9072185     -5.3319316    3.8863988    
S0011         -1.641386     -2.1226184    5.9364262    
S0012         -7.7717552    18.406153     4.8761101    
S0013         -11.968759    12.709226     2.1968288    
S0014         -13.040231    9.5659533     2.9681196    
S0015         -16.812382    5.3959212     6.7028961    
S0016         -10.042795    8.2786226     13.584195    
S0017         -10.978515    11.594172     13.533357    
S0018         -5.6477432    13.045607     14.365336    
S0019         -16.758305    16.516083     9.3967133    
S0020         -16.547827    14.206759     9.0394926    
S0021         -18.338018    12.683174     9.684166     
S0022         -17.864189    11.460619     8.5648327    
S0023         -18.709187    8.9306355     7.7601833    
S0024         -17.482029    9.9979439     10.244469    
S0025         -17.42651     12.509238     7.6489038    
S0026         -16.002922    14.220179     7.5845733    
S0027         27.707018     -5.5937014    1.358904     
S0028         27.569153     -5.5790997    1.2241853    
S0029         27.421551     -5.5756378    1.0938685    
S0030         27.266874     -5.5763731    0.96450269   
S0031         27.10075      -5.5936246    0.84266376   
S0032         26.923794     -5.6292872    0.73107511   
S0033         26.741175     -5.6611004    0.6144346    
S0034         26.550383     -5.695662     0.49587706   
S0035         26.350883     -5.7347283    0.37619174   
S0036         26.232725     -5.8644667    0.22162421   
S0037         26.099022     -6.0065222    0.10503206   
S0038         25.948675     -6.1383486    -0.0041106064
S0039         25.780928     -6.2809248    -0.081550382 
S0040         25.598068     -6.4355717    -0.12062854  
S0041         25.39839      -6.595706     -0.13326365  
S0042         25.186537     -6.7658329    -0.10495099  
S0043         24.950871     -6.9368544    -0.069241732 
S0044         24.348976     -7.6651707    0.19494602   
S0045         24.054493     -8.1735201    0.51408708   
S0046         23.803469     -8.5698824    0.90224445   
S0047         23.551067     -8.8833714    1.2814072    
S0048         23.313        -9.1074591    1.6757902    
S0049         23.067343     -9.2845001    2.0600777    
S0050         22.792858     -9.4458313    2.4127555    
S0051         22.492844     -9.5737829    2.7390242    
S0052         22.151037     -9.6470795    3.0140588    
S0053         21.902596     -9.6103277    3.1801424    
S0054         21.634378     -9.6008196    3.3602855    
S0055         21.341816     -9.5854788    3.5628588    
S0056         21.05002      -9.5774384    3.8131123    
S0057         20.788507     -9.6316175    4.1214194    
S0058         20.527077     -9.7106676    4.4672747    
S0059         20.298243     -9.8589544    4.8640585    
S0060         20.038391     -9.9692993    5.2907624    
S0061         19.69269      -9.997714     5.7234001    
S0062         19.339142     -10.052799    6.0018034    
S0063         18.975019     -10.040412    6.2803349    
S0064         18.638851     -9.9996786    6.5763059    
S0065         18.341543     -9.9466257    6.8954268    
S0066         18.135334     -9.9690714    7.2557902    
S0067         17.875395     -9.8336849    7.6048012    
S0068         17.675137     -9.7234154    7.9844546    
S0069         17.476105     -9.5417414    8.3848896    
S0070         17.822783     -9.2499075    9.1660995    
S0071         18.197857     -8.9187593    9.5098534    
S0072         18.637321     -8.6612568    9.7332716    
S0073         19.066366     -8.3782692    9.9626684    
S0074         19.552179     -8.1510057    10.001524    
S0075         20.055376     -7.94345      9.9390488    
S0076         20.557673     -7.7220025    9.8968182    
S0077         21.075184     -7.4923887    9.8230133    
S0078         21.612753     -7.2439456    9.6890717    
S0079         22.074903     -7.1367288    9.6095667    
S0080         22.552399     -7.0174675    9.5514164    
S0081         23.044107     -6.9238563    9.4682264    
S0082         23.534937     -6.8683028    9.3347559    
S0083         23.994835     -6.8759193    9.1184654    
S0084         24.533371     -6.8093066    9.0111303    
S0085         25.140213     -6.6883731    8.9352217    
S0086         25.898159     -6.380599     8.9179592    
S0087         26.099302     -6.8388567    8.4204273    
S0088         26.509886     -6.6877522    8.1971788    
S0089         26.956032     -6.4478183    7.9933405    
S0090         27.328032     -6.2507992    7.7189417    
S0091         27.673016     -6.0650368    7.4241118    
S0092         27.997919     -5.9010401    7.1089306    
S0093         28.113272     -5.7543635    6.5893378    
S0094         28.396883     -5.6324782    6.2111096    
S0095         28.520227     -5.519022     5.6932349    
S0096         28.631508     -5.4252944    5.1370392    
S0097         28.697651     -5.4000974    4.6667995    
S0098         28.724667     -5.3837466    4.2114358    
S0099         28.703409     -5.3822427    3.7741144    
S0100         28.641409     -5.3972688    3.3555202    
S0101         28.54071      -5.4292645    2.9552565    
S0102         28.368942     -5.5118699    2.5845463    
S0103         28.184118     -5.5931306    2.2205064    
S0104         27.992378     -5.652823     1.8591965    
S0105         30.643133     -0.54964471   4.7837801    
S0106         30.687151     -0.50423568   5.1873274    
S0107         30.710255     -0.42353076   5.5914621    
S0108         30.716675     -0.31276625   5.9981804    
S0109         30.694532     -0.15799823   6.4028478    
S0110         30.66032      0.020438349   6.8148861    
S0111         30.599281     0.24021409    7.2262597    
S0112         30.509365     0.50489068    7.6312823    
S0113         30.38641      0.82396293    8.0131578    
S0114         30.179642     1.2073364     8.445138     
S0115         29.971067     1.6294997     8.8073692    
S0116         29.767076     2.080487      9.1108418    
S0117         29.566414     2.5550663     9.3648109    
S0118         29.368259     3.0573499     9.5633183    
S0119         29.166885     3.5818017     9.7259045    
S0120         28.971857     4.1414771     9.816556     
S0121         28.778826     4.7300959     9.8538237    
S0122         28.59786      5.3471284     9.8053036    
S0123         28.477724     5.802731      9.7338467    
S0124         28.369402     6.2483311     9.6124926    
S0125         28.258366     6.6928668     9.460989     
S0126         28.160406     7.1303134     9.2470016    
S0127         28.083332     7.5540977     8.9629307    
S0128         28.007996     7.9799318     8.6358461    
S0129         27.938438     8.409771      8.2601042    
S0130         27.912554     8.7951355     7.7901998    
S0131         27.904991     9.1522198     7.2550068    
S0132         27.998068     9.4094772     6.7653904    
S0133         28.119444     9.573844      6.2658954    
S0134         28.23493      9.7099495     5.792666     
S0135         28.357914     9.7935381     5.3379936    
S0136         28.486883     9.8268013     4.9051514    
S0137         28.594923     9.8580637     4.48773      
S0138         28.722187     9.8149872     4.0931401    
S0139         28.861095     9.7071705     3.7274389    
S0140         28.977797     9.6061621     3.3628497    
S0141         29.078396     9.4767056     3.1122031    
S0142         29.231123     9.3285456     2.8752916    
S0143         29.428558     9.1586323     2.7083216    
S0144         29.655581     8.9968357     2.6206944    
S0145         29.908125     8.8525715     2.6242595    
S0146         30.192078     8.7264643     2.6962051    
S0147         30.523512     8.6129255     2.731051     
S0148         30.905752     8.5221624     2.5482564    
S0149         31.30908      8.4568129     2.371345     
S0150         31.491709     7.9267302     2.2166209    
S0151         31.599672     7.4535732     2.0319941    
S0152         31.575645     7.1692433     1.7257369    
S0153         31.45677      7.0139546     1.4530123    
S0154         31.285364     6.8623724     1.288321     
S0155         31.036505     6.7607517     1.165717     
S0156         30.6992       6.7405639     1.0653065    
S0157         30.274994     6.8198705     0.98675478   
S0158         29.789009     7.0382099     0.94111156   
S0159         29.389574     7.0963259     0.94118047   
S0160         29.036634     7.1160908     0.90202385   
S0161         28.701876     7.0285745     0.8148365    
S0162         28.388958     6.8322368     0.67945629   
S0163         28.236879     6.5065298     0.65775508   
S0164         27.898874     6.1181059     0.32009089   
S0165         27.731497     5.6129141     0.094415411  
S0166         27.698872     5.0197673     -0.022473171 
S0167         27.712349     4.3371596     -0.099950038 
S0168         27.434885     3.8691418     -0.037974387 
S0169         27.23069      3.4257457     -0.025626823 
S0170         27.097013     3.0200555     -0.066519409 
S0171         27.064547     2.6433668     -0.077780917 
S0172         27.125917     2.2918472     -0.086236738 
S0173         27.312838     1.9657315     0.012320214  
S0174         27.593821     1.6697688     0.12172759   
S0175         27.971478     1.4024593     0.24853596   
S0176         28.445906     1.1437308     0.37147945   
S0177         28.732704     0.71249056    0.69345951   
S0178         29.008261     0.3389993     1.0463041    
S0179         29.272421     0.030492188   1.4354928    
S0180         29.521162     -0.19138286   1.8730526    
S0181         29.767437     -0.42008513   2.2964294    
S0182         30.018316     -0.61929309   2.744844     
S0183         30.243898     -0.6926285    3.2604375    
S0184         30.446419     -0.68701339   3.8090699    
S0185         24.074068     7.5468769     1.7258645    
S0186         23.565477     7.5555229     1.7444109    
S0187         23.097837     7.5721059     1.7844533    
S0188         22.673494     7.5133095     1.8587627    
S0189         22.28409      7.4861441     1.9498901    
S0190         21.92135      7.4918571     2.0632083    
S0191         21.58568      7.5250278     2.2026331    
S0192         21.281981     7.5292583     2.3703427    
S0193         21.011921     7.5642114     2.5654883    
S0194         20.638798     7.6116476     2.7980623    
S0195         20.247601     7.6421981     3.0149651    
S0196         19.832167     7.6194601     3.1805961    
S0197         19.407616     7.6367521     3.3327405    
S0198         18.967075     7.6525025     3.4519684    
S0199         18.51745      7.706285      3.571681     
S0200         18.043015     7.7100306     3.6195664    
S0201         17.559486     7.7518215     3.6735642    
S0202         17.077364     7.8832335     3.7696712    
S0203         16.64484      7.8461275     3.7793679    
S0204         16.185104     7.8203354     3.8031967    
S0205         15.697436     7.8039956     3.8394284    
S0206         15.184421     7.8306928     3.900718     
S0207         14.640034     7.831316      3.9576697    
S0208         14.061052     7.7680531     4.0097089    
S0209         13.462711     7.8218756     4.1012106    
S0210         12.843911     7.9408808     4.2025065    
S0211         6.4392319     -5.6845121    4.2660427    
S0212         6.0717297     -5.9153934    4.7340708    
S0213         5.8471718     -6.1396055    5.1751223    
S0214         5.7426157     -6.3097258    5.613821     
S0215         5.7810669     -6.4661465    6.0306449    
S0216         5.9679666     -6.6144166    6.4285002    
S0217         6.3127632     -6.774251     6.803678     
S0218         6.8339639     -7.0192647    7.1228428    
S0219         7.4627829     -7.1537085    7.4668598    
S0220         7.6988511     -7.2671261    7.9234424    
S0221         7.8646812     -7.462688     8.2663937    
S0222         8.04562       -7.8111596    8.65481      
S0223         7.9778204     -7.7759924    8.9504271    
S0224         7.8112845     -7.6888099    9.1933117    
S0225         7.5573401     -7.5576339    9.4111338    
S0226         7.2088547     -7.3661551    9.6064644    
S0227         6.7680197     -7.1194987    9.8040981    
S0228         6.2150373     -6.7897043    9.9694271    
S0229         5.6533427     -6.5406365    10.106936    
S0230         5.1095171     -6.3174725    10.234261    
S0231         4.5803003     -6.1138587    10.335428    
S0232         4.0626998     -5.9304562    10.410293    
S0233         3.5506911     -5.770463     10.462723    
S0234         3.0359812     -5.6297774    10.479067    
S0235         2.5134728     -5.5023403    10.443037    
S0236         2.0489311     -5.3188672    10.235573    
S0237         1.6162043     -5.1491308    9.998292     
S0238         1.2866894     -5.0605369    9.8797369    
S0239         0.96590418    -4.9593296    9.7448616    
S0240         0.65005034    -4.8481846    9.5997047    
S0241         0.33751327    -4.7273397    9.4468594    
S0242         0.042547308   -4.5882626    9.2664537    
S0243         -0.2517072    -4.4397864    9.0799665    
S0244         -0.5234946    -4.2730265    8.8625517    
S0245         -0.83188206   -4.1043057    8.6664352    
S0246         -1.0549089    -3.905957     8.395997     
S0247         -1.2940881    -3.7140696    8.1515818    
S0248         -1.4283693    -3.5192852    7.8480811    
S0249         -1.4720235    -3.3496709    7.442565     
S0250         -1.5954038    -3.1474159    7.203495     
S0251         -1.7333372    -2.9214084    7.0382724    
S0252         -1.8557936    -2.7015905    6.8415289    
S0253         -2.0663686    -2.5108461    6.5695314    
S0254         -1.8620085    -2.3609467    6.1231995    
S0255         17.554955     -8.960022     8.6178875    
S0256         17.565817     -8.394619     8.4375391    
S0257         17.543997     -7.8723159    8.2600832    
S0258         17.398281     -7.3566566    8.0909319    
S0259         17.25885      -6.8405695    7.9173603    
S0260         16.916803     -6.3596983    7.7702422    
S0261         16.581121     -5.8612275    7.6107173    
S0262         16.162317     -5.3649988    7.4497542    
S0263         15.644595     -4.8833547    7.2976747    
S0264         15.225055     -4.4774179    7.1857872    
S0265         14.794478     -4.079082     7.0896125    
S0266         14.343079     -3.6990616    7.0193419    
S0267         13.887126     -3.3206084    6.9573421    
S0268         13.417656     -2.9534147    6.913816     
S0269         12.93513      -2.5974145    6.889431     
S0270         12.456799     -2.2312546    6.8605742    
S0271         11.958641     -1.8844358    6.8601766    
S0272         11.456158     -1.5371488    6.864018     
S0273         10.959561     -1.1766551    6.8833294    
S0274         10.442636     -0.81934327   6.9109182    
S0275         9.9021053     -0.46928453   6.9531488    
S0276         9.3450651     -0.11765056   6.9963107    
S0277         8.7726831     0.23766439    7.037024     
S0278         8.1815453     0.59358734    7.0801435    
S0279         7.5577664     0.92675054    7.1621585    
S0280         6.9236789     1.2749897     7.2240973    
S0281         6.2632942     1.6048168     7.3178253    
S0282         5.611783      1.9364312     7.4411979    
S0283         4.9760766     2.2622352     7.563293     
S0284         4.3522854     2.563623      7.7120428    
S0285         3.7456367     2.8659019     7.849484     
S0286         3.1543977     3.1636043     7.9841332    
S0287         2.5758841     3.4336262     8.1495657    
S0288         2.0130107     3.6970401     8.3148813    
S0289         1.4655832     3.9597783     8.472002     
S0290         0.93270826    4.2108788     8.6366339    
S0291         0.41435158    4.4382234     8.787694     
S0292         -0.089499988  4.649229      8.9503889    
S0293         -0.57863235   4.8628478     9.0996752    
S0294         -1.0532031    5.0694571     9.2482071    
S0295         -1.5132461    5.2646599     9.4014502    
S0296         -1.9586909    5.4579005     9.5474205    
S0297         -2.3893869    5.639524      9.6984596    
S0298         -2.8053732    5.8167295     9.8454762    
S0299         -3.2070942    5.9925432     9.9842854    
S0300         -3.6516857    6.1774597     10.145421    
S0301         -4.0908122    6.3571043     10.310617    
S0302         -4.5245514    6.532475      10.478606    
S0303         -4.9536018    6.7086368     10.641955    
S0304         -5.3769436    6.8781786     10.811506    
S0305         -5.7958126    7.0480371     10.976669    
S0306         -6.2088299    7.2112069     11.148375    
S0307         -6.6169691    7.3720779     11.319646    
S0308         -7.0180473    7.5248423     11.500822    
S0309         -7.4049678    7.7229033     11.714082    
S0310         -7.7843814    7.9058361     11.906704    
S0311         -8.1501322    8.0573425     12.107871    
S0312         -8.5044928    8.1789026     12.314398    
S0313         -8.8520899    8.2733536     12.521965    
S0314         -9.1861391    8.3340492     12.748752    
S0315         -9.5068722    8.3620872     12.99437     
S0316         -9.7983093    8.347167      13.273077    
S0317         27.532532     -0.2985507    8.0139265    
S0318         27.26564      -0.06585817   7.9471178    
S0319         26.943802     0.15026857    7.8240662    
S0320         26.560081     0.37167838    7.7308764    
S0321         26.111889     0.59131974    7.6563249    
S0322         25.619358     0.80802548    7.5290928    
S0323         25.063477     1.0243863     7.4150066    
S0324         24.445404     1.2389939     7.3058186    
S0325         23.759706     1.4479402     7.247962     
S0326         23.215179     1.3148723     7.1600933    
S0327         22.653973     1.2119753     7.0658178    
S0328         22.06905      1.1404377     7.0282736    
S0329         21.468662     1.0982821     6.9728279    
S0330         20.849625     1.0854741     6.9253683    
S0331         20.209545     1.1066829     6.9210901    
S0332         19.552231     1.1549057     6.9047241    
S0333         18.875631     1.2349985     6.9115572    
S0334         18.180021     1.3438908     6.9235325    
S0335         17.538494     1.3390641     6.9467907    
S0336         16.896448     1.3710562     6.9879932    
S0337         16.253414     1.4369667     7.033504     
S0338         15.611793     1.5327007     7.1091442    
S0339         14.968899     1.661343      7.1846757    
S0340         14.32608      1.8212504     7.2789178    
S0341         13.679767     2.0202911     7.3534017    
S0342         13.031919     2.2549303     7.4296174    
S0343         12.380793     2.5256891     7.4580798    
S0344         11.672145     2.8135293     7.5207729    
S0345         10.995521     3.0894024     7.5838351    
S0346         10.35577      3.3533027     7.6982026    
S0347         9.7466717     3.6051891     7.7888498    
S0348         9.167243      3.8453434     7.8602061    
S0349         8.6260414     4.0725083     7.9766474    
S0350         8.1153431     4.2876015     8.0803671    
S0351         7.633481      4.4920373     8.1665373    
S0352         7.1809568     4.6870289     8.2422695    
S0353         6.5981803     4.8352766     8.3661957    
S0354         6.003293      5.0050154     8.4962015    
S0355         5.3889699     5.2037878     8.5952978    
S0356         4.7677655     5.4207077     8.7272425    
S0357         4.1404948     5.6537504     8.8964739    
S0358         3.4973993     5.9134274     9.0526009    
S0359         2.8456364     6.1917925     9.2328043    
S0360         2.1839592     6.490109      9.431098     
S0361         1.5097508     6.8116384     9.6329336    
S0362         0.94090265    6.9726276     9.8093357    
S0363         0.38248354    7.172277      9.9723139    
S0364         -0.16242176   7.4061575     10.14164     
S0365         -0.69259298   7.6732578     10.323296    
S0366         -1.2102138    7.9751792     10.508943    
S0367         -1.7125695    8.3102283     10.709387    
S0368         -2.1984878    8.6777697     10.927719    
S0369         -2.6711035    9.0800209     11.153237    
S0370         -3.1216669    9.5102415     11.411545    
S0371         -3.4827292    9.8575611     11.641706    
S0372         -3.8217366    10.220919     11.888794    
S0373         -4.143374     10.596041     12.150796    
S0374         -4.4694476    10.985676     12.401786    
S0375         -4.780798     11.386333     12.685466    
S0376         -5.0571446    11.795522     13.028535    
S0377         -5.3171854    12.221212     13.407271    
S0378         -5.5633187    12.669108     13.824306    
S0379         -10.047183    8.511199      13.581884    
S0380         -10.149072    8.8194237     13.529308    
S0381         -10.252954    9.1440163     13.48969     
S0382         -10.389481    9.4785337     13.431519    
S0383         -10.511623    9.8399906     13.405813    
S0384         -10.692906    10.208015     13.334072    
S0385         -10.906015    10.612566     13.253672    
S0386         -10.924287    11.107315     13.407723    
S0387         -10.821441    11.99843      13.747138    
S0388         -10.541399    12.363519     14.010241    
S0389         -10.175293    12.485215     14.297029    
S0390         -9.8534584    12.552033     14.482748    
S0391         -9.5416155    12.565597     14.599299    
S0392         -9.2255774    12.543911     14.658268    
S0393         -8.8990068    12.465342     14.667478    
S0394         -8.5549564    12.378801     14.625428    
S0395         -8.1899395    12.330813     14.517097    
S0396         -7.8495517    12.272283     14.554719    
S0397         -7.523231     12.266833     14.570979    
S0398         -7.2139921    12.251673     14.588348    
S0399         -6.9180222    12.286006     14.588351    
S0400         -6.6296229    12.327526     14.590769    
S0401         -6.3572497    12.444805     14.560817    
S0402         -6.1014929    12.60636      14.512016    
S0403         -5.8497586    12.791793     14.457588    
S0404         -5.4399033    13.175809     13.957991    
S0405         -5.4470878    13.407971     13.557498    
S0406         -5.4946532    13.635969     13.212925    
S0407         -5.6455197    13.886841     12.955626    
S0408         -5.8382869    14.140254     12.733195    
S0409         -6.0825915    14.404099     12.528373    
S0410         -6.4081817    14.684796     12.389385    
S0411         -6.8074203    14.978776     12.326465    
S0412         -7.2655058    15.289098     12.251671    
S0413         -7.5104403    15.586773     12.356339    
S0414         -7.7748342    15.875986     12.577355    
S0415         -8.0163326    16.082912     12.893653    
S0416         -8.2210417    16.166874     13.260023    
S0417         -8.4535217    16.255022     13.573432    
S0418         -8.7129307    16.352474     13.865361    
S0419         -8.9955101    16.469494     14.148031    
S0420         -9.2767305    16.520384     14.45288     
S0421         -9.5705328    16.584084     14.755386    
S0422         -10.027224    16.658068     14.833704    
S0423         -10.471725    16.742002     14.845089    
S0424         -10.906681    16.812588     14.791957    
S0425         -11.332422    16.880033     14.672229    
S0426         -11.746819    16.956068     14.485164    
S0427         -12.137157    17.078459     14.225413    
S0428         -12.516671    17.191582     13.896305    
S0429         -12.893509    17.280413     13.502184    
S0430         -13.294913    17.300352     13.069431    
S0431         -13.808035    17.329994     12.517934    
S0432         -14.27083     17.365053     11.988891    
S0433         -14.707372    17.357302     11.501644    
S0434         -15.107125    17.334858     11.04792     
S0435         -15.476283    17.305721     10.620544    
S0436         -15.835368    17.299864     10.189349    
S0437         -16.239006    17.207563     9.7678347    
S0438         -16.600323    16.888653     9.4899855    
S0439         -16.753006    16.309658     9.3474426    
S0440         -16.744352    16.075985     9.3078957    
S0441         -16.694466    15.83679      9.2987099    
S0442         -16.616169    15.60207      9.299674     
S0443         -16.541224    15.360623     9.2870569    
S0444         -16.511429    15.094542     9.2434664    
S0445         -16.528374    14.806334     9.1770782    
S0446         -16.540602    14.511363     9.1099482    
S0447         -16.576334    13.94844      9.0813704    
S0448         -16.680834    13.68539      9.1295681    
S0449         -16.872602    13.492631     9.1706572    
S0450         -17.10388     13.369745     9.2098293    
S0451         -17.337839    13.254707     9.2625227    
S0452         -17.593374    13.14949      9.3227425    
S0453         -17.839363    12.995836     9.4156141    
S0454         -18.09585     12.838211     9.5308142    
S0455         -18.489056    12.520152     10.113987    
S0456         -18.525192    12.294706     10.590028    
S0457         -18.4389      12.110466     11.057154    
S0458         -18.293673    11.981861     11.480872    
S0459         -18.114944    11.87766      11.868214    
S0460         -17.934813    11.735351     12.240746    
S0461         -17.745193    11.550084     12.604365    
S0462         -17.509031    11.370102     12.947641    
S0463         -17.251366    11.172139     13.27281     
S0464         -16.956713    10.927383     13.536375    
S0465         -16.651588    10.672017     13.779498    
S0466         -16.307711    10.432815     13.995532    
S0467         -15.949886    10.186788     14.189865    
S0468         -15.585593    9.9249363     14.367811    
S0469         -15.202209    9.6587286     14.525971    
S0470         -14.791954    9.397337      14.659494    
S0471         -14.354119    9.1442881     14.765354    
S0472         -13.896876    8.8897667     14.848639    
S0473         -13.475649    8.6833572     14.800138    
S0474         -13.061535    8.5008888     14.738673    
S0475         -12.651497    8.3433371     14.656917    
S0476         -12.241079    8.211216      14.55236     
S0477         -11.825515    8.0853052     14.432779    
S0478         -11.382826    7.9781671     14.299295    
S0479         -10.912472    7.991879      14.114922    
S0480         -10.438295    8.0846977     13.890023    
S0481         -11.687887    12.772171     2.1307168    
S0482         -11.448872    12.901314     2.0189507    
S0483         -11.236757    13.062847     1.916888     
S0484         -11.038569    13.244971     1.8384682    
S0485         -10.847307    13.448507     1.7801725    
S0486         -10.695974    13.699973     1.7097176    
S0487         -10.571797    13.986572     1.6434506    
S0488         -10.492715    14.31272      1.5765334    
S0489         -10.421002    14.663469     1.5255237    
S0490         -10.354737    15.01433      1.3048663    
S0491         -10.379096    15.357071     1.1383126    
S0492         -10.434366    15.687427     1.0206332    
S0493         -10.516835    16.014212     0.93935359   
S0494         -10.663704    16.33309      0.90847671   
S0495         -10.906466    16.620771     0.94526929   
S0496         -11.178147    16.905319     1.0142138    
S0497         -11.464314    17.2178       1.1176361    
S0498         -11.820181    17.517439     1.2814416    
S0499         -12.208948    17.690031     1.4149276    
S0500         -12.52987     17.927082     1.5756763    
S0501         -12.787852    18.173624     1.7746012    
S0502         -13.02556     18.40008      1.9933467    
S0503         -13.220463    18.620441     2.2415693    
S0504         -13.412636    18.828861     2.496747     
S0505         -13.631051    19.020201     2.7435892    
S0506         -13.849175    19.197037     2.9976344    
S0507         -14.056229    19.353861     3.2670805    
S0508         -14.203898    19.399185     3.6282361    
S0509         -14.321098    19.464188     3.9938457    
S0510         -14.379854    19.542643     4.3616886    
S0511         -14.459438    19.598663     4.7129912    
S0512         -14.56946     19.633293     5.0482712    
S0513         -14.73015     19.637318     5.360919     
S0514         -14.91144     19.622059     5.6575689    
S0515         -15.107265    19.590948     5.9405408    
S0516         -15.317307    19.548416     6.2130666    
S0517         -15.456583    19.364969     6.5080256    
S0518         -15.593808    19.145164     6.7576509    
S0519         -15.717256    18.917505     6.9824276    
S0520         -15.814802    18.671057     7.1699638    
S0521         -15.876708    18.405622     7.3124747    
S0522         -15.93183     18.140965     7.4315281    
S0523         -15.989826    17.876621     7.5313244    
S0524         -16.073082    17.624102     7.6558037    
S0525         -16.126638    17.354645     7.746809     
S0526         -16.154945    16.959856     7.8214564    
S0527         -16.167118    16.57983      7.9763737    
S0528         -16.236401    16.284971     8.157342     
S0529         -16.312136    16.008312     8.2635145    
S0530         -16.415258    15.739601     8.3035669    
S0531         -16.325897    15.357446     8.2051191    
S0532         -16.207294    14.988649     8.0497723    
S0533         -16.192368    14.591521     7.8678346    
S0534         -15.88181     14.031641     7.270226     
S0535         -15.808044    13.856248     6.9549823    
S0536         -15.787068    13.688236     6.6342072    
S0537         -15.810098    13.531858     6.3043547    
S0538         -15.796402    13.478901     5.9607615    
S0539         -15.779108    13.51018      5.6059279    
S0540         -15.846139    13.504091     5.244442     
S0541         -15.95689     13.493315     4.8764672    
S0542         -16.093754    13.481621     4.5059223    
S0543         -16.092253    13.438147     4.0134602    
S0544         -16.043224    13.414849     3.5635629    
S0545         -15.94911     13.412178     3.1704121    
S0546         -15.814805    13.412232     2.8377948    
S0547         -15.634747    13.429208     2.5686052    
S0548         -15.429523    13.383622     2.3422666    
S0549         -15.208594    13.255164     2.1548173    
S0550         -14.9521      13.114081     2.0229409    
S0551         -14.654523    12.971584     1.9466929    
S0552         -14.29969     12.875491     1.9125211    
S0553         -13.956614    12.798731     1.8739483    
S0554         -13.655371    12.686318     1.8783005    
S0555         -13.36292     12.601648     1.9088848    
S0556         -13.075281    12.54845      1.9604481    
S0557         -12.787873    12.537421     2.0142658    
S0558         -12.505799    12.555092     2.0819623    
S0559         -12.230413    12.616028     2.137841     
S0560         -13.302597    9.6695747     2.692023     
S0561         -13.572405    9.7754803     2.4774482    
S0562         -13.848624    9.8653383     2.3418071    
S0563         -14.156713    9.8535471     2.3415501    
S0564         -14.406376    9.9507942     2.3519175    
S0565         -14.632097    10.087981     2.4113152    
S0566         -14.841051    10.247757     2.5300629    
S0567         -15.027485    10.443607     2.7017827    
S0568         -15.209919    10.631516     2.947958     
S0569         -15.449446    10.82346      3.1099565    
S0570         -15.655921    10.995697     3.300421     
S0571         -15.826394    11.154342     3.5168414    
S0572         -15.972249    11.278414     3.7657645    
S0573         -16.068932    11.4138       4.0327778    
S0574         -16.133528    11.528653     4.3280063    
S0575         -16.149004    11.650863     4.6424098    
S0576         -16.122456    11.766152     4.979528     
S0577         -16.104889    11.801741     5.3663349    
S0578         -16.209663    11.897896     5.567018     
S0579         -16.297165    12.022234     5.7705622    
S0580         -16.394302    12.138282     5.9921203    
S0581         -16.522345    12.229778     6.2305756    
S0582         -16.650387    12.327772     6.485878     
S0583         -16.79771     12.422356     6.7566175    
S0584         -16.967339    12.526223     7.0404782    
S0585         -17.193712    12.561432     7.3334885    
S0586         -17.628847    12.46798      7.8714056    
S0587         -17.790621    12.324006     8.0361853    
S0588         -17.917221    12.156214     8.1344585    
S0589         -18.121138    12.005569     8.2505751    
S0590         -18.196451    11.772952     8.2327271    
S0591         -18.274824    11.519729     8.1769838    
S0592         -18.384193    11.234763     8.1102552    
S0593         -18.515579    10.909198     8.0297909    
S0594         -18.639126    10.543459     7.9121923    
S0595         -18.860939    10.312596     7.6795287    
S0596         -19.047701    10.076996     7.4431334    
S0597         -19.216185    9.8335342     7.2206135    
S0598         -19.355808    9.5823193     7.0006566    
S0599         -19.467873    9.3215122     6.7837567    
S0600         -19.549259    9.050724      6.5657921    
S0601         -19.588692    8.776247      6.3365822    
S0602         -19.589872    8.4985418     6.1007514    
S0603         -19.529474    8.2436571     5.8467574    
S0604         -19.545919    8.1175308     5.5558567    
S0605         -19.510515    8.0101881     5.2587576    
S0606         -19.452875    7.9367499     4.9681263    
S0607         -19.386162    7.9136791     4.6899128    
S0608         -19.308805    7.8958468     4.4285464    
S0609         -19.209866    7.8564591     4.1812592    
S0610         -19.080961    7.7987103     3.9440784    
S0611         -18.943232    7.67173       3.7251697    
S0612         -18.848192    7.4930406     3.5400727    
S0613         -18.657068    7.2804933     3.5502949    
S0614         -18.456953    7.0485954     3.5524697    
S0615         -18.226273    6.8159647     3.5379908    
S0616         -17.955183    6.5951385     3.5058067    
S0617         -17.639978    6.3957276     3.4570651    
S0618         -17.308304    6.1666989     3.392221     
S0619         -16.948242    5.915185      3.3109829    
S0620         -16.521738    5.7452369     3.2151911    
S0621         -16.055592    5.6207027     3.102241     
S0622         -15.515566    5.3818278     3.1479549    
S0623         -15.004047    5.2257252     3.1832433    
S0624         -14.52129     5.2072096     3.2314725    
S0625         -14.075685    5.2460504     3.2713337    
S0626         -13.667006    5.3632779     3.3070877    
S0627         -13.289468    5.5426683     3.3289914    
S0628         -12.911537    5.7619495     3.3245175    
S0629         -12.550865    6.0806727     3.3277309    
S0630         -12.318798    6.5359082     3.3493879    
S0631         -12.265623    7.0092664     3.0358026    
S0632         -12.343183    7.4961357     2.7929044    
S0633         -12.551908    7.9280252     2.6369436    
S0634         -12.705139    8.3000803     2.5420165    
S0635         -12.821157    8.6250563     2.5077934    
S0636         -12.907191    8.91045       2.5334961    
S0637         -12.957245    9.1700716     2.6146476    
S0638         -12.993267    9.397541      2.7559259    
