# Supplementary material for: Interspecific variation in the limb long bones among modern rhinoceroses—extent and drivers
Source: PeerJ. 2019 Sep 26;7:e7647. doi: 10.7717/peerj.7647 (PMC6766374; doi:10.7717/peerj.7647)
Supplement: Supplemental Information 9 [file peerj-07-7647-s009.zip › Femur/Rhinoceros_unicornis_1972_822_Femur.pts]

Version 1.0
639
S0000        -6.2140839   -11.759539   23.608003   
S0001        -3.2732487   -18.480203   20.104575   
S0002        -1.5154953   -16.834821   20.142804   
S0003        -3.6866394   -12.449281   14.812756   
S0004        -6.2873055   -15.05607    16.160635   
S0005        -10.900349   -4.8874134   16.833481   
S0006        3.1906555    -10.85638    21.838115   
S0007        2.5090807    -14.865378   21.566228   
S0008        8.0006989    -9.1873978   11.976408   
S0009        4.9875977    -2.7394194   6.2059677   
S0010        -10.357155   -2.1453094   4.8051357   
S0011        -9.8771423   3.5757305    -0.63813171 
S0012        8.2305435    15.545125    -13.256287  
S0013        1.4468117    11.428045    -15.51922   
S0014        -2.0830978   12.386908    -15.135822  
S0015        -8.1569443   15.96797     -15.0605    
S0016        -3.51786     19.23063     -5.4322456  
S0017        -1.0498631   20.564963    -7.4331886  
S0018        2.5381016    18.13109     -2.762973   
S0019        2.7333042    22.451758    -14.913477  
S0020        0.069647408  21.425407    -14.342697  
S0021        -1.8597801   21.952982    -15.866891  
S0022        -2.0225121   20.372408    -16.608125  
S0023        -5.5145996   19.841136    -16.456607  
S0024        -4.0410198   21.305565    -14.722987  
S0025        -1.2170858   19.347017    -16.701178  
S0026        1.313765     19.504489    -15.8715    
S0027        -1.8764761   -17.111409   19.825212   
S0028        -2.2019207   -17.309093   19.508368   
S0029        -2.4853565   -17.428098   19.187917   
S0030        -2.7489536   -17.461185   18.875516   
S0031        -2.9672775   -17.414767   18.553146   
S0032        -3.1577824   -17.284099   18.228023   
S0033        -3.3936394   -17.053076   17.959224   
S0034        -3.6241875   -16.734026   17.717502   
S0035        -3.8069576   -16.336082   17.462938   
S0036        -4.0320156   -16.217088   17.254372   
S0037        -4.2586117   -16.08934    17.058009   
S0038        -4.4705147   -15.97532    16.826881   
S0039        -4.7120724   -15.852692   16.627428   
S0040        -4.988855    -15.708447   16.488112   
S0041        -5.2927418   -15.541905   16.414372   
S0042        -5.6002659   -15.393593   16.293185   
S0043        -5.9341713   -15.224783   16.235335   
S0044        -6.6982056   -14.788      16.265695   
S0045        -7.1090378   -14.505238   16.438173   
S0046        -7.4528519   -14.17939    16.671429   
S0047        -7.736348    -13.820978   16.917116   
S0048        -8.064193    -13.487811   17.101779   
S0049        -8.3537079   -13.129662   17.311458   
S0050        -8.638076    -12.762758   17.535486   
S0051        -8.9509232   -12.406234   17.747729   
S0052        -9.3095482   -12.098531   17.765239   
S0053        -9.5057137   -11.673153   17.714389   
S0054        -9.6929459   -11.252596   17.63497    
S0055        -9.8668663   -10.833369   17.6022     
S0056        -10.035656   -10.422266   17.600908   
S0057        -10.201564   -10.018865   17.591057   
S0058        -10.35894    -9.620752    17.549252   
S0059        -10.505843   -9.2280907   17.490906   
S0060        -10.650437   -8.8398766   17.441403   
S0061        -10.764017   -8.4638428   17.348225   
S0062        -10.928415   -8.2022209   17.145889   
S0063        -11.018233   -7.9207458   16.924857   
S0064        -11.046732   -7.6116318   16.727605   
S0065        -11.03335    -7.2637375   16.572795   
S0066        -11.05944    -6.8645233   16.524902   
S0067        -11.058037   -6.4290344   16.526984   
S0068        -10.976696   -5.927306    16.505162   
S0069        -10.936972   -5.3831341   16.588312   
S0070        -10.624303   -4.8064194   17.161917   
S0071        -10.30673    -4.8175655   17.539896   
S0072        -10.067654   -5.0238319   17.969118   
S0073        -9.7630302   -5.2145622   18.346597   
S0074        -9.4797783   -5.4960903   18.716266   
S0075        -9.1078621   -5.7822468   19.073982   
S0076        -8.6723694   -6.1060886   19.42643    
S0077        -8.2609497   -6.5236107   19.771269   
S0078        -7.8998337   -7.0415192   20.116846   
S0079        -7.4620522   -7.501609    20.413603   
S0080        -7.0496513   -7.999234    20.692696   
S0081        -6.5701576   -8.3997307   20.997954   
S0082        -6.1433064   -8.8271942   21.310226   
S0083        -5.7377705   -9.2387703   21.650931   
S0084        -5.3603722   -9.6486237   22.024783   
S0085        -5.0212849   -10.099889   22.403165   
S0086        -4.7308895   -10.652778   22.68116    
S0087        -4.4674198   -11.229737   22.872887   
S0088        -4.3430939   -11.773596   23.031409   
S0089        -4.2275959   -12.288381   22.995064   
S0090        -4.0892876   -12.811751   23.138611   
S0091        -3.9579563   -13.262073   23.078465   
S0092        -3.8312717   -13.63927    22.909946   
S0093        -3.6994701   -14.014436   22.75513    
S0094        -3.5621971   -14.384875   22.590903   
S0095        -3.4134476   -14.745888   22.418405   
S0096        -3.2229237   -15.083125   22.290381   
S0097        -2.9093176   -15.236571   22.076016   
S0098        -2.6132259   -15.39799    21.892023   
S0099        -2.3251081   -15.582289   21.774405   
S0100        -2.0698565   -15.781555   21.637212   
S0101        -1.8381058   -15.998878   21.472302   
S0102        -1.592259    -16.250165   21.281088   
S0103        -1.4387302   -16.476064   20.928336   
S0104        -1.4092072   -16.668149   20.506299   
S0105        2.6212948    -14.407196   21.832645   
S0106        2.7126625    -13.989288   22.145338   
S0107        2.8603745    -13.571031   22.376201   
S0108        3.0454979    -13.169812   22.560497   
S0109        3.2526379    -12.790126   22.72112    
S0110        3.4791172    -12.43037    22.86093    
S0111        3.7196465    -12.086534   22.986905   
S0112        3.988195     -11.761337   23.079362   
S0113        4.2738411    -11.448546   23.154358   
S0114        4.5873451    -11.060706   23.140872   
S0115        4.9012882    -10.69152    23.128085   
S0116        5.2317055    -10.354994   23.092558   
S0117        5.571096     -10.04162    23.044458   
S0118        5.929388     -9.765789    22.970988   
S0119        6.2995636    -9.5173218   22.881297   
S0120        6.687706     -9.3102425   22.768343   
S0121        7.0862564    -9.1288147   22.64104    
S0122        7.4964264    -8.9737068   22.497729   
S0123        7.9507645    -8.930674    22.429433   
S0124        8.3786575    -8.8680435   22.320477   
S0125        8.77883      -8.8594864   22.14306    
S0126        9.1526054    -8.8419807   21.921207   
S0127        9.5025024    -8.8230713   21.652759   
S0128        9.8277321    -8.8091164   21.334235   
S0129        10.126523    -8.8039505   20.962997   
S0130        10.386168    -8.8448135   20.528642   
S0131        10.627087    -8.8714546   20.051459   
S0132        11.080724    -9.1709473   19.703098   
S0133        11.460135    -9.4861961   19.371362   
S0134        11.821916    -9.760051    19.047496   
S0135        12.085788    -10.095683   18.737206   
S0136        12.277837    -10.454233   18.440974   
S0137        12.342104    -10.874887   18.189378   
S0138        12.429484    -11.249892   17.91019    
S0139        12.429823    -11.660418   17.654366   
S0140        12.39502     -12.06536    17.372667   
S0141        12.272417    -12.622369   17.144124   
S0142        12.268378    -13.073419   16.863313   
S0143        12.103113    -13.536453   16.841527   
S0144        12.109454    -13.921896   16.717067   
S0145        12.064011    -14.282512   16.728976   
S0146        11.997624    -14.599486   16.846812   
S0147        11.943903    -14.885855   17.027023   
S0148        11.878973    -15.121254   17.305663   
S0149        11.816875    -15.305029   17.66953    
S0150        11.812469    -15.523523   17.991789   
S0151        11.77624     -15.754831   18.217357   
S0152        11.707144    -15.959074   18.371649   
S0153        11.591151    -16.108693   18.476324   
S0154        11.402675    -16.196344   18.542278   
S0155        11.061884    -16.179045   18.614305   
S0156        10.727106    -16.31284    18.488887   
S0157        10.538476    -16.582805   18.14794    
S0158        10.480711    -16.834508   17.700439   
S0159        10.420279    -16.670213   17.353221   
S0160        10.316104    -16.528352   17.027942   
S0161        10.187085    -16.415788   16.720509   
S0162        10.055032    -16.346423   16.418704   
S0163        9.8936989    -16.321399   16.119914   
S0164        9.5902122    -16.280528   15.884294   
S0165        9.2413902    -16.275787   15.657568   
S0166        8.8126274    -16.276637   15.473607   
S0167        8.321035     -16.259058   15.367496   
S0168        7.5601036    -16.348253   15.362311   
S0169        6.8657372    -16.449582   15.381584   
S0170        6.2351753    -16.55811    15.429137   
S0171        5.670676     -16.633582   15.57265    
S0172        5.1653217    -16.738969   15.713956   
S0173        4.7378929    -16.789365   15.971751   
S0174        4.3603642    -16.883658   16.221271   
S0175        4.0446068    -16.974452   16.529611   
S0176        3.8181904    -17.01356    16.909497   
S0177        3.4726078    -17.042589   17.530521   
S0178        3.1930695    -16.970711   18.136899   
S0179        3.008633     -16.788269   18.723462   
S0180        2.8277882    -16.597444   19.271179   
S0181        2.6794708    -16.360953   19.789703   
S0182        2.5612104    -16.079308   20.284288   
S0183        2.5167807    -15.717191   20.73577    
S0184        2.5176695    -15.298395   21.13811    
S0185        7.9479225    -8.886425    11.727293   
S0186        7.8853752    -8.5949753   11.492448   
S0187        7.8367836    -8.3034309   11.27822    
S0188        7.7993378    -8.0116577   11.081073   
S0189        7.7330147    -7.7368752   10.889679   
S0190        7.6415253    -7.4789551   10.706129   
S0191        7.5574997    -7.2211685   10.538539   
S0192        7.4465782    -6.9826927   10.378294   
S0193        7.3637688    -6.7272156   10.240091   
S0194        7.265464     -6.5439423   10.106741   
S0195        7.1715401    -6.3404251   9.9622559   
S0196        7.0790787    -6.1168533   9.8059914   
S0197        6.95177      -5.9243225   9.6259346   
S0198        6.7972054    -5.7700432   9.423056    
S0199        6.6578117    -5.590683    9.2115974   
S0200        6.613752     -5.2118958   9.0246284   
S0201        6.5092026    -4.9279015   8.8029465   
S0202        6.3479248    -4.7614029   8.5435974   
S0203        6.2444359    -4.6684071   8.3676453   
S0204        6.1179699    -4.5388454   8.1594986   
S0205        5.9178783    -4.4122585   7.8823448   
S0206        5.8479355    -4.1639908   7.7008369   
S0207        5.8103897    -3.8804119   7.521904    
S0208        5.7457554    -3.57159     7.2846024   
S0209        5.5708321    -3.2685799   6.9473427   
S0210        5.2684814    -3.0154873   6.5630013   
S0211        -10.501762   -2.073538    4.9851761   
S0212        -10.578009   -1.9415596   5.2033051   
S0213        -10.692636   -1.7319437   5.4212589   
S0214        -10.791223   -1.6488899   5.667593    
S0215        -10.85853    -1.6283926   5.9452732   
S0216        -10.949821   -1.594599    6.23004     
S0217        -10.97182    -1.6690712   6.5644615   
S0218        -11.062067   -1.681427    6.8848869   
S0219        -11.138483   -1.7225039   7.2271126   
S0220        -11.205263   -1.6736069   7.5988998   
S0221        -11.286507   -1.5825798   7.9377289   
S0222        -11.348735   -1.5430644   8.2701317   
S0223        -11.485019   -1.2459384   8.5114304   
S0224        -11.565114   -1.1431806   8.7932999   
S0225        -11.671046   -0.89283094  8.9916504   
S0226        -11.790269   -0.74740787  9.2898354   
S0227        -11.964798   -0.45847173  9.5878876   
S0228        -11.984261   -0.1862867   9.5166634   
S0229        -11.963476   0.27680545   9.3247444   
S0230        -11.931281   0.71781178   9.0833488   
S0231        -11.903242   1.1760145    8.8620453   
S0232        -11.891939   1.6084249    8.6001366   
S0233        -11.909937   2.0010054    8.2881569   
S0234        -11.912782   2.4330624    8.0201355   
S0235        -11.913837   2.8889204    7.7730156   
S0236        -11.929751   3.3240627    7.4967751   
S0237        -11.950411   3.7518871    7.2065781   
S0238        -11.920583   4.1789059    6.7795609   
S0239        -11.91125    4.5688324    6.3576195   
S0240        -11.897589   4.8703815    5.894212    
S0241        -11.880647   5.0845066    5.4012348   
S0242        -11.891795   5.2782516    4.9176502   
S0243        -11.915852   5.4196148    4.4171127   
S0244        -11.933982   5.4676262    3.8892738   
S0245        -11.99285    5.5234493    3.3474365   
S0246        -11.987604   5.359523     2.7953386   
S0247        -11.85015    5.3003139    2.2033802   
S0248        -11.673761   5.1715744    1.6768528   
S0249        -11.53982    5.1592918    1.1791256   
S0250        -11.38575    5.1222595    0.72224407  
S0251        -11.208741   5.0485626    0.28750339  
S0252        -10.971342   4.8519703    -0.104242   
S0253        -10.678538   4.5412605    -0.45956545 
S0254        -10.281805   4.0536125    -0.5791162  
S0255        -10.528338   -5.0908966   16.809808   
S0256        -10.161769   -5.2951447   16.788889   
S0257        -9.8006447   -5.5389259   16.761253   
S0258        -9.4321747   -5.7312675   16.655203   
S0259        -9.0567917   -5.8311554   16.459007   
S0260        -8.6736847   -5.8779285   16.19575    
S0261        -8.3057159   -5.8066532   15.850262   
S0262        -7.9216133   -5.7292427   15.454697   
S0263        -7.5518921   -5.5753593   14.991876   
S0264        -7.230957    -5.357259    14.506013   
S0265        -6.9092934   -5.150251    14.008632   
S0266        -6.6153252   -4.9124821   13.501677   
S0267        -6.3717926   -4.584642    13.011024   
S0268        -6.1360332   -4.2529182   12.513548   
S0269        -5.9098896   -3.9180733   12.004293   
S0270        -5.7031872   -3.5604492   11.490366   
S0271        -5.5119701   -3.1860115   10.968461   
S0272        -5.3332367   -2.7944912   10.438356   
S0273        -5.1800175   -2.4499296   10.03347    
S0274        -5.0413891   -2.0976057   9.6149704   
S0275        -4.9097214   -1.7454792   9.1779678   
S0276        -4.8077808   -1.3696771   8.7370529   
S0277        -4.7242645   -0.9825923   8.2849709   
S0278        -4.6506119   -0.59321532  7.8159393   
S0279        -4.591877    -0.19658356  7.3330315   
S0280        -4.5405628   0.20177817   6.832444    
S0281        -4.4962448   0.60403175   6.3154076   
S0282        -4.3273067   1.3128201    5.710236    
S0283        -4.1691269   1.9994123    5.1314373   
S0284        -4.0410934   2.6778454    4.5922398   
S0285        -3.9342583   3.3430862    4.0902351   
S0286        -3.8361515   3.9860149    3.6167831   
S0287        -3.7435497   4.6036919    3.1680058   
S0288        -3.6577011   5.196767     2.7437973   
S0289        -3.5863789   5.7712482    2.3510118   
S0290        -3.5166195   6.3172253    1.9770823   
S0291        -3.4559113   6.9799057    1.5118579   
S0292        -3.4035347   7.6363701    1.0686879   
S0293        -3.3521587   8.2810532    0.6403904   
S0294        -3.3056458   8.9165588    0.23083677  
S0295        -3.2596157   9.5400009    -0.16415167 
S0296        -3.2095139   10.148365    -0.54926529 
S0297        -3.1582029   10.743476    -0.92182779 
S0298        -3.1117828   11.329744    -1.2751763  
S0299        -3.0615202   11.900638    -1.6190973  
S0300        -3.0878712   12.369779    -1.9566496  
S0301        -3.1122673   12.819466    -2.2753353  
S0302        -3.1291262   13.245128    -2.5817974  
S0303        -3.158217    13.662943    -2.8526218  
S0304        -3.1767849   14.054312    -3.1146872  
S0305        -3.1888189   14.422447    -3.3634434  
S0306        -3.1996397   14.771735    -3.5924774  
S0307        -3.208007    15.101158    -3.8032776  
S0308        -3.2150177   15.411679    -3.9942947  
S0309        -3.2405716   15.72841     -4.1987637  
S0310        -3.2581261   16.063049    -4.4056259  
S0311        -3.2728371   16.423083    -4.6064976  
S0312        -3.2915977   16.812804    -4.7935802  
S0313        -3.314859    17.231592    -4.9679764  
S0314        -3.3418716   17.677505    -5.1339054  
S0315        -3.3835316   18.155331    -5.2765648  
S0316        -3.4537132   18.680763    -5.3546452  
S0317        2.9866327    -10.695603   21.44776    
S0318        2.7965176    -10.522865   21.068343   
S0319        2.6192867    -10.317322   20.710947   
S0320        2.4630346    -10.117153   20.360712   
S0321        2.3272558    -9.9354874   20.009999   
S0322        2.2093462    -9.7551537   19.666364   
S0323        2.1098192    -9.5637352   19.3366     
S0324        2.0301147    -9.3619507   19.020708   
S0325        1.9643219    -9.1950584   18.693163   
S0326        1.7021515    -8.8992706   18.231053   
S0327        1.4517751    -8.6228516   17.751694   
S0328        1.2191104    -8.305584    17.289888   
S0329        1.0008703    -7.9855339   16.823518   
S0330        0.79714417   -7.6702576   16.346928   
S0331        0.60880327   -7.3318321   15.877713   
S0332        0.43513074   -6.9824608   15.407959   
S0333        0.27767901   -6.6054764   14.950676   
S0334        0.1364045    -6.2146305   14.496848   
S0335        -0.058882827 -5.6937088   13.909535   
S0336        -0.22542899  -5.1700699   13.353221   
S0337        -0.36477506  -4.6530769   12.820184   
S0338        -0.47866125  -4.1516968   12.301627   
S0339        -0.5650847   -3.6546944   11.808696   
S0340        -0.62512426  -3.1668962   11.33661    
S0341        -0.65908122  -2.6891914   10.884346   
S0342        -0.6674439   -2.2269444   10.446099   
S0343        -0.64969482  -1.7873034   10.014323   
S0344        -0.63503904  -1.3904406   9.6369446   
S0345        -0.61812911  -0.97363977  9.2765015   
S0346        -0.59870167  -0.56038337  8.907811    
S0347        -0.57687416  -0.14288915  8.5392151   
S0348        -0.55256906  0.27515695   8.1664993   
S0349        -0.52616606  0.70935512   7.8075722   
S0350        -0.49708428  1.1426826    7.4429802   
S0351        -0.46557994  1.5780331    7.0759315   
S0352        -0.43181458  2.0166765    6.7078629   
S0353        -0.37214417  2.4831656    6.2937908   
S0354        -0.30857143  2.9992126    5.8975929   
S0355        -0.24497969  3.5351849    5.4839039   
S0356        -0.1832796   4.0793995    5.038229    
S0357        -0.12077719  4.6512539    4.5840042   
S0358        -0.054333603 5.265398     4.1399891   
S0359        0.008943297  5.8861725    3.6610474   
S0360        0.072594166  6.5330887    3.1715918   
S0361        0.13761611   7.209272     2.6759008   
S0362        0.21308043   7.6500031    2.3326887   
S0363        0.28674309   8.1331253    1.9796263   
S0364        0.3611218    8.6638222    1.6247713   
S0365        0.42700672   9.2237915    1.2396128   
S0366        0.49247084   9.8294807    0.84914427  
S0367        0.55862241   10.482629    0.45719776  
S0368        0.6201108    11.1726      0.045131093 
S0369        0.68213944   11.910012    -0.36764042 
S0370        0.74200144   12.6897      -0.79033756 
S0371        0.70518684   13.424818    -1.1363234  
S0372        0.72789063   14.124937    -1.4559026  
S0373        0.81016378   14.793944    -1.7413181  
S0374        0.95206585   15.429555    -1.9984228  
S0375        1.1469882    16.045087    -2.1856113  
S0376        1.397165     16.626642    -2.3229116  
S0377        1.7177435    17.157506    -2.4937056  
S0378        2.1032679    17.657863    -2.676869   
S0379        -3.3276981   19.403854    -5.5968613  
S0380        -3.111458    19.560641    -5.7989243  
S0381        -2.8887308   19.701285    -6.0311131  
S0382        -2.6415657   19.847847    -6.2548042  
S0383        -2.3661863   19.997398    -6.4753113  
S0384        -2.1202911   20.115121    -6.7949295  
S0385        -1.7973866   20.265723    -7.0598724  
S0386        -1.4423946   20.421689    -7.3848938  
S0387        -0.65638351  20.646985    -7.3082573  
S0388        -0.29207041  20.672731    -7.0564384  
S0389        -0.07917226  20.63907     -6.7052307  
S0390        0.054175341  20.564378    -6.3691216  
S0391        0.16865866   20.451825    -6.0492691  
S0392        0.28978355   20.299593    -5.7288425  
S0393        0.32027745   20.102638    -5.3860424  
S0394        0.33572085   19.863831    -5.0302021  
S0395        0.39145639   19.58109     -4.6709328  
S0396        0.46428056   19.491541    -4.2922176  
S0397        0.55782776   19.380775    -3.9581684  
S0398        0.67126727   19.257301    -3.6578274  
S0399        0.81722231   19.122586    -3.3854969  
S0400        0.98779249   18.979054    -3.1182156  
S0401        1.2187017    18.813919    -2.8602314  
S0402        1.6051067    18.600693    -2.7464016  
S0403        2.0326378    18.368007    -2.6495869  
S0404        2.8275337    17.782085    -3.0544233  
S0405        3.1697769    17.548369    -3.8456379  
S0406        3.4305843    17.596054    -4.5849808  
S0407        3.5851986    17.871176    -5.0875446  
S0408        3.8013218    18.026198    -5.5529373  
S0409        4.0359859    18.199203    -6.0010643  
S0410        4.2373859    18.472694    -6.3716579  
S0411        4.447596     18.792633    -6.7169357  
S0412        4.5587212    19.229451    -6.9244553  
S0413        4.7606518    19.502263    -6.8287292  
S0414        4.890527     19.805669    -6.7339638  
S0415        4.9707916    20.125446    -6.6664703  
S0416        4.9886845    20.459712    -6.6237358  
S0417        4.9835995    20.806345    -6.6215187  
S0418        4.946629     21.168448    -6.6533195  
S0419        4.8721542    21.546767    -6.7165543  
S0420        4.7624535    21.942494    -6.8114716  
S0421        4.5937504    22.349149    -6.9334747  
S0422        4.437619     22.687061    -7.3367081  
S0423        4.3195568    22.977075    -7.7537865  
S0424        4.2648346    23.221039    -8.1788406  
S0425        4.2383202    23.407419    -8.606958   
S0426        4.2238571    23.532358    -9.0392036  
S0427        4.215057     23.595123    -9.4777649  
S0428        4.1934303    23.594415    -9.9238792  
S0429        4.1367275    23.530315    -10.374803  
S0430        4.0466419    23.40591     -10.823557  
S0431        3.9358814    23.331563    -11.379596  
S0432        3.8437607    23.251686    -11.91412   
S0433        3.7640217    23.161266    -12.421976  
S0434        3.6519169    23.062552    -12.901956  
S0435        3.5713062    22.950891    -13.367062  
S0436        3.4492554    22.834541    -13.819049  
S0437        3.2688244    22.716275    -14.252472  
S0438        3.0339418    22.594153    -14.652559  
S0439        2.430262     22.109445    -14.983638  
S0440        2.14659      21.828496    -15.030777  
S0441        1.863895     21.602315    -15.047023  
S0442        1.513217     21.425679    -15.141263  
S0443        1.2657244    21.30983     -14.992847  
S0444        0.9798871    21.241       -14.865309  
S0445        0.64974999   21.255095    -14.781699  
S0446        0.35675201   21.329782    -14.606129  
S0447        0.015860975  21.302168    -14.612907  
S0448        -0.085379833 21.183842    -14.834642  
S0449        -0.25635226  21.096927    -15.010722  
S0450        -0.47240686  21.073502    -15.163852  
S0451        -0.68642874  21.13212     -15.333792  
S0452        -0.94208555  21.245918    -15.475687  
S0453        -1.2007079   21.427571    -15.650267  
S0454        -1.5132906   21.660516    -15.789308  
S0455        -2.1296209   22.352002    -15.660403  
S0456        -2.3722784   22.705801    -15.370221  
S0457        -2.6092026   23.015926    -15.043199  
S0458        -2.8035347   23.275801    -14.645886  
S0459        -2.9704159   23.486873    -14.197395  
S0460        -3.0961189   23.644261    -13.692528  
S0461        -3.2427753   23.765221    -13.149557  
S0462        -3.3981754   23.849504    -12.559377  
S0463        -3.5602703   23.900848    -11.922291  
S0464        -3.7169941   23.848582    -11.422735  
S0465        -3.8591396   23.763023    -10.940741  
S0466        -3.9811398   23.641388    -10.476199  
S0467        -4.0838547   23.48434     -10.03014   
S0468        -4.1679443   23.292883    -9.6029922  
S0469        -4.2454571   23.071957    -9.1945343  
S0470        -4.315913    22.820221    -8.8042542  
S0471        -4.3678516   22.534116    -8.4323761  
S0472        -4.4132469   22.215527    -8.0788132  
S0473        -4.4331551   21.957608    -7.8256241  
S0474        -4.4341667   21.681975    -7.5643875  
S0475        -4.4256615   21.388171    -7.290377   
S0476        -4.3805313   21.075723    -7.0041679  
S0477        -4.3079384   20.746576    -6.7001801  
S0478        -4.1604202   20.395337    -6.3998276  
S0479        -3.9832863   20.02607     -6.0867359  
S0480        -3.7962467   19.656076    -5.7163483  
S0481        1.807209     11.306508    -15.450035  
S0482        2.1572353    11.203513    -15.391228  
S0483        2.5056463    11.143075    -15.37139   
S0484        2.843479     11.092362    -15.353252  
S0485        3.1740217    11.089841    -15.37596   
S0486        3.4943497    11.113006    -15.416652  
S0487        3.8052319    11.161216    -15.47552   
S0488        4.1151268    11.216391    -15.537253  
S0489        4.4188843    11.300154    -15.620525  
S0490        4.7423759    11.435375    -15.752432  
S0491        5.0559715    11.578786    -15.900114  
S0492        5.2986488    11.757974    -16.083749  
S0493        5.474361     11.949846    -16.285162  
S0494        5.5599407    12.151273    -16.509589  
S0495        5.6143192    12.350342    -16.752371  
S0496        5.7292198    12.546076    -16.992049  
S0497        5.8127254    12.752297    -17.248462  
S0498        5.9327579    12.963058    -17.464006  
S0499        6.0863537    13.172913    -17.638155  
S0500        6.182019     13.417256    -17.823541  
S0501        6.3119156    13.675757    -17.933354  
S0502        6.4724884    13.944496    -17.961681  
S0503        6.5800903    14.24552     -17.993326  
S0504        6.6365891    14.578017    -18.030498  
S0505        6.6821609    14.934462    -18.029758  
S0506        6.7289833    15.320126    -17.976688  
S0507        6.6786613    15.72319     -17.984677  
S0508        6.6883278    16.137138    -17.885596  
S0509        6.6381439    16.535266    -17.798009  
S0510        6.6459831    16.923582    -17.659886  
S0511        6.6343208    17.294504    -17.529402  
S0512        6.58284      17.649069    -17.409108  
S0513        6.5226685    17.991125    -17.286734  
S0514        6.3773434    18.310851    -17.179294  
S0515        6.2277603    18.616647    -17.066953  
S0516        6.0542122    18.905949    -16.954916  
S0517        5.8427315    19.268234    -16.755786  
S0518        5.651075     19.585844    -16.579326  
S0519        5.4517677    19.86235     -16.438632  
S0520        5.215432     20.071228    -16.339211  
S0521        4.9471558    20.213747    -16.279065  
S0522        4.6481083    20.287721    -16.257108  
S0523        4.2978199    20.180313    -16.258942  
S0524        3.9517292    20.086615    -16.30437   
S0525        3.5820175    20.078212    -16.411359  
S0526        3.3449348    20.125528    -16.359485  
S0527        3.1042578    20.203746    -16.312044  
S0528        2.862335     20.302333    -16.275026  
S0529        2.6147818    20.347473    -16.235316  
S0530        2.3581411    20.327441    -16.190588  
S0531        2.1129313    20.172998    -16.106111  
S0532        1.8327957    20.041727    -16.056926  
S0533        1.5541133    19.815398    -15.984743  
S0534        1.1119693    19.118146    -15.799673  
S0535        0.90263214   18.772473    -15.787508  
S0536        0.76886272   18.420294    -15.794925  
S0537        0.65952067   18.089375    -15.853946  
S0538        0.54337549   17.797675    -15.972224  
S0539        0.45298152   17.527982    -16.139084  
S0540        0.40864077   17.276231    -16.355608  
S0541        0.35380964   17.063565    -16.625621  
S0542        0.27234156   16.880284    -16.940572  
S0543        0.29315886   16.545364    -17.089041  
S0544        0.31026185   16.21398     -17.226854  
S0545        0.26930332   15.873331    -17.342249  
S0546        0.30965579   15.549448    -17.462689  
S0547        0.35392144   15.228937    -17.574487  
S0548        0.4460403    14.917043    -17.689862  
S0549        0.53128319   14.596033    -17.794946  
S0550        0.51221161   14.261305    -17.857814  
S0551        0.43033442   13.943689    -17.887007  
S0552        0.4462893    13.588835    -17.706406  
S0553        0.52528677   13.248836    -17.507861  
S0554        0.57872558   12.935518    -17.281171  
S0555        0.60556712   12.644955    -17.030437  
S0556        0.63717351   12.367241    -16.752716  
S0557        0.73407173   12.096915    -16.450333  
S0558        0.89575071   11.836584    -16.12323   
S0559        1.1337523    11.600028    -15.791907  
S0560        -1.9851873   12.477321    -15.431308  
S0561        -1.8810913   12.602796    -15.699789  
S0562        -1.8109341   12.759232    -15.951193  
S0563        -1.7743177   12.937921    -16.185097  
S0564        -1.7756155   13.135982    -16.401494  
S0565        -1.7761028   13.367146    -16.590958  
S0566        -1.7642952   13.637778    -16.751447  
S0567        -1.7037199   13.947318    -16.87845   
S0568        -1.6393093   14.277165    -16.982169  
S0569        -1.6262877   14.646376    -17.083633  
S0570        -1.4688647   14.976402    -17.158011  
S0571        -1.4261051   15.302493    -17.207625  
S0572        -1.3917792   15.610216    -17.231357  
S0573        -1.3577049   15.898169    -17.231412  
S0574        -1.3384505   16.168555    -17.206187  
S0575        -1.3185191   16.419032    -17.15732   
S0576        -1.3402509   16.655798    -17.081992  
S0577        -1.3347626   16.869046    -16.982526  
S0578        -1.2981245   17.095107    -16.810005  
S0579        -1.2750063   17.33466     -16.673366  
S0580        -1.2368306   17.581602    -16.563165  
S0581        -1.2516277   17.853123    -16.51214   
S0582        -1.2339926   18.127518    -16.478499  
S0583        -1.2093707   18.414636    -16.474933  
S0584        -1.2287568   18.7121      -16.524178  
S0585        -1.1964635   19.032295    -16.589398  
S0586        -1.3464805   19.503883    -16.844679  
S0587        -1.4818281   19.659753    -16.997719  
S0588        -1.6718458   19.758937    -17.135883  
S0589        -1.9023384   19.78246     -17.237827  
S0590        -2.1427483   19.779195    -17.332448  
S0591        -2.3972702   19.755193    -17.427228  
S0592        -2.6739458   19.744905    -17.541916  
S0593        -2.9794292   19.705338    -17.647377  
S0594        -3.3044861   19.606223    -17.731944  
S0595        -3.6732761   19.434671    -17.853769  
S0596        -4.0014206   19.221678    -17.968764  
S0597        -4.3032524   19.013609    -18.091568  
S0598        -4.5728527   18.795348    -18.216653  
S0599        -4.8257511   18.596277    -18.357242  
S0600        -5.0450626   18.381042    -18.498465  
S0601        -5.2373035   18.161284    -18.645746  
S0602        -5.3945023   17.928691    -18.793309  
S0603        -5.5038738   17.679076    -18.933347  
S0604        -5.5204735   17.46868     -19.105573  
S0605        -5.5421925   17.250247    -19.255545  
S0606        -5.5729839   17.02036     -19.382216  
S0607        -5.6094704   16.77682     -19.482498  
S0608        -5.6204258   16.518271    -19.549973  
S0609        -5.5975674   16.24247     -19.588231  
S0610        -5.5681454   15.944653    -19.604242  
S0611        -5.5978523   15.636722    -19.599387  
S0612        -5.7183594   15.360188    -19.56239   
S0613        -5.8494556   15.220891    -19.124863  
S0614        -6.0300266   15.088821    -18.729305  
S0615        -6.2222679   14.935275    -18.37851   
S0616        -6.3574005   14.736418    -18.074765  
S0617        -6.4125557   14.494983    -17.81774   
S0618        -6.4528084   14.22738     -17.605899  
S0619        -6.5224693   13.931381    -17.439604  
S0620        -6.5506042   13.598749    -17.31953   
S0621        -6.5062202   13.236566    -17.244814  
S0622        -6.4743965   13.037506    -16.747647  
S0623        -6.5022392   12.829529    -16.30159   
S0624        -6.5807549   12.610925    -15.905031  
S0625        -6.5998627   12.389546    -15.554582  
S0626        -6.5171661   12.170229    -15.249629  
S0627        -6.3483517   11.94742     -14.989687  
S0628        -6.0194508   11.77059     -14.783086  
S0629        -5.6325878   11.604157    -14.625925  
S0630        -5.202475    11.423306    -14.513132  
S0631        -4.7801937   11.346753    -14.366461  
S0632        -4.3324657   11.413573    -14.320584  
S0633        -3.935379    11.426943    -14.266318  
S0634        -3.5625153   11.53595     -14.320267  
S0635        -3.2191879   11.64921     -14.39718   
S0636        -2.9204674   11.810278    -14.543378  
S0637        -2.5935894   11.948057    -14.663756  
S0638        -2.2806311   12.131422    -14.852402  
