# Supplementary material for: Interspecific variation in the limb long bones among modern rhinoceroses—extent and drivers
Source: PeerJ. 2019 Sep 26;7:e7647. doi: 10.7717/peerj.7647 (PMC6766374; doi:10.7717/peerj.7647)
Supplement: Supplemental Information 9 [file peerj-07-7647-s009.zip › Femur/Rhinoceros_unicornis_33382_Femur.pts]

Version 1.0
639
S0000        -21.04312    16.907368    7.2911575   
S0001        -22.101337   15.758078    1.448085    
S0002        -21.876712   12.787749    3.6789955   
S0003        -14.895639   13.527133    2.1631256   
S0004        -18.656221   15.697478    0.057247925 
S0005        -8.3387543   20.514786    8.3334686   
S0006        -20.311076   8.8277       8.6838562   
S0007        -22.969203   8.8780319    5.0434319   
S0008        -14.344554   1.4975015    3.0668777   
S0009        -1.405349    3.0570957    4.8666321   
S0010        0.72065353   16.181239    1.7731155   
S0011        9.2196014    17.017538    4.2093918   
S0012        24.761333    -3.4781979   6.8911713   
S0013        25.389114    3.3812893    2.9407787   
S0014        25.538696    6.6308044    3.4453102   
S0015        27.979794    12.797028    6.4434441   
S0016        22.33262     8.8805382    14.727426   
S0017        23.61301     6.0260212    14.520221   
S0018        17.742517    3.2232502    14.439346   
S0019        31.167477    2.115633     11.39168    
S0020        29.348947    4.5191483    11.949798   
S0021        31.951251    6.0993183    10.557988   
S0022        31.400739    6.5283386    9.4134422   
S0023        31.530072    9.6266838    8.8415001   
S0024        30.570184    8.6582909    11.15004    
S0025        30.675784    5.6177746    8.6679222   
S0026        30.018314    3.4812523    9.2064156   
S0027        -21.830913   13.086423    3.3025105   
S0028        -21.75202    13.376303    2.9898056   
S0029        -21.651314   13.448883    2.6178844   
S0030        -21.497908   13.520816    2.3081539   
S0031        -21.297969   13.623317    2.0802643   
S0032        -21.0554     13.700639    1.9030199   
S0033        -20.770602   13.761281    1.7802885   
S0034        -20.443105   13.809039    1.7114721   
S0035        -20.074042   13.808189    1.6842478   
S0036        -20.048276   13.940082    1.3792673   
S0037        -19.992273   14.052284    1.0948501   
S0038        -19.899753   14.181656    0.83296318  
S0039        -19.7717     14.346704    0.6039525   
S0040        -19.619756   14.570628    0.43925376  
S0041        -19.427937   14.805405    0.2890348   
S0042        -19.197777   15.065694    0.16371751  
S0043        -18.929312   15.35609     0.066877419 
S0044        -18.497217   16.062967    0.067248386 
S0045        -18.334517   16.436348    0.15551516  
S0046        -18.140736   16.814214    0.27427671  
S0047        -17.946693   17.180139    0.48143935  
S0048        -17.72829    17.544424    0.73225698  
S0049        -17.48634    17.910234    1.0275297   
S0050        -17.242303   18.253784    1.4101995   
S0051        -16.945581   18.639085    1.7773987   
S0052        -16.60816    19.049049    2.1537245   
S0053        -16.206218   19.264973    2.4668716   
S0054        -15.766035   19.510281    2.7429987   
S0055        -15.330457   19.767868    3.0586655   
S0056        -14.813626   19.955577    3.292902    
S0057        -14.268814   20.088451    3.5405285   
S0058        -13.742094   20.242917    3.8539886   
S0059        -13.221954   20.421704    4.2085449   
S0060        -12.715368   20.642705    4.59781     
S0061        -12.20668    20.876891    4.999646    
S0062        -11.369555   21.124286    5.4403934   
S0063        -10.524946   21.249037    5.7626858   
S0064        -9.7696518   21.365189    6.0411362   
S0065        -9.3063087   21.453629    6.4971184   
S0066        -9.0798653   21.428923    7.0567749   
S0067        -8.7209694   21.314107    7.3871857   
S0068        -8.4273575   21.121539    7.6914925   
S0069        -8.2488396   20.842987    8.0092415   
S0070        -8.5291801   20.323428    8.7803688   
S0071        -9.16884     20.244843    9.13442     
S0072        -9.8621407   20.262051    9.3034317   
S0073        -10.455017   20.199014    9.4314186   
S0074        -11.023358   20.079016    9.51427     
S0075        -11.591006   19.915863    9.5427734   
S0076        -12.164265   19.701236    9.5308426   
S0077        -12.747613   19.430659    9.493148    
S0078        -13.341476   19.107256    9.4438217   
S0079        -13.886693   18.76805     9.4287422   
S0080        -14.424779   18.436697    9.4128159   
S0081        -14.956435   18.122804    9.3772522   
S0082        -15.477361   17.834171    9.2994743   
S0083        -15.981831   17.571748    9.1618004   
S0084        -16.481606   17.316104    9.0241737   
S0085        -17.004787   17.058817    9.004248    
S0086        -17.483224   16.841277    8.7981163   
S0087        -17.963356   16.63515     8.6133064   
S0088        -18.55099    16.45746     8.6832169   
S0089        -19.054605   16.258966    8.5105927   
S0090        -19.505717   16.06088     8.2903015   
S0091        -19.911198   15.859785    8.0483505   
S0092        -20.27103    15.652402    7.7861412   
S0093        -20.621521   15.419519    7.5498863   
S0094        -20.918138   15.179495    7.2743156   
S0095        -21.274008   14.894458    7.0719643   
S0096        -21.50997    14.624863    6.7625015   
S0097        -21.722639   14.552184    6.4854935   
S0098        -21.873874   14.450616    6.1712337   
S0099        -21.957648   14.315324    5.8214458   
S0100        -21.935464   14.158887    5.4224049   
S0101        -21.971538   13.951595    5.0734253   
S0102        -22.119754   13.634486    4.7653431   
S0103        -22.117888   13.300194    4.3817398   
S0104        -22.055188   12.928281    3.9723934   
S0105        -22.897983   8.9136307    5.51493     
S0106        -22.8474     8.915667     5.9733597   
S0107        -22.807362   8.8803841    6.4243431   
S0108        -22.715662   8.7616829    6.8570427   
S0109        -22.664273   8.6306953    7.2928734   
S0110        -22.581551   8.4307487    7.712693    
S0111        -22.478036   8.1665298    8.1127502   
S0112        -22.361641   7.8410828    8.4895943   
S0113        -22.263812   7.4990662    8.8866547   
S0114        -22.078026   7.1510567    9.2115105   
S0115        -21.910803   6.8211548    9.5429573   
S0116        -21.727005   6.4630249    9.8192642   
S0117        -21.553122   6.1059059    10.08771    
S0118        -21.373203   5.7341877    10.322368   
S0119        -21.189061   5.3511787    10.529756   
S0120        -20.998695   4.9576248    10.712865   
S0121        -20.800117   4.5408619    10.827088   
S0122        -20.605154   4.1144032    10.911742   
S0123        -20.413844   3.6090195    10.968326   
S0124        -20.222716   3.1228794    10.987602   
S0125        -20.045795   2.6647858    10.913257   
S0126        -19.873561   2.24238      10.787292   
S0127        -19.691649   1.8438089    10.66114    
S0128        -19.512085   1.4750911    10.492496   
S0129        -19.323477   1.1265473    10.310641   
S0130        -19.148048   0.8161727    10.061843   
S0131        -18.96414    0.52681942   9.7953156   
S0132        -18.866708   0.22370322   9.6247688   
S0133        -18.788036   -0.074520886 9.3922997   
S0134        -18.750127   -0.3518348   9.0701347   
S0135        -18.722461   -0.63542943  8.6838982   
S0136        -18.726233   -0.90888281  8.212281    
S0137        -18.755779   -1.1801013   7.6568054   
S0138        -18.783687   -1.4924292   7.014698    
S0139        -18.910985   -1.7084904   6.2750259   
S0140        -19.133719   -1.7823305   5.4930542   
S0141        -19.446539   -1.7407202   4.5541149   
S0142        -19.828711   -1.5110504   3.8614075   
S0143        -20.192117   -1.3899669   3.2529556   
S0144        -20.483862   -1.2263475   2.9523325   
S0145        -20.658386   -1.0798313   3.0096611   
S0146        -20.786861   -1.0163092   3.2971272   
S0147        -21.02453    -1.0614246   3.4910568   
S0148        -21.356882   -1.1626764   3.5464848   
S0149        -21.672031   -1.2872869   3.5471622   
S0150        -22.169008   -1.1324013   3.4926373   
S0151        -22.553696   -1.0090712   3.3666214   
S0152        -22.85788    -0.81085396  3.3350815   
S0153        -23.049446   -0.65885057  3.1756544   
S0154        -23.136432   -0.51849504  2.9658844   
S0155        -23.127515   -0.36172867  2.7251402   
S0156        -23.018738   -0.1951669   2.4429749   
S0157        -22.800964   -0.050796384 2.1052187   
S0158        -22.472136   0.029156101  1.7043755   
S0159        -22.061781   0.16983731   1.5160476   
S0160        -21.689735   0.3236623    1.3358568   
S0161        -21.327515   0.39924273   1.1207544   
S0162        -20.996388   0.51588125   0.90375376  
S0163        -20.705516   0.70108113   0.69423819  
S0164        -20.472388   1.0046911    0.54262881  
S0165        -20.269379   1.3299022    0.37655692  
S0166        -20.108696   1.7173265    0.24267497  
S0167        -19.984451   2.1498447    0.14032152  
S0168        -19.864664   2.5191486    0.13379431  
S0169        -19.803963   2.9101206    0.077592206 
S0170        -19.799937   3.333577     0.03239094  
S0171        -19.857263   3.7931976    0.027311647 
S0172        -19.972626   4.2935341    0.02590754  
S0173        -20.156624   4.8364719    0.070490927 
S0174        -20.413406   5.4128536    0.19461489  
S0175        -20.735321   6.0094334    0.40137215  
S0176        -21.106503   6.6088593    0.68813262  
S0177        -21.541252   6.9464409    1.0018601   
S0178        -21.915126   7.2451332    1.3833888   
S0179        -22.23871    7.5545959    1.7656862   
S0180        -22.499457   7.8125931    2.225696    
S0181        -22.713712   8.0848389    2.6913406   
S0182        -22.872853   8.3277939    3.2097927   
S0183        -22.968445   8.5335655    3.7825924   
S0184        -22.9892     8.7048592    4.3998615   
S0185        -13.90471    1.5554636    3.0958876   
S0186        -13.463368   1.5824684    3.1456291   
S0187        -13.02505    1.6194942    3.2066742   
S0188        -12.589417   1.6643723    3.2799126   
S0189        -12.155302   1.6939014    3.368261    
S0190        -11.724334   1.7415226    3.4693302   
S0191        -11.296732   1.8181538    3.5800011   
S0192        -10.872038   1.9112822    3.6987316   
S0193        -10.448392   1.9802977    3.8389206   
S0194        -9.9717529   2.0263968    4.0139206   
S0195        -9.4599236   2.069356     4.2067364   
S0196        -8.9084808   2.1554676    4.3994946   
S0197        -8.5093292   2.0298174    4.5807766   
S0198        -8.2290871   1.7629478    4.7503323   
S0199        -7.7896027   1.6869137    4.9365788   
S0200        -7.2675438   1.6798965    5.1423004   
S0201        -6.6936874   1.7995426    5.3099827   
S0202        -6.2217815   2.0096638    5.3457134   
S0203        -5.882674    2.3202652    5.2184738   
S0204        -5.4167309   2.4805748    5.1957596   
S0205        -4.9157623   2.5720198    5.2730305   
S0206        -4.4036331   2.6172703    5.4300652   
S0207        -3.8684521   2.6793501    5.4911118   
S0208        -3.2949802   2.7510607    5.4478264   
S0209        -2.6849926   2.8381638    5.3052212   
S0210        -2.0427668   2.9212523    5.1150715   
S0211        0.83864908   16.614754    1.8085209   
S0212        0.90473261   17.039005    1.9430525   
S0213        0.95567703   17.407072    2.1750401   
S0214        1.0555137    17.625143    2.5467279   
S0215        1.0376208    17.885242    2.8313848   
S0216        0.9882906    18.075542    3.1670681   
S0217        0.80908937   18.353799    3.4348461   
S0218        0.58086281   18.603812    3.7327805   
S0219        0.27831516   18.909506    3.981147    
S0220        -0.34066308  19.112923    4.1737778   
S0221        -0.87581835  19.307266    4.3921478   
S0222        -1.3270377   19.493758    4.6354458   
S0223        -1.6949835   19.6647      4.9083687   
S0224        -1.9783474   19.835861    5.2016891   
S0225        -2.1782116   19.993915    5.5230141   
S0226        -2.3086342   20.186627    5.8653336   
S0227        -2.4341883   20.447131    6.2670509   
S0228        -2.2748669   20.413638    6.6414185   
S0229        -1.6226273   20.294049    7.0553391   
S0230        -0.98198395  20.200624    7.4460365   
S0231        -0.36424749  20.116273    7.8599335   
S0232        0.35619984   20.024762    8.1104546   
S0233        1.0441601    19.946178    8.4056534   
S0234        1.7635761    19.877766    8.632119    
S0235        2.5016632    19.82018     8.8119186   
S0236        3.2591419    19.767978    8.9232635   
S0237        4.0281773    19.715369    8.9885582   
S0238        4.7999508    19.714262    8.9054596   
S0239        5.5085606    19.652588    8.7003685   
S0240        6.1573513    19.57619     8.4761726   
S0241        6.7523468    19.489597    8.2458008   
S0242        7.3030289    19.39393     8.021904    
S0243        7.8035507    19.2819      7.7865723   
S0244        8.2190544    19.149794    7.4804596   
S0245        8.5777824    19.009956    7.1562851   
S0246        8.9222603    18.851758    6.8808662   
S0247        9.2803894    18.646053    6.6290993   
S0248        9.5197495    18.462457    6.266272    
S0249        9.6129692    18.261615    5.8973652   
S0250        9.623806     18.045903    5.5760517   
S0251        9.5836899    17.827083    5.2978111   
S0252        9.4964836    17.611977    5.0551617   
S0253        9.5184242    17.425819    4.7328087   
S0254        9.4671814    17.222954    4.3945667   
S0255        -8.7490005   20.003221    8.0681137   
S0256        -9.0785995   19.494696    7.7932724   
S0257        -9.0897644   18.977107    7.6166008   
S0258        -9.1613052   18.482584    7.3993492   
S0259        -9.0336426   18.009781    7.2604477   
S0260        -8.8792206   17.54413     7.0975616   
S0261        -8.6034737   17.099155    6.9663551   
S0262        -8.2571945   16.657281    6.830983    
S0263        -7.866304    16.188779    6.6800179   
S0264        -7.5747963   15.891212    6.6118538   
S0265        -7.2466988   15.60321     6.5537209   
S0266        -6.8981827   15.311693    6.4967865   
S0267        -6.5251251   15.019502    6.4432732   
S0268        -6.1262901   14.727707    6.3937695   
S0269        -5.6949223   14.445601    6.3531921   
S0270        -5.2487377   14.148859    6.3084435   
S0271        -4.7732697   13.856931    6.2696056   
S0272        -4.2662201   13.57527     6.2410492   
S0273        -3.8269314   13.370204    6.2540928   
S0274        -3.364135    13.157838    6.2689812   
S0275        -2.8736763   12.945978    6.2917469   
S0276        -2.35319     12.742144    6.3310204   
S0277        -1.8094311   12.527503    6.3667835   
S0278        -1.2388274   12.310365    6.4072594   
S0279        -0.6370554   12.113871    6.4815811   
S0280        -0.012654996 11.895647    6.5372131   
S0281        0.63981786   11.685824    6.6118637   
S0282        1.1660416    11.486723    6.698008    
S0283        1.7044683    11.297986    6.7921227   
S0284        2.2549461    11.116502    6.8902519   
S0285        2.8175507    10.936572    6.9850235   
S0286        3.3927219    10.785963    7.1122986   
S0287        3.9800999    10.634132    7.2326004   
S0288        4.5800808    10.490704    7.3582558   
S0289        5.1925549    10.359385    7.4940926   
S0290        5.8173973    10.240254    7.640258    
S0291        6.5492561    10.066054    7.8829269   
S0292        7.2694031    9.886235     8.0946167   
S0293        7.9733559    9.7269379    8.3105797   
S0294        8.662822     9.5790459    8.5184944   
S0295        9.3344025    9.4564484    8.736956    
S0296        9.9948799    9.3317589    8.9291519   
S0297        10.6413      9.2185379    9.1129707   
S0298        11.268758    9.1319359    9.3095215   
S0299        11.877459    9.0679527    9.5143196   
S0300        12.576406    9.0313805    9.757341    
S0301        13.280585    8.9947426    9.9988579   
S0302        13.99287     8.952372     10.230721   
S0303        14.711153    8.9103165    10.462072   
S0304        15.428641    8.8835785    10.71429    
S0305        16.1515      8.8584099    10.968031   
S0306        16.87426     8.8462471    11.238869   
S0307        17.600793    8.8388832    11.515528   
S0308        18.328761    8.8410347    11.803914   
S0309        18.95625     8.8722343    12.035995   
S0310        19.541272    8.8909538    12.285274   
S0311        20.080774    8.9038223    12.558943   
S0312        20.568143    8.9200485    12.865514   
S0313        21.007468    8.9308022    13.197037   
S0314        21.37702     8.9526985    13.575949   
S0315        21.693304    8.9582306    13.980302   
S0316        21.997583    8.9275749    14.373639   
S0317        -19.617532   8.8586418    8.6407219   
S0318        -18.947897   8.8752144    8.3963509   
S0319        -18.311252   8.8985443    8.1702438   
S0320        -17.694763   8.9319687    8.0029984   
S0321        -17.102686   8.97173      7.8464142   
S0322        -16.534883   9.0184196    7.6953918   
S0323        -15.981148   9.0690979    7.6127327   
S0324        -15.458517   9.1283455    7.488485    
S0325        -14.957022   9.1897354    7.407267    
S0326        -14.393814   9.2834122    7.3326637   
S0327        -13.833392   9.3779922    7.2475433   
S0328        -13.277576   9.4733284    7.1584579   
S0329        -12.721941   9.5564598    7.1138626   
S0330        -12.169124   9.6365273    7.079142    
S0331        -11.61916    9.7131584    7.056987    
S0332        -11.072237   9.7865028    7.0484184   
S0333        -10.528756   9.8571655    7.0524353   
S0334        -9.9898987   9.9282623    7.0202095   
S0335        -9.2567162   9.9868439    7.027951    
S0336        -8.5590309   10.016716    7.0091545   
S0337        -7.8967247   10.019122    7.010202    
S0338        -7.2726212   10.002457    7.0730141   
S0339        -6.683168    9.9549065    7.1021744   
S0340        -6.1303509   9.8821495    7.1453102   
S0341        -5.6122597   9.7809196    7.1791367   
S0342        -5.1312901   9.6547287    7.2308174   
S0343        -4.6863373   9.5016502    7.2875252   
S0344        -4.1492188   9.4361092    7.3360153   
S0345        -3.5730553   9.3556808    7.3719467   
S0346        -2.9597115   9.2558014    7.3975662   
S0347        -2.3118845   9.1415688    7.4463158   
S0348        -1.6284916   9.0119408    7.5083191   
S0349        -0.91061344  8.8717354    7.6015884   
S0350        -0.15701574  8.7167305    7.7076195   
S0351        0.63109999   8.5490334    7.8373131   
S0352        1.4554782    8.365023     7.9735214   
S0353        2.1342529    8.2198715    8.1020378   
S0354        2.8199301    8.0698814    8.20411     
S0355        3.5102615    7.915757     8.29664     
S0356        4.1948471    7.7734367    8.4418274   
S0357        4.8808014    7.6322868    8.5957245   
S0358        5.5697342    7.4898125    8.7495384   
S0359        6.2572987    7.3507004    8.9274567   
S0360        6.9529945    7.2065674    9.0783165   
S0361        7.6498779    7.06605      9.2402878   
S0362        8.4169495    6.9464714    9.4171661   
S0363        9.1567978    6.8176018    9.631839    
S0364        9.8696632    6.6781441    9.8711182   
S0365        10.558803    6.5276062    10.120034   
S0366        11.231615    6.3666744    10.358599   
S0367        11.885415    6.1955269    10.597214   
S0368        12.521015    6.0145466    10.83508    
S0369        13.125146    5.8211361    11.102296   
S0370        13.712724    5.6180439    11.364385   
S0371        14.293076    5.4646919    11.680383   
S0372        14.826006    5.2835609    12.033075   
S0373        15.341908    5.0755131    12.354398   
S0374        15.827969    4.8380886    12.67519    
S0375        16.296121    4.5701878    12.982654   
S0376        16.725754    4.2746128    13.315672   
S0377        17.084212    3.953558     13.698076   
S0378        17.46714     3.6021267    14.042517   
S0379        22.334299    8.6624748    14.768932   
S0380        22.373648    8.4127518    14.792935   
S0381        22.460373    8.1467476    14.788501   
S0382        22.570166    7.8528526    14.778175   
S0383        22.754265    7.5670265    14.720226   
S0384        22.947395    7.2315224    14.674054   
S0385        23.192706    6.8647621    14.610103   
S0386        23.479446    6.4450584    14.541675   
S0387        23.432727    5.7620079    14.41265    
S0388        23.125845    5.5919273    14.396837   
S0389        22.954497    5.3659126    14.406459   
S0390        22.77027     5.1635021    14.479796   
S0391        22.599643    4.9643322    14.612318   
S0392        22.414102    4.798431     14.810101   
S0393        22.197008    4.6898064    15.071466   
S0394        21.965981    4.6207401    15.38969    
S0395        21.763292    4.5424515    15.766536   
S0396        21.28597     4.5019974    15.937329   
S0397        20.777583    4.4753223    16.020734   
S0398        20.281764    4.4392712    16.02972    
S0399        19.804521    4.3819122    15.967833   
S0400        19.341357    4.2897449    15.835757   
S0401        18.903291    4.1037415    15.614821   
S0402        18.425021    3.9204266    15.348196   
S0403        18.043558    3.5776768    14.941579   
S0404        17.933321    2.6755878    14.026427   
S0405        18.318159    2.199287     13.676437   
S0406        18.766167    1.8043442    13.489746   
S0407        19.184804    1.4502324    13.325372   
S0408        19.658795    1.1715699    13.288663   
S0409        20.166637    0.96323977   13.353714   
S0410        20.709157    0.81025801   13.473904   
S0411        21.314105    0.68057747   13.598724   
S0412        21.952675    0.64049187   13.872551   
S0413        21.98051     0.39741166   14.166914   
S0414        22.015193    0.28660543   14.532816   
S0415        22.135298    0.1779862    14.83636    
S0416        22.309261    0.15725299   15.130379   
S0417        22.563782    0.130355     15.369298   
S0418        22.882886    0.15084867   15.578717   
S0419        23.27804     0.15966518   15.745703   
S0420        23.736751    0.21872091   15.886148   
S0421        24.261761    0.31529021   15.996159   
S0422        24.942186    0.48384581   15.960619   
S0423        25.601172    0.47705207   15.874309   
S0424        26.199979    0.50515494   15.763426   
S0425        26.743588    0.51768222   15.618306   
S0426        27.233496    0.54169741   15.447903   
S0427        27.671851    0.57649465   15.253862   
S0428        28.060269    0.64248958   15.042436   
S0429        28.39693     0.71323838   14.804979   
S0430        28.680615    0.79412603   14.54149    
S0431        29.000369    0.85797873   14.321951   
S0432        29.312051    0.88300295   14.060786   
S0433        29.613794    0.907339     13.764073   
S0434        29.904449    0.98315144   13.439522   
S0435        30.187976    1.1012388    13.086166   
S0436        30.483475    1.2389329    12.702915   
S0437        30.699823    1.5321257    12.298811   
S0438        31.005115    1.7769585    11.863875   
S0439        30.970636    2.643071     11.002013   
S0440        30.52309     3.0392548    10.769776   
S0441        30.30979     3.4204647    10.625921   
S0442        30.17941     3.7800316    10.554803   
S0443        30.071124    4.0861317    10.577833   
S0444        29.812671    4.2710384    10.779114   
S0445        29.636923    4.4221989    11.058053   
S0446        29.381177    4.5178745    11.467361   
S0447        29.412729    4.6259602    11.438751   
S0448        29.689526    4.6443371    11.029906   
S0449        30.010623    4.5960205    10.739965   
S0450        30.220685    4.8238262    10.476613   
S0451        30.529819    4.9557144    10.328861   
S0452        30.872806    5.1347328    10.25537    
S0453        31.183319    5.4606384    10.264997   
S0454        31.513586    5.785532     10.388235   
S0455        32.075812    6.436293     10.966367   
S0456        32.087949    6.7402618    11.416346   
S0457        32.031735    6.9946541    11.866259   
S0458        31.941895    7.2206429    12.298248   
S0459        31.807327    7.4155487    12.718848   
S0460        31.628174    7.5824501    13.128893   
S0461        31.393179    7.7098015    13.527597   
S0462        31.143375    7.850882     13.923572   
S0463        30.864795    7.9865776    14.32442    
S0464        30.20145     8.2971054    14.534715   
S0465        29.588666    8.608493     14.719159   
S0466        28.993884    8.8771309    14.866631   
S0467        28.420984    9.106134     14.979697   
S0468        27.873331    9.3027267    15.058093   
S0469        27.349863    9.464415     15.102176   
S0470        26.847995    9.5777504    15.115584   
S0471        26.372635    9.6632416    15.093431   
S0472        25.92193     9.7133041    15.037482   
S0473        25.45761     9.7698784    15.076161   
S0474        25.011972    9.8210579    15.086781   
S0475        24.58134     9.8174995    15.084315   
S0476        24.166167    9.772068     15.065063   
S0477        23.766275    9.6832306    15.029893   
S0478        23.363795    9.587619     14.977348   
S0479        22.976724    9.4148376    14.924361   
S0480        22.623268    9.169725     14.854385   
S0481        25.19075     3.1572639    2.8764238   
S0482        25.033441    2.9085775    2.8169003   
S0483        24.902547    2.6491049    2.7782965   
S0484        24.798448    2.3742329    2.7605782   
S0485        24.710625    2.0822643    2.7723831   
S0486        24.681294    1.7650896    2.7708456   
S0487        24.661731    1.4281291    2.7996677   
S0488        24.693513    1.0736645    2.8258585   
S0489        24.791644    0.71513977   2.8556313   
S0490        24.885396    0.41013241   2.8622494   
S0491        25.002579    0.11901158   2.8709179   
S0492        25.114301    -0.18179678  2.9038431   
S0493        25.267018    -0.46907678  2.9380011   
S0494        25.501538    -0.69630241  2.9402975   
S0495        25.769418    -0.89380589  2.9436264   
S0496        26.056683    -1.0781944   2.9618856   
S0497        26.346173    -1.3026323   3.005691    
S0498        26.661145    -1.5676745   3.0473631   
S0499        27.018805    -1.6604126   3.1222721   
S0500        27.340192    -1.8145029   3.2494934   
S0501        27.650409    -1.9418104   3.4155411   
S0502        27.950446    -2.047504    3.6142311   
S0503        28.257938    -2.1074202   3.8229897   
S0504        28.509415    -2.2322117   4.1191147   
S0505        28.73252     -2.3589556   4.4632767   
S0506        28.972528    -2.4339149   4.8089218   
S0507        29.224661    -2.4783176   5.1739117   
S0508        29.360706    -2.3534925   5.4472252   
S0509        29.47045     -2.2408379   5.7655857   
S0510        29.553448    -2.184572    6.0962917   
S0511        29.616803    -2.2399288   6.4110085   
S0512        29.712579    -2.3026707   6.7226349   
S0513        29.8409      -2.3474697   7.0517509   
S0514        30.00174     -2.261232    7.4051407   
S0515        30.168301    -2.1452906   7.7561501   
S0516        30.337622    -2.0333033   8.0925156   
S0517        30.439459    -1.7931547   8.5172089   
S0518        30.540598    -1.485045    8.8516548   
S0519        30.643665    -1.1664985   9.1123817   
S0520        30.747015    -0.84723387  9.3038086   
S0521        30.843408    -0.52531953  9.4175896   
S0522        30.914133    -0.19725312  9.43769     
S0523        31.019226    0.097212273  9.493972    
S0524        31.159576    0.38439326   9.5314461   
S0525        31.318268    0.6760293    9.503672    
S0526        31.349368    1.0768261    9.6198051   
S0527        31.348547    1.456499     9.7057838   
S0528        31.318961    1.8257462    9.7611954   
S0529        31.205499    2.1540049    9.7585014   
S0530        31.022537    2.4345903    9.7105766   
S0531        30.753415    2.6457256    9.6189331   
S0532        30.507101    2.8946228    9.5170883   
S0533        30.271561    3.18346      9.3855553   
S0534        29.941525    3.5631325    8.8975189   
S0535        29.88396     3.6344448    8.5758377   
S0536        29.865842    3.7245972    8.2505058   
S0537        29.879123    3.8335094    7.9255714   
S0538        29.908316    3.939679     7.5936623   
S0539        29.953406    4.0436134    7.253038    
S0540        30.010284    4.1120197    6.8931      
S0541        30.0901      4.2023129    6.5302849   
S0542        30.195721    4.2334389    6.1505566   
S0543        30.171478    4.2079426    5.8234619   
S0544        30.136951    4.1641708    5.4949017   
S0545        30.09071     4.1017384    5.1716923   
S0546        30.031296    4.0536118    4.8410934   
S0547        29.958997    3.9190453    4.5497616   
S0548        29.871692    3.7673943    4.2563251   
S0549        29.771292    3.6190796    3.9400387   
S0550        29.665341    3.6267628    3.5811993   
S0551        29.546002    3.5970268    3.2567467   
S0552        29.143637    3.6739174    3.0806116   
S0553        28.723657    3.6924999    2.9324793   
S0554        28.279926    3.6654129    2.7886646   
S0555        27.832095    3.6588589    2.7114159   
S0556        27.38107     3.6924904    2.7534704   
S0557        26.896979    3.7127792    2.8415707   
S0558        26.367981    3.713604     2.942345    
S0559        25.850256    3.5831642    2.9285576   
S0560        25.864774    6.5250267    3.2736931   
S0561        26.156854    6.3856888    3.1361353   
S0562        26.44061     6.2658131    3.0463339   
S0563        26.716348    6.1635159    3.0052528   
S0564        26.991376    6.1146412    3.0138439   
S0565        27.263733    6.1169411    3.0697876   
S0566        27.521817    6.112294     3.1743702   
S0567        27.779697    6.1697727    3.3252613   
S0568        28.022369    6.2221165    3.5262428   
S0569        28.272073    6.0828373    3.7742428   
S0570        28.515787    5.9983395    4.0180332   
S0571        28.729639    5.9141697    4.2616993   
S0572        28.914505    5.8405598    4.5044941   
S0573        29.077701    5.7899612    4.7455235   
S0574        29.222574    5.7669655    4.9843418   
S0575        29.353433    5.7825466    5.2194942   
S0576        29.454318    5.808075     5.4540173   
S0577        29.525       5.8192471    5.6919952   
S0578        29.703925    5.7703621    5.9462219   
S0579        29.86561     5.6977314    6.2287113   
S0580        30.013467    5.6190514    6.5371704   
S0581        30.15954     5.6285381    6.8363091   
S0582        30.294348    5.6579845    7.1485855   
S0583        30.407495    5.6278847    7.5033401   
S0584        30.513364    5.6403828    7.8666458   
S0585        30.599115    5.6144878    8.2606331   
S0586        30.937469    5.6054249    8.8482635   
S0587        31.179352    5.678923     8.9783424   
S0588        31.370038    5.8281223    9.03284     
S0589        31.541632    5.9793167    9.060463    
S0590        31.69494     6.1625393    9.0536674   
S0591        31.818283    6.3909405    8.9984612   
S0592        31.878452    6.6668182    8.8652184   
S0593        31.93273     6.9740379    8.7085907   
S0594        31.962662    7.3220596    8.5096764   
S0595        32.036258    7.7673775    8.2573364   
S0596        32.091818    8.1872093    8.0060287   
S0597        32.145245    8.5849113    7.7680367   
S0598        32.175546    8.9561905    7.526754    
S0599        32.187735    9.3062218    7.2849503   
S0600        32.184042    9.64618      7.0413864   
S0601        32.123279    9.949527     6.7690491   
S0602        32.04086     10.264722    6.4841698   
S0603        31.894775    10.391619    6.2070168   
S0604        31.902994    10.299512    5.6639759   
S0605        31.861911    10.262514    5.2002026   
S0606        31.765723    10.253492    4.8165695   
S0607        31.627377    10.32101     4.5145977   
S0608        31.43201     10.413987    4.2911648   
S0609        31.19075     10.566474    4.1497093   
S0610        30.890396    10.744894    4.0843258   
S0611        30.561899    11.024606    4.108989    
S0612        30.138226    11.245414    4.1936157   
S0613        29.894598    11.349914    4.0375187   
S0614        29.622241    11.427077    3.885014    
S0615        29.329407    11.5162      3.7424831   
S0616        29.011041    11.608343    3.6079742   
S0617        28.664056    11.644769    3.4737659   
S0618        28.292532    11.684922    3.3482883   
S0619        27.894235    11.704649    3.2290138   
S0620        27.471841    11.755895    3.119343    
S0621        27.026984    11.809647    3.0150841   
S0622        26.627435    11.862412    2.8912521   
S0623        26.235031    11.80538     2.7712315   
S0624        25.893307    11.656485    2.7121183   
S0625        25.601593    11.469999    2.6925375   
S0626        25.412041    11.214837    2.7502094   
S0627        25.286548    10.926057    2.8044107   
S0628        25.036839    10.670884    2.7403471   
S0629        24.790256    10.375305    2.7008797   
S0630        24.527191    10.055588    2.7235888   
S0631        24.426743    9.491288     2.7536251   
S0632        24.434747    8.9557938    2.7726774   
S0633        24.478606    8.4771652    2.8077631   
S0634        24.510062    8.0282448    2.9006359   
S0635        24.707394    7.6976646    2.9151651   
S0636        24.947075    7.4607338    2.9597895   
S0637        25.184184    7.2689102    3.0817455   
S0638        25.339481    6.9559471    3.2842976   
