# Supplementary material for: Interspecific variation in the limb long bones among modern rhinoceroses—extent and drivers
Source: PeerJ. 2019 Sep 26;7:e7647. doi: 10.7717/peerj.7647 (PMC6766374; doi:10.7717/peerj.7647)
Supplement: Supplemental Information 9 [file peerj-07-7647-s009.zip › Fibula/Ceratotherium_simum_19904_Fibula.pts]

Version 1.0
281
S000 -1.0107070e+001  9.6429987e+000  2.5519133e-001
S001 -8.4644775e+000  7.3195338e+000  2.2205055e+000
S002 -8.2391329e+000  1.0516007e+001  3.5763845e+000
S003  1.2564192e+001  5.7089844e+000  4.1551580e+000
S004  2.0143143e+001  5.0873032e+000  2.2539759e+000
S005  2.1427280e+001  5.8846083e+000  3.1301446e+000
S006  2.1605751e+001  5.8166595e+000  4.7494154e+000
S007  2.0640173e+001  5.5198126e+000  5.9267693e+000
S008  2.1534500e+001  6.2443652e+000  2.8694980e+000
S009  2.1499773e+001  6.4255714e+000  4.9754410e+000
S010  2.0375525e+001  7.6486721e+000  5.2107258e+000
S011 -7.8194900e+000  7.0505033e+000  9.2811775e-001
C000-001 -8.6302242e+000  7.3465691e+000  2.0709307e+000
C000-002 -8.7964306e+000  7.3680415e+000  1.9183042e+000
C000-003 -8.9928160e+000  7.3535872e+000  1.8359965e+000
C000-004 -9.2084751e+000  7.3424363e+000  1.7900920e+000
C000-005 -9.4019489e+000  7.3813314e+000  1.6914767e+000
C000-006 -9.5765438e+000  7.4577966e+000  1.5507509e+000
C000-007 -9.7298174e+000  7.5652571e+000  1.3748971e+000
C000-008 -9.8529606e+000  7.6993556e+000  1.1708933e+000
C000-009 -9.9828424e+000  7.8503332e+000  9.6671861e-001
C001-001 -1.0010485e+001  7.9927878e+000  8.2530707e-001
C001-002 -1.0001746e+001  8.1553888e+000  6.9819665e-001
C001-003 -1.0006866e+001  8.3294687e+000  5.8921862e-001
C001-004 -1.0023646e+001  8.5142288e+000  4.9252367e-001
C001-005 -1.0038640e+001  8.7133045e+000  4.1280663e-001
C001-006 -1.0069488e+001  8.9243107e+000  3.4263036e-001
C001-007 -1.0170459e+001  9.1531763e+000  2.6814842e-001
C001-008 -1.0141739e+001  9.4001665e+000  2.6213270e-001
C002-001 -9.9429960e+000  9.8126945e+000  4.2933685e-001
C002-002 -9.8342695e+000  9.9789734e+000  6.1344147e-001
C002-003 -9.7479620e+000  1.0131248e+001  8.0311048e-001
C002-004 -9.6800823e+000  1.0266818e+001  9.9903446e-001
C002-005 -9.6566658e+000  1.0392433e+001  1.2013615e+000
C002-006 -9.6486444e+000  1.0489222e+001  1.4198343e+000
C002-007 -9.6220770e+000  1.0546082e+001  1.6575167e+000
C002-008 -9.5427856e+000  1.0573701e+001  1.8972178e+000
C002-009 -9.4390812e+000  1.0602111e+001  2.1171215e+000
C003-001 -9.2406769e+000  1.0672109e+001  2.3087175e+000
C003-002 -9.1535873e+000  1.0702892e+001  2.5334587e+000
C003-003 -9.0523129e+000  1.0722020e+001  2.7343953e+000
C003-004 -8.9680634e+000  1.0733370e+001  2.9248500e+000
C003-005 -8.8916464e+000  1.0739491e+001  3.1102867e+000
C003-006 -8.7284117e+000  1.0706213e+001  3.2471013e+000
C003-007 -8.5795174e+000  1.0663623e+001  3.3810844e+000
C003-008 -8.4198742e+000  1.0604354e+001  3.5053639e+000
C004-001  1.9899040e+001  5.1808453e+000  1.9911538e+000
C004-002  1.9649225e+001  5.2350125e+000  1.7667528e+000
C004-003  1.9383200e+001  5.2515035e+000  1.5769182e+000
C004-004  1.9093697e+001  5.2289376e+000  1.4135793e+000
C004-005  1.8768995e+001  5.2485204e+000  1.2995654e+000
C004-006  1.8414070e+001  5.3163099e+000  1.2449143e+000
C004-007  1.8033678e+001  5.4059119e+000  1.2455657e+000
C004-008  1.7624876e+001  5.4429379e+000  1.2450329e+000
C004-009  1.7192036e+001  5.5428991e+000  1.3318093e+000
C005-001  1.6840843e+001  5.4630294e+000  1.4984910e+000
C005-002  1.6484777e+001  5.4623280e+000  1.7800777e+000
C005-003  1.6270964e+001  5.6287527e+000  2.0899534e+000
C005-004  1.6015722e+001  5.7012925e+000  2.3332241e+000
C005-005  1.5843467e+001  5.8581758e+000  2.5513010e+000
C005-006  1.5593371e+001  5.9204845e+000  2.7544024e+000
C005-007  1.5310290e+001  5.9312887e+000  2.9472022e+000
C005-008  1.5032232e+001  5.9331794e+000  3.1259630e+000
C005-009  1.4762936e+001  5.8909736e+000  3.2702370e+000
C006-001  1.4535176e+001  5.8739920e+000  3.3688796e+000
C006-002  1.4303427e+001  5.8783388e+000  3.4784136e+000
C006-003  1.4067182e+001  5.8905530e+000  3.5912223e+000
C006-004  1.3826920e+001  5.8819451e+000  3.6945758e+000
C006-005  1.3583016e+001  5.8530364e+000  3.7906802e+000
C006-006  1.3335618e+001  5.8089013e+000  3.8837399e+000
C006-007  1.3083062e+001  5.7791657e+000  3.9790895e+000
C006-008  1.2826447e+001  5.7398891e+000  4.0705190e+000
C007-001  1.2946779e+001  5.7992272e+000  4.1741261e+000
C007-002  1.3316928e+001  5.8623157e+000  4.2081370e+000
C007-003  1.3674840e+001  5.9319329e+000  4.2450342e+000
C007-004  1.4011722e+001  5.9745097e+000  4.3096509e+000
C007-005  1.4321769e+001  5.9825935e+000  4.4226055e+000
C007-006  1.4631665e+001  6.0311627e+000  4.5053067e+000
C007-007  1.4928914e+001  6.0829124e+000  4.5879064e+000
C007-008  1.5208817e+001  6.1256924e+000  4.6863890e+000
C007-009  1.5473289e+001  6.1541848e+000  4.8124895e+000
C008-001  1.5789847e+001  6.1354160e+000  4.8989563e+000
C008-002  1.6074240e+001  6.0835428e+000  5.0944963e+000
C008-003  1.6324640e+001  6.0549598e+000  5.2984161e+000
C008-004  1.6601006e+001  6.0870695e+000  5.3769102e+000
C008-005  1.6827438e+001  6.1038094e+000  5.5520711e+000
C008-006  1.7006569e+001  6.1232667e+000  5.7978592e+000
C008-007  1.7200451e+001  6.1741762e+000  5.9777703e+000
C008-008  1.7379932e+001  6.2401466e+000  6.1541967e+000
C008-009  1.7543743e+001  6.3220701e+000  6.3153505e+000
C009-001  1.7890835e+001  6.1761112e+000  6.2869487e+000
C009-002  1.8246433e+001  6.0156593e+000  6.3308668e+000
C009-003  1.8615540e+001  5.8783746e+000  6.2992716e+000
C009-004  1.8965834e+001  5.8084021e+000  6.1291599e+000
C009-005  1.9300024e+001  5.7569366e+000  5.9891472e+000
C009-006  1.9634539e+001  5.6967387e+000  5.9229784e+000
C009-007  1.9961346e+001  5.6624722e+000  5.8532472e+000
C009-008  2.0314880e+001  5.5445666e+000  5.9478416e+000
C010-001  2.0366468e+001  5.1767464e+000  2.2361155e+000
C010-002  2.0565535e+001  5.2755113e+000  2.2486308e+000
C010-003  2.0746115e+001  5.3687506e+000  2.2891409e+000
C010-004  2.0911711e+001  5.4521780e+000  2.3567796e+000
C010-005  2.1058500e+001  5.5351443e+000  2.4529324e+000
C010-006  2.1172213e+001  5.6328917e+000  2.5815213e+000
C010-007  2.1280123e+001  5.7143722e+000  2.7348669e+000
C010-008  2.1374025e+001  5.7944574e+000  2.9153883e+000
C011-001  2.1466654e+001  5.8867769e+000  3.2503893e+000
C011-002  2.1497444e+001  5.8890057e+000  3.3672142e+000
C011-003  2.1513725e+001  5.8949976e+000  3.4798758e+000
C011-004  2.1531534e+001  5.8972898e+000  3.5873368e+000
C011-005  2.1530003e+001  5.9066372e+000  3.6897683e+000
C011-006  2.1520979e+001  5.9164476e+000  3.7877212e+000
C011-007  2.1514925e+001  5.9204202e+000  3.8821514e+000
C011-008  2.1521114e+001  5.9144864e+000  3.9719217e+000
C011-009  2.1529316e+001  5.9058118e+000  4.0547996e+000
C012-001  2.1543344e+001  5.9045930e+000  4.1260591e+000
C012-002  2.1557381e+001  5.9002366e+000  4.1982636e+000
C012-003  2.1560316e+001  5.8986135e+000  4.2742343e+000
C012-004  2.1563280e+001  5.8947468e+000  4.3516717e+000
C012-005  2.1577469e+001  5.8813844e+000  4.4273219e+000
C012-006  2.1585674e+001  5.8686814e+000  4.5057640e+000
C012-007  2.1597019e+001  5.8505168e+000  4.5845842e+000
C012-008  2.1602703e+001  5.8336949e+000  4.6661458e+000
C013-001  2.1602142e+001  5.8206081e+000  4.9583664e+000
C013-002  2.1592873e+001  5.7956529e+000  5.1423659e+000
C013-003  2.1554209e+001  5.7662425e+000  5.3073997e+000
C013-004  2.1498167e+001  5.7252650e+000  5.4582152e+000
C013-005  2.1413662e+001  5.6780410e+000  5.5970492e+000
C013-006  2.1291693e+001  5.6268163e+000  5.7238173e+000
C013-007  2.1117128e+001  5.5813117e+000  5.8271852e+000
C013-008  2.0893293e+001  5.5477133e+000  5.8938146e+000
C014-001  2.0414412e+001  5.4280047e+000  5.8835869e+000
C014-002  2.0198891e+001  5.3625064e+000  5.7583485e+000
C014-003  2.0015726e+001  5.3592038e+000  5.5834446e+000
C014-004  1.9870346e+001  5.4021363e+000  5.3952417e+000
C014-005  1.9741583e+001  5.3916664e+000  5.2100115e+000
C014-006  1.9630894e+001  5.3499770e+000  5.0099955e+000
C014-007  1.9539356e+001  5.2722402e+000  4.7912936e+000
C014-008  1.9477911e+001  5.2419887e+000  4.5521350e+000
C014-009  1.9437111e+001  5.1876225e+000  4.2942896e+000
C015-001  1.9374489e+001  5.1986747e+000  3.9378247e+000
C015-002  1.9336077e+001  5.2125816e+000  3.6000562e+000
C015-003  1.9340549e+001  5.1848903e+000  3.3084168e+000
C015-004  1.9405491e+001  5.1051321e+000  3.0797882e+000
C015-005  1.9503071e+001  5.0503197e+000  2.8738110e+000
C015-006  1.9628010e+001  5.0190096e+000  2.6849368e+000
C015-007  1.9773571e+001  5.0189714e+000  2.5114076e+000
C015-008  1.9943907e+001  5.0425177e+000  2.3640106e+000
C016-001  2.1362932e+001  6.2981830e+000  2.5132828e+000
C016-002  2.1211645e+001  6.3845053e+000  2.2071228e+000
C016-003  2.0983376e+001  6.4923115e+000  1.9727061e+000
C016-004  2.0681698e+001  6.6164002e+000  1.8176913e+000
C016-005  2.0328701e+001  6.7749443e+000  1.7165049e+000
C016-006  1.9885183e+001  6.9132810e+000  1.7415164e+000
C016-007  1.9391033e+001  7.0731053e+000  1.8323588e+000
C016-008  1.8848234e+001  7.2882977e+000  1.9548577e+000
C016-009  1.8240456e+001  7.5420575e+000  2.1373394e+000
C017-001  1.7483303e+001  7.7988582e+000  2.1817575e+000
C017-002  1.6773575e+001  7.9417562e+000  2.2733307e+000
C017-003  1.6110756e+001  8.1716471e+000  2.2941184e+000
C017-004  1.5497514e+001  8.2585373e+000  2.3641920e+000
C017-005  1.4934360e+001  8.2526903e+000  2.4439492e+000
C017-006  1.4417545e+001  8.2682381e+000  2.4961016e+000
C017-007  1.3948418e+001  8.2455711e+000  2.5440745e+000
C017-008  1.3526122e+001  8.2215853e+000  2.5803056e+000
C017-009  1.3151612e+001  8.2156229e+000  2.6019204e+000
C018-001  1.2640322e+001  8.2059927e+000  2.6451592e+000
C018-002  1.2126093e+001  8.2043791e+000  2.6785626e+000
C018-003  1.1609528e+001  8.2258530e+000  2.6989794e+000
C018-004  1.1090762e+001  8.2600451e+000  2.7086918e+000
C018-005  1.0568555e+001  8.2735376e+000  2.7147498e+000
C018-006  1.0043879e+001  8.2968664e+000  2.7106767e+000
C018-007  9.5169048e+000  8.3316975e+000  2.6961136e+000
C018-008  8.9860458e+000  8.3462772e+000  2.6778016e+000
C018-009  8.4534712e+000  8.3839054e+000  2.6465371e+000
C019-001  7.8413892e+000  8.4199924e+000  2.6108570e+000
C019-002  7.2429872e+000  8.4410353e+000  2.5858617e+000
C019-003  6.6593447e+000  8.4695721e+000  2.5675979e+000
C019-004  6.0899620e+000  8.4950018e+000  2.5578408e+000
C019-005  5.5347066e+000  8.5144663e+000  2.5566139e+000
C019-006  4.9936557e+000  8.5302496e+000  2.5634680e+000
C019-007  4.4667230e+000  8.5415192e+000  2.5782330e+000
C019-008  3.9549344e+000  8.5670843e+000  2.6011600e+000
C019-009  3.4578953e+000  8.5966330e+000  2.6329975e+000
C020-001  2.8950138e+000  8.6455584e+000  2.6078217e+000
C020-002  2.3578744e+000  8.7045231e+000  2.5880706e+000
C020-003  1.8449861e+000  8.7543764e+000  2.5728126e+000
C020-004  1.3567420e+000  8.7991610e+000  2.5622196e+000
C020-005  8.9506763e-001  8.8538704e+000  2.5566835e+000
C020-006  4.5503640e-001  8.8802891e+000  2.5551746e+000
C020-007  4.0625121e-002  8.9097910e+000  2.5585480e+000
C020-008 -3.4921914e-001  8.9345884e+000  2.5666008e+000
C020-009 -7.1492296e-001  8.9497404e+000  2.5792072e+000
C021-001 -1.1422939e+000  8.9734392e+000  2.5979402e+000
C021-002 -1.5885092e+000  8.9858952e+000  2.6117365e+000
C021-003 -2.0523775e+000  9.0072174e+000  2.6208732e+000
C021-004 -2.5340183e+000  9.0366535e+000  2.6251838e+000
C021-005 -3.0325856e+000  9.0827131e+000  2.6241751e+000
C021-006 -3.5501485e+000  9.1226568e+000  2.6188345e+000
C021-007 -4.0850625e+000  9.1736784e+000  2.6083882e+000
C021-008 -4.6384287e+000  9.2278099e+000  2.5931592e+000
C021-009 -5.2071085e+000  9.2992077e+000  2.5727608e+000
C022-001 -5.8244181e+000  9.4135551e+000  2.4884012e+000
C022-002 -6.3509278e+000  9.5385408e+000  2.3722572e+000
C022-003 -6.7893558e+000  9.6426029e+000  2.2186081e+000
C022-004 -7.1604104e+000  9.6761017e+000  2.0366774e+000
C022-005 -7.4264674e+000  9.7115831e+000  1.7959404e+000
C022-006 -7.6221733e+000  9.6790810e+000  1.5157083e+000
C022-007 -7.7383742e+000  9.5945444e+000  1.1814017e+000
C022-008 -7.8030400e+000  9.4213276e+000  8.3087957e-001
C022-009 -7.8808079e+000  9.1105022e+000  6.4223611e-001
C023-001 -7.8693590e+000  8.8407841e+000  5.6486255e-001
C023-002 -7.8413672e+000  8.5999241e+000  4.6769142e-001
C023-003 -7.8211746e+000  8.3635149e+000  4.1396433e-001
C023-004 -7.8034420e+000  8.1348200e+000  3.8273588e-001
C023-005 -7.7899137e+000  7.9067144e+000  3.8108370e-001
C023-006 -7.7771902e+000  7.6675167e+000  3.9614251e-001
C023-007 -7.7769279e+000  7.4212151e+000  4.9509841e-001
C023-008 -7.7910018e+000  7.2008390e+000  6.8167603e-001
C024-001  2.1375029e+001  6.6860342e+000  4.8391571e+000
C024-002  2.1168419e+001  6.9218054e+000  4.7373624e+000
C024-003  2.0909311e+001  7.1076198e+000  4.6987529e+000
C024-004  2.0631451e+001  7.2570171e+000  4.7142057e+000
C024-005  2.0337355e+001  7.3890700e+000  4.7658806e+000
C024-006  2.0019171e+001  7.5004969e+000  4.8551531e+000
C024-007  1.9673840e+001  7.5914459e+000  4.9809608e+000
C024-008  1.9298033e+001  7.6870484e+000  5.1260362e+000
C024-009  1.8890701e+001  7.7875581e+000  5.2970428e+000
C025-001  1.8368851e+001  7.8030367e+000  5.4862642e+000
C025-002  1.7841253e+001  7.8162746e+000  5.6760654e+000
C025-003  1.7302269e+001  7.7355709e+000  5.8057561e+000
C025-004  1.6749613e+001  7.6175342e+000  5.8407903e+000
C025-005  1.6190294e+001  7.6364336e+000  5.8670645e+000
C025-006  1.5620111e+001  7.6297565e+000  5.8267817e+000
C025-007  1.5042272e+001  7.7940655e+000  5.8042703e+000
C025-008  1.4452737e+001  7.8041000e+000  5.6648068e+000
C025-009  1.3854362e+001  7.8821025e+000  5.5018024e+000
C026-001  1.3250160e+001  7.8893609e+000  5.3670168e+000
C026-002  1.2658514e+001  7.8597975e+000  5.2460122e+000
C026-003  1.2076828e+001  7.8420634e+000  5.1395421e+000
C026-004  1.1506990e+001  7.8080769e+000  5.0449467e+000
C026-005  1.0946436e+001  7.7946758e+000  4.9652886e+000
C026-006  1.0394826e+001  7.8045025e+000  4.9043660e+000
C026-007  9.8544178e+000  7.8072906e+000  4.8565493e+000
C026-008  9.3249998e+000  7.8062949e+000  4.8203330e+000
C026-009  8.8069715e+000  7.7956290e+000  4.7882705e+000
C027-001  7.9977784e+000  7.7841663e+000  4.7170420e+000
C027-002  7.2091961e+000  7.7579093e+000  4.6253357e+000
C027-003  6.4363027e+000  7.7541471e+000  4.5401249e+000
C027-004  5.6847768e+000  7.7393284e+000  4.4358902e+000
C027-005  4.9525108e+000  7.7269397e+000  4.3216972e+000
C027-006  4.2390404e+000  7.7184744e+000  4.1977448e+000
C027-007  3.5428615e+000  7.7194157e+000  4.0692596e+000
C027-008  2.8637619e+000  7.7300496e+000  3.9378009e+000
C027-009  2.1996567e+000  7.7643580e+000  3.8302295e+000
C028-001  1.7476372e+000  7.8139277e+000  3.7650721e+000
C028-002  1.2963876e+000  7.8592186e+000  3.7012036e+000
C028-003  8.4497201e-001  7.9062033e+000  3.6497433e+000
C028-004  3.9362082e-001  7.9533620e+000  3.6077130e+000
C028-005 -5.7888296e-002  8.0027027e+000  3.5808115e+000
C028-006 -5.0941819e-001  8.0539837e+000  3.5703719e+000
C028-007 -9.6061522e-001  8.1040649e+000  3.5675192e+000
C028-008 -1.4115126e+000  8.1515379e+000  3.5648825e+000
C028-009 -1.8624609e+000  8.1961393e+000  3.5554166e+000
C029-001 -2.2906156e+000  8.2256765e+000  3.5749574e+000
C029-002 -2.7124147e+000  8.2645588e+000  3.6116133e+000
C029-003 -3.1270432e+000  8.3104515e+000  3.6441934e+000
C029-004 -3.5385275e+000  8.3527670e+000  3.6479182e+000
C029-005 -3.9392180e+000  8.4177999e+000  3.6816413e+000
C029-006 -4.3453364e+000  8.4442501e+000  3.6162500e+000
C029-007 -4.7397785e+000  8.5177355e+000  3.6342542e+000
C029-008 -5.1338410e+000  8.5697422e+000  3.5907187e+000
C029-009 -5.5163155e+000  8.6118746e+000  3.4999259e+000
C030-001 -5.8685727e+000  8.6890354e+000  3.4249127e+000
C030-002 -6.3031254e+000  8.8395233e+000  3.1476979e+000
C030-003 -6.6693697e+000  9.0166588e+000  3.1216433e+000
C030-004 -6.9430118e+000  9.1731863e+000  3.1808743e+000
C030-005 -7.1047230e+000  9.2963333e+000  3.3475428e+000
C030-006 -7.3212538e+000  9.4990425e+000  3.4880555e+000
C030-007 -7.6176810e+000  9.7997427e+000  3.5868168e+000
C030-008 -7.9526191e+000  1.0164069e+001  3.6316328e+000
