# Supplementary material for: Interspecific variation in the limb long bones among modern rhinoceroses—extent and drivers
Source: PeerJ. 2019 Sep 26;7:e7647. doi: 10.7717/peerj.7647 (PMC6766374; doi:10.7717/peerj.7647)
Supplement: Supplemental Information 9 [file peerj-07-7647-s009.zip › Fibula/Ceratotherium_simum_2005_297_Fibula_miroir.pts]

Version 1.0
281
S000  1.1434784e+000  1.3709518e+001  4.7180500e+000
S001  2.8871107e-001  1.0252227e+001  4.3059216e+000
S002 -5.6325150e-001  1.2848384e+001  2.5694513e+000
S003 -1.6413752e+001  3.9217031e+000  2.5263810e+000
S004 -2.3859192e+001  8.8156462e-001  3.9605865e+000
S005 -2.4985050e+001  6.8163699e-001  3.5832248e+000
S006 -2.5452507e+001  8.9686066e-001  1.5586954e+000
S007 -2.4377342e+001  8.6174178e-001  5.7359123e-001
S008 -2.5089283e+001  9.6888423e-001  3.8815269e+000
S009 -2.5491856e+001  1.1320479e+000  1.3850470e+000
S010 -2.4615608e+001  3.5510921e+000  2.0418038e+000
S011 -7.2777462e-001  9.8657923e+000  5.5396118e+000
C000-001  4.2588255e-001  1.0284431e+001  4.3788652e+000
C000-002  5.7365513e-001  1.0353673e+001  4.4577527e+000
C000-003  7.4104911e-001  1.0452218e+001  4.5327654e+000
C000-004  9.0594375e-001  1.0598200e+001  4.6272492e+000
C000-005  1.0985478e+000  1.0768607e+001  4.7119603e+000
C000-006  1.3024969e+000  1.0976420e+001  4.8040199e+000
C000-007  1.5299882e+000  1.1215438e+001  4.8973851e+000
C000-008  1.7575364e+000  1.1497669e+001  5.0052590e+000
C000-009  1.9370283e+000  1.1838097e+001  5.1315742e+000
C001-001  1.8890226e+000  1.2058407e+001  5.1084886e+000
C001-002  1.8067461e+000  1.2293823e+001  5.0860991e+000
C001-003  1.6746330e+000  1.2495316e+001  5.0589204e+000
C001-004  1.5965716e+000  1.2718767e+001  5.0214605e+000
C001-005  1.4686395e+000  1.2886720e+001  4.9721146e+000
C001-006  1.3749752e+000  1.3083503e+001  4.9163404e+000
C001-007  1.2654587e+000  1.3262179e+001  4.8483896e+000
C001-008  1.2077827e+000  1.3494631e+001  4.7867246e+000
C002-001  1.0438209e+000  1.3806023e+001  4.5322356e+000
C002-002  9.4532931e-001  1.3887547e+001  4.3506207e+000
C002-003  8.5386372e-001  1.3956238e+001  4.1745672e+000
C002-004  7.8130627e-001  1.4018046e+001  4.0046158e+000
C002-005  7.5544751e-001  1.4096520e+001  3.8370116e+000
C002-006  7.0993441e-001  1.4161284e+001  3.6643963e+000
C002-007  6.3304090e-001  1.4197911e+001  3.4925735e+000
C002-008  5.3479612e-001  1.4173317e+001  3.3401258e+000
C002-009  4.6507025e-001  1.4114606e+001  3.2065923e+000
C003-001  3.9088359e-001  1.4066023e+001  3.0135398e+000
C003-002  3.2430851e-001  1.3935410e+001  2.8499694e+000
C003-003  2.0577398e-001  1.3731095e+001  2.8239369e+000
C003-004  8.1566513e-002  1.3568278e+001  2.7897737e+000
C003-005 -3.1660557e-002  1.3428189e+001  2.7146912e+000
C003-006 -1.5119453e-001  1.3288073e+001  2.6427891e+000
C003-007 -2.8304493e-001  1.3143970e+001  2.6001194e+000
C003-008 -4.2339978e-001  1.3000346e+001  2.5646563e+000
C004-001 -2.3670034e+001  1.0736743e+000  4.1379561e+000
C004-002 -2.3420012e+001  1.2440307e+000  4.2363086e+000
C004-003 -2.3090870e+001  1.1829072e+000  4.4704571e+000
C004-004 -2.2813873e+001  1.1976192e+000  4.6810794e+000
C004-005 -2.2555378e+001  1.3216435e+000  4.7826271e+000
C004-006 -2.2295755e+001  1.4748677e+000  4.8391104e+000
C004-007 -2.2039320e+001  1.6695501e+000  4.8475499e+000
C004-008 -2.1778944e+001  1.7593746e+000  4.9416051e+000
C004-009 -2.1515053e+001  1.8806834e+000  4.9815860e+000
C005-001 -2.1163372e+001  1.9103138e+000  4.7373390e+000
C005-002 -2.0800508e+001  1.9672500e+000  4.4722514e+000
C005-003 -2.0530203e+001  2.1785786e+000  4.1825132e+000
C005-004 -2.0318604e+001  2.4347699e+000  3.9286129e+000
C005-005 -2.0068316e+001  2.6105821e+000  3.7147667e+000
C005-006 -1.9784533e+001  2.7301781e+000  3.5209930e+000
C005-007 -1.9501907e+001  2.8389533e+000  3.3444602e+000
C005-008 -1.9243404e+001  2.9666910e+000  3.1906953e+000
C005-009 -1.9007814e+001  3.1192639e+000  3.0622044e+000
C006-001 -1.8706701e+001  3.2219024e+000  2.9651723e+000
C006-002 -1.8397429e+001  3.2996213e+000  2.8763230e+000
C006-003 -1.8097620e+001  3.3855474e+000  2.7978356e+000
C006-004 -1.7796553e+001  3.4553785e+000  2.7308660e+000
C006-005 -1.7516205e+001  3.5642481e+000  2.6691959e+000
C006-006 -1.7233507e+001  3.6553009e+000  2.6192012e+000
C006-007 -1.6952372e+001  3.7332125e+000  2.5783560e+000
C006-008 -1.6682484e+001  3.8363509e+000  2.5486634e+000
C007-001 -1.6753237e+001  3.8448596e+000  2.4620752e+000
C007-002 -1.7087383e+001  3.8077655e+000  2.3689916e+000
C007-003 -1.7418549e+001  3.7930126e+000  2.2810566e+000
C007-004 -1.7747580e+001  3.7801380e+000  2.2054262e+000
C007-005 -1.8087450e+001  3.7700837e+000  2.1883724e+000
C007-006 -1.8418428e+001  3.7671096e+000  2.1002369e+000
C007-007 -1.8737682e+001  3.7803228e+000  1.9406214e+000
C007-008 -1.9026957e+001  3.7878304e+000  1.6916026e+000
C007-009 -1.9281933e+001  3.7555294e+000  1.4032321e+000
C008-001 -1.9609978e+001  3.7052937e+000  1.2292989e+000
C008-002 -1.9922354e+001  3.6455872e+000  1.0477815e+000
C008-003 -2.0282145e+001  3.6348443e+000  9.6930927e-001
C008-004 -2.0617460e+001  3.5970020e+000  8.8307399e-001
C008-005 -2.0931435e+001  3.5401552e+000  7.8052682e-001
C008-006 -2.1238956e+001  3.4775774e+000  6.8786407e-001
C008-007 -2.1541904e+001  3.4098802e+000  5.9915495e-001
C008-008 -2.1844828e+001  3.3392944e+000  5.2337134e-001
C008-009 -2.2122766e+001  3.2560401e+000  5.2612740e-001
C009-001 -2.2341530e+001  3.0220039e+000  6.5957779e-001
C009-002 -2.2562321e+001  2.7487793e+000  7.5720680e-001
C009-003 -2.2768774e+001  2.4840693e+000  8.7995243e-001
C009-004 -2.2981920e+001  2.2495697e+000  9.9909514e-001
C009-005 -2.3218401e+001  2.0424669e+000  1.0922714e+000
C009-006 -2.3490141e+001  1.8418095e+000  1.1361176e+000
C009-007 -2.3770828e+001  1.4774874e+000  9.4157249e-001
C009-008 -2.4055878e+001  1.1466072e+000  7.4955022e-001
C010-001 -2.3987490e+001  8.2829887e-001  3.9685194e+000
C010-002 -2.4109541e+001  7.7574152e-001  3.9634624e+000
C010-003 -2.4233025e+001  7.3395216e-001  3.9461446e+000
C010-004 -2.4357853e+001  7.0368779e-001  3.9166963e+000
C010-005 -2.4477594e+001  6.6496015e-001  3.8730290e+000
C010-006 -2.4603453e+001  6.4532459e-001  3.8182313e+000
C010-007 -2.4731892e+001  6.3810426e-001  3.7516108e+000
C010-008 -2.4861181e+001  6.4787143e-001  3.6733758e+000
C011-001 -2.5046963e+001  7.1513098e-001  3.5110822e+000
C011-002 -2.5102636e+001  7.5100243e-001  3.4311471e+000
C011-003 -2.5140909e+001  7.9210585e-001  3.3437166e+000
C011-004 -2.5162079e+001  8.3101803e-001  3.2483420e+000
C011-005 -2.5181166e+001  8.5694987e-001  3.1445103e+000
C011-006 -2.5190735e+001  8.7710935e-001  3.0322781e+000
C011-007 -2.5201706e+001  8.8577223e-001  2.9117701e+000
C011-008 -2.5214083e+001  8.8262212e-001  2.7834761e+000
C011-009 -2.5223555e+001  8.6846769e-001  2.6477780e+000
C012-001 -2.5257044e+001  8.7439406e-001  2.5328519e+000
C012-002 -2.5287495e+001  8.8000184e-001  2.4157588e+000
C012-003 -2.5314989e+001  8.8526523e-001  2.2967715e+000
C012-004 -2.5347397e+001  8.8533247e-001  2.1787386e+000
C012-005 -2.5385197e+001  8.8112915e-001  2.0616510e+000
C012-006 -2.5413019e+001  8.8174582e-001  1.9400294e+000
C012-007 -2.5437647e+001  8.8280505e-001  1.8157886e+000
C012-008 -2.5443296e+001  8.9159352e-001  1.6869905e+000
C013-001 -2.5432213e+001  8.6264116e-001  1.3619381e+000
C013-002 -2.5381067e+001  8.3017862e-001  1.1750362e+000
C013-003 -2.5262022e+001  8.3951944e-001  1.0318847e+000
C013-004 -2.5135813e+001  8.5303324e-001  9.1618764e-001
C013-005 -2.5009365e+001  8.5829490e-001  8.1483012e-001
C013-006 -2.4873837e+001  8.5948551e-001  7.2854525e-001
C013-007 -2.4725126e+001  8.5321254e-001  6.5173745e-001
C013-008 -2.4566301e+001  8.8353354e-001  6.3605422e-001
C014-001 -2.4265181e+001  8.8867533e-001  7.2334117e-001
C014-002 -2.4172741e+001  9.3378562e-001  9.0560812e-001
C014-003 -2.4090563e+001  9.8473269e-001  1.0934347e+000
C014-004 -2.3989592e+001  1.0038388e+000  1.2731286e+000
C014-005 -2.3888302e+001  1.0149034e+000  1.4575627e+000
C014-006 -2.3778372e+001  1.0059493e+000  1.6439027e+000
C014-007 -2.3680922e+001  1.0068213e+000  1.8371805e+000
C014-008 -2.3597906e+001  1.0240208e+000  2.0401347e+000
C014-009 -2.3491302e+001  9.9731702e-001  2.2391992e+000
C015-001 -2.3445856e+001  9.7547626e-001  2.4863238e+000
C015-002 -2.3427765e+001  9.6263820e-001  2.7263041e+000
C015-003 -2.3444897e+001  9.8284894e-001  2.9572315e+000
C015-004 -2.3499943e+001  1.0435483e+000  3.1736712e+000
C015-005 -2.3536905e+001  1.0225369e+000  3.3643057e+000
C015-006 -2.3597292e+001  1.0078101e+000  3.5390718e+000
C015-007 -2.3691244e+001  1.0123911e+000  3.6978726e+000
C015-008 -2.3782040e+001  9.7064006e-001  3.8385847e+000
C016-001 -2.4932905e+001  1.2948513e+000  4.3282948e+000
C016-002 -2.4594732e+001  1.6118228e+000  4.6553235e+000
C016-003 -2.4259132e+001  1.8774148e+000  4.9012194e+000
C016-004 -2.4055531e+001  2.1537533e+000  5.1840062e+000
C016-005 -2.3774303e+001  2.3916590e+000  5.3637357e+000
C016-006 -2.3450581e+001  2.5862546e+000  5.4390354e+000
C016-007 -2.3138992e+001  2.7697954e+000  5.4757075e+000
C016-008 -2.2832626e+001  2.9468691e+000  5.4950352e+000
C016-009 -2.2507509e+001  3.1003075e+000  5.4732709e+000
C017-001 -2.2215218e+001  3.2966957e+000  5.4769902e+000
C017-002 -2.1906691e+001  3.4974670e+000  5.3733969e+000
C017-003 -2.1591389e+001  3.6964478e+000  5.3475957e+000
C017-004 -2.1260239e+001  3.8720613e+000  5.4040060e+000
C017-005 -2.0910931e+001  4.0434799e+000  5.3935785e+000
C017-006 -2.0551619e+001  4.2302980e+000  5.1169076e+000
C017-007 -2.0173452e+001  4.3853583e+000  4.9797497e+000
C017-008 -1.9777294e+001  4.5377240e+000  4.9005752e+000
C017-009 -1.9366535e+001  4.7110176e+000  4.8258080e+000
C018-001 -1.8911238e+001  4.9057302e+000  4.7451134e+000
C018-002 -1.8463907e+001  5.0923095e+000  4.6555557e+000
C018-003 -1.8024343e+001  5.2770753e+000  4.5780449e+000
C018-004 -1.7591452e+001  5.4649320e+000  4.5311217e+000
C018-005 -1.7166431e+001  5.6494956e+000  4.4907875e+000
C018-006 -1.6748243e+001  5.8352156e+000  4.4772339e+000
C018-007 -1.6337868e+001  6.0182652e+000  4.4736700e+000
C018-008 -1.5935163e+001  6.1993985e+000  4.4826822e+000
C018-009 -1.5540173e+001  6.3780618e+000  4.4839735e+000
C019-001 -1.5108410e+001  6.5018792e+000  4.4490294e+000
C019-002 -1.4688559e+001  6.6263742e+000  4.4552951e+000
C019-003 -1.4280674e+001  6.7497644e+000  4.4654431e+000
C019-004 -1.3883847e+001  6.8703136e+000  4.4748859e+000
C019-005 -1.3499892e+001  6.9916801e+000  4.4998732e+000
C019-006 -1.3125601e+001  7.1076851e+000  4.5210805e+000
C019-007 -1.2761022e+001  7.2185726e+000  4.5420089e+000
C019-008 -1.2404764e+001  7.3215184e+000  4.5399766e+000
C019-009 -1.2060623e+001  7.4236321e+000  4.5346813e+000
C020-001 -1.1695580e+001  7.5347419e+000  4.5605369e+000
C020-002 -1.1286158e+001  7.6705289e+000  4.6029329e+000
C020-003 -1.0836225e+001  7.8284564e+000  4.6165066e+000
C020-004 -1.0343773e+001  8.0100327e+000  4.6355038e+000
C020-005 -9.8132753e+000  8.2109404e+000  4.6030416e+000
C020-006 -9.2334833e+000  8.4409237e+000  4.6440506e+000
C020-007 -8.6117535e+000  8.6952524e+000  4.6959825e+000
C020-008 -7.9490819e+000  8.9716673e+000  4.7315245e+000
C020-009 -7.2423038e+000  9.2702770e+000  4.7480941e+000
C021-001 -6.7320147e+000  9.5114412e+000  4.7870231e+000
C021-002 -6.2210555e+000  9.7516794e+000  4.8088894e+000
C021-003 -5.7096982e+000  9.9879980e+000  4.8627090e+000
C021-004 -5.2019887e+000  1.0230343e+001  4.8602757e+000
C021-005 -4.6944995e+000  1.0469956e+001  4.8727236e+000
C021-006 -4.1867471e+000  1.0706958e+001  4.8936248e+000
C021-007 -3.6788435e+000  1.0941768e+001  4.9169040e+000
C021-008 -3.1718473e+000  1.1177078e+001  4.9577217e+000
C021-009 -2.6663356e+000  1.1412868e+001  4.9935532e+000
C022-001 -2.0760493e+000  1.1675005e+001  5.0519238e+000
C022-002 -1.5464636e+000  1.1891399e+001  5.1268601e+000
C022-003 -1.0841029e+000  1.2069283e+001  5.2903528e+000
C022-004 -6.7584515e-001  1.2184581e+001  5.4235005e+000
C022-005 -3.1249055e-001  1.2232332e+001  5.4751883e+000
C022-006 -6.7901984e-004  1.2222847e+001  5.5220561e+000
C022-007  2.4221149e-001  1.2167813e+001  5.6305847e+000
C022-008  4.1996786e-001  1.2062809e+001  5.7530704e+000
C022-009  5.3345400e-001  1.1907573e+001  5.8736782e+000
C023-001  5.3644317e-001  1.1720732e+001  5.9633021e+000
C023-002  5.0030255e-001  1.1523634e+001  6.0247006e+000
C023-003  4.4186166e-001  1.1309434e+001  6.0338554e+000
C023-004  3.4698665e-001  1.1087321e+001  6.0136895e+000
C023-005  2.2578715e-001  1.0857399e+001  5.9495349e+000
C023-006  7.0255086e-002  1.0625862e+001  5.8522081e+000
C023-007 -1.5768903e-001  1.0385763e+001  5.7753520e+000
C023-008 -4.4492280e-001  1.0120596e+001  5.7027268e+000
C024-001 -2.5504553e+001  1.3020436e+000  1.7886732e+000
C024-002 -2.5433744e+001  1.5019438e+000  2.1253808e+000
C024-003 -2.5378941e+001  1.6991708e+000  2.4180276e+000
C024-004 -2.5364323e+001  1.8771552e+000  2.7054093e+000
C024-005 -2.5278482e+001  2.0781438e+000  2.9538205e+000
C024-006 -2.5092873e+001  2.3136036e+000  3.1301367e+000
C024-007 -2.4836828e+001  2.5683773e+000  3.2359464e+000
C024-008 -2.4545269e+001  2.8377175e+000  3.3069599e+000
C024-009 -2.4194111e+001  3.1054497e+000  3.2940791e+000
C025-001 -2.3940279e+001  3.2600348e+000  3.3169541e+000
C025-002 -2.3665722e+001  3.4532032e+000  3.3347023e+000
C025-003 -2.3368284e+001  3.6833327e+000  3.3161991e+000
C025-004 -2.3050663e+001  3.9587173e+000  3.2513614e+000
C025-005 -2.2696928e+001  4.2454677e+000  3.1002738e+000
C025-006 -2.2295916e+001  4.5177269e+000  2.8482702e+000
C025-007 -2.1828112e+001  4.7274680e+000  2.4809484e+000
C025-008 -2.1325176e+001  4.9474044e+000  2.0479553e+000
C025-009 -2.0800303e+001  5.2109203e+000  1.5564591e+000
C026-001 -2.0194332e+001  5.4797230e+000  1.6909326e+000
C026-002 -1.9605057e+001  5.7358570e+000  1.8168045e+000
C026-003 -1.9034250e+001  6.0011592e+000  1.9348898e+000
C026-004 -1.8474874e+001  6.2095580e+000  2.0411472e+000
C026-005 -1.7929873e+001  6.3355975e+000  2.1395514e+000
C026-006 -1.7405363e+001  6.5178399e+000  2.2304273e+000
C026-007 -1.6901457e+001  6.7389770e+000  2.3122447e+000
C026-008 -1.6411665e+001  6.8918152e+000  2.3859477e+000
C026-009 -1.5934211e+001  7.0054855e+000  2.4500551e+000
C027-001 -1.5368845e+001  7.1760826e+000  2.4692740e+000
C027-002 -1.4810966e+001  7.3156166e+000  2.4884961e+000
C027-003 -1.4255432e+001  7.4096484e+000  2.5139287e+000
C027-004 -1.3735822e+001  7.5781484e+000  2.5322869e+000
C027-005 -1.3219427e+001  7.7031279e+000  2.5566759e+000
C027-006 -1.2716459e+001  7.8206720e+000  2.5836644e+000
C027-007 -1.2242881e+001  7.9921927e+000  2.5882978e+000
C027-008 -1.1763555e+001  8.0835123e+000  2.6227381e+000
C027-009 -1.1304140e+001  8.1931467e+000  2.6482160e+000
C028-001 -1.0687016e+001  8.2895498e+000  2.6911583e+000
C028-002 -1.0103737e+001  8.3901329e+000  2.7175786e+000
C028-003 -9.5475969e+000  8.4568892e+000  2.7868741e+000
C028-004 -9.0261841e+000  8.5302982e+000  2.8696384e+000
C028-005 -8.5440817e+000  8.6362238e+000  2.9125946e+000
C028-006 -8.0969133e+000  8.7512779e+000  2.9518516e+000
C028-007 -7.6870108e+000  8.8856535e+000  2.9558468e+000
C028-008 -7.3119864e+000  9.0270510e+000  2.9571002e+000
C028-009 -6.9698915e+000  9.1703568e+000  2.9772995e+000
C029-001 -6.5617723e+000  9.3536386e+000  2.9745905e+000
C029-002 -6.1644416e+000  9.5779486e+000  2.9085290e+000
C029-003 -5.7725687e+000  9.7800179e+000  2.9102123e+000
C029-004 -5.3896112e+000  9.9748793e+000  2.9339809e+000
C029-005 -5.0129900e+000  1.0144006e+001  3.0134511e+000
C029-006 -4.6433196e+000  1.0348575e+001  3.0564365e+000
C029-007 -4.2823563e+000  1.0584729e+001  3.0664523e+000
C029-008 -3.9367235e+000  1.0845616e+001  3.0326486e+000
C029-009 -3.6032534e+000  1.1102447e+001  3.0051663e+000
C030-001 -3.2941315e+000  1.1289411e+001  2.9929035e+000
C030-002 -2.9762089e+000  1.1476971e+001  2.9776399e+000
C030-003 -2.6512244e+000  1.1666553e+001  2.9542117e+000
C030-004 -2.3191357e+000  1.1858356e+001  2.9237101e+000
C030-005 -1.9808769e+000  1.2052370e+001  2.8790808e+000
C030-006 -1.6426303e+000  1.2250657e+001  2.7900064e+000
C030-007 -1.2930750e+000  1.2450427e+001  2.7188549e+000
C030-008 -9.1441238e-001  1.2638172e+001  2.7059877e+000
