# Supplementary material for: Interspecific variation in the limb long bones among modern rhinoceroses—extent and drivers
Source: PeerJ. 2019 Sep 26;7:e7647. doi: 10.7717/peerj.7647 (PMC6766374; doi:10.7717/peerj.7647)
Supplement: Supplemental Information 9 [file peerj-07-7647-s009.zip › Fibula/Ceratotherium_simum_2018_143_Fibula.pts]

Version 1.0
281
S000  3.3237283e+000 -8.3513851e+000  1.4790574e+001
S001  1.1943003e+000 -9.4014368e+000  1.2541586e+001
S002  5.1688128e+000 -8.6603165e+000  1.1900998e+001
S003  7.5364685e-001  6.1584888e+000 -1.4217952e+000
S004 -1.0111237e+000  1.2412820e+001 -4.8076239e+000
S005 -5.7821751e-001  1.3624958e+001 -5.6880755e+000
S006  3.1465960e-001  1.2974551e+001 -7.3811278e+000
S007  4.7071457e-001  1.1349792e+001 -7.4317756e+000
S008 -2.4315166e-001  1.3911675e+001 -5.5679097e+000
S009  5.4162025e-001  1.2931344e+001 -7.2564034e+000
S010  2.1590843e+000  1.1638982e+001 -5.6535540e+000
S011  6.6784096e-001 -7.8980813e+000  1.2472397e+001
C000-001  1.1697632e+000 -9.4465294e+000  1.2696959e+001
C000-002  1.1585543e+000 -9.4858799e+000  1.2853675e+001
C000-003  1.1611804e+000 -9.5141010e+000  1.3021836e+001
C000-004  1.2006329e+000 -9.4849119e+000  1.3172861e+001
C000-005  1.2687159e+000 -9.4158897e+000  1.3300871e+001
C000-006  1.3425198e+000 -9.3526802e+000  1.3447372e+001
C000-007  1.4289480e+000 -9.2852516e+000  1.3609950e+001
C000-008  1.5380578e+000 -9.1900024e+000  1.3766246e+001
C000-009  1.6668593e+000 -9.0781288e+000  1.3924517e+001
C001-001  1.7855071e+000 -8.9400158e+000  1.4097158e+001
C001-002  1.9204643e+000 -8.8185730e+000  1.4253004e+001
C001-003  2.0687935e+000 -8.7319307e+000  1.4400805e+001
C001-004  2.2321224e+000 -8.6714582e+000  1.4536029e+001
C001-005  2.4134724e+000 -8.6220646e+000  1.4651945e+001
C001-006  2.6154969e+000 -8.5344572e+000  1.4715116e+001
C001-007  2.8327050e+000 -8.4414873e+000  1.4741743e+001
C001-008  3.0679526e+000 -8.3921404e+000  1.4774462e+001
C002-001  3.4611897e+000 -8.3613453e+000  1.4730704e+001
C002-002  3.5968392e+000 -8.3706217e+000  1.4641147e+001
C002-003  3.7325389e+000 -8.3841629e+000  1.4530585e+001
C002-004  3.8676293e+000 -8.3996162e+000  1.4398899e+001
C002-005  4.0025439e+000 -8.4232578e+000  1.4248335e+001
C002-006  4.1550937e+000 -8.5032930e+000  1.4094708e+001
C002-007  4.3054051e+000 -8.5577812e+000  1.3913549e+001
C002-008  4.4480329e+000 -8.5964985e+000  1.3706418e+001
C002-009  4.5472770e+000 -8.6126337e+000  1.3452925e+001
C003-001  4.6950712e+000 -8.6303720e+000  1.3277324e+001
C003-002  4.7898793e+000 -8.6232481e+000  1.3079034e+001
C003-003  4.8724871e+000 -8.6176052e+000  1.2885345e+001
C003-004  4.9378753e+000 -8.6084299e+000  1.2693732e+001
C003-005  5.0392704e+000 -8.6427050e+000  1.2545640e+001
C003-006  5.1164393e+000 -8.6762695e+000  1.2388355e+001
C003-007  5.1651821e+000 -8.7018185e+000  1.2219928e+001
C003-008  5.1705074e+000 -8.6841116e+000  1.2048772e+001
C004-001 -9.1767806e-001  1.2467672e+001 -4.3839092e+000
C004-002 -9.8056078e-001  1.2413490e+001 -4.0377069e+000
C004-003 -1.1307074e+000  1.2307853e+001 -3.7768254e+000
C004-004 -1.2504086e+000  1.2181709e+001 -3.5437534e+000
C004-005 -1.3383952e+000  1.2028057e+001 -3.3296261e+000
C004-006 -1.3527517e+000  1.1849298e+001 -3.1067617e+000
C004-007 -1.2784173e+000  1.1651509e+001 -2.8734257e+000
C004-008 -1.2414173e+000  1.1409127e+001 -2.6919448e+000
C004-009 -1.1764413e+000  1.1135930e+001 -2.5306311e+000
C005-001 -9.5774776e-001  1.0913590e+001 -2.6026688e+000
C005-002 -7.2221506e-001  1.0690505e+001 -2.6457911e+000
C005-003 -4.8418701e-001  1.0470497e+001 -2.6742687e+000
C005-004 -2.7187243e-001  1.0233206e+001 -2.6856477e+000
C005-005 -6.7107469e-002  9.9890966e+000 -2.6820779e+000
C005-006  9.2815369e-002  9.7062941e+000 -2.6493714e+000
C005-007  2.0904653e-001  9.3912830e+000 -2.5892422e+000
C005-008  3.1953472e-001  9.0685644e+000 -2.5116844e+000
C005-009  3.8672614e-001  8.7245674e+000 -2.4139662e+000
C006-001  4.3121198e-001  8.4670439e+000 -2.3358853e+000
C006-002  4.8850664e-001  8.2035303e+000 -2.2498980e+000
C006-003  5.3686821e-001  7.9323602e+000 -2.1558571e+000
C006-004  5.7725686e-001  7.6542273e+000 -2.0534523e+000
C006-005  5.9325957e-001  7.3680577e+000 -1.9438719e+000
C006-006  6.0928786e-001  7.0723395e+000 -1.8297510e+000
C006-007  6.4612657e-001  6.7693324e+000 -1.7082299e+000
C006-008  6.9388956e-001  6.4620471e+000 -1.5753447e+000
C007-001  7.5516891e-001  6.4175100e+000 -1.6500845e+000
C007-002  7.6524681e-001  6.6873884e+000 -1.8723664e+000
C007-003  7.7132481e-001  6.9609437e+000 -2.0970407e+000
C007-004  7.7024168e-001  7.2349629e+000 -2.3277817e+000
C007-005  7.6912868e-001  7.5155478e+000 -2.5576828e+000
C007-006  7.6158869e-001  7.7967005e+000 -2.7934542e+000
C007-007  7.5622046e-001  8.0863285e+000 -3.0266340e+000
C007-008  7.3795581e-001  8.3705845e+000 -3.2716134e+000
C007-009  7.1933651e-001  8.6611938e+000 -3.5161037e+000
C008-001  6.5682071e-001  8.9073048e+000 -3.6831357e+000
C008-002  6.2277079e-001  9.1335163e+000 -3.8598480e+000
C008-003  6.0290521e-001  9.3285170e+000 -4.0552216e+000
C008-004  5.9235311e-001  9.4874353e+000 -4.2713199e+000
C008-005  5.8935577e-001  9.6070385e+000 -4.5089974e+000
C008-006  6.0390556e-001  9.6947956e+000 -4.7633171e+000
C008-007  6.6374654e-001  9.7795429e+000 -5.0181351e+000
C008-008  7.4635607e-001  9.8405485e+000 -5.2860379e+000
C008-009  8.6456305e-001  9.8957415e+000 -5.5562811e+000
C009-001  7.1524030e-001  1.0179749e+001 -5.6944175e+000
C009-002  6.2072366e-001  1.0503345e+001 -5.8238845e+000
C009-003  5.3007746e-001  1.0767011e+001 -5.9856615e+000
C009-004  4.4584027e-001  1.0909385e+001 -6.1916180e+000
C009-005  3.9254874e-001  1.0999481e+001 -6.4235606e+000
C009-006  3.7055409e-001  1.1063100e+001 -6.6807184e+000
C009-007  3.7643066e-001  1.1120508e+001 -6.9596486e+000
C009-008  4.0934119e-001  1.1225367e+001 -7.2193632e+000
C010-001 -1.0494334e+000  1.2598449e+001 -4.8540373e+000
C010-002 -1.0583587e+000  1.2772861e+001 -4.9107747e+000
C010-003 -1.0517327e+000  1.2932252e+001 -4.9820538e+000
C010-004 -1.0297446e+000  1.3078482e+001 -5.0683608e+000
C010-005 -9.8664284e-001  1.3212895e+001 -5.1680136e+000
C010-006 -9.1508538e-001  1.3334453e+001 -5.2777429e+000
C010-007 -8.2731640e-001  1.3444461e+001 -5.4030590e+000
C010-008 -7.1382475e-001  1.3541135e+001 -5.5392933e+000
C011-001 -5.0143152e-001  1.3622248e+001 -5.8114047e+000
C011-002 -4.1502789e-001  1.3596303e+001 -5.9190679e+000
C011-003 -3.6053830e-001  1.3585205e+001 -6.0369425e+000
C011-004 -3.1321272e-001  1.3570292e+001 -6.1486168e+000
C011-005 -2.7219379e-001  1.3549406e+001 -6.2541766e+000
C011-006 -2.4070774e-001  1.3525262e+001 -6.3563066e+000
C011-007 -2.1190324e-001  1.3487469e+001 -6.4512687e+000
C011-008 -1.7587665e-001  1.3425959e+001 -6.5299330e+000
C011-009 -1.5105666e-001  1.3364327e+001 -6.6049852e+000
C012-001 -1.0287032e-001  1.3309759e+001 -6.7115245e+000
C012-002 -6.2744103e-002  1.3265026e+001 -6.8214374e+000
C012-003 -2.4455532e-002  1.3223891e+001 -6.9283509e+000
C012-004  1.8768867e-002  1.3182585e+001 -7.0265508e+000
C012-005  7.3940136e-002  1.3136615e+001 -7.1090240e+000
C012-006  1.3735327e-001  1.3085989e+001 -7.1771312e+000
C012-007  1.9817176e-001  1.3037806e+001 -7.2417622e+000
C012-008  2.5261199e-001  1.3003782e+001 -7.3145556e+000
C013-001  3.6874703e-001  1.2841887e+001 -7.4722424e+000
C013-002  4.1734543e-001  1.2696615e+001 -7.5365019e+000
C013-003  4.4945580e-001  1.2547090e+001 -7.5936503e+000
C013-004  4.7513142e-001  1.2381256e+001 -7.6228237e+000
C013-005  4.8543540e-001  1.2201632e+001 -7.6409135e+000
C013-006  4.5948771e-001  1.1991963e+001 -7.6926055e+000
C013-007  4.5930675e-001  1.1764020e+001 -7.6682596e+000
C013-008  4.7081232e-001  1.1542533e+001 -7.5769305e+000
C014-001  4.3500260e-001  1.1211138e+001 -7.2063560e+000
C014-002  3.8498628e-001  1.1116855e+001 -6.9599175e+000
C014-003  3.4158063e-001  1.1077725e+001 -6.6992788e+000
C014-004  2.8993765e-001  1.1056939e+001 -6.4527712e+000
C014-005  2.1210499e-001  1.1036078e+001 -6.2243838e+000
C014-006  1.1015069e-001  1.1023379e+001 -6.0060921e+000
C014-007 -7.2218459e-003  1.1029562e+001 -5.7935715e+000
C014-008 -1.2357531e-001  1.1071199e+001 -5.5847135e+000
C014-009 -2.1838684e-001  1.1170098e+001 -5.3788433e+000
C015-001 -3.2976475e-001  1.1253482e+001 -5.2408285e+000
C015-002 -4.3082970e-001  1.1361463e+001 -5.1181550e+000
C015-003 -5.0869411e-001  1.1493751e+001 -5.0166769e+000
C015-004 -5.7025892e-001  1.1639650e+001 -4.9372387e+000
C015-005 -6.3045859e-001  1.1790655e+001 -4.8764520e+000
C015-006 -7.1021229e-001  1.1939802e+001 -4.8310971e+000
C015-007 -8.3079320e-001  1.2080953e+001 -4.8040648e+000
C015-008 -9.2827880e-001  1.2239774e+001 -4.7978597e+000
C016-001 -3.5310593e-001  1.4012993e+001 -5.1003613e+000
C016-002 -4.1069037e-001  1.3989835e+001 -4.6463008e+000
C016-003 -4.2433041e-001  1.3861630e+001 -4.2766581e+000
C016-004 -3.8764322e-001  1.3728675e+001 -3.9745469e+000
C016-005 -3.0168220e-001  1.3552684e+001 -3.7543492e+000
C016-006 -1.6137341e-001  1.3372111e+001 -3.5786898e+000
C016-007  3.3566266e-002  1.3225328e+001 -3.3878508e+000
C016-008  2.7825305e-001  1.3002622e+001 -3.3001146e+000
C016-009  5.7010192e-001  1.2792068e+001 -3.2126853e+000
C017-001  7.7331889e-001  1.2534814e+001 -2.8924539e+000
C017-002  9.6645784e-001  1.2226869e+001 -2.6026206e+000
C017-003  1.1287172e+000  1.1865568e+001 -2.3562305e+000
C017-004  1.2523971e+000  1.1468204e+001 -2.1314540e+000
C017-005  1.3554815e+000  1.1065267e+001 -1.8796339e+000
C017-006  1.4486555e+000  1.0659874e+001 -1.5941883e+000
C017-007  1.5124824e+000  1.0224844e+001 -1.3156766e+000
C017-008  1.5730003e+000  9.7885666e+000 -1.0034578e+000
C017-009  1.6223525e+000  9.3428974e+000 -6.7355555e-001
C018-001  1.6575713e+000  9.0883474e+000 -4.8085493e-001
C018-002  1.6820449e+000  8.7960234e+000 -2.8801662e-001
C018-003  1.7096945e+000  8.4828625e+000 -7.4807771e-002
C018-004  1.7354423e+000  8.1405869e+000  1.4872390e-001
C018-005  1.7627946e+000  7.7755508e+000  3.8984597e-001
C018-006  1.7946867e+000  7.3939376e+000  6.5622884e-001
C018-007  1.8301054e+000  6.9937248e+000  9.4586074e-001
C018-008  1.8674244e+000  6.5714974e+000  1.2546722e+000
C018-009  1.9077251e+000  6.1279678e+000  1.5840611e+000
C019-001  1.9714383e+000  5.6899567e+000  1.8640970e+000
C019-002  2.0541067e+000  5.2773137e+000  2.1774731e+000
C019-003  2.1309133e+000  4.8607378e+000  2.4799807e+000
C019-004  2.2040412e+000  4.4424567e+000  2.7755635e+000
C019-005  2.2653944e+000  4.0126472e+000  3.0523014e+000
C019-006  2.3320632e+000  3.5925226e+000  3.3382475e+000
C019-007  2.4010289e+000  3.1781931e+000  3.6276629e+000
C019-008  2.4657729e+000  2.7622724e+000  3.9117262e+000
C019-009  2.5479786e+000  2.3672817e+000  4.2149034e+000
C020-001  2.5781283e+000  1.9465458e+000  4.5648384e+000
C020-002  2.6239724e+000  1.5307720e+000  4.9213204e+000
C020-003  2.6740510e+000  1.1098548e+000  5.2726598e+000
C020-004  2.7249327e+000  6.8280268e-001  5.6166463e+000
C020-005  2.7856619e+000  2.5471091e-001  5.9605551e+000
C020-006  2.8518078e+000 -1.7679189e-001  6.3008151e+000
C020-007  2.9246407e+000 -6.1095327e-001  6.6382251e+000
C020-008  2.9960322e+000 -1.0521756e+000  6.9685087e+000
C020-009  3.0796719e+000 -1.4931237e+000  7.2991052e+000
C021-001  3.1732981e+000 -1.8786142e+000  7.5877995e+000
C021-002  3.2350340e+000 -2.2740040e+000  7.8912420e+000
C021-003  3.2921472e+000 -2.6655300e+000  8.2231646e+000
C021-004  3.3329468e+000 -3.0593998e+000  8.5790911e+000
C021-005  3.3118341e+000 -3.4778545e+000  8.9266710e+000
C021-006  3.2925310e+000 -3.8919024e+000  9.3064938e+000
C021-007  3.2530415e+000 -4.3137703e+000  9.7027054e+000
C021-008  3.2228627e+000 -4.7171903e+000  1.0152480e+001
C021-009  3.1662631e+000 -5.1203990e+000  1.0626427e+001
C022-001  3.3482456e+000 -5.5788136e+000  1.0960078e+001
C022-002  3.4910831e+000 -5.9819536e+000  1.1294744e+001
C022-003  3.5962222e+000 -6.3023834e+000  1.1657578e+001
C022-004  3.6401925e+000 -6.5928583e+000  1.1985295e+001
C022-005  3.6264915e+000 -6.8509469e+000  1.2281857e+001
C022-006  3.5580807e+000 -7.0607295e+000  1.2561272e+001
C022-007  3.4335952e+000 -7.2406073e+000  1.2808011e+001
C022-008  3.2555735e+000 -7.4117012e+000  1.3013595e+001
C022-009  3.0251780e+000 -7.5403800e+000  1.3203032e+001
C023-001  2.7186599e+000 -7.5112419e+000  1.3132604e+001
C023-002  2.4180639e+000 -7.4121161e+000  1.3092176e+001
C023-003  2.1292846e+000 -7.3532510e+000  1.3037811e+001
C023-004  1.8539310e+000 -7.3476105e+000  1.2968344e+001
C023-005  1.5925536e+000 -7.3866630e+000  1.2887519e+001
C023-006  1.3398898e+000 -7.4544916e+000  1.2798373e+001
C023-007  1.0880963e+000 -7.5502977e+000  1.2699886e+001
C023-008  8.5366845e-001 -7.6987691e+000  1.2589849e+001
C024-001  6.7949492e-001  1.2995641e+001 -6.9812989e+000
C024-002  8.1999487e-001  1.3018745e+001 -6.7244182e+000
C024-003  9.8304856e-001  1.3016882e+001 -6.4889460e+000
C024-004  1.1352290e+000  1.2951383e+001 -6.2541595e+000
C024-005  1.2941859e+000  1.2841412e+001 -6.0245404e+000
C024-006  1.4226767e+000  1.2651022e+001 -5.7994728e+000
C024-007  1.5349529e+000  1.2393830e+001 -5.5921283e+000
C024-008  1.6728148e+000  1.2111141e+001 -5.3837929e+000
C024-009  1.8163359e+000  1.1786175e+001 -5.1635771e+000
C025-001  2.0281868e+000  1.1480091e+001 -5.0846229e+000
C025-002  2.1710765e+000  1.1123756e+001 -4.9998026e+000
C025-003  2.3220811e+000  1.0768486e+001 -4.8363676e+000
C025-004  2.4525688e+000  1.0387222e+001 -4.6317692e+000
C025-005  2.4587677e+000  9.9521484e+000 -4.4295530e+000
C025-006  2.4143848e+000  9.4958220e+000 -4.1766505e+000
C025-007  2.3654764e+000  9.0245914e+000 -3.8614602e+000
C025-008  2.3786333e+000  8.5388775e+000 -3.4928889e+000
C025-009  2.4390116e+000  8.0267448e+000 -3.1051018e+000
C026-001  2.4877121e+000  7.6577454e+000 -2.8001642e+000
C026-002  2.5036235e+000  7.2843289e+000 -2.4713657e+000
C026-003  2.5250764e+000  6.9047832e+000 -2.1259093e+000
C026-004  2.6047096e+000  6.5020890e+000 -1.7843118e+000
C026-005  2.6211610e+000  6.1055398e+000 -1.4064331e+000
C026-006  2.6647303e+000  5.6921926e+000 -1.0230590e+000
C026-007  2.6907554e+000  5.2748322e+000 -6.1785501e-001
C026-008  2.7264116e+000  4.8465481e+000 -2.0026660e-001
C026-009  2.7382944e+000  4.4145794e+000  2.4058372e-001
C027-001  2.8027568e+000  3.8766665e+000  6.8309736e-001
C027-002  2.8435347e+000  3.3477681e+000  1.1234498e+000
C027-003  2.8600011e+000  2.8297539e+000  1.5621338e+000
C027-004  2.8744624e+000  2.3171618e+000  1.9925936e+000
C027-005  2.8416839e+000  1.8247359e+000  2.4298050e+000
C027-006  2.8152194e+000  1.3354760e+000  2.8567450e+000
C027-007  2.7847540e+000  8.5169196e-001  3.2763102e+000
C027-008  2.7593143e+000  3.6856428e-001  3.6838958e+000
C027-009  2.7387519e+000 -1.1518525e-001  4.0775199e+000
C028-001  2.7405884e+000 -6.0946852e-001  4.4849815e+000
C028-002  2.7350402e+000 -1.0715560e+000  4.8677688e+000
C028-003  2.7435617e+000 -1.5102677e+000  5.2163754e+000
C028-004  2.7471609e+000 -1.9185282e+000  5.5389614e+000
C028-005  2.7477310e+000 -2.2971606e+000  5.8357406e+000
C028-006  2.7773194e+000 -2.6572647e+000  6.0897408e+000
C028-007  2.7991879e+000 -2.9861097e+000  6.3198071e+000
C028-008  2.8297417e+000 -3.2898347e+000  6.5156465e+000
C028-009  2.8506963e+000 -3.5599508e+000  6.6955509e+000
C029-001  2.8797536e+000 -3.9054644e+000  6.9230881e+000
C029-002  2.9328125e+000 -4.2426910e+000  7.1585851e+000
C029-003  2.9986150e+000 -4.5600452e+000  7.4191008e+000
C029-004  3.0825565e+000 -4.8604407e+000  7.6982532e+000
C029-005  3.1934032e+000 -5.1545973e+000  7.9814558e+000
C029-006  3.3351040e+000 -5.4463253e+000  8.2620211e+000
C029-007  3.4965270e+000 -5.7207093e+000  8.5594463e+000
C029-008  3.6587582e+000 -5.9651546e+000  8.9015179e+000
C029-009  3.8450804e+000 -6.2038965e+000  9.2501316e+000
C030-001  3.9682996e+000 -6.5106497e+000  9.5618505e+000
C030-002  4.0948777e+000 -6.8109355e+000  9.8665762e+000
C030-003  4.2494607e+000 -7.1043196e+000  1.0149283e+001
C030-004  4.4178090e+000 -7.3894019e+000  1.0426858e+001
C030-005  4.5631886e+000 -7.6622462e+000  1.0722636e+001
C030-006  4.7406955e+000 -7.9379811e+000  1.1000591e+001
C030-007  4.9362273e+000 -8.2320824e+000  1.1270213e+001
C030-008  5.0570526e+000 -8.4767647e+000  1.1582133e+001
