# Supplementary material for: Interspecific variation in the limb long bones among modern rhinoceroses—extent and drivers
Source: PeerJ. 2019 Sep 26;7:e7647. doi: 10.7717/peerj.7647 (PMC6766374; doi:10.7717/peerj.7647)
Supplement: Supplemental Information 9 [file peerj-07-7647-s009.zip › Fibula/Ceratotherium_simum_3086_Fibula_miroir.pts]

Version 1.0
281
S000 -5.1324892e+000 -5.7628331e+000 -9.7714890e+001
S001 -7.2202625e+000 -5.3220258e+000 -9.9262917e+001
S002 -7.0815592e+000 -3.0390873e+000 -9.6335037e+001
S003 -2.5952625e+001 -5.2380037e+000 -1.0053265e+002
S004 -3.4782791e+001 -7.9295001e+000 -1.0107507e+002
S005 -3.6203251e+001 -7.1892047e+000 -1.0075371e+002
S006 -3.6463524e+001 -5.0566373e+000 -1.0148037e+002
S007 -3.5458900e+001 -4.3982968e+000 -1.0204805e+002
S008 -3.6191387e+001 -7.1864562e+000 -1.0048179e+002
S009 -3.6298271e+001 -4.7964706e+000 -1.0104147e+002
S010 -3.4983868e+001 -4.2364211e+000 -9.9603378e+001
S011 -8.9282122e+000 -6.2505255e+000 -9.8930336e+001
C000-001 -7.0649147e+000 -5.3568211e+000 -9.9336304e+001
C000-002 -6.9040046e+000 -5.4006257e+000 -9.9380081e+001
C000-003 -6.7512612e+000 -5.4610653e+000 -9.9371063e+001
C000-004 -6.5904574e+000 -5.4945121e+000 -9.9375763e+001
C000-005 -6.4432669e+000 -5.5382938e+000 -9.9333748e+001
C000-006 -6.2936945e+000 -5.5720472e+000 -9.9282242e+001
C000-007 -6.1345062e+000 -5.5941296e+000 -9.9223801e+001
C000-008 -5.9562149e+000 -5.5999584e+000 -9.9157990e+001
C000-009 -5.8253570e+000 -5.6315231e+000 -9.9036095e+001
C001-001 -5.6896615e+000 -5.6828184e+000 -9.8922379e+001
C001-002 -5.5560927e+000 -5.7137356e+000 -9.8808586e+001
C001-003 -5.4489021e+000 -5.7465358e+000 -9.8678673e+001
C001-004 -5.3592777e+000 -5.7738709e+000 -9.8538551e+001
C001-005 -5.2618237e+000 -5.7605710e+000 -9.8405220e+001
C001-006 -5.2166338e+000 -5.7886405e+000 -9.8239113e+001
C001-007 -5.1775823e+000 -5.7940860e+000 -9.8071838e+001
C001-008 -5.1371160e+000 -5.7720718e+000 -9.7899971e+001
C002-001 -5.2301106e+000 -5.7212934e+000 -9.7513214e+001
C002-002 -5.4107113e+000 -5.7444892e+000 -9.7332695e+001
C002-003 -5.4790111e+000 -5.6233926e+000 -9.7157562e+001
C002-004 -5.6292052e+000 -5.5913401e+000 -9.7014641e+001
C002-005 -5.7454615e+000 -5.4989963e+000 -9.6888565e+001
C002-006 -5.8595595e+000 -5.3720651e+000 -9.6785912e+001
C002-007 -5.9487567e+000 -5.1799269e+000 -9.6699364e+001
C002-008 -5.9074697e+000 -4.8925176e+000 -9.6590607e+001
C002-009 -5.9056902e+000 -4.6134806e+000 -9.6516319e+001
C003-001 -5.9806080e+000 -4.3856077e+000 -9.6469971e+001
C003-002 -6.0701985e+000 -4.1847558e+000 -9.6419044e+001
C003-003 -6.1618824e+000 -3.9977756e+000 -9.6371071e+001
C003-004 -6.3048568e+000 -3.9051697e+000 -9.6284637e+001
C003-005 -6.3825989e+000 -3.6299920e+000 -9.6322220e+001
C003-006 -6.5260334e+000 -3.4617100e+000 -9.6314812e+001
C003-007 -6.6903405e+000 -3.2987726e+000 -9.6319443e+001
C003-008 -6.8750048e+000 -3.1107364e+000 -9.6344902e+001
C004-001 -3.4564625e+001 -8.1546841e+000 -1.0087238e+002
C004-002 -3.4339535e+001 -8.2886839e+000 -1.0064583e+002
C004-003 -3.4099770e+001 -8.3813248e+000 -1.0047294e+002
C004-004 -3.3834167e+001 -8.4532518e+000 -1.0040955e+002
C004-005 -3.3558403e+001 -8.4567623e+000 -1.0035562e+002
C004-006 -3.3258278e+001 -8.4277115e+000 -1.0037471e+002
C004-007 -3.2944878e+001 -8.3430729e+000 -1.0041460e+002
C004-008 -3.2636658e+001 -8.1616955e+000 -1.0043880e+002
C004-009 -3.2311230e+001 -7.9310312e+000 -1.0052090e+002
C005-001 -3.2043541e+001 -7.7783089e+000 -1.0056176e+002
C005-002 -3.1823858e+001 -7.4958920e+000 -1.0050561e+002
C005-003 -3.1630018e+001 -7.1803603e+000 -1.0039943e+002
C005-004 -3.1374447e+001 -6.9448400e+000 -1.0035693e+002
C005-005 -3.1083378e+001 -6.7448244e+000 -1.0034151e+002
C005-006 -3.0797522e+001 -6.5104785e+000 -1.0029120e+002
C005-007 -3.0476791e+001 -6.2780161e+000 -1.0025333e+002
C005-008 -3.0086052e+001 -6.1794868e+000 -1.0031385e+002
C005-009 -2.9690115e+001 -6.1383991e+000 -1.0038718e+002
C006-001 -2.9259615e+001 -6.0164795e+000 -1.0044544e+002
C006-002 -2.8831284e+001 -5.9262109e+000 -1.0050527e+002
C006-003 -2.8410946e+001 -5.7957911e+000 -1.0053130e+002
C006-004 -2.7991913e+001 -5.6946645e+000 -1.0055830e+002
C006-005 -2.7572876e+001 -5.6176348e+000 -1.0059262e+002
C006-006 -2.7164925e+001 -5.5026073e+000 -1.0057707e+002
C006-007 -2.6761467e+001 -5.3914223e+000 -1.0052549e+002
C006-008 -2.6353647e+001 -5.3205686e+000 -1.0053212e+002
C007-001 -2.6222691e+001 -5.1942196e+000 -1.0051769e+002
C007-002 -2.6517130e+001 -5.1550903e+000 -1.0046271e+002
C007-003 -2.6836283e+001 -5.0881162e+000 -1.0046461e+002
C007-004 -2.7179804e+001 -5.0291233e+000 -1.0043119e+002
C007-005 -2.7547432e+001 -4.9682665e+000 -1.0039118e+002
C007-006 -2.7938793e+001 -4.9026747e+000 -1.0034786e+002
C007-007 -2.8355089e+001 -4.8178596e+000 -1.0032217e+002
C007-008 -2.8795101e+001 -4.7280054e+000 -1.0029034e+002
C007-009 -2.9265137e+001 -4.6113834e+000 -1.0030098e+002
C008-001 -2.9832478e+001 -4.4046960e+000 -1.0029807e+002
C008-002 -3.0378002e+001 -4.2228203e+000 -1.0030872e+002
C008-003 -3.0861462e+001 -4.0465674e+000 -1.0040987e+002
C008-004 -3.1270443e+001 -3.8891129e+000 -1.0056489e+002
C008-005 -3.1648672e+001 -3.7755187e+000 -1.0068473e+002
C008-006 -3.1967146e+001 -3.6780372e+000 -1.0084371e+002
C008-007 -3.2249405e+001 -3.6023448e+000 -1.0101055e+002
C008-008 -3.2533691e+001 -3.5995107e+000 -1.0109499e+002
C008-009 -3.2771446e+001 -3.6562650e+000 -1.0116048e+002
C009-001 -3.2995846e+001 -3.9349089e+000 -1.0126049e+002
C009-002 -3.3263420e+001 -4.2072711e+000 -1.0135700e+002
C009-003 -3.3532429e+001 -4.4785457e+000 -1.0130806e+002
C009-004 -3.3805363e+001 -4.6599116e+000 -1.0128979e+002
C009-005 -3.4078106e+001 -4.7614565e+000 -1.0126827e+002
C009-006 -3.4380745e+001 -4.7775493e+000 -1.0135126e+002
C009-007 -3.4711811e+001 -4.7213635e+000 -1.0150969e+002
C009-008 -3.5120892e+001 -4.5844321e+000 -1.0193279e+002
C010-001 -3.4962284e+001 -7.9679856e+000 -1.0105743e+002
C010-002 -3.5133751e+001 -7.9808145e+000 -1.0103799e+002
C010-003 -3.5300915e+001 -7.9678888e+000 -1.0102271e+002
C010-004 -3.5468933e+001 -7.9275241e+000 -1.0101567e+002
C010-005 -3.5632820e+001 -7.8494964e+000 -1.0099372e+002
C010-006 -3.5789040e+001 -7.7346535e+000 -1.0095361e+002
C010-007 -3.5932804e+001 -7.5845261e+000 -1.0089338e+002
C010-008 -3.6081398e+001 -7.4040728e+000 -1.0083833e+002
C011-001 -3.6177742e+001 -7.0938234e+000 -1.0082166e+002
C011-002 -3.6141926e+001 -6.9899397e+000 -1.0086639e+002
C011-003 -3.6126339e+001 -6.8781381e+000 -1.0091958e+002
C011-004 -3.6115715e+001 -6.7578173e+000 -1.0096090e+002
C011-005 -3.6111374e+001 -6.6273293e+000 -1.0098821e+002
C011-006 -3.6128941e+001 -6.4908161e+000 -1.0103421e+002
C011-007 -3.6154686e+001 -6.3451519e+000 -1.0107204e+002
C011-008 -3.6190006e+001 -6.1893959e+000 -1.0110344e+002
C011-009 -3.6239105e+001 -6.0290189e+000 -1.0114074e+002
C012-001 -3.6244453e+001 -5.9323859e+000 -1.0119175e+002
C012-002 -3.6251297e+001 -5.8289371e+000 -1.0123114e+002
C012-003 -3.6265736e+001 -5.7265954e+000 -1.0127497e+002
C012-004 -3.6291088e+001 -5.6261387e+000 -1.0132680e+002
C012-005 -3.6316978e+001 -5.5186234e+000 -1.0136568e+002
C012-006 -3.6336617e+001 -5.4010963e+000 -1.0138579e+002
C012-007 -3.6373909e+001 -5.2891884e+000 -1.0142157e+002
C012-008 -3.6406502e+001 -5.1684713e+000 -1.0144398e+002
C013-001 -3.6414688e+001 -4.9529896e+000 -1.0158282e+002
C013-002 -3.6310482e+001 -4.8281183e+000 -1.0163130e+002
C013-003 -3.6243088e+001 -4.7509036e+000 -1.0173655e+002
C013-004 -3.6141258e+001 -4.6658626e+000 -1.0180473e+002
C013-005 -3.6025154e+001 -4.5887666e+000 -1.0185923e+002
C013-006 -3.5901913e+001 -4.5259027e+000 -1.0191785e+002
C013-007 -3.5765167e+001 -4.4722695e+000 -1.0196472e+002
C013-008 -3.5619892e+001 -4.4302793e+000 -1.0201727e+002
C014-001 -3.5337383e+001 -4.4783573e+000 -1.0202029e+002
C014-002 -3.5204208e+001 -4.5824900e+000 -1.0200064e+002
C014-003 -3.5082024e+001 -4.7111883e+000 -1.0192479e+002
C014-004 -3.4967239e+001 -4.8614435e+000 -1.0185125e+002
C014-005 -3.4860634e+001 -5.0332842e+000 -1.0177045e+002
C014-006 -3.4745235e+001 -5.2279806e+000 -1.0171027e+002
C014-007 -3.4621674e+001 -5.4461532e+000 -1.0166700e+002
C014-008 -3.4497784e+001 -5.6873031e+000 -1.0162690e+002
C014-009 -3.4374882e+001 -5.9515157e+000 -1.0159402e+002
C015-001 -3.4308620e+001 -6.1936507e+000 -1.0153752e+002
C015-002 -3.4278179e+001 -6.4256654e+000 -1.0145196e+002
C015-003 -3.4269711e+001 -6.6543369e+000 -1.0139342e+002
C015-004 -3.4278492e+001 -6.8853278e+000 -1.0136338e+002
C015-005 -3.4321095e+001 -7.1075883e+000 -1.0131346e+002
C015-006 -3.4392162e+001 -7.3251204e+000 -1.0126208e+002
C015-007 -3.4488827e+001 -7.5444055e+000 -1.0122100e+002
C015-008 -3.4619713e+001 -7.7516160e+000 -1.0116377e+002
C016-001 -3.5955067e+001 -7.4564056e+000 -1.0014674e+002
C016-002 -3.5638546e+001 -7.7239571e+000 -9.9839119e+001
C016-003 -3.5235645e+001 -7.8575926e+000 -9.9624756e+001
C016-004 -3.4837162e+001 -7.8301620e+000 -9.9480469e+001
C016-005 -3.4479469e+001 -7.7887306e+000 -9.9322693e+001
C016-006 -3.4131474e+001 -7.7815452e+000 -9.9142838e+001
C016-007 -3.3779167e+001 -7.7580452e+000 -9.8970551e+001
C016-008 -3.3425049e+001 -7.6510286e+000 -9.8832031e+001
C016-009 -3.3067451e+001 -7.5446310e+000 -9.8695877e+001
C017-001 -3.2729252e+001 -7.4527965e+000 -9.8632835e+001
C017-002 -3.2373283e+001 -7.3511109e+000 -9.8572609e+001
C017-003 -3.2000053e+001 -7.2276716e+000 -9.8525047e+001
C017-004 -3.1608902e+001 -7.1206226e+000 -9.8465157e+001
C017-005 -3.1200378e+001 -7.0010343e+000 -9.8412132e+001
C017-006 -3.0773472e+001 -6.8861232e+000 -9.8350159e+001
C017-007 -3.0328609e+001 -6.7655215e+000 -9.8287666e+001
C017-008 -2.9865501e+001 -6.6410513e+000 -9.8221916e+001
C017-009 -2.9387012e+001 -6.4948616e+000 -9.8180473e+001
C018-001 -2.9001896e+001 -6.3392944e+000 -9.8171356e+001
C018-002 -2.8593817e+001 -6.2161326e+000 -9.8148483e+001
C018-003 -2.8169714e+001 -6.1157942e+000 -9.8092041e+001
C018-004 -2.7730181e+001 -6.0252390e+000 -9.8030754e+001
C018-005 -2.7271366e+001 -5.9439487e+000 -9.7992493e+001
C018-006 -2.6791538e+001 -5.8746324e+000 -9.7987640e+001
C018-007 -2.6294542e+001 -5.8201389e+000 -9.7971573e+001
C018-008 -2.5778135e+001 -5.7779307e+000 -9.7981094e+001
C018-009 -2.5243195e+001 -5.7511134e+000 -9.7985191e+001
C019-001 -2.4772528e+001 -5.7252326e+000 -9.7966911e+001
C019-002 -2.4266581e+001 -5.6866660e+000 -9.7969208e+001
C019-003 -2.3727015e+001 -5.6457753e+000 -9.7952438e+001
C019-004 -2.3154099e+001 -5.5970221e+000 -9.7937798e+001
C019-005 -2.2546671e+001 -5.5386596e+000 -9.7932854e+001
C019-006 -2.1904369e+001 -5.4712982e+000 -9.7938286e+001
C019-007 -2.1226910e+001 -5.3960056e+000 -9.7958305e+001
C019-008 -2.0520029e+001 -5.3146176e+000 -9.7949036e+001
C019-009 -1.9778566e+001 -5.2217727e+000 -9.7938065e+001
C020-001 -1.9115675e+001 -5.1895986e+000 -9.7862816e+001
C020-002 -1.8437031e+001 -5.1465926e+000 -9.7822128e+001
C020-003 -1.7745655e+001 -5.0892625e+000 -9.7772949e+001
C020-004 -1.7042013e+001 -5.0187902e+000 -9.7713425e+001
C020-005 -1.6324778e+001 -4.9341092e+000 -9.7654808e+001
C020-006 -1.5593655e+001 -4.8353558e+000 -9.7599922e+001
C020-007 -1.4849088e+001 -4.7243257e+000 -9.7547943e+001
C020-008 -1.4096852e+001 -4.6052690e+000 -9.7452629e+001
C020-009 -1.3334223e+001 -4.4713254e+000 -9.7326775e+001
C021-001 -1.2656533e+001 -4.5743561e+000 -9.7306801e+001
C021-002 -1.2014261e+001 -4.6636906e+000 -9.7323410e+001
C021-003 -1.1411716e+001 -4.7362461e+000 -9.7329674e+001
C021-004 -1.0847808e+001 -4.7891564e+000 -9.7334114e+001
C021-005 -1.0325832e+001 -4.8320169e+000 -9.7298935e+001
C021-006 -9.8434687e+000 -4.8597279e+000 -9.7251358e+001
C021-007 -9.4013309e+000 -4.8740406e+000 -9.7187119e+001
C021-008 -8.9983749e+000 -4.8719211e+000 -9.7112762e+001
C021-009 -8.6361885e+000 -4.8575916e+000 -9.7020607e+001
C022-001 -8.1881371e+000 -4.9377327e+000 -9.6969208e+001
C022-002 -7.8029675e+000 -5.0483675e+000 -9.6925812e+001
C022-003 -7.4791188e+000 -5.1842246e+000 -9.6902908e+001
C022-004 -7.1998181e+000 -5.2871060e+000 -9.6927910e+001
C022-005 -6.9716883e+000 -5.3937039e+000 -9.6977432e+001
C022-006 -6.8120680e+000 -5.5467010e+000 -9.7035446e+001
C022-007 -6.7024851e+000 -5.7043309e+000 -9.7122459e+001
C022-008 -6.6639423e+000 -5.8921585e+000 -9.7223282e+001
C022-009 -6.6934285e+000 -6.0919824e+000 -9.7341454e+001
C023-001 -6.8253579e+000 -6.1754656e+000 -9.7590683e+001
C023-002 -7.0180469e+000 -6.2535119e+000 -9.7793877e+001
C023-003 -7.2250299e+000 -6.3097992e+000 -9.7988945e+001
C023-004 -7.4485040e+000 -6.3450861e+000 -9.8181732e+001
C023-005 -7.7103462e+000 -6.3704929e+000 -9.8325615e+001
C023-006 -7.9792562e+000 -6.3698092e+000 -9.8495323e+001
C023-007 -8.2882328e+000 -6.3688121e+000 -9.8611549e+001
C023-008 -8.5975943e+000 -6.3239818e+000 -9.8778137e+001
C024-001 -3.6296978e+001 -4.9303441e+000 -1.0076051e+002
C024-002 -3.6228390e+001 -5.0441828e+000 -1.0051588e+002
C024-003 -3.6118351e+001 -5.1375360e+000 -1.0029892e+002
C024-004 -3.5985466e+001 -5.2034645e+000 -1.0008819e+002
C024-005 -3.5801067e+001 -5.2408404e+000 -9.9887413e+001
C024-006 -3.5525352e+001 -5.2593522e+000 -9.9733345e+001
C024-007 -3.5174236e+001 -5.2596750e+000 -9.9626274e+001
C024-008 -3.4766033e+001 -5.2375727e+000 -9.9549805e+001
C024-009 -3.4300461e+001 -5.1928463e+000 -9.9506256e+001
C025-001 -3.4056442e+001 -5.2829862e+000 -9.9442123e+001
C025-002 -3.3793217e+001 -5.2918768e+000 -9.9383171e+001
C025-003 -3.3513111e+001 -5.2415915e+000 -9.9323952e+001
C025-004 -3.3221626e+001 -5.1477332e+000 -9.9245056e+001
C025-005 -3.2918819e+001 -5.0061345e+000 -9.9137878e+001
C025-006 -3.2569180e+001 -4.7680964e+000 -9.9115334e+001
C025-007 -3.2180214e+001 -4.4365449e+000 -9.9155121e+001
C025-008 -3.1743771e+001 -4.0329452e+000 -9.9304108e+001
C025-009 -3.1270281e+001 -3.6220605e+000 -9.9552841e+001
C026-001 -3.0809124e+001 -3.6350019e+000 -9.9486099e+001
C026-002 -3.0347094e+001 -3.6337082e+000 -9.9393066e+001
C026-003 -2.9882692e+001 -3.6733449e+000 -9.9341064e+001
C026-004 -2.9409660e+001 -3.6774633e+000 -9.9245834e+001
C026-005 -2.8942373e+001 -3.7490852e+000 -9.9215988e+001
C026-006 -2.8463039e+001 -3.7867374e+000 -9.9147011e+001
C026-007 -2.7988777e+001 -3.8719890e+000 -9.9123688e+001
C026-008 -2.7502008e+001 -3.9320426e+000 -9.9069321e+001
C026-009 -2.7007715e+001 -3.9862554e+000 -9.8998566e+001
C027-001 -2.6547062e+001 -4.0335412e+000 -9.8962868e+001
C027-002 -2.6073797e+001 -4.0813270e+000 -9.8947762e+001
C027-003 -2.5584253e+001 -4.1107306e+000 -9.8927650e+001
C027-004 -2.5078278e+001 -4.1002431e+000 -9.8873978e+001
C027-005 -2.4560579e+001 -4.0926890e+000 -9.8844612e+001
C027-006 -2.4030788e+001 -4.0550399e+000 -9.8798325e+001
C027-007 -2.3487932e+001 -4.0253148e+000 -9.8782944e+001
C027-008 -2.2927912e+001 -4.0094643e+000 -9.8800827e+001
C027-009 -2.2348822e+001 -3.9980571e+000 -9.8836060e+001
C028-001 -2.1875732e+001 -3.9400246e+000 -9.8845284e+001
C028-002 -2.1383556e+001 -3.9286473e+000 -9.8884644e+001
C028-003 -2.0887970e+001 -3.8651335e+000 -9.8859718e+001
C028-004 -2.0373425e+001 -3.8452291e+000 -9.8861946e+001
C028-005 -1.9843710e+001 -3.8494501e+000 -9.8872917e+001
C028-006 -1.9300058e+001 -3.8683496e+000 -9.8883560e+001
C028-007 -1.8742138e+001 -3.9087844e+000 -9.8900925e+001
C028-008 -1.8170391e+001 -3.9685071e+000 -9.8923172e+001
C028-009 -1.7585190e+001 -3.9971957e+000 -9.8896729e+001
C029-001 -1.7079643e+001 -4.0412688e+000 -9.8828979e+001
C029-002 -1.6571039e+001 -4.0532861e+000 -9.8756798e+001
C029-003 -1.6057983e+001 -4.0548968e+000 -9.8697784e+001
C029-004 -1.5543246e+001 -4.0253663e+000 -9.8639473e+001
C029-005 -1.5024927e+001 -3.9796634e+000 -9.8590141e+001
C029-006 -1.4498785e+001 -3.9332230e+000 -9.8554520e+001
C029-007 -1.3971401e+001 -3.8569191e+000 -9.8520950e+001
C029-008 -1.3438233e+001 -3.7681472e+000 -9.8496223e+001
C029-009 -1.2900522e+001 -3.6614783e+000 -9.8478645e+001
C030-001 -1.2333654e+001 -3.5468159e+000 -9.8345383e+001
C030-002 -1.1742741e+001 -3.4491172e+000 -9.8175903e+001
C030-003 -1.1130198e+001 -3.3637068e+000 -9.7980972e+001
C030-004 -1.0495511e+001 -3.3019300e+000 -9.7787537e+001
C030-005 -9.8384924e+000 -3.3032815e+000 -9.7644485e+001
C030-006 -9.1731491e+000 -3.2881558e+000 -9.7414322e+001
C030-007 -8.4939270e+000 -3.2533503e+000 -9.7095322e+001
C030-008 -7.7971444e+000 -3.1802061e+000 -9.6713318e+001
