# Supplementary material for: Interspecific variation in the limb long bones among modern rhinoceroses—extent and drivers
Source: PeerJ. 2019 Sep 26;7:e7647. doi: 10.7717/peerj.7647 (PMC6766374; doi:10.7717/peerj.7647)
Supplement: Supplemental Information 9 [file peerj-07-7647-s009.zip › Fibula/Ceratotherium_simum_35208_Fibula_miroir.pts]

Version 1.0
281
S000 -8.8337002e+000 -3.0169716e+000  2.7320771e+000
S001 -6.7878451e+000 -3.3218338e+000  4.5776587e+000
S002 -6.4006586e+000 -8.8657272e-001  2.6363406e+000
S003  1.1912186e+001 -4.9648628e+000  4.1870747e+000
S004  1.8874189e+001 -8.2709818e+000  3.6260953e+000
S005  1.9622236e+001 -7.7339449e+000  3.3627591e+000
S006  2.0321249e+001 -6.1860518e+000  3.5972447e+000
S007  1.9736731e+001 -5.0059209e+000  4.2170982e+000
S008  1.9658607e+001 -8.0651875e+000  3.0023398e+000
S009  2.0206947e+001 -5.8794346e+000  3.2192430e+000
S010  1.8887512e+001 -5.1574445e+000  2.0880129e+000
S011 -7.4373217e+000 -4.5333977e+000  4.1786141e+000
C000-001 -6.9810185e+000 -3.3516698e+000  4.6656504e+000
C000-002 -7.1677928e+000 -3.3797035e+000  4.7133336e+000
C000-003 -7.3459139e+000 -3.4032636e+000  4.7456493e+000
C000-004 -7.5201173e+000 -3.4264214e+000  4.7414021e+000
C000-005 -7.6881113e+000 -3.4478664e+000  4.6976957e+000
C000-006 -7.8516383e+000 -3.4672756e+000  4.6236396e+000
C000-007 -8.0086632e+000 -3.4842389e+000  4.5129747e+000
C000-008 -8.1676426e+000 -3.4968688e+000  4.3767400e+000
C000-009 -8.2938833e+000 -3.5141287e+000  4.1789837e+000
C001-001 -8.4228010e+000 -3.5245230e+000  3.9936266e+000
C001-002 -8.5180626e+000 -3.5233979e+000  3.8027220e+000
C001-003 -8.6288738e+000 -3.4966552e+000  3.6395028e+000
C001-004 -8.6956863e+000 -3.4606302e+000  3.4657917e+000
C001-005 -8.7610655e+000 -3.4036143e+000  3.3072116e+000
C001-006 -8.8236189e+000 -3.3246479e+000  3.1601646e+000
C001-007 -8.8543692e+000 -3.2329528e+000  3.0123937e+000
C001-008 -8.8558273e+000 -3.1301880e+000  2.8681984e+000
C002-001 -8.6939840e+000 -2.8358841e+000  2.5382931e+000
C002-002 -8.5964441e+000 -2.6447642e+000  2.3893056e+000
C002-003 -8.5294428e+000 -2.4523621e+000  2.2720211e+000
C002-004 -8.4351063e+000 -2.2886930e+000  2.2015026e+000
C002-005 -8.3435364e+000 -2.1375606e+000  2.1720707e+000
C002-006 -8.2426615e+000 -2.0070789e+000  2.1866970e+000
C002-007 -8.1759872e+000 -1.8642579e+000  2.2390420e+000
C002-008 -8.1014318e+000 -1.7348770e+000  2.3433104e+000
C002-009 -7.9834623e+000 -1.6690962e+000  2.4760060e+000
C003-001 -7.8134642e+000 -1.5815644e+000  2.5258923e+000
C003-002 -7.6316667e+000 -1.5042485e+000  2.5599940e+000
C003-003 -7.4432955e+000 -1.4395514e+000  2.5847566e+000
C003-004 -7.2526717e+000 -1.3853464e+000  2.6031041e+000
C003-005 -7.0679712e+000 -1.3217756e+000  2.6172240e+000
C003-006 -6.8924747e+000 -1.2356644e+000  2.6277006e+000
C003-007 -6.7334466e+000 -1.1036580e+000  2.6414132e+000
C003-008 -6.5729508e+000 -9.7913051e-001  2.6495235e+000
C004-001  1.8664684e+001 -8.3577814e+000  3.4158237e+000
C004-002  1.8497072e+001 -8.5706816e+000  3.3737862e+000
C004-003  1.8337763e+001 -8.7655096e+000  3.3967853e+000
C004-004  1.8148451e+001 -8.8886375e+000  3.4106395e+000
C004-005  1.7937250e+001 -8.9654856e+000  3.4387727e+000
C004-006  1.7695086e+001 -8.9792528e+000  3.4534292e+000
C004-007  1.7435863e+001 -8.9467564e+000  3.4808590e+000
C004-008  1.7162737e+001 -8.8865623e+000  3.5440814e+000
C004-009  1.6871717e+001 -8.7845316e+000  3.6246169e+000
C005-001  1.6589575e+001 -8.7662687e+000  3.6489971e+000
C005-002  1.6315884e+001 -8.7390795e+000  3.6995842e+000
C005-003  1.6039524e+001 -8.6801805e+000  3.7910397e+000
C005-004  1.5813359e+001 -8.5272036e+000  3.8157651e+000
C005-005  1.5615543e+001 -8.3132792e+000  3.8196697e+000
C005-006  1.5456229e+001 -8.0336781e+000  3.7726943e+000
C005-007  1.5315657e+001 -7.7001085e+000  3.7176967e+000
C005-008  1.5186490e+001 -7.3145876e+000  3.6990912e+000
C005-009  1.5089697e+001 -6.8672347e+000  3.6541617e+000
C006-001  1.4709806e+001 -6.6360688e+000  3.6916239e+000
C006-002  1.4331067e+001 -6.4181819e+000  3.7830539e+000
C006-003  1.3955273e+001 -6.2126656e+000  3.8719363e+000
C006-004  1.3586069e+001 -6.0132847e+000  3.9517374e+000
C006-005  1.3235401e+001 -5.7972412e+000  4.0067019e+000
C006-006  1.2894481e+001 -5.5804286e+000  4.0529556e+000
C006-007  1.2553538e+001 -5.3832741e+000  4.1129308e+000
C006-008  1.2228065e+001 -5.1742578e+000  4.1544232e+000
C007-001  1.2276263e+001 -5.0337925e+000  4.1914811e+000
C007-002  1.2612667e+001 -5.0798216e+000  4.1746979e+000
C007-003  1.2923754e+001 -5.0961618e+000  4.1659799e+000
C007-004  1.3206171e+001 -5.0926113e+000  4.1252594e+000
C007-005  1.3461002e+001 -5.0665488e+000  4.0682387e+000
C007-006  1.3685322e+001 -5.0307217e+000  3.9714055e+000
C007-007  1.3886321e+001 -4.9584265e+000  3.8786473e+000
C007-008  1.4063439e+001 -4.8478017e+000  3.7936509e+000
C007-009  1.4213582e+001 -4.7013254e+000  3.7289729e+000
C008-001  1.4399312e+001 -4.4946990e+000  3.6750500e+000
C008-002  1.4635358e+001 -4.3384442e+000  3.6088023e+000
C008-003  1.4908049e+001 -4.1986609e+000  3.5954967e+000
C008-004  1.5228237e+001 -4.1033688e+000  3.5832276e+000
C008-005  1.5577176e+001 -4.0052061e+000  3.6300054e+000
C008-006  1.5983739e+001 -3.9697409e+000  3.6572678e+000
C008-007  1.6436121e+001 -3.9686503e+000  3.7008388e+000
C008-008  1.6935762e+001 -3.9909925e+000  3.7698305e+000
C008-009  1.7471264e+001 -4.1082621e+000  3.8071232e+000
C009-001  1.7856716e+001 -4.0929785e+000  3.7275646e+000
C009-002  1.8203108e+001 -4.1537418e+000  3.6537213e+000
C009-003  1.8522623e+001 -4.1977363e+000  3.6366420e+000
C009-004  1.8809284e+001 -4.2507176e+000  3.6592946e+000
C009-005  1.9063810e+001 -4.3153181e+000  3.7247212e+000
C009-006  1.9282743e+001 -4.4444652e+000  3.8033354e+000
C009-007  1.9468065e+001 -4.6046805e+000  3.9113312e+000
C009-008  1.9626221e+001 -4.7804818e+000  4.0739942e+000
C010-001  1.8973036e+001 -8.2354889e+000  3.6236653e+000
C010-002  1.9066528e+001 -8.1870060e+000  3.6097560e+000
C010-003  1.9156359e+001 -8.1337833e+000  3.5896294e+000
C010-004  1.9238356e+001 -8.0747490e+000  3.5548289e+000
C010-005  1.9320724e+001 -8.0147762e+000  3.5240293e+000
C010-006  1.9398884e+001 -7.9506540e+000  3.4872649e+000
C010-007  1.9476973e+001 -7.8827419e+000  3.4512808e+000
C010-008  1.9549843e+001 -7.8103075e+000  3.4077094e+000
C011-001  1.9649948e+001 -7.6280928e+000  3.3552978e+000
C011-002  1.9688232e+001 -7.5253181e+000  3.3563445e+000
C011-003  1.9736729e+001 -7.4325323e+000  3.3672962e+000
C011-004  1.9793262e+001 -7.3522434e+000  3.3852837e+000
C011-005  1.9846878e+001 -7.2746892e+000  3.3969178e+000
C011-006  1.9896461e+001 -7.1967907e+000  3.4010751e+000
C011-007  1.9939880e+001 -7.1166592e+000  3.3973303e+000
C011-008  1.9984760e+001 -7.0411587e+000  3.3929634e+000
C011-009  2.0026604e+001 -6.9679508e+000  3.3853920e+000
C012-001  2.0066725e+001 -6.8892241e+000  3.3902037e+000
C012-002  2.0104883e+001 -6.8084674e+000  3.3995509e+000
C012-003  2.0143204e+001 -6.7269287e+000  3.4140232e+000
C012-004  2.0173679e+001 -6.6395278e+000  3.4319477e+000
C012-005  2.0220457e+001 -6.5615702e+000  3.4582093e+000
C012-006  2.0253611e+001 -6.4736228e+000  3.4873769e+000
C012-007  2.0287170e+001 -6.3844037e+000  3.5225160e+000
C012-008  2.0309649e+001 -6.2877750e+000  3.5600498e+000
C013-001  2.0388100e+001 -5.9836669e+000  3.6911197e+000
C013-002  2.0407627e+001 -5.7924185e+000  3.7729168e+000
C013-003  2.0386347e+001 -5.6184163e+000  3.8433294e+000
C013-004  2.0329576e+001 -5.4649143e+000  3.9024477e+000
C013-005  2.0267221e+001 -5.3339486e+000  3.9734657e+000
C013-006  2.0175493e+001 -5.2223997e+000  4.0396285e+000
C013-007  2.0061239e+001 -5.1297650e+000  4.1094437e+000
C013-008  1.9912930e+001 -5.0575271e+000  4.1672816e+000
C014-001  1.9511948e+001 -5.0099092e+000  4.2907910e+000
C014-002  1.9275206e+001 -5.0530791e+000  4.3186598e+000
C014-003  1.9067619e+001 -5.1383305e+000  4.3006215e+000
C014-004  1.8912762e+001 -5.2641830e+000  4.2385926e+000
C014-005  1.8779224e+001 -5.4187150e+000  4.1802149e+000
C014-006  1.8641710e+001 -5.5991397e+000  4.1435919e+000
C014-007  1.8492729e+001 -5.8085852e+000  4.1429086e+000
C014-008  1.8367226e+001 -6.0529871e+000  4.1311874e+000
C014-009  1.8263962e+001 -6.3301568e+000  4.0996542e+000
C015-001  1.8161581e+001 -6.6756129e+000  4.0601511e+000
C015-002  1.8101101e+001 -6.9906178e+000  4.0398226e+000
C015-003  1.8084192e+001 -7.2702246e+000  3.9818568e+000
C015-004  1.8109602e+001 -7.5170574e+000  3.9235063e+000
C015-005  1.8177473e+001 -7.7355814e+000  3.8843987e+000
C015-006  1.8288658e+001 -7.9230952e+000  3.8369169e+000
C015-007  1.8443689e+001 -8.0821571e+000  3.7859774e+000
C015-008  1.8641911e+001 -8.2089624e+000  3.7231522e+000
C016-001  1.9462969e+001 -8.3111773e+000  2.8428638e+000
C016-002  1.9273199e+001 -8.4863701e+000  2.6892564e+000
C016-003  1.9086914e+001 -8.6025867e+000  2.5320594e+000
C016-004  1.8895479e+001 -8.6642675e+000  2.3657103e+000
C016-005  1.8676605e+001 -8.6298294e+000  2.2199941e+000
C016-006  1.8450300e+001 -8.5414524e+000  2.0626729e+000
C016-007  1.8194658e+001 -8.3145790e+000  1.9647038e+000
C016-008  1.7933529e+001 -8.0320415e+000  1.8588791e+000
C016-009  1.7666965e+001 -7.7195287e+000  1.7157991e+000
C017-001  1.7338886e+001 -7.7191687e+000  1.6303648e+000
C017-002  1.6981033e+001 -7.7185559e+000  1.5330918e+000
C017-003  1.6593899e+001 -7.6722555e+000  1.4707969e+000
C017-004  1.6183323e+001 -7.5791650e+000  1.4444184e+000
C017-005  1.5750831e+001 -7.4464488e+000  1.4459600e+000
C017-006  1.5297634e+001 -7.2735119e+000  1.4749564e+000
C017-007  1.4810683e+001 -7.0909848e+000  1.5011405e+000
C017-008  1.4273274e+001 -6.9315863e+000  1.4961935e+000
C017-009  1.3707640e+001 -6.7428923e+000  1.5113181e+000
C018-001  1.3283751e+001 -6.5771627e+000  1.5389223e+000
C018-002  1.2839170e+001 -6.4078383e+000  1.5824717e+000
C018-003  1.2361135e+001 -6.2631288e+000  1.6073751e+000
C018-004  1.1861889e+001 -6.1160359e+000  1.6470232e+000
C018-005  1.1341743e+001 -5.9665589e+000  1.7074628e+000
C018-006  1.0797739e+001 -5.8211045e+000  1.7815992e+000
C018-007  1.0229523e+001 -5.6802812e+000  1.8702297e+000
C018-008  9.6178780e+000 -5.5822964e+000  1.8713268e+000
C018-009  8.9911556e+000 -5.4705100e+000  1.9244243e+000
C019-001  8.4735823e+000 -5.3839235e+000  1.9792866e+000
C019-002  7.9455934e+000 -5.2828212e+000  2.0486515e+000
C019-003  7.4031839e+000 -5.1751623e+000  2.1089559e+000
C019-004  6.8457522e+000 -5.0617886e+000  2.1573009e+000
C019-005  6.2750735e+000 -4.9398208e+000  2.2040045e+000
C019-006  5.6876855e+000 -4.8144865e+000  2.2289672e+000
C019-007  5.0853863e+000 -4.6828647e+000  2.2410085e+000
C019-008  4.4706802e+000 -4.5414634e+000  2.2573261e+000
C019-009  3.8416471e+000 -4.3930831e+000  2.2663770e+000
C020-001  3.2243602e+000 -4.2454305e+000  2.2857127e+000
C020-002  2.6234891e+000 -4.1140022e+000  2.3139110e+000
C020-003  2.0380549e+000 -4.0011649e+000  2.3291552e+000
C020-004  1.4691105e+000 -3.9052014e+000  2.3439097e+000
C020-005  9.1617900e-001 -3.8265598e+000  2.3518374e+000
C020-006  3.7988067e-001 -3.7633359e+000  2.3736358e+000
C020-007 -1.3958684e-001 -3.7155292e+000  2.4121408e+000
C020-008 -6.4115131e-001 -3.6829848e+000  2.4722836e+000
C020-009 -1.1250142e+000 -3.6667664e+000  2.5411544e+000
C021-001 -1.6699940e+000 -3.5995770e+000  2.5940702e+000
C021-002 -2.1876209e+000 -3.5233340e+000  2.6337609e+000
C021-003 -2.6766019e+000 -3.4469309e+000  2.6865010e+000
C021-004 -3.1406207e+000 -3.3606348e+000  2.7039859e+000
C021-005 -3.5784094e+000 -3.2775693e+000  2.7329617e+000
C021-006 -3.9895239e+000 -3.1753738e+000  2.7067742e+000
C021-007 -4.3744040e+000 -3.0724256e+000  2.6799650e+000
C021-008 -4.7332187e+000 -2.9644186e+000  2.6406372e+000
C021-009 -5.0668135e+000 -2.8508012e+000  2.5917614e+000
C022-001 -5.4771118e+000 -2.6819751e+000  2.5317764e+000
C022-002 -5.8423834e+000 -2.5701048e+000  2.4711845e+000
C022-003 -6.1655183e+000 -2.5143900e+000  2.4172592e+000
C022-004 -6.4472556e+000 -2.5163512e+000  2.3787627e+000
C022-005 -6.6876106e+000 -2.5783353e+000  2.3651037e+000
C022-006 -6.8875203e+000 -2.7018766e+000  2.3857620e+000
C022-007 -7.0445933e+000 -2.8833146e+000  2.4175403e+000
C022-008 -7.1782308e+000 -3.1253796e+000  2.5411150e+000
C022-009 -7.2357979e+000 -3.4249179e+000  2.5545428e+000
C023-001 -7.0794973e+000 -3.6853149e+000  2.6612623e+000
C023-002 -6.9806948e+000 -3.9083240e+000  2.8215048e+000
C023-003 -6.9270430e+000 -4.0922275e+000  2.9995513e+000
C023-004 -6.9235396e+000 -4.2236166e+000  3.2026534e+000
C023-005 -6.9378791e+000 -4.3621106e+000  3.3677659e+000
C023-006 -7.0153127e+000 -4.4147358e+000  3.5763717e+000
C023-007 -7.1143909e+000 -4.4819274e+000  3.7630749e+000
C023-008 -7.2548914e+000 -4.5206761e+000  3.9625838e+000
C024-001  2.0092249e+001 -5.8996539e+000  2.9364743e+000
C024-002  1.9931599e+001 -5.8993044e+000  2.7220764e+000
C024-003  1.9777792e+001 -5.8980007e+000  2.5119083e+000
C024-004  1.9583178e+001 -5.8876305e+000  2.3262072e+000
C024-005  1.9333261e+001 -5.8516412e+000  2.2222390e+000
C024-006  1.9051264e+001 -5.8094974e+000  2.1392241e+000
C024-007  1.8727564e+001 -5.7432108e+000  2.1282961e+000
C024-008  1.8361027e+001 -5.6368561e+000  2.2091660e+000
C024-009  1.7973331e+001 -5.5785227e+000  2.2134411e+000
C025-001  1.7638779e+001 -5.5038466e+000  2.1336684e+000
C025-002  1.7314682e+001 -5.4185276e+000  2.0590818e+000
C025-003  1.6982121e+001 -5.3255053e+000  1.9727788e+000
C025-004  1.6658810e+001 -5.1800227e+000  1.9556365e+000
C025-005  1.6350409e+001 -4.9915452e+000  2.0060420e+000
C025-006  1.6048994e+001 -4.7751975e+000  2.1026859e+000
C025-007  1.5743708e+001 -4.5347381e+000  2.2136178e+000
C025-008  1.5442089e+001 -4.2723551e+000  2.3834019e+000
C025-009  1.5145502e+001 -3.9397397e+000  2.4990003e+000
C026-001  1.4614709e+001 -3.8741388e+000  2.5089715e+000
C026-002  1.4087637e+001 -3.7651758e+000  2.4465888e+000
C026-003  1.3549134e+001 -3.7119124e+000  2.4566677e+000
C026-004  1.3008865e+001 -3.6301582e+000  2.4290917e+000
C026-005  1.2460972e+001 -3.5834398e+000  2.4411159e+000
C026-006  1.1906883e+001 -3.5615277e+000  2.4764321e+000
C026-007  1.1347358e+001 -3.5508125e+000  2.5203817e+000
C026-008  1.0782518e+001 -3.5460162e+000  2.5692127e+000
C026-009  1.0215177e+001 -3.5072036e+000  2.5952530e+000
C027-001  9.6109924e+000 -3.4045925e+000  2.6448128e+000
C027-002  9.0079088e+000 -3.3173544e+000  2.7010169e+000
C027-003  8.4066839e+000 -3.2568719e+000  2.7705576e+000
C027-004  7.8086047e+000 -3.2288687e+000  2.8549626e+000
C027-005  7.2134914e+000 -3.2249796e+000  2.9480395e+000
C027-006  6.6197939e+000 -3.2300107e+000  3.0422866e+000
C027-007  6.0278821e+000 -3.2542980e+000  3.1428285e+000
C027-008  5.4357042e+000 -3.2669969e+000  3.2388427e+000
C027-009  4.8453884e+000 -3.2828603e+000  3.3384976e+000
C028-001  4.3008046e+000 -3.2406328e+000  3.4382434e+000
C028-002  3.7639804e+000 -3.2220128e+000  3.5351663e+000
C028-003  3.2379160e+000 -3.1633615e+000  3.6136780e+000
C028-004  2.7209578e+000 -3.0921237e+000  3.6802528e+000
C028-005  2.2140648e+000 -3.0020287e+000  3.7337959e+000
C028-006  1.7203344e+000 -2.8808455e+000  3.7729223e+000
C028-007  1.2357817e+000 -2.7464535e+000  3.7998805e+000
C028-008  7.5264114e-001 -2.6272416e+000  3.8176448e+000
C028-009  2.7601174e-001 -2.5028882e+000  3.8240993e+000
C029-001 -1.1271250e-001 -2.3886855e+000  3.8131878e+000
C029-002 -4.8737532e-001 -2.2355666e+000  3.7981935e+000
C029-003 -8.6940646e-001 -2.1127479e+000  3.7826464e+000
C029-004 -1.2503893e+000 -1.9949571e+000  3.7666256e+000
C029-005 -1.6231017e+000 -1.8600091e+000  3.7561100e+000
C029-006 -2.0112369e+000 -1.7729417e+000  3.7367206e+000
C029-007 -2.4005687e+000 -1.6987563e+000  3.7143831e+000
C029-008 -2.7878101e+000 -1.6175902e+000  3.6958101e+000
C029-009 -3.1773801e+000 -1.5701897e+000  3.6676064e+000
C030-001 -3.5674596e+000 -1.4967668e+000  3.5409231e+000
C030-002 -3.9424770e+000 -1.4766893e+000  3.3891418e+000
C030-003 -4.3263068e+000 -1.5108887e+000  3.2500982e+000
C030-004 -4.7109184e+000 -1.5405190e+000  3.1316888e+000
C030-005 -5.0711226e+000 -1.4735956e+000  3.0179818e+000
C030-006 -5.4055228e+000 -1.2497650e+000  2.9078355e+000
C030-007 -5.7573271e+000 -1.0853512e+000  2.8248661e+000
C030-008 -6.0986195e+000 -9.9291497e-001  2.7422755e+000
