# Supplementary material for: Interspecific variation in the limb long bones among modern rhinoceroses—extent and drivers
Source: PeerJ. 2019 Sep 26;7:e7647. doi: 10.7717/peerj.7647 (PMC6766374; doi:10.7717/peerj.7647)
Supplement: Supplemental Information 9 [file peerj-07-7647-s009.zip › Fibula/Ceratotherium_simum_85_32_M_Fibula.pts]

Version 1.0
281
S000 -1.0543109e+001 -6.0109463e+000  6.0674238e-001
S001 -9.5909500e+000 -8.9354382e+000  3.6842966e-001
S002 -8.7205105e+000 -5.9538994e+000  2.9882832e+000
S003  1.0573467e+001 -1.1750850e+001  3.2250874e+000
S004  1.8367075e+001 -1.2877040e+001  1.1085347e+000
S005  2.0003454e+001 -1.2120689e+001  2.1797614e+000
S006  2.0010941e+001 -1.2708131e+001  3.7891500e+000
S007  1.9537401e+001 -1.3188809e+001  4.9833436e+000
S008  2.0134129e+001 -1.1776340e+001  2.4972153e+000
S009  1.9915211e+001 -1.1975008e+001  4.0537109e+000
S010  1.8286736e+001 -9.9219446e+000  4.1700830e+000
S011 -6.3328032e+000 -9.1860304e+000  3.4208298e-001
C000-001 -9.7108498e+000 -8.6786079e+000  3.1170440e-001
C000-002 -9.8602257e+000 -8.4931536e+000  2.2016567e-001
C000-003 -1.0001818e+001 -8.3090715e+000  1.4063565e-001
C000-004 -1.0086696e+001 -8.1145172e+000  8.0951020e-002
C000-005 -1.0107403e+001 -7.9237881e+000  3.9412588e-002
C000-006 -1.0148039e+001 -7.7529478e+000 -6.1641554e-003
C000-007 -1.0164519e+001 -7.5910225e+000 -4.3687094e-002
C000-008 -1.0159989e+001 -7.4383998e+000 -7.5298496e-002
C000-009 -1.0138876e+001 -7.2953973e+000 -1.1059239e-001
C001-001 -1.0174567e+001 -7.1206727e+000 -8.5938476e-002
C001-002 -1.0215461e+001 -6.9537120e+000 -5.4464553e-002
C001-003 -1.0260826e+001 -6.7953482e+000 -1.1337980e-002
C001-004 -1.0313502e+001 -6.6460876e+000  4.3980557e-002
C001-005 -1.0375183e+001 -6.5055633e+000  1.1346051e-001
C001-006 -1.0420233e+001 -6.3703752e+000  2.1071661e-001
C001-007 -1.0476693e+001 -6.2430816e+000  3.2165736e-001
C001-008 -1.0518654e+001 -6.1222448e+000  4.5516628e-001
C002-001 -1.0535149e+001 -5.9508557e+000  7.7462935e-001
C002-002 -1.0501018e+001 -5.8966393e+000  9.3536967e-001
C002-003 -1.0471160e+001 -5.8559370e+000  1.0931059e+000
C002-004 -1.0416677e+001 -5.8245506e+000  1.2458200e+000
C002-005 -1.0357961e+001 -5.8098993e+000  1.4007322e+000
C002-006 -1.0263801e+001 -5.7982745e+000  1.5462432e+000
C002-007 -1.0155370e+001 -5.7980499e+000  1.6914507e+000
C002-008 -1.0006818e+001 -5.7973228e+000  1.8147382e+000
C002-009 -9.8503151e+000 -5.8114667e+000  1.9403257e+000
C003-001 -9.7013779e+000 -5.8202591e+000  2.0607018e+000
C003-002 -9.5630436e+000 -5.8324680e+000  2.1858912e+000
C003-003 -9.4357357e+000 -5.8484020e+000  2.3151314e+000
C003-004 -9.3061199e+000 -5.8630314e+000  2.4345889e+000
C003-005 -9.1787395e+000 -5.8782392e+000  2.5490706e+000
C003-006 -9.0596542e+000 -5.8956079e+000  2.6654932e+000
C003-007 -8.9384260e+000 -5.9135370e+000  2.7704740e+000
C003-008 -8.8277931e+000 -5.9332547e+000  2.8812592e+000
C004-001  1.8125443e+001 -1.2764338e+001  1.0369059e+000
C004-002  1.7872513e+001 -1.2655123e+001  1.0013560e+000
C004-003  1.7633795e+001 -1.2643407e+001  9.5403433e-001
C004-004  1.7399242e+001 -1.2644974e+001  9.0374500e-001
C004-005  1.7157660e+001 -1.2633326e+001  8.6531311e-001
C004-006  1.6906328e+001 -1.2518151e+001  8.9791155e-001
C004-007  1.6647354e+001 -1.2491564e+001  8.9343417e-001
C004-008  1.6378769e+001 -1.2427886e+001  9.2668635e-001
C004-009  1.6128555e+001 -1.2313951e+001  9.9913728e-001
C005-001  1.5993345e+001 -1.2295623e+001  1.1603092e+000
C005-002  1.5817310e+001 -1.2272825e+001  1.3189948e+000
C005-003  1.5627715e+001 -1.2238914e+001  1.4981198e+000
C005-004  1.5406286e+001 -1.2211310e+001  1.6863374e+000
C005-005  1.5206767e+001 -1.2162601e+001  1.9356776e+000
C005-006  1.5012181e+001 -1.2070208e+001  2.2422583e+000
C005-007  1.4608364e+001 -1.2066619e+001  2.3824990e+000
C005-008  1.4168809e+001 -1.2095606e+001  2.5184293e+000
C005-009  1.3717783e+001 -1.2156373e+001  2.6756380e+000
C006-001  1.3383384e+001 -1.2115372e+001  2.6930153e+000
C006-002  1.3037222e+001 -1.2108620e+001  2.7112100e+000
C006-003  1.2692347e+001 -1.2078626e+001  2.7467084e+000
C006-004  1.2340026e+001 -1.2062949e+001  2.7947025e+000
C006-005  1.1996928e+001 -1.1991015e+001  2.8556685e+000
C006-006  1.1650170e+001 -1.1913999e+001  2.9269047e+000
C006-007  1.1294570e+001 -1.1858266e+001  3.0124211e+000
C006-008  1.0935658e+001 -1.1801553e+001  3.1116176e+000
C007-001  1.0930612e+001 -1.1768819e+001  3.1916902e+000
C007-002  1.1286504e+001 -1.1753259e+001  3.1834786e+000
C007-003  1.1637569e+001 -1.1755795e+001  3.2165389e+000
C007-004  1.1986320e+001 -1.1734904e+001  3.2721682e+000
C007-005  1.2332305e+001 -1.1710544e+001  3.3597682e+000
C007-006  1.2677844e+001 -1.1674241e+001  3.4744945e+000
C007-007  1.3023360e+001 -1.1634126e+001  3.6232865e+000
C007-008  1.3368675e+001 -1.1592728e+001  3.8095279e+000
C007-009  1.3678188e+001 -1.1607463e+001  4.0635662e+000
C008-001  1.4012529e+001 -1.1740117e+001  4.2583203e+000
C008-002  1.4355079e+001 -1.1826293e+001  4.4246778e+000
C008-003  1.4697245e+001 -1.1867883e+001  4.5564866e+000
C008-004  1.5020383e+001 -1.1904058e+001  4.6786451e+000
C008-005  1.5329183e+001 -1.1924918e+001  4.7844248e+000
C008-006  1.5618625e+001 -1.1949160e+001  4.8900328e+000
C008-007  1.5891232e+001 -1.1972146e+001  4.9932580e+000
C008-008  1.6151325e+001 -1.1979283e+001  5.0815277e+000
C008-009  1.6394325e+001 -1.1985317e+001  5.1683717e+000
C009-001  1.6836658e+001 -1.2189741e+001  5.0542960e+000
C009-002  1.7270353e+001 -1.2330305e+001  4.9127421e+000
C009-003  1.7664122e+001 -1.2506600e+001  4.8547368e+000
C009-004  1.8036854e+001 -1.2660126e+001  4.8139505e+000
C009-005  1.8388273e+001 -1.2779422e+001  4.7764387e+000
C009-006  1.8712027e+001 -1.2946883e+001  4.8333483e+000
C009-007  1.9024944e+001 -1.3134519e+001  4.9349504e+000
C009-008  1.9306358e+001 -1.3197112e+001  4.9561019e+000
C010-001  1.8566980e+001 -1.2821079e+001  1.0759367e+000
C010-002  1.8755819e+001 -1.2644803e+001  1.1039644e+000
C010-003  1.8943747e+001 -1.2549088e+001  1.1536000e+000
C010-004  1.9127245e+001 -1.2459130e+001  1.2380275e+000
C010-005  1.9328640e+001 -1.2426098e+001  1.3339869e+000
C010-006  1.9539043e+001 -1.2390671e+001  1.4733709e+000
C010-007  1.9731586e+001 -1.2317419e+001  1.6742504e+000
C010-008  1.9944084e+001 -1.2260495e+001  1.9210243e+000
C011-001  1.9982504e+001 -1.2091019e+001  2.3016119e+000
C011-002  2.0010771e+001 -1.2099532e+001  2.4295139e+000
C011-003  2.0006649e+001 -1.2112031e+001  2.5470364e+000
C011-004  1.9991135e+001 -1.2137416e+001  2.6585231e+000
C011-005  1.9978113e+001 -1.2180531e+001  2.7630346e+000
C011-006  1.9931526e+001 -1.2229311e+001  2.8638988e+000
C011-007  1.9848076e+001 -1.2280559e+001  2.9638214e+000
C011-008  1.9791048e+001 -1.2357962e+001  3.0531747e+000
C011-009  1.9752857e+001 -1.2463693e+001  3.1317394e+000
C012-001  1.9758133e+001 -1.2495051e+001  3.2141674e+000
C012-002  1.9790876e+001 -1.2536811e+001  3.2907293e+000
C012-003  1.9824903e+001 -1.2575219e+001  3.3637950e+000
C012-004  1.9870785e+001 -1.2616440e+001  3.4227188e+000
C012-005  1.9911678e+001 -1.2650655e+001  3.4845622e+000
C012-006  1.9944679e+001 -1.2675991e+001  3.5550423e+000
C012-007  1.9980888e+001 -1.2698694e+001  3.6266930e+000
C012-008  2.0010889e+001 -1.2713431e+001  3.7063289e+000
C013-001  1.9953659e+001 -1.2779579e+001  3.9452586e+000
C013-002  1.9891943e+001 -1.2843483e+001  4.0956550e+000
C013-003  1.9830099e+001 -1.2900525e+001  4.2411475e+000
C013-004  1.9772156e+001 -1.2954077e+001  4.3805909e+000
C013-005  1.9721193e+001 -1.3009515e+001  4.5127940e+000
C013-006  1.9664312e+001 -1.3046827e+001  4.6398211e+000
C013-007  1.9635628e+001 -1.3130829e+001  4.7628183e+000
C013-008  1.9596750e+001 -1.3193482e+001  4.8881917e+000
C014-001  1.9283171e+001 -1.3191146e+001  4.9391704e+000
C014-002  1.9029135e+001 -1.3138810e+001  4.8292494e+000
C014-003  1.8805609e+001 -1.3047340e+001  4.6815634e+000
C014-004  1.8611071e+001 -1.2958129e+001  4.5116100e+000
C014-005  1.8426905e+001 -1.2926115e+001  4.3192673e+000
C014-006  1.8258051e+001 -1.2925079e+001  4.0962157e+000
C014-007  1.8111612e+001 -1.2945603e+001  3.8409526e+000
C014-008  1.7990715e+001 -1.2909533e+001  3.5604882e+000
C014-009  1.7881647e+001 -1.2893244e+001  3.2503605e+000
C015-001  1.7835970e+001 -1.2904431e+001  2.9665532e+000
C015-002  1.7823841e+001 -1.2939495e+001  2.6928415e+000
C015-003  1.7832039e+001 -1.2957211e+001  2.4307361e+000
C015-004  1.7866205e+001 -1.2971047e+001  2.1818569e+000
C015-005  1.7933397e+001 -1.2999066e+001  1.9507244e+000
C015-006  1.8006027e+001 -1.2979798e+001  1.7221596e+000
C015-007  1.8107740e+001 -1.2972542e+001  1.5088949e+000
C015-008  1.8229025e+001 -1.2962364e+001  1.3053682e+000
C016-001  1.9987259e+001 -1.1750629e+001  2.1108072e+000
C016-002  1.9814842e+001 -1.1701306e+001  1.7732910e+000
C016-003  1.9605583e+001 -1.1633781e+001  1.4989239e+000
C016-004  1.9353138e+001 -1.1557740e+001  1.3112718e+000
C016-005  1.9100603e+001 -1.1455661e+001  1.1737295e+000
C016-006  1.8843170e+001 -1.1324425e+001  1.0785046e+000
C016-007  1.8578135e+001 -1.1150872e+001  1.0039855e+000
C016-008  1.8283125e+001 -1.0960399e+001  1.0013751e+000
C016-009  1.7970150e+001 -1.0787807e+001  1.1165506e+000
C017-001  1.7967432e+001 -1.0585498e+001  1.3354242e+000
C017-002  1.7854879e+001 -1.0418356e+001  1.5473257e+000
C017-003  1.7650990e+001 -1.0252677e+001  1.7059056e+000
C017-004  1.7410742e+001 -1.0017682e+001  1.7360585e+000
C017-005  1.7079039e+001 -9.8159180e+000  1.7707243e+000
C017-006  1.6618692e+001 -9.6996660e+000  1.8539888e+000
C017-007  1.6044802e+001 -9.6658220e+000  1.9610918e+000
C017-008  1.5460451e+001 -9.3847303e+000  1.8567040e+000
C017-009  1.4698357e+001 -9.4748936e+000  1.9648508e+000
C018-001  1.4129914e+001 -9.3824835e+000  1.9172333e+000
C018-002  1.3540181e+001 -9.2936802e+000  1.8761673e+000
C018-003  1.2929749e+001 -9.2010431e+000  1.8367033e+000
C018-004  1.2292253e+001 -9.1462240e+000  1.8472015e+000
C018-005  1.1635005e+001 -9.0747852e+000  1.8488735e+000
C018-006  1.0952935e+001 -9.0220518e+000  1.8772780e+000
C018-007  1.0257077e+001 -8.9229851e+000  1.8620062e+000
C018-008  9.5379982e+000 -8.8328075e+000  1.8661846e+000
C018-009  8.7962751e+000 -8.7484570e+000  1.8845701e+000
C019-001  8.2248087e+000 -8.7168331e+000  1.8125457e+000
C019-002  7.6325006e+000 -8.6827536e+000  1.7389253e+000
C019-003  7.0135798e+000 -8.6741066e+000  1.7110534e+000
C019-004  6.3757997e+000 -8.6462374e+000  1.6747519e+000
C019-005  5.7212172e+000 -8.5925827e+000  1.6058581e+000
C019-006  5.0424709e+000 -8.5494213e+000  1.5692381e+000
C019-007  4.3439322e+000 -8.4950809e+000  1.5255502e+000
C019-008  3.6243091e+000 -8.4365187e+000  1.4865739e+000
C019-009  2.8844519e+000 -8.3661604e+000  1.4451170e+000
C020-001  2.2235191e+000 -8.2207985e+000  1.5032693e+000
C020-002  1.5788381e+000 -8.1283646e+000  1.5697860e+000
C020-003  9.6792400e-001 -8.0183630e+000  1.6104715e+000
C020-004  4.0024602e-001 -7.8784924e+000  1.6341470e+000
C020-005 -1.3995728e-001 -7.7547541e+000  1.6549851e+000
C020-006 -6.5784687e-001 -7.6573529e+000  1.6713351e+000
C020-007 -1.1550748e+000 -7.5931311e+000  1.6821797e+000
C020-008 -1.6221594e+000 -7.5344319e+000  1.6839774e+000
C020-009 -2.0611866e+000 -7.4892573e+000  1.6781545e+000
C021-001 -2.4172394e+000 -7.4276991e+000  1.7102989e+000
C021-002 -2.7874484e+000 -7.3358145e+000  1.7440313e+000
C021-003 -3.1771708e+000 -7.2875934e+000  1.7864531e+000
C021-004 -3.5815723e+000 -7.2162838e+000  1.8314018e+000
C021-005 -4.0043998e+000 -7.1801691e+000  1.8816649e+000
C021-006 -4.4446583e+000 -7.1459732e+000  1.9371243e+000
C021-007 -4.9006729e+000 -7.0896544e+000  1.9975060e+000
C021-008 -5.3720641e+000 -7.0191793e+000  2.0621171e+000
C021-009 -5.8509045e+000 -6.9058528e+000  2.1219363e+000
C022-001 -6.3840094e+000 -6.7713857e+000  2.2221289e+000
C022-002 -6.8507724e+000 -6.6268578e+000  2.2369158e+000
C022-003 -7.2471752e+000 -6.4791121e+000  2.1849306e+000
C022-004 -7.5824275e+000 -6.3700619e+000  2.0662904e+000
C022-005 -7.8428407e+000 -6.2720242e+000  1.8747796e+000
C022-006 -8.0427065e+000 -6.2319436e+000  1.5961233e+000
C022-007 -8.1895008e+000 -6.2666683e+000  1.2222251e+000
C022-008 -8.3024530e+000 -6.4003873e+000  7.6859909e-001
C022-009 -8.4635897e+000 -6.6968050e+000  3.8928640e-001
C023-001 -8.5455866e+000 -7.0099626e+000  1.2876159e-001
C023-002 -8.5296354e+000 -7.2933626e+000 -9.9025741e-002
C023-003 -8.4312325e+000 -7.5642271e+000 -2.6354802e-001
C023-004 -8.2374973e+000 -7.8163090e+000 -3.7075371e-001
C023-005 -8.0204124e+000 -8.1053514e+000 -3.6220562e-001
C023-006 -7.7083073e+000 -8.3760481e+000 -2.9758778e-001
C023-007 -7.3393011e+000 -8.6504335e+000 -1.5109058e-001
C023-008 -6.8105493e+000 -8.9110250e+000  3.4138337e-002
C024-001  1.9799419e+001 -1.1644436e+001  4.0184212e+000
C024-002  1.9575005e+001 -1.1379155e+001  3.9856861e+000
C024-003  1.9364407e+001 -1.1146481e+001  3.9622629e+000
C024-004  1.9217169e+001 -1.0896973e+001  3.9261901e+000
C024-005  1.9042824e+001 -1.0659092e+001  3.8668633e+000
C024-006  1.8798952e+001 -1.0462099e+001  3.7879343e+000
C024-007  1.8456734e+001 -1.0343184e+001  3.7199769e+000
C024-008  1.8002071e+001 -1.0356041e+001  3.7679787e+000
C024-009  1.7582348e+001 -1.0332841e+001  3.7472296e+000
C025-001  1.7565262e+001 -9.9714127e+000  3.9454355e+000
C025-002  1.7383114e+001 -1.0005432e+001  4.5071268e+000
C025-003  1.7118362e+001 -9.9932117e+000  4.8338227e+000
C025-004  1.6742966e+001 -9.9424591e+000  5.0265756e+000
C025-005  1.6288937e+001 -1.0061193e+001  5.0873976e+000
C025-006  1.5721617e+001 -1.0176149e+001  5.0078173e+000
C025-007  1.5004481e+001 -1.0134506e+001  4.8721132e+000
C025-008  1.4153065e+001 -9.9866838e+000  4.7198892e+000
C025-009  1.3201043e+001 -9.8642960e+000  4.5061250e+000
C026-001  1.2757901e+001 -9.7507648e+000  4.4407220e+000
C026-002  1.2297715e+001 -9.6391058e+000  4.3810935e+000
C026-003  1.1820499e+001 -9.5475388e+000  4.3131409e+000
C026-004  1.1327679e+001 -9.4286699e+000  4.2724948e+000
C026-005  1.0816396e+001 -9.3559074e+000  4.2031531e+000
C026-006  1.0289448e+001 -9.2704906e+000  4.1499639e+000
C026-007  9.7459164e+000 -9.1916733e+000  4.0981073e+000
C026-008  9.1867971e+000 -9.1053486e+000  4.0628996e+000
C026-009  8.6101847e+000 -9.0359259e+000  4.0207105e+000
C027-001  7.9043808e+000 -8.9796839e+000  3.9895597e+000
C027-002  7.2081437e+000 -8.9378662e+000  3.9397333e+000
C027-003  6.5254130e+000 -8.9160595e+000  3.8653123e+000
C027-004  5.8569951e+000 -8.9106369e+000  3.7700515e+000
C027-005  5.2117062e+000 -8.9417706e+000  3.6211245e+000
C027-006  4.5760155e+000 -8.9803896e+000  3.4481876e+000
C027-007  3.9391391e+000 -9.0088434e+000  3.2777977e+000
C027-008  3.3012328e+000 -9.0244961e+000  3.1326146e+000
C027-009  2.6815753e+000 -9.0244522e+000  3.1051981e+000
C028-001  2.1097510e+000 -8.9862366e+000  3.1073608e+000
C028-002  1.5589926e+000 -8.9607754e+000  3.0494087e+000
C028-003  1.0334647e+000 -8.9348345e+000  2.9993896e+000
C028-004  5.3174990e-001 -8.9078035e+000  2.9760585e+000
C028-005  5.4509215e-002 -8.8819332e+000  2.9494569e+000
C028-006 -3.9854130e-001 -8.8562574e+000  2.9243491e+000
C028-007 -8.3018553e-001 -8.8332386e+000  2.9487562e+000
C028-008 -1.2370640e+000 -8.8116322e+000  2.9665732e+000
C028-009 -1.6196158e+000 -8.7901611e+000  2.9787288e+000
C029-001 -2.0476730e+000 -8.6862993e+000  2.9961555e+000
C029-002 -2.4742434e+000 -8.5760460e+000  3.0326428e+000
C029-003 -2.8989387e+000 -8.4558506e+000  3.0701671e+000
C029-004 -3.3216684e+000 -8.3256083e+000  3.0987794e+000
C029-005 -3.7435074e+000 -8.1907244e+000  3.0970042e+000
C029-006 -4.1620698e+000 -8.0398397e+000  3.1219702e+000
C029-007 -4.5782046e+000 -7.8779511e+000  3.1390460e+000
C029-008 -4.9940844e+000 -7.7135148e+000  3.1331801e+000
C029-009 -5.4097757e+000 -7.5455880e+000  3.1157320e+000
C030-001 -5.7515316e+000 -7.4406009e+000  3.1058536e+000
C030-002 -6.1027064e+000 -7.3271179e+000  3.0837703e+000
C030-003 -6.4680595e+000 -7.2180147e+000  3.0265098e+000
C030-004 -6.8377700e+000 -7.0863996e+000  2.9717202e+000
C030-005 -7.2078400e+000 -6.9207191e+000  2.9381275e+000
C030-006 -7.5792675e+000 -6.7258983e+000  2.9181261e+000
C030-007 -7.9519219e+000 -6.5024629e+000  2.9110219e+000
C030-008 -8.3565502e+000 -6.1963263e+000  3.0571206e+000
