# Supplementary material for: Interspecific variation in the limb long bones among modern rhinoceroses—extent and drivers
Source: PeerJ. 2019 Sep 26;7:e7647. doi: 10.7717/peerj.7647 (PMC6766374; doi:10.7717/peerj.7647)
Supplement: Supplemental Information 9 [file peerj-07-7647-s009.zip › Fibula/Ceratotherium_simum_85_32_M_Fibula_LM_surface.pts]

Version 1.0
735
S000 -1.0543109e+001 -6.0109463e+000  6.0674238e-001
S001 -9.5909500e+000 -8.9354382e+000  3.6842966e-001
S002 -8.7205105e+000 -5.9538994e+000  2.9882832e+000
S003  1.0573467e+001 -1.1750850e+001  3.2250874e+000
S004  1.8367075e+001 -1.2877040e+001  1.1085347e+000
S005  2.0003454e+001 -1.2120689e+001  2.1797614e+000
S006  2.0010941e+001 -1.2708131e+001  3.7891500e+000
S007  1.9537401e+001 -1.3188809e+001  4.9833436e+000
S008  2.0134129e+001 -1.1776340e+001  2.4972153e+000
S009  1.9915211e+001 -1.1975008e+001  4.0537109e+000
S010  1.8286736e+001 -9.9219446e+000  4.1700830e+000
S011 -6.3328032e+000 -9.1860304e+000  3.4208298e-001
C000-001 -9.7108498e+000 -8.6786079e+000  3.1170440e-001
C000-002 -9.8602257e+000 -8.4931536e+000  2.2016567e-001
C000-003 -1.0001818e+001 -8.3090715e+000  1.4063565e-001
C000-004 -1.0086696e+001 -8.1145172e+000  8.0951020e-002
C000-005 -1.0107403e+001 -7.9237881e+000  3.9412588e-002
C000-006 -1.0148039e+001 -7.7529478e+000 -6.1641554e-003
C000-007 -1.0164519e+001 -7.5910225e+000 -4.3687094e-002
C000-008 -1.0159989e+001 -7.4383998e+000 -7.5298496e-002
C000-009 -1.0138876e+001 -7.2953973e+000 -1.1059239e-001
C001-001 -1.0174567e+001 -7.1206727e+000 -8.5938476e-002
C001-002 -1.0215461e+001 -6.9537120e+000 -5.4464553e-002
C001-003 -1.0260826e+001 -6.7953482e+000 -1.1337980e-002
C001-004 -1.0313502e+001 -6.6460876e+000  4.3980557e-002
C001-005 -1.0375183e+001 -6.5055633e+000  1.1346051e-001
C001-006 -1.0420233e+001 -6.3703752e+000  2.1071661e-001
C001-007 -1.0476693e+001 -6.2430816e+000  3.2165736e-001
C001-008 -1.0518654e+001 -6.1222448e+000  4.5516628e-001
C002-001 -1.0535149e+001 -5.9508557e+000  7.7462935e-001
C002-002 -1.0501018e+001 -5.8966393e+000  9.3536967e-001
C002-003 -1.0471160e+001 -5.8559370e+000  1.0931059e+000
C002-004 -1.0416677e+001 -5.8245506e+000  1.2458200e+000
C002-005 -1.0357961e+001 -5.8098993e+000  1.4007322e+000
C002-006 -1.0263801e+001 -5.7982745e+000  1.5462432e+000
C002-007 -1.0155370e+001 -5.7980499e+000  1.6914507e+000
C002-008 -1.0006818e+001 -5.7973228e+000  1.8147382e+000
C002-009 -9.8503151e+000 -5.8114667e+000  1.9403257e+000
C003-001 -9.7013779e+000 -5.8202591e+000  2.0607018e+000
C003-002 -9.5630436e+000 -5.8324680e+000  2.1858912e+000
C003-003 -9.4357357e+000 -5.8484020e+000  2.3151314e+000
C003-004 -9.3061199e+000 -5.8630314e+000  2.4345889e+000
C003-005 -9.1787395e+000 -5.8782392e+000  2.5490706e+000
C003-006 -9.0596542e+000 -5.8956079e+000  2.6654932e+000
C003-007 -8.9384260e+000 -5.9135370e+000  2.7704740e+000
C003-008 -8.8277931e+000 -5.9332547e+000  2.8812592e+000
C004-001  1.8125443e+001 -1.2764338e+001  1.0369059e+000
C004-002  1.7872513e+001 -1.2655123e+001  1.0013560e+000
C004-003  1.7633795e+001 -1.2643407e+001  9.5403433e-001
C004-004  1.7399242e+001 -1.2644974e+001  9.0374500e-001
C004-005  1.7157660e+001 -1.2633326e+001  8.6531311e-001
C004-006  1.6906328e+001 -1.2518151e+001  8.9791155e-001
C004-007  1.6647354e+001 -1.2491564e+001  8.9343417e-001
C004-008  1.6378769e+001 -1.2427886e+001  9.2668635e-001
C004-009  1.6128555e+001 -1.2313951e+001  9.9913728e-001
C005-001  1.5993345e+001 -1.2295623e+001  1.1603092e+000
C005-002  1.5817310e+001 -1.2272825e+001  1.3189948e+000
C005-003  1.5627715e+001 -1.2238914e+001  1.4981198e+000
C005-004  1.5406286e+001 -1.2211310e+001  1.6863374e+000
C005-005  1.5206767e+001 -1.2162601e+001  1.9356776e+000
C005-006  1.5012181e+001 -1.2070208e+001  2.2422583e+000
C005-007  1.4608364e+001 -1.2066619e+001  2.3824990e+000
C005-008  1.4168809e+001 -1.2095606e+001  2.5184293e+000
C005-009  1.3717783e+001 -1.2156373e+001  2.6756380e+000
C006-001  1.3383384e+001 -1.2115372e+001  2.6930153e+000
C006-002  1.3037222e+001 -1.2108620e+001  2.7112100e+000
C006-003  1.2692347e+001 -1.2078626e+001  2.7467084e+000
C006-004  1.2340026e+001 -1.2062949e+001  2.7947025e+000
C006-005  1.1996928e+001 -1.1991015e+001  2.8556685e+000
C006-006  1.1650170e+001 -1.1913999e+001  2.9269047e+000
C006-007  1.1294570e+001 -1.1858266e+001  3.0124211e+000
C006-008  1.0935658e+001 -1.1801553e+001  3.1116176e+000
C007-001  1.0930612e+001 -1.1768819e+001  3.1916902e+000
C007-002  1.1286504e+001 -1.1753259e+001  3.1834786e+000
C007-003  1.1637569e+001 -1.1755795e+001  3.2165389e+000
C007-004  1.1986320e+001 -1.1734904e+001  3.2721682e+000
C007-005  1.2332305e+001 -1.1710544e+001  3.3597682e+000
C007-006  1.2677844e+001 -1.1674241e+001  3.4744945e+000
C007-007  1.3023360e+001 -1.1634126e+001  3.6232865e+000
C007-008  1.3368675e+001 -1.1592728e+001  3.8095279e+000
C007-009  1.3678188e+001 -1.1607463e+001  4.0635662e+000
C008-001  1.4012529e+001 -1.1740117e+001  4.2583203e+000
C008-002  1.4355079e+001 -1.1826293e+001  4.4246778e+000
C008-003  1.4697245e+001 -1.1867883e+001  4.5564866e+000
C008-004  1.5020383e+001 -1.1904058e+001  4.6786451e+000
C008-005  1.5329183e+001 -1.1924918e+001  4.7844248e+000
C008-006  1.5618625e+001 -1.1949160e+001  4.8900328e+000
C008-007  1.5891232e+001 -1.1972146e+001  4.9932580e+000
C008-008  1.6151325e+001 -1.1979283e+001  5.0815277e+000
C008-009  1.6394325e+001 -1.1985317e+001  5.1683717e+000
C009-001  1.6836658e+001 -1.2189741e+001  5.0542960e+000
C009-002  1.7270353e+001 -1.2330305e+001  4.9127421e+000
C009-003  1.7664122e+001 -1.2506600e+001  4.8547368e+000
C009-004  1.8036854e+001 -1.2660126e+001  4.8139505e+000
C009-005  1.8388273e+001 -1.2779422e+001  4.7764387e+000
C009-006  1.8712027e+001 -1.2946883e+001  4.8333483e+000
C009-007  1.9024944e+001 -1.3134519e+001  4.9349504e+000
C009-008  1.9306358e+001 -1.3197112e+001  4.9561019e+000
C010-001  1.8566980e+001 -1.2821079e+001  1.0759367e+000
C010-002  1.8755819e+001 -1.2644803e+001  1.1039644e+000
C010-003  1.8943747e+001 -1.2549088e+001  1.1536000e+000
C010-004  1.9127245e+001 -1.2459130e+001  1.2380275e+000
C010-005  1.9328640e+001 -1.2426098e+001  1.3339869e+000
C010-006  1.9539043e+001 -1.2390671e+001  1.4733709e+000
C010-007  1.9731586e+001 -1.2317419e+001  1.6742504e+000
C010-008  1.9944084e+001 -1.2260495e+001  1.9210243e+000
C011-001  1.9982504e+001 -1.2091019e+001  2.3016119e+000
C011-002  2.0010771e+001 -1.2099532e+001  2.4295139e+000
C011-003  2.0006649e+001 -1.2112031e+001  2.5470364e+000
C011-004  1.9991135e+001 -1.2137416e+001  2.6585231e+000
C011-005  1.9978113e+001 -1.2180531e+001  2.7630346e+000
C011-006  1.9931526e+001 -1.2229311e+001  2.8638988e+000
C011-007  1.9848076e+001 -1.2280559e+001  2.9638214e+000
C011-008  1.9791048e+001 -1.2357962e+001  3.0531747e+000
C011-009  1.9752857e+001 -1.2463693e+001  3.1317394e+000
C012-001  1.9758133e+001 -1.2495051e+001  3.2141674e+000
C012-002  1.9790876e+001 -1.2536811e+001  3.2907293e+000
C012-003  1.9824903e+001 -1.2575219e+001  3.3637950e+000
C012-004  1.9870785e+001 -1.2616440e+001  3.4227188e+000
C012-005  1.9911678e+001 -1.2650655e+001  3.4845622e+000
C012-006  1.9944679e+001 -1.2675991e+001  3.5550423e+000
C012-007  1.9980888e+001 -1.2698694e+001  3.6266930e+000
C012-008  2.0010889e+001 -1.2713431e+001  3.7063289e+000
C013-001  1.9953659e+001 -1.2779579e+001  3.9452586e+000
C013-002  1.9891943e+001 -1.2843483e+001  4.0956550e+000
C013-003  1.9830099e+001 -1.2900525e+001  4.2411475e+000
C013-004  1.9772156e+001 -1.2954077e+001  4.3805909e+000
C013-005  1.9721193e+001 -1.3009515e+001  4.5127940e+000
C013-006  1.9664312e+001 -1.3046827e+001  4.6398211e+000
C013-007  1.9635628e+001 -1.3130829e+001  4.7628183e+000
C013-008  1.9596750e+001 -1.3193482e+001  4.8881917e+000
C014-001  1.9283171e+001 -1.3191146e+001  4.9391704e+000
C014-002  1.9029135e+001 -1.3138810e+001  4.8292494e+000
C014-003  1.8805609e+001 -1.3047340e+001  4.6815634e+000
C014-004  1.8611071e+001 -1.2958129e+001  4.5116100e+000
C014-005  1.8426905e+001 -1.2926115e+001  4.3192673e+000
C014-006  1.8258051e+001 -1.2925079e+001  4.0962157e+000
C014-007  1.8111612e+001 -1.2945603e+001  3.8409526e+000
C014-008  1.7990715e+001 -1.2909533e+001  3.5604882e+000
C014-009  1.7881647e+001 -1.2893244e+001  3.2503605e+000
C015-001  1.7835970e+001 -1.2904431e+001  2.9665532e+000
C015-002  1.7823841e+001 -1.2939495e+001  2.6928415e+000
C015-003  1.7832039e+001 -1.2957211e+001  2.4307361e+000
C015-004  1.7866205e+001 -1.2971047e+001  2.1818569e+000
C015-005  1.7933397e+001 -1.2999066e+001  1.9507244e+000
C015-006  1.8006027e+001 -1.2979798e+001  1.7221596e+000
C015-007  1.8107740e+001 -1.2972542e+001  1.5088949e+000
C015-008  1.8229025e+001 -1.2962364e+001  1.3053682e+000
C016-001  1.9987259e+001 -1.1750629e+001  2.1108072e+000
C016-002  1.9814842e+001 -1.1701306e+001  1.7732910e+000
C016-003  1.9605583e+001 -1.1633781e+001  1.4989239e+000
C016-004  1.9353138e+001 -1.1557740e+001  1.3112718e+000
C016-005  1.9100603e+001 -1.1455661e+001  1.1737295e+000
C016-006  1.8843170e+001 -1.1324425e+001  1.0785046e+000
C016-007  1.8578135e+001 -1.1150872e+001  1.0039855e+000
C016-008  1.8283125e+001 -1.0960399e+001  1.0013751e+000
C016-009  1.7970150e+001 -1.0787807e+001  1.1165506e+000
C017-001  1.7967432e+001 -1.0585498e+001  1.3354242e+000
C017-002  1.7854879e+001 -1.0418356e+001  1.5473257e+000
C017-003  1.7650990e+001 -1.0252677e+001  1.7059056e+000
C017-004  1.7410742e+001 -1.0017682e+001  1.7360585e+000
C017-005  1.7079039e+001 -9.8159180e+000  1.7707243e+000
C017-006  1.6618692e+001 -9.6996660e+000  1.8539888e+000
C017-007  1.6044802e+001 -9.6658220e+000  1.9610918e+000
C017-008  1.5460451e+001 -9.3847303e+000  1.8567040e+000
C017-009  1.4698357e+001 -9.4748936e+000  1.9648508e+000
C018-001  1.4129914e+001 -9.3824835e+000  1.9172333e+000
C018-002  1.3540181e+001 -9.2936802e+000  1.8761673e+000
C018-003  1.2929749e+001 -9.2010431e+000  1.8367033e+000
C018-004  1.2292253e+001 -9.1462240e+000  1.8472015e+000
C018-005  1.1635005e+001 -9.0747852e+000  1.8488735e+000
C018-006  1.0952935e+001 -9.0220518e+000  1.8772780e+000
C018-007  1.0257077e+001 -8.9229851e+000  1.8620062e+000
C018-008  9.5379982e+000 -8.8328075e+000  1.8661846e+000
C018-009  8.7962751e+000 -8.7484570e+000  1.8845701e+000
C019-001  8.2248087e+000 -8.7168331e+000  1.8125457e+000
C019-002  7.6325006e+000 -8.6827536e+000  1.7389253e+000
C019-003  7.0135798e+000 -8.6741066e+000  1.7110534e+000
C019-004  6.3757997e+000 -8.6462374e+000  1.6747519e+000
C019-005  5.7212172e+000 -8.5925827e+000  1.6058581e+000
C019-006  5.0424709e+000 -8.5494213e+000  1.5692381e+000
C019-007  4.3439322e+000 -8.4950809e+000  1.5255502e+000
C019-008  3.6243091e+000 -8.4365187e+000  1.4865739e+000
C019-009  2.8844519e+000 -8.3661604e+000  1.4451170e+000
C020-001  2.2235191e+000 -8.2207985e+000  1.5032693e+000
C020-002  1.5788381e+000 -8.1283646e+000  1.5697860e+000
C020-003  9.6792400e-001 -8.0183630e+000  1.6104715e+000
C020-004  4.0024602e-001 -7.8784924e+000  1.6341470e+000
C020-005 -1.3995728e-001 -7.7547541e+000  1.6549851e+000
C020-006 -6.5784687e-001 -7.6573529e+000  1.6713351e+000
C020-007 -1.1550748e+000 -7.5931311e+000  1.6821797e+000
C020-008 -1.6221594e+000 -7.5344319e+000  1.6839774e+000
C020-009 -2.0611866e+000 -7.4892573e+000  1.6781545e+000
C021-001 -2.4172394e+000 -7.4276991e+000  1.7102989e+000
C021-002 -2.7874484e+000 -7.3358145e+000  1.7440313e+000
C021-003 -3.1771708e+000 -7.2875934e+000  1.7864531e+000
C021-004 -3.5815723e+000 -7.2162838e+000  1.8314018e+000
C021-005 -4.0043998e+000 -7.1801691e+000  1.8816649e+000
C021-006 -4.4446583e+000 -7.1459732e+000  1.9371243e+000
C021-007 -4.9006729e+000 -7.0896544e+000  1.9975060e+000
C021-008 -5.3720641e+000 -7.0191793e+000  2.0621171e+000
C021-009 -5.8509045e+000 -6.9058528e+000  2.1219363e+000
C022-001 -6.3840094e+000 -6.7713857e+000  2.2221289e+000
C022-002 -6.8507724e+000 -6.6268578e+000  2.2369158e+000
C022-003 -7.2471752e+000 -6.4791121e+000  2.1849306e+000
C022-004 -7.5824275e+000 -6.3700619e+000  2.0662904e+000
C022-005 -7.8428407e+000 -6.2720242e+000  1.8747796e+000
C022-006 -8.0427065e+000 -6.2319436e+000  1.5961233e+000
C022-007 -8.1895008e+000 -6.2666683e+000  1.2222251e+000
C022-008 -8.3024530e+000 -6.4003873e+000  7.6859909e-001
C022-009 -8.4635897e+000 -6.6968050e+000  3.8928640e-001
C023-001 -8.5455866e+000 -7.0099626e+000  1.2876159e-001
C023-002 -8.5296354e+000 -7.2933626e+000 -9.9025741e-002
C023-003 -8.4312325e+000 -7.5642271e+000 -2.6354802e-001
C023-004 -8.2374973e+000 -7.8163090e+000 -3.7075371e-001
C023-005 -8.0204124e+000 -8.1053514e+000 -3.6220562e-001
C023-006 -7.7083073e+000 -8.3760481e+000 -2.9758778e-001
C023-007 -7.3393011e+000 -8.6504335e+000 -1.5109058e-001
C023-008 -6.8105493e+000 -8.9110250e+000  3.4138337e-002
C024-001  1.9799419e+001 -1.1644436e+001  4.0184212e+000
C024-002  1.9575005e+001 -1.1379155e+001  3.9856861e+000
C024-003  1.9364407e+001 -1.1146481e+001  3.9622629e+000
C024-004  1.9217169e+001 -1.0896973e+001  3.9261901e+000
C024-005  1.9042824e+001 -1.0659092e+001  3.8668633e+000
C024-006  1.8798952e+001 -1.0462099e+001  3.7879343e+000
C024-007  1.8456734e+001 -1.0343184e+001  3.7199769e+000
C024-008  1.8002071e+001 -1.0356041e+001  3.7679787e+000
C024-009  1.7582348e+001 -1.0332841e+001  3.7472296e+000
C025-001  1.7565262e+001 -9.9714127e+000  3.9454355e+000
C025-002  1.7383114e+001 -1.0005432e+001  4.5071268e+000
C025-003  1.7118362e+001 -9.9932117e+000  4.8338227e+000
C025-004  1.6742966e+001 -9.9424591e+000  5.0265756e+000
C025-005  1.6288937e+001 -1.0061193e+001  5.0873976e+000
C025-006  1.5721617e+001 -1.0176149e+001  5.0078173e+000
C025-007  1.5004481e+001 -1.0134506e+001  4.8721132e+000
C025-008  1.4153065e+001 -9.9866838e+000  4.7198892e+000
C025-009  1.3201043e+001 -9.8642960e+000  4.5061250e+000
C026-001  1.2757901e+001 -9.7507648e+000  4.4407220e+000
C026-002  1.2297715e+001 -9.6391058e+000  4.3810935e+000
C026-003  1.1820499e+001 -9.5475388e+000  4.3131409e+000
C026-004  1.1327679e+001 -9.4286699e+000  4.2724948e+000
C026-005  1.0816396e+001 -9.3559074e+000  4.2031531e+000
C026-006  1.0289448e+001 -9.2704906e+000  4.1499639e+000
C026-007  9.7459164e+000 -9.1916733e+000  4.0981073e+000
C026-008  9.1867971e+000 -9.1053486e+000  4.0628996e+000
C026-009  8.6101847e+000 -9.0359259e+000  4.0207105e+000
C027-001  7.9043808e+000 -8.9796839e+000  3.9895597e+000
C027-002  7.2081437e+000 -8.9378662e+000  3.9397333e+000
C027-003  6.5254130e+000 -8.9160595e+000  3.8653123e+000
C027-004  5.8569951e+000 -8.9106369e+000  3.7700515e+000
C027-005  5.2117062e+000 -8.9417706e+000  3.6211245e+000
C027-006  4.5760155e+000 -8.9803896e+000  3.4481876e+000
C027-007  3.9391391e+000 -9.0088434e+000  3.2777977e+000
C027-008  3.3012328e+000 -9.0244961e+000  3.1326146e+000
C027-009  2.6815753e+000 -9.0244522e+000  3.1051981e+000
C028-001  2.1097510e+000 -8.9862366e+000  3.1073608e+000
C028-002  1.5589926e+000 -8.9607754e+000  3.0494087e+000
C028-003  1.0334647e+000 -8.9348345e+000  2.9993896e+000
C028-004  5.3174990e-001 -8.9078035e+000  2.9760585e+000
C028-005  5.4509215e-002 -8.8819332e+000  2.9494569e+000
C028-006 -3.9854130e-001 -8.8562574e+000  2.9243491e+000
C028-007 -8.3018553e-001 -8.8332386e+000  2.9487562e+000
C028-008 -1.2370640e+000 -8.8116322e+000  2.9665732e+000
C028-009 -1.6196158e+000 -8.7901611e+000  2.9787288e+000
C029-001 -2.0476730e+000 -8.6862993e+000  2.9961555e+000
C029-002 -2.4742434e+000 -8.5760460e+000  3.0326428e+000
C029-003 -2.8989387e+000 -8.4558506e+000  3.0701671e+000
C029-004 -3.3216684e+000 -8.3256083e+000  3.0987794e+000
C029-005 -3.7435074e+000 -8.1907244e+000  3.0970042e+000
C029-006 -4.1620698e+000 -8.0398397e+000  3.1219702e+000
C029-007 -4.5782046e+000 -7.8779511e+000  3.1390460e+000
C029-008 -4.9940844e+000 -7.7135148e+000  3.1331801e+000
C029-009 -5.4097757e+000 -7.5455880e+000  3.1157320e+000
C030-001 -5.7515316e+000 -7.4406009e+000  3.1058536e+000
C030-002 -6.1027064e+000 -7.3271179e+000  3.0837703e+000
C030-003 -6.4680595e+000 -7.2180147e+000  3.0265098e+000
C030-004 -6.8377700e+000 -7.0863996e+000  2.9717202e+000
C030-005 -7.2078400e+000 -6.9207191e+000  2.9381275e+000
C030-006 -7.5792675e+000 -6.7258983e+000  2.9181261e+000
C030-007 -7.9519219e+000 -6.5024629e+000  2.9110219e+000
C030-008 -8.3565502e+000 -6.1963263e+000  3.0571206e+000
S012 -1.0187291e+001 -6.2633996e+000  1.3047148e+000
S013 -1.0261691e+001 -6.8128915e+000  6.6733348e-001
S014 -1.0055295e+001 -7.5858755e+000  5.4770756e-001
S015 -9.6597834e+000 -8.5809555e+000  7.6002598e-001
S016 -9.5205698e+000 -8.0465336e+000  1.2511110e+000
S017 -9.8230410e+000 -7.1328769e+000  1.3304329e+000
S018 -9.6145134e+000 -6.4837446e+000  1.8723469e+000
S019 -8.9585323e+000 -6.3606558e+000  2.5502434e+000
S020 -8.2332554e+000 -6.7763228e+000  2.9797053e+000
S021 -9.0595598e+000 -7.0827212e+000  2.1253366e+000
S022 -8.8240767e+000 -7.8603649e+000  1.8971462e+000
S023 -8.9818277e+000 -8.7334156e+000  1.4743214e+000
S024 -7.8676701e+000 -8.5129948e+000  2.0330915e+000
S025 -8.1977768e+000 -7.5282173e+000  2.4990845e+000
S026 -7.4477739e+000 -7.6422753e+000  2.8733683e+000
S027 -7.2596931e+000 -8.1971931e+000  2.5241518e+000
S028 -6.3227501e+000 -8.3045101e+000  2.8652468e+000
S029 -7.4716625e+000 -7.1670761e+000  2.9351940e+000
S030 -6.5492668e+000 -7.5880022e+000  3.0761948e+000
S031 -5.4701123e+000 -8.0056677e+000  3.1911316e+000
S032 -5.6379466e+000 -8.7248192e+000  2.4170389e+000
S033 -6.4348025e+000 -8.8232718e+000  1.9170177e+000
S034 -7.1497898e+000 -8.7680988e+000  1.9194462e+000
S035 -8.0778675e+000 -8.9854765e+000  1.3737566e+000
S036 -8.8619967e+000 -9.1888542e+000  8.6592102e-001
S037 -9.4242630e+000 -8.6576271e+000 -2.8141022e-002
S038 -8.7939243e+000 -9.1748114e+000  2.7265930e-001
S039 -7.9031258e+000 -9.4523420e+000  6.8364412e-001
S040 -7.0835667e+000 -9.1380234e+000  1.2837598e+000
S041 -6.9744592e+000 -9.5620346e+000  5.3647321e-001
S042 -7.5192404e+000 -9.4319429e+000  4.0540695e-003
S043 -8.2596865e+000 -9.1707077e+000 -3.1394577e-001
S044 -6.9423523e+000 -9.1586304e+000 -2.3857117e-002
S045 -7.7138624e+000 -8.8496256e+000 -3.1047821e-001
S046 -8.4072819e+000 -8.2423029e+000 -6.3875198e-001
S047 -9.0635080e+000 -8.3554335e+000 -7.3338890e-001
S048 -8.8870087e+000 -7.4219680e+000 -5.7078171e-001
S049 -9.6253405e+000 -7.8030176e+000 -3.3470917e-001
S050 -9.5032806e+000 -6.9819250e+000 -3.2760096e-001
S051 -9.9073753e+000 -6.3684521e+000  2.5997877e-002
S052 -9.0351963e+000 -6.6433549e+000  1.9683838e-002
S053 -1.0059866e+001 -5.7944355e+000  6.7879844e-001
S054 -9.4887609e+000 -6.0499511e+000  5.4138160e-001
S055 -8.8036938e+000 -6.3351941e+000  5.6978321e-001
S056 -9.7187901e+000 -5.6935573e+000  1.3496871e+000
S057 -9.0514154e+000 -5.9471745e+000  1.1654425e+000
S058 -7.9401598e+000 -6.5496707e+000  8.0922270e-001
S059 -9.0885983e+000 -5.9533310e+000  1.9908786e+000
S060 -8.3503895e+000 -6.1370182e+000  1.6664324e+000
S061 -8.3910856e+000 -6.0598631e+000  2.5611992e+000
S062 -7.6952648e+000 -6.3807249e+000  2.5931959e+000
S063 -7.5407453e+000 -6.4232297e+000  1.6208353e+000
S064 -7.1700325e+000 -6.9784169e+000  7.9914856e-001
S065 -8.0927877e+000 -7.5859542e+000  2.4155807e-001
S066 -7.2798586e+000 -7.6448112e+000  6.8551826e-001
S067 -7.2748060e+000 -8.2813616e+000  3.0456352e-001
S068 -6.5611076e+000 -8.6460590e+000  4.0352726e-001
S069 -6.5531521e+000 -7.9424629e+000  7.1779728e-001
S070 -6.4312758e+000 -7.0999784e+000  1.0221100e+000
S071 -6.8906035e+000 -6.6387215e+000  1.8046000e+000
S072 -6.8890867e+000 -6.7030005e+000  2.4742112e+000
S073 -6.1828556e+000 -7.0248914e+000  2.7273211e+000
S074 -6.1675167e+000 -6.8578568e+000  1.7234163e+000
S075 -5.5779524e+000 -7.4062371e+000  1.0049143e+000
S076 -5.6561880e+000 -8.1725473e+000  7.3235035e-001
S077 -5.5701818e+000 -8.7875309e+000  5.3919601e-001
S078 -6.2480106e+000 -9.2902260e+000  9.1831088e-001
S079 -5.8437901e+000 -9.0894833e+000  1.6090946e+000
S080 -4.9440775e+000 -9.0863152e+000  2.1893411e+000
S081 -5.1632710e+000 -9.2791977e+000  1.1938367e+000
S082 -4.7387204e+000 -8.4563761e+000  3.0932484e+000
S083 -5.3898687e+000 -7.2230363e+000  2.7289429e+000
S084 -5.4165010e+000 -7.0253305e+000  1.7801294e+000
S085 -4.9734440e+000 -7.1597505e+000  1.4568634e+000
S086 -4.6468401e+000 -7.6927676e+000  9.9884701e-001
S087 -4.6975670e+000 -8.4826460e+000  8.6340904e-001
S088 -4.7676430e+000 -9.1650114e+000  5.4423237e-001
S089 -4.3159361e+000 -9.3255663e+000  1.1552616e+000
S090 -4.0839162e+000 -9.2166281e+000  1.8854678e+000
S091 -3.9682071e+000 -9.2290316e+000  2.6990495e+000
S092 -3.0029218e+000 -8.8818798e+000  3.0360432e+000
S093 -4.5366640e+000 -7.5979748e+000  2.9303322e+000
S094 -4.5196481e+000 -7.1447711e+000  2.2221785e+000
S095 -4.3767815e+000 -7.1490893e+000  1.5249397e+000
S096 -3.7855182e+000 -7.7580924e+000  1.1054893e+000
S097 -3.9165797e+000 -8.5765257e+000  9.5361805e-001
S098 -3.9434271e+000 -9.0242901e+000  6.9047546e-001
S099 -3.3682473e+000 -9.4577646e+000  1.1429482e+000
S100 -3.1806192e+000 -8.9288340e+000  9.7733116e-001
S101 -2.8938425e+000 -7.9909754e+000  1.1222372e+000
S102 -3.2616735e+000 -7.3877954e+000  1.4481505e+000
S103 -3.5970323e+000 -7.4153337e+000  2.3958941e+000
S104 -3.7300882e+000 -7.8137121e+000  2.8843851e+000
S105 -3.8625531e+000 -8.5756941e+000  3.0735846e+000
S106 -3.0950305e+000 -9.2888384e+000  2.1021862e+000
S107 -2.6227200e+000 -9.7322998e+000  1.2373157e+000
S108 -2.3251791e+000 -9.2516775e+000  9.8942757e-001
S109 -1.7516475e+000 -8.5064669e+000  1.0527840e+000
S110 -2.1232388e+000 -7.7977281e+000  1.2745261e+000
S111 -2.3383379e+000 -7.4803672e+000  2.0772419e+000
S112 -2.8190258e+000 -7.6218019e+000  2.4608765e+000
S113 -2.6768699e+000 -8.2026911e+000  2.8908367e+000
S114 -2.2316577e+000 -9.0960445e+000  2.8427706e+000
S115 -2.2845817e+000 -9.4907827e+000  1.9580812e+000
S116 -1.8056813e+000 -9.7508583e+000  1.3324432e+000
S117 -1.2398891e+000 -9.0577307e+000  1.2003670e+000
S118 -1.1241605e+000 -7.8853135e+000  1.3089857e+000
S119 -1.2712600e+000 -7.6999588e+000  2.1597824e+000
S120 -1.8228418e+000 -7.9357448e+000  2.5303597e+000
S121 -1.3781518e+000 -8.4838343e+000  2.8639483e+000
S122 -1.4087212e+000 -9.2002277e+000  2.6911964e+000
S123 -1.3303328e+000 -9.5968981e+000  2.1449990e+000
S124 -9.0801620e-001 -9.6300364e+000  1.4062786e+000
S125 -1.6370773e-001 -9.1693163e+000  1.3247538e+000
S126 -1.4979792e-001 -8.0146608e+000  1.3255501e+000
S127 -5.0488472e-001 -7.8037295e+000  2.0438294e+000
S128 -5.7062483e-001 -8.3382044e+000  2.6703515e+000
S129 -4.5247665e-001 -9.3784180e+000  2.5346212e+000
S130 -1.2054694e-001 -9.8509865e+000  1.9505601e+000
S131  4.6174407e-001 -9.5977774e+000  1.3458233e+000
S132  7.5083327e-001 -8.8780346e+000  1.3026533e+000
S133 -6.4328957e-001 -8.6750793e+000  1.1077557e+000
S134  6.9519186e-001 -8.0543528e+000  1.4334917e+000
S135  4.3949175e-001 -7.9901085e+000  1.9613996e+000
S136  3.3982992e-001 -8.3750515e+000  2.5967901e+000
S137  4.2729458e-001 -9.2541361e+000  2.7826462e+000
S138  3.7011182e-001 -9.7744322e+000  2.3679371e+000
S139  6.3656282e-001 -9.7959347e+000  1.8906882e+000
S140  1.2417858e+000 -9.4744978e+000  1.3222990e+000
S141  1.6221457e+000 -8.8687201e+000  1.3540621e+000
S142  1.4126375e+000 -8.2102327e+000  1.3653111e+000
S143  1.1436429e+000 -8.1986246e+000  2.1281872e+000
S144  1.1644521e+000 -8.5819778e+000  2.7779503e+000
S145  1.1337969e+000 -9.1852617e+000  2.9473400e+000
S146  1.2026930e+000 -9.6850624e+000  2.6621733e+000
S147  1.3109629e+000 -9.9211349e+000  2.1709106e+000
S148  1.6734018e+000 -9.7852163e+000  1.5639215e+000
S149  2.1818449e+000 -9.3109598e+000  1.4585013e+000
S151  1.9753180e+000 -8.2989960e+000  2.1027699e+000
S152  1.8690023e+000 -8.6470499e+000  2.8298502e+000
S153  1.9074624e+000 -9.3004293e+000  2.9999409e+000
S154  1.8611329e+000 -9.9533758e+000  2.7058678e+000
S155  2.0704095e+000 -1.0017790e+001  2.2520163e+000
S156  2.3555245e+000 -9.8416920e+000  1.6396456e+000
S157  2.9441442e+000 -9.4460840e+000  1.6080227e+000
S158  2.6393018e+000 -8.8682299e+000  1.3849144e+000
S159  3.1251881e+000 -8.3173971e+000  1.7166986e+000
S160  2.6785550e+000 -8.4210968e+000  2.2565126e+000
S161  2.6385982e+000 -8.6996613e+000  2.8808804e+000
S162  2.7699594e+000 -9.4325161e+000  3.0509300e+000
S163  2.7727070e+000 -1.0068076e+001  2.8534174e+000
S164  3.0242090e+000 -1.0058926e+001  2.3289065e+000
S165  3.9220676e+000 -9.5039568e+000  1.7684422e+000
S166  4.2415996e+000 -9.0636358e+000  1.5527878e+000
S167  3.4408193e+000 -9.0476179e+000  1.4993467e+000
S168  3.7940412e+000 -8.3704042e+000  1.8001378e+000
S169  3.3937659e+000 -8.4626007e+000  2.2027011e+000
S170  3.3185148e+000 -8.7152958e+000  2.8864136e+000
S171  3.5130322e+000 -9.4875526e+000  3.1553783e+000
S172  3.5216751e+000 -1.0121413e+001  2.9793034e+000
S173  3.6843586e+000 -1.0440576e+001  2.6143022e+000
S174  3.7330060e+000 -9.8999386e+000  2.0810883e+000
S175  4.5535312e+000 -9.6141138e+000  1.8347492e+000
S176  4.8726950e+000 -9.0587091e+000  1.5483370e+000
S177  4.7104406e+000 -8.4650354e+000  1.9038842e+000
S178  4.2234755e+000 -8.5681372e+000  2.2216346e+000
S179  3.9991908e+000 -8.7268782e+000  2.8817427e+000
S180  4.0898776e+000 -9.3558273e+000  3.3337908e+000
S181  4.0256262e+000 -9.9682302e+000  3.0829201e+000
S182  4.2708068e+000 -1.0250974e+001  2.5359902e+000
S183  5.0172787e+000 -1.0134996e+001  2.4698524e+000
S184  5.2605524e+000 -9.6182747e+000  1.9331169e+000
S185  5.4976273e+000 -8.9864540e+000  1.5433445e+000
S186  5.5880041e+000 -8.4819736e+000  1.8775554e+000
S187  4.9417839e+000 -8.6873074e+000  2.3928258e+000
S188  4.7563272e+000 -8.8144493e+000  3.0832939e+000
S189  4.8277030e+000 -9.4808626e+000  3.4278293e+000
S190  4.6140471e+000 -1.0301727e+001  3.1316237e+000
S191  5.4814463e+000 -1.0514636e+001  2.7498827e+000
S192  5.7812829e+000 -9.8950491e+000  2.2425461e+000
S193  6.0178137e+000 -9.3827915e+000  1.8110347e+000
S194  6.2064872e+000 -8.5213118e+000  1.8782396e+000
S195  5.7573290e+000 -8.7393780e+000  2.4234879e+000
S196  5.3637977e+000 -8.8533726e+000  3.0058203e+000
S197  5.8778343e+000 -8.7931700e+000  3.5155354e+000
S198  5.4939647e+000 -9.3072004e+000  3.6881075e+000
S199  5.2993064e+000 -9.8232975e+000  3.3212910e+000
S200  5.3641710e+000 -1.0397853e+001  3.2065620e+000
S201  6.1501064e+000 -1.0310629e+001  2.6678753e+000
S202  6.5100594e+000 -9.7448130e+000  2.2192469e+000
S203  6.8320193e+000 -9.1801071e+000  1.7588291e+000
S204  6.9190845e+000 -8.5775137e+000  2.0312984e+000
S205  6.3497939e+000 -8.8625450e+000  2.7164555e+000
S206  6.6457705e+000 -8.8007107e+000  3.3967969e+000
S207  6.0994029e+000 -9.4550648e+000  3.7210150e+000
S208  6.0208526e+000 -9.9657221e+000  3.3702593e+000
S209  6.2128115e+000 -1.0546641e+001  3.2866879e+000
S210  6.8749466e+000 -1.0377207e+001  2.7299309e+000
S211  7.2812467e+000 -9.8659439e+000  2.3037443e+000
S212  7.7881856e+000 -9.3203917e+000  1.8297482e+000
S213  7.5457182e+000 -8.7255707e+000  2.3244910e+000
S214  7.1104426e+000 -8.9082289e+000  2.8916173e+000
S215  7.4009142e+000 -8.8308792e+000  3.4285860e+000
S216  7.8862381e+000 -9.0010309e+000  2.9598916e+000
S217  8.0880175e+000 -8.8384104e+000  3.7283559e+000
S218  8.3648195e+000 -8.7395306e+000  2.2472444e+000
S219  6.6879549e+000 -9.3181210e+000  3.8989086e+000
S220  6.8289108e+000 -1.0005115e+001  3.4492083e+000
S221  6.7873182e+000 -1.0603168e+001  3.3170443e+000
S222  7.2097635e+000 -9.4341602e+000  3.9076476e+000
S223  7.3585157e+000 -9.9245968e+000  3.5528007e+000
S224  7.4756317e+000 -1.0641759e+001  3.3566217e+000
S225  7.5346022e+000 -1.0653865e+001  2.8614070e+000
S226  7.9919744e+000 -1.0269567e+001  2.5366325e+000
S227  8.4441986e+000 -9.8021889e+000  2.2637625e+000
S228  8.6600895e+000 -9.2137222e+000  1.8321009e+000
S229  9.0264702e+000 -8.8361559e+000  2.3198547e+000
S230  8.5645390e+000 -9.0864124e+000  3.0144773e+000
S231  8.9288359e+000 -8.9599972e+000  3.6247101e+000
S232  9.2406998e+000 -9.2006254e+000  2.9180379e+000
S233  9.6216183e+000 -9.1718979e+000  3.5226533e+000
S234  7.7906990e+000 -9.3255262e+000  4.0518646e+000
S235  8.0415792e+000 -9.9530821e+000  3.6252394e+000
S236  8.1993742e+000 -1.0557324e+001  3.4257641e+000
S237  8.4018726e+000 -1.1069156e+001  3.3648596e+000
S238  8.6763525e+000 -9.4300261e+000  4.0772009e+000
S239  8.7505579e+000 -9.9545679e+000  3.7341833e+000
S240  9.0419722e+000 -1.0562875e+001  3.4889965e+000
S241  9.3355389e+000 -1.1089378e+001  3.4081821e+000
S242  9.4860210e+000 -9.5249977e+000  4.1195002e+000
S243  9.6070671e+000 -1.0112071e+001  3.7644186e+000
S244  9.8625231e+000 -1.0684945e+001  3.5314627e+000
S245  1.0066394e+001 -1.1300802e+001  3.3952932e+000
S246  8.2849092e+000 -1.0909574e+001  2.9713292e+000
S247  8.7544651e+000 -1.0415011e+001  2.6632972e+000
S248  9.2210970e+000 -9.8537769e+000  2.2799678e+000
S249  9.3543911e+000 -9.3254547e+000  1.8676572e+000
S250  9.1259871e+000 -1.1015014e+001  3.0051818e+000
S251  9.5781469e+000 -1.0421489e+001  2.6561151e+000
S252  9.9884224e+000 -9.8392057e+000  2.2467332e+000
S253  1.0147746e+001 -9.3607807e+000  1.8750310e+000
S254  9.6507921e+000 -8.8419561e+000  2.2484789e+000
S255  9.9972496e+000 -9.2898903e+000  2.8516312e+000
S256  1.0273970e+001 -9.3336821e+000  3.5541155e+000
S257  1.0385974e+001 -8.9986544e+000  2.3359270e+000
S258  1.0670952e+001 -9.4241877e+000  2.9014645e+000
S259  1.0945883e+001 -9.4025183e+000  3.7111702e+000
S260  1.0119316e+001 -9.6187525e+000  4.1924772e+000
S261  1.0397446e+001 -1.0200892e+001  3.8455591e+000
S262  1.0647313e+001 -1.0894928e+001  3.5906677e+000
S263  1.0988096e+001 -1.1410927e+001  3.4372396e+000
S264  1.0791956e+001 -9.6954422e+000  4.2802124e+000
S265  1.1091114e+001 -1.0273614e+001  3.9572239e+000
S266  1.1380770e+001 -1.0907448e+001  3.6640291e+000
S267  1.1787500e+001 -1.1464854e+001  3.4586363e+000
S268  9.7756834e+000 -1.1253020e+001  3.0451999e+000
S269  1.0270848e+001 -1.0578598e+001  2.7172074e+000
S270  1.0744944e+001 -1.0009072e+001  2.3671103e+000
S271  1.0871180e+001 -9.5171423e+000  1.9459152e+000
S272  1.0557817e+001 -1.1367148e+001  2.9852495e+000
S273  1.1059708e+001 -1.0709565e+001  2.7247591e+000
S274  1.1416123e+001 -1.0106515e+001  2.3889074e+000
S275  1.1644825e+001 -9.6157722e+000  1.9177847e+000
S276  1.1047252e+001 -9.0154543e+000  2.2120821e+000
S277  1.1718297e+001 -9.1148014e+000  2.2275815e+000
S278  1.1302894e+001 -9.5621510e+000  3.0079660e+000
S279  1.1983973e+001 -9.6611137e+000  2.9768782e+000
S280  1.1548177e+001 -9.5900545e+000  3.7152076e+000
S281  1.2182125e+001 -9.7262850e+000  3.8687901e+000
S282  1.1625182e+001 -9.7871428e+000  4.3994751e+000
S283  1.1886432e+001 -1.0437343e+001  4.0806961e+000
S284  1.2331226e+001 -1.1262753e+001  3.6132069e+000
S285  1.1877945e+001 -1.1851567e+001  3.0876794e+000
S286  1.2609535e+001 -1.1917783e+001  3.0930619e+000
S287  1.1419271e+001 -1.1525465e+001  2.8973064e+000
S288  1.1905457e+001 -1.0836204e+001  2.6916685e+000
S289  1.2285320e+001 -1.0267291e+001  2.3730564e+000
S290  1.2453523e+001 -9.7279377e+000  1.8613262e+000
S291  1.2467557e+001 -9.1485806e+000  2.2133150e+000
S292  1.2687654e+001 -9.5967665e+000  2.6577330e+000
S293  1.2824837e+001 -9.8239727e+000  3.1914244e+000
S294  1.2820397e+001 -9.8375444e+000  4.0192895e+000
S295  1.2413080e+001 -9.9047108e+000  4.5027342e+000
S296  1.2662947e+001 -1.0593102e+001  4.2629938e+000
S297  1.2900566e+001 -1.1207703e+001  3.9466591e+000
S298  1.3196749e+001 -1.1805062e+001  3.4046245e+000
S299  1.3366440e+001 -1.2049839e+001  3.0227847e+000
S300  1.2266464e+001 -1.1628196e+001  2.7326136e+000
S301  1.2721539e+001 -1.1022523e+001  2.6678438e+000
S302  1.3059708e+001 -1.0300860e+001  2.2030201e+000
S303  1.3304880e+001 -9.8130541e+000  1.7939596e+000
S304  1.3070838e+001 -1.1732536e+001  2.6131201e+000
S305  1.3570362e+001 -1.1082401e+001  2.5406847e+000
S306  1.3804485e+001 -1.0413401e+001  2.1478271e+000
S307  1.3968878e+001 -9.8999548e+000  1.8594313e+000
S308  1.3343809e+001 -9.2079620e+000  2.3243265e+000
S309  1.3442141e+001 -9.8191805e+000  3.0577047e+000
S310  1.3405125e+001 -9.9901104e+000  3.6286573e+000
S311  1.3557863e+001 -9.8885708e+000  4.2709002e+000
S312  1.4109772e+001 -9.2862587e+000  2.3348732e+000
S313  1.4205194e+001 -9.8438778e+000  2.9671423e+000
S314  1.4190022e+001 -9.9978361e+000  3.7349601e+000
S315  1.4300686e+001 -9.9689770e+000  4.3849444e+000
S316  1.3127171e+001 -1.0200074e+001  4.5850277e+000
S317  1.3301800e+001 -1.0698591e+001  4.4761753e+000
S318  1.3490003e+001 -1.1148370e+001  4.3483362e+000
S319  1.3815748e+001 -1.0189183e+001  4.7339706e+000
S320  1.3924396e+001 -1.0795173e+001  4.6947412e+000
S321  1.4102480e+001 -1.1458760e+001  4.5799694e+000
S322  1.3720311e+001 -1.1759055e+001  3.7934167e+000
S323  1.3909850e+001 -1.2003890e+001  3.3667452e+000
S324  1.4246274e+001 -1.2178144e+001  2.8978343e+000
S325  1.4284859e+001 -1.1901630e+001  4.0208998e+000
S326  1.4572637e+001 -1.2074242e+001  3.4750514e+000
S327  1.4744532e+001 -1.2224422e+001  2.7227602e+000
S328  1.3829778e+001 -1.1886577e+001  2.4310560e+000
S329  1.4392197e+001 -1.1144403e+001  2.3509836e+000
S330  1.4549043e+001 -1.0559122e+001  2.0970564e+000
S331  1.4816860e+001 -9.8285131e+000  1.8458977e+000
S332  1.4861083e+001 -1.1551985e+001  2.0489359e+000
S333  1.5095121e+001 -1.0918703e+001  1.9874783e+000
S334  1.5351389e+001 -1.0329320e+001  1.8621187e+000
S335  1.5588383e+001 -9.8131256e+000  1.8882532e+000
S336  1.4857451e+001 -9.4815636e+000  2.3306608e+000
S337  1.5492996e+001 -9.5996761e+000  2.3509207e+000
S338  1.4867691e+001 -9.8649111e+000  2.8406286e+000
S339  1.5454937e+001 -9.9228268e+000  2.7981005e+000
S340  1.4920605e+001 -9.9976234e+000  3.6091957e+000
S341  1.5538527e+001 -1.0041989e+001  3.4387999e+000
S342  1.4972111e+001 -1.0039422e+001  4.4997778e+000
S343  1.5672513e+001 -1.0056897e+001  4.3477192e+000
S344  1.4482990e+001 -1.0312473e+001  4.9084263e+000
S345  1.4677753e+001 -1.1019578e+001  4.8678217e+000
S346  1.4741518e+001 -1.1589446e+001  4.7812719e+000
S347  1.5162891e+001 -1.0504431e+001  5.0126410e+000
S348  1.5267591e+001 -1.1049306e+001  5.1271582e+000
S349  1.5408747e+001 -1.1667828e+001  4.9855909e+000
S350  1.4929529e+001 -1.1993213e+001  4.2422781e+000
S351  1.5240507e+001 -1.2151685e+001  3.6267636e+000
S352  1.5352158e+001 -1.2257527e+001  2.9046743e+000
S353  1.5576117e+001 -1.2291257e+001  2.0469489e+000
S354  1.5486746e+001 -1.1647251e+001  1.5421200e+000
S355  1.5755396e+001 -1.0892857e+001  1.6212578e+000
S356  1.6072220e+001 -1.0202294e+001  1.8099861e+000
S357  1.6165842e+001 -9.9287920e+000  2.5022407e+000
S358  1.6266886e+001 -1.0103908e+001  3.2766166e+000
S359  1.6279549e+001 -1.0002527e+001  3.9958735e+000
S360  1.6386229e+001 -1.0025764e+001  4.7447653e+000
S361  1.5862032e+001 -1.0440560e+001  5.2188635e+000
S362  1.6003853e+001 -1.1086912e+001  5.4287825e+000
S363  1.6081192e+001 -1.1672472e+001  5.2434778e+000
S364  1.5716887e+001 -1.2133327e+001  4.5648861e+000
S365  1.5919503e+001 -1.2276720e+001  3.8471351e+000
S366  1.6081253e+001 -1.2361762e+001  3.2123032e+000
S367  1.6096870e+001 -1.2400550e+001  2.4675889e+000
S368  1.6120220e+001 -1.2426559e+001  1.4747119e+000
S369  1.6036352e+001 -1.1755696e+001  1.0673208e+000
S370  1.6265034e+001 -1.1217584e+001  1.3180237e+000
S371  1.6600479e+001 -1.0744257e+001  1.4561729e+000
S372  1.6765066e+001 -1.0138079e+001  1.6517649e+000
S373  1.6807402e+001 -9.7347698e+000  2.3796093e+000
S374  1.6872223e+001 -1.0365407e+001  2.9923162e+000
S375  1.6974262e+001 -1.0233718e+001  3.6667552e+000
S376  1.7018963e+001 -1.0024769e+001  4.2661705e+000
S377  1.6614716e+001 -1.0184971e+001  5.3128510e+000
S378  1.6745537e+001 -1.0972103e+001  5.4397268e+000
S379  1.6820932e+001 -1.1624307e+001  5.3692360e+000
S380  1.6314293e+001 -1.2168117e+001  4.8646731e+000
S381  1.6593456e+001 -1.2449199e+001  4.1660118e+000
S382  1.6716782e+001 -1.2534987e+001  3.2941704e+000
S383  1.6764355e+001 -1.2598519e+001  2.4482820e+000
S384  1.6737692e+001 -1.2611041e+001  1.7544458e+000
S385  1.6897995e+001 -1.2640553e+001  1.2010279e+000
S386  1.6563223e+001 -1.2175804e+001  7.1990871e-001
S387  1.6851273e+001 -1.1654552e+001  7.6916313e-001
S388  1.7184456e+001 -1.1140010e+001  1.2238464e+000
S389  1.7348106e+001 -1.0506847e+001  1.5127697e+000
S390  1.7688606e+001 -1.0061710e+001  2.1686249e+000
S391  1.7564823e+001 -1.0505520e+001  2.8519616e+000
S392  1.7754616e+001 -1.0589781e+001  3.4033036e+000
S393  1.7811993e+001 -9.9083853e+000  4.3408413e+000
S394  1.7451260e+001 -1.0025128e+001  5.0761437e+000
S395  1.7467728e+001 -1.0507800e+001  5.3793468e+000
S396  1.7523958e+001 -1.1210546e+001  5.4713936e+000
S397  1.7458368e+001 -1.1928235e+001  5.3329086e+000
S398  1.7071798e+001 -1.2441603e+001  4.6895809e+000
S399  1.7255596e+001 -1.2663770e+001  3.9808097e+000
S400  1.7324638e+001 -1.2736902e+001  3.1423345e+000
S401  1.7327734e+001 -1.2782791e+001  2.5148764e+000
S402  1.7418367e+001 -1.2827923e+001  1.7528902e+000
S403  1.7761734e+001 -1.2723236e+001  4.4630194e+000
S404  1.8219532e+001 -1.2895059e+001  4.4274712e+000
S405  1.7764147e+001 -1.2830921e+001  3.8283248e+000
S406  1.7834389e+001 -1.2815654e+001  1.3032274e+000
S407  1.7298615e+001 -1.2153749e+001  5.9691429e-001
S408  1.7614849e+001 -1.1536947e+001  8.1207466e-001
S409  1.7769554e+001 -1.0950615e+001  1.0770454e+000
S410  1.8004751e+001 -1.2244616e+001  7.4758530e-001
S411  1.8177549e+001 -1.1792121e+001  7.4110413e-001
S412  1.8357206e+001 -1.1310867e+001  9.3060970e-001
S413  1.8183640e+001 -1.0504408e+001  1.6263340e+000
S414  1.8202793e+001 -1.0378426e+001  2.3553300e+000
S415  1.8277573e+001 -1.0671629e+001  2.8759713e+000
S416  1.8524405e+001 -1.0655454e+001  3.4339881e+000
S417  1.8867136e+001 -1.0322077e+001  4.2766223e+000
S418  1.8262041e+001 -1.0166349e+001  4.7685471e+000
S419  1.8802849e+001 -1.0578607e+001  4.8309994e+000
S420  1.8085110e+001 -1.0461909e+001  5.2680540e+000
S421  1.8664207e+001 -1.0988159e+001  5.3579035e+000
S422  1.8176035e+001 -1.1147761e+001  5.5121155e+000
S423  1.8753428e+001 -1.1616366e+001  5.3781548e+000
S424  1.8073284e+001 -1.1834582e+001  5.4551477e+000
S425  1.8705944e+001 -1.2169928e+001  5.3333893e+000
S426  1.8334072e+001 -1.2437268e+001  5.0158768e+000
S427  1.9253241e+001 -1.2723230e+001  5.0309200e+000
S428  1.8631748e+001 -1.2426196e+001  9.8347569e-001
S429  1.8798420e+001 -1.1721384e+001  9.2508698e-001
S430  1.9271173e+001 -1.2077980e+001  1.2389231e+000
S431  1.9741238e+001 -1.2009964e+001  1.6260414e+000
S432  2.0001053e+001 -1.1911133e+001  2.1280222e+000
S433  1.8590221e+001 -1.0936109e+001  1.3387880e+000
S434  1.8677931e+001 -1.0722322e+001  2.0029497e+000
S435  1.8924656e+001 -1.0641018e+001  2.7750955e+000
S436  1.8981190e+001 -1.0746337e+001  3.5122528e+000
S437  1.9178646e+001 -1.1215830e+001  1.4758759e+000
S438  1.9265156e+001 -1.1086718e+001  2.1892972e+000
S439  1.9454609e+001 -1.0974802e+001  3.0579238e+000
S440  1.9793314e+001 -1.1431316e+001  2.1152520e+000
S441  1.9970230e+001 -1.1429722e+001  2.8839769e+000
S442  1.9725872e+001 -1.1418591e+001  3.5698674e+000
S443  1.9159044e+001 -1.1019365e+001  4.3092408e+000
S444  1.9136768e+001 -1.1425011e+001  4.9419894e+000
S445  1.9526588e+001 -1.1525374e+001  4.3831196e+000
S446  1.9725559e+001 -1.2239853e+001  4.5195217e+000
S447  1.9261303e+001 -1.2116640e+001  5.0271130e+000
S448  1.9909729e+001 -1.2561129e+001  4.1582580e+000
S449  1.9943245e+001 -1.1920856e+001  2.9946680e+000
S450  1.9830238e+001 -1.2099848e+001  3.5766056e+000
S451  1.8537313e+001 -1.2822786e+001  1.5569270e+000
S452  1.8298830e+001 -1.2821813e+001  2.2998838e+000
S453  1.8254023e+001 -1.2855744e+001  2.9234619e+000
S454  1.8477577e+001 -1.2920346e+001  3.6559153e+000
S455  1.8927994e+001 -1.3013592e+001  4.2655406e+000
S456  1.9341270e+001 -1.3075999e+001  4.5811405e+000
S457  1.9606960e+001 -1.2840328e+001  3.8720858e+000
S458  1.9168053e+001 -1.2873321e+001  3.6532984e+000
S459  1.9340242e+001 -1.2691712e+001  3.1484773e+000
S460  1.8747641e+001 -1.2790163e+001  2.8425765e+000
S461  1.8876774e+001 -1.2643322e+001  2.0266635e+000
S462  1.9245129e+001 -1.2465315e+001  1.6674964e+000
S463  1.9605160e+001 -1.2376130e+001  2.1135964e+000
S464  1.9233007e+001 -1.2525576e+001  2.4700260e+000
S465  1.9641241e+001 -1.2318568e+001  2.7382166e+000
S466  2.0389428e+000 -8.3743334e+000  1.3135424e+000
