# Supplementary material for: Interspecific variation in the limb long bones among modern rhinoceroses—extent and drivers
Source: PeerJ. 2019 Sep 26;7:e7647. doi: 10.7717/peerj.7647 (PMC6766374; doi:10.7717/peerj.7647)
Supplement: Supplemental Information 9 [file peerj-07-7647-s009.zip › Fibula/Ceratotherium_simum_cottoni_C110_Fibula.pts]

Version 1.0
281
S000  1.5235460e+001  1.4284858e+001  8.6825714e+000
S001  1.3598801e+001  1.2189984e+001  7.1258831e+000
S002  1.2897112e+001  1.5663491e+001  5.9169688e+000
S003 -8.3226557e+000  1.3885144e+001  5.6735387e+000
S004 -1.6754780e+001  1.2520940e+001  8.1672955e+000
S005 -1.8002968e+001  1.3711669e+001  7.7101765e+000
S006 -1.8436781e+001  1.4603467e+001  5.4848919e+000
S007 -1.7296158e+001  1.4718496e+001  4.3759217e+000
S008 -1.8204990e+001  1.4147920e+001  7.8114691e+000
S009 -1.8263458e+001  1.5063011e+001  5.6702595e+000
S010 -1.6230841e+001  1.6727654e+001  6.1820397e+000
S011  1.2474369e+001  1.1596431e+001  7.8925381e+000
C000-001  1.3849349e+001  1.2188436e+001  7.1361070e+000
C000-002  1.4094092e+001  1.2209166e+001  7.2053657e+000
C000-003  1.4276993e+001  1.2257654e+001  7.3216715e+000
C000-004  1.4422186e+001  1.2317645e+001  7.4389358e+000
C000-005  1.4474476e+001  1.2403375e+001  7.5738478e+000
C000-006  1.4529717e+001  1.2493944e+001  7.7072949e+000
C000-007  1.4631538e+001  1.2582705e+001  7.8462682e+000
C000-008  1.4696821e+001  1.2687399e+001  8.0027294e+000
C000-009  1.4772184e+001  1.2795214e+001  8.1664104e+000
C001-001  1.4808044e+001  1.2842672e+001  8.3374605e+000
C001-002  1.4851293e+001  1.2920566e+001  8.4744940e+000
C001-003  1.4934906e+001  1.3012115e+001  8.5863380e+000
C001-004  1.5015255e+001  1.3135194e+001  8.6733646e+000
C001-005  1.5053168e+001  1.3304108e+001  8.7300329e+000
C001-006  1.5076374e+001  1.3504099e+001  8.7611971e+000
C001-007  1.5079074e+001  1.3728616e+001  8.7732782e+000
C001-008  1.5159421e+001  1.3981291e+001  8.7495480e+000
C002-001  1.5128422e+001  1.4537467e+001  8.5651608e+000
C002-002  1.4990724e+001  1.4775019e+001  8.4391308e+000
C002-003  1.4947745e+001  1.5001980e+001  8.2758951e+000
C002-004  1.4923218e+001  1.5195002e+001  8.1074486e+000
C002-005  1.4875378e+001  1.5356786e+001  7.9400907e+000
C002-006  1.4762469e+001  1.5491618e+001  7.7809935e+000
C002-007  1.4655720e+001  1.5599252e+001  7.6143012e+000
C002-008  1.4557318e+001  1.5682499e+001  7.4363055e+000
C002-009  1.4433598e+001  1.5738485e+001  7.2584572e+000
C003-001  1.4366057e+001  1.5749923e+001  7.1069560e+000
C003-002  1.4240348e+001  1.5746446e+001  6.9730368e+000
C003-003  1.4087589e+001  1.5731539e+001  6.8437796e+000
C003-004  1.3926918e+001  1.5719780e+001  6.7036552e+000
C003-005  1.3748431e+001  1.5704212e+001  6.5623202e+000
C003-006  1.3579064e+001  1.5715489e+001  6.3731899e+000
C003-007  1.3384096e+001  1.5713654e+001  6.1813908e+000
C003-008  1.3160185e+001  1.5693653e+001  6.0056334e+000
C004-001 -1.6596287e+001  1.2637964e+001  8.4228725e+000
C004-002 -1.6404715e+001  1.2635387e+001  8.6423092e+000
C004-003 -1.6184965e+001  1.2644621e+001  8.8059835e+000
C004-004 -1.5944399e+001  1.2675466e+001  8.9022799e+000
C004-005 -1.5688890e+001  1.2734775e+001  8.9210510e+000
C004-006 -1.5395498e+001  1.2728314e+001  8.9058027e+000
C004-007 -1.5045752e+001  1.2592377e+001  8.8949623e+000
C004-008 -1.4712036e+001  1.2604445e+001  8.7438698e+000
C004-009 -1.4346889e+001  1.2587016e+001  8.5448074e+000
C005-001 -1.4030083e+001  1.2610162e+001  8.2848234e+000
C005-002 -1.3712604e+001  1.2716451e+001  7.9701381e+000
C005-003 -1.3427381e+001  1.2936318e+001  7.6649299e+000
C005-004 -1.3149804e+001  1.3197224e+001  7.4083362e+000
C005-005 -1.2837440e+001  1.3407900e+001  7.1812263e+000
C005-006 -1.2490166e+001  1.3579703e+001  6.9693961e+000
C005-007 -1.2104853e+001  1.3686830e+001  6.7504497e+000
C005-008 -1.1697763e+001  1.3706085e+001  6.5050797e+000
C005-009 -1.1288677e+001  1.3752773e+001  6.2888350e+000
C006-001 -1.0904645e+001  1.3754701e+001  6.2264676e+000
C006-002 -1.0533840e+001  1.3756147e+001  6.1637383e+000
C006-003 -1.0176039e+001  1.3767072e+001  6.1005650e+000
C006-004 -9.8319864e+000  1.3814754e+001  6.0372262e+000
C006-005 -9.5027065e+000  1.3828443e+001  5.9692144e+000
C006-006 -9.1873245e+000  1.3849306e+001  5.9009027e+000
C006-007 -8.8854942e+000  1.3863579e+001  5.8302584e+000
C006-008 -8.5966177e+000  1.3859495e+001  5.7466168e+000
C007-001 -8.6318617e+000  1.3998142e+001  5.6308789e+000
C007-002 -8.9402132e+000  1.4124599e+001  5.6083379e+000
C007-003 -9.2477016e+000  1.4253042e+001  5.6084085e+000
C007-004 -9.5528231e+000  1.4368268e+001  5.5694590e+000
C007-005 -9.8569603e+000  1.4486854e+001  5.5456634e+000
C007-006 -1.0160393e+001  1.4607291e+001  5.5368876e+000
C007-007 -1.0462878e+001  1.4729170e+001  5.5294952e+000
C007-008 -1.0763169e+001  1.4848874e+001  5.5042706e+000
C007-009 -1.1058964e+001  1.4953703e+001  5.4483728e+000
C008-001 -1.1563929e+001  1.5069922e+001  5.3790846e+000
C008-002 -1.2066025e+001  1.5167507e+001  5.3277831e+000
C008-003 -1.2543851e+001  1.5225863e+001  5.2304311e+000
C008-004 -1.2993901e+001  1.5249571e+001  5.0936174e+000
C008-005 -1.3432058e+001  1.5250002e+001  4.9589758e+000
C008-006 -1.3866624e+001  1.5229660e+001  4.8409505e+000
C008-007 -1.4295538e+001  1.5176594e+001  4.7192221e+000
C008-008 -1.4727271e+001  1.5112250e+001  4.6339936e+000
C008-009 -1.5137451e+001  1.5113359e+001  4.6537561e+000
C009-001 -1.5264437e+001  1.4884645e+001  4.8087778e+000
C009-002 -1.5432693e+001  1.4740397e+001  5.0800757e+000
C009-003 -1.5631911e+001  1.4585748e+001  5.2034097e+000
C009-004 -1.5822263e+001  1.4510393e+001  5.1191201e+000
C009-005 -1.6048153e+001  1.4483091e+001  5.0304308e+000
C009-006 -1.6309938e+001  1.4490103e+001  4.9108953e+000
C009-007 -1.6607981e+001  1.4526806e+001  4.7579474e+000
C009-008 -1.6937111e+001  1.4598689e+001  4.5421190e+000
C010-001 -1.6933220e+001  1.2596843e+001  8.1997318e+000
C010-002 -1.7112318e+001  1.2704301e+001  8.2184267e+000
C010-003 -1.7266575e+001  1.2843253e+001  8.2012243e+000
C010-004 -1.7397367e+001  1.2988703e+001  8.1538448e+000
C010-005 -1.7524372e+001  1.3129121e+001  8.0937920e+000
C010-006 -1.7648985e+001  1.3270180e+001  8.0210743e+000
C010-007 -1.7756687e+001  1.3422254e+001  7.9280601e+000
C010-008 -1.7866501e+001  1.3577164e+001  7.8255415e+000
C011-001 -1.7991896e+001  1.3773944e+001  7.5771861e+000
C011-002 -1.7995785e+001  1.3824411e+001  7.4436111e+000
C011-003 -1.7989199e+001  1.3881500e+001  7.3128438e+000
C011-004 -1.8024157e+001  1.3915462e+001  7.1718473e+000
C011-005 -1.8017122e+001  1.3972410e+001  7.0420856e+000
C011-006 -1.8040928e+001  1.4013488e+001  6.9053831e+000
C011-007 -1.8051363e+001  1.4061218e+001  6.7717161e+000
C011-008 -1.8075203e+001  1.4102047e+001  6.6368971e+000
C011-009 -1.8099335e+001  1.4142407e+001  6.5030389e+000
C012-001 -1.8133837e+001  1.4167351e+001  6.4077277e+000
C012-002 -1.8154388e+001  1.4211330e+001  6.3061562e+000
C012-003 -1.8176470e+001  1.4262701e+001  6.2011685e+000
C012-004 -1.8226774e+001  1.4294520e+001  6.0938993e+000
C012-005 -1.8268307e+001  1.4341506e+001  5.9811511e+000
C012-006 -1.8319513e+001  1.4389812e+001  5.8636794e+000
C012-007 -1.8373623e+001  1.4448309e+001  5.7412710e+000
C012-008 -1.8407785e+001  1.4524368e+001  5.6150203e+000
C013-001 -1.8448940e+001  1.4606092e+001  5.2919741e+000
C013-002 -1.8377895e+001  1.4615803e+001  5.1264505e+000
C013-003 -1.8307920e+001  1.4624486e+001  4.9705977e+000
C013-004 -1.8210815e+001  1.4634624e+001  4.8297443e+000
C013-005 -1.8091333e+001  1.4643899e+001  4.6981568e+000
C013-006 -1.7938942e+001  1.4656321e+001  4.5835481e+000
C013-007 -1.7753458e+001  1.4673218e+001  4.4899912e+000
C013-008 -1.7536570e+001  1.4695593e+001  4.4248905e+000
C014-001 -1.7200798e+001  1.4573145e+001  4.4237347e+000
C014-002 -1.7093784e+001  1.4428666e+001  4.5301180e+000
C014-003 -1.6976006e+001  1.4287335e+001  4.6643877e+000
C014-004 -1.6846895e+001  1.4172762e+001  4.8316970e+000
C014-005 -1.6707405e+001  1.4093707e+001  5.0286903e+000
C014-006 -1.6559465e+001  1.3994750e+001  5.2390385e+000
C014-007 -1.6402067e+001  1.3843212e+001  5.4566941e+000
C014-008 -1.6233295e+001  1.3667250e+001  5.6866198e+000
C014-009 -1.6053844e+001  1.3509601e+001  5.9440036e+000
C015-001 -1.5919134e+001  1.3301627e+001  6.3161778e+000
C015-002 -1.5838172e+001  1.3114979e+001  6.6532507e+000
C015-003 -1.5808111e+001  1.2946593e+001  6.9560657e+000
C015-004 -1.5826181e+001  1.2790239e+001  7.2252798e+000
C015-005 -1.5906341e+001  1.2687352e+001  7.4746170e+000
C015-006 -1.6026089e+001  1.2560200e+001  7.6854420e+000
C015-007 -1.6211515e+001  1.2490098e+001  7.8759432e+000
C015-008 -1.6458523e+001  1.2486379e+001  8.0387297e+000
C016-001 -1.8045771e+001  1.3828222e+001  8.1350756e+000
C016-002 -1.7784264e+001  1.3635137e+001  8.3774261e+000
C016-003 -1.7538441e+001  1.3523035e+001  8.5852680e+000
C016-004 -1.7280529e+001  1.3496560e+001  8.7523260e+000
C016-005 -1.7060291e+001  1.3493444e+001  8.9737234e+000
C016-006 -1.6756767e+001  1.3624956e+001  9.1203842e+000
C016-007 -1.6399155e+001  1.3864735e+001  9.2498169e+000
C016-008 -1.5992378e+001  1.4248676e+001  9.2301426e+000
C016-009 -1.5646912e+001  1.4693991e+001  9.0063839e+000
C017-001 -1.5104647e+001  1.4808607e+001  8.9821568e+000
C017-002 -1.4513635e+001  1.4926887e+001  9.0305929e+000
C017-003 -1.3921895e+001  1.5028808e+001  9.0410070e+000
C017-004 -1.3330684e+001  1.5111684e+001  8.9822245e+000
C017-005 -1.2718346e+001  1.5187285e+001  8.9391441e+000
C017-006 -1.2088926e+001  1.5253644e+001  8.9098577e+000
C017-007 -1.1452531e+001  1.5304688e+001  8.8254652e+000
C017-008 -1.0802907e+001  1.5344485e+001  8.7243233e+000
C017-009 -1.0138187e+001  1.5373410e+001  8.6254053e+000
C018-001 -9.4858179e+000  1.5366207e+001  8.5380363e+000
C018-002 -8.8406630e+000  1.5358610e+001  8.4628687e+000
C018-003 -8.2043800e+000  1.5352489e+001  8.3787241e+000
C018-004 -7.5755496e+000  1.5341416e+001  8.3203678e+000
C018-005 -6.9541340e+000  1.5327525e+001  8.2831736e+000
C018-006 -6.3422818e+000  1.5320963e+001  8.2097855e+000
C018-007 -5.7388444e+000  1.5314253e+001  8.1366920e+000
C018-008 -5.1445098e+000  1.5305933e+001  8.0614414e+000
C018-009 -4.5588088e+000  1.5295617e+001  7.9907331e+000
C019-001 -4.0100017e+000  1.5268138e+001  7.9402914e+000
C019-002 -3.4543190e+000  1.5247526e+001  7.8801341e+000
C019-003 -2.8884463e+000  1.5240802e+001  7.8264852e+000
C019-004 -2.3174374e+000  1.5231875e+001  7.7554994e+000
C019-005 -1.7355262e+000  1.5237310e+001  7.6939387e+000
C019-006 -1.1417215e+000  1.5264452e+001  7.6472244e+000
C019-007 -5.3979605e-001  1.5298241e+001  7.5970044e+000
C019-008  7.2915599e-002  1.5355003e+001  7.5588050e+000
C019-009  6.9136000e-001  1.5396492e+001  7.4999447e+000
C020-001  1.3816286e+000  1.5397286e+001  7.4350634e+000
C020-002  2.0469689e+000  1.5403269e+001  7.3724732e+000
C020-003  2.6864545e+000  1.5416531e+001  7.3128757e+000
C020-004  3.2993915e+000  1.5440587e+001  7.2571306e+000
C020-005  3.8853371e+000  1.5485822e+001  7.2084155e+000
C020-006  4.4455838e+000  1.5529001e+001  7.1526227e+000
C020-007  4.9808412e+000  1.5545554e+001  7.0814328e+000
C020-008  5.4900742e+000  1.5558876e+001  7.0072393e+000
C020-009  5.9720693e+000  1.5558055e+001  6.9287825e+000
C021-001  6.4767933e+000  1.5556630e+001  6.8331118e+000
C021-002  6.9844074e+000  1.5535231e+001  6.7413883e+000
C021-003  7.4980474e+000  1.5526886e+001  6.6606441e+000
C021-004  8.0174780e+000  1.5528899e+001  6.5906386e+000
C021-005  8.5417891e+000  1.5533607e+001  6.5294895e+000
C021-006  9.0702410e+000  1.5556637e+001  6.4823489e+000
C021-007  9.6033459e+000  1.5566829e+001  6.4391317e+000
C021-008  1.0149175e+001  1.5555967e+001  6.3944511e+000
C021-009  1.0691607e+001  1.5586252e+001  6.3735743e+000
C022-001  1.1103010e+001  1.5563291e+001  6.4975171e+000
C022-002  1.1463511e+001  1.5539104e+001  6.6561041e+000
C022-003  1.1798260e+001  1.5521781e+001  6.8552313e+000
C022-004  1.2119198e+001  1.5509031e+001  7.1017137e+000
C022-005  1.2423598e+001  1.5430988e+001  7.3604569e+000
C022-006  1.2706436e+001  1.5262382e+001  7.6072793e+000
C022-007  1.2966080e+001  1.5060776e+001  7.8848772e+000
C022-008  1.3199955e+001  1.4808987e+001  8.1820774e+000
C022-009  1.3426163e+001  1.4489796e+001  8.4575605e+000
C023-001  1.3568409e+001  1.4151744e+001  8.6675415e+000
C023-002  1.3643991e+001  1.3822962e+001  8.8175163e+000
C023-003  1.3637321e+001  1.3502575e+001  8.9607391e+000
C023-004  1.3590330e+001  1.3175838e+001  8.9721813e+000
C023-005  1.3490664e+001  1.2853827e+001  8.8913307e+000
C023-006  1.3317479e+001  1.2530872e+001  8.7653275e+000
C023-007  1.3061520e+001  1.2196508e+001  8.5844660e+000
C023-008  1.2744622e+001  1.1861252e+001  8.3032732e+000
C024-001 -1.8169847e+001  1.5302473e+001  5.9743552e+000
C024-002 -1.8003912e+001  1.5496763e+001  6.2302198e+000
C024-003 -1.7786160e+001  1.5643982e+001  6.4322314e+000
C024-004 -1.7553005e+001  1.5769320e+001  6.5903201e+000
C024-005 -1.7302288e+001  1.5879446e+001  6.7119813e+000
C024-006 -1.6990606e+001  1.5927221e+001  6.7589183e+000
C024-007 -1.6676771e+001  1.5984759e+001  6.7948251e+000
C024-008 -1.6324203e+001  1.6011024e+001  6.7894988e+000
C024-009 -1.5933738e+001  1.6011597e+001  6.7608504e+000
C025-001 -1.5531722e+001  1.6123314e+001  6.6591640e+000
C025-002 -1.5147590e+001  1.6217117e+001  6.5475016e+000
C025-003 -1.4775453e+001  1.6320469e+001  6.4586191e+000
C025-004 -1.4418745e+001  1.6400030e+001  6.3388968e+000
C025-005 -1.4076972e+001  1.6464279e+001  6.2015839e+000
C025-006 -1.3758076e+001  1.6471771e+001  6.0215216e+000
C025-007 -1.3446281e+001  1.6504534e+001  5.8557386e+000
C025-008 -1.3149444e+001  1.6525888e+001  5.6728868e+000
C025-009 -1.2868679e+001  1.6533272e+001  5.4705338e+000
C026-001 -1.2282402e+001  1.6519215e+001  5.5304031e+000
C026-002 -1.1712302e+001  1.6502665e+001  5.5841184e+000
C026-003 -1.1158137e+001  1.6489027e+001  5.6326628e+000
C026-004 -1.0620050e+001  1.6452719e+001  5.6687465e+000
C026-005 -1.0097445e+001  1.6449295e+001  5.7077222e+000
C026-006 -9.5902853e+000  1.6442839e+001  5.7389016e+000
C026-007 -9.0986891e+000  1.6418865e+001  5.7577109e+000
C026-008 -8.6242771e+000  1.6363289e+001  5.7626958e+000
C026-009 -8.1672935e+000  1.6303396e+001  5.7631783e+000
C027-001 -7.6053066e+000  1.6208578e+001  5.8147726e+000
C027-002 -7.0333405e+000  1.6171875e+001  5.8578811e+000
C027-003 -6.4605989e+000  1.6104828e+001  5.8867350e+000
C027-004 -5.8809624e+000  1.6060719e+001  5.8980384e+000
C027-005 -5.2975063e+000  1.6018173e+001  5.8908882e+000
C027-006 -4.7109532e+000  1.5979845e+001  5.8630457e+000
C027-007 -4.1240387e+000  1.5915983e+001  5.8238845e+000
C027-008 -3.5350604e+000  1.5820566e+001  5.7806888e+000
C027-009 -2.9405961e+000  1.5702312e+001  5.7349505e+000
C028-001 -2.1951559e+000  1.5581854e+001  5.7620087e+000
C028-002 -1.4735109e+000  1.5484209e+001  5.7836843e+000
C028-003 -7.7756369e-001  1.5380393e+001  5.8145976e+000
C028-004 -1.0822095e-001  1.5281456e+001  5.8492327e+000
C028-005  5.3640002e-001  1.5202844e+001  5.8797874e+000
C028-006  1.1551960e+000  1.5133979e+001  5.9123135e+000
C028-007  1.7497358e+000  1.5083592e+001  5.9419041e+000
C028-008  2.3200669e+000  1.5050991e+001  5.9683995e+000
C028-009  2.8670206e+000  1.5043969e+001  5.9840803e+000
C029-001  3.4141426e+000  1.4956682e+001  5.9159184e+000
C029-002  3.9527633e+000  1.4863587e+001  5.8579907e+000
C029-003  4.4847307e+000  1.4774451e+001  5.8040628e+000
C029-004  5.0100060e+000  1.4704653e+001  5.7353940e+000
C029-005  5.5282001e+000  1.4645953e+001  5.6600780e+000
C029-006  6.0387816e+000  1.4607699e+001  5.5595193e+000
C029-007  6.5426693e+000  1.4578965e+001  5.4464407e+000
C029-008  7.0412450e+000  1.4540564e+001  5.3654184e+000
C029-009  7.5323863e+000  1.4489099e+001  5.3520336e+000
C030-001  8.2017183e+000  1.4629806e+001  5.3768277e+000
C030-002  8.8528919e+000  1.4757564e+001  5.4426804e+000
C030-003  9.4851322e+000  1.4869474e+001  5.5572152e+000
C030-004  1.0099390e+001  1.4989752e+001  5.6478357e+000
C030-005  1.0690719e+001  1.5099132e+001  5.7854171e+000
C030-006  1.1267164e+001  1.5233251e+001  5.8441768e+000
C030-007  1.1835259e+001  1.5384111e+001  5.8241796e+000
C030-008  1.2383256e+001  1.5526197e+001  5.8356242e+000
