# Supplementary material for: Interspecific variation in the limb long bones among modern rhinoceroses—extent and drivers
Source: PeerJ. 2019 Sep 26;7:e7647. doi: 10.7717/peerj.7647 (PMC6766374; doi:10.7717/peerj.7647)
Supplement: Supplemental Information 9 [file peerj-07-7647-s009.zip › Fibula/Ceratotherium_simum_cottoni_C112_Fibula.pts]

Version 1.0
281
S000 -6.5393960e-001  1.2078162e+001 -2.1285772e-001
S001  1.1014223e-001  8.7102890e+000 -9.8348856e-001
S002 -3.0483551e+000  8.9852333e+000 -1.1945114e+000
S003 -5.2044582e-001 -4.9107804e+000  7.1599050e+000
S004  1.0648279e+000 -1.2978340e+001  1.5907503e+001
S005 -5.8664322e-002 -1.4357810e+001  1.6446920e+001
S006 -1.0578308e+000 -1.5868683e+001  1.4874039e+001
S007 -1.1404476e+000 -1.5779397e+001  1.3278933e+001
S008 -5.2275538e-001 -1.4312452e+001  1.6387276e+001
S009 -1.7041478e+000 -1.5472497e+001  1.4533439e+001
S010 -3.0743332e+000 -1.3878306e+001  1.3887770e+001
S011  7.5118363e-001  9.3335342e+000  3.0653954e-001
C000-001  1.8101120e-001  8.8630037e+000 -1.1028157e+000
C000-002  2.5257477e-001  9.0546074e+000 -1.1715071e+000
C000-003  3.1543007e-001  9.2625246e+000 -1.2161258e+000
C000-004  3.6826211e-001  9.4802399e+000 -1.2488033e+000
C000-005  4.1189620e-001  9.7065773e+000 -1.2773896e+000
C000-006  4.5169741e-001  9.9462690e+000 -1.3648643e+000
C000-007  4.8205733e-001  1.0206021e+001 -1.4259605e+000
C000-008  4.9974343e-001  1.0472423e+001 -1.4283284e+000
C000-009  5.0701535e-001  1.0727474e+001 -1.3686579e+000
C001-001  4.4258198e-001  1.0949003e+001 -1.2756358e+000
C001-002  3.5340741e-001  1.1129337e+001 -1.1360885e+000
C001-003  2.5672936e-001  1.1314333e+001 -1.0229156e+000
C001-004  1.4790265e-001  1.1490325e+001 -9.0745431e-001
C001-005  1.0820337e-002  1.1621879e+001 -7.6726687e-001
C001-006 -1.3677371e-001  1.1745226e+001 -6.3076824e-001
C001-007 -2.9475051e-001  1.1863306e+001 -4.9512166e-001
C001-008 -4.6225491e-001  1.1998815e+001 -3.6198288e-001
C002-001 -8.8203752e-001  1.2004327e+001 -1.7619540e-001
C002-002 -1.0970014e+000  1.1874090e+001 -1.5329477e-001
C002-003 -1.2988253e+000  1.1698334e+001 -1.0848989e-001
C002-004 -1.4809254e+000  1.1598635e+001 -1.4906871e-001
C002-005 -1.6496038e+000  1.1497097e+001 -2.1880935e-001
C002-006 -1.8042802e+000  1.1389726e+001 -3.0800161e-001
C002-007 -1.9448067e+000  1.1281778e+001 -4.2045450e-001
C002-008 -2.0817859e+000  1.1186459e+001 -5.7071263e-001
C002-009 -2.1583304e+000  1.1048891e+001 -6.9945979e-001
C003-001 -2.2532721e+000  1.0864452e+001 -7.8934479e-001
C003-002 -2.3207579e+000  1.0638157e+001 -8.2397974e-001
C003-003 -2.4010985e+000  1.0413714e+001 -8.5065770e-001
C003-004 -2.5909207e+000  1.0286766e+001 -1.0476179e+000
C003-005 -2.7053566e+000  1.0070735e+001 -1.1283300e+000
C003-006 -2.7998438e+000  9.8239269e+000 -1.1688697e+000
C003-007 -2.9117830e+000  9.5675631e+000 -1.2259550e+000
C003-008 -3.0087264e+000  9.2839375e+000 -1.2462023e+000
C004-001  1.0485489e+000 -1.2645843e+001  1.5949598e+001
C004-002  1.0360910e+000 -1.2369685e+001  1.5924797e+001
C004-003  1.0961900e+000 -1.2097487e+001  1.5872902e+001
C004-004  1.1264606e+000 -1.1835515e+001  1.5759658e+001
C004-005  1.1421036e+000 -1.1587584e+001  1.5587605e+001
C004-006  1.1336695e+000 -1.1366536e+001  1.5350108e+001
C004-007  1.0781167e+000 -1.1188293e+001  1.5040130e+001
C004-008  1.0281889e+000 -1.1015819e+001  1.4679869e+001
C004-009  1.0131086e+000 -1.0850817e+001  1.4266136e+001
C005-001  9.2510796e-001 -1.0609658e+001  1.3726648e+001
C005-002  6.3597405e-001 -1.0400510e+001  1.3184384e+001
C005-003  2.3172706e-001 -1.0208282e+001  1.2728102e+001
C005-004 -7.0061319e-002 -9.9763794e+000  1.2294000e+001
C005-005 -2.6762918e-001 -9.7044611e+000  1.1854615e+001
C005-006 -3.9035586e-001 -9.4013309e+000  1.1413603e+001
C005-007 -3.7661666e-001 -9.0722408e+000  1.0947440e+001
C005-008 -4.2321497e-001 -8.7235727e+000  1.0541616e+001
C005-009 -4.1771546e-001 -8.3471756e+000  1.0141897e+001
C006-001 -3.4684253e-001 -8.0050240e+000  9.7820616e+000
C006-002 -3.8077384e-001 -7.6235652e+000  9.4498501e+000
C006-003 -4.0064552e-001 -7.2373967e+000  9.1225719e+000
C006-004 -4.1779265e-001 -6.8482118e+000  8.7987804e+000
C006-005 -4.0924016e-001 -6.4869094e+000  8.4479370e+000
C006-006 -4.3618041e-001 -6.0905457e+000  8.1301241e+000
C006-007 -4.6883446e-001 -5.6916890e+000  7.8162980e+000
C006-008 -4.7420645e-001 -5.3173032e+000  7.4661841e+000
C007-001 -6.3593477e-001 -5.4494452e+000  7.4339581e+000
C007-002 -7.8826487e-001 -5.9455357e+000  7.7472434e+000
C007-003 -9.4670945e-001 -6.3738246e+000  8.1061716e+000
C007-004 -1.0582007e+000 -6.8364558e+000  8.3852596e+000
C007-005 -1.1583784e+000 -7.2734609e+000  8.6618900e+000
C007-006 -1.2452222e+000 -7.6881061e+000  8.9341450e+000
C007-007 -1.3122901e+000 -8.1179123e+000  9.1537695e+000
C007-008 -1.3737571e+000 -8.5035696e+000  9.4043818e+000
C007-009 -1.4053742e+000 -8.9177885e+000  9.5612354e+000
C008-001 -1.4171249e+000 -9.5836477e+000  9.9790173e+000
C008-002 -1.4497067e+000 -1.0213318e+001  1.0350636e+001
C008-003 -1.4866866e+000 -1.0811308e+001  1.0625274e+001
C008-004 -1.5441711e+000 -1.1361145e+001  1.0855972e+001
C008-005 -1.6124643e+000 -1.1879215e+001  1.0984421e+001
C008-006 -1.7262340e+000 -1.2339027e+001  1.1149333e+001
C008-007 -1.8697295e+000 -1.2762172e+001  1.1272403e+001
C008-008 -2.0456507e+000 -1.3123178e+001  1.1419644e+001
C008-009 -2.2269869e+000 -1.3373459e+001  1.1628948e+001
C009-001 -1.9682549e+000 -1.3592035e+001  1.1765763e+001
C009-002 -1.7162141e+000 -1.3730331e+001  1.2050839e+001
C009-003 -1.5061275e+000 -1.3905513e+001  1.2308888e+001
C009-004 -1.3785088e+000 -1.4053188e+001  1.2586248e+001
C009-005 -1.2904866e+000 -1.4266541e+001  1.2808922e+001
C009-006 -1.1449398e+000 -1.4646756e+001  1.2922591e+001
C009-007 -1.1147137e+000 -1.4970050e+001  1.3074015e+001
C009-008 -1.0622700e+000 -1.5396813e+001  1.3159613e+001
C010-001  9.5115638e-001 -1.3143156e+001  1.5988044e+001
C010-002  8.5668856e-001 -1.3315230e+001  1.6065891e+001
C010-003  7.4293864e-001 -1.3476482e+001  1.6135120e+001
C010-004  6.5979928e-001 -1.3648898e+001  1.6208553e+001
C010-005  5.4509836e-001 -1.3806520e+001  1.6271091e+001
C010-006  4.2198151e-001 -1.3960611e+001  1.6328501e+001
C010-007  2.7313608e-001 -1.4100403e+001  1.6374798e+001
C010-008  1.2346759e-001 -1.4242873e+001  1.6418352e+001
C011-001 -1.4007318e-001 -1.4456988e+001  1.6303829e+001
C011-002 -2.2922646e-001 -1.4537400e+001  1.6165216e+001
C011-003 -3.3107156e-001 -1.4591261e+001  1.6028919e+001
C011-004 -3.9807007e-001 -1.4679459e+001  1.5914422e+001
C011-005 -4.6895242e-001 -1.4751689e+001  1.5804781e+001
C011-006 -5.2226055e-001 -1.4837907e+001  1.5712046e+001
C011-007 -5.7967907e-001 -1.4904862e+001  1.5619533e+001
C011-008 -6.2009132e-001 -1.4986577e+001  1.5546083e+001
C011-009 -6.5481949e-001 -1.5063983e+001  1.5480194e+001
C012-001 -6.9846678e-001 -1.5151138e+001  1.5412666e+001
C012-002 -7.4778801e-001 -1.5232813e+001  1.5339672e+001
C012-003 -7.9567438e-001 -1.5318141e+001  1.5269903e+001
C012-004 -8.4032661e-001 -1.5406720e+001  1.5202390e+001
C012-005 -8.8071156e-001 -1.5499139e+001  1.5137020e+001
C012-006 -9.1904223e-001 -1.5595290e+001  1.5073473e+001
C012-007 -9.5927584e-001 -1.5694398e+001  1.5011418e+001
C012-008 -1.0108118e+000 -1.5781442e+001  1.4942712e+001
C013-001 -1.1481142e+000 -1.5949538e+001  1.4741750e+001
C013-002 -1.2153057e+000 -1.6014750e+001  1.4596452e+001
C013-003 -1.2627509e+000 -1.6048735e+001  1.4435669e+001
C013-004 -1.2993996e+000 -1.6030937e+001  1.4263788e+001
C013-005 -1.3098680e+000 -1.6016079e+001  1.4085984e+001
C013-006 -1.2923139e+000 -1.5997219e+001  1.3896092e+001
C013-007 -1.2509656e+000 -1.5959058e+001  1.3693580e+001
C013-008 -1.1828301e+000 -1.5902920e+001  1.3476738e+001
C014-001 -1.0328566e+000 -1.5583456e+001  1.3243166e+001
C014-002 -9.4898015e-001 -1.5342026e+001  1.3251918e+001
C014-003 -8.9655703e-001 -1.5063541e+001  1.3311819e+001
C014-004 -8.0195010e-001 -1.4795780e+001  1.3373479e+001
C014-005 -6.6431415e-001 -1.4532515e+001  1.3436347e+001
C014-006 -5.1909286e-001 -1.4256835e+001  1.3523806e+001
C014-007 -3.5272691e-001 -1.3974404e+001  1.3626953e+001
C014-008 -1.5941973e-001 -1.3685471e+001  1.3742621e+001
C014-009  3.6546912e-002 -1.3386242e+001  1.3884837e+001
C015-001  1.5245850e-001 -1.3253212e+001  1.4121227e+001
C015-002  3.0582055e-001 -1.3144221e+001  1.4333804e+001
C015-003  4.8417082e-001 -1.3064212e+001  1.4518108e+001
C015-004  6.1308593e-001 -1.2998205e+001  1.4735524e+001
C015-005  7.5965428e-001 -1.2963058e+001  1.4936234e+001
C015-006  8.7964451e-001 -1.2946153e+001  1.5158993e+001
C015-007  9.7444099e-001 -1.2945894e+001  1.5400422e+001
C015-008  1.0501148e+000 -1.2963446e+001  1.5653253e+001
C016-001 -2.0913339e-001 -1.3943399e+001  1.6532133e+001
C016-002  6.1218366e-003 -1.3578243e+001  1.6677361e+001
C016-003  1.6413006e-001 -1.3229854e+001  1.6700817e+001
C016-004  2.2698638e-001 -1.2898550e+001  1.6704996e+001
C016-005  2.1837923e-001 -1.2647635e+001  1.6566589e+001
C016-006  1.0991792e-001 -1.2381558e+001  1.6448675e+001
C016-007 -8.7652199e-002 -1.2112176e+001  1.6312635e+001
C016-008 -3.7944579e-001 -1.1822420e+001  1.6195301e+001
C016-009 -7.5318354e-001 -1.1575708e+001  1.5997785e+001
C017-001 -9.1635698e-001 -1.1237633e+001  1.5766065e+001
C017-002 -1.0590954e+000 -1.0887309e+001  1.5531962e+001
C017-003 -1.1791431e+000 -1.0547721e+001  1.5258104e+001
C017-004 -1.2781554e+000 -1.0192934e+001  1.4984230e+001
C017-005 -1.3559486e+000 -9.8369131e+000  1.4690118e+001
C017-006 -1.4041532e+000 -9.4460201e+000  1.4413464e+001
C017-007 -1.4361142e+000 -9.0789623e+000  1.4089685e+001
C017-008 -1.4586240e+000 -8.7338762e+000  1.3719437e+001
C017-009 -1.4466089e+000 -8.3518438e+000  1.3370296e+001
C018-001 -1.4852099e+000 -7.9748077e+000  1.3078801e+001
C018-002 -1.5247886e+000 -7.5869555e+000  1.2769178e+001
C018-003 -1.5647942e+000 -7.1862154e+000  1.2444055e+001
C018-004 -1.6089598e+000 -6.7857566e+000  1.2084584e+001
C018-005 -1.6505944e+000 -6.3691478e+000  1.1714143e+001
C018-006 -1.6910686e+000 -5.9400401e+000  1.1327652e+001
C018-007 -1.7318337e+000 -5.4961910e+000  1.0928062e+001
C018-008 -1.7720436e+000 -5.0416236e+000  1.0509892e+001
C018-009 -1.8078033e+000 -4.5779715e+000  1.0071661e+001
C019-001 -1.8597379e+000 -4.2260528e+000  9.7945337e+000
C019-002 -1.8751855e+000 -3.8867371e+000  9.4885044e+000
C019-003 -1.8712226e+000 -3.5512652e+000  9.1650524e+000
C019-004 -1.8600131e+000 -3.2090929e+000  8.8342638e+000
C019-005 -1.8764586e+000 -2.8324010e+000  8.5227432e+000
C019-006 -1.8899612e+000 -2.4454162e+000  8.2070045e+000
C019-007 -1.9077432e+000 -2.0439045e+000  7.8917561e+000
C019-008 -1.8995039e+000 -1.6422626e+000  7.5591054e+000
C019-009 -1.9226859e+000 -1.2145849e+000  7.2422638e+000
C020-001 -1.9276813e+000 -8.4948957e-001  6.9686422e+000
C020-002 -1.9362006e+000 -4.7485095e-001  6.6765480e+000
C020-003 -1.9678988e+000 -7.9378128e-002  6.3800154e+000
C020-004 -1.9973035e+000  3.2166481e-001  6.0604663e+000
C020-005 -2.0518684e+000  7.4578875e-001  5.7383742e+000
C020-006 -2.1236937e+000  1.1849580e+000  5.4050221e+000
C020-007 -2.2024415e+000  1.6307864e+000  5.0514584e+000
C020-008 -2.2631879e+000  2.0789042e+000  4.6700544e+000
C020-009 -2.3237400e+000  2.5446744e+000  4.2770290e+000
C021-001 -2.4203217e+000  3.0264850e+000  3.8784618e+000
C021-002 -2.5153613e+000  3.5065033e+000  3.4796972e+000
C021-003 -2.5320902e+000  3.9734392e+000  3.0578780e+000
C021-004 -2.5113282e+000  4.4260283e+000  2.6169820e+000
C021-005 -2.4660883e+000  4.8641343e+000  2.1568747e+000
C021-006 -2.5772002e+000  5.3237114e+000  1.7505225e+000
C021-007 -2.5427563e+000  5.7472439e+000  1.2770005e+000
C021-008 -2.5934999e+000  6.1816096e+000  8.3504051e-001
C021-009 -2.6693807e+000  6.6150823e+000  4.0259960e-001
C022-001 -2.6685336e+000  7.1127672e+000  1.9332089e-001
C022-002 -2.6568308e+000  7.5959687e+000  3.8640581e-002
C022-003 -2.6592069e+000  8.0970840e+000 -2.4503164e-002
C022-004 -2.6010251e+000  8.5846453e+000 -4.1529484e-002
C022-005 -2.4540865e+000  9.0375090e+000 -3.9215814e-002
C022-006 -2.1988282e+000  9.4470329e+000 -5.0054919e-002
C022-007 -1.9371817e+000  9.8390074e+000  5.7735100e-002
C022-008 -1.5338907e+000  1.0190187e+001  9.1337673e-002
C022-009 -1.0470015e+000  1.0548486e+001  1.0857128e-001
C023-001 -8.0748522e-001  1.0215238e+001  1.8083417e-001
C023-002 -6.0002005e-001  9.9010992e+000  2.8398338e-001
C023-003 -4.3334237e-001  9.6467743e+000  4.3566969e-001
C023-004 -2.6166430e-001  9.4584932e+000  5.5050033e-001
C023-005 -8.3780222e-002  9.3269968e+000  6.4143515e-001
C023-006  1.2388598e-001  9.2422600e+000  6.3024765e-001
C023-007  3.3597615e-001  9.2177706e+000  5.3507268e-001
C023-008  5.4016203e-001  9.2522888e+000  4.3019518e-001
C024-001 -1.8180554e+000 -1.5213529e+001  1.4738055e+001
C024-002 -1.9091119e+000 -1.4926953e+001  1.4857366e+001
C024-003 -2.0003831e+000 -1.4630580e+001  1.4911501e+001
C024-004 -2.1106005e+000 -1.4320640e+001  1.4915581e+001
C024-005 -2.2167988e+000 -1.3982817e+001  1.4850883e+001
C024-006 -2.2807348e+000 -1.3623245e+001  1.4682182e+001
C024-007 -2.3713975e+000 -1.3233318e+001  1.4475520e+001
C024-008 -2.4338202e+000 -1.2825363e+001  1.4177174e+001
C024-009 -2.4785359e+000 -1.2405874e+001  1.3792134e+001
C025-001 -2.7616591e+000 -1.2131676e+001  1.3326193e+001
C025-002 -2.8725703e+000 -1.1964420e+001  1.2731259e+001
C025-003 -2.9359431e+000 -1.1751012e+001  1.2201578e+001
C025-004 -2.9367409e+000 -1.1495535e+001  1.1731579e+001
C025-005 -2.9274006e+000 -1.1172391e+001  1.1325918e+001
C025-006 -2.8162577e+000 -1.0806911e+001  1.0974708e+001
C025-007 -2.8141334e+000 -1.0354726e+001  1.0670201e+001
C025-008 -2.8251588e+000 -9.8607864e+000  1.0403811e+001
C025-009 -2.8360395e+000 -9.3419619e+000  1.0177536e+001
C026-001 -2.8136530e+000 -8.8468294e+000  9.8683853e+000
C026-002 -2.8419893e+000 -8.3714867e+000  9.5505829e+000
C026-003 -2.8242290e+000 -7.9001837e+000  9.2516346e+000
C026-004 -2.7999518e+000 -7.4395871e+000  8.9610233e+000
C026-005 -2.7520616e+000 -6.9882598e+000  8.6878157e+000
C026-006 -2.6888402e+000 -6.5463672e+000  8.4255247e+000
C026-007 -2.6604693e+000 -6.1175404e+000  8.1460295e+000
C026-008 -2.6197479e+000 -5.6984611e+000  7.8764644e+000
C026-009 -2.6003807e+000 -5.2944741e+000  7.6082625e+000
C027-001 -2.5369866e+000 -4.8805704e+000  7.2873759e+000
C027-002 -2.4814932e+000 -4.4671936e+000  6.9698052e+000
C027-003 -2.4205267e+000 -4.0523262e+000  6.6618681e+000
C027-004 -2.3520103e+000 -3.6354027e+000  6.3662176e+000
C027-005 -2.2966335e+000 -3.2196834e+000  6.0741448e+000
C027-006 -2.2591357e+000 -2.8062220e+000  5.7830744e+000
C027-007 -2.2193840e+000 -2.3908114e+000  5.5007896e+000
C027-008 -2.2096279e+000 -1.9810349e+000  5.2155762e+000
C027-009 -2.1978674e+000 -1.5693599e+000  4.9389653e+000
C028-001 -2.1744366e+000 -1.2817919e+000  4.6915092e+000
C028-002 -2.1501360e+000 -9.7949731e-001  4.4402213e+000
C028-003 -2.1111681e+000 -6.5808201e-001  4.1954293e+000
C028-004 -2.0719783e+000 -3.2177031e-001  3.9508655e+000
C028-005 -2.0365150e+000  2.7704302e-002  3.7018161e+000
C028-006 -1.9920161e+000  3.9624324e-001  3.4613779e+000
C028-007 -1.9676801e+000  7.6729208e-001  3.1945870e+000
C028-008 -1.9285532e+000  1.1602980e+000  2.9437599e+000
C028-009 -1.8720934e+000  1.5834377e+000  2.7147257e+000
C029-001 -1.7751340e+000  1.9370002e+000  2.4237733e+000
C029-002 -1.7356279e+000  2.2910237e+000  2.1172791e+000
C029-003 -1.7253523e+000  2.6457701e+000  1.7994798e+000
C029-004 -1.7275119e+000  2.9915121e+000  1.4588628e+000
C029-005 -1.7570269e+000  3.3621957e+000  1.1361955e+000
C029-006 -1.8153517e+000  3.7464132e+000  8.1555092e-001
C029-007 -1.9097710e+000  4.1419039e+000  4.9075902e-001
C029-008 -2.0540020e+000  4.5596080e+000  1.7411047e-001
C029-009 -2.2031560e+000  5.0636311e+000 -1.2310004e-002
C030-001 -2.2990434e+000  5.4237242e+000 -1.3818716e-001
C030-002 -2.3806300e+000  5.8195219e+000 -2.3479137e-001
C030-003 -2.4542017e+000  6.2394471e+000 -3.2909685e-001
C030-004 -2.5302656e+000  6.6721258e+000 -4.3605289e-001
C030-005 -2.6358333e+000  7.0997071e+000 -5.7887274e-001
C030-006 -2.7801824e+000  7.5255446e+000 -7.6095802e-001
C030-007 -2.9546115e+000  7.9664459e+000 -9.7538877e-001
C030-008 -3.0587790e+000  8.4620028e+000 -1.1366073e+000
