# Supplementary material for: Interspecific variation in the limb long bones among modern rhinoceroses—extent and drivers
Source: PeerJ. 2019 Sep 26;7:e7647. doi: 10.7717/peerj.7647 (PMC6766374; doi:10.7717/peerj.7647)
Supplement: Supplemental Information 9 [file peerj-07-7647-s009.zip › Fibula/Ceratotherium_simum_cottoni_C20_Fibula.pts]

Version 1.0
281
S000 -2.5928469e+000 -1.4986967e+001  5.8567228e+000
S001 -3.1639290e-001 -1.3162966e+001  6.4525003e+000
S002 -2.7707100e+000 -1.0703585e+001  7.5125809e+000
S003 -1.1101437e+000  2.9198573e+000 -1.6141300e+000
S004 -1.1375155e+000  1.1502008e+001 -9.8321495e+000
S005 -1.9997956e+000  1.3095002e+001 -9.9982567e+000
S006 -2.0362470e+000  1.4506783e+001 -8.3427181e+000
S007 -1.8169217e+000  1.4360476e+001 -6.6551828e+000
S008 -2.4258223e+000  1.3129179e+001 -9.8510389e+000
S009 -2.4016857e+000  1.4291509e+001 -8.7785931e+000
S010 -4.2072535e+000  1.2622064e+001 -7.1175585e+000
S011 -3.8291121e-001 -1.2176825e+001  4.8140669e+000
C000-001 -2.7935630e-001 -1.3377661e+001  6.3999653e+000
C000-002 -2.6714167e-001 -1.3573518e+001  6.2908530e+000
C000-003 -2.8289214e-001 -1.3757645e+001  6.2128463e+000
C000-004 -3.2835430e-001 -1.3922521e+001  6.1368356e+000
C000-005 -4.0503570e-001 -1.4067257e+001  6.0669122e+000
C000-006 -5.0890005e-001 -1.4201371e+001  6.0160494e+000
C000-007 -6.4158607e-001 -1.4321465e+001  5.9776998e+000
C000-008 -7.9584068e-001 -1.4438007e+001  5.9587297e+000
C000-009 -9.6669734e-001 -1.4553529e+001  5.9553185e+000
C001-001 -1.1377095e+000 -1.4674860e+001  5.9775410e+000
C001-002 -1.3135284e+000 -1.4782687e+001  6.0059977e+000
C001-003 -1.4999578e+000 -1.4855752e+001  6.0059543e+000
C001-004 -1.6835737e+000 -1.4906348e+001  5.9799953e+000
C001-005 -1.8634038e+000 -1.4945731e+001  5.9508553e+000
C001-006 -2.0424826e+000 -1.4970498e+001  5.9178672e+000
C001-007 -2.2233541e+000 -1.4981614e+001  5.8867693e+000
C001-008 -2.4076266e+000 -1.4984210e+001  5.8656049e+000
C002-001 -2.8295176e+000 -1.4830902e+001  5.9458370e+000
C002-002 -3.0399332e+000 -1.4675160e+001  6.0581675e+000
C002-003 -3.2196021e+000 -1.4520302e+001  6.1986141e+000
C002-004 -3.3680127e+000 -1.4358399e+001  6.3572226e+000
C002-005 -3.4899943e+000 -1.4178173e+001  6.5164208e+000
C002-006 -3.5903819e+000 -1.3973794e+001  6.6676531e+000
C002-007 -3.6647954e+000 -1.3755320e+001  6.8266869e+000
C002-008 -3.7095716e+000 -1.3528658e+001  7.0016060e+000
C002-009 -3.7186246e+000 -1.3305170e+001  7.2026377e+000
C003-001 -3.6878517e+000 -1.3120479e+001  7.3341045e+000
C003-002 -3.6489525e+000 -1.2890033e+001  7.4207969e+000
C003-003 -3.5897248e+000 -1.2638572e+001  7.4864769e+000
C003-004 -3.5130091e+000 -1.2365332e+001  7.5258527e+000
C003-005 -3.4189384e+000 -1.2071646e+001  7.5390325e+000
C003-006 -3.3050306e+000 -1.1758285e+001  7.5311189e+000
C003-007 -3.1674299e+000 -1.1424767e+001  7.5095205e+000
C003-008 -2.9828978e+000 -1.1074321e+001  7.5155354e+000
C004-001 -8.5765028e-001  1.1165801e+001 -9.8658667e+000
C004-002 -8.8665175e-001  1.0806293e+001 -9.8170366e+000
C004-003 -9.3065107e-001  1.0485591e+001 -9.7417936e+000
C004-004 -1.0034815e+000  1.0204850e+001 -9.6368046e+000
C004-005 -1.0633844e+000  9.9528551e+000 -9.5035439e+000
C004-006 -1.1146625e+000  9.7233782e+000 -9.3397751e+000
C004-007 -1.1512775e+000  9.5084391e+000 -9.1458797e+000
C004-008 -1.1603050e+000  9.2967787e+000 -8.9258852e+000
C004-009 -1.1829813e+000  9.1049643e+000 -8.6767597e+000
C005-001 -1.2006807e+000  8.8657274e+000 -8.0039549e+000
C005-002 -1.3953354e+000  8.7367506e+000 -7.2721806e+000
C005-003 -1.4856629e+000  8.5337448e+000 -6.6039314e+000
C005-004 -1.4427521e+000  8.1707201e+000 -6.1224103e+000
C005-005 -1.3826358e+000  7.7416763e+000 -5.7490058e+000
C005-006 -1.3655219e+000  7.3463669e+000 -5.3570328e+000
C005-007 -1.3573263e+000  6.9567609e+000 -4.9696565e+000
C005-008 -1.3356621e+000  6.5401158e+000 -4.6266646e+000
C005-009 -1.3186178e+000  6.1217370e+000 -4.2945051e+000
C006-001 -1.2734789e+000  5.7613516e+000 -3.9972715e+000
C006-002 -1.2435633e+000  5.4248118e+000 -3.6701770e+000
C006-003 -1.2195644e+000  5.0850878e+000 -3.3481798e+000
C006-004 -1.2325281e+000  4.7343345e+000 -3.0367534e+000
C006-005 -1.1940521e+000  4.3833494e+000 -2.7349718e+000
C006-006 -1.1815578e+000  4.0222888e+000 -2.4443207e+000
C006-007 -1.1689181e+000  3.6555543e+000 -2.1630859e+000
C006-008 -1.1481405e+000  3.2866230e+000 -1.8879507e+000
C007-001 -1.2467362e+000  3.5232661e+000 -1.9021146e+000
C007-002 -1.3687015e+000  4.1120734e+000 -2.1540499e+000
C007-003 -1.5394925e+000  4.6399279e+000 -2.4412308e+000
C007-004 -1.6884652e+000  5.1463614e+000 -2.7108450e+000
C007-005 -1.8038822e+000  5.6467228e+000 -2.9342809e+000
C007-006 -1.9279833e+000  6.1075635e+000 -3.1683373e+000
C007-007 -2.0125313e+000  6.5714645e+000 -3.3358729e+000
C007-008 -2.0847230e+000  7.0129113e+000 -3.4819319e+000
C007-009 -2.1399307e+000  7.4330072e+000 -3.6045189e+000
C008-001 -2.2140467e+000  7.9727068e+000 -3.8001478e+000
C008-002 -2.2556529e+000  8.4989986e+000 -3.9653275e+000
C008-003 -2.3388314e+000  8.9835539e+000 -4.1403995e+000
C008-004 -2.4248834e+000  9.4419594e+000 -4.3013077e+000
C008-005 -2.5236840e+000  9.8703003e+000 -4.4530988e+000
C008-006 -2.6271803e+000  1.0270014e+001 -4.5963635e+000
C008-007 -2.6937668e+000  1.0656532e+001 -4.7147369e+000
C008-008 -2.7569315e+000  1.1020627e+001 -4.8137770e+000
C008-009 -2.8403788e+000  1.1351037e+001 -4.9091530e+000
C009-001 -2.8393872e+000  1.1850759e+001 -5.1553812e+000
C009-002 -2.8155165e+000  1.2331524e+001 -5.3592649e+000
C009-003 -2.7716966e+000  1.2743849e+001 -5.5913420e+000
C009-004 -2.6898005e+000  1.3096607e+001 -5.8321486e+000
C009-005 -2.5735748e+000  1.3393396e+001 -6.0730414e+000
C009-006 -2.4377053e+000  1.3652998e+001 -6.2886028e+000
C009-007 -2.2859392e+000  1.3905860e+001 -6.4462051e+000
C009-008 -2.0686653e+000  1.4166382e+001 -6.5434513e+000
C010-001 -1.2469368e+000  1.1687461e+001 -9.9946251e+000
C010-002 -1.3729186e+000  1.1869703e+001 -1.0108223e+001
C010-003 -1.4908503e+000  1.2051020e+001 -1.0181297e+001
C010-004 -1.5641116e+000  1.2231472e+001 -1.0249969e+001
C010-005 -1.6356813e+000  1.2410209e+001 -1.0290087e+001
C010-006 -1.7356112e+000  1.2583358e+001 -1.0264637e+001
C010-007 -1.8248029e+000  1.2755764e+001 -1.0212866e+001
C010-008 -1.9235588e+000  1.2918111e+001 -1.0108058e+001
C011-001 -2.0168443e+000  1.3200189e+001 -9.9097595e+000
C011-002 -2.0203280e+000  1.3313686e+001 -9.8351412e+000
C011-003 -2.0250721e+000  1.3416866e+001 -9.7524147e+000
C011-004 -2.0247185e+000  1.3518016e+001 -9.6696196e+000
C011-005 -2.0282869e+000  1.3604893e+001 -9.5771894e+000
C011-006 -2.0292330e+000  1.3686112e+001 -9.4822035e+000
C011-007 -2.0258784e+000  1.3764164e+001 -9.3860703e+000
C011-008 -2.0100985e+000  1.3851991e+001 -9.2976723e+000
C011-009 -2.0008698e+000  1.3920841e+001 -9.1972876e+000
C012-001 -1.9896160e+000  1.3992027e+001 -9.0982981e+000
C012-002 -1.9799528e+000  1.4065042e+001 -9.0026941e+000
C012-003 -1.9860983e+000  1.4121398e+001 -8.8996439e+000
C012-004 -1.9713300e+000  1.4206528e+001 -8.8137989e+000
C012-005 -1.9830089e+000  1.4261564e+001 -8.7140427e+000
C012-006 -1.9914329e+000  1.4323256e+001 -8.6192207e+000
C012-007 -1.9987513e+000  1.4391151e+001 -8.5285997e+000
C012-008 -2.0141563e+000  1.4452310e+001 -8.4364061e+000
C013-001 -2.0019336e+000  1.4535087e+001 -8.1930475e+000
C013-002 -1.9751790e+000  1.4536042e+001 -8.0294151e+000
C013-003 -1.9509391e+000  1.4527695e+001 -7.8589945e+000
C013-004 -1.9219639e+000  1.4529364e+001 -7.6816530e+000
C013-005 -1.8948578e+000  1.4519381e+001 -7.4942775e+000
C013-006 -1.8704195e+000  1.4496416e+001 -7.2975936e+000
C013-007 -1.8619415e+000  1.4448915e+001 -7.0939546e+000
C013-008 -1.8558626e+000  1.4400850e+001 -6.8812542e+000
C014-001 -1.7635622e+000  1.4114206e+001 -6.7043490e+000
C014-002 -1.6989375e+000  1.3871337e+001 -6.7757454e+000
C014-003 -1.6229534e+000  1.3631918e+001 -6.8685312e+000
C014-004 -1.5649717e+000  1.3388049e+001 -6.9885488e+000
C014-005 -1.4942333e+000  1.3148352e+001 -7.1301560e+000
C014-006 -1.4326037e+000  1.2906011e+001 -7.2967396e+000
C014-007 -1.3656073e+000  1.2665764e+001 -7.4862709e+000
C014-008 -1.2991724e+000  1.2425362e+001 -7.6991224e+000
C014-009 -1.2263932e+000  1.2188721e+001 -7.9367976e+000
C015-001 -1.1728010e+000  1.2009072e+001 -8.1295938e+000
C015-002 -1.1275069e+000  1.1859233e+001 -8.3311443e+000
C015-003 -1.1058645e+000  1.1731690e+001 -8.5393600e+000
C015-004 -1.0589314e+000  1.1639438e+001 -8.7428989e+000
C015-005 -9.8679745e-001  1.1576659e+001 -8.9387341e+000
C015-006 -9.8603016e-001  1.1524396e+001 -9.1540060e+000
C015-007 -9.0637422e-001  1.1513377e+001 -9.3656731e+000
C015-008 -1.0635368e+000  1.1487321e+001 -9.6056185e+000
C016-001 -2.2894948e+000  1.2814925e+001 -1.0059830e+001
C016-002 -2.1695740e+000  1.2482619e+001 -1.0215218e+001
C016-003 -2.0757301e+000  1.2141067e+001 -1.0333719e+001
C016-004 -1.9717718e+000  1.1793208e+001 -1.0329930e+001
C016-005 -1.9007660e+000  1.1451194e+001 -1.0290553e+001
C016-006 -1.8667972e+000  1.1095899e+001 -1.0243840e+001
C016-007 -1.8504314e+000  1.0738768e+001 -1.0132834e+001
C016-008 -1.8573558e+000  1.0371103e+001 -9.9813881e+000
C016-009 -1.8848691e+000  9.9975414e+000 -9.7782183e+000
C017-001 -1.9424186e+000  9.7435799e+000 -9.6140566e+000
C017-002 -2.0093434e+000  9.4356174e+000 -9.4521904e+000
C017-003 -2.0803328e+000  9.0779610e+000 -9.2794304e+000
C017-004 -2.1637902e+000  8.7066679e+000 -9.0439463e+000
C017-005 -2.2628431e+000  8.3616333e+000 -8.6953573e+000
C017-006 -2.3677204e+000  7.9971566e+000 -8.2953730e+000
C017-007 -2.4834161e+000  7.5933075e+000 -7.8682685e+000
C017-008 -2.5890887e+000  7.2054658e+000 -7.3446574e+000
C017-009 -2.7731059e+000  6.7112212e+000 -6.8750887e+000
C018-001 -2.8591292e+000  6.3545609e+000 -6.4420056e+000
C018-002 -2.9427269e+000  5.9774547e+000 -6.0283303e+000
C018-003 -3.0023539e+000  5.5942621e+000 -5.6126451e+000
C018-004 -3.0650334e+000  5.1909246e+000 -5.2188883e+000
C018-005 -3.1014543e+000  4.7808084e+000 -4.8228283e+000
C018-006 -3.1187499e+000  4.3601632e+000 -4.4318309e+000
C018-007 -3.1344967e+000  3.9230227e+000 -4.0574894e+000
C018-008 -3.1386797e+000  3.4731970e+000 -3.6925187e+000
C018-009 -3.1514225e+000  3.0013034e+000 -3.3465624e+000
C019-001 -3.1292391e+000  2.5760176e+000 -3.0298064e+000
C019-002 -3.1194685e+000  2.1431913e+000 -2.7332866e+000
C019-003 -3.1049416e+000  1.7108375e+000 -2.4486105e+000
C019-004 -3.0784800e+000  1.2832049e+000 -2.1713095e+000
C019-005 -3.0549452e+000  8.5181123e-001 -1.9102312e+000
C019-006 -3.0344906e+000  4.1589302e-001 -1.6660471e+000
C019-007 -2.9856715e+000 -3.9005191e-003 -1.4175367e+000
C019-008 -2.9292932e+000 -4.2013365e-001 -1.1778580e+000
C019-009 -2.8764579e+000 -8.4071761e-001 -9.5500952e-001
C020-001 -2.8385174e+000 -1.2298917e+000 -7.2894037e-001
C020-002 -2.8038585e+000 -1.6360793e+000 -4.8998791e-001
C020-003 -2.7694006e+000 -2.0580349e+000 -2.3477855e-001
C020-004 -2.7279840e+000 -2.4928784e+000  4.3196216e-002
C020-005 -2.6948228e+000 -2.9498227e+000  3.3054620e-001
C020-006 -2.6774364e+000 -3.4318981e+000  6.2072337e-001
C020-007 -2.6773896e+000 -3.9386599e+000  9.1339880e-001
C020-008 -2.6897008e+000 -4.4671926e+000  1.2139958e+000
C020-009 -2.6804061e+000 -5.0047312e+000  1.5450723e+000
C021-001 -2.6818397e+000 -5.5373969e+000  1.8934702e+000
C021-002 -2.6942215e+000 -6.0713239e+000  2.2327652e+000
C021-003 -2.6906843e+000 -6.5974278e+000  2.5738389e+000
C021-004 -2.6674085e+000 -7.1161900e+000  2.9142127e+000
C021-005 -2.6205466e+000 -7.6293859e+000  3.2523782e+000
C021-006 -2.5765896e+000 -8.1457529e+000  3.5795841e+000
C021-007 -2.5618908e+000 -8.6694260e+000  3.8902533e+000
C021-008 -2.5822499e+000 -9.1969509e+000  4.1845374e+000
C021-009 -2.6355016e+000 -9.7222481e+000  4.4630551e+000
C022-001 -2.7307322e+000 -1.0142307e+001  4.8355660e+000
C022-002 -2.8244963e+000 -1.0563414e+001  5.1401787e+000
C022-003 -2.9273305e+000 -1.0988489e+001  5.3717589e+000
C022-004 -2.9878080e+000 -1.1414572e+001  5.5442967e+000
C022-005 -3.0379291e+000 -1.1842224e+001  5.6436086e+000
C022-006 -3.0479624e+000 -1.2268505e+001  5.6791444e+000
C022-007 -3.0110145e+000 -1.2693217e+001  5.6560760e+000
C022-008 -2.9403431e+000 -1.3115794e+001  5.5665059e+000
C022-009 -2.7664177e+000 -1.3559063e+001  5.5012913e+000
C023-001 -2.4420016e+000 -1.3695530e+001  5.2479315e+000
C023-002 -2.0759385e+000 -1.3765492e+001  5.1362128e+000
C023-003 -1.7593911e+000 -1.3751453e+001  5.0289083e+000
C023-004 -1.4994217e+000 -1.3673135e+001  4.8659348e+000
C023-005 -1.2465440e+000 -1.3528136e+001  4.7389426e+000
C023-006 -9.9741656e-001 -1.3312009e+001  4.6594329e+000
C023-007 -7.5982642e-001 -1.3014319e+001  4.6547570e+000
C023-008 -5.3584087e-001 -1.2644082e+001  4.6836801e+000
C024-001 -2.6700308e+000  1.4014586e+001 -8.8280182e+000
C024-002 -2.9318209e+000  1.3766244e+001 -8.8624172e+000
C024-003 -3.1691387e+000  1.3500421e+001 -8.8507605e+000
C024-004 -3.3457108e+000  1.3211782e+001 -8.7734194e+000
C024-005 -3.4697509e+000  1.2914885e+001 -8.6398830e+000
C024-006 -3.5530620e+000  1.2613082e+001 -8.4560156e+000
C024-007 -3.5921571e+000  1.2306163e+001 -8.2170382e+000
C024-008 -3.6666229e+000  1.1981532e+001 -7.9729943e+000
C024-009 -3.7036672e+000  1.1644715e+001 -7.6853266e+000
C025-001 -3.9507446e+000  1.1640100e+001 -7.3688955e+000
C025-002 -4.0607557e+000  1.1566871e+001 -6.9929328e+000
C025-003 -4.0866919e+000  1.1409348e+001 -6.6194835e+000
C025-004 -4.0815253e+000  1.1171587e+001 -6.2540665e+000
C025-005 -4.0434117e+000  1.0856854e+001 -5.8830209e+000
C025-006 -3.9898107e+000  1.0468877e+001 -5.4849434e+000
C025-007 -3.7386763e+000  9.9807081e+000 -5.1657910e+000
C025-008 -3.5075452e+000  9.4257841e+000 -4.8171301e+000
C025-009 -3.2807319e+000  8.7978201e+000 -4.3963094e+000
C026-001 -3.2463851e+000  8.2312002e+000 -4.0922432e+000
C026-002 -3.2086377e+000  7.6643281e+000 -3.8078511e+000
C026-003 -3.1997039e+000  7.1185222e+000 -3.4866881e+000
C026-004 -3.1645539e+000  6.5562949e+000 -3.2245979e+000
C026-005 -3.1235483e+000  5.9886160e+000 -2.9809618e+000
C026-006 -3.1218231e+000  5.4584079e+000 -2.6934526e+000
C026-007 -3.1095603e+000  4.9191742e+000 -2.4363866e+000
C026-008 -3.0995700e+000  4.3821144e+000 -2.1910362e+000
C026-009 -3.0755768e+000  3.8390129e+000 -1.9661264e+000
C027-001 -3.0440109e+000  3.3332250e+000 -1.6994610e+000
C027-002 -3.0367777e+000  2.8525565e+000 -1.4231765e+000
C027-003 -2.9911170e+000  2.3736506e+000 -1.1695020e+000
C027-004 -2.9318249e+000  1.9074223e+000 -9.2639226e-001
C027-005 -2.9492517e+000  1.4732804e+000 -6.4158815e-001
C027-006 -2.8874068e+000  1.0356687e+000 -4.0231150e-001
C027-007 -2.8261952e+000  6.1331570e-001 -1.6358824e-001
C027-008 -2.7507751e+000  2.0345235e-001  6.3010730e-002
C027-009 -2.6471138e+000 -1.9646940e-001  2.5372401e-001
C028-001 -2.4821055e+000 -8.8040680e-001  6.8130612e-001
C028-002 -2.3240066e+000 -1.5227149e+000  1.0679518e+000
C028-003 -2.2065463e+000 -2.1069732e+000  1.4819950e+000
C028-004 -2.0834568e+000 -2.6804345e+000  1.7659212e+000
C028-005 -1.9967566e+000 -3.2116108e+000  2.0495028e+000
C028-006 -1.9537772e+000 -3.6727929e+000  2.3785009e+000
C028-007 -1.9329588e+000 -4.1007414e+000  2.6684740e+000
C028-008 -1.9399804e+000 -4.4847827e+000  2.9426854e+000
C028-009 -1.9670851e+000 -4.8370667e+000  3.1923087e+000
C029-001 -1.9761338e+000 -5.2029796e+000  3.4565215e+000
C029-002 -1.9770488e+000 -5.5865993e+000  3.7121592e+000
C029-003 -1.9974359e+000 -5.9225602e+000  3.9996057e+000
C029-004 -2.0124285e+000 -6.2633352e+000  4.2863197e+000
C029-005 -2.0224223e+000 -6.6127110e+000  4.5711951e+000
C029-006 -2.0310361e+000 -6.9659443e+000  4.8587418e+000
C029-007 -2.0240552e+000 -7.3521214e+000  5.1249251e+000
C029-008 -2.0132287e+000 -7.7411427e+000  5.3899860e+000
C029-009 -1.9868776e+000 -8.1435366e+000  5.6378970e+000
C030-001 -1.9730903e+000 -8.3833075e+000  5.8339324e+000
C030-002 -1.9919060e+000 -8.6423101e+000  6.0253625e+000
C030-003 -2.0374534e+000 -8.8912249e+000  6.2426600e+000
C030-004 -2.0979443e+000 -9.1454830e+000  6.4692430e+000
C030-005 -2.1711993e+000 -9.4103699e+000  6.7042618e+000
C030-006 -2.2682865e+000 -9.7015152e+000  6.9316134e+000
C030-007 -2.3944051e+000 -1.0018017e+001  7.1508241e+000
C030-008 -2.5536485e+000 -1.0356657e+001  7.3590870e+000
