# Supplementary material for: Interspecific variation in the limb long bones among modern rhinoceroses—extent and drivers
Source: PeerJ. 2019 Sep 26;7:e7647. doi: 10.7717/peerj.7647 (PMC6766374; doi:10.7717/peerj.7647)
Supplement: Supplemental Information 9 [file peerj-07-7647-s009.zip › Fibula/Ceratotherium_simum_cottoni_C32_Fibula.pts]

Version 1.0
281
S000  1.1186273e+001  1.3609574e+001  7.8674402e+000
S001  9.4763060e+000  1.2219869e+001  7.5464416e+000
S002  8.2536001e+000  1.4430156e+001  6.4072766e+000
S003 -1.1352390e+001  1.0744046e+001  6.6206994e+000
S004 -1.7085663e+001  9.6525126e+000  8.6084700e+000
S005 -1.8325132e+001  1.0431141e+001  8.2875423e+000
S006 -1.8649942e+001  1.0842387e+001  6.7816429e+000
S007 -1.7815676e+001  1.0863399e+001  5.6491079e+000
S008 -1.7765041e+001  1.0561045e+001  9.0762224e+000
S009 -1.8389286e+001  1.1347537e+001  6.9799833e+000
S010 -1.7310471e+001  1.2423398e+001  7.2579551e+000
S011  9.8044558e+000  1.2067555e+001  7.9506092e+000
C000-001  9.6500950e+000  1.2270361e+001  7.4987893e+000
C000-002  9.8134165e+000  1.2334899e+001  7.4897051e+000
C000-003  9.9593067e+000  1.2385530e+001  7.4569192e+000
C000-004  1.0095341e+001  1.2435088e+001  7.4214635e+000
C000-005  1.0216682e+001  1.2494569e+001  7.4205251e+000
C000-006  1.0323194e+001  1.2557090e+001  7.4347763e+000
C000-007  1.0414800e+001  1.2622847e+001  7.4630537e+000
C000-008  1.0500142e+001  1.2683896e+001  7.4770260e+000
C000-009  1.0579131e+001  1.2739551e+001  7.4820695e+000
C001-001  1.0693291e+001  1.2780956e+001  7.5061994e+000
C001-002  1.0789464e+001  1.2840728e+001  7.5401959e+000
C001-003  1.0882725e+001  1.2906412e+001  7.5665030e+000
C001-004  1.0968114e+001  1.2984163e+001  7.5972433e+000
C001-005  1.1036755e+001  1.3079745e+001  7.6388035e+000
C001-006  1.1088591e+001  1.3191633e+001  7.6893229e+000
C001-007  1.1142083e+001  1.3314035e+001  7.7377234e+000
C001-008  1.1164124e+001  1.3455168e+001  7.8033128e+000
C002-001  1.1080444e+001  1.3832192e+001  7.8220348e+000
C002-002  1.0975010e+001  1.4042925e+001  7.7747912e+000
C002-003  1.0844351e+001  1.4247778e+001  7.7224979e+000
C002-004  1.0715131e+001  1.4447653e+001  7.6516171e+000
C002-005  1.0702032e+001  1.4636072e+001  7.5470986e+000
C002-006  1.0692441e+001  1.4821501e+001  7.4282761e+000
C002-007  1.0668509e+001  1.5004417e+001  7.2943597e+000
C002-008  1.0627012e+001  1.5178979e+001  7.1478605e+000
C002-009  1.0544010e+001  1.5324439e+001  7.0065250e+000
C003-001  1.0358733e+001  1.5446162e+001  6.7777319e+000
C003-002  1.0150723e+001  1.5511468e+001  6.5868001e+000
C003-003  9.9272909e+000  1.5523561e+001  6.4247155e+000
C003-004  9.6796179e+000  1.5472526e+001  6.3429546e+000
C003-005  9.4254713e+000  1.5369074e+001  6.3138323e+000
C003-006  9.1701021e+000  1.5213386e+001  6.3790631e+000
C003-007  8.8932114e+000  1.5012429e+001  6.3938589e+000
C003-008  8.5825939e+000  1.4752315e+001  6.3769259e+000
C004-001 -1.6862772e+001  9.6558142e+000  8.8129406e+000
C004-002 -1.6623791e+001  9.6667061e+000  8.9804754e+000
C004-003 -1.6372719e+001  9.6677704e+000  9.1101418e+000
C004-004 -1.6114613e+001  9.6319332e+000  9.2027655e+000
C004-005 -1.5838447e+001  9.6121874e+000  9.2611027e+000
C004-006 -1.5540186e+001  9.6391783e+000  9.2829638e+000
C004-007 -1.5228524e+001  9.6648674e+000  9.2682571e+000
C004-008 -1.4904672e+001  9.6534100e+000  9.2213144e+000
C004-009 -1.4562472e+001  9.6837940e+000  9.1353712e+000
C005-001 -1.4337410e+001  9.7143478e+000  8.8721609e+000
C005-002 -1.4119771e+001  9.8301287e+000  8.6086674e+000
C005-003 -1.3935999e+001  1.0020013e+001  8.3850651e+000
C005-004 -1.3785176e+001  1.0232254e+001  8.2079496e+000
C005-005 -1.3623004e+001  1.0340891e+001  8.0314693e+000
C005-006 -1.3463274e+001  1.0406116e+001  7.8666348e+000
C005-007 -1.3319813e+001  1.0468369e+001  7.7276955e+000
C005-008 -1.3188928e+001  1.0518454e+001  7.6106653e+000
C005-009 -1.3068661e+001  1.0552773e+001  7.5132298e+000
C006-001 -1.2887938e+001  1.0606181e+001  7.3476610e+000
C006-002 -1.2698896e+001  1.0629130e+001  7.1958590e+000
C006-003 -1.2511925e+001  1.0619293e+001  7.0572953e+000
C006-004 -1.2322801e+001  1.0637117e+001  6.9404645e+000
C006-005 -1.2134776e+001  1.0637767e+001  6.8373609e+000
C006-006 -1.1941818e+001  1.0663651e+001  6.7567806e+000
C006-007 -1.1747289e+001  1.0687063e+001  6.6929431e+000
C006-008 -1.1550541e+001  1.0713174e+001  6.6471257e+000
C007-001 -1.1659810e+001  1.0748567e+001  6.5972614e+000
C007-002 -1.1964802e+001  1.0789434e+001  6.5886168e+000
C007-003 -1.2258867e+001  1.0830338e+001  6.5633087e+000
C007-004 -1.2541347e+001  1.0890805e+001  6.5591116e+000
C007-005 -1.2811774e+001  1.0960074e+001  6.5574999e+000
C007-006 -1.3074852e+001  1.1029212e+001  6.5246749e+000
C007-007 -1.3328883e+001  1.1106392e+001  6.4821997e+000
C007-008 -1.3573226e+001  1.1193133e+001  6.4351296e+000
C007-009 -1.3807542e+001  1.1283447e+001  6.3758998e+000
C008-001 -1.4023716e+001  1.1444859e+001  6.1936455e+000
C008-002 -1.4247798e+001  1.1573337e+001  6.0216975e+000
C008-003 -1.4441012e+001  1.1623478e+001  5.8197608e+000
C008-004 -1.4656636e+001  1.1698739e+001  5.6932425e+000
C008-005 -1.4845758e+001  1.1718934e+001  5.5504589e+000
C008-006 -1.5079555e+001  1.1778851e+001  5.5061922e+000
C008-007 -1.5315633e+001  1.1820853e+001  5.5046353e+000
C008-008 -1.5539024e+001  1.1826731e+001  5.5043535e+000
C008-009 -1.5765765e+001  1.1813698e+001  5.5136571e+000
C009-001 -1.5982199e+001  1.1886142e+001  5.5390749e+000
C009-002 -1.6204651e+001  1.1907932e+001  5.5288925e+000
C009-003 -1.6426891e+001  1.1890822e+001  5.5555420e+000
C009-004 -1.6652046e+001  1.1828748e+001  5.5762954e+000
C009-005 -1.6876873e+001  1.1729214e+001  5.6152349e+000
C009-006 -1.7099968e+001  1.1598137e+001  5.6780133e+000
C009-007 -1.7342297e+001  1.1379979e+001  5.6278386e+000
C009-008 -1.7579672e+001  1.1136426e+001  5.6265359e+000
C010-001 -1.7295290e+001  9.6684532e+000  8.6878128e+000
C010-002 -1.7479975e+001  9.7243824e+000  8.7403908e+000
C010-003 -1.7653614e+001  9.7777491e+000  8.7625704e+000
C010-004 -1.7815075e+001  9.8406725e+000  8.7561350e+000
C010-005 -1.7935574e+001  9.9475784e+000  8.7194271e+000
C010-006 -1.8024714e+001  1.0070937e+001  8.6497021e+000
C010-007 -1.8120079e+001  1.0181678e+001  8.5522394e+000
C010-008 -1.8216984e+001  1.0298190e+001  8.4295902e+000
C011-001 -1.8338705e+001  1.0465477e+001  8.1971769e+000
C011-002 -1.8350632e+001  1.0497675e+001  8.1069422e+000
C011-003 -1.8370090e+001  1.0525256e+001  8.0178661e+000
C011-004 -1.8378958e+001  1.0555635e+001  7.9311032e+000
C011-005 -1.8385433e+001  1.0586614e+001  7.8470426e+000
C011-006 -1.8412046e+001  1.0606583e+001  7.7625308e+000
C011-007 -1.8431885e+001  1.0628679e+001  7.6805668e+000
C011-008 -1.8455147e+001  1.0647787e+001  7.5999527e+000
C011-009 -1.8479929e+001  1.0664784e+001  7.5206327e+000
C012-001 -1.8500900e+001  1.0685843e+001  7.4420843e+000
C012-002 -1.8516655e+001  1.0708788e+001  7.3601222e+000
C012-003 -1.8538208e+001  1.0728359e+001  7.2794943e+000
C012-004 -1.8568230e+001  1.0743525e+001  7.2024760e+000
C012-005 -1.8606609e+001  1.0755436e+001  7.1279616e+000
C012-006 -1.8620445e+001  1.0777191e+001  7.0425839e+000
C012-007 -1.8632082e+001  1.0799074e+001  6.9561157e+000
C012-008 -1.8649666e+001  1.0819181e+001  6.8694448e+000
C013-001 -1.8663963e+001  1.0850385e+001  6.5853648e+000
C013-002 -1.8600256e+001  1.0871187e+001  6.4150443e+000
C013-003 -1.8550169e+001  1.0879533e+001  6.2559624e+000
C013-004 -1.8476189e+001  1.0886548e+001  6.1147828e+000
C013-005 -1.8401037e+001  1.0876687e+001  5.9796772e+000
C013-006 -1.8290527e+001  1.0871623e+001  5.8653359e+000
C013-007 -1.8149677e+001  1.0873017e+001  5.7763042e+000
C013-008 -1.7997267e+001  1.0860316e+001  5.6907239e+000
C014-001 -1.7639551e+001  1.0753247e+001  5.7344308e+000
C014-002 -1.7467533e+001  1.0690952e+001  5.8899102e+000
C014-003 -1.7309757e+001  1.0645992e+001  6.0578647e+000
C014-004 -1.7164068e+001  1.0549450e+001  6.1820655e+000
C014-005 -1.7028156e+001  1.0462612e+001  6.3245001e+000
C014-006 -1.6905375e+001  1.0398748e+001  6.4886951e+000
C014-007 -1.6788143e+001  1.0306653e+001  6.6462073e+000
C014-008 -1.6684759e+001  1.0236605e+001  6.8227220e+000
C014-009 -1.6600067e+001  1.0195004e+001  7.0144262e+000
C015-001 -1.6626511e+001  1.0116933e+001  7.2286987e+000
C015-002 -1.6657307e+001  1.0042453e+001  7.4348416e+000
C015-003 -1.6696594e+001  9.9543018e+000  7.6224279e+000
C015-004 -1.6742792e+001  9.8885908e+000  7.8087597e+000
C015-005 -1.6798466e+001  9.8212824e+000  7.9821839e+000
C015-006 -1.6861940e+001  9.7604656e+000  8.1476669e+000
C015-007 -1.6930569e+001  9.7128353e+000  8.3085222e+000
C015-008 -1.7005461e+001  9.6742954e+000  8.4621248e+000
C016-001 -1.7596918e+001  1.0386265e+001  9.2881002e+000
C016-002 -1.7336931e+001  1.0247044e+001  9.4325457e+000
C016-003 -1.7062237e+001  1.0131195e+001  9.5661526e+000
C016-004 -1.6755480e+001  1.0062454e+001  9.6230707e+000
C016-005 -1.6432669e+001  1.0027960e+001  9.6388988e+000
C016-006 -1.6082104e+001  9.9967566e+000  9.6918373e+000
C016-007 -1.5706803e+001  1.0009258e+001  9.6750860e+000
C016-008 -1.5301681e+001  1.0046806e+001  9.6360321e+000
C016-009 -1.4866698e+001  1.0094590e+001  9.6258688e+000
C017-001 -1.4634574e+001  1.0331107e+001  9.6392202e+000
C017-002 -1.4355045e+001  1.0593212e+001  9.5228806e+000
C017-003 -1.4054652e+001  1.0850494e+001  9.3049488e+000
C017-004 -1.3726448e+001  1.1078964e+001  9.0848007e+000
C017-005 -1.3352123e+001  1.1280770e+001  8.9200277e+000
C017-006 -1.2932306e+001  1.1463309e+001  8.7856331e+000
C017-007 -1.2468522e+001  1.1629665e+001  8.6692762e+000
C017-008 -1.1958822e+001  1.1785137e+001  8.5741911e+000
C017-009 -1.1414944e+001  1.1918076e+001  8.4674816e+000
C018-001 -1.0894211e+001  1.2006557e+001  8.4340572e+000
C018-002 -1.0387411e+001  1.2084292e+001  8.3946266e+000
C018-003 -9.8919468e+000  1.2152173e+001  8.3487377e+000
C018-004 -9.4046421e+000  1.2227379e+001  8.3365650e+000
C018-005 -8.9296322e+000  1.2298124e+001  8.3308887e+000
C018-006 -8.4652719e+000  1.2349935e+001  8.2984400e+000
C018-007 -8.0118065e+000  1.2402510e+001  8.2848129e+000
C018-008 -7.5692868e+000  1.2450430e+001  8.2773705e+000
C018-009 -7.1376700e+000  1.2492999e+001  8.2746649e+000
C019-001 -6.6751361e+000  1.2552881e+001  8.2445517e+000
C019-002 -6.2133179e+000  1.2616173e+001  8.2081385e+000
C019-003 -5.7526922e+000  1.2683907e+001  8.1671181e+000
C019-004 -5.2933726e+000  1.2755342e+001  8.1207361e+000
C019-005 -4.8351698e+000  1.2825362e+001  8.0627728e+000
C019-006 -4.3770256e+000  1.2894149e+001  7.9958243e+000
C019-007 -3.9187672e+000  1.2978260e+001  7.9415622e+000
C019-008 -3.4650388e+000  1.3099781e+001  7.9201126e+000
C019-009 -3.0133042e+000  1.3218497e+001  7.8837438e+000
C020-001 -2.5174360e+000  1.3288895e+001  7.9681764e+000
C020-002 -2.0235944e+000  1.3348098e+001  8.0091400e+000
C020-003 -1.5325921e+000  1.3393870e+001  8.0056906e+000
C020-004 -1.0456221e+000  1.3428109e+001  7.9621658e+000
C020-005 -5.6890160e-001  1.3495617e+001  7.9132938e+000
C020-006 -9.6342847e-002  1.3554480e+001  7.8267417e+000
C020-007  3.7057781e-001  1.3615308e+001  7.7111478e+000
C020-008  8.3040583e-001  1.3691466e+001  7.5722761e+000
C020-009  1.2851000e+000  1.3765857e+001  7.4013672e+000
C021-001  1.8964843e+000  1.3781200e+001  7.3332233e+000
C021-002  2.4797592e+000  1.3799933e+001  7.2755957e+000
C021-003  3.0337725e+000  1.3858713e+001  7.2297759e+000
C021-004  3.5616069e+000  1.3912461e+001  7.1895938e+000
C021-005  4.0633469e+000  1.3951870e+001  7.1549492e+000
C021-006  4.5368948e+000  1.4010719e+001  7.1321011e+000
C021-007  4.9862852e+000  1.4028294e+001  7.1071506e+000
C021-008  5.4070816e+000  1.4068147e+001  7.0956192e+000
C021-009  5.8012300e+000  1.4104141e+001  7.0904641e+000
C022-001  6.4387178e+000  1.4148257e+001  7.0845256e+000
C022-002  7.0212226e+000  1.4223607e+001  7.1422977e+000
C022-003  7.5352859e+000  1.4335072e+001  7.2321615e+000
C022-004  7.9881735e+000  1.4445375e+001  7.3367395e+000
C022-005  8.3778648e+000  1.4553644e+001  7.4640794e+000
C022-006  8.7242365e+000  1.4615461e+001  7.6157784e+000
C022-007  9.0648928e+000  1.4568640e+001  7.7633767e+000
C022-008  9.3583088e+000  1.4501067e+001  7.9252200e+000
C022-009  9.6160498e+000  1.4398010e+001  8.0670757e+000
C023-001  9.6647987e+000  1.3974690e+001  8.3067198e+000
C023-002  9.7165241e+000  1.3579490e+001  8.4582834e+000
C023-003  9.7543335e+000  1.3232116e+001  8.5650806e+000
C023-004  9.7961512e+000  1.2922783e+001  8.5744991e+000
C023-005  9.8128414e+000  1.2664464e+001  8.5741014e+000
C023-006  9.8293543e+000  1.2452916e+001  8.4911880e+000
C023-007  9.8247643e+000  1.2272472e+001  8.3809423e+000
C023-008  9.8157644e+000  1.2133735e+001  8.1971998e+000
C024-001 -1.8232044e+001  1.1517210e+001  7.2461400e+000
C024-002 -1.8049818e+001  1.1674025e+001  7.4767780e+000
C024-003 -1.7830444e+001  1.1797783e+001  7.6376953e+000
C024-004 -1.7586542e+001  1.1870583e+001  7.6870284e+000
C024-005 -1.7352777e+001  1.1940573e+001  7.6956110e+000
C024-006 -1.7116827e+001  1.2005499e+001  7.6691008e+000
C024-007 -1.6871559e+001  1.2076527e+001  7.6232791e+000
C024-008 -1.6612783e+001  1.2142056e+001  7.5357037e+000
C024-009 -1.6340271e+001  1.2211005e+001  7.4062705e+000
C025-001 -1.6036104e+001  1.2206155e+001  7.4281325e+000
C025-002 -1.5720922e+001  1.2218919e+001  7.4212623e+000
C025-003 -1.5435847e+001  1.2295341e+001  7.4311199e+000
C025-004 -1.5178082e+001  1.2389817e+001  7.4108419e+000
C025-005 -1.4942731e+001  1.2506598e+001  7.3463974e+000
C025-006 -1.4687309e+001  1.2570412e+001  7.1857553e+000
C025-007 -1.4416574e+001  1.2579747e+001  6.9505029e+000
C025-008 -1.4151469e+001  1.2597086e+001  6.6642160e+000
C025-009 -1.3902849e+001  1.2530098e+001  6.3553410e+000
C026-001 -1.3397387e+001  1.2486062e+001  6.3902168e+000
C026-002 -1.2875401e+001  1.2495581e+001  6.4007449e+000
C026-003 -1.2347796e+001  1.2527847e+001  6.4073405e+000
C026-004 -1.1815093e+001  1.2572948e+001  6.4120631e+000
C026-005 -1.1274914e+001  1.2617977e+001  6.4123650e+000
C026-006 -1.0727541e+001  1.2678340e+001  6.4076777e+000
C026-007 -1.0170397e+001  1.2736461e+001  6.3950596e+000
C026-008 -9.6040478e+000  1.2785360e+001  6.3749566e+000
C026-009 -9.0316219e+000  1.2832817e+001  6.3511209e+000
C027-001 -8.4973078e+000  1.2852395e+001  6.3439231e+000
C027-002 -7.9574127e+000  1.2922633e+001  6.3243189e+000
C027-003 -7.4182901e+000  1.2950731e+001  6.3118758e+000
C027-004 -6.8778811e+000  1.2954908e+001  6.3060575e+000
C027-005 -6.3350244e+000  1.2980289e+001  6.2895927e+000
C027-006 -5.7906823e+000  1.2999906e+001  6.2714152e+000
C027-007 -5.2449222e+000  1.2990990e+001  6.2633820e+000
C027-008 -4.6973829e+000  1.2995554e+001  6.2445850e+000
C027-009 -4.1483011e+000  1.2980306e+001  6.2324109e+000
C028-001 -3.5470607e+000  1.2977202e+001  6.2299485e+000
C028-002 -2.9531696e+000  1.3020158e+001  6.2080531e+000
C028-003 -2.3670790e+000  1.3049546e+001  6.2113528e+000
C028-004 -1.7894644e+000  1.3130774e+001  6.1547484e+000
C028-005 -1.2195030e+000  1.3174186e+001  6.1571159e+000
C028-006 -6.5920317e-001  1.3245178e+001  6.1231890e+000
C028-007 -1.0609142e-001  1.3297921e+001  6.1333828e+000
C028-008  4.4219601e-001  1.3331456e+001  6.1941471e+000
C028-009  9.8059803e-001  1.3386960e+001  6.2269053e+000
C029-001  1.4383855e+000  1.3301432e+001  6.1679626e+000
C029-002  1.8885255e+000  1.3254092e+001  6.0911112e+000
C029-003  2.3378048e+000  1.3222943e+001  6.0326581e+000
C029-004  2.7814722e+000  1.3219157e+001  5.9748597e+000
C029-005  3.2173448e+000  1.3246709e+001  5.9101653e+000
C029-006  3.6502204e+000  1.3298573e+001  5.8469009e+000
C029-007  4.0845218e+000  1.3368958e+001  5.7926955e+000
C029-008  4.5245910e+000  1.3443162e+001  5.7821922e+000
C029-009  4.9589152e+000  1.3529069e+001  5.8179827e+000
C030-001  5.3390527e+000  1.3631535e+001  5.8494682e+000
C030-002  5.7175980e+000  1.3729513e+001  5.9104729e+000
C030-003  6.0866189e+000  1.3809856e+001  6.0108032e+000
C030-004  6.4467669e+000  1.3877975e+001  6.1382761e+000
C030-005  6.8106427e+000  1.3971165e+001  6.2184453e+000
C030-006  7.1703196e+000  1.4052540e+001  6.3571477e+000
C030-007  7.5394793e+000  1.4166770e+001  6.4504514e+000
C030-008  7.9269085e+000  1.4301853e+001  6.6131783e+000
