# Supplementary material for: Interspecific variation in the limb long bones among modern rhinoceroses—extent and drivers
Source: PeerJ. 2019 Sep 26;7:e7647. doi: 10.7717/peerj.7647 (PMC6766374; doi:10.7717/peerj.7647)
Supplement: Supplemental Information 9 [file peerj-07-7647-s009.zip › Fibula/Ceratotherium_simum_cottoni_C37_Fibula_miroir.pts]

Version 1.0
281
S000  1.3451099e+000 -1.4285897e+001  1.3890532e+001
S001  1.9462671e+000 -1.1443363e+001  1.4524602e+001
S002 -1.0132099e+000 -1.1559125e+001  1.5185150e+001
S003 -5.9919167e-001  3.0748422e+000  6.4421258e+000
S004 -9.3249655e-001  9.5392256e+000 -2.5192213e-001
S005 -1.6543021e+000  1.0552987e+001 -1.2159443e-001
S006 -2.0441866e+000  1.1673930e+001  7.7575636e-001
S007 -1.9660416e+000  1.1767766e+001  1.8072784e+000
S008 -2.0261421e+000  1.0534074e+001 -5.6145859e-001
S009 -2.3494687e+000  1.1716010e+001  9.5874786e-001
S010 -3.8764005e+000  1.0087216e+001  1.2468324e+000
S011  2.5569053e+000 -1.1845245e+001  1.3196771e+001
C000-001  2.0862772e+000 -1.1723884e+001  1.4569741e+001
C000-002  2.1906800e+000 -1.2005176e+001  1.4566445e+001
C000-003  2.2978587e+000 -1.2229436e+001  1.4605529e+001
C000-004  2.4052379e+000 -1.2401703e+001  1.4693304e+001
C000-005  2.4806275e+000 -1.2575262e+001  1.4743514e+001
C000-006  2.5177038e+000 -1.2752553e+001  1.4740535e+001
C000-007  2.5030408e+000 -1.2921017e+001  1.4678694e+001
C000-008  2.4746323e+000 -1.3060946e+001  1.4625662e+001
C000-009  2.4360497e+000 -1.3184941e+001  1.4571793e+001
C001-001  2.3305407e+000 -1.3351274e+001  1.4535646e+001
C001-002  2.2095199e+000 -1.3500732e+001  1.4481214e+001
C001-003  2.0758572e+000 -1.3622362e+001  1.4408681e+001
C001-004  1.9686211e+000 -1.3773636e+001  1.4352195e+001
C001-005  1.8374807e+000 -1.3872480e+001  1.4266148e+001
C001-006  1.7237252e+000 -1.4010735e+001  1.4192573e+001
C001-007  1.5994672e+000 -1.4116682e+001  1.4101287e+001
C001-008  1.4733502e+000 -1.4211369e+001  1.4001396e+001
C002-001  1.1026897e+000 -1.4274675e+001  1.3806320e+001
C002-002  8.6695033e-001 -1.4216629e+001  1.3757883e+001
C002-003  6.4658535e-001 -1.4106813e+001  1.3742659e+001
C002-004  4.1981733e-001 -1.4065854e+001  1.3797819e+001
C002-005  2.0485125e-001 -1.3981822e+001  1.3889484e+001
C002-006 -5.8755809e-003 -1.3893008e+001  1.4030699e+001
C002-007 -2.0610312e-001 -1.3779501e+001  1.4213840e+001
C002-008 -3.9678809e-001 -1.3646749e+001  1.4440228e+001
C002-009 -5.6733036e-001 -1.3460742e+001  1.4687128e+001
C003-001 -6.6393334e-001 -1.3324327e+001  1.4820138e+001
C003-002 -7.3878932e-001 -1.3142345e+001  1.4916544e+001
C003-003 -7.9334891e-001 -1.2942770e+001  1.4989088e+001
C003-004 -8.5243481e-001 -1.2743032e+001  1.5060240e+001
C003-005 -8.9328045e-001 -1.2528023e+001  1.5107662e+001
C003-006 -9.4702077e-001 -1.2305180e+001  1.5161148e+001
C003-007 -9.8371387e-001 -1.2066287e+001  1.5193390e+001
C003-008 -1.0239722e+000 -1.1807340e+001  1.5233444e+001
C004-001 -1.0013812e+000  9.2583342e+000 -3.6269984e-001
C004-002 -9.9069506e-001  9.0063334e+000 -4.4128647e-001
C004-003 -1.0009483e+000  8.7369614e+000 -4.4630137e-001
C004-004 -9.8181283e-001  8.4690447e+000 -3.9690155e-001
C004-005 -9.5153701e-001  8.1965351e+000 -2.8706095e-001
C004-006 -8.7204170e-001  7.9165173e+000 -1.2885839e-001
C004-007 -8.5662353e-001  7.6399751e+000  1.1227570e-001
C004-008 -8.7997371e-001  7.3972049e+000  4.3236220e-001
C004-009 -7.4354661e-001  7.0921407e+000  7.6141733e-001
C005-001 -7.7930421e-001  7.0123115e+000  1.0441951e+000
C005-002 -8.4550178e-001  6.9427705e+000  1.3470168e+000
C005-003 -9.5358682e-001  6.8753648e+000  1.6520309e+000
C005-004 -1.0122156e+000  6.7639022e+000  1.9513607e+000
C005-005 -1.0549219e+000  6.6261187e+000  2.2497134e+000
C005-006 -1.0625033e+000  6.4588561e+000  2.5502725e+000
C005-007 -1.0609283e+000  6.2696347e+000  2.8506482e+000
C005-008 -1.0552071e+000  6.0568838e+000  3.1496220e+000
C005-009 -1.0436585e+000  5.8175654e+000  3.4476943e+000
C006-001 -1.0353596e+000  5.4886723e+000  3.8326199e+000
C006-002 -9.6507043e-001  5.1707773e+000  4.2113643e+000
C006-003 -8.6407357e-001  4.8598938e+000  4.5740805e+000
C006-004 -7.6207697e-001  4.5553250e+000  4.9202805e+000
C006-005 -7.2349977e-001  4.2489581e+000  5.2531962e+000
C006-006 -6.8352973e-001  3.9478872e+000  5.5715270e+000
C006-007 -6.6636908e-001  3.6460366e+000  5.8743143e+000
C006-008 -6.4484662e-001  3.3500066e+000  6.1619248e+000
C007-001 -7.2538888e-001  3.3101718e+000  6.3723445e+000
C007-002 -9.0210819e-001  3.5323803e+000  6.2510409e+000
C007-003 -1.0611463e+000  3.7864478e+000  6.1056876e+000
C007-004 -1.1982404e+000  4.0872192e+000  5.9612336e+000
C007-005 -1.3385456e+000  4.4042096e+000  5.7795672e+000
C007-006 -1.4650989e+000  4.7615991e+000  5.5952549e+000
C007-007 -1.5915730e+000  5.1402779e+000  5.3799977e+000
C007-008 -1.7337871e+000  5.5316896e+000  5.1210036e+000
C007-009 -1.8185962e+000  5.9911752e+000  4.9014134e+000
C008-001 -1.9299597e+000  6.3561492e+000  4.7962675e+000
C008-002 -2.0771563e+000  6.7083101e+000  4.6474671e+000
C008-003 -2.1791344e+000  7.0742335e+000  4.5351882e+000
C008-004 -2.2730286e+000  7.4391036e+000  4.4253845e+000
C008-005 -2.3171000e+000  7.8131862e+000  4.3848300e+000
C008-006 -2.3940709e+000  8.1839771e+000  4.2938175e+000
C008-007 -2.4897194e+000  8.5457869e+000  4.1553321e+000
C008-008 -2.5567434e+000  8.9236660e+000  4.0627184e+000
C008-009 -2.6381252e+000  9.2680035e+000  3.9081626e+000
C009-001 -2.4662795e+000  9.4637060e+000  3.6744139e+000
C009-002 -2.3327477e+000  9.6296349e+000  3.3618343e+000
C009-003 -2.2268388e+000  9.8152304e+000  3.0476441e+000
C009-004 -2.1883292e+000  9.9767590e+000  2.6930137e+000
C009-005 -2.1527901e+000  1.0203946e+001  2.4062150e+000
C009-006 -2.0212362e+000  1.0608161e+001  2.2747641e+000
C009-007 -1.8827918e+000  1.1077312e+001  2.1722925e+000
C009-008 -1.8605613e+000  1.1469892e+001  2.0053439e+000
C010-001 -1.0072936e+000  9.6290236e+000 -3.2341936e-001
C010-002 -1.1034454e+000  9.7115936e+000 -3.6292535e-001
C010-003 -1.1879843e+000  9.8085232e+000 -3.8783100e-001
C010-004 -1.2754995e+000  9.9087162e+000 -3.8981310e-001
C010-005 -1.3629353e+000  1.0014346e+001 -3.7074193e-001
C010-006 -1.4433938e+000  1.0132446e+001 -3.3523712e-001
C010-007 -1.5076149e+000  1.0272767e+001 -2.8870949e-001
C010-008 -1.5778731e+000  1.0412877e+001 -2.1719883e-001
C011-001 -1.6765468e+000  1.0611029e+001 -7.0115238e-002
C011-002 -1.6878442e+000  1.0681696e+001 -2.6342519e-002
C011-003 -1.7020462e+000  1.0750505e+001  1.8855127e-002
C011-004 -1.7217528e+000  1.0810058e+001  7.4393936e-002
C011-005 -1.7368623e+000  1.0877999e+001  1.2263297e-001
C011-006 -1.7552494e+000  1.0939212e+001  1.7978659e-001
C011-007 -1.7722406e+000  1.1003753e+001  2.3449905e-001
C011-008 -1.7894927e+000  1.1068518e+001  2.9015666e-001
C011-009 -1.8021300e+000  1.1140675e+001  3.3852258e-001
C012-001 -1.8349383e+000  1.1204947e+001  3.8104567e-001
C012-002 -1.8661079e+000  1.1268219e+001  4.2445284e-001
C012-003 -1.8943266e+000  1.1331969e+001  4.6726313e-001
C012-004 -1.9168952e+000  1.1400299e+001  5.0586867e-001
C012-005 -1.9391338e+000  1.1466478e+001  5.4776609e-001
C012-006 -1.9694016e+000  1.1516661e+001  6.0507029e-001
C012-007 -1.9947641e+000  1.1571326e+001  6.5899932e-001
C012-008 -2.0198927e+000  1.1623177e+001  7.1628076e-001
C013-001 -2.0521250e+000  1.1735753e+001  9.0199715e-001
C013-002 -2.0508265e+000  1.1794178e+001  1.0246158e+000
C013-003 -2.0455239e+000  1.1837236e+001  1.1481485e+000
C013-004 -2.0353618e+000  1.1867486e+001  1.2704979e+000
C013-005 -2.0530958e+000  1.1836780e+001  1.3761528e+000
C013-006 -2.0333765e+000  1.1844882e+001  1.4904519e+000
C013-007 -2.0130506e+000  1.1834579e+001  1.6004831e+000
C013-008 -1.9876723e+000  1.1812447e+001  1.7079830e+000
C014-001 -1.8931555e+000  1.1611388e+001  1.9259013e+000
C014-002 -1.8275410e+000  1.1425694e+001  2.0005655e+000
C014-003 -1.7705554e+000  1.1227893e+001  2.0301886e+000
C014-004 -1.7169218e+000  1.1027049e+001  2.0189536e+000
C014-005 -1.6586385e+000  1.0825193e+001  1.9728347e+000
C014-006 -1.5667949e+000  1.0624551e+001  1.9072099e+000
C014-007 -1.4604092e+000  1.0420161e+001  1.8107128e+000
C014-008 -1.3405857e+000  1.0212419e+001  1.6820941e+000
C014-009 -1.2117292e+000  1.0001024e+001  1.5192264e+000
C015-001 -1.0878036e+000  9.7495871e+000  1.2740899e+000
C015-002 -9.7713113e-001  9.5494690e+000  1.0441352e+000
C015-003 -8.9873451e-001  9.3981371e+000  8.2339811e-001
C015-004 -8.4959757e-001  9.2973576e+000  6.1310381e-001
C015-005 -8.1527609e-001  9.2457705e+000  4.1715914e-001
C015-006 -8.0948889e-001  9.2443504e+000  2.3205917e-001
C015-007 -8.1336462e-001  9.2940817e+000  5.8394589e-002
C015-008 -8.4431219e-001  9.3977251e+000 -1.0768624e-001
C016-001 -1.9930776e+000  1.0062161e+001 -7.9596055e-001
C016-002 -1.9546663e+000  9.4883833e+000 -8.0705458e-001
C016-003 -1.9282446e+000  8.9757252e+000 -7.8816676e-001
C016-004 -1.9038029e+000  8.5394468e+000 -6.7570519e-001
C016-005 -1.8938953e+000  8.1678009e+000 -5.5215347e-001
C016-006 -1.9001354e+000  7.8436995e+000 -4.2117465e-001
C016-007 -1.9303402e+000  7.5302467e+000 -3.2177845e-001
C016-008 -1.9888800e+000  7.1986604e+000 -2.7320170e-001
C016-009 -2.0509701e+000  6.9418278e+000 -1.4077076e-001
C017-001 -2.1892993e+000  6.7268076e+000  5.4149866e-002
C017-002 -2.3297946e+000  6.4129601e+000  1.6528451e-001
C017-003 -2.4395766e+000  6.1018305e+000  3.2744327e-001
C017-004 -2.5063856e+000  5.8083277e+000  5.5739093e-001
C017-005 -2.5506735e+000  5.4904394e+000  8.0272317e-001
C017-006 -2.5591815e+000  5.1759424e+000  1.0958434e+000
C017-007 -2.5418715e+000  4.8465281e+000  1.4150912e+000
C017-008 -2.4962933e+000  4.5125561e+000  1.7711478e+000
C017-009 -2.4309106e+000  4.1187835e+000  2.1112425e+000
C018-001 -2.3963861e+000  3.6942680e+000  2.5082760e+000
C018-002 -2.3565764e+000  3.2620683e+000  2.8946681e+000
C018-003 -2.3137076e+000  2.8201470e+000  3.2671103e+000
C018-004 -2.2674265e+000  2.3718665e+000  3.6286974e+000
C018-005 -2.2099583e+000  1.9302125e+000  3.9961653e+000
C018-006 -2.1521685e+000  1.4750627e+000  4.3442926e+000
C018-007 -2.0766704e+000  1.0348932e+000  4.7106171e+000
C018-008 -2.0013325e+000  5.8137900e-001  5.0574660e+000
C018-009 -1.9230561e+000  1.1909240e-001  5.3908639e+000
C019-001 -1.8226300e+000 -3.6959395e-001  5.7689047e+000
C019-002 -1.7286612e+000 -8.6667335e-001  6.1488991e+000
C019-003 -1.6391720e+000 -1.3694426e+000  6.5344276e+000
C019-004 -1.5642989e+000 -1.8923144e+000  6.9059477e+000
C019-005 -1.4920458e+000 -2.4171357e+000  7.2879810e+000
C019-006 -1.4319353e+000 -2.9545467e+000  7.6662283e+000
C019-007 -1.3850805e+000 -3.5022786e+000  8.0440369e+000
C019-008 -1.3366485e+000 -4.0502639e+000  8.4347830e+000
C019-009 -1.2693474e+000 -4.5963526e+000  8.8399677e+000
C020-001 -1.1895477e+000 -5.0149446e+000  9.0787182e+000
C020-002 -1.0913982e+000 -5.4202218e+000  9.3304605e+000
C020-003 -1.0183227e+000 -5.8344612e+000  9.5695915e+000
C020-004 -9.5587307e-001 -6.2510958e+000  9.8034315e+000
C020-005 -8.7452036e-001 -6.6420684e+000  1.0066331e+001
C020-006 -8.2724917e-001 -7.0561428e+000  1.0299572e+001
C020-007 -7.9384613e-001 -7.4762416e+000  1.0522077e+001
C020-008 -7.6973188e-001 -7.8968763e+000  1.0739842e+001
C020-009 -7.4359834e-001 -8.3070307e+000  1.0970961e+001
C021-001 -7.2403073e-001 -8.5820217e+000  1.1136027e+001
C021-002 -7.0149899e-001 -8.8692598e+000  1.1324129e+001
C021-003 -6.7482156e-001 -9.1667480e+000  1.1534510e+001
C021-004 -6.3527304e-001 -9.4678450e+000  1.1774646e+001
C021-005 -6.1870682e-001 -9.8041630e+000  1.2002046e+001
C021-006 -5.9869266e-001 -1.0153933e+001  1.2247234e+001
C021-007 -5.8526647e-001 -1.0525573e+001  1.2499323e+001
C021-008 -5.7930666e-001 -1.0919167e+001  1.2758121e+001
C021-009 -6.0281563e-001 -1.1341544e+001  1.3007252e+001
C022-001 -5.2783644e-001 -1.1689514e+001  1.3117803e+001
C022-002 -4.3359831e-001 -1.1984504e+001  1.3192824e+001
C022-003 -3.1833175e-001 -1.2226664e+001  1.3230061e+001
C022-004 -1.7123267e-001 -1.2410754e+001  1.3244802e+001
C022-005 -1.7104130e-002 -1.2550872e+001  1.3192811e+001
C022-006  1.6813666e-001 -1.2633514e+001  1.3116759e+001
C022-007  3.9036319e-001 -1.2653723e+001  1.3034114e+001
C022-008  6.5856117e-001 -1.2605450e+001  1.2963267e+001
C022-009  9.4050157e-001 -1.2509906e+001  1.2835466e+001
C023-001  1.1096691e+000 -1.2320930e+001  1.2757877e+001
C023-002  1.2546272e+000 -1.2179368e+001  1.2668749e+001
C023-003  1.3823724e+000 -1.2071255e+001  1.2578054e+001
C023-004  1.5107028e+000 -1.1986824e+001  1.2500803e+001
C023-005  1.6633046e+000 -1.1918958e+001  1.2456323e+001
C023-006  1.8675326e+000 -1.1865196e+001  1.2558168e+001
C023-007  2.0842230e+000 -1.1835617e+001  1.2726556e+001
C023-008  2.3210764e+000 -1.1826848e+001  1.2926768e+001
C024-001 -2.5267825e+000  1.1495182e+001  7.9591942e-001
C024-002 -2.6914451e+000  1.1274907e+001  6.7535269e-001
C024-003 -2.8712656e+000  1.1083867e+001  5.8171153e-001
C024-004 -3.0207686e+000  1.0851440e+001  5.4538298e-001
C024-005 -3.1700966e+000  1.0607889e+001  5.4545844e-001
C024-006 -3.3147020e+000  1.0332043e+001  5.8221263e-001
C024-007 -3.4111230e+000  9.9976969e+000  6.8432063e-001
C024-008 -3.4443946e+000  9.6372271e+000  8.6854786e-001
C024-009 -3.4299436e+000  9.3083553e+000  1.1346940e+000
C025-001 -3.4549479e+000  9.1329851e+000  1.3360900e+000
C025-002 -3.5037847e+000  8.9198151e+000  1.5435057e+000
C025-003 -3.5482733e+000  8.7039490e+000  1.7814760e+000
C025-004 -3.6103170e+000  8.4769230e+000  2.0292666e+000
C025-005 -3.6911635e+000  8.2537699e+000  2.3046935e+000
C025-006 -3.7234452e+000  8.0717497e+000  2.6805770e+000
C025-007 -3.6987145e+000  7.9171562e+000  3.1424003e+000
C025-008 -3.5954115e+000  7.7745910e+000  3.6643317e+000
C025-009 -3.5263839e+000  7.6279645e+000  4.2054553e+000
C026-001 -3.4806325e+000  7.0564661e+000  4.4139881e+000
C026-002 -3.4348238e+000  6.5143557e+000  4.6146746e+000
C026-003 -3.3434772e+000  6.0054364e+000  4.8126936e+000
C026-004 -3.2637699e+000  5.5274353e+000  5.0045972e+000
C026-005 -3.1640961e+000  5.0826974e+000  5.1922827e+000
C026-006 -3.0798416e+000  4.6672297e+000  5.3719072e+000
C026-007 -2.9521728e+000  4.2866635e+000  5.5440416e+000
C026-008 -2.8681722e+000  3.9315352e+000  5.7072296e+000
C026-009 -2.8409531e+000  3.6039073e+000  5.8756204e+000
C027-001 -2.7405884e+000  3.2015262e+000  6.0967717e+000
C027-002 -2.6836445e+000  2.7980230e+000  6.3310308e+000
C027-003 -2.6095903e+000  2.3960752e+000  6.5641298e+000
C027-004 -2.5276463e+000  1.9953868e+000  6.7988081e+000
C027-005 -2.4517674e+000  1.5954090e+000  7.0413928e+000
C027-006 -2.3886287e+000  1.1949676e+000  7.2951097e+000
C027-007 -2.2765856e+000  7.9722017e-001  7.5314426e+000
C027-008 -2.1521480e+000  4.0111959e-001  7.7670307e+000
C027-009 -2.0258505e+000  5.5979486e-003  8.0064716e+000
C028-001 -1.8749743e+000 -5.4131746e-001  8.2911472e+000
C028-002 -1.7203922e+000 -1.0630555e+000  8.5780525e+000
C028-003 -1.5651331e+000 -1.5611089e+000  8.8682289e+000
C028-004 -1.3961775e+000 -2.0367713e+000  9.1556387e+000
C028-005 -1.2532028e+000 -2.4903951e+000  9.4562178e+000
C028-006 -1.1280327e+000 -2.9204609e+000  9.7676249e+000
C028-007 -1.0185755e+000 -3.3258190e+000  1.0090244e+001
C028-008 -8.9424956e-001 -3.7117624e+000  1.0406408e+001
C028-009 -7.9082292e-001 -4.0722270e+000  1.0736772e+001
C029-001 -7.1420002e-001 -4.5045328e+000  1.1154291e+001
C029-002 -6.5561372e-001 -4.9287210e+000  1.1559161e+001
C029-003 -5.8275646e-001 -5.3555818e+000  1.1923125e+001
C029-004 -4.9874404e-001 -5.7888083e+000  1.2242875e+001
C029-005 -4.5102495e-001 -6.2092500e+000  1.2563455e+001
C029-006 -4.5371860e-001 -6.5977764e+000  1.2911204e+001
C029-007 -4.3715292e-001 -7.0000029e+000  1.3203289e+001
C029-008 -4.2342469e-001 -7.4124241e+000  1.3456682e+001
C029-009 -4.3146530e-001 -7.8163543e+000  1.3699503e+001
C030-001 -6.0333872e-001 -8.2795401e+000  1.3977927e+001
C030-002 -6.8590569e-001 -8.8002005e+000  1.4149437e+001
C030-003 -7.7787697e-001 -9.2605410e+000  1.4345672e+001
C030-004 -8.9322114e-001 -9.6807671e+000  1.4551573e+001
C030-005 -9.2750978e-001 -1.0108420e+001  1.4696390e+001
C030-006 -9.0158355e-001 -1.0530645e+001  1.4786711e+001
C030-007 -9.7131032e-001 -1.0891742e+001  1.4937950e+001
C030-008 -1.0320135e+000 -1.1222019e+001  1.5101460e+001
