# Supplementary material for: Interspecific variation in the limb long bones among modern rhinoceroses—extent and drivers
Source: PeerJ. 2019 Sep 26;7:e7647. doi: 10.7717/peerj.7647 (PMC6766374; doi:10.7717/peerj.7647)
Supplement: Supplemental Information 9 [file peerj-07-7647-s009.zip › Fibula/Ceratotherium_simum_cottoni_C40_Fibula.pts]

Version 1.0
281
S000 -4.0875368e+000  1.9462492e+000  9.2611570e+000
S001 -5.9740629e+000  7.2378522e-001  6.7990274e+000
S002 -6.7188768e+000  3.6919758e+000  6.4763222e+000
S003 -2.6376446e+001  2.3917477e+000  5.9222288e+000
S004 -3.2618801e+001  1.2662523e+000  7.5051160e+000
S005 -3.3640339e+001  2.2488005e+000  7.1525488e+000
S006 -3.4098701e+001  3.1735399e+000  5.9714489e+000
S007 -3.3283241e+001  3.5283084e+000  4.9214706e+000
S008 -3.3859222e+001  2.6819220e+000  7.5267987e+000
S009 -3.4054703e+001  3.5826507e+000  5.8971548e+000
S010 -3.2823128e+001  4.6991796e+000  6.8153400e+000
S011 -6.2458572e+000 -1.5022269e-001  7.7494555e+000
C000-001 -5.7819562e+000  6.6136366e-001  6.8481874e+000
C000-002 -5.5937057e+000  6.0289824e-001  6.8934455e+000
C000-003 -5.4075408e+000  5.5438733e-001  6.9461637e+000
C000-004 -5.2173700e+000  5.1619995e-001  6.9925079e+000
C000-005 -5.0244598e+000  4.8846176e-001  7.0575294e+000
C000-006 -4.8267326e+000  4.6855053e-001  7.1425853e+000
C000-007 -4.6428113e+000  4.6015531e-001  7.2790079e+000
C000-008 -4.4627118e+000  4.6176174e-001  7.4374075e+000
C000-009 -4.3155389e+000  4.8908040e-001  7.6331916e+000
C001-001 -4.1875730e+000  5.1574808e-001  7.8844485e+000
C001-002 -4.0964026e+000  5.8245200e-001  8.1251822e+000
C001-003 -4.0254908e+000  6.8073392e-001  8.3463984e+000
C001-004 -3.9936721e+000  8.1730556e-001  8.5461483e+000
C001-005 -3.9939311e+000  9.8645419e-001  8.7231884e+000
C001-006 -3.9924717e+000  1.1787918e+000  8.8848658e+000
C001-007 -4.0260162e+000  1.4032236e+000  9.0271273e+000
C001-008 -4.0480790e+000  1.6565794e+000  9.1550827e+000
C002-001 -4.1317430e+000  2.1515033e+000  9.2145166e+000
C002-002 -4.1445446e+000  2.3587973e+000  9.1396465e+000
C002-003 -4.1800060e+000  2.5562832e+000  9.0416498e+000
C002-004 -4.2149162e+000  2.7505064e+000  8.9187317e+000
C002-005 -4.2857695e+000  2.9236403e+000  8.7715569e+000
C002-006 -4.4659886e+000  3.0153830e+000  8.5891628e+000
C002-007 -4.5034866e+000  3.1821103e+000  8.3823853e+000
C002-008 -4.4650378e+000  3.4309599e+000  8.1758337e+000
C002-009 -4.5191293e+000  3.6082401e+000  7.9344044e+000
C003-001 -4.7050090e+000  3.7951994e+000  7.6536274e+000
C003-002 -4.8939052e+000  3.9745331e+000  7.4263563e+000
C003-003 -5.0351191e+000  4.1225305e+000  7.2060170e+000
C003-004 -5.2363267e+000  4.1933689e+000  7.0136104e+000
C003-005 -5.4403210e+000  4.2065401e+000  6.8226557e+000
C003-006 -5.7634745e+000  4.1585345e+000  6.7413468e+000
C003-007 -6.0600801e+000  4.0563989e+000  6.6468220e+000
C003-008 -6.3809767e+000  3.8957980e+000  6.5853634e+000
C004-001 -3.2392658e+001  1.4556530e+000  7.7524257e+000
C004-002 -3.2177830e+001  1.3774115e+000  7.9615126e+000
C004-003 -3.1939953e+001  1.3125532e+000  8.1197052e+000
C004-004 -3.1678926e+001  1.2654061e+000  8.2303524e+000
C004-005 -3.1396265e+001  1.2319633e+000  8.2949438e+000
C004-006 -3.1092009e+001  1.1559325e+000  8.3131294e+000
C004-007 -3.0763865e+001  1.0779681e+000  8.2876062e+000
C004-008 -3.0421188e+001  1.0623386e+000  8.2151842e+000
C004-009 -3.0070389e+001  1.0765340e+000  8.0898314e+000
C005-001 -2.9863054e+001  1.1372524e+000  7.9189258e+000
C005-002 -2.9691513e+001  1.3392497e+000  7.7417178e+000
C005-003 -2.9534058e+001  1.5623686e+000  7.5866222e+000
C005-004 -2.9371498e+001  1.7533020e+000  7.4414167e+000
C005-005 -2.9196295e+001  1.8993479e+000  7.2945628e+000
C005-006 -2.9012802e+001  2.0149260e+000  7.1470685e+000
C005-007 -2.8826576e+001  2.1173747e+000  7.0026112e+000
C005-008 -2.8634369e+001  2.1982031e+000  6.8579001e+000
C005-009 -2.8430504e+001  2.2191584e+000  6.7163458e+000
C006-001 -2.8234653e+001  2.2492502e+000  6.6076212e+000
C006-002 -2.8028049e+001  2.2437804e+000  6.5075207e+000
C006-003 -2.7816174e+001  2.2765939e+000  6.4081907e+000
C006-004 -2.7595697e+001  2.2995663e+000  6.3150282e+000
C006-005 -2.7367645e+001  2.3103750e+000  6.2268209e+000
C006-006 -2.7132275e+001  2.3172326e+000  6.1413012e+000
C006-007 -2.6887699e+001  2.3513372e+000  6.0645590e+000
C006-008 -2.6636543e+001  2.3623614e+000  5.9866657e+000
C007-001 -2.6742161e+001  2.4538920e+000  5.9395819e+000
C007-002 -2.7103048e+001  2.5232575e+000  5.9562259e+000
C007-003 -2.7458897e+001  2.5884192e+000  5.9711576e+000
C007-004 -2.7809872e+001  2.6458235e+000  5.9846110e+000
C007-005 -2.8156900e+001  2.6947129e+000  5.9912400e+000
C007-006 -2.8499063e+001  2.7358131e+000  6.0173001e+000
C007-007 -2.8841009e+001  2.7734256e+000  5.9808474e+000
C007-008 -2.9178524e+001  2.8061428e+000  5.9393916e+000
C007-009 -2.9509466e+001  2.8295035e+000  5.8632064e+000
C008-001 -2.9740030e+001  2.9086719e+000  5.8210468e+000
C008-002 -2.9972343e+001  2.9917333e+000  5.7796960e+000
C008-003 -3.0198078e+001  3.0736163e+000  5.7300153e+000
C008-004 -3.0398441e+001  3.1372004e+000  5.6414480e+000
C008-005 -3.0589600e+001  3.1917763e+000  5.5462365e+000
C008-006 -3.0797701e+001  3.2641985e+000  5.4939089e+000
C008-007 -3.1010778e+001  3.3492341e+000  5.4675140e+000
C008-008 -3.1217434e+001  3.4320281e+000  5.4392757e+000
C008-009 -3.1417391e+001  3.5198581e+000  5.4236631e+000
C009-001 -3.1642456e+001  3.5044174e+000  5.4211431e+000
C009-002 -3.1871101e+001  3.4608743e+000  5.3318448e+000
C009-003 -3.2088463e+001  3.4347284e+000  5.2531786e+000
C009-004 -3.2283115e+001  3.4305356e+000  5.1526880e+000
C009-005 -3.2472267e+001  3.4425628e+000  5.0570765e+000
C009-006 -3.2668335e+001  3.4620497e+000  4.9735055e+000
C009-007 -3.2879974e+001  3.4795370e+000  4.9184327e+000
C009-008 -3.3095715e+001  3.4966190e+000  4.8999376e+000
C010-001 -3.2765648e+001  1.2877079e+000  7.5122876e+000
C010-002 -3.2907314e+001  1.3244296e+000  7.5054040e+000
C010-003 -3.3040306e+001  1.3875742e+000  7.4869108e+000
C010-004 -3.3158863e+001  1.4810518e+000  7.4620852e+000
C010-005 -3.3257496e+001  1.6055442e+000  7.4338346e+000
C010-006 -3.3347038e+001  1.7481326e+000  7.3913813e+000
C010-007 -3.3431385e+001  1.9080286e+000  7.3311591e+000
C010-008 -3.3527145e+001  2.0755427e+000  7.2481837e+000
C011-001 -3.3693295e+001  2.3105023e+000  7.1096807e+000
C011-002 -3.3744736e+001  2.3660376e+000  7.0638394e+000
C011-003 -3.3760300e+001  2.4356153e+000  7.0126767e+000
C011-004 -3.3800030e+001  2.4836173e+000  6.9599347e+000
C011-005 -3.3837154e+001  2.5265937e+000  6.9044333e+000
C011-006 -3.3857525e+001  2.5717070e+000  6.8444924e+000
C011-007 -3.3876698e+001  2.6108088e+000  6.7816029e+000
C011-008 -3.3892437e+001  2.6451952e+000  6.7152371e+000
C011-009 -3.3896996e+001  2.6783094e+000  6.6453376e+000
C012-001 -3.3919941e+001  2.7227874e+000  6.6021490e+000
C012-002 -3.3938419e+001  2.7710576e+000  6.5504632e+000
C012-003 -3.3948227e+001  2.8234193e+000  6.4890933e+000
C012-004 -3.3977779e+001  2.8737807e+000  6.4231133e+000
C012-005 -3.4011024e+001  2.9267688e+000  6.3501563e+000
C012-006 -3.4021935e+001  2.9861462e+000  6.2660160e+000
C012-007 -3.4058388e+001  3.0443475e+000  6.1768346e+000
C012-008 -3.4084972e+001  3.1065633e+000  6.0776644e+000
C013-001 -3.4069916e+001  3.2205405e+000  5.8230915e+000
C013-002 -3.4026169e+001  3.2632918e+000  5.6800017e+000
C013-003 -3.3955959e+001  3.3091114e+000  5.5492306e+000
C013-004 -3.3864349e+001  3.3584619e+000  5.4331555e+000
C013-005 -3.3786697e+001  3.3898222e+000  5.3048143e+000
C013-006 -3.3689079e+001  3.4231420e+000  5.1864562e+000
C013-007 -3.3570522e+001  3.4596488e+000  5.0831027e+000
C013-008 -3.3434498e+001  3.4959939e+000  4.9947958e+000
C014-001 -3.3069065e+001  3.4113238e+000  4.9114437e+000
C014-002 -3.2845150e+001  3.2913947e+000  4.9801216e+000
C014-003 -3.2642223e+001  3.1603100e+000  5.0681996e+000
C014-004 -3.2460197e+001  3.0427952e+000  5.2064514e+000
C014-005 -3.2300999e+001  2.9142549e+000  5.3593960e+000
C014-006 -3.2156853e+001  2.7446845e+000  5.5044742e+000
C014-007 -3.2032276e+001  2.5761054e+000  5.6848035e+000
C014-008 -3.1924076e+001  2.3818672e+000  5.8762970e+000
C014-009 -3.1835867e+001  2.1967127e+000  6.1082497e+000
C015-001 -3.1814371e+001  2.0327909e+000  6.3209653e+000
C015-002 -3.1827181e+001  1.9082848e+000  6.5364890e+000
C015-003 -3.1860319e+001  1.7761295e+000  6.7212996e+000
C015-004 -3.1918722e+001  1.6556332e+000  6.8901672e+000
C015-005 -3.2006474e+001  1.5539160e+000  7.0457821e+000
C015-006 -3.2116436e+001  1.4549458e+000  7.1827316e+000
C015-007 -3.2249634e+001  1.3485420e+000  7.3027439e+000
C015-008 -3.2422264e+001  1.2832092e+000  7.4130611e+000
C016-001 -3.3518497e+001  2.4326038e+000  7.9954820e+000
C016-002 -3.3081348e+001  2.2539027e+000  8.3692923e+000
C016-003 -3.2643288e+001  2.1312037e+000  8.6460724e+000
C016-004 -3.2223183e+001  2.0608821e+000  8.8021193e+000
C016-005 -3.1838467e+001  2.0471320e+000  8.8733206e+000
C016-006 -3.1482859e+001  2.0951595e+000  8.8855066e+000
C016-007 -3.1139111e+001  2.2095225e+000  8.8921947e+000
C016-008 -3.0799187e+001  2.3869212e+000  8.8698435e+000
C016-009 -3.0430847e+001  2.6144526e+000  8.9224739e+000
C017-001 -2.9972431e+001  2.7327590e+000  8.8216944e+000
C017-002 -2.9481251e+001  2.8269074e+000  8.8317966e+000
C017-003 -2.8978174e+001  2.8840766e+000  8.9016962e+000
C017-004 -2.8490261e+001  2.9555480e+000  8.8742237e+000
C017-005 -2.8001732e+001  3.0259979e+000  8.8194265e+000
C017-006 -2.7509569e+001  3.0881872e+000  8.7559671e+000
C017-007 -2.7013849e+001  3.1425471e+000  8.6810522e+000
C017-008 -2.6514807e+001  3.1589499e+000  8.6527758e+000
C017-009 -2.6015915e+001  3.1608074e+000  8.6252308e+000
C018-001 -2.5494762e+001  3.1796114e+000  8.5862341e+000
C018-002 -2.4962576e+001  3.2025745e+000  8.5310631e+000
C018-003 -2.4420916e+001  3.2185364e+000  8.4798880e+000
C018-004 -2.3868675e+001  3.2334919e+000  8.4197979e+000
C018-005 -2.3311016e+001  3.2262444e+000  8.3960056e+000
C018-006 -2.2739885e+001  3.2304857e+000  8.3323717e+000
C018-007 -2.2161934e+001  3.2184231e+000  8.3164215e+000
C018-008 -2.1572048e+001  3.2110534e+000  8.2645826e+000
C018-009 -2.0973278e+001  3.1967580e+000  8.2079487e+000
C019-001 -2.0541573e+001  3.1873822e+000  8.1520739e+000
C019-002 -2.0114456e+001  3.1857624e+000  8.1237745e+000
C019-003 -1.9693098e+001  3.1762631e+000  8.0814018e+000
C019-004 -1.9277475e+001  3.1732798e+000  8.0559959e+000
C019-005 -1.8867022e+001  3.1660011e+000  8.0282879e+000
C019-006 -1.8461885e+001  3.1575475e+000  8.0044203e+000
C019-007 -1.8062477e+001  3.1530104e+000  7.9900165e+000
C019-008 -1.7667953e+001  3.1397650e+000  7.9716654e+000
C019-009 -1.7279287e+001  3.1341314e+000  7.9659138e+000
C020-001 -1.6950947e+001  3.1051764e+000  7.9892445e+000
C020-002 -1.6603052e+001  3.0777519e+000  8.0012674e+000
C020-003 -1.6236343e+001  3.0536141e+000  7.9979563e+000
C020-004 -1.5851349e+001  3.0330460e+000  7.9759765e+000
C020-005 -1.5447537e+001  3.0210583e+000  7.9449401e+000
C020-006 -1.5023727e+001  3.0261438e+000  7.9212832e+000
C020-007 -1.4580694e+001  3.0419142e+000  7.8926916e+000
C020-008 -1.4119220e+001  3.0513406e+000  7.8407369e+000
C020-009 -1.3637672e+001  3.0940571e+000  7.8066883e+000
C021-001 -1.3094980e+001  3.0613704e+000  7.8025217e+000
C021-002 -1.2574503e+001  3.0480580e+000  7.8062549e+000
C021-003 -1.2079541e+001  3.0217319e+000  7.7923446e+000
C021-004 -1.1608544e+001  3.0055065e+000  7.7784562e+000
C021-005 -1.1163916e+001  2.9803646e+000  7.7486315e+000
C021-006 -1.0741431e+001  2.9776714e+000  7.7292752e+000
C021-007 -1.0343070e+001  2.9831271e+000  7.7084494e+000
C021-008 -9.9690228e+000  2.9959292e+000  7.6854300e+000
C021-009 -9.6184149e+000  2.9970043e+000  7.6447721e+000
C022-001 -9.0884743e+000  2.9872506e+000  7.6342630e+000
C022-002 -8.5812340e+000  2.9642303e+000  7.6436944e+000
C022-003 -8.1048899e+000  2.9554269e+000  7.6985488e+000
C022-004 -7.6618195e+000  2.9491229e+000  7.7933826e+000
C022-005 -7.2512274e+000  2.9335575e+000  7.9217777e+000
C022-006 -6.8933630e+000  2.9374411e+000  8.1368227e+000
C022-007 -6.5390468e+000  2.8702762e+000  8.3126068e+000
C022-008 -6.1957798e+000  2.7659938e+000  8.4735918e+000
C022-009 -5.8340511e+000  2.6231337e+000  8.5379915e+000
C023-001 -5.6946063e+000  2.1776145e+000  8.6842203e+000
C023-002 -5.6072664e+000  1.7624419e+000  8.8030615e+000
C023-003 -5.5564532e+000  1.3809345e+000  8.8203449e+000
C023-004 -5.5532908e+000  1.0364811e+000  8.7784786e+000
C023-005 -5.5928016e+000  7.4038464e-001  8.6575823e+000
C023-006 -5.6980119e+000  4.3435490e-001  8.5592346e+000
C023-007 -5.8597913e+000  1.3980949e-001  8.3950262e+000
C023-008 -6.0454831e+000 -5.6188334e-002  8.1026573e+000
C024-001 -3.4004330e+001  3.6718109e+000  6.1574202e+000
C024-002 -3.3930099e+001  3.7528512e+000  6.3840876e+000
C024-003 -3.3836239e+001  3.8408923e+000  6.5904403e+000
C024-004 -3.3683704e+001  3.9207542e+000  6.7670994e+000
C024-005 -3.3486481e+001  4.0042815e+000  6.9266224e+000
C024-006 -3.3215664e+001  4.0640502e+000  7.0433202e+000
C024-007 -3.2876694e+001  4.0917983e+000  7.1012692e+000
C024-008 -3.2495640e+001  4.1219192e+000  7.1398201e+000
C024-009 -3.2063320e+001  4.1499300e+000  7.1590099e+000
C025-001 -3.1746532e+001  4.2685575e+000  7.1543159e+000
C025-002 -3.1397360e+001  4.3710203e+000  7.1178169e+000
C025-003 -3.1019360e+001  4.4732866e+000  7.0806184e+000
C025-004 -3.0611334e+001  4.5636396e+000  7.0168548e+000
C025-005 -3.0171173e+001  4.6324463e+000  6.9115896e+000
C025-006 -2.9699352e+001  4.6779966e+000  6.7687640e+000
C025-007 -2.9197754e+001  4.7077622e+000  6.6009760e+000
C025-008 -2.8665462e+001  4.7565241e+000  6.4244418e+000
C025-009 -2.8100973e+001  4.7744060e+000  6.2043591e+000
C026-001 -2.7480253e+001  4.6905851e+000  6.2006898e+000
C026-002 -2.6878704e+001  4.7062283e+000  6.2244678e+000
C026-003 -2.6311537e+001  4.6729741e+000  6.2378693e+000
C026-004 -2.5777773e+001  4.6003351e+000  6.2421937e+000
C026-005 -2.5269909e+001  4.5606966e+000  6.2573075e+000
C026-006 -2.4794802e+001  4.4907351e+000  6.2673712e+000
C026-007 -2.4351587e+001  4.4033866e+000  6.2788558e+000
C026-008 -2.3933632e+001  4.3482952e+000  6.2970247e+000
C026-009 -2.3542530e+001  4.3058381e+000  6.3134012e+000
C027-001 -2.3109894e+001  4.2392612e+000  6.3235879e+000
C027-002 -2.2646658e+001  4.1649737e+000  6.3330455e+000
C027-003 -2.2152040e+001  4.0873737e+000  6.3420091e+000
C027-004 -2.1626245e+001  4.0051527e+000  6.3505893e+000
C027-005 -2.1071619e+001  3.9058893e+000  6.3579216e+000
C027-006 -2.0479591e+001  3.8343358e+000  6.3658519e+000
C027-007 -1.9864918e+001  3.7140687e+000  6.3723841e+000
C027-008 -1.9217903e+001  3.5954235e+000  6.3801088e+000
C027-009 -1.8536028e+001  3.4904578e+000  6.3838949e+000
C028-001 -1.7983931e+001  3.3730769e+000  6.3588324e+000
C028-002 -1.7443123e+001  3.2867455e+000  6.3246722e+000
C028-003 -1.6916515e+001  3.2197247e+000  6.2841811e+000
C028-004 -1.6406736e+001  3.1459250e+000  6.2482424e+000
C028-005 -1.5909529e+001  3.1136653e+000  6.1954851e+000
C028-006 -1.5428004e+001  3.0973520e+000  6.1354332e+000
C028-007 -1.4962348e+001  3.0872939e+000  6.0732217e+000
C028-008 -1.4510735e+001  3.0600643e+000  6.0268955e+000
C028-009 -1.4071546e+001  3.0356305e+000  5.9884233e+000
C029-001 -1.3520818e+001  3.0492983e+000  5.9705567e+000
C029-002 -1.3003396e+001  3.0665722e+000  5.9504218e+000
C029-003 -1.2520241e+001  3.0947361e+000  5.9241982e+000
C029-004 -1.2068682e+001  3.1095583e+000  5.9086351e+000
C029-005 -1.1648795e+001  3.1113276e+000  5.9030795e+000
C029-006 -1.1262232e+001  3.1147113e+000  5.8980217e+000
C029-007 -1.0908444e+001  3.1136193e+000  5.8978438e+000
C029-008 -1.0588466e+001  3.1228833e+000  5.8915524e+000
C029-009 -1.0301167e+001  3.1354656e+000  5.8825178e+000
C030-001 -9.9390802e+000  3.1549370e+000  5.8956566e+000
C030-002 -9.5667601e+000  3.1746087e+000  5.9307218e+000
C030-003 -9.1879911e+000  3.1487300e+000  6.0238914e+000
C030-004 -8.7994461e+000  3.1837182e+000  6.0906620e+000
C030-005 -8.4036598e+000  3.2180717e+000  6.1865382e+000
C030-006 -8.0020418e+000  3.2440057e+000  6.3370137e+000
C030-007 -7.5905585e+000  3.3100750e+000  6.5082922e+000
C030-008 -7.1614957e+000  3.4782546e+000  6.5706291e+000
