# Supplementary material for: Interspecific variation in the limb long bones among modern rhinoceroses—extent and drivers
Source: PeerJ. 2019 Sep 26;7:e7647. doi: 10.7717/peerj.7647 (PMC6766374; doi:10.7717/peerj.7647)
Supplement: Supplemental Information 9 [file peerj-07-7647-s009.zip › Fibula/Ceratotherium_simum_RG35146_Fibula_miroir.pts]

Version 1.0
281
S000 -1.6113174e+001 -4.1186765e-001  2.5286088e+000
S001 -1.5000092e+001  9.0488178e-001  4.4034824e+000
S002 -1.4540236e+001  1.8071096e+000  7.8541183e-001
S003  5.0520477e+000  2.9650013e+000  3.9886694e+000
S004  1.4371649e+001  9.4107348e-001  4.6444235e+000
S005  1.4926470e+001  1.2768296e+000  4.2932978e+000
S006  1.5411148e+001  3.0887721e+000  3.6640043e+000
S007  1.4644806e+001  4.3670969e+000  3.6809549e+000
S008  1.5373386e+001  1.3277224e+000  3.6477561e+000
S009  1.5399281e+001  3.3899438e+000  3.1042542e+000
S010  1.2123431e+001  3.0749948e+000  1.1561027e+000
S011 -1.3484265e+001 -9.8673962e-003  4.5212917e+000
C000-001 -1.5247460e+001  8.2538640e-001  4.3017201e+000
C000-002 -1.5430344e+001  7.2365952e-001  4.1672454e+000
C000-003 -1.5610404e+001  6.5445650e-001  4.0794892e+000
C000-004 -1.5770569e+001  5.9339696e-001  3.9995651e+000
C000-005 -1.5867522e+001  5.1825434e-001  3.9014277e+000
C000-006 -1.5899505e+001  4.3611509e-001  3.7986677e+000
C000-007 -1.5919015e+001  3.6810282e-001  3.7121882e+000
C000-008 -1.5946402e+001  3.1376490e-001  3.6342442e+000
C000-009 -1.5947175e+001  2.5944346e-001  3.5515022e+000
C001-001 -1.5944992e+001  2.1697660e-001  3.4445300e+000
C001-002 -1.5957494e+001  1.6790774e-001  3.3345494e+000
C001-003 -1.5971909e+001  1.1060019e-001  3.2229853e+000
C001-004 -1.6003119e+001  4.7950726e-002  3.1133597e+000
C001-005 -1.6040287e+001 -2.3479521e-002  3.0035088e+000
C001-006 -1.6057079e+001 -1.0754797e-001  2.8873763e+000
C001-007 -1.6069622e+001 -2.0026088e-001  2.7689416e+000
C001-008 -1.6097168e+001 -3.0211997e-001  2.6499317e+000
C002-001 -1.6076193e+001 -3.8607562e-001  2.3583934e+000
C002-002 -1.6022705e+001 -3.4235129e-001  2.1983454e+000
C002-003 -1.5940773e+001 -2.8249967e-001  2.0471299e+000
C002-004 -1.5945955e+001 -2.1306500e-001  1.9062378e+000
C002-005 -1.5946990e+001 -1.2715845e-001  1.7740241e+000
C002-006 -1.5922284e+001 -2.4772966e-002  1.6515311e+000
C002-007 -1.5906855e+001  9.2185713e-002  1.5377870e+000
C002-008 -1.5882979e+001  2.2599904e-001  1.4366916e+000
C002-009 -1.5874306e+001  3.7355512e-001  1.3427424e+000
C003-001 -1.5831918e+001  5.8184201e-001  1.1764390e+000
C003-002 -1.5716049e+001  7.9920942e-001  1.0540302e+000
C003-003 -1.5506822e+001  9.9547434e-001  1.0049098e+000
C003-004 -1.5315997e+001  1.1629208e+000  9.6166289e-001
C003-005 -1.5178082e+001  1.3274745e+000  8.9127600e-001
C003-006 -1.5043036e+001  1.4887350e+000  8.2662868e-001
C003-007 -1.4887117e+001  1.6300417e+000  7.8893131e-001
C003-008 -1.4716146e+001  1.7409410e+000  7.7675384e-001
C004-001  1.4042970e+001  6.7270762e-001  4.7794242e+000
C004-002  1.3705559e+001  4.5650274e-001  4.8699727e+000
C004-003  1.3366039e+001  3.1042427e-001  4.8935742e+000
C004-004  1.3031549e+001  2.0290753e-001  4.9316840e+000
C004-005  1.2698784e+001  1.4972718e-001  4.9366446e+000
C004-006  1.2364400e+001  1.2680085e-001  4.9878211e+000
C004-007  1.2032698e+001  1.6875632e-001  4.9740396e+000
C004-008  1.1701660e+001  2.5289330e-001  4.9011340e+000
C004-009  1.1370836e+001  3.9385161e-001  4.8883171e+000
C005-001  1.0823909e+001  8.3535445e-001  4.9595766e+000
C005-002  1.0326249e+001  1.1291711e+000  4.4854231e+000
C005-003  9.8742676e+000  1.4522784e+000  4.1793151e+000
C005-004  9.4307442e+000  1.7046846e+000  4.1187348e+000
C005-005  9.0205669e+000  1.9035100e+000  4.0863786e+000
C005-006  8.6527977e+000  2.0727429e+000  4.0435877e+000
C005-007  8.3239069e+000  2.2112150e+000  4.0086465e+000
C005-008  8.0290632e+000  2.3095472e+000  4.0030098e+000
C005-009  7.7663984e+000  2.3624985e+000  4.0357313e+000
C006-001  7.4000425e+000  2.4492590e+000  4.0429606e+000
C006-002  7.0494194e+000  2.5348382e+000  4.0273638e+000
C006-003  6.7159162e+000  2.6077831e+000  4.0448990e+000
C006-004  6.3983073e+000  2.6779175e+000  4.0498276e+000
C006-005  6.0971084e+000  2.7437744e+000  4.0620604e+000
C006-006  5.8118877e+000  2.8076510e+000  4.0597076e+000
C006-007  5.5424089e+000  2.8654759e+000  4.0371418e+000
C006-008  5.2891183e+000  2.9175575e+000  4.0135465e+000
C007-001  5.4477448e+000  3.0371714e+000  3.9243240e+000
C007-002  5.8426919e+000  3.0760114e+000  3.7740929e+000
C007-003  6.2384486e+000  3.0785611e+000  3.6051030e+000
C007-004  6.6395879e+000  3.0654202e+000  3.4482331e+000
C007-005  7.0502081e+000  3.0852621e+000  3.3187966e+000
C007-006  7.4729762e+000  3.1132784e+000  3.1965477e+000
C007-007  7.9070082e+000  3.2110939e+000  3.0940759e+000
C007-008  8.3248959e+000  3.5068421e+000  3.0783150e+000
C007-009  8.7493525e+000  3.7582526e+000  3.0568080e+000
C008-001  9.3154955e+000  3.9520555e+000  2.9963989e+000
C008-002  9.8628340e+000  4.0767689e+000  2.9274552e+000
C008-003  1.0370085e+001  4.2389336e+000  2.8918543e+000
C008-004  1.0856596e+001  4.3362389e+000  2.8542771e+000
C008-005  1.1317780e+001  4.3585372e+000  2.8208110e+000
C008-006  1.1746365e+001  4.3890781e+000  2.8043523e+000
C008-007  1.2147297e+001  4.4161930e+000  2.8017042e+000
C008-008  1.2521200e+001  4.4076428e+000  2.8088214e+000
C008-009  1.2866836e+001  4.3637700e+000  2.8253055e+000
C009-001  1.3067554e+001  4.2126169e+000  3.0627887e+000
C009-002  1.3332554e+001  3.7829521e+000  3.2557447e+000
C009-003  1.3543875e+001  3.7362983e+000  3.4319727e+000
C009-004  1.3700077e+001  3.8014839e+000  3.5513661e+000
C009-005  1.3849884e+001  3.8948715e+000  3.6371186e+000
C009-006  1.4014706e+001  4.0121951e+000  3.7042258e+000
C009-007  1.4206552e+001  4.1499128e+000  3.7575150e+000
C009-008  1.4433990e+001  4.2599325e+000  3.7671385e+000
C010-001  1.4456456e+001  9.5816761e-001  4.6116567e+000
C010-002  1.4535034e+001  9.8048300e-001  4.5763168e+000
C010-003  1.4606614e+001  1.0081695e+000  4.5375485e+000
C010-004  1.4674759e+001  1.0401340e+000  4.5015426e+000
C010-005  1.4738130e+001  1.0771133e+000  4.4650908e+000
C010-006  1.4790693e+001  1.1196278e+000  4.4202714e+000
C010-007  1.4839491e+001  1.1665654e+000  4.3769250e+000
C010-008  1.4885877e+001  1.2188942e+000  4.3359919e+000
C011-001  1.4966019e+001  1.3737203e+000  4.1874461e+000
C011-002  1.5005428e+001  1.4722068e+000  4.0942059e+000
C011-003  1.5036284e+001  1.5722908e+000  4.0061908e+000
C011-004  1.5082764e+001  1.6731341e+000  3.9442773e+000
C011-005  1.5133927e+001  1.7732215e+000  3.8975787e+000
C011-006  1.5181104e+001  1.8742619e+000  3.8593407e+000
C011-007  1.5223648e+001  1.9772686e+000  3.8297224e+000
C011-008  1.5251665e+001  2.0846803e+000  3.8029945e+000
C011-009  1.5277861e+001  2.1933944e+000  3.7882547e+000
C012-001  1.5294044e+001  2.2956064e+000  3.7662997e+000
C012-002  1.5318670e+001  2.3957458e+000  3.7508886e+000
C012-003  1.5335284e+001  2.4965131e+000  3.7334418e+000
C012-004  1.5345223e+001  2.5974231e+000  3.7151086e+000
C012-005  1.5362558e+001  2.6966648e+000  3.7025325e+000
C012-006  1.5381196e+001  2.7952156e+000  3.6929619e+000
C012-007  1.5394340e+001  2.8936627e+000  3.6830466e+000
C012-008  1.5407232e+001  2.9914813e+000  3.6753688e+000
C013-001  1.5423914e+001  3.2813747e+000  3.6242080e+000
C013-002  1.5413134e+001  3.4601378e+000  3.5965991e+000
C013-003  1.5385490e+001  3.6268611e+000  3.5827179e+000
C013-004  1.5334168e+001  3.7820041e+000  3.5787964e+000
C013-005  1.5273699e+001  3.9334371e+000  3.5939200e+000
C013-006  1.5187455e+001  4.0832262e+000  3.6250789e+000
C013-007  1.5051493e+001  4.2209010e+000  3.6610429e+000
C013-008  1.4858031e+001  4.3167892e+000  3.6790426e+000
C014-001  1.4423161e+001  4.2525606e+000  3.7704170e+000
C014-002  1.4221395e+001  4.0890150e+000  3.8285832e+000
C014-003  1.4043168e+001  3.9014952e+000  3.8704402e+000
C014-004  1.3884938e+001  3.7247992e+000  3.9410994e+000
C014-005  1.3746000e+001  3.5443039e+000  4.0291691e+000
C014-006  1.3629695e+001  3.3410110e+000  4.1043320e+000
C014-007  1.3534613e+001  3.1247628e+000  4.1812053e+000
C014-008  1.3461829e+001  2.8914666e+000  4.2496948e+000
C014-009  1.3409121e+001  2.6497567e+000  4.3297591e+000
C015-001  1.3446489e+001  2.3821192e+000  4.3912005e+000
C015-002  1.3500607e+001  2.1318266e+000  4.4410806e+000
C015-003  1.3571408e+001  1.9084079e+000  4.5020714e+000
C015-004  1.3660605e+001  1.7064358e+000  4.5621171e+000
C015-005  1.3768464e+001  1.5210272e+000  4.6107984e+000
C015-006  1.3895147e+001  1.3518642e+000  4.6494651e+000
C015-007  1.4040108e+001  1.1976291e+000  4.6743031e+000
C015-008  1.4200174e+001  1.0586772e+000  4.6739693e+000
C016-001  1.5121416e+001  7.3645133e-001  3.8255458e+000
C016-002  1.4694777e+001  2.9207274e-001  3.9109943e+000
C016-003  1.4255042e+001  2.1140114e-003  3.9090497e+000
C016-004  1.3849818e+001 -1.4869827e-001  3.8331141e+000
C016-005  1.3496243e+001 -2.3963374e-001  3.7183526e+000
C016-006  1.3172365e+001 -2.5811085e-001  3.5588193e+000
C016-007  1.2870718e+001 -1.6371067e-001  3.3441248e+000
C016-008  1.2582824e+001 -1.0505015e-001  3.1091590e+000
C016-009  1.2302153e+001 -3.9757889e-002  2.8226480e+000
C017-001  1.1805303e+001  3.9490703e-002  2.6749904e+000
C017-002  1.1312651e+001  1.2901758e-001  2.5452893e+000
C017-003  1.0823238e+001  2.2964229e-001  2.4402661e+000
C017-004  1.0336898e+001  3.3885670e-001  2.3641901e+000
C017-005  9.8517103e+000  3.9717510e-001  2.3023803e+000
C017-006  9.3684664e+000  4.3806329e-001  2.2605097e+000
C017-007  8.8865767e+000  4.6104208e-001  2.2385130e+000
C017-008  8.4104128e+000  5.0970554e-001  2.2517517e+000
C017-009  7.9394588e+000  5.5540055e-001  2.2901800e+000
C018-001  7.4594550e+000  5.8043349e-001  2.2732761e+000
C018-002  6.9879308e+000  6.7072272e-001  2.2704277e+000
C018-003  6.5135159e+000  7.5093025e-001  2.2634110e+000
C018-004  6.0316806e+000  7.7462500e-001  2.2559192e+000
C018-005  5.5515766e+000  8.1979668e-001  2.2511535e+000
C018-006  5.0697765e+000  8.5552222e-001  2.2477369e+000
C018-007  4.5868549e+000  8.8713181e-001  2.2448318e+000
C018-008  4.1040606e+000  9.3080580e-001  2.2451310e+000
C018-009  3.6197968e+000  9.6772873e-001  2.2468376e+000
C019-001  3.1108255e+000  1.0057250e+000  2.2382953e+000
C019-002  2.5676677e+000  1.0474066e+000  2.2304356e+000
C019-003  1.9901021e+000  1.0773484e+000  2.2162156e+000
C019-004  1.3786954e+000  1.1039995e+000  2.1988723e+000
C019-005  7.3373872e-001  1.1205359e+000  2.1740987e+000
C019-006  5.3937882e-002  1.1704867e+000  2.1671968e+000
C019-007 -6.5951204e-001  1.2063006e+000  2.1514964e+000
C019-008 -1.4065156e+000  1.2332447e+000  2.1286225e+000
C019-009 -2.1869144e+000  1.2488463e+000  2.0947998e+000
C020-001 -2.7000973e+000  1.1949953e+000  2.1720800e+000
C020-002 -3.2237289e+000  1.1387595e+000  2.2209196e+000
C020-003 -3.7579613e+000  1.1005700e+000  2.2542405e+000
C020-004 -4.3026667e+000  1.0758601e+000  2.2683997e+000
C020-005 -4.8553329e+000  1.1063080e+000  2.2823706e+000
C020-006 -5.4206724e+000  1.1112106e+000  2.2602937e+000
C020-007 -5.9962292e+000  1.1315680e+000  2.2191117e+000
C020-008 -6.5819535e+000  1.1734666e+000  2.1649034e+000
C020-009 -7.1777477e+000  1.2237402e+000  2.0836744e+000
C021-001 -7.7034307e+000  1.3786900e+000  1.9900050e+000
C021-002 -8.2300491e+000  1.5315787e+000  1.9412353e+000
C021-003 -8.7563543e+000  1.6729000e+000  1.9150252e+000
C021-004 -9.2815285e+000  1.7898738e+000  1.8886296e+000
C021-005 -9.8028688e+000  1.8584127e+000  1.8229878e+000
C021-006 -1.0321982e+001  1.8955925e+000  1.7470168e+000
C021-007 -1.0840140e+001  1.9087964e+000  1.6730924e+000
C021-008 -1.1353750e+001  1.8818243e+000  1.5732123e+000
C021-009 -1.1869467e+001  1.8411273e+000  1.4938909e+000
C022-001 -1.2536816e+001  1.7736503e+000  1.3250015e+000
C022-002 -1.3117515e+001  1.6527159e+000  1.1776676e+000
C022-003 -1.3590231e+001  1.4734112e+000  1.0340538e+000
C022-004 -1.3978477e+001  1.2697245e+000  9.6884483e-001
C022-005 -1.4281173e+001  1.0351707e+000  9.7589391e-001
C022-006 -1.4517793e+001  7.8949851e-001  1.0876213e+000
C022-007 -1.4694934e+001  5.4872775e-001  1.3089517e+000
C022-008 -1.4761170e+001  2.3442394e-001  1.5524236e+000
C022-009 -1.4763250e+001 -7.5616151e-002  1.8969582e+000
C023-001 -1.4689605e+001 -2.1006133e-001  2.2603664e+000
C023-002 -1.4640016e+001 -2.4580535e-001  2.6568539e+000
C023-003 -1.4578503e+001 -2.6394296e-001  3.0277340e+000
C023-004 -1.4431974e+001 -3.0967724e-001  3.3171518e+000
C023-005 -1.4263676e+001 -3.2063869e-001  3.5914676e+000
C023-006 -1.4078027e+001 -2.9911661e-001  3.8534377e+000
C023-007 -1.3927643e+001 -2.1408381e-001  4.1072125e+000
C023-008 -1.3689305e+001 -1.4592081e-001  4.3319774e+000
C024-001  1.5321707e+001  3.1742253e+000  2.8408556e+000
C024-002  1.5157084e+001  2.9970350e+000  2.6352954e+000
C024-003  1.5007179e+001  2.8134973e+000  2.4267290e+000
C024-004  1.4794806e+001  2.6448336e+000  2.2475786e+000
C024-005  1.4504346e+001  2.5190187e+000  2.1272845e+000
C024-006  1.4155852e+001  2.4337063e+000  2.0540273e+000
C024-007  1.3776572e+001  2.3152168e+000  1.9714863e+000
C024-008  1.3339846e+001  2.1816809e+000  1.9163439e+000
C024-009  1.2835167e+001  2.1736794e+000  1.9436903e+000
C025-001  1.2550934e+001  2.2025032e+000  1.8620708e+000
C025-002  1.2266264e+001  2.2278700e+000  1.7825620e+000
C025-003  1.1966560e+001  2.2378118e+000  1.6712549e+000
C025-004  1.1670048e+001  2.3268819e+000  1.5860567e+000
C025-005  1.1382899e+001  2.4868352e+000  1.5430380e+000
C025-006  1.1092060e+001  2.6770680e+000  1.5036095e+000
C025-007  1.0799047e+001  2.9043694e+000  1.4732748e+000
C025-008  1.0495745e+001  3.1599033e+000  1.4159405e+000
C025-009  1.0197968e+001  3.4668076e+000  1.3938228e+000
C026-001  9.6906815e+000  3.4287019e+000  1.4278840e+000
C026-002  9.1801291e+000  3.3830180e+000  1.4236846e+000
C026-003  8.6734390e+000  3.3373849e+000  1.4073514e+000
C026-004  8.1682806e+000  3.2851033e+000  1.4197624e+000
C026-005  7.6680775e+000  3.2378950e+000  1.4032034e+000
C026-006  7.1681676e+000  3.1839809e+000  1.4050623e+000
C026-007  6.6684475e+000  3.1221881e+000  1.4208930e+000
C026-008  6.1702604e+000  3.0566049e+000  1.4379774e+000
C026-009  5.6740885e+000  2.9780102e+000  1.4768950e+000
C027-001  5.1065536e+000  2.9600618e+000  1.4841769e+000
C027-002  4.5396485e+000  2.9336319e+000  1.5261669e+000
C027-003  3.9727819e+000  2.9110198e+000  1.5779610e+000
C027-004  3.4056923e+000  2.8946264e+000  1.6244564e+000
C027-005  2.8376741e+000  2.8856397e+000  1.6496259e+000
C027-006  2.2685988e+000  2.8825123e+000  1.6649723e+000
C027-007  1.7000338e+000  2.8803780e+000  1.7025943e+000
C027-008  1.1321648e+000  2.8792801e+000  1.7543056e+000
C027-009  5.6523788e-001  2.8779633e+000  1.8150265e+000
C028-001  5.3306930e-003  2.8487248e+000  1.9757200e+000
C028-002 -5.5571693e-001  2.8127952e+000  2.1363285e+000
C028-003 -1.1173081e+000  2.7635300e+000  2.2982850e+000
C028-004 -1.6863819e+000  2.7310417e+000  2.4122343e+000
C028-005 -2.2612956e+000  2.7143033e+000  2.4874210e+000
C028-006 -2.8387480e+000  2.6939459e+000  2.5495129e+000
C028-007 -3.4197862e+000  2.6756775e+000  2.5902681e+000
C028-008 -4.0048795e+000  2.6437440e+000  2.6227787e+000
C028-009 -4.5938544e+000  2.6356530e+000  2.6137500e+000
C029-001 -5.2023396e+000  2.6787574e+000  2.6333814e+000
C029-002 -5.7919574e+000  2.7201800e+000  2.6205745e+000
C029-003 -6.3669868e+000  2.7326627e+000  2.6028693e+000
C029-004 -6.9271259e+000  2.7280369e+000  2.5731754e+000
C029-005 -7.4637852e+000  2.7462671e+000  2.4840062e+000
C029-006 -7.9794569e+000  2.7676630e+000  2.3535254e+000
C029-007 -8.4803438e+000  2.7689185e+000  2.2130756e+000
C029-008 -8.9703026e+000  2.7425292e+000  2.0781417e+000
C029-009 -9.4499989e+000  2.6918707e+000  1.9484571e+000
C030-001 -1.0092813e+001  2.7094939e+000  1.8359739e+000
C030-002 -1.0716259e+001  2.7156723e+000  1.7063707e+000
C030-003 -1.1324542e+001  2.6741226e+000  1.5962900e+000
C030-004 -1.1912778e+001  2.5505750e+000  1.5189722e+000
C030-005 -1.2476752e+001  2.4218435e+000  1.4081737e+000
C030-006 -1.3012249e+001  2.1928835e+000  1.3235812e+000
C030-007 -1.3538652e+001  2.0907888e+000  1.1450785e+000
C030-008 -1.4043503e+001  1.9296808e+000  9.7903299e-001
