# Supplementary material for: Interspecific variation in the limb long bones among modern rhinoceroses—extent and drivers
Source: PeerJ. 2019 Sep 26;7:e7647. doi: 10.7717/peerj.7647 (PMC6766374; doi:10.7717/peerj.7647)
Supplement: Supplemental Information 9 [file peerj-07-7647-s009.zip › Fibula/Dicerorhinus_sumatrensis_1204_Fibula_miroir.pts]

Version 1.0
281
S000  2.7804443e+001  2.9146807e+000  2.9136896e+000
S001  2.5980413e+001  3.2365584e+000  4.8034363e+000
S002  2.5725754e+001  8.8039356e-001  4.9241433e+000
S003  9.3569241e+000  4.0027618e+000  5.3983631e+000
S004  3.9965382e+000  5.7875729e+000  3.7033870e+000
S005  2.6480517e+000  5.1130319e+000  3.3952627e+000
S006  2.1904349e+000  4.2925415e+000  4.3227739e+000
S007  2.9682436e+000  3.9509993e+000  5.4392481e+000
S008  2.4473224e+000  4.9285522e+000  2.5902028e+000
S009  2.5469568e+000  3.8608823e+000  3.4158256e+000
S010  3.3991706e+000  3.0959401e+000  3.4417582e+000
S011  2.5118553e+001  4.1702876e+000  3.7282372e+000
C000-001  2.6115402e+001  3.2456026e+000  4.6925774e+000
C000-002  2.6218760e+001  3.2381270e+000  4.5416555e+000
C000-003  2.6346226e+001  3.2522254e+000  4.4284048e+000
C000-004  2.6463665e+001  3.2645569e+000  4.3052649e+000
C000-005  2.6587624e+001  3.2881835e+000  4.1949525e+000
C000-006  2.6691715e+001  3.3015738e+000  4.0618625e+000
C000-007  2.6779083e+001  3.3023818e+000  3.9072509e+000
C000-008  2.6880299e+001  3.3219597e+000  3.7760839e+000
C000-009  2.6989803e+001  3.3635466e+000  3.6669154e+000
C001-001  2.7089304e+001  3.4162350e+000  3.4956696e+000
C001-002  2.7187454e+001  3.4449773e+000  3.3489671e+000
C001-003  2.7285944e+001  3.4529772e+000  3.2282546e+000
C001-004  2.7378405e+001  3.4291661e+000  3.1237416e+000
C001-005  2.7482944e+001  3.3967726e+000  3.0520935e+000
C001-006  2.7572151e+001  3.3186584e+000  2.9869871e+000
C001-007  2.7660961e+001  3.2143502e+000  2.9425230e+000
C001-008  2.7748165e+001  3.0816000e+000  2.9171438e+000
C002-001  2.7824844e+001  2.7487988e+000  2.9389930e+000
C002-002  2.7832354e+001  2.5676525e+000  2.9665000e+000
C002-003  2.7789923e+001  2.3852894e+000  3.0040960e+000
C002-004  2.7727020e+001  2.2049506e+000  3.0455856e+000
C002-005  2.7661041e+001  2.0204804e+000  3.0863705e+000
C002-006  2.7618166e+001  1.8160532e+000  3.1270902e+000
C002-007  2.7564543e+001  1.6052188e+000  3.1716044e+000
C002-008  2.7507914e+001  1.3846104e+000  3.2226458e+000
C002-009  2.7416298e+001  1.1709355e+000  3.2647691e+000
C003-001  2.7232214e+001  1.0209180e+000  3.4553058e+000
C003-002  2.7011635e+001  9.1958266e-001  3.6162302e+000
C003-003  2.6817419e+001  8.3336639e-001  3.7938020e+000
C003-004  2.6665665e+001  7.5215280e-001  4.0101762e+000
C003-005  2.6496513e+001  7.0972866e-001  4.2135720e+000
C003-006  2.6278801e+001  7.2199392e-001  4.3649220e+000
C003-007  2.6084532e+001  7.4992263e-001  4.5392647e+000
C003-008  2.5913013e+001  7.9683703e-001  4.7411838e+000
C004-001  4.2166686e+000  5.7779408e+000  3.4693227e+000
C004-002  4.4299474e+000  5.7690754e+000  3.2941942e+000
C004-003  4.6431909e+000  5.7419763e+000  3.1771171e+000
C004-004  4.8563280e+000  5.6967115e+000  3.1184168e+000
C004-005  5.0565391e+000  5.6102934e+000  3.1342292e+000
C004-006  5.2271566e+000  5.4692249e+000  3.2363958e+000
C004-007  5.4241090e+000  5.3584781e+000  3.3619175e+000
C004-008  5.6418099e+000  5.2563052e+000  3.5271945e+000
C004-009  5.8812466e+000  5.1646075e+000  3.7418296e+000
C005-001  6.0379214e+000  5.0915675e+000  3.8307819e+000
C005-002  6.2137666e+000  5.0303802e+000  3.9199238e+000
C005-003  6.4007168e+000  4.9698911e+000  4.0143003e+000
C005-004  6.5996847e+000  4.9117274e+000  4.1133556e+000
C005-005  6.8104892e+000  4.8556900e+000  4.2173319e+000
C005-006  7.0290151e+000  4.7914143e+000  4.3291736e+000
C005-007  7.2570381e+000  4.7213359e+000  4.4471092e+000
C005-008  7.5033050e+000  4.6698070e+000  4.5659385e+000
C005-009  7.7601614e+000  4.6166811e+000  4.6906996e+000
C006-001  7.9705515e+000  4.5649738e+000  4.7933273e+000
C006-002  8.1671238e+000  4.4913807e+000  4.8931494e+000
C006-003  8.3552942e+000  4.4157581e+000  4.9865685e+000
C006-004  8.5387869e+000  4.3455486e+000  5.0746603e+000
C006-005  8.6984358e+000  4.2451100e+000  5.1407866e+000
C006-006  8.8708534e+000  4.1795187e+000  5.2124476e+000
C006-007  9.0432396e+000  4.1298785e+000  5.2897186e+000
C006-008  9.2013664e+000  4.0612659e+000  5.3436799e+000
C007-001  9.1535187e+000  4.0127530e+000  5.4044585e+000
C007-002  8.9408665e+000  4.0142593e+000  5.4162388e+000
C007-003  8.7190037e+000  3.9956901e+000  5.4181180e+000
C007-004  8.4892483e+000  3.9590592e+000  5.4050922e+000
C007-005  8.2581091e+000  3.9120154e+000  5.3553782e+000
C007-006  8.0225534e+000  3.8494022e+000  5.2819037e+000
C007-007  7.7778444e+000  3.7621806e+000  5.1985779e+000
C007-008  7.5149374e+000  3.6512940e+000  5.1382761e+000
C007-009  7.2371511e+000  3.5437009e+000  5.1000080e+000
C008-001  6.9625821e+000  3.4699712e+000  5.0760002e+000
C008-002  6.6814246e+000  3.4118576e+000  5.0779061e+000
C008-003  6.4001946e+000  3.3498750e+000  5.0632472e+000
C008-004  6.1169043e+000  3.2889585e+000  5.0374465e+000
C008-005  5.8301578e+000  3.2344878e+000  5.0115671e+000
C008-006  5.5398350e+000  3.1876714e+000  4.9899487e+000
C008-007  5.2460127e+000  3.1467667e+000  4.9839745e+000
C008-008  4.9494114e+000  3.1091495e+000  4.9785676e+000
C008-009  4.6499710e+000  3.0748627e+000  4.9731870e+000
C009-001  4.3136549e+000  3.0308301e+000  4.9299197e+000
C009-002  4.0096416e+000  3.0290420e+000  4.9203448e+000
C009-003  3.7497342e+000  3.0382121e+000  4.9529819e+000
C009-004  3.5340087e+000  3.0661802e+000  5.0119195e+000
C009-005  3.3630552e+000  3.1087127e+000  5.1075540e+000
C009-006  3.2202570e+000  3.2150288e+000  5.2166848e+000
C009-007  3.0970957e+000  3.4167945e+000  5.3034539e+000
C009-008  3.0075910e+000  3.6673839e+000  5.4025850e+000
C010-001  3.8750567e+000  5.7441020e+000  3.6496642e+000
C010-002  3.7516603e+000  5.6738472e+000  3.6009026e+000
C010-003  3.6347585e+000  5.5757208e+000  3.5506356e+000
C010-004  3.4995980e+000  5.4936895e+000  3.5088003e+000
C010-005  3.3570850e+000  5.4085302e+000  3.4712982e+000
C010-006  3.2001016e+000  5.3291984e+000  3.4415839e+000
C010-007  3.0229485e+000  5.2620101e+000  3.4218009e+000
C010-008  2.8367655e+000  5.1928549e+000  3.4068851e+000
C011-001  2.6299527e+000  5.0515480e+000  3.4741077e+000
C011-002  2.6060495e+000  4.9920793e+000  3.5488298e+000
C011-003  2.5995688e+000  4.9237142e+000  3.6154325e+000
C011-004  2.5985613e+000  4.8584824e+000  3.6764636e+000
C011-005  2.5812147e+000  4.8046856e+000  3.7355521e+000
C011-006  2.5609081e+000  4.7553596e+000  3.7903359e+000
C011-007  2.5374153e+000  4.7110453e+000  3.8409019e+000
C011-008  2.5207877e+000  4.6652422e+000  3.8852754e+000
C011-009  2.4957945e+000  4.6272640e+000  3.9263902e+000
C012-001  2.4667969e+000  4.5916381e+000  3.9515965e+000
C012-002  2.4284134e+000  4.5632515e+000  3.9808657e+000
C012-003  2.3966227e+000  4.5273356e+000  4.0158205e+000
C012-004  2.3597853e+000  4.4937086e+000  4.0537872e+000
C012-005  2.3209119e+000  4.4596491e+000  4.0958676e+000
C012-006  2.2845974e+000  4.4222603e+000  4.1445665e+000
C012-007  2.2519403e+000  4.3811970e+000  4.1998086e+000
C012-008  2.2174778e+000  4.3399148e+000  4.2596526e+000
C013-001  2.1640193e+000  4.1851015e+000  4.4765596e+000
C013-002  2.1746550e+000  4.0889850e+000  4.6220064e+000
C013-003  2.2257524e+000  4.0044150e+000  4.7546721e+000
C013-004  2.3031981e+000  3.9393024e+000  4.8772225e+000
C013-005  2.3772905e+000  3.9071224e+000  5.0098782e+000
C013-006  2.4831240e+000  3.8910787e+000  5.1342263e+000
C013-007  2.6099203e+000  3.8965268e+000  5.2618213e+000
C013-008  2.7731726e+000  3.9163954e+000  5.3715749e+000
C014-001  3.1103673e+000  4.0429959e+000  5.4187775e+000
C014-002  3.2514307e+000  4.1303868e+000  5.3273573e+000
C014-003  3.3718026e+000  4.2097020e+000  5.2173505e+000
C014-004  3.4731629e+000  4.2851853e+000  5.1040807e+000
C014-005  3.5663657e+000  4.3750010e+000  5.0080948e+000
C014-006  3.6532423e+000  4.4813194e+000  4.9257512e+000
C014-007  3.7317486e+000  4.6035409e+000  4.8545284e+000
C014-008  3.7983644e+000  4.7351694e+000  4.7871943e+000
C014-009  3.8506095e+000  4.8758411e+000  4.7249885e+000
C015-001  3.9161530e+000  5.0192237e+000  4.6875653e+000
C015-002  3.9722929e+000  5.1495328e+000  4.6288524e+000
C015-003  4.0088487e+000  5.2763133e+000  4.5615559e+000
C015-004  4.0295200e+000  5.3961196e+000  4.4772601e+000
C015-005  4.0444527e+000  5.4988556e+000  4.3650222e+000
C015-006  4.0472193e+000  5.5915184e+000  4.2323761e+000
C015-007  4.0341630e+000  5.6810026e+000  4.0812221e+000
C015-008  4.0105877e+000  5.7633681e+000  3.9063809e+000
C016-001  2.6448998e+000  5.0441012e+000  2.4503539e+000
C016-002  2.8905663e+000  5.1071982e+000  2.3620033e+000
C016-003  3.1371601e+000  5.1335649e+000  2.3031602e+000
C016-004  3.3853974e+000  5.1212111e+000  2.2761307e+000
C016-005  3.6346760e+000  5.0839391e+000  2.2698467e+000
C016-006  3.8930602e+000  5.0320306e+000  2.2757218e+000
C016-007  4.1556153e+000  4.9328837e+000  2.3215959e+000
C016-008  4.4173827e+000  4.7920504e+000  2.4043028e+000
C016-009  4.6974554e+000  4.6383262e+000  2.4952176e+000
C017-001  5.0111103e+000  4.5212641e+000  2.6337090e+000
C017-002  5.3337083e+000  4.4022079e+000  2.7759573e+000
C017-003  5.6705775e+000  4.2876182e+000  2.9170136e+000
C017-004  6.0162382e+000  4.1748857e+000  3.0708919e+000
C017-005  6.3820834e+000  4.0701556e+000  3.2145448e+000
C017-006  6.7666674e+000  3.9717438e+000  3.3485842e+000
C017-007  7.1683936e+000  3.8785884e+000  3.4756925e+000
C017-008  7.5920339e+000  3.7977598e+000  3.5783262e+000
C017-009  8.0261374e+000  3.7171063e+000  3.6943202e+000
C018-001  8.3794708e+000  3.6520331e+000  3.7494376e+000
C018-002  8.7314720e+000  3.5979478e+000  3.7805805e+000
C018-003  9.0726376e+000  3.5301404e+000  3.8276641e+000
C018-004  9.4095860e+000  3.4658873e+000  3.8628707e+000
C018-005  9.7411108e+000  3.4021049e+000  3.8911602e+000
C018-006  1.0065759e+001  3.3347039e+000  3.9208479e+000
C018-007  1.0384726e+001  3.2680593e+000  3.9460678e+000
C018-008  1.0702357e+001  3.2108006e+000  3.9368615e+000
C018-009  1.1010540e+001  3.1452162e+000  3.9468560e+000
C019-001  1.1309005e+001  3.0969956e+000  3.9688933e+000
C019-002  1.1614963e+001  3.0440235e+000  4.0022850e+000
C019-003  1.1928651e+001  2.9825168e+000  4.0834785e+000
C019-004  1.2253860e+001  2.9221001e+000  4.1312513e+000
C019-005  1.2589100e+001  2.8614457e+000  4.1387758e+000
C019-006  1.2933523e+001  2.7946181e+000  4.1766009e+000
C019-007  1.3287407e+001  2.7241900e+000  4.2273874e+000
C019-008  1.3650809e+001  2.6510375e+000  4.2764668e+000
C019-009  1.4022789e+001  2.5759137e+000  4.3337040e+000
C020-001  1.4316673e+001  2.5255349e+000  4.3729639e+000
C020-002  1.4630753e+001  2.4772666e+000  4.3910007e+000
C020-003  1.4963982e+001  2.4364417e+000  4.4146953e+000
C020-004  1.5316705e+001  2.4002964e+000  4.4314413e+000
C020-005  1.5688757e+001  2.3685570e+000  4.4410577e+000
C020-006  1.6082714e+001  2.3527408e+000  4.4731512e+000
C020-007  1.6494850e+001  2.3350613e+000  4.4832544e+000
C020-008  1.6925583e+001  2.3190565e+000  4.4802980e+000
C020-009  1.7373804e+001  2.3016636e+000  4.4487605e+000
C021-001  1.7881121e+001  2.2944036e+000  4.4118137e+000
C021-002  1.8394127e+001  2.2839973e+000  4.3675613e+000
C021-003  1.8913025e+001  2.2716362e+000  4.3192873e+000
C021-004  1.9437376e+001  2.2572126e+000  4.2638550e+000
C021-005  1.9969309e+001  2.2441845e+000  4.2223229e+000
C021-006  2.0505306e+001  2.2283800e+000  4.1635942e+000
C021-007  2.1050726e+001  2.2139087e+000  4.1301384e+000
C021-008  2.1601400e+001  2.1975143e+000  4.0887227e+000
C021-009  2.2158550e+001  2.1798618e+000  4.0483356e+000
C022-001  2.2910324e+001  2.2069077e+000  3.9889405e+000
C022-002  2.3606661e+001  2.2597728e+000  3.8768201e+000
C022-003  2.4260441e+001  2.2715232e+000  3.8272502e+000
C022-004  2.4861134e+001  2.2798910e+000  3.7495797e+000
C022-005  2.5410101e+001  2.2919345e+000  3.6446731e+000
C022-006  2.5903902e+001  2.3189535e+000  3.5046570e+000
C022-007  2.6366770e+001  2.3159258e+000  3.3875632e+000
C022-008  2.6773317e+001  2.3437774e+000  3.2256956e+000
C022-009  2.7075033e+001  2.3953590e+000  2.9810202e+000
C023-001  2.7019503e+001  2.7167406e+000  3.0735347e+000
C023-002  2.6914658e+001  3.0135276e+000  3.1525702e+000
C023-003  2.6756037e+001  3.2645202e+000  3.2212756e+000
C023-004  2.6571331e+001  3.4895959e+000  3.3001945e+000
C023-005  2.6338980e+001  3.6697063e+000  3.3728206e+000
C023-006  2.6048452e+001  3.7971377e+000  3.4257352e+000
C023-007  2.5737783e+001  3.9261944e+000  3.4812346e+000
C023-008  2.5427464e+001  4.0672660e+000  3.5694559e+000
C024-001  2.6784928e+000  3.7430322e+000  3.3311868e+000
C024-002  2.8326497e+000  3.6460817e+000  3.2748110e+000
C024-003  2.9871144e+000  3.5654485e+000  3.2336085e+000
C024-004  3.1465988e+000  3.5028131e+000  3.2187524e+000
C024-005  3.3075609e+000  3.4566984e+000  3.2169712e+000
C024-006  3.4725752e+000  3.4273918e+000  3.2291474e+000
C024-007  3.6450484e+000  3.4141247e+000  3.2503085e+000
C024-008  3.8218699e+000  3.4183557e+000  3.2951796e+000
C024-009  3.9917665e+000  3.4432163e+000  3.3755693e+000
C025-001  4.1659575e+000  3.3265443e+000  3.5158942e+000
C025-002  4.3832822e+000  3.2107162e+000  3.6289413e+000
C025-003  4.6008906e+000  3.1229799e+000  3.7593913e+000
C025-004  4.8150311e+000  3.0772491e+000  3.9085953e+000
C025-005  5.0209508e+000  3.0906885e+000  4.0919971e+000
C025-006  5.2873116e+000  3.0951798e+000  4.2367735e+000
C025-007  5.6073308e+000  3.0846946e+000  4.3383765e+000
C025-008  5.9622688e+000  3.0708528e+000  4.4012880e+000
C025-009  6.3344164e+000  3.0736279e+000  4.4404421e+000
C026-001  6.6351728e+000  3.0001659e+000  4.5068650e+000
C026-002  6.9452567e+000  2.9552243e+000  4.5912409e+000
C026-003  7.2692232e+000  2.9053886e+000  4.6467872e+000
C026-004  7.6045766e+000  2.8689969e+000  4.6992602e+000
C026-005  7.9515872e+000  2.8361270e+000  4.7407088e+000
C026-006  8.3099623e+000  2.8151121e+000  4.7779942e+000
C026-007  8.6795702e+000  2.8010256e+000  4.8083434e+000
C026-008  9.0629988e+000  2.8289707e+000  4.8434458e+000
C026-009  9.4542503e+000  2.8198647e+000  4.8573809e+000
C027-001  9.8586712e+000  2.7121239e+000  4.8879447e+000
C027-002  1.0268858e+001  2.6416059e+000  4.9257402e+000
C027-003  1.0686190e+001  2.6111658e+000  4.9645867e+000
C027-004  1.1106626e+001  2.5856519e+000  4.9980569e+000
C027-005  1.1525604e+001  2.5333815e+000  5.0276794e+000
C027-006  1.1948740e+001  2.4953861e+000  5.0527849e+000
C027-007  1.2370748e+001  2.4359434e+000  5.0779715e+000
C027-008  1.2794269e+001  2.3736122e+000  5.1025953e+000
C027-009  1.3221729e+001  2.3239002e+000  5.1221218e+000
C028-001  1.3694345e+001  2.3018928e+000  5.1821718e+000
C028-002  1.4174465e+001  2.2729065e+000  5.2356138e+000
C028-003  1.4663999e+001  2.2500012e+000  5.2772326e+000
C028-004  1.5163499e+001  2.2403684e+000  5.3036752e+000
C028-005  1.5668550e+001  2.2014737e+000  5.3337007e+000
C028-006  1.6183804e+001  2.1758301e+000  5.3482065e+000
C028-007  1.6708063e+001  2.1526680e+000  5.3518558e+000
C028-008  1.7241364e+001  2.1371946e+000  5.3433228e+000
C028-009  1.7783237e+001  2.1290731e+000  5.3241253e+000
C029-001  1.8354895e+001  2.1227384e+000  5.2607980e+000
C029-002  1.8904633e+001  2.1138122e+000  5.2079701e+000
C029-003  1.9430593e+001  2.0897796e+000  5.1684537e+000
C029-004  1.9925049e+001  1.9993829e+000  5.1542354e+000
C029-005  2.0398649e+001  1.9395707e+000  5.1441655e+000
C029-006  2.0851551e+001  1.8999676e+000  5.1399384e+000
C029-007  2.1275904e+001  1.8211728e+000  5.1555157e+000
C029-008  2.1681313e+001  1.7722079e+000  5.1743941e+000
C029-009  2.2065830e+001  1.7477379e+000  5.1977353e+000
C030-001  2.2581339e+001  1.6970990e+000  5.1892567e+000
C030-002  2.3055969e+001  1.5695640e+000  5.1970758e+000
C030-003  2.3512526e+001  1.4771452e+000  5.1865692e+000
C030-004  2.3951248e+001  1.4083951e+000  5.1541519e+000
C030-005  2.4360228e+001  1.3220172e+000  5.1178818e+000
C030-006  2.4740311e+001  1.2041968e+000  5.0946708e+000
C030-007  2.5111435e+001  1.0528355e+000  5.1106553e+000
C030-008  2.5456900e+001  9.6315366e-001  5.0536547e+000
