# Supplementary material for: Interspecific variation in the limb long bones among modern rhinoceroses—extent and drivers
Source: PeerJ. 2019 Sep 26;7:e7647. doi: 10.7717/peerj.7647 (PMC6766374; doi:10.7717/peerj.7647)
Supplement: Supplemental Information 9 [file peerj-07-7647-s009.zip › Fibula/Dicerorhinus_sumatrensis_1500_Fibula_miroir.pts]

Version 1.0
281
S000  7.8695396e+001  4.2765827e+001  5.8659613e+002
S001  7.7533752e+001  4.4574089e+001  5.8755994e+002
S002  7.8354172e+001  4.2800194e+001  5.8884717e+002
S003  6.2832016e+001  4.2620697e+001  5.9536719e+002
S004  5.6364605e+001  4.0616375e+001  5.9592157e+002
S005  5.5384541e+001  3.9858765e+001  5.9656635e+002
S006  5.5713276e+001  3.9729664e+001  5.9774133e+002
S007  5.6957146e+001  4.0315914e+001  5.9867987e+002
S008  5.5330677e+001  3.9332203e+001  5.9649847e+002
S009  5.6496426e+001  3.8834282e+001  5.9796106e+002
S010  5.7540848e+001  3.8596329e+001  5.9732257e+002
S011  7.5952965e+001  4.4926994e+001  5.8695581e+002
C000-001  7.7632965e+001  4.4594452e+001  5.8737299e+002
C000-002  7.7725449e+001  4.4600044e+001  5.8719769e+002
C000-003  7.7811188e+001  4.4590816e+001  5.8703412e+002
C000-004  7.7886696e+001  4.4566212e+001  5.8688062e+002
C000-005  7.7962250e+001  4.4526787e+001  5.8674225e+002
C000-006  7.8039619e+001  4.4473068e+001  5.8661969e+002
C000-007  7.8112434e+001  4.4404308e+001  5.8650995e+002
C000-008  7.8181602e+001  4.4320515e+001  5.8641345e+002
C000-009  7.8253128e+001  4.4223518e+001  5.8633282e+002
C001-001  7.8308510e+001  4.4151386e+001  5.8627332e+002
C001-002  7.8358696e+001  4.4055492e+001  5.8623370e+002
C001-003  7.8403206e+001  4.3936142e+001  5.8621521e+002
C001-004  7.8443443e+001  4.3793739e+001  5.8621924e+002
C001-005  7.8480080e+001  4.3628132e+001  5.8624640e+002
C001-006  7.8513184e+001  4.3438690e+001  5.8629688e+002
C001-007  7.8543686e+001  4.3224766e+001  5.8637085e+002
C001-008  7.8614464e+001  4.3003056e+001  5.8647180e+002
C002-001  7.8750740e+001  4.2686470e+001  5.8674695e+002
C002-002  7.8814362e+001  4.2631138e+001  5.8689661e+002
C002-003  7.8870972e+001  4.2591377e+001  5.8704254e+002
C002-004  7.8920227e+001  4.2567780e+001  5.8718420e+002
C002-005  7.8961235e+001  4.2562546e+001  5.8732159e+002
C002-006  7.8951302e+001  4.2553249e+001  5.8745740e+002
C002-007  7.8926361e+001  4.2555801e+001  5.8758972e+002
C002-008  7.8893188e+001  4.2577641e+001  5.8771832e+002
C002-009  7.8838341e+001  4.2607113e+001  5.8784375e+002
C003-001  7.8780586e+001  4.2638969e+001  5.8794562e+002
C003-002  7.8724716e+001  4.2670326e+001  5.8804987e+002
C003-003  7.8670883e+001  4.2700642e+001  5.8815649e+002
C003-004  7.8619652e+001  4.2729618e+001  5.8826605e+002
C003-005  7.8571877e+001  4.2756817e+001  5.8837903e+002
C003-006  7.8528969e+001  4.2781502e+001  5.8849683e+002
C003-007  7.8483841e+001  4.2797218e+001  5.8861768e+002
C003-008  7.8424248e+001  4.2800541e+001  5.8873492e+002
C004-001  5.6475288e+001  4.0606030e+001  5.9574634e+002
C004-002  5.6581928e+001  4.0634460e+001  5.9559747e+002
C004-003  5.6737938e+001  4.0661194e+001  5.9549225e+002
C004-004  5.6892063e+001  4.0736267e+001  5.9540741e+002
C004-005  5.7059658e+001  4.0857109e+001  5.9533331e+002
C004-006  5.7308849e+001  4.0942364e+001  5.9531702e+002
C004-007  5.7599918e+001  4.1034138e+001  5.9533606e+002
C004-008  5.7934017e+001  4.1114357e+001  5.9542041e+002
C004-009  5.8291149e+001  4.1210941e+001  5.9555145e+002
C005-001  5.8572838e+001  4.1263336e+001  5.9559979e+002
C005-002  5.8866173e+001  4.1336632e+001  5.9562280e+002
C005-003  5.9152130e+001  4.1408760e+001  5.9559192e+002
C005-004  5.9422932e+001  4.1467453e+001  5.9552728e+002
C005-005  5.9688202e+001  4.1520973e+001  5.9546674e+002
C005-006  5.9979862e+001  4.1586487e+001  5.9550146e+002
C005-007  6.0258507e+001  4.1645081e+001  5.9549597e+002
C005-008  6.0539532e+001  4.1701412e+001  5.9550476e+002
C005-009  6.0815216e+001  4.1761322e+001  5.9549207e+002
C006-001  6.1031101e+001  4.1853542e+001  5.9549017e+002
C006-002  6.1248020e+001  4.1949162e+001  5.9547742e+002
C006-003  6.1467892e+001  4.2043972e+001  5.9546619e+002
C006-004  6.1688747e+001  4.2140125e+001  5.9544714e+002
C006-005  6.1908756e+001  4.2240528e+001  5.9541785e+002
C006-006  6.2128426e+001  4.2347698e+001  5.9538867e+002
C006-007  6.2349850e+001  4.2462738e+001  5.9537323e+002
C006-008  6.2596764e+001  4.2527885e+001  5.9538135e+002
C007-001  6.2618069e+001  4.2497677e+001  5.9546722e+002
C007-002  6.2405376e+001  4.2396156e+001  5.9559656e+002
C007-003  6.2191895e+001  4.2266762e+001  5.9570471e+002
C007-004  6.1973083e+001  4.2134544e+001  5.9580756e+002
C007-005  6.1759346e+001  4.2017723e+001  5.9594025e+002
C007-006  6.1537140e+001  4.1892136e+001  5.9605670e+002
C007-007  6.1309059e+001  4.1759270e+001  5.9616302e+002
C007-008  6.1078514e+001  4.1596058e+001  5.9624475e+002
C007-009  6.0854408e+001  4.1483334e+001  5.9638953e+002
C008-001  6.0595200e+001  4.1330647e+001  5.9650745e+002
C008-002  6.0342690e+001  4.1195770e+001  5.9663660e+002
C008-003  6.0100460e+001  4.1059631e+001  5.9676483e+002
C008-004  5.9868977e+001  4.0922459e+001  5.9689276e+002
C008-005  5.9642727e+001  4.0796997e+001  5.9702600e+002
C008-006  5.9423454e+001  4.0686234e+001  5.9716711e+002
C008-007  5.9218033e+001  4.0548561e+001  5.9729309e+002
C008-008  5.9023823e+001  4.0471806e+001  5.9745850e+002
C008-009  5.8832813e+001  4.0334473e+001  5.9758203e+002
C009-001  5.8575562e+001  4.0302124e+001  5.9769995e+002
C009-002  5.8342045e+001  4.0293621e+001  5.9783905e+002
C009-003  5.8102440e+001  4.0276699e+001  5.9795087e+002
C009-004  5.7882576e+001  4.0270302e+001  5.9807263e+002
C009-005  5.7714771e+001  4.0282829e+001  5.9826154e+002
C009-006  5.7503582e+001  4.0285652e+001  5.9837231e+002
C009-007  5.7303486e+001  4.0302719e+001  5.9850006e+002
C009-008  5.7087383e+001  4.0343998e+001  5.9863873e+002
C010-001  5.6289452e+001  4.0547630e+001  5.9596411e+002
C010-002  5.6192474e+001  4.0484131e+001  5.9601013e+002
C010-003  5.6092438e+001  4.0412842e+001  5.9606494e+002
C010-004  5.5986427e+001  4.0338760e+001  5.9612653e+002
C010-005  5.5854553e+001  4.0289215e+001  5.9618341e+002
C010-006  5.5703236e+001  4.0232990e+001  5.9625067e+002
C010-007  5.5549110e+001  4.0136360e+001  5.9634253e+002
C010-008  5.5433384e+001  3.9994633e+001  5.9645679e+002
C011-001  5.5387764e+001  3.9869141e+001  5.9662695e+002
C011-002  5.5408413e+001  3.9878746e+001  5.9668805e+002
C011-003  5.5447891e+001  3.9882431e+001  5.9674603e+002
C011-004  5.5487217e+001  3.9884422e+001  5.9680707e+002
C011-005  5.5514557e+001  3.9891632e+001  5.9687732e+002
C011-006  5.5556873e+001  3.9893421e+001  5.9694556e+002
C011-007  5.5606968e+001  3.9892567e+001  5.9701526e+002
C011-008  5.5670406e+001  3.9887882e+001  5.9708582e+002
C011-009  5.5718803e+001  3.9888195e+001  5.9716260e+002
C012-001  5.5692638e+001  3.9862965e+001  5.9718927e+002
C012-002  5.5661800e+001  3.9837860e+001  5.9722516e+002
C012-003  5.5669472e+001  3.9815269e+001  5.9727026e+002
C012-004  5.5672207e+001  3.9795795e+001  5.9732507e+002
C012-005  5.5671631e+001  3.9778172e+001  5.9738965e+002
C012-006  5.5662949e+001  3.9762020e+001  5.9746509e+002
C012-007  5.5666691e+001  3.9749729e+001  5.9755035e+002
C012-008  5.5676754e+001  3.9740662e+001  5.9764563e+002
C013-001  5.5909225e+001  3.9712696e+001  5.9798541e+002
C013-002  5.6098270e+001  3.9718426e+001  5.9819458e+002
C013-003  5.6270359e+001  3.9747776e+001  5.9837183e+002
C013-004  5.6440018e+001  3.9779850e+001  5.9849567e+002
C013-005  5.6594009e+001  3.9824455e+001  5.9857874e+002
C013-006  5.6697636e+001  3.9934174e+001  5.9867224e+002
C013-007  5.6802513e+001  4.0038036e+001  5.9870575e+002
C013-008  5.6884396e+001  4.0169628e+001  5.9871216e+002
C014-001  5.6991779e+001  4.0394852e+001  5.9853448e+002
C014-002  5.6997570e+001  4.0483765e+001  5.9839465e+002
C014-003  5.7016499e+001  4.0546757e+001  5.9823938e+002
C014-004  5.7047306e+001  4.0583809e+001  5.9807281e+002
C014-005  5.7041630e+001  4.0637989e+001  5.9791309e+002
C014-006  5.7032310e+001  4.0680042e+001  5.9774738e+002
C014-007  5.7005035e+001  4.0721317e+001  5.9758154e+002
C014-008  5.7016773e+001  4.0719479e+001  5.9739191e+002
C014-009  5.6976032e+001  4.0742435e+001  5.9721655e+002
C015-001  5.6949181e+001  4.0851360e+001  5.9697723e+002
C015-002  5.6905411e+001  4.0934147e+001  5.9676532e+002
C015-003  5.6842606e+001  4.0988804e+001  5.9658221e+002
C015-004  5.6770348e+001  4.1011120e+001  5.9642200e+002
C015-005  5.6707104e+001  4.0995518e+001  5.9627594e+002
C015-006  5.6618435e+001  4.0954403e+001  5.9615796e+002
C015-007  5.6520275e+001  4.0883774e+001  5.9605859e+002
C015-008  5.6446926e+001  4.0767151e+001  5.9597632e+002
C016-001  5.5349545e+001  3.9177162e+001  5.9603369e+002
C016-002  5.5733334e+001  3.9183445e+001  5.9558691e+002
C016-003  5.6172661e+001  3.9266350e+001  5.9534418e+002
C016-004  5.6547504e+001  3.9338440e+001  5.9517566e+002
C016-005  5.6907452e+001  3.9414856e+001  5.9505450e+002
C016-006  5.7276882e+001  3.9508549e+001  5.9500134e+002
C016-007  5.7662685e+001  3.9619186e+001  5.9503461e+002
C016-008  5.8057125e+001  3.9745716e+001  5.9505560e+002
C016-009  5.8460190e+001  3.9919971e+001  5.9505518e+002
C017-001  5.8823784e+001  4.0042934e+001  5.9503717e+002
C017-002  5.9183361e+001  4.0161591e+001  5.9499768e+002
C017-003  5.9540287e+001  4.0274181e+001  5.9494720e+002
C017-004  5.9901878e+001  4.0382446e+001  5.9492316e+002
C017-005  6.0252583e+001  4.0485695e+001  5.9484204e+002
C017-006  6.0601452e+001  4.0584076e+001  5.9475378e+002
C017-007  6.0944347e+001  4.0676960e+001  5.9464117e+002
C017-008  6.1295753e+001  4.0768520e+001  5.9455859e+002
C017-009  6.1642273e+001  4.0854187e+001  5.9445209e+002
C018-001  6.2042557e+001  4.0915089e+001  5.9433759e+002
C018-002  6.2470093e+001  4.0991417e+001  5.9423108e+002
C018-003  6.2917194e+001  4.1078434e+001  5.9410559e+002
C018-004  6.3387764e+001  4.1178978e+001  5.9397516e+002
C018-005  6.3878242e+001  4.1284988e+001  5.9382312e+002
C018-006  6.4393471e+001  4.1406166e+001  5.9367096e+002
C018-007  6.4933250e+001  4.1545563e+001  5.9352069e+002
C018-008  6.5495819e+001  4.1699100e+001  5.9336426e+002
C018-009  6.6079964e+001  4.1858860e+001  5.9319116e+002
C019-001  6.6501633e+001  4.1906113e+001  5.9303424e+002
C019-002  6.6919548e+001  4.1958450e+001  5.9288452e+002
C019-003  6.7332123e+001  4.2007645e+001  5.9273010e+002
C019-004  6.7740952e+001  4.2059895e+001  5.9258063e+002
C019-005  6.8148201e+001  4.2124477e+001  5.9244666e+002
C019-006  6.8546997e+001  4.2176403e+001  5.9229138e+002
C019-007  6.8940697e+001  4.2227985e+001  5.9213379e+002
C019-008  6.9328743e+001  4.2273506e+001  5.9197137e+002
C019-009  6.9711723e+001  4.2307301e+001  5.9180762e+002
C020-001  7.0060173e+001  4.2354065e+001  5.9164435e+002
C020-002  7.0407654e+001  4.2414871e+001  5.9148132e+002
C020-003  7.0754829e+001  4.2461727e+001  5.9131140e+002
C020-004  7.1097870e+001  4.2533627e+001  5.9114502e+002
C020-005  7.1438744e+001  4.2607044e+001  5.9097632e+002
C020-006  7.1776894e+001  4.2692085e+001  5.9080969e+002
C020-007  7.2116249e+001  4.2758358e+001  5.9063397e+002
C020-008  7.2454514e+001  4.2828457e+001  5.9045734e+002
C020-009  7.2790955e+001  4.2871792e+001  5.9026379e+002
C021-001  7.3150085e+001  4.2969673e+001  5.9006274e+002
C021-002  7.3495125e+001  4.3062939e+001  5.8986292e+002
C021-003  7.3827469e+001  4.3147938e+001  5.8966498e+002
C021-004  7.4155640e+001  4.3234589e+001  5.8948621e+002
C021-005  7.4464088e+001  4.3296394e+001  5.8929041e+002
C021-006  7.4757042e+001  4.3343563e+001  5.8908948e+002
C021-007  7.5037292e+001  4.3379478e+001  5.8888910e+002
C021-008  7.5304245e+001  4.3402973e+001  5.8868805e+002
C021-009  7.5564827e+001  4.3424057e+001  5.8849591e+002
C022-001  7.5971268e+001  4.3352898e+001  5.8820752e+002
C022-002  7.6372559e+001  4.3290485e+001  5.8796924e+002
C022-003  7.6627762e+001  4.3229851e+001  5.8764459e+002
C022-004  7.6794708e+001  4.3223007e+001  5.8731177e+002
C022-005  7.6989227e+001  4.3247726e+001  5.8706506e+002
C022-006  7.7148209e+001  4.3302067e+001  5.8684503e+002
C022-007  7.7278114e+001  4.3389763e+001  5.8665320e+002
C022-008  7.7342728e+001  4.3509312e+001  5.8646863e+002
C022-009  7.7341820e+001  4.3644337e+001  5.8629810e+002
C023-001  7.7219864e+001  4.3842785e+001  5.8632288e+002
C023-002  7.7093132e+001  4.4029678e+001  5.8636066e+002
C023-003  7.6925423e+001  4.4179043e+001  5.8640369e+002
C023-004  7.6796455e+001  4.4348297e+001  5.8646796e+002
C023-005  7.6675301e+001  4.4512341e+001  5.8654919e+002
C023-006  7.6530327e+001  4.4649197e+001  5.8664166e+002
C023-007  7.6333885e+001  4.4747906e+001  5.8673169e+002
C023-008  7.6129120e+001  4.4837112e+001  5.8682788e+002
C024-001  5.6444439e+001  3.8775688e+001  5.9768311e+002
C024-002  5.6525864e+001  3.8790520e+001  5.9739178e+002
C024-003  5.6675556e+001  3.8868614e+001  5.9719171e+002
C024-004  5.6832989e+001  3.8932346e+001  5.9705054e+002
C024-005  5.7015636e+001  3.8990543e+001  5.9695172e+002
C024-006  5.7228958e+001  3.9038551e+001  5.9687366e+002
C024-007  5.7482651e+001  3.9112411e+001  5.9687213e+002
C024-008  5.7771271e+001  3.9186115e+001  5.9690369e+002
C024-009  5.8097214e+001  3.9260078e+001  5.9696100e+002
C025-001  5.8355251e+001  3.9351196e+001  5.9696252e+002
C025-002  5.8631962e+001  3.9452209e+001  5.9700262e+002
C025-003  5.8913036e+001  3.9562187e+001  5.9703235e+002
C025-004  5.9120548e+001  3.9768921e+001  5.9704462e+002
C025-005  5.9329136e+001  3.9982517e+001  5.9700043e+002
C025-006  5.9587910e+001  4.0148533e+001  5.9692065e+002
C025-007  5.9862103e+001  4.0308613e+001  5.9681348e+002
C025-008  6.0147003e+001  4.0467384e+001  5.9667902e+002
C025-009  6.0447571e+001  4.0610477e+001  5.9651410e+002
C026-001  6.0788979e+001  4.0781284e+001  5.9637158e+002
C026-002  6.1140930e+001  4.0930275e+001  5.9623120e+002
C026-003  6.1473858e+001  4.1093792e+001  5.9609277e+002
C026-004  6.1815834e+001  4.1234566e+001  5.9595551e+002
C026-005  6.2122036e+001  4.1401009e+001  5.9580774e+002
C026-006  6.2425480e+001  4.1563477e+001  5.9564795e+002
C026-007  6.2810005e+001  4.1631786e+001  5.9552283e+002
C026-008  6.3209049e+001  4.1659538e+001  5.9542633e+002
C026-009  6.3553448e+001  4.1747681e+001  5.9528839e+002
C027-001  6.3925354e+001  4.1800560e+001  5.9512903e+002
C027-002  6.4311203e+001  4.1876087e+001  5.9494867e+002
C027-003  6.4715851e+001  4.1965546e+001  5.9475385e+002
C027-004  6.5149490e+001  4.2042347e+001  5.9456372e+002
C027-005  6.5605881e+001  4.2121872e+001  5.9436719e+002
C027-006  6.6082069e+001  4.2210247e+001  5.9415820e+002
C027-007  6.6588646e+001  4.2285892e+001  5.9395837e+002
C027-008  6.7116020e+001  4.2370121e+001  5.9374805e+002
C027-009  6.7662437e+001  4.2462887e+001  5.9352362e+002
C028-001  6.8132645e+001  4.2548729e+001  5.9332104e+002
C028-002  6.8587173e+001  4.2634468e+001  5.9311151e+002
C028-003  6.9039619e+001  4.2709892e+001  5.9292261e+002
C028-004  6.9471527e+001  4.2786625e+001  5.9271661e+002
C028-005  6.9889015e+001  4.2859753e+001  5.9250592e+002
C028-006  7.0312233e+001  4.2920525e+001  5.9233203e+002
C028-007  7.0711517e+001  4.2982540e+001  5.9213409e+002
C028-008  7.1102943e+001  4.3038738e+001  5.9194513e+002
C028-009  7.1487900e+001  4.3088081e+001  5.9176758e+002
C029-001  7.1837509e+001  4.3101166e+001  5.9161023e+002
C029-002  7.2206322e+001  4.3116848e+001  5.9144226e+002
C029-003  7.2595596e+001  4.3136669e+001  5.9126703e+002
C029-004  7.3004745e+001  4.3163319e+001  5.9108362e+002
C029-005  7.3438644e+001  4.3189148e+001  5.9090027e+002
C029-006  7.3894348e+001  4.3218666e+001  5.9071149e+002
C029-007  7.4368912e+001  4.3257328e+001  5.9051050e+002
C029-008  7.4877190e+001  4.3275455e+001  5.9032697e+002
C029-009  7.5412392e+001  4.3287373e+001  5.9015112e+002
C030-001  7.5766571e+001  4.3310432e+001  5.9001428e+002
C030-002  7.6115784e+001  4.3312225e+001  5.8987732e+002
C030-003  7.6463974e+001  4.3277740e+001  5.8976135e+002
C030-004  7.6803642e+001  4.3228249e+001  5.8963873e+002
C030-005  7.7132721e+001  4.3169880e+001  5.8950037e+002
C030-006  7.7464012e+001  4.3089973e+001  5.8937097e+002
C030-007  7.7781006e+001  4.3007763e+001  5.8921442e+002
C030-008  7.8141991e+001  4.2910439e+001  5.8909314e+002
