# Supplementary material for: Interspecific variation in the limb long bones among modern rhinoceroses—extent and drivers
Source: PeerJ. 2019 Sep 26;7:e7647. doi: 10.7717/peerj.7647 (PMC6766374; doi:10.7717/peerj.7647)
Supplement: Supplemental Information 9 [file peerj-07-7647-s009.zip › Fibula/Dicerorhinus_sumatrensis_1879_6_14_2_Fibula_miroir.pts]

Version 1.0
281
S000  1.7434841e-001  1.1531451e+001 -6.2307415e+000
S001  2.9109922e-001  1.1714520e+001 -4.4637718e+000
S002  2.7792008e+000  1.0831326e+001 -5.8675733e+000
S003  2.2286649e+000  4.0239396e+000  4.7580996e+000
S004  1.3050580e+000 -3.7350705e+000  1.1307325e+001
S005  1.6598115e+000 -5.1055617e+000  1.1750764e+001
S006  2.9046984e+000 -5.1697192e+000  1.2111881e+001
S007  3.8011985e+000 -4.0680575e+000  1.2139698e+001
S008  1.4687507e+000 -5.5324159e+000  1.1548058e+001
S009  3.0767574e+000 -5.4487271e+000  1.1228223e+001
S010  3.1168499e+000 -4.9129987e+000  1.0034678e+001
S011 -7.3278999e-001  1.1007259e+001 -3.8153713e+000
C000-001  1.5832914e-001  1.1735212e+001 -4.5480952e+000
C000-002  4.5797616e-002  1.1773545e+001 -4.6218781e+000
C000-003 -4.5323160e-002  1.1796109e+001 -4.7046986e+000
C000-004 -1.1874104e-001  1.1831995e+001 -4.7841234e+000
C000-005 -1.6999716e-001  1.1851332e+001 -4.8719378e+000
C000-006 -2.0184337e-001  1.1871630e+001 -4.9621181e+000
C000-007 -2.1289003e-001  1.1885967e+001 -5.0566525e+000
C000-008 -1.9786303e-001  1.1866329e+001 -5.1571746e+000
C000-009 -1.7027894e-001  1.1885184e+001 -5.2577081e+000
C001-001 -1.5944088e-001  1.1872737e+001 -5.4132900e+000
C001-002 -1.4190443e-001  1.1854708e+001 -5.5567060e+000
C001-003 -1.1841772e-001  1.1835191e+001 -5.6893473e+000
C001-004 -8.7153375e-002  1.1803568e+001 -5.8094354e+000
C001-005 -4.8829339e-002  1.1764096e+001 -5.9174886e+000
C001-006 -5.5714371e-003  1.1725965e+001 -6.0202670e+000
C001-007  4.5125395e-002  1.1675899e+001 -6.1128278e+000
C001-008  1.0389913e-001  1.1612164e+001 -6.1916628e+000
C002-001  3.1514382e-001  1.1494309e+001 -6.2482157e+000
C002-002  4.6453762e-001  1.1439651e+001 -6.2338700e+000
C002-003  6.1590511e-001  1.1376408e+001 -6.2334056e+000
C002-004  7.6599652e-001  1.1313775e+001 -6.2596526e+000
C002-005  9.0891856e-001  1.1269826e+001 -6.3323231e+000
C002-006  1.0431647e+000  1.1248395e+001 -6.4569302e+000
C002-007  1.1840686e+000  1.1204322e+001 -6.5785122e+000
C002-008  1.3325329e+000  1.1137051e+001 -6.6910424e+000
C002-009  1.4926338e+000  1.1044975e+001 -6.7629056e+000
C003-001  1.7209333e+000  1.0998307e+001 -6.7909689e+000
C003-002  1.9344323e+000  1.0933134e+001 -6.7242632e+000
C003-003  2.1233637e+000  1.0882997e+001 -6.6482048e+000
C003-004  2.2710464e+000  1.0839196e+001 -6.5414720e+000
C003-005  2.3835597e+000  1.0805638e+001 -6.4193196e+000
C003-006  2.4926894e+000  1.0789520e+001 -6.2990456e+000
C003-007  2.5923698e+000  1.0787064e+001 -6.1687593e+000
C003-008  2.6782887e+000  1.0796898e+001 -6.0237975e+000
C004-001  1.1788427e+000 -3.6311185e+000  1.1142206e+001
C004-002  1.1192732e+000 -3.5072162e+000  1.0937449e+001
C004-003  1.0740027e+000 -3.3307264e+000  1.0748206e+001
C004-004  1.0833993e+000 -3.1346123e+000  1.0545788e+001
C004-005  1.1945435e+000 -2.9719241e+000  1.0318546e+001
C004-006  1.3181399e+000 -2.7522438e+000  1.0099618e+001
C004-007  1.4551013e+000 -2.4709618e+000  9.8800182e+000
C004-008  1.5413008e+000 -2.0596848e+000  9.6936417e+000
C004-009  1.6734277e+000 -1.6257616e+000  9.5132637e+000
C005-001  1.7476226e+000 -1.3375100e+000  9.2699547e+000
C005-002  1.8108265e+000 -1.0474579e+000  9.0245333e+000
C005-003  1.8462969e+000 -7.2667158e-001  8.8146400e+000
C005-004  1.8794235e+000 -4.0271986e-001  8.6151695e+000
C005-005  1.9207855e+000 -9.8232910e-002  8.3944597e+000
C005-006  1.9574833e+000  2.0808163e-001  8.1787367e+000
C005-007  1.9814712e+000  5.4144311e-001  8.0034246e+000
C005-008  2.0123446e+000  8.4442288e-001  7.7861557e+000
C005-009  2.0520425e+000  1.1015683e+000  7.5092921e+000
C006-001  2.0902767e+000  1.4824336e+000  7.1813474e+000
C006-002  2.1273863e+000  1.8436641e+000  6.8483644e+000
C006-003  2.1674986e+000  2.1583147e+000  6.4828620e+000
C006-004  2.1989546e+000  2.4672809e+000  6.1360989e+000
C006-005  2.2200577e+000  2.7847238e+000  5.8222165e+000
C006-006  2.2328937e+000  3.1199749e+000  5.5470400e+000
C006-007  2.2405686e+000  3.4431622e+000  5.2804565e+000
C006-008  2.2402892e+000  3.7430506e+000  5.0151634e+000
C007-001  2.2918773e+000  3.7503524e+000  5.0214562e+000
C007-002  2.3610606e+000  3.4525771e+000  5.2860398e+000
C007-003  2.4140799e+000  3.1222291e+000  5.5429826e+000
C007-004  2.4650228e+000  2.7834160e+000  5.8101020e+000
C007-005  2.5429373e+000  2.4548326e+000  6.1049418e+000
C007-006  2.6347699e+000  2.1236005e+000  6.4175334e+000
C007-007  2.6884818e+000  1.7504520e+000  6.7093563e+000
C007-008  2.7493057e+000  1.3624266e+000  7.0059972e+000
C007-009  2.8718812e+000  1.0232065e+000  7.3716173e+000
C008-001  2.9688473e+000  6.1614949e-001  7.7243891e+000
C008-002  3.0364301e+000  1.6744889e-001  7.9917388e+000
C008-003  3.1146033e+000 -2.3011154e-001  8.2779770e+000
C008-004  3.1915812e+000 -6.1062753e-001  8.5433455e+000
C008-005  3.2681258e+000 -9.8601288e-001  8.7704239e+000
C008-006  3.3412392e+000 -1.3262446e+000  9.0018396e+000
C008-007  3.4119227e+000 -1.6397310e+000  9.2262859e+000
C008-008  3.4884980e+000 -1.9185144e+000  9.4535131e+000
C008-009  3.5558825e+000 -2.1957233e+000  9.6389503e+000
C009-001  3.6899920e+000 -2.7442057e+000  9.9733000e+000
C009-002  3.8447275e+000 -3.1565058e+000  1.0349173e+001
C009-003  3.9242504e+000 -3.5489004e+000  1.0668880e+001
C009-004  4.0493331e+000 -3.7415609e+000  1.1011728e+001
C009-005  4.1012731e+000 -3.9109943e+000  1.1305161e+001
C009-006  4.1176691e+000 -4.0032210e+000  1.1582072e+001
C009-007  4.0583062e+000 -4.0849261e+000  1.1809156e+001
C009-008  3.9515235e+000 -4.1095810e+000  1.1998041e+001
C010-001  1.3014692e+000 -3.9010746e+000  1.1329924e+001
C010-002  1.3038366e+000 -4.0631461e+000  1.1365002e+001
C010-003  1.3113519e+000 -4.2175822e+000  1.1416445e+001
C010-004  1.3275579e+000 -4.3656244e+000  1.1480387e+001
C010-005  1.3584979e+000 -4.5123343e+000  1.1546406e+001
C010-006  1.4033949e+000 -4.6587968e+000  1.1616097e+001
C010-007  1.4642950e+000 -4.8075762e+000  1.1684866e+001
C010-008  1.5482856e+000 -4.9595456e+000  1.1734711e+001
C011-001  1.7444046e+000 -5.0705585e+000  1.1785074e+001
C011-002  1.8308594e+000 -5.0397701e+000  1.1804772e+001
C011-003  1.9139112e+000 -5.0145640e+000  1.1822127e+001
C011-004  1.9909848e+000 -4.9881024e+000  1.1820862e+001
C011-005  2.0648961e+000 -4.9691186e+000  1.1826056e+001
C011-006  2.1355581e+000 -4.9524922e+000  1.1825242e+001
C011-007  2.2054496e+000 -4.9483495e+000  1.1836249e+001
C011-008  2.2715449e+000 -4.9525871e+000  1.1849011e+001
C011-009  2.3332977e+000 -4.9609118e+000  1.1856779e+001
C012-001  2.4014463e+000 -4.9801693e+000  1.1880813e+001
C012-002  2.4653361e+000 -5.0069170e+000  1.1914804e+001
C012-003  2.5255682e+000 -5.0365181e+000  1.1951847e+001
C012-004  2.5810001e+000 -5.0698280e+000  1.1992045e+001
C012-005  2.6453662e+000 -5.0920229e+000  1.2019329e+001
C012-006  2.7083170e+000 -5.1150646e+000  1.2046926e+001
C012-007  2.7712741e+000 -5.1378975e+000  1.2073510e+001
C012-008  2.8340883e+000 -5.1622167e+000  1.2100451e+001
C013-001  3.0822403e+000 -5.1330595e+000  1.2159410e+001
C013-002  3.2445531e+000 -5.0672398e+000  1.2191216e+001
C013-003  3.3851259e+000 -4.9761658e+000  1.2205893e+001
C013-004  3.5022292e+000 -4.8659101e+000  1.2207414e+001
C013-005  3.6009855e+000 -4.7421446e+000  1.2207991e+001
C013-006  3.6772513e+000 -4.6001892e+000  1.2195490e+001
C013-007  3.7369337e+000 -4.4420986e+000  1.2181878e+001
C013-008  3.7842350e+000 -4.2618899e+000  1.2176414e+001
C014-001  3.6788154e+000 -3.9265878e+000  1.2076740e+001
C014-002  3.5326169e+000 -3.8203714e+000  1.1971212e+001
C014-003  3.3822391e+000 -3.7534184e+000  1.1853850e+001
C014-004  3.2329578e+000 -3.6932302e+000  1.1756042e+001
C014-005  3.0818536e+000 -3.6411002e+000  1.1671696e+001
C014-006  2.9265611e+000 -3.5860484e+000  1.1604687e+001
C014-007  2.7662830e+000 -3.5259840e+000  1.1555697e+001
C014-008  2.6020820e+000 -3.4732602e+000  1.1517694e+001
C014-009  2.4347234e+000 -3.4269991e+000  1.1492953e+001
C015-001  2.2746892e+000 -3.3920341e+000  1.1476752e+001
C015-002  2.1251888e+000 -3.3727539e+000  1.1460744e+001
C015-003  1.9828649e+000 -3.3655593e+000  1.1449492e+001
C015-004  1.8457059e+000 -3.3733094e+000  1.1440966e+001
C015-005  1.7227162e+000 -3.4106104e+000  1.1415681e+001
C015-006  1.6119657e+000 -3.4690170e+000  1.1382344e+001
C015-007  1.5108085e+000 -3.5446219e+000  1.1345616e+001
C015-008  1.4027370e+000 -3.6282783e+000  1.1329700e+001
C016-001  1.2490299e+000 -5.5185418e+000  1.1292746e+001
C016-002  1.0840931e+000 -5.4299169e+000  1.1004991e+001
C016-003  9.9000484e-001 -5.2922931e+000  1.0731205e+001
C016-004  9.2097533e-001 -5.1436400e+000  1.0478553e+001
C016-005  8.9754891e-001 -4.9674420e+000  1.0241940e+001
C016-006  8.8856399e-001 -4.7723932e+000  1.0010223e+001
C016-007  9.2858469e-001 -4.5469770e+000  9.7923479e+000
C016-008  9.9475819e-001 -4.2954488e+000  9.5803919e+000
C016-009  1.0782418e+000 -4.0136127e+000  9.3725662e+000
C017-001  1.2561094e+000 -3.5407281e+000  9.1182070e+000
C017-002  1.3909727e+000 -3.0956478e+000  8.8562317e+000
C017-003  1.4994352e+000 -2.6805878e+000  8.5916491e+000
C017-004  1.5921909e+000 -2.2959757e+000  8.3265991e+000
C017-005  1.6682818e+000 -1.9415131e+000  8.0605974e+000
C017-006  1.7188704e+000 -1.6172305e+000  7.7920198e+000
C017-007  1.7484183e+000 -1.3231342e+000  7.5215092e+000
C017-008  1.7714107e+000 -1.0584831e+000  7.2513213e+000
C017-009  1.8122330e+000 -8.2152885e-001  6.9860592e+000
C018-001  1.8419813e+000 -6.1442244e-001  6.7815719e+000
C018-002  1.8713118e+000 -4.0362614e-001  6.5801153e+000
C018-003  1.8863037e+000 -1.8943892e-001  6.3785224e+000
C018-004  1.8776830e+000  2.6468441e-002  6.1725230e+000
C018-005  1.8977934e+000  2.4915631e-001  5.9790821e+000
C018-006  1.9099966e+000  4.7716728e-001  5.7883296e+000
C018-007  1.8999766e+000  7.0451206e-001  5.5913386e+000
C018-008  1.9017510e+000  9.4551587e-001  5.4086342e+000
C018-009  1.8717208e+000  1.1681330e+000  5.2030759e+000
C019-001  1.8744876e+000  1.4333032e+000  4.9997916e+000
C019-002  1.8706368e+000  1.6906999e+000  4.7765613e+000
C019-003  1.8723149e+000  1.9529480e+000  4.5479903e+000
C019-004  1.8913296e+000  2.2326958e+000  4.3300753e+000
C019-005  1.9053701e+000  2.5069504e+000  4.0953751e+000
C019-006  1.9103386e+000  2.7705150e+000  3.8374760e+000
C019-007  1.8975023e+000  3.0052722e+000  3.5385816e+000
C019-008  1.9037948e+000  3.2665939e+000  3.2583232e+000
C019-009  1.9123033e+000  3.5371480e+000  2.9746630e+000
C020-001  1.8759124e+000  3.8213685e+000  2.7004375e+000
C020-002  1.8492984e+000  4.1016111e+000  2.4285355e+000
C020-003  1.8267486e+000  4.3685241e+000  2.1501527e+000
C020-004  1.8117340e+000  4.6292286e+000  1.8718028e+000
C020-005  1.8093799e+000  4.8909578e+000  1.6004113e+000
C020-006  1.8131697e+000  5.1434889e+000  1.3263899e+000
C020-007  1.8257633e+000  5.3905616e+000  1.0533389e+000
C020-008  1.8505064e+000  5.6386294e+000  7.8687507e-001
C020-009  1.8822286e+000  5.8790836e+000  5.1920319e-001
C021-001  1.8564448e+000  6.1612678e+000  2.1855402e-001
C021-002  1.8257554e+000  6.4441156e+000 -9.6809737e-002
C021-003  1.7937279e+000  6.7400899e+000 -4.1656423e-001
C021-004  1.7584121e+000  7.0431333e+000 -7.4582070e-001
C021-005  1.7173984e+000  7.3444576e+000 -1.0917687e+000
C021-006  1.6746053e+000  7.6555533e+000 -1.4452832e+000
C021-007  1.6212767e+000  7.9535255e+000 -1.8239833e+000
C021-008  1.5618517e+000  8.2542877e+000 -2.2149906e+000
C021-009  1.5091560e+000  8.5795078e+000 -2.6033509e+000
C022-001  1.3907199e+000  8.8451042e+000 -2.8736689e+000
C022-002  1.2900623e+000  9.1048250e+000 -3.1313527e+000
C022-003  1.2077125e+000  9.3533554e+000 -3.3839819e+000
C022-004  1.1179212e+000  9.5650835e+000 -3.6404755e+000
C022-005  1.0112127e+000  9.7343073e+000 -3.8968818e+000
C022-006  9.3183142e-001  9.9008827e+000 -4.1467309e+000
C022-007  8.6611402e-001  1.0052278e+001 -4.3943324e+000
C022-008  8.0653757e-001  1.0182590e+001 -4.6402006e+000
C022-009  7.3180509e-001  1.0269806e+001 -4.8819704e+000
C023-001  4.7841829e-001  1.0475116e+001 -5.1531172e+000
C023-002  1.9493346e-001  1.0614117e+001 -5.3030944e+000
C023-003  2.4731733e-002  1.0804274e+001 -5.3839641e+000
C023-004 -7.7189676e-002  1.0985797e+001 -5.3913083e+000
C023-005 -1.4378473e-001  1.1126733e+001 -5.3081031e+000
C023-006 -2.0683742e-001  1.1207968e+001 -5.1146202e+000
C023-007 -3.6880976e-001  1.1187966e+001 -4.7807431e+000
C023-008 -6.5749049e-001  1.1076211e+001 -4.3281274e+000
C024-001  2.8716702e+000 -5.4472570e+000  1.1024356e+001
C024-002  2.7299018e+000 -5.2469945e+000  1.0754891e+001
C024-003  2.6718330e+000 -5.0181379e+000  1.0531424e+001
C024-004  2.6459813e+000 -4.8105512e+000  1.0331329e+001
C024-005  2.6617942e+000 -4.5957623e+000  1.0148518e+001
C024-006  2.7398570e+000 -4.3635511e+000  9.9982748e+000
C024-007  2.8290348e+000 -4.1305847e+000  9.8389177e+000
C024-008  2.9288890e+000 -3.8849714e+000  9.6623459e+000
C024-009  3.0410657e+000 -3.6129236e+000  9.4601126e+000
C025-001  3.2241127e+000 -3.3512599e+000  9.4846277e+000
C025-002  3.2771969e+000 -3.0576382e+000  9.3425865e+000
C025-003  3.3067055e+000 -2.7681675e+000  9.1475821e+000
C025-004  3.3174899e+000 -2.4976711e+000  8.8954420e+000
C025-005  3.3284786e+000 -2.2041991e+000  8.6379900e+000
C025-006  3.3385153e+000 -1.8520561e+000  8.3982306e+000
C025-007  3.3284392e+000 -1.4866129e+000  8.1205616e+000
C025-008  3.3133757e+000 -1.0547907e+000  7.8627563e+000
C025-009  3.2733727e+000 -6.3151711e-001  7.5455294e+000
C026-001  3.2159402e+000 -3.2249153e-001  7.2507544e+000
C026-002  3.1778462e+000  2.6206288e-002  6.9941473e+000
C026-003  3.1507638e+000  3.6996219e-001  6.7123933e+000
C026-004  3.1176541e+000  7.1436101e-001  6.4271712e+000
C026-005  2.9995480e+000  1.0606521e+000  6.1834097e+000
C026-006  3.0173821e+000  1.3924865e+000  5.8296037e+000
C026-007  2.9799073e+000  1.7249318e+000  5.4978051e+000
C026-008  2.9128165e+000  2.0609734e+000  5.1663666e+000
C026-009  2.8446121e+000  2.4049642e+000  4.8213792e+000
C027-001  2.8480463e+000  2.8157251e+000  4.4779959e+000
C027-002  2.8240573e+000  3.2238405e+000  4.1506763e+000
C027-003  2.7509563e+000  3.6185122e+000  3.8348477e+000
C027-004  2.7080350e+000  3.9981253e+000  3.5134697e+000
C027-005  2.6364493e+000  4.3615642e+000  3.1970117e+000
C027-006  2.5050349e+000  4.7001686e+000  2.8829639e+000
C027-007  2.4418998e+000  5.0405221e+000  2.5710111e+000
C027-008  2.3853724e+000  5.3716807e+000  2.2639940e+000
C027-009  2.3247447e+000  5.6896801e+000  1.9608912e+000
C028-001  2.2918351e+000  5.9230099e+000  1.7300667e+000
C028-002  2.2752774e+000  6.1594543e+000  1.4890614e+000
C028-003  2.2851713e+000  6.4061074e+000  1.2467499e+000
C028-004  2.2757559e+000  6.6494007e+000  9.9234766e-001
C028-005  2.2485003e+000  6.8874488e+000  7.2273684e-001
C028-006  2.2417006e+000  7.1362014e+000  4.5346034e-001
C028-007  2.1802239e+000  7.3617182e+000  1.5100181e-001
C028-008  2.1640046e+000  7.6101751e+000 -1.3888173e-001
C028-009  2.1496274e+000  7.8614817e+000 -4.3677384e-001
C029-001  2.1786764e+000  7.9755087e+000 -6.5673375e-001
C029-002  2.1975074e+000  8.1119413e+000 -8.7796384e-001
C029-003  2.2110949e+000  8.2748976e+000 -1.0959558e+000
C029-004  2.2013547e+000  8.4610977e+000 -1.3139668e+000
C029-005  2.1976378e+000  8.6793089e+000 -1.5268836e+000
C029-006  2.1964664e+000  8.9281816e+000 -1.7375727e+000
C029-007  2.2028096e+000  9.2082510e+000 -1.9466168e+000
C029-008  2.2303689e+000  9.5211258e+000 -2.1480565e+000
C029-009  2.3218503e+000  9.8721771e+000 -2.3036492e+000
C030-001  2.4586248e+000  1.0181882e+001 -2.7119620e+000
C030-002  2.5391130e+000  1.0435153e+001 -3.1449320e+000
C030-003  2.4979293e+000  1.0669742e+001 -3.6233177e+000
C030-004  2.5916493e+000  1.0818892e+001 -4.0126143e+000
C030-005  2.6910956e+000  1.0912764e+001 -4.3918867e+000
C030-006  2.6213970e+000  1.0989242e+001 -4.8032541e+000
C030-007  2.5155160e+000  1.0986439e+001 -5.1807184e+000
C030-008  2.5373037e+000  1.0896005e+001 -5.5135708e+000
