# Supplementary material for: Interspecific variation in the limb long bones among modern rhinoceroses—extent and drivers
Source: PeerJ. 2019 Sep 26;7:e7647. doi: 10.7717/peerj.7647 (PMC6766374; doi:10.7717/peerj.7647)
Supplement: Supplemental Information 9 [file peerj-07-7647-s009.zip › Fibula/Dicerorhinus_sumatrensis_1894_9_24_1_Fibula.pts]

Version 1.0
281
S000 -3.1916332e+000 -1.1362347e+001  5.5920801e+000
S001 -1.9192104e+000 -8.9411182e+000  4.8615708e+000
S002 -3.9727798e+000 -8.1146145e+000  7.0512657e+000
S003 -5.1297431e+000  5.7882652e+000 -1.8373985e+000
S004 -5.7787895e+000  1.0604865e+001 -7.3104153e+000
S005 -6.4641294e+000  1.1364280e+001 -7.9070063e+000
S006 -6.9244547e+000  1.2375038e+001 -7.0089378e+000
S007 -6.5787878e+000  1.2456100e+001 -5.6329131e+000
S008 -6.8462787e+000  1.1340589e+001 -7.9996414e+000
S009 -7.2892666e+000  1.2186616e+001 -6.9964724e+000
S010 -8.0633507e+000  1.0334493e+001 -6.9432230e+000
S011 -2.0406199e+000 -8.5989838e+000  4.0024548e+000
C000-001 -1.9541491e+000 -9.1439819e+000  4.7484980e+000
C000-002 -1.9834087e+000 -9.3437023e+000  4.6673808e+000
C000-003 -2.0259862e+000 -9.5312281e+000  4.6056738e+000
C000-004 -2.0874827e+000 -9.7020044e+000  4.5607481e+000
C000-005 -2.1623008e+000 -9.8593264e+000  4.5370359e+000
C000-006 -2.2386096e+000 -1.0010957e+001  4.5415750e+000
C000-007 -2.2994106e+000 -1.0164891e+001  4.5822353e+000
C000-008 -2.3591487e+000 -1.0311697e+001  4.6504006e+000
C000-009 -2.4290154e+000 -1.0446414e+001  4.7408328e+000
C001-001 -2.4635839e+000 -1.0619905e+001  4.7712984e+000
C001-002 -2.5034723e+000 -1.0777893e+001  4.8238888e+000
C001-003 -2.5593030e+000 -1.0917274e+001  4.8916836e+000
C001-004 -2.6444538e+000 -1.1032995e+001  4.9609632e+000
C001-005 -2.7461209e+000 -1.1128935e+001  5.0407534e+000
C001-006 -2.8563411e+000 -1.1208226e+001  5.1398320e+000
C001-007 -2.9678471e+000 -1.1273679e+001  5.2657981e+000
C001-008 -3.0858965e+000 -1.1323371e+001  5.4134669e+000
C002-001 -3.2838194e+000 -1.1288712e+001  5.7080474e+000
C002-002 -3.3931503e+000 -1.1200054e+001  5.8231277e+000
C002-003 -3.5125191e+000 -1.1099199e+001  5.9389057e+000
C002-004 -3.6205187e+000 -1.0988995e+001  6.0756025e+000
C002-005 -3.7415586e+000 -1.0865306e+001  6.2097926e+000
C002-006 -3.8638325e+000 -1.0729316e+001  6.3532758e+000
C002-007 -3.9902625e+000 -1.0579340e+001  6.5030231e+000
C002-008 -4.1138940e+000 -1.0418520e+001  6.6680303e+000
C002-009 -4.2248602e+000 -1.0260535e+001  6.8611679e+000
C003-001 -4.1968575e+000 -1.0038133e+001  6.9701157e+000
C003-002 -4.1659889e+000 -9.8203869e+000  7.0680070e+000
C003-003 -4.1323471e+000 -9.6005926e+000  7.1444659e+000
C003-004 -4.0733304e+000 -9.3837709e+000  7.2060566e+000
C003-005 -4.0159945e+000 -9.1550064e+000  7.2401447e+000
C003-006 -4.0143576e+000 -8.9033089e+000  7.2249298e+000
C003-007 -4.0202742e+000 -8.6462193e+000  7.1785135e+000
C003-008 -4.0086699e+000 -8.3855371e+000  7.1145744e+000
C004-001 -5.8435750e+000  1.0256103e+001 -7.3559260e+000
C004-002 -5.8141227e+000  9.9468985e+000 -7.3889966e+000
C004-003 -5.7287426e+000  9.6861734e+000 -7.3972969e+000
C004-004 -5.6659393e+000  9.4791546e+000 -7.3524327e+000
C004-005 -5.6288505e+000  9.3238316e+000 -7.2538538e+000
C004-006 -5.6128716e+000  9.2180080e+000 -7.1050262e+000
C004-007 -5.5709476e+000  9.1646414e+000 -6.9171300e+000
C004-008 -5.5396161e+000  9.1612978e+000 -6.6814694e+000
C004-009 -5.5207372e+000  9.2064142e+000 -6.4000621e+000
C005-001 -5.5229950e+000  9.0552845e+000 -6.1110096e+000
C005-002 -5.5147619e+000  8.9030848e+000 -5.8132095e+000
C005-003 -5.4812860e+000  8.7459850e+000 -5.5065551e+000
C005-004 -5.5011210e+000  8.5914612e+000 -5.1901507e+000
C005-005 -5.5220885e+000  8.4350624e+000 -4.8660817e+000
C005-006 -5.5313020e+000  8.2741880e+000 -4.5337548e+000
C005-007 -5.5203967e+000  8.1124783e+000 -4.1894403e+000
C005-008 -5.5066371e+000  7.9549179e+000 -3.8324869e+000
C005-009 -5.5246372e+000  7.7845445e+000 -3.4758325e+000
C006-001 -5.4836330e+000  7.6301265e+000 -3.3254230e+000
C006-002 -5.4721227e+000  7.4410815e+000 -3.1764390e+000
C006-003 -5.4487987e+000  7.2431130e+000 -3.0140736e+000
C006-004 -5.3767695e+000  7.0543509e+000 -2.8323572e+000
C006-005 -5.3104119e+000  6.8440995e+000 -2.6454058e+000
C006-006 -5.2616611e+000  6.6073589e+000 -2.4544382e+000
C006-007 -5.2171226e+000  6.3515129e+000 -2.2563360e+000
C006-008 -5.1952653e+000  6.0684872e+000 -2.0562575e+000
C007-001 -5.3921828e+000  6.1167526e+000 -1.9264425e+000
C007-002 -5.6399350e+000  6.4382858e+000 -2.0376823e+000
C007-003 -5.8524013e+000  6.7601299e+000 -2.1688275e+000
C007-004 -6.0197096e+000  7.0957813e+000 -2.2983530e+000
C007-005 -6.1532044e+000  7.4332581e+000 -2.4440339e+000
C007-006 -6.2543278e+000  7.7711067e+000 -2.6092761e+000
C007-007 -6.3065424e+000  8.1289530e+000 -2.7576995e+000
C007-008 -6.3299809e+000  8.4818001e+000 -2.9355443e+000
C007-009 -6.3235154e+000  8.8365774e+000 -3.1298215e+000
C008-001 -6.3823900e+000  9.0988617e+000 -3.2600539e+000
C008-002 -6.4620447e+000  9.3382893e+000 -3.4328930e+000
C008-003 -6.5328217e+000  9.5751305e+000 -3.5936306e+000
C008-004 -6.6119409e+000  9.8169851e+000 -3.7132375e+000
C008-005 -6.7194624e+000  1.0057491e+001 -3.8165066e+000
C008-006 -6.8421512e+000  1.0257369e+001 -4.0064931e+000
C008-007 -6.9729428e+000  1.0436786e+001 -4.2193170e+000
C008-008 -7.1278481e+000  1.0621376e+001 -4.4074306e+000
C008-009 -7.2997961e+000  1.0796204e+001 -4.6073413e+000
C009-001 -7.1941385e+000  1.0947524e+001 -4.7483816e+000
C009-002 -7.0950813e+000  1.1108024e+001 -4.8859477e+000
C009-003 -7.0068417e+000  1.1281421e+001 -5.0072341e+000
C009-004 -6.9264464e+000  1.1464855e+001 -5.1142850e+000
C009-005 -6.8516808e+000  1.1661765e+001 -5.2038383e+000
C009-006 -6.7765698e+000  1.1883523e+001 -5.2693777e+000
C009-007 -6.6971593e+000  1.2083114e+001 -5.3875995e+000
C009-008 -6.6236191e+000  1.2286852e+001 -5.5056744e+000
C010-001 -5.8153977e+000  1.0644213e+001 -7.4104781e+000
C010-002 -5.8504701e+000  1.0694233e+001 -7.5067573e+000
C010-003 -5.9013224e+000  1.0756182e+001 -7.5926909e+000
C010-004 -5.9638829e+000  1.0829889e+001 -7.6700101e+000
C010-005 -6.0392284e+000  1.0915200e+001 -7.7380028e+000
C010-006 -6.1086235e+000  1.1020840e+001 -7.8179736e+000
C010-007 -6.1981087e+000  1.1144379e+001 -7.8943582e+000
C010-008 -6.3273339e+000  1.1260530e+001 -7.9215546e+000
C011-001 -6.4709969e+000  1.1440762e+001 -7.8551049e+000
C011-002 -6.4823856e+000  1.1498126e+001 -7.7813034e+000
C011-003 -6.4966445e+000  1.1552160e+001 -7.7089081e+000
C011-004 -6.5143356e+000  1.1600923e+001 -7.6365943e+000
C011-005 -6.5374193e+000  1.1638753e+001 -7.5616388e+000
C011-006 -6.5611291e+000  1.1685656e+001 -7.4924769e+000
C011-007 -6.5899272e+000  1.1725859e+001 -7.4207230e+000
C011-008 -6.6186457e+000  1.1773181e+001 -7.3527565e+000
C011-009 -6.6419740e+000  1.1831568e+001 -7.2945008e+000
C012-001 -6.6870494e+000  1.1885170e+001 -7.2753167e+000
C012-002 -6.7237120e+000  1.1948174e+001 -7.2593637e+000
C012-003 -6.7570677e+000  1.2012794e+001 -7.2413449e+000
C012-004 -6.7890654e+000  1.2076069e+001 -7.2177868e+000
C012-005 -6.8209982e+000  1.2135423e+001 -7.1847105e+000
C012-006 -6.8488121e+000  1.2198545e+001 -7.1519175e+000
C012-007 -6.8776412e+000  1.2254205e+001 -7.1048870e+000
C012-008 -6.9022365e+000  1.2314265e+001 -7.0589414e+000
C013-001 -6.9670277e+000  1.2479810e+001 -6.8838253e+000
C013-002 -6.9881163e+000  1.2566062e+001 -6.7578588e+000
C013-003 -6.9894090e+000  1.2626816e+001 -6.6237049e+000
C013-004 -6.9712720e+000  1.2661211e+001 -6.4807701e+000
C013-005 -6.9238529e+000  1.2686201e+001 -6.3338227e+000
C013-006 -6.8789768e+000  1.2647177e+001 -6.1685357e+000
C013-007 -6.8035698e+000  1.2600775e+001 -6.0005846e+000
C013-008 -6.7108870e+000  1.2524004e+001 -5.8256788e+000
C014-001 -6.5104885e+000  1.2394360e+001 -5.6037045e+000
C014-002 -6.4539084e+000  1.2283479e+001 -5.6082916e+000
C014-003 -6.4177146e+000  1.2148466e+001 -5.6372137e+000
C014-004 -6.3678870e+000  1.2014482e+001 -5.6827831e+000
C014-005 -6.3139501e+000  1.1873281e+001 -5.7475581e+000
C014-006 -6.2468619e+000  1.1725574e+001 -5.8316722e+000
C014-007 -6.1600323e+000  1.1570900e+001 -5.9356060e+000
C014-008 -6.0326319e+000  1.1415043e+001 -6.0583463e+000
C014-009 -5.9101853e+000  1.1246807e+001 -6.2017775e+000
C015-001 -5.8565235e+000  1.1129412e+001 -6.3198843e+000
C015-002 -5.8089118e+000  1.1022326e+001 -6.4372053e+000
C015-003 -5.7598944e+000  1.0938397e+001 -6.5587564e+000
C015-004 -5.7264538e+000  1.0863577e+001 -6.6825547e+000
C015-005 -5.7078881e+000  1.0796172e+001 -6.8075371e+000
C015-006 -5.7059722e+000  1.0733932e+001 -6.9319010e+000
C015-007 -5.6905208e+000  1.0694367e+001 -7.0694151e+000
C015-008 -5.7300367e+000  1.0639980e+001 -7.1878152e+000
C016-001 -6.6718893e+000  1.1099449e+001 -8.1653547e+000
C016-002 -6.5186815e+000  1.0803683e+001 -8.2056379e+000
C016-003 -6.4293108e+000  1.0518875e+001 -8.1515923e+000
C016-004 -6.3880649e+000  1.0266496e+001 -8.0562897e+000
C016-005 -6.3552933e+000  1.0023473e+001 -7.9700928e+000
C016-006 -6.3418489e+000  9.7758007e+000 -7.8660932e+000
C016-007 -6.3588371e+000  9.5140448e+000 -7.7346969e+000
C016-008 -6.4383125e+000  9.2945528e+000 -7.5206099e+000
C016-009 -6.5488262e+000  9.1594505e+000 -7.2304416e+000
C017-001 -6.5324879e+000  8.9379749e+000 -6.6935625e+000
C017-002 -6.5138412e+000  8.6344862e+000 -6.2359772e+000
C017-003 -6.4780741e+000  8.3082008e+000 -5.8386669e+000
C017-004 -6.4193969e+000  7.9640355e+000 -5.5069947e+000
C017-005 -6.3512039e+000  7.6249304e+000 -5.2169118e+000
C017-006 -6.2794404e+000  7.2900348e+000 -4.9636912e+000
C017-007 -6.2129979e+000  6.9665227e+000 -4.7302432e+000
C017-008 -6.1465993e+000  6.6478858e+000 -4.5224175e+000
C017-009 -6.0769601e+000  6.3424354e+000 -4.3269920e+000
C018-001 -6.0143008e+000  6.0194578e+000 -4.1134748e+000
C018-002 -5.9531832e+000  5.6948886e+000 -3.9023805e+000
C018-003 -5.8867145e+000  5.3621082e+000 -3.7121038e+000
C018-004 -5.8263230e+000  5.0404186e+000 -3.5018334e+000
C018-005 -5.7552905e+000  4.7091131e+000 -3.3172028e+000
C018-006 -5.6918573e+000  4.3883200e+000 -3.1103361e+000
C018-007 -5.6306825e+000  4.0709801e+000 -2.8968344e+000
C018-008 -5.5785971e+000  3.7637181e+000 -2.6661305e+000
C018-009 -5.5336900e+000  3.4658582e+000 -2.4253218e+000
C019-001 -5.5005546e+000  3.0947280e+000 -2.1271298e+000
C019-002 -5.4805684e+000  2.7535679e+000 -1.7929934e+000
C019-003 -5.4324064e+000  2.3797600e+000 -1.5138887e+000
C019-004 -5.3713655e+000  1.9856378e+000 -1.2763170e+000
C019-005 -5.3117085e+000  1.5996070e+000 -1.0368974e+000
C019-006 -5.2610354e+000  1.2459848e+000 -7.5208771e-001
C019-007 -5.2053018e+000  8.9044225e-001 -4.7733822e-001
C019-008 -5.1308670e+000  5.0168693e-001 -2.7174771e-001
C019-009 -5.0567594e+000  1.2667154e-001 -5.1259048e-002
C020-001 -5.0397139e+000 -2.7162552e-001  1.9474904e-001
C020-002 -5.0132174e+000 -6.7075872e-001  4.3338561e-001
C020-003 -4.9805851e+000 -1.0582737e+000  6.8533033e-001
C020-004 -4.9386654e+000 -1.4455035e+000  9.3161243e-001
C020-005 -4.8877015e+000 -1.8226260e+000  1.1872287e+000
C020-006 -4.8287082e+000 -2.2051687e+000  1.4294196e+000
C020-007 -4.7616453e+000 -2.5835245e+000  1.6724343e+000
C020-008 -4.6847768e+000 -2.9542596e+000  1.9211179e+000
C020-009 -4.6016388e+000 -3.3261452e+000  2.1628184e+000
C021-001 -4.4766092e+000 -3.7921934e+000  2.5135429e+000
C021-002 -4.3886743e+000 -4.2958732e+000  2.7678034e+000
C021-003 -4.2858543e+000 -4.7564774e+000  3.0316432e+000
C021-004 -4.1899166e+000 -5.2043819e+000  3.2672029e+000
C021-005 -4.0870709e+000 -5.6231766e+000  3.4920363e+000
C021-006 -3.9653347e+000 -6.0051932e+000  3.7165024e+000
C021-007 -3.8468323e+000 -6.3740387e+000  3.9160249e+000
C021-008 -3.7483265e+000 -6.7381191e+000  4.0751133e+000
C021-009 -3.6691449e+000 -7.0880184e+000  4.1944189e+000
C022-001 -3.6354218e+000 -7.4690146e+000  4.3790231e+000
C022-002 -3.6139407e+000 -7.8693624e+000  4.5342336e+000
C022-003 -3.5914447e+000 -8.2611828e+000  4.6513000e+000
C022-004 -3.5973079e+000 -8.5766354e+000  4.6082101e+000
C022-005 -3.5831635e+000 -8.8441277e+000  4.4993768e+000
C022-006 -3.5101662e+000 -9.1528120e+000  4.4901757e+000
C022-007 -3.3879669e+000 -9.4895439e+000  4.5657425e+000
C022-008 -3.2441504e+000 -9.7971630e+000  4.6151485e+000
C022-009 -3.1090143e+000 -1.0073376e+001  4.5655818e+000
C023-001 -2.9344058e+000 -9.9551373e+000  4.4726467e+000
C023-002 -2.7849791e+000 -9.8264933e+000  4.3600893e+000
C023-003 -2.6353438e+000 -9.6852093e+000  4.2866712e+000
C023-004 -2.4978838e+000 -9.5324192e+000  4.2282295e+000
C023-005 -2.3737283e+000 -9.3677855e+000  4.1906285e+000
C023-006 -2.2697010e+000 -9.1918793e+000  4.1492367e+000
C023-007 -2.1821477e+000 -9.0053453e+000  4.0937757e+000
C023-008 -2.1039245e+000 -8.8083906e+000  4.0343351e+000
C024-001 -7.3496761e+000  1.1833681e+001 -7.1964593e+000
C024-002 -7.4440231e+000  1.1548628e+001 -7.4033318e+000
C024-003 -7.5323524e+000  1.1271732e+001 -7.5511899e+000
C024-004 -7.6117644e+000  1.0996172e+001 -7.6380110e+000
C024-005 -7.6189060e+000  1.0727252e+001 -7.5884752e+000
C024-006 -7.6070042e+000  1.0479779e+001 -7.4647112e+000
C024-007 -7.5965605e+000  1.0240996e+001 -7.2934489e+000
C024-008 -7.5749221e+000  1.0004660e+001 -7.0626593e+000
C024-009 -7.5370493e+000  9.7552137e+000 -6.7764368e+000
C025-001 -7.5748601e+000  9.5820656e+000 -6.5258703e+000
C025-002 -7.5775518e+000  9.4240389e+000 -6.2230444e+000
C025-003 -7.5605278e+000  9.2340546e+000 -5.9075842e+000
C025-004 -7.5235329e+000  9.0136223e+000 -5.5775285e+000
C025-005 -7.4445567e+000  8.7872858e+000 -5.2229328e+000
C025-006 -7.3464055e+000  8.5264206e+000 -4.8528256e+000
C025-007 -7.2585783e+000  8.2048979e+000 -4.4754925e+000
C025-008 -7.1705818e+000  7.8375969e+000 -4.0883636e+000
C025-009 -7.0760698e+000  7.4318428e+000 -3.6941967e+000
C026-001 -7.1058145e+000  7.3114972e+000 -3.4309435e+000
C026-002 -7.0848088e+000  7.1507993e+000 -3.1068656e+000
C026-003 -7.0020118e+000  6.9419270e+000 -2.7747068e+000
C026-004 -6.8172541e+000  6.6717677e+000 -2.5240583e+000
C026-005 -6.5947757e+000  6.3036313e+000 -2.3123443e+000
C026-006 -6.3711920e+000  5.8426738e+000 -2.0652680e+000
C026-007 -6.1434951e+000  5.3038149e+000 -1.7642387e+000
C026-008 -5.9235835e+000  4.7050714e+000 -1.3934325e+000
C026-009 -5.7604885e+000  4.0875854e+000 -9.3669790e-001
C027-001 -5.6695170e+000  3.7522569e+000 -6.8294913e-001
C027-002 -5.5518212e+000  3.3920188e+000 -4.5343047e-001
C027-003 -5.4455533e+000  3.0375407e+000 -1.9705424e-001
C027-004 -5.3241110e+000  2.6613369e+000  3.7285257e-002
C027-005 -5.2045732e+000  2.2852166e+000  2.9001594e-001
C027-006 -5.0777531e+000  1.8960485e+000  5.3614026e-001
C027-007 -4.9512038e+000  1.5084736e+000  8.0510205e-001
C027-008 -4.8142076e+000  1.1022737e+000  1.0560368e+000
C027-009 -4.6796241e+000  6.9919056e-001  1.3331535e+000
C028-001 -4.6220822e+000  2.7987203e-001  1.5956441e+000
C028-002 -4.5463009e+000 -1.4544487e-001  1.8206309e+000
C028-003 -4.4721951e+000 -5.5480790e-001  2.0571795e+000
C028-004 -4.3907351e+000 -9.5613509e-001  2.2856855e+000
C028-005 -4.3041172e+000 -1.3478328e+000  2.5109985e+000
C028-006 -4.2230177e+000 -1.7230629e+000  2.7518439e+000
C028-007 -4.1348062e+000 -2.0901949e+000  2.9852762e+000
C028-008 -4.0376720e+000 -2.4516301e+000  3.2083747e+000
C028-009 -3.9448609e+000 -2.7960463e+000  3.4442177e+000
C029-001 -3.8652623e+000 -3.1156671e+000  3.6639376e+000
C029-002 -3.7953594e+000 -3.4297128e+000  3.8872194e+000
C029-003 -3.7351661e+000 -3.7368982e+000  4.1143990e+000
C029-004 -3.6876941e+000 -4.0310678e+000  4.3514428e+000
C029-005 -3.6538799e+000 -4.3109784e+000  4.5998845e+000
C029-006 -3.6267688e+000 -4.5903554e+000  4.8459878e+000
C029-007 -3.6085708e+000 -4.8667512e+000  5.0936408e+000
C029-008 -3.5988464e+000 -5.1414623e+000  5.3419099e+000
C029-009 -3.5719984e+000 -5.4325113e+000  5.5498338e+000
C030-001 -3.5946603e+000 -5.7338982e+000  5.6871123e+000
C030-002 -3.6227248e+000 -6.0408268e+000  5.8247709e+000
C030-003 -3.6609564e+000 -6.3408327e+000  5.9788322e+000
C030-004 -3.7042792e+000 -6.6365805e+000  6.1430502e+000
C030-005 -3.7484534e+000 -6.9209504e+000  6.3270674e+000
C030-006 -3.7880135e+000 -7.2018123e+000  6.5250888e+000
C030-007 -3.8289325e+000 -7.4959641e+000  6.7174439e+000
C030-008 -3.8742311e+000 -7.8000789e+000  6.9077697e+000
