# Supplementary material for: Interspecific variation in the limb long bones among modern rhinoceroses—extent and drivers
Source: PeerJ. 2019 Sep 26;7:e7647. doi: 10.7717/peerj.7647 (PMC6766374; doi:10.7717/peerj.7647)
Supplement: Supplemental Information 9 [file peerj-07-7647-s009.zip › Fibula/Dicerorhinus_sumatrensis_1903_300_Fibula.pts]

Version 1.0
281
S000  7.0729232e+000  4.3456845e+000  9.0931869e-001
S001  5.0139680e+000  5.6262541e+000  1.7648394e+000
S002  5.0653367e+000  4.0630198e+000  3.9888511e+000
S003 -7.8325877e+000  1.2703968e+000  4.5287862e+000
S004 -1.6008839e+001 -3.4773312e+000  2.9042602e+000
S005 -1.6984516e+001 -4.9308438e+000  3.2501969e+000
S006 -1.7365705e+001 -4.9067912e+000  5.0200915e+000
S007 -1.6750608e+001 -3.6009929e+000  5.9106674e+000
S008 -1.6237387e+001 -5.5161219e+000  2.8961165e+000
S009 -1.6569830e+001 -5.7738452e+000  4.4409165e+000
S010 -1.5511383e+001 -5.8250108e+000  4.3049998e+000
S011  4.1154084e+000  5.3828359e+000  6.6325593e-001
C000-001  5.1445279e+000  5.6527920e+000  1.6318886e+000
C000-002  5.2729063e+000  5.6525016e+000  1.4930550e+000
C000-003  5.4048371e+000  5.6520748e+000  1.3588325e+000
C000-004  5.4745092e+000  5.5668998e+000  1.2326462e+000
C000-005  5.5434422e+000  5.4906740e+000  1.1296341e+000
C000-006  5.6826043e+000  5.4986143e+000  1.0118821e+000
C000-007  5.7509947e+000  5.4208817e+000  9.3257308e-001
C000-008  5.8344984e+000  5.3589983e+000  8.5563964e-001
C000-009  5.9183526e+000  5.2960896e+000  7.8518641e-001
C001-001  6.0931163e+000  5.2116895e+000  7.7798921e-001
C001-002  6.2503638e+000  5.1132054e+000  7.6797634e-001
C001-003  6.4207563e+000  5.0598593e+000  7.3876315e-001
C001-004  6.5875769e+000  5.0093164e+000  7.2304118e-001
C001-005  6.7299275e+000  4.9235835e+000  7.3111242e-001
C001-006  6.8309922e+000  4.7926006e+000  7.5898480e-001
C001-007  6.9292626e+000  4.6609221e+000  7.9637545e-001
C001-008  7.0189643e+000  4.5146270e+000  8.4650183e-001
C002-001  7.0635428e+000  4.2936110e+000  1.0796486e+000
C002-002  7.0389361e+000  4.2462511e+000  1.2488604e+000
C002-003  7.0080814e+000  4.2038708e+000  1.4172579e+000
C002-004  6.9865294e+000  4.1670470e+000  1.5884533e+000
C002-005  6.9525623e+000  4.1348615e+000  1.7635374e+000
C002-006  6.8846893e+000  4.1064596e+000  1.9386125e+000
C002-007  6.7795949e+000  4.0815864e+000  2.1083491e+000
C002-008  6.6461344e+000  4.0604153e+000  2.2701285e+000
C002-009  6.5080242e+000  4.0443459e+000  2.4371967e+000
C003-001  6.3240752e+000  3.9998460e+000  2.6816907e+000
C003-002  6.1812158e+000  3.9683437e+000  2.9387639e+000
C003-003  6.0507946e+000  3.9429467e+000  3.1835053e+000
C003-004  5.8984690e+000  3.9313855e+000  3.3863573e+000
C003-005  5.7281752e+000  3.9377093e+000  3.5485666e+000
C003-006  5.5490503e+000  3.9618952e+000  3.6751745e+000
C003-007  5.3694510e+000  4.0013547e+000  3.7716017e+000
C003-008  5.2152390e+000  4.0333195e+000  3.8797498e+000
C004-001 -1.5812538e+001 -3.3631260e+000  2.8129928e+000
C004-002 -1.5605213e+001 -3.2428367e+000  2.7727547e+000
C004-003 -1.5385984e+001 -3.0978870e+000  2.7449474e+000
C004-004 -1.5141038e+001 -2.9359181e+000  2.7475021e+000
C004-005 -1.4875698e+001 -2.8028274e+000  2.8539057e+000
C004-006 -1.4588429e+001 -2.7018442e+000  3.0320694e+000
C004-007 -1.4265848e+001 -2.5766592e+000  3.1993496e+000
C004-008 -1.3966547e+001 -2.2710972e+000  3.3545582e+000
C004-009 -1.3612877e+001 -2.1147463e+000  3.6239145e+000
C005-001 -1.3310274e+001 -1.9182850e+000  3.7684875e+000
C005-002 -1.3030249e+001 -1.7058482e+000  3.9049883e+000
C005-003 -1.2721932e+001 -1.5592148e+000  4.0159140e+000
C005-004 -1.2476524e+001 -1.3330214e+000  4.1275530e+000
C005-005 -1.2215648e+001 -1.1521536e+000  4.2176838e+000
C005-006 -1.1966077e+001 -9.7455770e-001  4.2923603e+000
C005-007 -1.1664577e+001 -8.9007527e-001  4.3614864e+000
C005-008 -1.1429296e+001 -7.2842640e-001  4.4119043e+000
C005-009 -1.1238860e+001 -5.2792323e-001  4.4296865e+000
C006-001 -1.0830543e+001 -3.6016357e-001  4.3137555e+000
C006-002 -1.0431823e+001 -1.8146086e-001  4.2282219e+000
C006-003 -1.0047359e+001  2.2921510e-002  4.1598506e+000
C006-004 -9.6625605e+000  2.2105968e-001  4.1342111e+000
C006-005 -9.2725763e+000  3.8487965e-001  4.1729989e+000
C006-006 -8.8988810e+000  5.8357561e-001  4.2192974e+000
C006-007 -8.5326033e+000  7.9306287e-001  4.2924166e+000
C006-008 -8.1870451e+000  1.0532426e+000  4.3871608e+000
C007-001 -8.3539867e+000  1.0016224e+000  4.6216264e+000
C007-002 -8.8533983e+000  7.6484883e-001  4.7069130e+000
C007-003 -9.3053522e+000  5.0545365e-001  4.7703958e+000
C007-004 -9.7326784e+000  2.7126396e-001  4.8257933e+000
C007-005 -1.0129004e+001  4.8451971e-002  4.8698425e+000
C007-006 -1.0489908e+001 -1.7061281e-001  4.8979883e+000
C007-007 -1.0811816e+001 -3.9112994e-001  4.9043941e+000
C007-008 -1.1109855e+001 -5.8862227e-001  4.9077621e+000
C007-009 -1.1386230e+001 -7.6049972e-001  4.9153323e+000
C008-001 -1.1750634e+001 -1.0356973e+000  4.9674611e+000
C008-002 -1.2074377e+001 -1.3431095e+000  4.9965515e+000
C008-003 -1.2401135e+001 -1.6229464e+000  5.0514431e+000
C008-004 -1.2733868e+001 -1.8731438e+000  5.1258454e+000
C008-005 -1.3042389e+001 -2.1329880e+000  5.2003007e+000
C008-006 -1.3316617e+001 -2.4237628e+000  5.2685494e+000
C008-007 -1.3624376e+001 -2.6431084e+000  5.3695822e+000
C008-008 -1.3927993e+001 -2.8357649e+000  5.4868875e+000
C008-009 -1.4213199e+001 -3.0246370e+000  5.6130462e+000
C009-001 -1.4546682e+001 -3.1915891e+000  5.7237382e+000
C009-002 -1.4868896e+001 -3.3221266e+000  5.8252163e+000
C009-003 -1.5176503e+001 -3.4385419e+000  5.8981318e+000
C009-004 -1.5475203e+001 -3.5148969e+000  5.9661164e+000
C009-005 -1.5747020e+001 -3.6174805e+000  5.9576192e+000
C009-006 -1.6015186e+001 -3.6531117e+000  5.9749961e+000
C009-007 -1.6261580e+001 -3.6734076e+000  5.9658504e+000
C009-008 -1.6537867e+001 -3.6275578e+000  5.9584413e+000
C010-001 -1.6103636e+001 -3.5854442e+000  2.9367118e+000
C010-002 -1.6199034e+001 -3.7081215e+000  2.9724214e+000
C010-003 -1.6284670e+001 -3.8537171e+000  3.0219820e+000
C010-004 -1.6380859e+001 -4.0079064e+000  3.0668325e+000
C010-005 -1.6502680e+001 -4.1616015e+000  3.0943372e+000
C010-006 -1.6641281e+001 -4.3239655e+000  3.1152594e+000
C010-007 -1.6795973e+001 -4.4993315e+000  3.1337669e+000
C010-008 -1.6912598e+001 -4.7066107e+000  3.1826780e+000
C011-001 -1.7003599e+001 -4.9086337e+000  3.3546529e+000
C011-002 -1.7004341e+001 -4.8869271e+000  3.4684119e+000
C011-003 -1.7016119e+001 -4.8623586e+000  3.5850716e+000
C011-004 -1.6995436e+001 -4.8364501e+000  3.6963000e+000
C011-005 -1.6970743e+001 -4.8067760e+000  3.8059361e+000
C011-006 -1.6955656e+001 -4.7736955e+000  3.9209452e+000
C011-007 -1.6950462e+001 -4.7380381e+000  4.0428534e+000
C011-008 -1.6947954e+001 -4.6998782e+000  4.1703410e+000
C011-009 -1.6986938e+001 -4.6638560e+000  4.2916837e+000
C012-001 -1.7023901e+001 -4.6996870e+000  4.3838110e+000
C012-002 -1.7066322e+001 -4.7354665e+000  4.4759488e+000
C012-003 -1.7118242e+001 -4.7677450e+000  4.5584455e+000
C012-004 -1.7178444e+001 -4.7953663e+000  4.6279845e+000
C012-005 -1.7238194e+001 -4.8209348e+000  4.6935949e+000
C012-006 -1.7281965e+001 -4.8467164e+000  4.7714233e+000
C012-007 -1.7343077e+001 -4.8754134e+000  4.8397374e+000
C012-008 -1.7364733e+001 -4.8982649e+000  4.9320297e+000
C013-001 -1.7406313e+001 -4.8282557e+000  5.2422662e+000
C013-002 -1.7388111e+001 -4.7148681e+000  5.4354563e+000
C013-003 -1.7338364e+001 -4.5934711e+000  5.5938210e+000
C013-004 -1.7271603e+001 -4.4651265e+000  5.7197313e+000
C013-005 -1.7179134e+001 -4.3333273e+000  5.8125138e+000
C013-006 -1.7098192e+001 -4.1714864e+000  5.8826342e+000
C013-007 -1.7017168e+001 -3.9830742e+000  5.9244490e+000
C013-008 -1.6908302e+001 -3.7892873e+000  5.9317341e+000
C014-001 -1.6701378e+001 -3.6160223e+000  5.7567863e+000
C014-002 -1.6616850e+001 -3.6410544e+000  5.6072302e+000
C014-003 -1.6549597e+001 -3.6395445e+000  5.4506249e+000
C014-004 -1.6473047e+001 -3.6340044e+000  5.2943535e+000
C014-005 -1.6395071e+001 -3.6172321e+000  5.1357179e+000
C014-006 -1.6318211e+001 -3.5853879e+000  4.9731979e+000
C014-007 -1.6240456e+001 -3.5395112e+000  4.8068538e+000
C014-008 -1.6179842e+001 -3.4628978e+000  4.6336937e+000
C014-009 -1.6117134e+001 -3.3764646e+000  4.4593425e+000
C015-001 -1.6091795e+001 -3.3283072e+000  4.2675824e+000
C015-002 -1.6071777e+001 -3.2932975e+000  4.0805202e+000
C015-003 -1.6064306e+001 -3.2704966e+000  3.8984494e+000
C015-004 -1.6051910e+001 -3.2660370e+000  3.7207208e+000
C015-005 -1.6046419e+001 -3.2757380e+000  3.5469556e+000
C015-006 -1.6064005e+001 -3.2949374e+000  3.3726847e+000
C015-007 -1.6039686e+001 -3.3400714e+000  3.2093196e+000
C015-008 -1.6028109e+001 -3.3977470e+000  3.0495982e+000
C016-001 -1.5907809e+001 -5.5375123e+000  2.7216239e+000
C016-002 -1.5417891e+001 -5.4227529e+000  2.6027851e+000
C016-003 -1.5032140e+001 -5.1790910e+000  2.6008251e+000
C016-004 -1.4792493e+001 -4.9187617e+000  2.6688282e+000
C016-005 -1.4582522e+001 -4.6779256e+000  2.7595291e+000
C016-006 -1.4396237e+001 -4.4254465e+000  2.8876107e+000
C016-007 -1.4195509e+001 -4.1660762e+000  3.0409076e+000
C016-008 -1.3958108e+001 -3.9108043e+000  3.2073600e+000
C016-009 -1.3682842e+001 -3.6893730e+000  3.3691294e+000
C017-001 -1.3449208e+001 -3.4930267e+000  3.4622755e+000
C017-002 -1.3200597e+001 -3.2949874e+000  3.5495799e+000
C017-003 -1.2928627e+001 -3.1100695e+000  3.6132417e+000
C017-004 -1.2642116e+001 -2.9311182e+000  3.6593719e+000
C017-005 -1.2336461e+001 -2.7767441e+000  3.6626782e+000
C017-006 -1.2026758e+001 -2.5968943e+000  3.6899655e+000
C017-007 -1.1703746e+001 -2.4126823e+000  3.7144856e+000
C017-008 -1.1368313e+001 -2.2223034e+000  3.7383461e+000
C017-009 -1.1018207e+001 -2.0380943e+000  3.7444298e+000
C018-001 -1.0636733e+001 -1.8524644e+000  3.7658608e+000
C018-002 -1.0252591e+001 -1.6763121e+000  3.7769477e+000
C018-003 -9.8676033e+000 -1.5050875e+000  3.7840466e+000
C018-004 -9.4963942e+000 -1.3091655e+000  3.8189049e+000
C018-005 -9.1152935e+000 -1.1379768e+000  3.8265722e+000
C018-006 -8.7414513e+000 -9.5535284e-001  3.8440766e+000
C018-007 -8.3588343e+000 -7.9482383e-001  3.8409646e+000
C018-008 -7.9761472e+000 -6.3877368e-001  3.8345218e+000
C018-009 -7.5948496e+000 -4.8388374e-001  3.8269086e+000
C019-001 -7.2186012e+000 -3.2283112e-001  3.8212388e+000
C019-002 -6.8277493e+000 -1.6577199e-001  3.8154516e+000
C019-003 -6.4373274e+000  1.9325756e-002  3.8215110e+000
C019-004 -6.0331688e+000  2.0108861e-001  3.8253314e+000
C019-005 -5.6090512e+000  3.6724082e-001  3.8269966e+000
C019-006 -5.1802115e+000  5.4949731e-001  3.8326731e+000
C019-007 -4.7449441e+000  7.4535024e-001  3.8383625e+000
C019-008 -4.2865090e+000  9.1685206e-001  3.8478498e+000
C019-009 -3.8245397e+000  1.1091307e+000  3.8560977e+000
C020-001 -3.4101133e+000  1.2735234e+000  3.8256869e+000
C020-002 -2.9842603e+000  1.4450818e+000  3.7888052e+000
C020-003 -2.5429206e+000  1.6129711e+000  3.7470405e+000
C020-004 -2.0921369e+000  1.7932127e+000  3.6994925e+000
C020-005 -1.6333792e+000  1.9894762e+000  3.6471412e+000
C020-006 -1.1525728e+000  2.1649795e+000  3.5896478e+000
C020-007 -6.6891986e-001  2.3697734e+000  3.5265684e+000
C020-008 -1.6904129e-001  2.5690434e+000  3.4574845e+000
C020-009  3.5130277e-001  2.7520099e+000  3.3855991e+000
C021-001  7.2349656e-001  2.8977265e+000  3.3091252e+000
C021-002  1.1009139e+000  3.0283842e+000  3.2338803e+000
C021-003  1.4813715e+000  3.1435456e+000  3.1548982e+000
C021-004  1.8597445e+000  3.2629983e+000  3.0735250e+000
C021-005  2.2352657e+000  3.3958917e+000  2.9948180e+000
C021-006  2.6127033e+000  3.5164571e+000  2.9114399e+000
C021-007  2.9859824e+000  3.6612523e+000  2.8388114e+000
C021-008  3.3636801e+000  3.7750258e+000  2.7514858e+000
C021-009  3.7445679e+000  3.8704240e+000  2.6520386e+000
C022-001  4.1606202e+000  3.9456799e+000  2.4973016e+000
C022-002  4.5329795e+000  4.0276461e+000  2.3082867e+000
C022-003  4.8390498e+000  4.0414691e+000  2.1063299e+000
C022-004  5.0742893e+000  4.0540876e+000  1.9082059e+000
C022-005  5.2012997e+000  3.9926360e+000  1.7195804e+000
C022-006  5.2519131e+000  3.9640582e+000  1.5062319e+000
C022-007  5.4130406e+000  4.2217717e+000  1.2657739e+000
C022-008  5.3897562e+000  4.2925959e+000  1.0189455e+000
C022-009  5.3625698e+000  4.4346538e+000  7.8855044e-001
C023-001  5.2845335e+000  4.5903840e+000  7.2832680e-001
C023-002  5.1922436e+000  4.7415500e+000  6.8020493e-001
C023-003  5.0652547e+000  4.8389854e+000  6.2894869e-001
C023-004  4.9476056e+000  4.9743662e+000  6.0887074e-001
C023-005  4.7983603e+000  5.0507116e+000  5.8426017e-001
C023-006  4.6610961e+000  5.1844077e+000  6.0263002e-001
C023-007  4.4843373e+000  5.2404356e+000  5.9796369e-001
C023-008  4.2955813e+000  5.3027916e+000  6.0215354e-001
C024-001 -1.6303347e+001 -5.8377037e+000  4.1999903e+000
C024-002 -1.5913634e+001 -5.6877971e+000  4.0712991e+000
C024-003 -1.5600218e+001 -5.5205626e+000  4.0301380e+000
C024-004 -1.5329065e+001 -5.3550396e+000  4.0382438e+000
C024-005 -1.5119250e+001 -5.1515231e+000  4.1227012e+000
C024-006 -1.4936047e+001 -4.9238443e+000  4.2480168e+000
C024-007 -1.4741396e+001 -4.6807580e+000  4.3933430e+000
C024-008 -1.4467153e+001 -4.4727559e+000  4.5495386e+000
C024-009 -1.4171202e+001 -4.2982402e+000  4.7817202e+000
C025-001 -1.3920465e+001 -4.0545382e+000  4.8723626e+000
C025-002 -1.3664301e+001 -3.7868640e+000  4.9447985e+000
C025-003 -1.3392466e+001 -3.5067499e+000  4.9992704e+000
C025-004 -1.3082716e+001 -3.2424636e+000  5.0396109e+000
C025-005 -1.2725287e+001 -3.0094669e+000  5.0722957e+000
C025-006 -1.2372467e+001 -2.7376618e+000  5.0825090e+000
C025-007 -1.2029596e+001 -2.4132617e+000  5.0569654e+000
C025-008 -1.1640452e+001 -2.1176145e+000  5.0219746e+000
C025-009 -1.1199054e+001 -1.8688372e+000  4.9982982e+000
C026-001 -1.0750509e+001 -1.5902863e+000  4.9656787e+000
C026-002 -1.0307667e+001 -1.3302846e+000  4.9375286e+000
C026-003 -9.8786449e+000 -1.0746276e+000  4.9050236e+000
C026-004 -9.4526892e+000 -8.4201658e-001  4.8881073e+000
C026-005 -9.0409069e+000 -6.1062044e-001  4.8732634e+000
C026-006 -8.6591368e+000 -3.5510346e-001  4.8262281e+000
C026-007 -8.2940540e+000 -9.9360421e-002  4.7695260e+000
C026-008 -7.9470611e+000  1.5629371e-001  4.6962671e+000
C026-009 -7.6037002e+000  4.0172926e-001  4.6582851e+000
C027-001 -7.1715775e+000  6.2051880e-001  4.6008725e+000
C027-002 -6.7501125e+000  8.2780647e-001  4.5473495e+000
C027-003 -6.3326678e+000  1.0186020e+000  4.5274544e+000
C027-004 -5.9289074e+000  1.1983699e+000  4.5000052e+000
C027-005 -5.5385380e+000  1.3676615e+000  4.4651313e+000
C027-006 -5.1589470e+000  1.5244184e+000  4.4349966e+000
C027-007 -4.7923231e+000  1.6710829e+000  4.3974872e+000
C027-008 -4.4332705e+000  1.8010223e+000  4.3845305e+000
C027-009 -4.0882387e+000  1.9222986e+000  4.3575621e+000
C028-001 -3.7416003e+000  2.0633309e+000  4.3474016e+000
C028-002 -3.3993523e+000  2.2104287e+000  4.3064475e+000
C028-003 -3.0435939e+000  2.3421004e+000  4.2994843e+000
C028-004 -2.6862180e+000  2.4731205e+000  4.2809410e+000
C028-005 -2.3288465e+000  2.6045952e+000  4.2496834e+000
C028-006 -1.9705009e+000  2.7349172e+000  4.2090602e+000
C028-007 -1.6110562e+000  2.8631837e+000  4.1582322e+000
C028-008 -1.2446047e+000  2.9852698e+000  4.1125813e+000
C028-009 -8.7005377e-001  3.1035106e+000  4.0813465e+000
C029-001 -5.1666850e-001  3.2132759e+000  4.0632868e+000
C029-002 -1.6091929e-001  3.3236761e+000  4.0499721e+000
C029-003  1.9744295e-001  3.4341595e+000  4.0442019e+000
C029-004  5.5808020e-001  3.5446389e+000  4.0445633e+000
C029-005  9.1995841e-001  3.6584039e+000  4.0385213e+000
C029-006  1.2840073e+000  3.7732778e+000  4.0373554e+000
C029-007  1.6498822e+000  3.8892937e+000  4.0408177e+000
C029-008  2.0190709e+000  4.0018382e+000  4.0602379e+000
C029-009  2.3928916e+000  4.1100135e+000  4.0944314e+000
C030-001  2.7591369e+000  4.1796417e+000  4.1030946e+000
C030-002  3.1051898e+000  4.2419939e+000  4.0814986e+000
C030-003  3.4373834e+000  4.2716546e+000  4.0855942e+000
C030-004  3.7522144e+000  4.2803736e+000  4.0892234e+000
C030-005  4.0488772e+000  4.2771964e+000  4.0731192e+000
C030-006  4.3311019e+000  4.2430024e+000  4.0776706e+000
C030-007  4.6026444e+000  4.1790848e+000  4.0989408e+000
C030-008  4.8565326e+000  4.1103330e+000  4.0858388e+000
