# Supplementary material for: Interspecific variation in the limb long bones among modern rhinoceroses—extent and drivers
Source: PeerJ. 2019 Sep 26;7:e7647. doi: 10.7717/peerj.7647 (PMC6766374; doi:10.7717/peerj.7647)
Supplement: Supplemental Information 9 [file peerj-07-7647-s009.zip › Fibula/Dicerorhinus_sumatrensis_1908_571_Fibula_miroir.pts]

Version 1.0
281
S000 -2.1657761e+001 -2.7157590e+000  4.2345443e+000
S001 -2.0800863e+001 -7.3563004e-001  4.0350976e+000
S002 -2.0886515e+001 -2.5166233e+000  2.4475331e+000
S003 -6.8992443e+000  2.5284567e+000  1.2919765e+000
S004  6.0582829e-001  3.1818075e+000  2.8078356e+000
S005  2.0359130e+000  2.6719098e+000  2.4655161e+000
S006  2.0449605e+000  2.6681402e+000  9.6527231e-001
S007  9.0986633e-001  3.1172080e+000  4.2312333e-001
S008  2.1234698e+000  2.2546666e+000  2.4849713e+000
S009  1.8330698e+000  1.9557868e+000  1.4323537e+000
S010  9.4748211e-001  1.3180931e+000  1.4031188e+000
S011 -1.9133793e+001 -4.4942600e-001  4.6040835e+000
C000-001 -2.0853729e+001 -7.5932670e-001  4.1196189e+000
C000-002 -2.0872908e+001 -8.3867925e-001  4.2176223e+000
C000-003 -2.0905849e+001 -9.1575199e-001  4.3051853e+000
C000-004 -2.0947855e+001 -9.9774587e-001  4.3878832e+000
C000-005 -2.1002300e+001 -1.0833009e+000  4.4679227e+000
C000-006 -2.1056677e+001 -1.1824824e+000  4.5437737e+000
C000-007 -2.1110584e+001 -1.2945101e+000  4.6159487e+000
C000-008 -2.1177902e+001 -1.4105215e+000  4.6860108e+000
C000-009 -2.1258505e+001 -1.5318649e+000  4.7513599e+000
C001-001 -2.1305729e+001 -1.6541902e+000  4.7531209e+000
C001-002 -2.1338467e+001 -1.7868384e+000  4.7436295e+000
C001-003 -2.1365194e+001 -1.9215074e+000  4.7144008e+000
C001-004 -2.1396214e+001 -2.0545130e+000  4.6677146e+000
C001-005 -2.1429417e+001 -2.1862299e+000  4.6039166e+000
C001-006 -2.1463352e+001 -2.3166122e+000  4.5239091e+000
C001-007 -2.1527330e+001 -2.4490962e+000  4.4446983e+000
C001-008 -2.1625696e+001 -2.5870647e+000  4.3602624e+000
C002-001 -2.1674452e+001 -2.7675002e+000  4.1044092e+000
C002-002 -2.1675997e+001 -2.8137186e+000  3.9791403e+000
C002-003 -2.1677055e+001 -2.8530576e+000  3.8558946e+000
C002-004 -2.1682367e+001 -2.8825994e+000  3.7289457e+000
C002-005 -2.1639959e+001 -2.9112892e+000  3.6176658e+000
C002-006 -2.1590315e+001 -2.9326646e+000  3.5090532e+000
C002-007 -2.1544092e+001 -2.9440486e+000  3.3960071e+000
C002-008 -2.1497208e+001 -2.9472089e+000  3.2798228e+000
C002-009 -2.1435932e+001 -2.9452116e+000  3.1681309e+000
C003-001 -2.1377640e+001 -2.9391725e+000  3.0425682e+000
C003-002 -2.1304203e+001 -2.9245067e+000  2.9368236e+000
C003-003 -2.1239332e+001 -2.8993807e+000  2.8383384e+000
C003-004 -2.1191248e+001 -2.8606529e+000  2.7396712e+000
C003-005 -2.1136677e+001 -2.8117843e+000  2.6552756e+000
C003-006 -2.1074408e+001 -2.7541115e+000  2.5871437e+000
C003-007 -2.1012167e+001 -2.6857333e+000  2.5297194e+000
C003-008 -2.0956081e+001 -2.6032043e+000  2.4770238e+000
C004-001  3.9192948e-001  3.1977091e+000  2.8880079e+000
C004-002  1.5069170e-001  3.1481087e+000  2.9079609e+000
C004-003 -9.5022753e-002  3.1265774e+000  2.9222505e+000
C004-004 -3.4767485e-001  3.0681391e+000  2.8930616e+000
C004-005 -6.1774826e-001  3.0366538e+000  2.8558652e+000
C004-006 -8.8689953e-001  2.9533665e+000  2.7706974e+000
C004-007 -1.1653368e+000  2.8529615e+000  2.6597061e+000
C004-008 -1.4672414e+000  2.7910190e+000  2.5386467e+000
C004-009 -1.7778335e+000  2.7237825e+000  2.3874762e+000
C005-001 -2.0892537e+000  2.6900892e+000  2.2800567e+000
C005-002 -2.4028871e+000  2.6670957e+000  2.1840813e+000
C005-003 -2.7182558e+000  2.6501420e+000  2.0992956e+000
C005-004 -3.0353286e+000  2.6733012e+000  2.0275068e+000
C005-005 -3.3536386e+000  2.6715372e+000  1.9641755e+000
C005-006 -3.6735218e+000  2.6730263e+000  1.9116560e+000
C005-007 -3.9951653e+000  2.7089396e+000  1.8673674e+000
C005-008 -4.3185210e+000  2.7252312e+000  1.8340529e+000
C005-009 -4.6426358e+000  2.7161446e+000  1.8177242e+000
C006-001 -4.9295840e+000  2.6980078e+000  1.7101293e+000
C006-002 -5.2020769e+000  2.5908422e+000  1.6216612e+000
C006-003 -5.4759235e+000  2.6518879e+000  1.5329019e+000
C006-004 -5.7354612e+000  2.6280661e+000  1.4622484e+000
C006-005 -5.9861612e+000  2.6067452e+000  1.4037465e+000
C006-006 -6.2279444e+000  2.5867105e+000  1.3575145e+000
C006-007 -6.4612846e+000  2.5759592e+000  1.3238302e+000
C006-008 -6.6847057e+000  2.5516522e+000  1.3017242e+000
C007-001 -6.5662780e+000  2.5729864e+000  1.2593482e+000
C007-002 -6.2345757e+000  2.5856876e+000  1.2276365e+000
C007-003 -5.9076815e+000  2.6255629e+000  1.1943325e+000
C007-004 -5.5830374e+000  2.6473773e+000  1.1608107e+000
C007-005 -5.2612109e+000  2.6678605e+000  1.1250662e+000
C007-006 -4.9410415e+000  2.6764405e+000  1.0869745e+000
C007-007 -4.6219187e+000  2.6367524e+000  1.0537168e+000
C007-008 -4.3136597e+000  2.3437481e+000  1.0900340e+000
C007-009 -3.9931521e+000  2.5024862e+000  9.9480343e-001
C008-001 -3.5921063e+000  2.3853624e+000  9.4028240e-001
C008-002 -3.2078607e+000  2.3704898e+000  8.4341389e-001
C008-003 -2.8496461e+000  2.3333316e+000  7.6254708e-001
C008-004 -2.5159945e+000  2.2888536e+000  6.9569683e-001
C008-005 -2.2059367e+000  2.2389700e+000  6.4513528e-001
C008-006 -1.9178730e+000  2.1799960e+000  6.1582810e-001
C008-007 -1.6540483e+000  2.1501160e+000  5.6827384e-001
C008-008 -1.4149758e+000  2.1320646e+000  5.1957339e-001
C008-009 -1.2031519e+000  2.1325712e+000  4.6605226e-001
C009-001 -9.2099833e-001  2.1505151e+000  4.7712824e-001
C009-002 -6.5481675e-001  2.2044206e+000  4.6666339e-001
C009-003 -3.9757666e-001  2.2714541e+000  4.6336591e-001
C009-004 -1.4854905e-001  2.3516183e+000  4.7393832e-001
C009-005  8.8614322e-002  2.4522319e+000  4.8418811e-001
C009-006  3.1371257e-001  2.5663416e+000  4.9924514e-001
C009-007  5.2212268e-001  2.7292833e+000  4.6978277e-001
C009-008  7.2160488e-001  2.9224882e+000  4.3765384e-001
C010-001  7.1721017e-001  3.1234415e+000  2.7986383e+000
C010-002  8.3463269e-001  3.0544953e+000  2.7729058e+000
C010-003  9.6983582e-001  2.9971962e+000  2.7496042e+000
C010-004  1.1188134e+000  2.9431949e+000  2.7228775e+000
C010-005  1.2798722e+000  2.8891098e+000  2.6881917e+000
C010-006  1.4588666e+000  2.8417156e+000  2.6530402e+000
C010-007  1.6505711e+000  2.7932081e+000  2.6059840e+000
C010-008  1.8504455e+000  2.7407768e+000  2.5442863e+000
C011-001  2.0025401e+000  2.7017052e+000  2.3824177e+000
C011-002  1.9519442e+000  2.7155936e+000  2.2907436e+000
C011-003  1.8972083e+000  2.7216272e+000  2.2008748e+000
C011-004  1.8380892e+000  2.7196901e+000  2.1160061e+000
C011-005  1.7949208e+000  2.7244525e+000  2.0267644e+000
C011-006  1.7572780e+000  2.7285581e+000  1.9356343e+000
C011-007  1.7187518e+000  2.7279832e+000  1.8445799e+000
C011-008  1.6890839e+000  2.7291043e+000  1.7490646e+000
C011-009  1.6776804e+000  2.7362731e+000  1.6500763e+000
C012-001  1.6897854e+000  2.7198160e+000  1.5537499e+000
C012-002  1.7391964e+000  2.7213519e+000  1.4626045e+000
C012-003  1.8016707e+000  2.7239110e+000  1.3869385e+000
C012-004  1.8482788e+000  2.7193267e+000  1.3098698e+000
C012-005  1.8963970e+000  2.7127380e+000  1.2388496e+000
C012-006  1.9387277e+000  2.7036920e+000  1.1676520e+000
C012-007  1.9873444e+000  2.6927617e+000  1.1026682e+000
C012-008  2.0309484e+000  2.6800961e+000  1.0356688e+000
C013-001  2.0293357e+000  2.7144179e+000  8.1462848e-001
C013-002  1.9404085e+000  2.7586040e+000  6.8606603e-001
C013-003  1.8373792e+000  2.7982147e+000  5.8451676e-001
C013-004  1.7254605e+000  2.8425190e+000  5.0403601e-001
C013-005  1.5971143e+000  2.8892684e+000  4.4563675e-001
C013-006  1.4518396e+000  2.9395278e+000  4.0860677e-001
C013-007  1.2880130e+000  2.9901617e+000  3.9458272e-001
C013-008  1.1092602e+000  3.0562119e+000  3.9583638e-001
C014-001  8.0047357e-001  3.1452711e+000  5.5890363e-001
C014-002  6.9765210e-001  3.1609228e+000  6.9766831e-001
C014-003  6.0154372e-001  3.1730587e+000  8.3380860e-001
C014-004  5.1465458e-001  3.1867249e+000  9.6778947e-001
C014-005  4.3832859e-001  3.2030008e+000  1.1009859e+000
C014-006  3.7701377e-001  3.2293227e+000  1.2358811e+000
C014-007  3.1363109e-001  3.2346666e+000  1.3647953e+000
C014-008  2.7397451e-001  3.2702661e+000  1.4977432e+000
C014-009  2.3154995e-001  3.2780745e+000  1.6264923e+000
C015-001  2.1283461e-001  3.2958848e+000  1.8124691e+000
C015-002  2.0753744e-001  3.3098388e+000  1.9866018e+000
C015-003  2.2220446e-001  3.3250473e+000  2.1435914e+000
C015-004  2.5581342e-001  3.3352206e+000  2.2841990e+000
C015-005  3.0770937e-001  3.3388577e+000  2.4105444e+000
C015-006  3.6366746e-001  3.3183165e+000  2.5290208e+000
C015-007  4.3859985e-001  3.2946603e+000  2.6354766e+000
C015-008  5.2171820e-001  3.2540979e+000  2.7323279e+000
C016-001  1.9496018e+000  2.1517358e+000  2.8450663e+000
C016-002  1.6001880e+000  2.0646880e+000  3.0680678e+000
C016-003  1.2583963e+000  1.9952641e+000  3.1676083e+000
C016-004  9.5454961e-001  1.9412289e+000  3.2143097e+000
C016-005  6.6531712e-001  1.9017019e+000  3.2092168e+000
C016-006  3.8613045e-001  1.8935786e+000  3.0964170e+000
C016-007  1.1454131e-001  1.9034029e+000  2.9465814e+000
C016-008 -1.6748258e-001  1.9027644e+000  2.7897029e+000
C016-009 -4.6883842e-001  1.8654319e+000  2.5983572e+000
C017-001 -7.0372403e-001  1.9075743e+000  2.5385091e+000
C017-002 -9.5880157e-001  1.9519352e+000  2.4706683e+000
C017-003 -1.2357306e+000  1.9931754e+000  2.3977334e+000
C017-004 -1.5325977e+000  2.0380428e+000  2.3131158e+000
C017-005 -1.8585804e+000  2.0625882e+000  2.2400575e+000
C017-006 -2.2104259e+000  2.0744951e+000  2.1712623e+000
C017-007 -2.5864003e+000  2.0809889e+000  2.1006849e+000
C017-008 -2.9882984e+000  2.0690997e+000  2.0379350e+000
C017-009 -3.4140198e+000  2.0504158e+000  1.9738114e+000
C018-001 -3.8379319e+000  2.0116398e+000  1.8998475e+000
C018-002 -4.2639570e+000  1.9607526e+000  1.8400555e+000
C018-003 -4.6922994e+000  1.9084783e+000  1.7881447e+000
C018-004 -5.1227207e+000  1.8506709e+000  1.7445893e+000
C018-005 -5.5559158e+000  1.8052890e+000  1.7041957e+000
C018-006 -5.9918847e+000  1.7670634e+000  1.6703706e+000
C018-007 -6.4306545e+000  1.7330667e+000  1.6449862e+000
C018-008 -6.8709388e+000  1.6874480e+000  1.6270230e+000
C018-009 -7.3122091e+000  1.6314930e+000  1.6118870e+000
C019-001 -7.6099262e+000  1.5953552e+000  1.6085553e+000
C019-002 -7.9411116e+000  1.5592475e+000  1.6171769e+000
C019-003 -8.3023767e+000  1.4979392e+000  1.6267518e+000
C019-004 -8.6989851e+000  1.4461343e+000  1.6566674e+000
C019-005 -9.1240997e+000  1.3596867e+000  1.6811482e+000
C019-006 -9.5818110e+000  1.2645081e+000  1.7158051e+000
C019-007 -1.0073495e+001  1.1711643e+000  1.7656645e+000
C019-008 -1.0592475e+001  1.0286263e+000  1.8068758e+000
C019-009 -1.1149340e+001  9.2505395e-001  1.8751612e+000
C020-001 -1.1534454e+001  8.3994597e-001  1.9195215e+000
C020-002 -1.1917667e+001  7.6863909e-001  1.9733924e+000
C020-003 -1.2298488e+001  7.0374840e-001  2.0346649e+000
C020-004 -1.2674748e+001  6.2096995e-001  2.0964055e+000
C020-005 -1.3043070e+001  5.0096738e-001  2.1553497e+000
C020-006 -1.3411174e+001  4.0413803e-001  2.2255020e+000
C020-007 -1.3774840e+001  2.9833019e-001  2.2995930e+000
C020-008 -1.4137315e+001  1.9755881e-001  2.3787184e+000
C020-009 -1.4496333e+001  8.9722171e-002  2.4611042e+000
C021-001 -1.5006225e+001 -5.6876063e-002  2.5602458e+000
C021-002 -1.5499597e+001 -1.8113299e-001  2.6444848e+000
C021-003 -1.5968771e+001 -2.9817817e-001  2.7157240e+000
C021-004 -1.6413132e+001 -4.0653253e-001  2.7741597e+000
C021-005 -1.6838427e+001 -4.7728392e-001  2.8186941e+000
C021-006 -1.7239445e+001 -5.6994939e-001  2.8489928e+000
C021-007 -1.7615101e+001 -6.9089425e-001  2.8653512e+000
C021-008 -1.7953407e+001 -8.5856873e-001  2.8715882e+000
C021-009 -1.8246649e+001 -1.0540951e+000  2.8711612e+000
C022-001 -1.8774557e+001 -1.3576528e+000  2.7796707e+000
C022-002 -1.9258205e+001 -1.6159165e+000  2.7518160e+000
C022-003 -1.9627508e+001 -1.8750980e+000  2.7842526e+000
C022-004 -1.9873707e+001 -2.1166523e+000  2.8714380e+000
C022-005 -2.0007721e+001 -2.3310270e+000  3.0177639e+000
C022-006 -2.0047815e+001 -2.5199976e+000  3.2341821e+000
C022-007 -2.0096407e+001 -2.6424451e+000  3.5227923e+000
C022-008 -2.0194422e+001 -2.6564579e+000  3.8554246e+000
C022-009 -2.0268211e+001 -2.5574675e+000  4.1990080e+000
C023-001 -2.0264696e+001 -2.3823185e+000  4.5204115e+000
C023-002 -2.0318569e+001 -2.0996206e+000  4.7207956e+000
C023-003 -2.0348562e+001 -1.8177466e+000  4.8484182e+000
C023-004 -2.0323719e+001 -1.5545064e+000  4.9210773e+000
C023-005 -2.0237896e+001 -1.3064022e+000  4.9420519e+000
C023-006 -2.0061735e+001 -1.0773100e+000  4.9290380e+000
C023-007 -1.9830015e+001 -8.5371190e-001  4.8611984e+000
C023-008 -1.9541800e+001 -6.3448018e-001  4.7388682e+000
C024-001  1.6690401e+000  1.8066841e+000  1.5854485e+000
C024-002  1.4675721e+000  1.6984075e+000  1.6807625e+000
C024-003  1.2545674e+000  1.6151934e+000  1.7288098e+000
C024-004  1.0209061e+000  1.5459285e+000  1.7417666e+000
C024-005  7.5850362e-001  1.5075246e+000  1.7035755e+000
C024-006  4.7465149e-001  1.5295562e+000  1.5939989e+000
C024-007  1.6743186e-001  1.5720179e+000  1.4471070e+000
C024-008 -1.6904446e-001  1.6196908e+000  1.2646292e+000
C024-009 -5.3268707e-001  1.6811337e+000  1.0299046e+000
C025-001 -8.2716680e-001  1.7279648e+000  9.0919018e-001
C025-002 -1.1304113e+000  1.7641708e+000  8.1333840e-001
C025-003 -1.4418361e+000  1.7865684e+000  7.4070281e-001
C025-004 -1.7605264e+000  1.8027045e+000  6.9129330e-001
C025-005 -2.0863483e+000  1.8213066e+000  6.6720605e-001
C025-006 -2.4196832e+000  1.8365026e+000  6.6765124e-001
C025-007 -2.7604120e+000  1.8542629e+000  6.9519496e-001
C025-008 -3.1087258e+000  1.8617150e+000  7.4517602e-001
C025-009 -3.4649000e+000  1.8576788e+000  8.1579340e-001
C026-001 -3.8673308e+000  1.8679810e+000  8.3266622e-001
C026-002 -4.2648196e+000  1.8797796e+000  8.4781259e-001
C026-003 -4.6584535e+000  1.8766795e+000  8.5490501e-001
C026-004 -5.0469446e+000  1.8774717e+000  8.6073816e-001
C026-005 -5.4305129e+000  1.8810363e+000  8.6447936e-001
C026-006 -5.8098440e+000  1.8759638e+000  8.6276114e-001
C026-007 -6.1847596e+000  1.8605936e+000  8.5481405e-001
C026-008 -6.5549469e+000  1.8444155e+000  8.4373915e-001
C026-009 -6.9206238e+000  1.8268530e+000  8.2979250e-001
C027-001 -7.3140440e+000  1.7784488e+000  8.3114809e-001
C027-002 -7.7239490e+000  1.7256409e+000  8.4782457e-001
C027-003 -8.1500826e+000  1.6669219e+000  8.7867451e-001
C027-004 -8.5920200e+000  1.6090807e+000  9.2560387e-001
C027-005 -9.0496311e+000  1.5684716e+000  9.9480492e-001
C027-006 -9.5249596e+000  1.5413883e+000  1.0885816e+000
C027-007 -1.0017411e+001  1.4694450e+000  1.1827089e+000
C027-008 -1.0525422e+001  1.3837218e+000  1.2866083e+000
C027-009 -1.1043733e+001  1.2751966e+000  1.3865242e+000
C028-001 -1.1343254e+001  1.2215239e+000  1.4500971e+000
C028-002 -1.1654835e+001  1.1665870e+000  1.5186619e+000
C028-003 -1.1978054e+001  1.0826186e+000  1.5522497e+000
C028-004 -1.2315767e+001  1.0180441e+000  1.6163508e+000
C028-005 -1.2665475e+001  9.5352554e-001  1.6882286e+000
C028-006 -1.3031240e+001  8.7107652e-001  1.7306825e+000
C028-007 -1.3403327e+001  8.1063622e-001  1.8303102e+000
C028-008 -1.3796143e+001  7.2339147e-001  1.8732030e+000
C028-009 -1.4203070e+001  6.3344347e-001  1.9118491e+000
C029-001 -1.4561221e+001  5.7560527e-001  1.9684035e+000
C029-002 -1.4942109e+001  4.9483421e-001  1.9982411e+000
C029-003 -1.5341931e+001  4.0069363e-001  2.0314863e+000
C029-004 -1.5761713e+001  2.9043508e-001  2.0588255e+000
C029-005 -1.6199099e+001  1.7221799e-001  2.1124077e+000
C029-006 -1.6658190e+001  3.2303907e-002  2.1395986e+000
C029-007 -1.7137079e+001 -1.2306586e-001  2.1637115e+000
C029-008 -1.7635136e+001 -2.9122397e-001  2.1997399e+000
C029-009 -1.8154388e+001 -4.8065346e-001  2.1989791e+000
C030-001 -1.8494175e+001 -7.3379928e-001  2.2135837e+000
C030-002 -1.8826618e+001 -9.8155683e-001  2.2151570e+000
C030-003 -1.9145645e+001 -1.2280027e+000  2.2113583e+000
C030-004 -1.9451902e+001 -1.4717195e+000  2.2076807e+000
C030-005 -1.9752621e+001 -1.7028919e+000  2.2227366e+000
C030-006 -2.0049351e+001 -1.9174761e+000  2.2691290e+000
C030-007 -2.0337564e+001 -2.1268938e+000  2.3098779e+000
C030-008 -2.0573647e+001 -2.3432117e+000  2.4621840e+000
