# Supplementary material for: Interspecific variation in the limb long bones among modern rhinoceroses—extent and drivers
Source: PeerJ. 2019 Sep 26;7:e7647. doi: 10.7717/peerj.7647 (PMC6766374; doi:10.7717/peerj.7647)
Supplement: Supplemental Information 9 [file peerj-07-7647-s009.zip › Fibula/Dicerorhinus_sumatrensis_1931_5_28_1_Fibula.pts]

Version 1.0
281
S000  3.4174361e+000 -6.1265016e+000  1.3276409e+001
S001  3.0142500e+000 -6.1886449e+000  1.0766958e+001
S002  5.4030857e+000 -4.8267651e+000  1.1411243e+001
S003  3.2701535e+000  4.5075250e+000 -1.4720240e+000
S004  4.1951025e-001  9.1804647e+000 -4.9990311e+000
S005  8.2357502e-001  1.0526860e+001 -5.6807117e+000
S006  2.3866553e+000  1.0592901e+001 -6.3433704e+000
S007  3.4849434e+000  9.9085588e+000 -6.2858295e+000
S008  1.0665437e+000  1.0933698e+001 -5.6462970e+000
S009  2.0609515e+000  1.1225384e+001 -6.5406785e+000
S010  2.6587467e+000  1.1052851e+001 -4.1084728e+000
S011  2.6388955e+000 -6.0215998e+000  1.0732881e+001
C000-001  2.9834878e+000 -6.2907286e+000  1.0893217e+001
C000-002  2.9565513e+000 -6.3684058e+000  1.1034570e+001
C000-003  2.9329183e+000 -6.4344964e+000  1.1178308e+001
C000-004  2.9116757e+000 -6.4781218e+000  1.1329227e+001
C000-005  2.8962345e+000 -6.5362110e+000  1.1470187e+001
C000-006  2.8829579e+000 -6.5641322e+000  1.1620606e+001
C000-007  2.8739827e+000 -6.5842900e+000  1.1770862e+001
C000-008  2.8686569e+000 -6.6059852e+000  1.1921402e+001
C000-009  2.8672888e+000 -6.6084571e+000  1.2074761e+001
C001-001  2.8498580e+000 -6.6129146e+000  1.2259803e+001
C001-002  2.8527997e+000 -6.5988026e+000  1.2432782e+001
C001-003  2.8761930e+000 -6.5604272e+000  1.2589788e+001
C001-004  2.9187102e+000 -6.5093799e+000  1.2732431e+001
C001-005  2.9799082e+000 -6.4541125e+000  1.2864926e+001
C001-006  3.0604706e+000 -6.3843503e+000  1.2982784e+001
C001-007  3.1600842e+000 -6.3095860e+000  1.3092200e+001
C001-008  3.2790873e+000 -6.2199655e+000  1.3186740e+001
C002-001  3.5786285e+000 -6.0574141e+000  1.3330197e+001
C002-002  3.7369781e+000 -5.9876442e+000  1.3364779e+001
C002-003  3.8935764e+000 -5.9275193e+000  1.3390004e+001
C002-004  4.0468698e+000 -5.8615060e+000  1.3390390e+001
C002-005  4.2033868e+000 -5.8138885e+000  1.3392746e+001
C002-006  4.3600092e+000 -5.7610559e+000  1.3374373e+001
C002-007  4.5072956e+000 -5.6908422e+000  1.3316390e+001
C002-008  4.6457391e+000 -5.6176271e+000  1.3230685e+001
C002-009  4.7865505e+000 -5.5522137e+000  1.3137342e+001
C003-001  4.9376206e+000 -5.4704962e+000  1.2949215e+001
C003-002  5.0647311e+000 -5.3872681e+000  1.2737276e+001
C003-003  5.1381822e+000 -5.2931900e+000  1.2516142e+001
C003-004  5.1924005e+000 -5.2004523e+000  1.2310350e+001
C003-005  5.2388163e+000 -5.1128044e+000  1.2117378e+001
C003-006  5.2688789e+000 -5.0275660e+000  1.1933270e+001
C003-007  5.2998509e+000 -4.9500070e+000  1.1754689e+001
C003-008  5.3625903e+000 -4.8884616e+000  1.1579098e+001
C004-001  3.3218372e-001  9.1730518e+000 -4.7980928e+000
C004-002  2.6814836e-001  9.1116657e+000 -4.6324019e+000
C004-003  1.4848304e-001  8.9296856e+000 -4.5470104e+000
C004-004  9.3252279e-002  8.7235985e+000 -4.4734731e+000
C004-005  1.7465582e-001  8.5605249e+000 -4.3680019e+000
C004-006  3.5346326e-001  8.4142942e+000 -4.2507696e+000
C004-007  5.3122598e-001  8.1766243e+000 -4.1882486e+000
C004-008  7.9536033e-001  7.9411111e+000 -4.1224141e+000
C004-009  1.1250902e+000  7.6843505e+000 -4.0675368e+000
C005-001  1.3188071e+000  7.4708128e+000 -3.8873847e+000
C005-002  1.5099630e+000  7.2741613e+000 -3.7006814e+000
C005-003  1.6951439e+000  7.0845962e+000 -3.5138948e+000
C005-004  1.8662392e+000  6.8926859e+000 -3.3295887e+000
C005-005  2.0085955e+000  6.6855435e+000 -3.1508381e+000
C005-006  2.1568301e+000  6.4970760e+000 -2.9678838e+000
C005-007  2.3124075e+000  6.3280473e+000 -2.7757912e+000
C005-008  2.4210043e+000  6.1281519e+000 -2.5969782e+000
C005-009  2.5064032e+000  5.9177170e+000 -2.4306805e+000
C006-001  2.5604939e+000  5.7640014e+000 -2.2874055e+000
C006-002  2.6152728e+000  5.6030951e+000 -2.1581750e+000
C006-003  2.6906695e+000  5.4525313e+000 -2.0304048e+000
C006-004  2.7642493e+000  5.2936354e+000 -1.9166003e+000
C006-005  2.8406308e+000  5.1297264e+000 -1.8151720e+000
C006-006  2.9340854e+000  4.9728026e+000 -1.7177783e+000
C006-007  3.0371032e+000  4.8166928e+000 -1.6285313e+000
C006-008  3.1470058e+000  4.6562128e+000 -1.5539925e+000
C007-001  3.3036525e+000  4.7239814e+000 -1.6105320e+000
C007-002  3.3323300e+000  4.9585867e+000 -1.7385936e+000
C007-003  3.3840868e+000  5.1786938e+000 -1.9031800e+000
C007-004  3.4377847e+000  5.4145255e+000 -2.0595801e+000
C007-005  3.4771807e+000  5.6716704e+000 -2.2028913e+000
C007-006  3.5301762e+000  5.9310136e+000 -2.3574774e+000
C007-007  3.6015635e+000  6.1915641e+000 -2.5233109e+000
C007-008  3.6694784e+000  6.4651041e+000 -2.6869533e+000
C007-009  3.7297924e+000  6.7539306e+000 -2.8463230e+000
C008-001  3.7665365e+000  6.9223695e+000 -2.9708481e+000
C008-002  3.8002598e+000  7.1184163e+000 -3.1222954e+000
C008-003  3.8359263e+000  7.3360901e+000 -3.3051128e+000
C008-004  3.8749721e+000  7.5722604e+000 -3.5209527e+000
C008-005  3.9183617e+000  7.8267388e+000 -3.7698214e+000
C008-006  3.8905842e+000  8.1663952e+000 -3.9996409e+000
C008-007  3.8915615e+000  8.4925690e+000 -4.2850785e+000
C008-008  3.9284465e+000  8.8154631e+000 -4.6216707e+000
C008-009  4.0083361e+000  9.1555786e+000 -5.0005369e+000
C009-001  3.9448776e+000  9.2194004e+000 -5.1687355e+000
C009-002  3.8872716e+000  9.2867270e+000 -5.3327608e+000
C009-003  3.8331931e+000  9.3588495e+000 -5.4897976e+000
C009-004  3.8030269e+000  9.4295578e+000 -5.6471214e+000
C009-005  3.7650652e+000  9.5067043e+000 -5.7982903e+000
C009-006  3.7303791e+000  9.5840921e+000 -5.9554849e+000
C009-007  3.6674836e+000  9.6717815e+000 -6.1061587e+000
C009-008  3.5727177e+000  9.7811661e+000 -6.2195206e+000
C010-001  3.2361713e-001  9.3561516e+000 -5.0447965e+000
C010-002  2.6972106e-001  9.5234356e+000 -5.0983276e+000
C010-003  2.4586466e-001  9.6804743e+000 -5.1606688e+000
C010-004  2.3082244e-001  9.8310194e+000 -5.2345119e+000
C010-005  2.6203543e-001  9.9809856e+000 -5.3134689e+000
C010-006  3.3897948e-001  1.0127180e+001 -5.3985171e+000
C010-007  4.5675379e-001  1.0268771e+001 -5.4912009e+000
C010-008  6.1462826e-001  1.0405584e+001 -5.5923362e+000
C011-001  9.3577075e-001  1.0503537e+001 -5.7314558e+000
C011-002  1.0519193e+000  1.0472325e+001 -5.7636275e+000
C011-003  1.1662691e+000  1.0437520e+001 -5.7808800e+000
C011-004  1.2741258e+000  1.0405383e+001 -5.7999258e+000
C011-005  1.3759749e+000  1.0376076e+001 -5.8237257e+000
C011-006  1.4737974e+000  1.0347088e+001 -5.8428068e+000
C011-007  1.5651325e+000  1.0321576e+001 -5.8746285e+000
C011-008  1.6525552e+000  1.0295959e+001 -5.9013820e+000
C011-009  1.7347894e+000  1.0271330e+001 -5.9296360e+000
C012-001  1.8180543e+000  1.0266901e+001 -5.9421077e+000
C012-002  1.9008625e+000  1.0270904e+001 -5.9717560e+000
C012-003  1.9716446e+000  1.0290996e+001 -6.0202794e+000
C012-004  2.0301387e+000  1.0326204e+001 -6.0800848e+000
C012-005  2.0970347e+000  1.0364662e+001 -6.1316247e+000
C012-006  2.1682975e+000  1.0409172e+001 -6.1816530e+000
C012-007  2.2418001e+000  1.0461536e+001 -6.2321587e+000
C012-008  2.3158977e+000  1.0523263e+001 -6.2837334e+000
C013-001  2.4882553e+000  1.0501109e+001 -6.3361359e+000
C013-002  2.6003306e+000  1.0463128e+001 -6.3194680e+000
C013-003  2.7507474e+000  1.0378564e+001 -6.2100816e+000
C013-004  2.9110208e+000  1.0226791e+001 -6.0709467e+000
C013-005  3.0186303e+000  1.0190242e+001 -6.1175756e+000
C013-006  3.1284852e+000  1.0146793e+001 -6.1855059e+000
C013-007  3.2441542e+000  1.0071164e+001 -6.2536836e+000
C013-008  3.3659878e+000  9.9709406e+000 -6.2852235e+000
C014-001  3.5678384e+000  9.6817398e+000 -6.1772413e+000
C014-002  3.5963993e+000  9.4724379e+000 -6.0823507e+000
C014-003  3.5738735e+000  9.2730417e+000 -6.0028133e+000
C014-004  3.5008528e+000  9.0864296e+000 -5.9242353e+000
C014-005  3.3749752e+000  8.9349384e+000 -5.8113360e+000
C014-006  3.1962862e+000  8.8208857e+000 -5.6665306e+000
C014-007  2.9663451e+000  8.7443991e+000 -5.4933391e+000
C014-008  2.6845796e+000  8.6650257e+000 -5.3406224e+000
C014-009  2.3479173e+000  8.5981512e+000 -5.1865664e+000
C015-001  2.0929224e+000  8.5513897e+000 -5.1141367e+000
C015-002  1.8445576e+000  8.5177393e+000 -5.0722938e+000
C015-003  1.6036644e+000  8.5120287e+000 -5.0448804e+000
C015-004  1.3760618e+000  8.5434456e+000 -5.0182924e+000
C015-005  1.1811701e+000  8.6299124e+000 -4.9676156e+000
C015-006  1.0076312e+000  8.7523260e+000 -4.9239788e+000
C015-007  8.0453539e-001  8.8656712e+000 -4.9426560e+000
C015-008  6.2670332e-001  9.0244551e+000 -4.9538298e+000
C016-001  6.6060656e-001  1.0664831e+001 -5.3691645e+000
C016-002  4.1651031e-001  1.0329348e+001 -5.0476203e+000
C016-003  2.1991748e-001  1.0070273e+001 -4.7681952e+000
C016-004  4.6108223e-002  9.8617668e+000 -4.4946437e+000
C016-005  6.5170117e-002  9.6557579e+000 -4.2607136e+000
C016-006  7.6652698e-002  9.5013142e+000 -4.0191984e+000
C016-007  1.7119037e-001  9.3760614e+000 -3.7917402e+000
C016-008  3.3793217e-001  9.2813969e+000 -3.5741589e+000
C016-009  5.2855152e-001  9.2161798e+000 -3.3244753e+000
C017-001  7.5702417e-001  8.8848724e+000 -3.0970199e+000
C017-002  9.6707243e-001  8.5621405e+000 -2.8624165e+000
C017-003  1.1655282e+000  8.2451696e+000 -2.6308894e+000
C017-004  1.3121610e+000  7.9457607e+000 -2.3496511e+000
C017-005  1.4822617e+000  7.6384144e+000 -2.1194844e+000
C017-006  1.6183877e+000  7.3428693e+000 -1.8609378e+000
C017-007  1.7058535e+000  7.0693784e+000 -1.5550990e+000
C017-008  1.7616870e+000  6.8101931e+000 -1.2308065e+000
C017-009  1.8263221e+000  6.5443487e+000 -9.3187618e-001
C018-001  1.9049988e+000  6.2899871e+000 -6.2947589e-001
C018-002  1.9923892e+000  6.0228620e+000 -3.3329600e-001
C018-003  2.0854406e+000  5.7424564e+000 -4.1209202e-002
C018-004  2.1663685e+000  5.4620991e+000  2.6398745e-001
C018-005  2.2417619e+000  5.1784129e+000  5.7670623e-001
C018-006  2.3084459e+000  4.8956480e+000  9.0197498e-001
C018-007  2.3864739e+000  4.5935507e+000  1.2160310e+000
C018-008  2.4687970e+000  4.2772326e+000  1.5243890e+000
C018-009  2.5422821e+000  3.9619651e+000  1.8459034e+000
C019-001  2.6192997e+000  3.5723393e+000  2.2200069e+000
C019-002  2.6921592e+000  3.1949134e+000  2.5927293e+000
C019-003  2.7653811e+000  2.8240969e+000  2.9576886e+000
C019-004  2.8400569e+000  2.4579992e+000  3.3137510e+000
C019-005  2.9120560e+000  2.1017888e+000  3.6664650e+000
C019-006  2.9763615e+000  1.7647973e+000  4.0242696e+000
C019-007  3.0427811e+000  1.4308007e+000  4.3718772e+000
C019-008  3.1086707e+000  1.1019295e+000  4.7114768e+000
C019-009  3.1716006e+000  7.8216308e-001  5.0466003e+000
C020-001  3.2372661e+000  4.4503877e-001  5.3975930e+000
C020-002  3.2941041e+000  1.2171941e-001  5.7568622e+000
C020-003  3.3439023e+000 -2.0029978e-001  6.1128936e+000
C020-004  3.3845100e+000 -5.1704025e-001  6.4696417e+000
C020-005  3.4178998e+000 -8.3226007e-001  6.8234029e+000
C020-006  3.4479957e+000 -1.1526835e+000  7.1674457e+000
C020-007  3.4728901e+000 -1.4742599e+000  7.5057364e+000
C020-008  3.4952435e+000 -1.8064730e+000  7.8292174e+000
C020-009  3.5068169e+000 -2.1244636e+000  8.1618176e+000
C021-001  3.5239005e+000 -2.5097079e+000  8.5313578e+000
C021-002  3.5430629e+000 -2.8411591e+000  8.8925533e+000
C021-003  3.5669701e+000 -3.1336961e+000  9.2312231e+000
C021-004  3.5931318e+000 -3.3665197e+000  9.5631084e+000
C021-005  3.6274652e+000 -3.5843697e+000  9.8521328e+000
C021-006  3.6673784e+000 -3.7695496e+000  1.0113531e+001
C021-007  3.7122791e+000 -3.9167964e+000  1.0351122e+001
C021-008  3.7616682e+000 -4.0177593e+000  1.0568906e+001
C021-009  3.8173583e+000 -4.0985441e+000  1.0753197e+001
C022-001  3.8689556e+000 -4.1849079e+000  1.1033845e+001
C022-002  3.8850272e+000 -4.2445326e+000  1.1299917e+001
C022-003  3.8612790e+000 -4.3036513e+000  1.1538307e+001
C022-004  3.8031354e+000 -4.3848510e+000  1.1740141e+001
C022-005  3.7136102e+000 -4.4907756e+000  1.1905026e+001
C022-006  3.6020761e+000 -4.6323848e+000  1.2030627e+001
C022-007  3.4640880e+000 -4.7969575e+000  1.2121613e+001
C022-008  3.2523451e+000 -4.9268599e+000  1.2190536e+001
C022-009  3.0380969e+000 -5.1133385e+000  1.2216359e+001
C023-001  2.8331201e+000 -5.3302422e+000  1.2232227e+001
C023-002  2.6977541e+000 -5.5520544e+000  1.2196346e+001
C023-003  2.5973871e+000 -5.7387118e+000  1.2115326e+001
C023-004  2.5660305e+000 -5.8997779e+000  1.1987951e+001
C023-005  2.5298395e+000 -6.0042272e+000  1.1822206e+001
C023-006  2.4854677e+000 -6.0640807e+000  1.1610735e+001
C023-007  2.5005322e+000 -6.0917792e+000  1.1356406e+001
C023-008  2.5366638e+000 -6.0815883e+000  1.1055927e+001
C024-001  1.9894009e+000  1.1172251e+001 -5.9882703e+000
C024-002  1.9131619e+000  1.1168919e+001 -5.5154815e+000
C024-003  1.8667340e+000  1.1137623e+001 -5.0459571e+000
C024-004  1.9560740e+000  1.0970649e+001 -4.6615477e+000
C024-005  2.0761716e+000  1.0799575e+001 -4.3406782e+000
C024-006  2.2257304e+000  1.0618765e+001 -4.0655913e+000
C024-007  2.3646216e+000  1.0449851e+001 -3.7609327e+000
C024-008  2.5807135e+000  1.0224477e+001 -3.5431042e+000
C024-009  2.8575354e+000  9.9637547e+000 -3.4089901e+000
C025-001  3.1162381e+000  9.6265306e+000 -3.3263242e+000
C025-002  3.3656135e+000  9.2786818e+000 -3.2644370e+000
C025-003  3.5534983e+000  8.9037170e+000 -3.2258108e+000
C025-004  3.6758075e+000  8.5126753e+000 -3.1434536e+000
C025-005  3.7498090e+000  8.1141634e+000 -2.9995928e+000
C025-006  3.7744944e+000  7.7049842e+000 -2.8079476e+000
C025-007  3.7820027e+000  7.3011498e+000 -2.5432119e+000
C025-008  3.7601330e+000  6.8954334e+000 -2.2251010e+000
C025-009  3.6962516e+000  6.4816742e+000 -1.8645976e+000
C026-001  3.7455814e+000  6.1356473e+000 -1.5793409e+000
C026-002  3.8150449e+000  5.8162961e+000 -1.2866994e+000
C026-003  3.8580585e+000  5.4989395e+000 -1.0108010e+000
C026-004  3.9212248e+000  5.2081122e+000 -7.2963059e-001
C026-005  3.9902418e+000  4.9363718e+000 -4.5057538e-001
C026-006  4.0540881e+000  4.6779809e+000 -1.7668673e-001
C026-007  4.1265607e+000  4.4404736e+000  9.6715249e-002
C026-008  4.1820068e+000  4.2094555e+000  3.6165965e-001
C026-009  4.2349401e+000  3.9923480e+000  6.2135708e-001
C027-001  4.2865162e+000  3.7271173e+000  8.8511878e-001
C027-002  4.3212857e+000  3.4466338e+000  1.1485376e+000
C027-003  4.3648276e+000  3.1616726e+000  1.4198313e+000
C027-004  4.3908286e+000  2.8640704e+000  1.6920525e+000
C027-005  4.3972621e+000  2.5556138e+000  1.9657961e+000
C027-006  4.4262538e+000  2.2433324e+000  2.2493234e+000
C027-007  4.4305930e+000  1.9190906e+000  2.5331380e+000
C027-008  4.4459462e+000  1.5882300e+000  2.8241563e+000
C027-009  4.4561214e+000  1.2485163e+000  3.1193652e+000
C028-001  4.4746528e+000  9.2902362e-001  3.4109209e+000
C028-002  4.5124440e+000  6.1256146e-001  3.7109330e+000
C028-003  4.5589161e+000  2.9646647e-001  4.0159788e+000
C028-004  4.5789747e+000 -2.3735657e-002  4.3210402e+000
C028-005  4.5855708e+000 -3.4560874e-001  4.6294413e+000
C028-006  4.5915279e+000 -6.6765970e-001  4.9429684e+000
C028-007  4.6150947e+000 -9.8859161e-001  5.2619834e+000
C028-008  4.6472077e+000 -1.3095980e+000  5.5847425e+000
C028-009  4.6897640e+000 -1.6307007e+000  5.9101620e+000
C029-001  4.7248168e+000 -1.9285702e+000  6.2269874e+000
C029-002  4.7715464e+000 -2.2282374e+000  6.5500832e+000
C029-003  4.8294430e+000 -2.5297947e+000  6.8795190e+000
C029-004  4.8979058e+000 -2.8340514e+000  7.2149940e+000
C029-005  4.9590549e+000 -3.1422184e+000  7.5570807e+000
C029-006  5.0131598e+000 -3.4538107e+000  7.9059610e+000
C029-007  5.0720358e+000 -3.7694049e+000  8.2606039e+000
C029-008  5.1298370e+000 -4.0890160e+000  8.6213627e+000
C029-009  5.1457033e+000 -4.4003153e+000  8.9967136e+000
C030-001  5.1301541e+000 -4.4213433e+000  9.2462149e+000
C030-002  5.1325712e+000 -4.4458647e+000  9.5005789e+000
C030-003  5.1342316e+000 -4.4775157e+000  9.7610588e+000
C030-004  5.1345611e+000 -4.5209742e+000  1.0025811e+001
C030-005  5.1446314e+000 -4.5732656e+000  1.0293894e+001
C030-006  5.1474776e+000 -4.6350455e+000  1.0564887e+001
C030-007  5.1393108e+000 -4.6973114e+000  1.0838477e+001
C030-008  5.3343730e+000 -4.7530317e+000  1.1125969e+001
