# Supplementary material for: Interspecific variation in the limb long bones among modern rhinoceroses—extent and drivers
Source: PeerJ. 2019 Sep 26;7:e7647. doi: 10.7717/peerj.7647 (PMC6766374; doi:10.7717/peerj.7647)
Supplement: Supplemental Information 9 [file peerj-07-7647-s009.zip › Fibula/Dicerorhinus_sumatrensis_1948_12_20_1_Fibula.pts]

Version 1.0
281
S000 -2.9187560e+000 -5.8416924e+000  8.8832235e+000
S001 -3.4576659e+000 -5.2298007e+000  6.3302941e+000
S002  5.1382184e-003 -5.2163091e+000  6.6206093e+000
S003 -1.6128020e+000  4.7108021e+000 -2.8787513e+000
S004 -2.9257150e+000  1.3012093e+001 -7.3762398e+000
S005 -2.3485570e+000  1.4615763e+001 -8.1367321e+000
S006 -1.0633526e+000  1.4082915e+001 -9.1653690e+000
S007 -5.3804016e-001  1.2559811e+001 -9.1346874e+000
S008 -2.1431594e+000  1.4902602e+001 -7.8434052e+000
S009 -7.8227592e-001  1.4736651e+001 -8.2282343e+000
S010 -5.1290369e-001  1.4203130e+001 -7.1853781e+000
S011 -3.7537680e+000 -4.2488160e+000  5.8034496e+000
C000-001 -3.4509604e+000 -5.3150392e+000  6.4886966e+000
C000-002 -3.4576669e+000 -5.4043088e+000  6.6407580e+000
C000-003 -3.4467885e+000 -5.4598789e+000  6.7995543e+000
C000-004 -3.4460299e+000 -5.5149617e+000  6.9535894e+000
C000-005 -3.4484103e+000 -5.5612679e+000  7.1057529e+000
C000-006 -3.4518082e+000 -5.5963163e+000  7.2569647e+000
C000-007 -3.4666469e+000 -5.6335626e+000  7.4023547e+000
C000-008 -3.4801202e+000 -5.6567593e+000  7.5478024e+000
C000-009 -3.5075946e+000 -5.6836753e+000  7.6865997e+000
C001-001 -3.5537171e+000 -5.7217431e+000  7.9181972e+000
C001-002 -3.5699360e+000 -5.7530551e+000  8.1246357e+000
C001-003 -3.5622289e+000 -5.7825556e+000  8.3069134e+000
C001-004 -3.5366187e+000 -5.8152108e+000  8.4710073e+000
C001-005 -3.4568076e+000 -5.8203912e+000  8.5949402e+000
C001-006 -3.3603923e+000 -5.8286119e+000  8.6987991e+000
C001-007 -3.2458589e+000 -5.8435864e+000  8.7902355e+000
C001-008 -3.1011558e+000 -5.8593035e+000  8.8636017e+000
C002-001 -2.7349167e+000 -5.7724714e+000  8.9250469e+000
C002-002 -2.5405734e+000 -5.6992254e+000  8.9553223e+000
C002-003 -2.3378870e+000 -5.6352892e+000  8.9880190e+000
C002-004 -2.1283562e+000 -5.5867033e+000  9.0327234e+000
C002-005 -1.9087290e+000 -5.5367756e+000  9.0704327e+000
C002-006 -1.6788771e+000 -5.4902964e+000  9.1082144e+000
C002-007 -1.4359757e+000 -5.4533424e+000  9.1606941e+000
C002-008 -1.1840938e+000 -5.3985672e+000  9.1733875e+000
C002-009 -9.3396342e-001 -5.3371468e+000  9.1490812e+000
C003-001 -7.0716268e-001 -5.3569489e+000  9.0149088e+000
C003-002 -5.3796238e-001 -5.3482461e+000  8.7928228e+000
C003-003 -3.9831889e-001 -5.3343515e+000  8.5547380e+000
C003-004 -2.6507804e-001 -5.3280578e+000  8.2997255e+000
C003-005 -2.0573843e-001 -5.2841072e+000  8.0165987e+000
C003-006 -1.8038936e-001 -5.2197442e+000  7.7155166e+000
C003-007 -1.1339951e-001 -5.1948719e+000  7.3831143e+000
C003-008 -3.0172834e-002 -5.2119150e+000  7.0142550e+000
C004-001 -2.9052556e+000  1.2647775e+001 -7.2431097e+000
C004-002 -2.8496048e+000  1.2284412e+001 -7.0841393e+000
C004-003 -2.8479850e+000  1.1892125e+001 -6.9421191e+000
C004-004 -2.7151427e+000  1.1570299e+001 -6.7599292e+000
C004-005 -2.5558159e+000  1.1277842e+001 -6.5783563e+000
C004-006 -2.4556124e+000  1.0950390e+001 -6.4111099e+000
C004-007 -2.3928137e+000  1.0595481e+001 -6.2514620e+000
C004-008 -2.3228991e+000  1.0244609e+001 -6.0896935e+000
C004-009 -2.2705631e+000  9.8836432e+000 -5.9388094e+000
C005-001 -2.1410267e+000  9.5294075e+000 -5.6997747e+000
C005-002 -2.0878830e+000  9.1426506e+000 -5.5164962e+000
C005-003 -2.0120473e+000  8.7955208e+000 -5.3193908e+000
C005-004 -1.9490018e+000  8.4614105e+000 -5.1345172e+000
C005-005 -1.8809086e+000  8.1581144e+000 -4.9422178e+000
C005-006 -1.8317778e+000  7.8612857e+000 -4.7691379e+000
C005-007 -1.7970092e+000  7.5763197e+000 -4.6098642e+000
C005-008 -1.7789509e+000  7.3037171e+000 -4.4643869e+000
C005-009 -1.7550085e+000  7.0579400e+000 -4.3144617e+000
C006-001 -1.7256727e+000  6.7801261e+000 -4.1067448e+000
C006-002 -1.7040144e+000  6.5043097e+000 -3.9140022e+000
C006-003 -1.6928176e+000  6.2309208e+000 -3.7359245e+000
C006-004 -1.6862105e+000  5.9618702e+000 -3.5701566e+000
C006-005 -1.6602323e+000  5.7042441e+000 -3.4058526e+000
C006-006 -1.6499889e+000  5.4469886e+000 -3.2596996e+000
C006-007 -1.6327186e+000  5.1982417e+000 -3.1189466e+000
C006-008 -1.6252536e+000  4.9498925e+000 -2.9968820e+000
C007-001 -1.5281210e+000  4.9882317e+000 -3.0721509e+000
C007-002 -1.4517938e+000  5.2672749e+000 -3.2873127e+000
C007-003 -1.3793234e+000  5.5621438e+000 -3.5028651e+000
C007-004 -1.3163229e+000  5.8780994e+000 -3.7138388e+000
C007-005 -1.2634896e+000  6.2072434e+000 -3.9313264e+000
C007-006 -1.2185937e+000  6.5457964e+000 -4.1595998e+000
C007-007 -1.1782897e+000  6.8902297e+000 -4.4022346e+000
C007-008 -1.1414089e+000  7.2405977e+000 -4.6588149e+000
C007-009 -1.1083349e+000  7.5979924e+000 -4.9281487e+000
C008-001 -1.0476277e+000  7.9273329e+000 -5.1492114e+000
C008-002 -9.9324435e-001  8.2593708e+000 -5.3680520e+000
C008-003 -9.3306047e-001  8.5861740e+000 -5.5958443e+000
C008-004 -8.6747670e-001  8.9109144e+000 -5.8291993e+000
C008-005 -8.2599366e-001  9.2528343e+000 -6.0418143e+000
C008-006 -8.0168748e-001  9.6077623e+000 -6.2406693e+000
C008-007 -7.7287364e-001  9.9634151e+000 -6.4432669e+000
C008-008 -7.2744721e-001  1.0308955e+001 -6.6610718e+000
C008-009 -6.5808213e-001  1.0624458e+001 -6.9091883e+000
C009-001 -4.5306382e-001  1.1038284e+001 -7.1318936e+000
C009-002 -3.1804439e-001  1.1429924e+001 -7.3449955e+000
C009-003 -2.1483308e-001  1.1752804e+001 -7.5774884e+000
C009-004 -1.5369225e-001  1.2019036e+001 -7.8184738e+000
C009-005 -1.0776772e-001  1.2185992e+001 -8.0838823e+000
C009-006 -1.3230574e-001  1.2330709e+001 -8.3489666e+000
C009-007 -2.0765632e-001  1.2423319e+001 -8.6285067e+000
C009-008 -3.4551826e-001  1.2492047e+001 -8.9050531e+000
C010-001 -2.8922703e+000  1.3203802e+001 -7.3859162e+000
C010-002 -2.8299930e+000  1.3394776e+001 -7.4054794e+000
C010-003 -2.7835782e+000  1.3579173e+001 -7.4556413e+000
C010-004 -2.7508342e+000  1.3757750e+001 -7.5320005e+000
C010-005 -2.7136505e+000  1.3935049e+001 -7.6285810e+000
C010-006 -2.6806798e+000  1.4116610e+001 -7.7548933e+000
C010-007 -2.6313279e+000  1.4309905e+001 -7.9095001e+000
C010-008 -2.5151355e+000  1.4493637e+001 -8.0514402e+000
C011-001 -2.3124378e+000  1.4562555e+001 -8.1895466e+000
C011-002 -2.2660453e+000  1.4496768e+001 -8.2279081e+000
C011-003 -2.2142243e+000  1.4427138e+001 -8.2563915e+000
C011-004 -2.1603825e+000  1.4357288e+001 -8.2860699e+000
C011-005 -2.1021075e+000  1.4285545e+001 -8.3105049e+000
C011-006 -2.0406122e+000  1.4212070e+001 -8.3363123e+000
C011-007 -1.9746701e+000  1.4135906e+001 -8.3614836e+000
C011-008 -1.9048015e+000  1.4056645e+001 -8.3886700e+000
C011-009 -1.8481389e+000  1.3979907e+001 -8.4422016e+000
C012-001 -1.7267895e+000  1.3995327e+001 -8.5088348e+000
C012-002 -1.6244719e+000  1.4011485e+001 -8.5961723e+000
C012-003 -1.5317023e+000  1.4028127e+001 -8.6845989e+000
C012-004 -1.4573963e+000  1.4056061e+001 -8.7762098e+000
C012-005 -1.3848650e+000  1.4082624e+001 -8.8636017e+000
C012-006 -1.3088232e+000  1.4101168e+001 -8.9474812e+000
C012-007 -1.2351863e+000  1.4118315e+001 -9.0336342e+000
C012-008 -1.1498929e+000  1.4110665e+001 -9.1089716e+000
C013-001 -1.0003858e+000  1.3986583e+001 -9.2573700e+000
C013-002 -9.2170542e-001  1.3824208e+001 -9.2820988e+000
C013-003 -8.2870066e-001  1.3655862e+001 -9.2631893e+000
C013-004 -7.4406582e-001  1.3494617e+001 -9.2382355e+000
C013-005 -6.7425364e-001  1.3332552e+001 -9.2136440e+000
C013-006 -6.2255472e-001  1.3160319e+001 -9.1946135e+000
C013-007 -5.8964956e-001  1.2963971e+001 -9.1919498e+000
C013-008 -5.6354105e-001  1.2737670e+001 -9.2030334e+000
C014-001 -6.6410875e-001  1.2496340e+001 -9.0471125e+000
C014-002 -7.9200685e-001  1.2490273e+001 -8.8999376e+000
C014-003 -9.1643399e-001  1.2481389e+001 -8.7602768e+000
C014-004 -1.0505334e+000  1.2458511e+001 -8.6441879e+000
C014-005 -1.1910076e+000  1.2434461e+001 -8.5365543e+000
C014-006 -1.3313738e+000  1.2415463e+001 -8.4274569e+000
C014-007 -1.4790685e+000  1.2394831e+001 -8.3277702e+000
C014-008 -1.6315995e+000  1.2375010e+001 -8.2338085e+000
C014-009 -1.7890394e+000  1.2355990e+001 -8.1460075e+000
C015-001 -1.9706610e+000  1.2374258e+001 -8.0355082e+000
C015-002 -2.1369739e+000  1.2406921e+001 -7.9286261e+000
C015-003 -2.2842314e+000  1.2454195e+001 -7.8199468e+000
C015-004 -2.4278257e+000  1.2512547e+001 -7.7338285e+000
C015-005 -2.5556412e+000  1.2585192e+001 -7.6505699e+000
C015-006 -2.6712816e+000  1.2671450e+001 -7.5752110e+000
C015-007 -2.7695682e+000  1.2771495e+001 -7.5018549e+000
C015-008 -2.8591599e+000  1.2884879e+001 -7.4396920e+000
C016-001 -2.3684080e+000  1.4944431e+001 -7.6211762e+000
C016-002 -2.5539331e+000  1.4882628e+001 -7.3543901e+000
C016-003 -2.6639090e+000  1.4774086e+001 -7.1043057e+000
C016-004 -2.6814992e+000  1.4640437e+001 -6.9000249e+000
C016-005 -2.6231401e+000  1.4491558e+001 -6.7412663e+000
C016-006 -2.5667839e+000  1.4329088e+001 -6.5699224e+000
C016-007 -2.5085993e+000  1.4142935e+001 -6.3761954e+000
C016-008 -2.4134595e+000  1.3930108e+001 -6.1836214e+000
C016-009 -2.2814887e+000  1.3696045e+001 -5.9901986e+000
C017-001 -2.1895983e+000  1.3349422e+001 -5.7824783e+000
C017-002 -2.0851371e+000  1.2979818e+001 -5.5848761e+000
C017-003 -1.9847493e+000  1.2587330e+001 -5.3927712e+000
C017-004 -1.8934805e+000  1.2170723e+001 -5.2077413e+000
C017-005 -1.8166871e+000  1.1740623e+001 -5.0066671e+000
C017-006 -1.7512462e+000  1.1296947e+001 -4.7905436e+000
C017-007 -1.7092570e+000  1.0862514e+001 -4.5055671e+000
C017-008 -1.6590469e+000  1.0379465e+001 -4.2871571e+000
C017-009 -1.6238557e+000  9.8911200e+000 -4.0340776e+000
C018-001 -1.5933592e+000  9.5977812e+000 -3.8785160e+000
C018-002 -1.5588497e+000  9.2895184e+000 -3.7104678e+000
C018-003 -1.5230237e+000  8.9678221e+000 -3.5257263e+000
C018-004 -1.4891825e+000  8.6341743e+000 -3.3207164e+000
C018-005 -1.4506295e+000  8.2854824e+000 -3.1034586e+000
C018-006 -1.4210390e+000  7.9307165e+000 -2.8545644e+000
C018-007 -1.3765836e+000  7.5557528e+000 -2.6051147e+000
C018-008 -1.3299094e+000  7.1686411e+000 -2.3375196e+000
C018-009 -1.2747874e+000  6.7509093e+000 -2.0822084e+000
C019-001 -1.2684509e+000  6.3879304e+000 -1.8446157e+000
C019-002 -1.2575272e+000  6.0067620e+000 -1.5995930e+000
C019-003 -1.2424859e+000  5.6072364e+000 -1.3479241e+000
C019-004 -1.2264507e+000  5.2067795e+000 -1.0600325e+000
C019-005 -1.2061520e+000  4.7788572e+000 -7.7991909e-001
C019-006 -1.1844720e+000  4.3465614e+000 -4.6882674e-001
C019-007 -1.1588428e+000  3.9200883e+000 -1.1341063e-001
C019-008 -1.1302936e+000  3.4701262e+000  2.4159893e-001
C019-009 -1.0999937e+000  3.0031400e+000  6.0775614e-001
C020-001 -1.0811677e+000  2.6240873e+000  9.1774851e-001
C020-002 -1.0756786e+000  2.2282903e+000  1.2296022e+000
C020-003 -1.0815250e+000  1.8256673e+000  1.5552577e+000
C020-004 -1.1020703e+000  1.4096719e+000  1.8863169e+000
C020-005 -1.1286407e+000  9.9688250e-001  2.2444081e+000
C020-006 -1.1597642e+000  5.9167790e-001  2.6345770e+000
C020-007 -1.1985645e+000  1.9344805e-001  3.0545497e+000
C020-008 -1.2553462e+000 -2.2742970e-001  3.4688532e+000
C020-009 -1.3244441e+000 -6.8078947e-001  3.8701439e+000
C021-001 -1.3882309e+000 -1.1115454e+000  4.2590442e+000
C021-002 -1.4512228e+000 -1.5353454e+000  4.6326551e+000
C021-003 -1.5183380e+000 -1.9274272e+000  5.0195727e+000
C021-004 -1.5824175e+000 -2.3179166e+000  5.3847628e+000
C021-005 -1.6427571e+000 -2.7007263e+000  5.7360840e+000
C021-006 -1.7003646e+000 -3.0723147e+000  6.0791469e+000
C021-007 -1.7674776e+000 -3.4116890e+000  6.4349604e+000
C021-008 -1.8341235e+000 -3.7385740e+000  6.7824483e+000
C021-009 -1.9126780e+000 -4.0301843e+000  7.1376348e+000
C022-001 -2.1048973e+000 -4.3192267e+000  7.4923701e+000
C022-002 -2.2885063e+000 -4.5949078e+000  7.7933249e+000
C022-003 -2.4948103e+000 -4.7699990e+000  8.0708809e+000
C022-004 -2.7247236e+000 -4.8294778e+000  8.3211565e+000
C022-005 -2.9031529e+000 -4.9699888e+000  8.4698019e+000
C022-006 -3.0591598e+000 -5.1155753e+000  8.5467215e+000
C022-007 -3.2130864e+000 -5.2161231e+000  8.5720043e+000
C022-008 -3.3577094e+000 -5.2902584e+000  8.5385637e+000
C022-009 -3.5111647e+000 -5.3149433e+000  8.4680738e+000
C023-001 -3.6736097e+000 -5.2478266e+000  8.2174482e+000
C023-002 -3.8036685e+000 -5.1752315e+000  7.9461274e+000
C023-003 -3.9276075e+000 -5.0823989e+000  7.6611018e+000
C023-004 -3.9584517e+000 -4.9924226e+000  7.3715043e+000
C023-005 -3.8947818e+000 -4.8871508e+000  7.0937352e+000
C023-006 -3.8739483e+000 -4.7516603e+000  6.7927928e+000
C023-007 -3.8480921e+000 -4.5996466e+000  6.4740806e+000
C023-008 -3.8248181e+000 -4.4317751e+000  6.1400237e+000
C024-001 -8.4317625e-001  1.4731359e+001 -7.9436083e+000
C024-002 -8.9652157e-001  1.4615287e+001 -7.6810055e+000
C024-003 -9.2004400e-001  1.4452160e+001 -7.4700799e+000
C024-004 -9.2014897e-001  1.4276423e+001 -7.2823701e+000
C024-005 -8.9944082e-001  1.4069073e+001 -7.1181169e+000
C024-006 -8.5252577e-001  1.3815557e+001 -6.9989681e+000
C024-007 -7.8032392e-001  1.3521653e+001 -6.9235573e+000
C024-008 -6.9268763e-001  1.3200900e+001 -6.8538156e+000
C024-009 -5.9060174e-001  1.2850533e+001 -6.7719035e+000
C025-001 -4.8864475e-001  1.2539667e+001 -6.6862907e+000
C025-002 -3.9685756e-001  1.2205043e+001 -6.6250639e+000
C025-003 -3.3826771e-001  1.1855363e+001 -6.5625648e+000
C025-004 -3.0990359e-001  1.1493916e+001 -6.4667726e+000
C025-005 -3.4214899e-001  1.1114619e+001 -6.3725085e+000
C025-006 -4.0748355e-001  1.0718229e+001 -6.2308440e+000
C025-007 -4.4225627e-001  1.0314167e+001 -6.0009489e+000
C025-008 -4.5922592e-001  9.9056454e+000 -5.7201672e+000
C025-009 -4.6645579e-001  9.4993105e+000 -5.4090509e+000
C026-001 -4.8943555e-001  9.1882105e+000 -5.1751904e+000
C026-002 -5.2649319e-001  8.8630581e+000 -4.9383073e+000
C026-003 -5.8046663e-001  8.5255432e+000 -4.6965780e+000
C026-004 -5.0004709e-001  8.2095938e+000 -4.4208965e+000
C026-005 -4.7955862e-001  7.8648481e+000 -4.1553183e+000
C026-006 -4.6878904e-001  7.5054874e+000 -3.8873961e+000
C026-007 -4.8683012e-001  7.1335454e+000 -3.6141043e+000
C026-008 -4.7605774e-001  6.7510581e+000 -3.3359549e+000
C026-009 -4.8320627e-001  6.3594675e+000 -3.0491190e+000
C027-001 -5.5413711e-001  5.8404903e+000 -2.6585290e+000
C027-002 -6.0803574e-001  5.3417559e+000 -2.2899990e+000
C027-003 -6.1102641e-001  4.8553677e+000 -1.9496188e+000
C027-004 -6.4799261e-001  4.3997955e+000 -1.6193525e+000
C027-005 -6.8722981e-001  3.9684248e+000 -1.3060724e+000
C027-006 -7.0937127e-001  3.5563202e+000 -1.0145688e+000
C027-007 -7.5669819e-001  3.1749649e+000 -7.3291671e-001
C027-008 -7.8734839e-001  2.8131702e+000 -4.7224683e-001
C027-009 -7.9456514e-001  2.4677248e+000 -2.3808672e-001
C028-001 -7.9339874e-001  2.2030542e+000 -3.1539131e-002
C028-002 -8.0345249e-001  1.9230129e+000  1.9319172e-001
C028-003 -8.0505514e-001  1.6212903e+000  4.3001950e-001
C028-004 -8.1525826e-001  1.3034847e+000  6.8506831e-001
C028-005 -8.3166349e-001  9.6880698e-001  9.5737576e-001
C028-006 -8.7219799e-001  6.2264317e-001  1.2510988e+000
C028-007 -9.0636885e-001  2.5573769e-001  1.5590273e+000
C028-008 -9.3328089e-001 -1.3206734e-001  1.8803930e+000
C028-009 -9.7842729e-001 -5.3319705e-001  2.2218256e+000
C029-001 -9.6808904e-001 -8.9949024e-001  2.5341141e+000
C029-002 -9.7728485e-001 -1.2460649e+000  2.8446183e+000
C029-003 -9.4929004e-001 -1.5877168e+000  3.1316378e+000
C029-004 -9.1706693e-001 -1.9157124e+000  3.4074786e+000
C029-005 -8.7505883e-001 -2.2315085e+000  3.6697850e+000
C029-006 -8.3540469e-001 -2.5323029e+000  3.9244130e+000
C029-007 -7.7726430e-001 -2.8232045e+000  4.1613150e+000
C029-008 -7.1797794e-001 -3.1000657e+000  4.3890643e+000
C029-009 -6.6893375e-001 -3.3591611e+000  4.6140032e+000
C030-001 -6.3799858e-001 -3.6776593e+000  4.8199797e+000
C030-002 -5.8139116e-001 -3.9728973e+000  5.0200043e+000
C030-003 -5.3195471e-001 -4.2343163e+000  5.2369347e+000
C030-004 -4.6550536e-001 -4.4701200e+000  5.4536610e+000
C030-005 -4.0083683e-001 -4.6709523e+000  5.6847239e+000
C030-006 -3.4152165e-001 -4.8280492e+000  5.9307284e+000
C030-007 -2.3524073e-001 -4.9818439e+000  6.1529617e+000
C030-008 -9.7888157e-002 -5.1399989e+000  6.3734426e+000
