# Supplementary material for: Interspecific variation in the limb long bones among modern rhinoceroses—extent and drivers
Source: PeerJ. 2019 Sep 26;7:e7647. doi: 10.7717/peerj.7647 (PMC6766374; doi:10.7717/peerj.7647)
Supplement: Supplemental Information 9 [file peerj-07-7647-s009.zip › Fibula/Dicerorhinus_sumatrensis_1949_1_11_1_Fibula.pts]

Version 1.0
281
S000  1.1178370e+000 -5.7746387e+000  1.0968670e+001
S001  3.7312156e-001 -5.0412407e+000  8.2042170e+000
S002  3.1952000e+000 -4.5471549e+000  8.9933548e+000
S003  4.3020535e-001  4.0677166e+000 -6.6474986e-001
S004 -1.7298918e+000  1.2318151e+001 -4.7317481e+000
S005 -1.5039725e+000  1.3708574e+001 -5.3800220e+000
S006 -1.7780542e-001  1.3459298e+001 -6.6198096e+000
S007  3.2075262e-001  1.2069948e+001 -6.5513129e+000
S008 -1.0582817e+000  1.4294092e+001 -5.0882440e+000
S009  3.4160870e-001  1.4045581e+001 -5.6170478e+000
S010  6.9547844e-001  1.3346785e+001 -4.5019898e+000
S011 -1.0608578e+000 -3.9015398e+000  7.1011348e+000
C000-001  4.0083191e-001 -5.1583052e+000  8.4541035e+000
C000-002  3.8005421e-001 -5.4159284e+000  8.6530809e+000
C000-003  3.7168825e-001 -5.5796714e+000  8.8541012e+000
C000-004  3.8244832e-001 -5.6611242e+000  9.0567741e+000
C000-005  3.9154249e-001 -5.7201576e+000  9.2468958e+000
C000-006  3.9921978e-001 -5.7523723e+000  9.4258375e+000
C000-007  3.7823963e-001 -5.8181605e+000  9.5752831e+000
C000-008  3.4726897e-001 -5.8762474e+000  9.7061129e+000
C000-009  3.1550291e-001 -5.9072051e+000  9.8242483e+000
C001-001  2.6866335e-001 -5.9352145e+000  1.0009034e+001
C001-002  2.5381815e-001 -5.9569793e+000  1.0178606e+001
C001-003  2.7400213e-001 -5.9655318e+000  1.0334623e+001
C001-004  3.3201867e-001 -5.9559970e+000  1.0475697e+001
C001-005  4.0673593e-001 -5.9698334e+000  1.0610565e+001
C001-006  5.2087325e-001 -5.9664226e+000  1.0738384e+001
C001-007  6.8588078e-001 -5.9196925e+000  1.0840787e+001
C001-008  8.8734233e-001 -5.8521605e+000  1.0916878e+001
C002-001  1.2632892e+000 -5.7303567e+000  1.1016758e+001
C002-002  1.4152731e+000 -5.6843824e+000  1.1051869e+001
C002-003  1.5744702e+000 -5.6423550e+000  1.1078967e+001
C002-004  1.7402050e+000 -5.5986972e+000  1.1093388e+001
C002-005  1.9110316e+000 -5.5496621e+000  1.1093219e+001
C002-006  2.0871263e+000 -5.4984860e+000  1.1080399e+001
C002-007  2.2682946e+000 -5.4461126e+000  1.1054554e+001
C002-008  2.4630084e+000 -5.4098797e+000  1.1028819e+001
C002-009  2.6655328e+000 -5.3732939e+000  1.0993546e+001
C003-001  2.9256184e+000 -5.3356228e+000  1.0814978e+001
C003-002  3.1010170e+000 -5.2299652e+000  1.0566578e+001
C003-003  3.1801646e+000 -5.0805793e+000  1.0318590e+001
C003-004  3.2669470e+000 -4.9781651e+000  1.0092910e+001
C003-005  3.2810853e+000 -4.8585916e+000  9.8785725e+000
C003-006  3.2463732e+000 -4.7424154e+000  9.6757326e+000
C003-007  3.2300215e+000 -4.6622639e+000  9.4603596e+000
C003-008  3.2339196e+000 -4.6076598e+000  9.2255917e+000
C004-001 -1.7091658e+000  1.2229956e+001 -4.5104146e+000
C004-002 -1.6405945e+000  1.2107420e+001 -4.3009300e+000
C004-003 -1.6079457e+000  1.1925232e+001 -4.1148190e+000
C004-004 -1.6396858e+000  1.1656869e+001 -3.9407527e+000
C004-005 -1.4860414e+000  1.1399474e+001 -3.7816629e+000
C004-006 -1.2776638e+000  1.1100115e+001 -3.6600602e+000
C004-007 -1.1573412e+000  1.0699807e+001 -3.5415030e+000
C004-008 -1.1116734e+000  1.0227507e+001 -3.3853865e+000
C004-009 -1.0187619e+000  9.7338352e+000 -3.2242103e+000
C005-001 -9.8077065e-001  9.3832130e+000 -3.0657315e+000
C005-002 -9.3400896e-001  9.0183897e+000 -2.9146440e+000
C005-003 -8.3751297e-001  8.6474848e+000 -2.7900929e+000
C005-004 -6.4945030e-001  8.2852192e+000 -2.6965241e+000
C005-005 -5.2299029e-001  7.9100108e+000 -2.5572312e+000
C005-006 -4.4285530e-001  7.5180664e+000 -2.3927498e+000
C005-007 -3.9373279e-001  7.1089187e+000 -2.2194908e+000
C005-008 -2.8827265e-001  6.7071757e+000 -2.0467002e+000
C005-009 -1.6513228e-001  6.3049531e+000 -1.8581328e+000
C006-001 -1.0720542e-001  6.0157619e+000 -1.6771868e+000
C006-002 -8.8725343e-002  5.7240748e+000 -1.5146860e+000
C006-003 -6.2303733e-002  5.4449234e+000 -1.3634459e+000
C006-004  2.2948803e-003  5.1868320e+000 -1.2176008e+000
C006-005  5.5426296e-002  4.9338970e+000 -1.0882449e+000
C006-006  1.2632504e-001  4.6945810e+000 -9.6963167e-001
C006-007  2.0719716e-001  4.4634876e+000 -8.6679989e-001
C006-008  3.1378296e-001  4.2551198e+000 -7.6505220e-001
C007-001  4.1231993e-001  4.3480601e+000 -8.7219119e-001
C007-002  4.0097219e-001  4.6403461e+000 -1.0888803e+000
C007-003  3.9595264e-001  4.9532299e+000 -1.3046319e+000
C007-004  4.0081039e-001  5.2696786e+000 -1.5408373e+000
C007-005  4.1225129e-001  5.6077299e+000 -1.7751182e+000
C007-006  4.3595201e-001  5.9530830e+000 -2.0269451e+000
C007-007  4.6615338e-001  6.3192806e+000 -2.2779350e+000
C007-008  4.9303386e-001  6.7168851e+000 -2.5103188e+000
C007-009  5.2117014e-001  7.1343789e+000 -2.7392616e+000
C008-001  6.4929253e-001  7.4415803e+000 -2.8934093e+000
C008-002  7.4032009e-001  7.7957630e+000 -3.0336995e+000
C008-003  8.1103563e-001  8.1781111e+000 -3.1926439e+000
C008-004  9.0358168e-001  8.5445919e+000 -3.4349911e+000
C008-005  9.7631526e-001  8.9396372e+000 -3.6922121e+000
C008-006  1.0360783e+000  9.3561268e+000 -3.9749751e+000
C008-007  1.0332624e+000  9.8434181e+000 -4.2173300e+000
C008-008  1.0436988e+000  1.0325219e+001 -4.5235310e+000
C008-009  1.0486270e+000  1.0820901e+001 -4.8659954e+000
C009-001  1.1216969e+000  1.1139049e+001 -5.0557985e+000
C009-002  1.1407698e+000  1.1433792e+001 -5.2306051e+000
C009-003  1.1384494e+000  1.1665904e+001 -5.4203196e+000
C009-004  1.1189274e+000  1.1818728e+001 -5.6301250e+000
C009-005  1.0508844e+000  1.1933465e+001 -5.8340359e+000
C009-006  9.3714422e-001  1.2002241e+001 -6.0423717e+000
C009-007  7.7065796e-001  1.2037704e+001 -6.2504511e+000
C009-008  5.5311203e-001  1.2052335e+001 -6.4444156e+000
C010-001 -1.7084080e+000  1.2492175e+001 -4.7419686e+000
C010-002 -1.6760349e+000  1.2661561e+001 -4.7674866e+000
C010-003 -1.6380559e+000  1.2826398e+001 -4.8092971e+000
C010-004 -1.6225890e+000  1.2985320e+001 -4.8655477e+000
C010-005 -1.6208124e+000  1.3139462e+001 -4.9374247e+000
C010-006 -1.6241314e+000  1.3291032e+001 -5.0290375e+000
C010-007 -1.6155933e+000  1.3440988e+001 -5.1424088e+000
C010-008 -1.5797064e+000  1.3585091e+001 -5.2693443e+000
C011-001 -1.4253770e+000  1.3682311e+001 -5.4508419e+000
C011-002 -1.3337674e+000  1.3645655e+001 -5.5081415e+000
C011-003 -1.2399383e+000  1.3603560e+001 -5.5555816e+000
C011-004 -1.1540035e+000  1.3558890e+001 -5.6116152e+000
C011-005 -1.0677564e+000  1.3509002e+001 -5.6626620e+000
C011-006 -9.8522925e-001  1.3454844e+001 -5.7184749e+000
C011-007 -8.8575763e-001  1.3387939e+001 -5.7480950e+000
C011-008 -8.0432677e-001  1.3321490e+001 -5.8124948e+000
C011-009 -7.6038909e-001  1.3269066e+001 -5.9069271e+000
C012-001 -6.9645798e-001  1.3307339e+001 -5.9847188e+000
C012-002 -6.2542880e-001  1.3336353e+001 -6.0599308e+000
C012-003 -5.6437916e-001  1.3368225e+001 -6.1399326e+000
C012-004 -5.0100225e-001  1.3394496e+001 -6.2191730e+000
C012-005 -4.4033003e-001  1.3420036e+001 -6.2996755e+000
C012-006 -3.7658179e-001  1.3439053e+001 -6.3800650e+000
C012-007 -3.1554246e-001  1.3459723e+001 -6.4636126e+000
C012-008 -2.4880777e-001  1.3469102e+001 -6.5460515e+000
C013-001 -7.4825272e-002  1.3370296e+001 -6.7365322e+000
C013-002  2.1426369e-002  1.3238856e+001 -6.8113117e+000
C013-003  1.0682992e-001  1.3095861e+001 -6.8423009e+000
C013-004  1.7743722e-001  1.2949208e+001 -6.8500533e+000
C013-005  2.3754568e-001  1.2805327e+001 -6.8102641e+000
C013-006  2.8352538e-001  1.2652069e+001 -6.7554727e+000
C013-007  3.1499499e-001  1.2481626e+001 -6.6899238e+000
C013-008  3.2812524e-001  1.2285513e+001 -6.6245651e+000
C014-001  2.1778940e-001  1.1946622e+001 -6.4311681e+000
C014-002  1.2045781e-001  1.1856600e+001 -6.2786212e+000
C014-003  2.2263978e-002  1.1797875e+001 -6.1136165e+000
C014-004 -9.1596469e-002  1.1738906e+001 -5.9774270e+000
C014-005 -2.1986192e-001  1.1679947e+001 -5.8654332e+000
C014-006 -3.5502625e-001  1.1637892e+001 -5.7576442e+000
C014-007 -4.9955294e-001  1.1607287e+001 -5.6605430e+000
C014-008 -6.5214324e-001  1.1590445e+001 -5.5710707e+000
C014-009 -8.1216353e-001  1.1587240e+001 -5.4880519e+000
C015-001 -9.8345470e-001  1.1605000e+001 -5.4014225e+000
C015-002 -1.1287043e+000  1.1649490e+001 -5.2959847e+000
C015-003 -1.2547071e+000  1.1708731e+001 -5.1903787e+000
C015-004 -1.3670802e+000  1.1778834e+001 -5.0944872e+000
C015-005 -1.4763734e+000  1.1858040e+001 -5.0179453e+000
C015-006 -1.5759615e+000  1.1951231e+001 -4.9479880e+000
C015-007 -1.6570665e+000  1.2059986e+001 -4.8765249e+000
C015-008 -1.6952567e+000  1.2183418e+001 -4.7963777e+000
C016-001 -1.1978494e+000  1.4287360e+001 -4.8472967e+000
C016-002 -1.2930336e+000  1.4202597e+001 -4.6078148e+000
C016-003 -1.3369968e+000  1.4061722e+001 -4.3877673e+000
C016-004 -1.3437299e+000  1.3885687e+001 -4.1859217e+000
C016-005 -1.3338981e+000  1.3683962e+001 -3.9860883e+000
C016-006 -1.3092518e+000  1.3447992e+001 -3.7777812e+000
C016-007 -1.2071472e+000  1.3145870e+001 -3.6138294e+000
C016-008 -1.0470092e+000  1.2796660e+001 -3.4922011e+000
C016-009 -8.8810170e-001  1.2418569e+001 -3.3417258e+000
C017-001 -7.7584022e-001  1.2200500e+001 -3.2266011e+000
C017-002 -6.5573251e-001  1.1962507e+001 -3.1291912e+000
C017-003 -5.4441750e-001  1.1706936e+001 -3.0239832e+000
C017-004 -4.4947085e-001  1.1434875e+001 -2.8990915e+000
C017-005 -3.6079040e-001  1.1144875e+001 -2.7702231e+000
C017-006 -2.7715984e-001  1.0835949e+001 -2.6410503e+000
C017-007 -1.9893967e-001  1.0505864e+001 -2.5159419e+000
C017-008 -1.3579211e-001  1.0160815e+001 -2.3693616e+000
C017-009 -8.3203845e-002  9.8094673e+000 -2.1883690e+000
C018-001 -1.6494025e-002  9.4902754e+000 -2.0213768e+000
C018-002  4.3610949e-002  9.1672249e+000 -1.8439307e+000
C018-003  1.0559294e-001  8.8710852e+000 -1.6120931e+000
C018-004  1.6293441e-001  8.5597353e+000 -1.3987248e+000
C018-005  2.1481267e-001  8.2354870e+000 -1.1959759e+000
C018-006  2.6238248e-001  7.8989320e+000 -1.0018365e+000
C018-007  3.0716839e-001  7.5629120e+000 -7.9812491e-001
C018-008  3.4635609e-001  7.2285461e+000 -5.8237082e-001
C018-009  3.8372242e-001  6.8814907e+000 -3.7670583e-001
C019-001  4.8283097e-001  6.5259547e+000 -1.8304534e-001
C019-002  5.7603312e-001  6.1733422e+000  2.5142496e-002
C019-003  6.6646856e-001  5.8299956e+000  2.5695771e-001
C019-004  7.5318325e-001  5.4705153e+000  4.7262126e-001
C019-005  8.3433443e-001  5.1106477e+000  6.9771039e-001
C019-006  9.1295880e-001  4.7547755e+000  9.3804330e-001
C019-007  9.9744159e-001  4.4108634e+000  1.2023736e+000
C019-008  1.0742810e+000  4.0579319e+000  1.4631747e+000
C019-009  1.1355439e+000  3.6920974e+000  1.7187203e+000
C020-001  1.1640081e+000  3.3139551e+000  2.0541008e+000
C020-002  1.1809617e+000  2.9361784e+000  2.3643930e+000
C020-003  1.1968634e+000  2.5660710e+000  2.6565888e+000
C020-004  1.2204776e+000  2.2168045e+000  2.9459410e+000
C020-005  1.2473992e+000  1.8830302e+000  3.2265694e+000
C020-006  1.2777852e+000  1.5655267e+000  3.4993620e+000
C020-007  1.3163320e+000  1.2723531e+000  3.7720437e+000
C020-008  1.3559631e+000  9.9006891e-001  4.0301952e+000
C020-009  1.3889986e+000  7.0875597e-001  4.2667427e+000
C021-001  1.4353524e+000  4.4756597e-001  4.4658012e+000
C021-002  1.4708689e+000  1.6091563e-001  4.7083559e+000
C021-003  1.5044624e+000 -1.4377382e-001  5.0012789e+000
C021-004  1.5156907e+000 -4.8449787e-001  5.3282022e+000
C021-005  1.5146548e+000 -8.5324043e-001  5.6960406e+000
C021-006  1.5212736e+000 -1.2273444e+000  6.1272988e+000
C021-007  1.5167818e+000 -1.6122246e+000  6.6170101e+000
C021-008  1.4768152e+000 -2.0594733e+000  7.1134186e+000
C021-009  1.4352403e+000 -2.5529475e+000  7.6331034e+000
C022-001  1.5570966e+000 -3.1202064e+000  8.2482796e+000
C022-002  1.6055101e+000 -3.5271733e+000  8.8794336e+000
C022-003  1.5913323e+000 -3.8607440e+000  9.4331646e+000
C022-004  1.5271564e+000 -4.1478558e+000  9.8947172e+000
C022-005  1.4314475e+000 -4.4141493e+000  1.0255760e+001
C022-006  1.3190393e+000 -4.6776862e+000  1.0506631e+001
C022-007  1.1656891e+000 -4.8996458e+000  1.0663354e+001
C022-008  9.3573487e-001 -5.0232158e+000  1.0770886e+001
C022-009  6.6598839e-001 -5.1039491e+000  1.0799667e+001
C023-001  3.4462437e-001 -5.2083230e+000  1.0676976e+001
C023-002  9.6307553e-002 -5.2853174e+000  1.0417751e+001
C023-003 -1.1439799e-001 -5.2832246e+000  1.0099200e+001
C023-004 -3.4789404e-001 -5.2119865e+000  9.7671671e+000
C023-005 -5.5624235e-001 -5.0787706e+000  9.3676252e+000
C023-006 -6.9388723e-001 -4.8820381e+000  8.8827496e+000
C023-007 -9.6555477e-001 -4.5972142e+000  8.3783283e+000
C023-008 -1.1339757e+000 -4.2207446e+000  7.7530742e+000
C024-001  3.2475209e-001  1.4069393e+001 -5.3818393e+000
C024-002  3.1463015e-001  1.4021557e+001 -5.1512361e+000
C024-003  3.1403098e-001  1.3915245e+001 -4.9495530e+000
C024-004  3.2330582e-001  1.3766819e+001 -4.7805762e+000
C024-005  3.4337270e-001  1.3610974e+001 -4.6115537e+000
C024-006  3.7348473e-001  1.3412720e+001 -4.4614878e+000
C024-007  4.1191906e-001  1.3163678e+001 -4.3474326e+000
C024-008  4.5907390e-001  1.2877920e+001 -4.2544827e+000
C024-009  5.1849771e-001  1.2560902e+001 -4.1650934e+000
C025-001  5.6016761e-001  1.2329655e+001 -4.1036401e+000
C025-002  6.1234325e-001  1.2072778e+001 -4.0278888e+000
C025-003  6.6671574e-001  1.1780914e+001 -3.9768162e+000
C025-004  7.2734773e-001  1.1460103e+001 -3.9267900e+000
C025-005  7.9921472e-001  1.1115874e+001 -3.8544819e+000
C025-006  8.6717492e-001  1.0735881e+001 -3.7972579e+000
C025-007  9.5341468e-001  1.0338666e+001 -3.6931548e+000
C025-008  1.0762062e+000  9.9345903e+000 -3.5305660e+000
C025-009  1.2081935e+000  9.5028839e+000 -3.3696067e+000
C026-001  1.2381852e+000  9.2058449e+000 -3.2019463e+000
C026-002  1.2727572e+000  8.9109478e+000 -3.0160840e+000
C026-003  1.2773838e+000  8.5990763e+000 -2.8382585e+000
C026-004  1.3151417e+000  8.3039455e+000 -2.6253905e+000
C026-005  1.3610036e+000  8.0086012e+000 -2.4007695e+000
C026-006  1.3994315e+000  7.7049675e+000 -2.1728284e+000
C026-007  1.4277412e+000  7.3926840e+000 -1.9408350e+000
C026-008  1.4298317e+000  7.0708485e+000 -1.7054070e+000
C026-009  1.3892981e+000  6.7455049e+000 -1.4618323e+000
C027-001  1.4598567e+000  6.2983508e+000 -1.1274315e+000
C027-002  1.4995389e+000  5.8598242e+000 -8.0114895e-001
C027-003  1.5054655e+000  5.4303408e+000 -4.8244154e-001
C027-004  1.5216578e+000  5.0103917e+000 -1.6919671e-001
C027-005  1.5205144e+000  4.5995855e+000  1.3745484e-001
C027-006  1.5110277e+000  4.1978712e+000  4.3789187e-001
C027-007  1.4720025e+000  3.8044848e+000  7.3177779e-001
C027-008  1.4738259e+000  3.4212570e+000  1.0201936e+000
C027-009  1.5139481e+000  3.0497243e+000  1.3024724e+000
C028-001  1.5401202e+000  2.6526802e+000  1.5671815e+000
C028-002  1.5332495e+000  2.2527883e+000  1.8466251e+000
C028-003  1.5235393e+000  1.8516805e+000  2.1412354e+000
C028-004  1.5438732e+000  1.4490303e+000  2.4471822e+000
C028-005  1.5698618e+000  1.0447104e+000  2.7664328e+000
C028-006  1.6078134e+000  6.3906467e-001  3.0986781e+000
C028-007  1.6095258e+000  2.3042858e-001  3.4476588e+000
C028-008  1.6495039e+000 -1.7871815e-001  3.8075533e+000
C028-009  1.6930343e+000 -5.8912116e-001  4.1815925e+000
C029-001  1.7247163e+000 -8.9707005e-001  4.4718680e+000
C029-002  1.7543495e+000 -1.2094227e+000  4.7545991e+000
C029-003  1.7939453e+000 -1.5244620e+000  5.0307789e+000
C029-004  1.8668106e+000 -1.8398246e+000  5.2977290e+000
C029-005  1.9578806e+000 -2.1575320e+000  5.5557537e+000
C029-006  2.0552065e+000 -2.4784477e+000  5.8070297e+000
C029-007  2.1560690e+000 -2.8019786e+000  6.0532689e+000
C029-008  2.2865641e+000 -3.1277363e+000  6.2878971e+000
C029-009  2.4223874e+000 -3.4557714e+000  6.5173774e+000
C030-001  2.4858737e+000 -3.6327569e+000  6.8277164e+000
C030-002  2.5244040e+000 -3.7928121e+000  7.1408305e+000
C030-003  2.5914655e+000 -3.9416173e+000  7.4361277e+000
C030-004  2.6462185e+000 -4.0724697e+000  7.7312102e+000
C030-005  2.7463050e+000 -4.1968198e+000  7.9998589e+000
C030-006  2.8899462e+000 -4.3170176e+000  8.2439365e+000
C030-007  3.0218277e+000 -4.4195328e+000  8.4893312e+000
C030-008  3.1302962e+000 -4.4990416e+000  8.7388668e+000
