# Supplementary material for: Interspecific variation in the limb long bones among modern rhinoceroses—extent and drivers
Source: PeerJ. 2019 Sep 26;7:e7647. doi: 10.7717/peerj.7647 (PMC6766374; doi:10.7717/peerj.7647)
Supplement: Supplemental Information 9 [file peerj-07-7647-s009.zip › Fibula/Dicerorhinus_sumatrensis_2004_23_Fibula.pts]

Version 1.0
281
S000 -1.0601423e+000 -9.1368675e+000  1.2012828e+001
S001 -7.9247665e-001 -8.2544193e+000  9.1259546e+000
S002  1.9791757e+000 -8.1039095e+000  9.8339958e+000
S003  1.3768218e+000  3.2630472e+000  1.0832405e-001
S004 -3.0127192e-001  1.0024062e+001 -2.6926644e+000
S005  1.9076335e-001  1.1453861e+001 -2.9503746e+000
S006  1.2430122e+000  1.1333109e+001 -3.7498908e+000
S007  1.8427004e+000  1.0143704e+001 -3.9473662e+000
S008  5.5461502e-001  1.1820467e+001 -2.9536500e+000
S009  1.5952468e+000  1.1351570e+001 -2.7986743e+000
S010  2.1334724e+000  1.0784284e+001 -1.8257546e+000
S011 -1.4818554e+000 -7.3956790e+000  9.0443888e+000
C000-001 -8.7156659e-001 -8.3177452e+000  9.2619600e+000
C000-002 -9.5044088e-001 -8.3987017e+000  9.3861189e+000
C000-003 -1.0247781e+000 -8.4779549e+000  9.5130558e+000
C000-004 -1.0885348e+000 -8.5417347e+000  9.6517839e+000
C000-005 -1.1449959e+000 -8.6003513e+000  9.7950859e+000
C000-006 -1.1927639e+000 -8.6523323e+000  9.9438953e+000
C000-007 -1.2352569e+000 -8.7036324e+000  1.0094451e+001
C000-008 -1.2724669e+000 -8.7533693e+000  1.0247379e+001
C000-009 -1.3128530e+000 -8.8090687e+000  1.0397738e+001
C001-001 -1.3690670e+000 -8.8479719e+000  1.0626427e+001
C001-002 -1.4404721e+000 -8.9241753e+000  1.0820631e+001
C001-003 -1.4906267e+000 -9.0049810e+000  1.1006411e+001
C001-004 -1.4899116e+000 -9.0493107e+000  1.1195088e+001
C001-005 -1.4562759e+000 -9.0773220e+000  1.1375567e+001
C001-006 -1.4001056e+000 -9.1055250e+000  1.1546829e+001
C001-007 -1.3175859e+000 -9.1295462e+000  1.1711987e+001
C001-008 -1.2039247e+000 -9.1400604e+000  1.1868661e+001
C002-001 -5.8639240e-001 -9.1031628e+000  1.2086066e+001
C002-002 -1.6174200e-001 -8.9814558e+000  1.2046964e+001
C002-003  2.2421941e-001 -8.9159651e+000  1.2033386e+001
C002-004  6.3449752e-001 -8.9894361e+000  1.2083617e+001
C002-005  9.4678771e-001 -8.9137163e+000  1.1999107e+001
C002-006  1.2330118e+000 -8.8565292e+000  1.1903357e+001
C002-007  1.4985645e+000 -8.8284912e+000  1.1794573e+001
C002-008  1.7374325e+000 -8.8465395e+000  1.1665280e+001
C002-009  1.9309089e+000 -8.8711176e+000  1.1499519e+001
C003-001  1.8986529e+000 -8.8607979e+000  1.1370118e+001
C003-002  1.8937281e+000 -8.8362408e+000  1.1202740e+001
C003-003  1.8832740e+000 -8.7337379e+000  1.1053676e+001
C003-004  1.8631183e+000 -8.6124706e+000  1.0914415e+001
C003-005  1.8500670e+000 -8.4985075e+000  1.0756995e+001
C003-006  1.8767015e+000 -8.4222860e+000  1.0539020e+001
C003-007  1.9231954e+000 -8.3535585e+000  1.0293865e+001
C003-008  1.9469124e+000 -8.2356215e+000  1.0073218e+001
C004-001 -2.8962833e-001  9.8125677e+000 -2.5088589e+000
C004-002 -2.9654622e-001  9.5964117e+000 -2.3561728e+000
C004-003 -2.8144485e-001  9.3765831e+000 -2.2174911e+000
C004-004 -2.0722954e-001  9.1634674e+000 -2.0793867e+000
C004-005 -1.6655371e-001  8.9343014e+000 -1.9756306e+000
C004-006 -5.1175758e-002  8.7228508e+000 -1.8703389e+000
C004-007  5.6105439e-002  8.5010500e+000 -1.7901428e+000
C004-008  1.5926293e-001  8.2639408e+000 -1.7296016e+000
C004-009  2.8791836e-001  8.0257540e+000 -1.6816111e+000
C005-001  4.4147703e-001  7.7738914e+000 -1.4804260e+000
C005-002  5.6411839e-001  7.5184703e+000 -1.3044120e+000
C005-003  6.5313673e-001  7.2635598e+000 -1.1552366e+000
C005-004  7.7354705e-001  7.0341463e+000 -1.0255729e+000
C005-005  8.4197062e-001  6.7978635e+000 -9.2535567e-001
C005-006  9.0069002e-001  6.5701103e+000 -8.4961236e-001
C005-007  9.3356031e-001  6.3435154e+000 -8.0201852e-001
C005-008  9.4869292e-001  6.1181107e+000 -7.8210795e-001
C005-009  1.0231305e+000  5.9416308e+000 -7.6217848e-001
C006-001  1.0762168e+000  5.6562066e+000 -6.9050366e-001
C006-002  1.1106554e+000  5.3583674e+000 -6.1795461e-001
C006-003  1.1594216e+000  5.0663247e+000 -5.3158116e-001
C006-004  1.1703461e+000  4.7579422e+000 -4.5498726e-001
C006-005  1.2183897e+000  4.4639177e+000 -3.5334277e-001
C006-006  1.2628202e+000  4.1678505e+000 -2.4437794e-001
C006-007  1.3084404e+000  3.8727574e+000 -1.2348597e-001
C006-008  1.3453883e+000  3.5729256e+000 -1.8859319e-003
C007-001  1.4368893e+000  3.4229815e+000  1.9323843e-002
C007-002  1.4898871e+000  3.5997171e+000 -9.3326941e-002
C007-003  1.6091843e+000  3.7927685e+000 -2.4142128e-001
C007-004  1.6723126e+000  4.0266771e+000 -3.5300723e-001
C007-005  1.6637527e+000  4.2872558e+000 -4.6240440e-001
C007-006  1.6649728e+000  4.5737176e+000 -5.8367169e-001
C007-007  1.7142203e+000  4.8877058e+000 -7.1338475e-001
C007-008  1.8073834e+000  5.2254505e+000 -8.5214072e-001
C007-009  1.9443659e+000  5.5717273e+000 -1.0161971e+000
C008-001  1.9699574e+000  5.8166041e+000 -1.1480614e+000
C008-002  2.0000794e+000  6.0747757e+000 -1.3093098e+000
C008-003  2.0270872e+000  6.3653269e+000 -1.4473335e+000
C008-004  2.0768905e+000  6.6804409e+000 -1.5677978e+000
C008-005  2.1297090e+000  7.0104208e+000 -1.7134429e+000
C008-006  2.1895390e+000  7.3619518e+000 -1.8598852e+000
C008-007  2.2454112e+000  7.7304845e+000 -2.0316272e+000
C008-008  2.3065307e+000  8.1206818e+000 -2.2056792e+000
C008-009  2.3803444e+000  8.5248337e+000 -2.4120939e+000
C009-001  2.4377871e+000  8.9671021e+000 -2.5930076e+000
C009-002  2.4888859e+000  9.3266325e+000 -2.8242257e+000
C009-003  2.5218034e+000  9.6082478e+000 -3.0569537e+000
C009-004  2.5052299e+000  9.8414488e+000 -3.2521727e+000
C009-005  2.4545732e+000  1.0012155e+001 -3.4347844e+000
C009-006  2.3677537e+000  1.0122386e+001 -3.6065936e+000
C009-007  2.2261813e+000  1.0192051e+001 -3.7355888e+000
C009-008  2.0533664e+000  1.0196681e+001 -3.8581393e+000
C010-001 -2.5557861e-001  1.0162214e+001 -2.7700830e+000
C010-002 -1.7236438e-001  1.0305840e+001 -2.8206050e+000
C010-003 -1.0228270e-001  1.0454375e+001 -2.8651152e+000
C010-004 -3.0422011e-002  1.0607219e+001 -2.8961191e+000
C010-005  5.5044563e-003  1.0767879e+001 -2.9359620e+000
C010-006  4.9677521e-002  1.0933665e+001 -2.9610307e+000
C010-007  1.0163976e-001  1.1102616e+001 -2.9679370e+000
C010-008  1.4413454e-001  1.1278037e+001 -2.9700296e+000
C011-001  2.4248685e-001  1.1424601e+001 -2.9885435e+000
C011-002  3.0185074e-001  1.1391138e+001 -3.0206096e+000
C011-003  3.6578107e-001  1.1353912e+001 -3.0453675e+000
C011-004  4.3080935e-001  1.1315962e+001 -3.0722754e+000
C011-005  4.9764347e-001  1.1276970e+001 -3.1011751e+000
C011-006  5.6661946e-001  1.1237142e+001 -3.1334355e+000
C011-007  6.3645369e-001  1.1198719e+001 -3.1749966e+000
C011-008  7.0789403e-001  1.1160168e+001 -3.2204354e+000
C011-009  7.7918029e-001  1.1122843e+001 -3.2712719e+000
C012-001  8.5750759e-001  1.1145448e+001 -3.3247149e+000
C012-002  9.3198574e-001  1.1167634e+001 -3.3881364e+000
C012-003  9.8449993e-001  1.1200150e+001 -3.4568274e+000
C012-004  1.0187148e+000  1.1241412e+001 -3.5194488e+000
C012-005  1.0559921e+000  1.1277526e+001 -3.5735960e+000
C012-006  1.0990595e+000  1.1306475e+001 -3.6232109e+000
C012-007  1.1496942e+000  1.1322660e+001 -3.6697886e+000
C012-008  1.1973338e+000  1.1335817e+001 -3.7132983e+000
C013-001  1.3726382e+000  1.1285861e+001 -3.8412614e+000
C013-002  1.4925857e+000  1.1178796e+001 -3.9108434e+000
C013-003  1.5894452e+000  1.1050038e+001 -3.9493897e+000
C013-004  1.6640970e+000  1.0916135e+001 -3.9632840e+000
C013-005  1.7209884e+000  1.0779251e+001 -3.9597530e+000
C013-006  1.7698531e+000  1.0637010e+001 -3.9611380e+000
C013-007  1.8116729e+000  1.0483410e+001 -3.9751320e+000
C013-008  1.8336011e+000  1.0319500e+001 -3.9606869e+000
C014-001  1.7698078e+000  9.9666824e+000 -3.9188745e+000
C014-002  1.6761175e+000  9.8011980e+000 -3.8470743e+000
C014-003  1.5728333e+000  9.6867075e+000 -3.7305121e+000
C014-004  1.4624738e+000  9.6153173e+000 -3.6048312e+000
C014-005  1.3359870e+000  9.5476370e+000 -3.5008519e+000
C014-006  1.1927398e+000  9.4864168e+000 -3.4067588e+000
C014-007  1.0310713e+000  9.4305038e+000 -3.3222830e+000
C014-008  8.5124785e-001  9.3853092e+000 -3.2462571e+000
C014-009  6.5722179e-001  9.3614864e+000 -3.1696186e+000
C015-001  4.6242344e-001  9.3022757e+000 -3.0791366e+000
C015-002  2.8939736e-001  9.2758455e+000 -2.9989965e+000
C015-003  1.3895723e-001  9.2830458e+000 -2.9272830e+000
C015-004  1.1376811e-002  9.3238773e+000 -2.8639586e+000
C015-005 -9.8379776e-002  9.3956232e+000 -2.8151588e+000
C015-006 -1.7753787e-001  9.5045891e+000 -2.7662573e+000
C015-007 -2.4360615e-001  9.6434536e+000 -2.7350745e+000
C015-008 -2.7494037e-001  9.8181543e+000 -2.7044668e+000
C016-001  2.6646000e-001  1.1806720e+001 -2.5279422e+000
C016-002  3.4560971e-002  1.1636184e+001 -2.0876396e+000
C016-003 -1.0759470e-001  1.1432462e+001 -1.7112491e+000
C016-004 -1.5894456e-001  1.1216085e+001 -1.4102384e+000
C016-005 -1.2296762e-001  1.0990913e+001 -1.1863732e+000
C016-006 -4.6827294e-002  1.0769249e+001 -1.0074503e+000
C016-007  4.6356585e-002  1.0546248e+001 -8.5005790e-001
C016-008  1.4608340e-001  1.0318230e+001 -6.9735271e-001
C016-009  2.5647160e-001  1.0086213e+001 -5.4058975e-001
C017-001  3.4035751e-001  9.6364307e+000 -3.6607456e-001
C017-002  6.0260439e-001  9.1345091e+000 -4.3834791e-001
C017-003  7.5268954e-001  8.6844721e+000 -3.3144414e-001
C017-004  9.1292143e-001  8.2171392e+000 -3.6029598e-001
C017-005  1.0091548e+000  7.8021078e+000 -1.8943182e-001
C017-006  1.0870646e+000  7.4037600e+000  2.0513907e-003
C017-007  1.1400628e+000  7.0148792e+000  1.9142923e-001
C017-008  1.1632103e+000  6.6352167e+000  3.9207682e-001
C017-009  1.1547632e+000  6.2614112e+000  6.0956150e-001
C018-001  1.1894674e+000  5.8824792e+000  8.3419561e-001
C018-002  1.2186695e+000  5.5039072e+000  1.0474702e+000
C018-003  1.2507889e+000  5.1128922e+000  1.2291576e+000
C018-004  1.2685951e+000  4.7580652e+000  1.4609425e+000
C018-005  1.2825893e+000  4.4026909e+000  1.6806749e+000
C018-006  1.2820971e+000  4.0655208e+000  1.9210608e+000
C018-007  1.2884518e+000  3.7170606e+000  2.1325240e+000
C018-008  1.2989118e+000  3.3639522e+000  2.3236957e+000
C018-009  1.3074789e+000  3.0132654e+000  2.5043035e+000
C019-001  1.3135896e+000  2.6539199e+000  2.6792984e+000
C019-002  1.3079056e+000  2.3072712e+000  2.8773651e+000
C019-003  1.3018116e+000  1.9631314e+000  3.0741758e+000
C019-004  1.3187166e+000  1.6177670e+000  3.2525678e+000
C019-005  1.3099711e+000  1.2839063e+000  3.4569366e+000
C019-006  1.3206036e+000  9.5069456e-001  3.6488779e+000
C019-007  1.3178853e+000  6.2660074e-001  3.8553135e+000
C019-008  1.3239847e+000  3.0604005e-001  4.0588923e+000
C019-009  1.3437172e+000 -1.7861595e-002  4.2507081e+000
C020-001  1.3392953e+000 -3.2281804e-001  4.4395423e+000
C020-002  1.3445683e+000 -6.5091753e-001  4.6177411e+000
C020-003  1.3362312e+000 -9.7805864e-001  4.8293252e+000
C020-004  1.3283108e+000 -1.3215326e+000  5.0419340e+000
C020-005  1.3193116e+000 -1.6861123e+000  5.2477989e+000
C020-006  1.3034558e+000 -2.0563090e+000  5.4771118e+000
C020-007  1.2820191e+000 -2.4268732e+000  5.7369127e+000
C020-008  1.2571456e+000 -2.8047378e+000  6.0131025e+000
C020-009  1.2275895e+000 -3.1850681e+000  6.3097501e+000
C021-001  1.2143937e+000 -3.4714642e+000  6.5501423e+000
C021-002  1.1861197e+000 -3.7786455e+000  6.8079748e+000
C021-003  1.1406226e+000 -4.0941820e+000  7.0986390e+000
C021-004  1.0822413e+000 -4.4440117e+000  7.3896832e+000
C021-005  1.0058497e+000 -4.7952423e+000  7.7219782e+000
C021-006  9.1424698e-001 -5.1633677e+000  8.0758657e+000
C021-007  8.0528975e-001 -5.5831213e+000  8.4153891e+000
C021-008  6.7849314e-001 -5.9976592e+000  8.8035812e+000
C021-009  5.4332775e-001 -6.3904529e+000  9.2484550e+000
C022-001  4.3686306e-001 -6.7557197e+000  9.6768560e+000
C022-002  3.1423444e-001 -7.0336242e+000  1.0093332e+001
C022-003  1.8032484e-001 -7.2901115e+000  1.0445312e+001
C022-004  4.3263327e-002 -7.5199814e+000  1.0738627e+001
C022-005 -8.5453019e-002 -7.7360010e+000  1.0968215e+001
C022-006 -1.8874080e-001 -7.9858713e+000  1.1114609e+001
C022-007 -3.5239035e-001 -8.1812077e+000  1.1225348e+001
C022-008 -5.7956487e-001 -8.2214746e+000  1.1336343e+001
C022-009 -7.5763500e-001 -8.1384649e+000  1.1423378e+001
C023-001 -8.7423450e-001 -8.0397844e+000  1.1186296e+001
C023-002 -9.9461949e-001 -7.9870753e+000  1.0929951e+001
C023-003 -1.0783118e+000 -7.8621521e+000  1.0692158e+001
C023-004 -1.1418496e+000 -7.6919441e+000  1.0460486e+001
C023-005 -1.2261082e+000 -7.6286054e+000  1.0190962e+001
C023-006 -1.3131902e+000 -7.6593637e+000  9.8912134e+000
C023-007 -1.3665302e+000 -7.5128469e+000  9.6309557e+000
C023-008 -1.4255501e+000 -7.4711213e+000  9.3372469e+000
C024-001  1.5058122e+000  1.1341259e+001 -2.4580216e+000
C024-002  1.4192899e+000  1.1207742e+001 -2.1350036e+000
C024-003  1.3737928e+000  1.0959997e+001 -1.9159876e+000
C024-004  1.3909917e+000  1.0703728e+001 -1.7579544e+000
C024-005  1.4528222e+000  1.0451779e+001 -1.6020538e+000
C024-006  1.5487392e+000  1.0167612e+001 -1.4531810e+000
C024-007  1.6848555e+000  9.8231153e+000 -1.3524084e+000
C024-008  1.8877319e+000  9.4187479e+000 -1.3746409e+000
C024-009  2.1827617e+000  9.0096569e+000 -1.5498369e+000
C025-001  2.1990066e+000  8.7261343e+000 -1.6092689e+000
C025-002  2.2245121e+000  8.4160423e+000 -1.5453292e+000
C025-003  2.2660401e+000  8.1034307e+000 -1.4879234e+000
C025-004  2.2831559e+000  7.7736883e+000 -1.4202609e+000
C025-005  2.2993560e+000  7.4302263e+000 -1.3157830e+000
C025-006  2.3892097e+000  7.0841808e+000 -1.1578261e+000
C025-007  2.3858488e+000  6.7126474e+000 -9.9442506e-001
C025-008  2.5015886e+000  6.3322992e+000 -7.7049667e-001
C025-009  2.4727407e+000  5.9432287e+000 -5.4956150e-001
C026-001  2.0473363e+000  5.3599982e+000 -3.7301323e-001
C026-002  2.2954798e+000  4.7287745e+000 -4.6498567e-002
C026-003  2.2704139e+000  4.1849561e+000  2.0069402e-001
C026-004  2.2397149e+000  3.6910350e+000  4.3388164e-001
C026-005  2.2031467e+000  3.2465413e+000  6.5386683e-001
C026-006  2.1654644e+000  2.8512244e+000  8.6236191e-001
C026-007  2.1069491e+000  2.5028703e+000  1.0536227e+000
C026-008  1.9663094e+000  2.1868303e+000  1.2000672e+000
C026-009  1.9747220e+000  1.9438083e+000  1.3913785e+000
C027-001  1.9813802e+000  1.6142739e+000  1.6420617e+000
C027-002  1.9000620e+000  1.2625729e+000  1.8572377e+000
C027-003  1.8048048e+000  9.0855932e-001  2.0749469e+000
C027-004  1.8067979e+000  5.7809317e-001  2.3260481e+000
C027-005  1.8075213e+000  2.4671075e-001  2.5770752e+000
C027-006  1.6969867e+000 -1.0469183e-001  2.8060954e+000
C027-007  1.7133657e+000 -4.3178943e-001  3.0657990e+000
C027-008  1.7757342e+000 -7.5473678e-001  3.3356090e+000
C027-009  1.7392094e+000 -1.0891275e+000  3.5899866e+000
C028-001  1.7554528e+000 -1.5441300e+000  3.9528880e+000
C028-002  1.8237041e+000 -1.9692968e+000  4.2887073e+000
C028-003  1.8074160e+000 -2.3638418e+000  4.5920715e+000
C028-004  1.7358667e+000 -2.7214427e+000  4.8744612e+000
C028-005  1.6953897e+000 -3.0467081e+000  5.1325097e+000
C028-006  1.6858692e+000 -3.3426268e+000  5.3619018e+000
C028-007  1.6826919e+000 -3.6078792e+000  5.5637021e+000
C028-008  1.6703283e+000 -3.8403015e+000  5.7400484e+000
C028-009  1.6598423e+000 -4.0414557e+000  5.8895540e+000
C029-001  1.6923655e+000 -4.3866954e+000  6.1476836e+000
C029-002  1.7003273e+000 -4.7121334e+000  6.3870721e+000
C029-003  1.6602575e+000 -5.0250535e+000  6.6167936e+000
C029-004  1.6044437e+000 -5.3296771e+000  6.8336110e+000
C029-005  1.6403596e+000 -5.6244025e+000  7.0093479e+000
C029-006  1.6902548e+000 -5.9090590e+000  7.1617694e+000
C029-007  1.7047828e+000 -6.1812668e+000  7.3068762e+000
C029-008  1.7737250e+000 -6.4453578e+000  7.4167180e+000
C029-009  1.8194407e+000 -6.6929417e+000  7.5170503e+000
C030-001  1.8221091e+000 -6.8320842e+000  7.7818589e+000
C030-002  1.9073040e+000 -6.9827676e+000  8.0284567e+000
C030-003  1.9069271e+000 -7.1302724e+000  8.2917662e+000
C030-004  1.8954722e+000 -7.2812734e+000  8.5537815e+000
C030-005  1.9109355e+000 -7.4371896e+000  8.8116035e+000
C030-006  1.9113867e+000 -7.5914669e+000  9.0717735e+000
C030-007  1.9420314e+000 -7.7583094e+000  9.3261824e+000
C030-008  1.9711243e+000 -7.9373188e+000  9.5764389e+000
