# Supplementary material for: Interspecific variation in the limb long bones among modern rhinoceroses—extent and drivers
Source: PeerJ. 2019 Sep 26;7:e7647. doi: 10.7717/peerj.7647 (PMC6766374; doi:10.7717/peerj.7647)
Supplement: Supplemental Information 9 [file peerj-07-7647-s009.zip › Fibula/Dicerorhinus_sumatrensis_29568_Fibula_miroir.pts]

Version 1.0
281
S000 -1.0591331e+002  9.3668602e+001  9.5480255e+002
S001 -1.0672237e+002  9.5185997e+001  9.5519446e+002
S002 -1.0693188e+002  9.2077446e+001  9.5723706e+002
S003 -1.2430444e+002  9.7665520e+001  9.6040106e+002
S004 -1.2941664e+002  9.8859886e+001  9.5900623e+002
S005 -1.3089366e+002  9.8365616e+001  9.5903619e+002
S006 -1.3104170e+002  9.8105469e+001  9.6005316e+002
S007 -1.3016376e+002  9.7844696e+001  9.6104803e+002
S008 -1.3108231e+002  9.7936356e+001  9.5900415e+002
S009 -1.3109091e+002  9.7235901e+001  9.5972638e+002
S010 -1.2999590e+002  9.6554382e+001  9.5965192e+002
S011 -1.0742548e+002  9.5500122e+001  9.5479083e+002
C000-001 -1.0662574e+002  9.5159447e+001  9.5511707e+002
C000-002 -1.0654562e+002  9.5104469e+001  9.5503900e+002
C000-003 -1.0647129e+002  9.5044914e+001  9.5496881e+002
C000-004 -1.0642221e+002  9.4969780e+001  9.5489905e+002
C000-005 -1.0637041e+002  9.4893219e+001  9.5484161e+002
C000-006 -1.0633706e+002  9.4804230e+001  9.5479095e+002
C000-007 -1.0631445e+002  9.4703667e+001  9.5475250e+002
C000-008 -1.0626685e+002  9.4607224e+001  9.5472028e+002
C000-009 -1.0622310e+002  9.4509338e+001  9.5468488e+002
C001-001 -1.0617863e+002  9.4426201e+001  9.5467657e+002
C001-002 -1.0614245e+002  9.4335968e+001  9.5468018e+002
C001-003 -1.0609698e+002  9.4252174e+001  9.5467529e+002
C001-004 -1.0606072e+002  9.4160660e+001  9.5468390e+002
C001-005 -1.0602094e+002  9.4069664e+001  9.5469189e+002
C001-006 -1.0598539e+002  9.3974266e+001  9.5470947e+002
C001-007 -1.0594175e+002  9.3878296e+001  9.5473047e+002
C001-008 -1.0591737e+002  9.3774620e+001  9.5476758e+002
C002-001 -1.0601269e+002  9.3608452e+001  9.5500995e+002
C002-002 -1.0610655e+002  9.3530624e+001  9.5519525e+002
C002-003 -1.0616342e+002  9.3435333e+001  9.5536877e+002
C002-004 -1.0618128e+002  9.3320610e+001  9.5552881e+002
C002-005 -1.0621653e+002  9.3188683e+001  9.5566089e+002
C002-006 -1.0621538e+002  9.3035904e+001  9.5577423e+002
C002-007 -1.0618948e+002  9.2860588e+001  9.5585950e+002
C002-008 -1.0618922e+002  9.2673653e+001  9.5592700e+002
C002-009 -1.0619804e+002  9.2479301e+001  9.5599744e+002
C003-001 -1.0617696e+002  9.2326706e+001  9.5612006e+002
C003-002 -1.0626180e+002  9.2235893e+001  9.5630542e+002
C003-003 -1.0637397e+002  9.2178658e+001  9.5647113e+002
C003-004 -1.0649076e+002  9.2141541e+001  9.5661096e+002
C003-005 -1.0658545e+002  9.2105324e+001  9.5674207e+002
C003-006 -1.0666647e+002  9.2074043e+001  9.5687445e+002
C003-007 -1.0673829e+002  9.2051170e+001  9.5701410e+002
C003-008 -1.0682941e+002  9.2054565e+001  9.5713507e+002
C004-001 -1.2930411e+002  9.8948166e+001  9.5908026e+002
C004-002 -1.2916425e+002  9.8982910e+001  9.5917383e+002
C004-003 -1.2901994e+002  9.8998550e+001  9.5926868e+002
C004-004 -1.2888902e+002  9.8971321e+001  9.5937634e+002
C004-005 -1.2876227e+002  9.8925323e+001  9.5948047e+002
C004-006 -1.2860962e+002  9.8893715e+001  9.5956726e+002
C004-007 -1.2847238e+002  9.8808456e+001  9.5965961e+002
C004-008 -1.2829401e+002  9.8752884e+001  9.5973553e+002
C004-009 -1.2809145e+002  9.8733093e+001  9.5981067e+002
C005-001 -1.2786192e+002  9.8617287e+001  9.5987531e+002
C005-002 -1.2763970e+002  9.8508186e+001  9.5993396e+002
C005-003 -1.2741983e+002  9.8428322e+001  9.5999573e+002
C005-004 -1.2720255e+002  9.8381050e+001  9.6006586e+002
C005-005 -1.2699857e+002  9.8317757e+001  9.6012561e+002
C005-006 -1.2679842e+002  9.8279739e+001  9.6018884e+002
C005-007 -1.2660493e+002  9.8252243e+001  9.6024750e+002
C005-008 -1.2642629e+002  9.8202629e+001  9.6029614e+002
C005-009 -1.2625682e+002  9.8158379e+001  9.6034644e+002
C006-001 -1.2603632e+002  9.8104401e+001  9.6034625e+002
C006-002 -1.2580738e+002  9.8075920e+001  9.6034570e+002
C006-003 -1.2558308e+002  9.8035957e+001  9.6034735e+002
C006-004 -1.2537208e+002  9.7964012e+001  9.6035333e+002
C006-005 -1.2515946e+002  9.7897461e+001  9.6036047e+002
C006-006 -1.2495437e+002  9.7804649e+001  9.6037134e+002
C006-007 -1.2474624e+002  9.7706833e+001  9.6038373e+002
C006-008 -1.2452345e+002  9.7670212e+001  9.6039258e+002
C007-001 -1.2459531e+002  9.7647919e+001  9.6045697e+002
C007-002 -1.2486012e+002  9.7638817e+001  9.6053943e+002
C007-003 -1.2512282e+002  9.7578499e+001  9.6054871e+002
C007-004 -1.2536378e+002  9.7555405e+001  9.6055566e+002
C007-005 -1.2558154e+002  9.7551102e+001  9.6057416e+002
C007-006 -1.2578720e+002  9.7559669e+001  9.6053961e+002
C007-007 -1.2596942e+002  9.7581642e+001  9.6051361e+002
C007-008 -1.2612749e+002  9.7610168e+001  9.6051416e+002
C007-009 -1.2626531e+002  9.7642593e+001  9.6054657e+002
C008-001 -1.2645130e+002  9.7590317e+001  9.6053625e+002
C008-002 -1.2664381e+002  9.7541756e+001  9.6054388e+002
C008-003 -1.2684348e+002  9.7500565e+001  9.6057813e+002
C008-004 -1.2704926e+002  9.7460793e+001  9.6059296e+002
C008-005 -1.2726099e+002  9.7419624e+001  9.6059760e+002
C008-006 -1.2748006e+002  9.7386612e+001  9.6063086e+002
C008-007 -1.2770618e+002  9.7364868e+001  9.6069421e+002
C008-008 -1.2793840e+002  9.7349174e+001  9.6076892e+002
C008-009 -1.2817751e+002  9.7323387e+001  9.6081000e+002
C009-001 -1.2853366e+002  9.7462616e+001  9.6071228e+002
C009-002 -1.2893771e+002  9.7538086e+001  9.6056659e+002
C009-003 -1.2918208e+002  9.7688820e+001  9.6065448e+002
C009-004 -1.2937462e+002  9.7810493e+001  9.6074017e+002
C009-005 -1.2953584e+002  9.7900742e+001  9.6083374e+002
C009-006 -1.2969586e+002  9.7950874e+001  9.6092853e+002
C009-007 -1.2987190e+002  9.7954674e+001  9.6100861e+002
C009-008 -1.3004681e+002  9.7913734e+001  9.6104810e+002
C010-001 -1.2958411e+002  9.8787346e+001  9.5903418e+002
C010-002 -1.2974786e+002  9.8704597e+001  9.5905756e+002
C010-003 -1.2990926e+002  9.8608940e+001  9.5907361e+002
C010-004 -1.3008183e+002  9.8580414e+001  9.5907690e+002
C010-005 -1.3025174e+002  9.8559654e+001  9.5907874e+002
C010-006 -1.3042340e+002  9.8557190e+001  9.5907764e+002
C010-007 -1.3058858e+002  9.8515442e+001  9.5906995e+002
C010-008 -1.3074399e+002  9.8439392e+001  9.5905524e+002
C011-001 -1.3088666e+002  9.8367683e+001  9.5909668e+002
C011-002 -1.3087636e+002  9.8362366e+001  9.5915802e+002
C011-003 -1.3087083e+002  9.8359528e+001  9.5922028e+002
C011-004 -1.3085640e+002  9.8346725e+001  9.5928308e+002
C011-005 -1.3086029e+002  9.8342262e+001  9.5934760e+002
C011-006 -1.3083777e+002  9.8320107e+001  9.5941241e+002
C011-007 -1.3083122e+002  9.8302780e+001  9.5947894e+002
C011-008 -1.3085309e+002  9.8293617e+001  9.5954504e+002
C011-009 -1.3084503e+002  9.8268166e+001  9.5961298e+002
C012-001 -1.3085582e+002  9.8248917e+001  9.5967352e+002
C012-002 -1.3091449e+002  9.8243675e+001  9.5971960e+002
C012-003 -1.3094458e+002  9.8229118e+001  9.5977075e+002
C012-004 -1.3096613e+002  9.8212013e+001  9.5982257e+002
C012-005 -1.3098488e+002  9.8193069e+001  9.5987256e+002
C012-006 -1.3103487e+002  9.8182755e+001  9.5990967e+002
C012-007 -1.3104208e+002  9.8161972e+001  9.5996082e+002
C012-008 -1.3103906e+002  9.8133369e+001  9.6000934e+002
C013-001 -1.3105376e+002  9.8064857e+001  9.6015790e+002
C013-002 -1.3098132e+002  9.7976532e+001  9.6025482e+002
C013-003 -1.3099219e+002  9.7995911e+001  9.6037329e+002
C013-004 -1.3091318e+002  9.7960129e+001  9.6047748e+002
C013-005 -1.3086548e+002  9.7971878e+001  9.6060016e+002
C013-006 -1.3075363e+002  9.7954170e+001  9.6072052e+002
C013-007 -1.3058917e+002  9.7919189e+001  9.6083319e+002
C013-008 -1.3040170e+002  9.7888275e+001  9.6096161e+002
C014-001 -1.3004558e+002  9.7943176e+001  9.6103918e+002
C014-002 -1.2994003e+002  9.8034813e+001  9.6102789e+002
C014-003 -1.2984125e+002  9.8114975e+001  9.6098694e+002
C014-004 -1.2973531e+002  9.8230766e+001  9.6096820e+002
C014-005 -1.2964438e+002  9.8300148e+001  9.6087286e+002
C014-006 -1.2956117e+002  9.8346733e+001  9.6073889e+002
C014-007 -1.2947688e+002  9.8397537e+001  9.6058777e+002
C014-008 -1.2939235e+002  9.8464790e+001  9.6042651e+002
C014-009 -1.2931979e+002  9.8565582e+001  9.6027228e+002
C015-001 -1.2924007e+002  9.8643349e+001  9.6010706e+002
C015-002 -1.2918709e+002  9.8734032e+001  9.5996899e+002
C015-003 -1.2915785e+002  9.8813667e+001  9.5983435e+002
C015-004 -1.2915155e+002  9.8877945e+001  9.5969916e+002
C015-005 -1.2916548e+002  9.8919266e+001  9.5956049e+002
C015-006 -1.2919830e+002  9.8935516e+001  9.5941992e+002
C015-007 -1.2926445e+002  9.8961174e+001  9.5927673e+002
C015-008 -1.2934515e+002  9.8950340e+001  9.5912811e+002
C016-001 -1.3085513e+002  9.7735435e+001  9.5863940e+002
C016-002 -1.3055775e+002  9.7569458e+001  9.5833704e+002
C016-003 -1.3021793e+002  9.7435196e+001  9.5816046e+002
C016-004 -1.2989568e+002  9.7313057e+001  9.5802606e+002
C016-005 -1.2954997e+002  9.7223526e+001  9.5800354e+002
C016-006 -1.2919214e+002  9.7173813e+001  9.5808240e+002
C016-007 -1.2882530e+002  9.7146561e+001  9.5819543e+002
C016-008 -1.2844160e+002  9.7138535e+001  9.5835339e+002
C016-009 -1.2802982e+002  9.7057899e+001  9.5853180e+002
C017-001 -1.2779769e+002  9.7020172e+001  9.5863342e+002
C017-002 -1.2754027e+002  9.7006714e+001  9.5873621e+002
C017-003 -1.2726918e+002  9.6944038e+001  9.5880981e+002
C017-004 -1.2695241e+002  9.6952507e+001  9.5890674e+002
C017-005 -1.2664299e+002  9.6871078e+001  9.5895142e+002
C017-006 -1.2629330e+002  9.6831047e+001  9.5900848e+002
C017-007 -1.2592849e+002  9.6768318e+001  9.5903986e+002
C017-008 -1.2552765e+002  9.6730743e+001  9.5908710e+002
C017-009 -1.2510880e+002  9.6679337e+001  9.5911877e+002
C018-001 -1.2476324e+002  9.6641907e+001  9.5912402e+002
C018-002 -1.2442270e+002  9.6565514e+001  9.5909027e+002
C018-003 -1.2406375e+002  9.6526291e+001  9.5908807e+002
C018-004 -1.2368990e+002  9.6509804e+001  9.5909131e+002
C018-005 -1.2331341e+002  9.6477814e+001  9.5908105e+002
C018-006 -1.2295795e+002  9.6367943e+001  9.5903284e+002
C018-007 -1.2258196e+002  9.6298454e+001  9.5899927e+002
C018-008 -1.2219592e+002  9.6238297e+001  9.5896484e+002
C018-009 -1.2178761e+002  9.6211151e+001  9.5895294e+002
C019-001 -1.2147129e+002  9.6155182e+001  9.5892065e+002
C019-002 -1.2113997e+002  9.6112480e+001  9.5889850e+002
C019-003 -1.2079556e+002  9.6080757e+001  9.5888525e+002
C019-004 -1.2044842e+002  9.6010124e+001  9.5884698e+002
C019-005 -1.2008681e+002  9.5946609e+001  9.5881482e+002
C019-006 -1.1971583e+002  9.5870514e+001  9.5876935e+002
C019-007 -1.1932579e+002  9.5829796e+001  9.5875494e+002
C019-008 -1.1892610e+002  9.5782249e+001  9.5873157e+002
C019-009 -1.1850914e+002  9.5748383e+001  9.5873340e+002
C020-001 -1.1815535e+002  9.5692947e+001  9.5874133e+002
C020-002 -1.1780894e+002  9.5624954e+001  9.5871747e+002
C020-003 -1.1745068e+002  9.5577835e+001  9.5872266e+002
C020-004 -1.1710666e+002  9.5506317e+001  9.5868195e+002
C020-005 -1.1676077e+002  9.5438728e+001  9.5864172e+002
C020-006 -1.1641566e+002  9.5370667e+001  9.5859436e+002
C020-007 -1.1606572e+002  9.5311096e+001  9.5854913e+002
C020-008 -1.1570582e+002  9.5266472e+001  9.5851080e+002
C020-009 -1.1535194e+002  9.5212074e+001  9.5845313e+002
C021-001 -1.1498824e+002  9.5193062e+001  9.5837988e+002
C021-002 -1.1459931e+002  9.5183891e+001  9.5831677e+002
C021-003 -1.1423309e+002  9.5116219e+001  9.5818250e+002
C021-004 -1.1383560e+002  9.5065994e+001  9.5806549e+002
C021-005 -1.1341013e+002  9.5031464e+001  9.5796667e+002
C021-006 -1.1298547e+002  9.4965927e+001  9.5782715e+002
C021-007 -1.1253803e+002  9.4909134e+001  9.5769708e+002
C021-008 -1.1209034e+002  9.4814583e+001  9.5752130e+002
C021-009 -1.1160021e+002  9.4780930e+001  9.5741217e+002
C022-001 -1.1105408e+002  9.4729599e+001  9.5729626e+002
C022-002 -1.1054424e+002  9.4657600e+001  9.5717310e+002
C022-003 -1.1006710e+002  9.4574257e+001  9.5705225e+002
C022-004 -1.0962554e+002  9.4473053e+001  9.5692969e+002
C022-005 -1.0922975e+002  9.4337410e+001  9.5679449e+002
C022-006 -1.0885390e+002  9.4216446e+001  9.5667566e+002
C022-007 -1.0850616e+002  9.4088356e+001  9.5656433e+002
C022-008 -1.0820011e+002  9.3936798e+001  9.5644354e+002
C022-009 -1.0792496e+002  9.3774727e+001  9.5632739e+002
C023-001 -1.0762449e+002  9.3763245e+001  9.5617108e+002
C023-002 -1.0742622e+002  9.3788078e+001  9.5593683e+002
C023-003 -1.0741936e+002  9.3889229e+001  9.5550482e+002
C023-004 -1.0728764e+002  9.4024521e+001  9.5535962e+002
C023-005 -1.0716357e+002  9.4207954e+001  9.5527905e+002
C023-006 -1.0714973e+002  9.4455879e+001  9.5513074e+002
C023-007 -1.0712527e+002  9.4765274e+001  9.5506268e+002
C023-008 -1.0724918e+002  9.5116714e+001  9.5491125e+002
C024-001 -1.3089784e+002  9.7216652e+001  9.5949200e+002
C024-002 -1.3070937e+002  9.7161034e+001  9.5931311e+002
C024-003 -1.3043036e+002  9.7142769e+001  9.5921069e+002
C024-004 -1.3014470e+002  9.7133301e+001  9.5916034e+002
C024-005 -1.2987744e+002  9.7103729e+001  9.5915637e+002
C024-006 -1.2957884e+002  9.7134880e+001  9.5924237e+002
C024-007 -1.2933315e+002  9.7080544e+001  9.5935736e+002
C024-008 -1.2909077e+002  9.6980316e+001  9.5949554e+002
C024-009 -1.2883115e+002  9.6879395e+001  9.5967578e+002
C025-001 -1.2869753e+002  9.6770752e+001  9.5987268e+002
C025-002 -1.2853192e+002  9.6694481e+001  9.6009656e+002
C025-003 -1.2832309e+002  9.6699417e+001  9.6029242e+002
C025-004 -1.2805881e+002  9.6714577e+001  9.6042841e+002
C025-005 -1.2774247e+002  9.6697090e+001  9.6052191e+002
C025-006 -1.2737584e+002  9.6699432e+001  9.6057904e+002
C025-007 -1.2696213e+002  9.6667793e+001  9.6060303e+002
C025-008 -1.2650260e+002  9.6615082e+001  9.6058325e+002
C025-009 -1.2599107e+002  9.6608391e+001  9.6052856e+002
C026-001 -1.2558783e+002  9.6631195e+001  9.6049341e+002
C026-002 -1.2516963e+002  9.6634789e+001  9.6045435e+002
C026-003 -1.2473594e+002  9.6602104e+001  9.6041309e+002
C026-004 -1.2428658e+002  9.6544273e+001  9.6037689e+002
C026-005 -1.2381894e+002  9.6511765e+001  9.6034607e+002
C026-006 -1.2333480e+002  9.6461037e+001  9.6031738e+002
C026-007 -1.2283273e+002  9.6401520e+001  9.6029095e+002
C026-008 -1.2231196e+002  9.6331085e+001  9.6026703e+002
C026-009 -1.2179134e+002  9.6206505e+001  9.6025275e+002
C027-001 -1.2126855e+002  9.6145981e+001  9.6015649e+002
C027-002 -1.2076556e+002  9.6047752e+001  9.6007172e+002
C027-003 -1.2026025e+002  9.5976967e+001  9.5999078e+002
C027-004 -1.1976083e+002  9.5908775e+001  9.5991638e+002
C027-005 -1.1926839e+002  9.5830139e+001  9.5984991e+002
C027-006 -1.1877916e+002  9.5775635e+001  9.5978766e+002
C027-007 -1.1829417e+002  9.5739868e+001  9.5972870e+002
C027-008 -1.1781802e+002  9.5664383e+001  9.5968311e+002
C027-009 -1.1734719e+002  9.5597740e+001  9.5964447e+002
C028-001 -1.1684814e+002  9.5526779e+001  9.5959216e+002
C028-002 -1.1635919e+002  9.5471001e+001  9.5953247e+002
C028-003 -1.1588193e+002  9.5385788e+001  9.5947321e+002
C028-004 -1.1541573e+002  9.5331306e+001  9.5940613e+002
C028-005 -1.1496078e+002  9.5277374e+001  9.5933508e+002
C028-006 -1.1451653e+002  9.5214966e+001  9.5926056e+002
C028-007 -1.1408258e+002  9.5152924e+001  9.5918091e+002
C028-008 -1.1366146e+002  9.5060738e+001  9.5910309e+002
C028-009 -1.1325180e+002  9.4978088e+001  9.5902057e+002
C029-001 -1.1268562e+002  9.4912422e+001  9.5899261e+002
C029-002 -1.1215766e+002  9.4816376e+001  9.5896887e+002
C029-003 -1.1166000e+002  9.4727226e+001  9.5893829e+002
C029-004 -1.1120164e+002  9.4610748e+001  9.5890814e+002
C029-005 -1.1077273e+002  9.4502449e+001  9.5887189e+002
C029-006 -1.1038033e+002  9.4379051e+001  9.5883301e+002
C029-007 -1.1002419e+002  9.4243248e+001  9.5879150e+002
C029-008 -1.0969664e+002  9.4113991e+001  9.5874481e+002
C029-009 -1.0940530e+002  9.3972160e+001  9.5869537e+002
C030-001 -1.0902595e+002  9.3794510e+001  9.5857166e+002
C030-002 -1.0870203e+002  9.3555580e+001  9.5845099e+002
C030-003 -1.0839339e+002  9.3330322e+001  9.5831610e+002
C030-004 -1.0809319e+002  9.3125366e+001  9.5815692e+002
C030-005 -1.0780145e+002  9.2945015e+001  9.5795911e+002
C030-006 -1.0754836e+002  9.2755310e+001  9.5774561e+002
C030-007 -1.0733583e+002  9.2586777e+001  9.5746747e+002
C030-008 -1.0715688e+002  9.2318237e+001  9.5735028e+002
