# Supplementary material for: Interspecific variation in the limb long bones among modern rhinoceroses—extent and drivers
Source: PeerJ. 2019 Sep 26;7:e7647. doi: 10.7717/peerj.7647 (PMC6766374; doi:10.7717/peerj.7647)
Supplement: Supplemental Information 9 [file peerj-07-7647-s009.zip › Fibula/Dicerorhinus_sumatrensis_3082_Fibula.pts]

Version 1.0
281
S000 -2.2293026e+001  7.5572557e+000 -3.5389549e+001
S001 -2.0448959e+001  5.6653647e+000 -3.5749577e+001
S002 -2.1156225e+001  5.7976909e+000 -3.3560169e+001
S003 -6.2176361e+000  1.8187329e-001 -3.5369316e+001
S004  2.4376106e-001 -8.4436409e-002 -3.6000259e+001
S005  2.0089846e+000 -2.4099925e-001 -3.5328724e+001
S006  1.6820788e+000 -1.6128635e+000 -3.4310810e+001
S007  4.0608692e-001 -2.0687881e+000 -3.3990009e+001
S008  2.4396925e+000  7.5426906e-002 -3.5075317e+001
S009  1.6403403e+000 -1.3487000e+000 -3.4034851e+001
S010  8.0808586e-001  7.0421427e-002 -3.3477219e+001
S011 -2.0220591e+001  6.5168562e+000 -3.7016533e+001
C000-001 -2.0609692e+001  5.7651095e+000 -3.5856365e+001
C000-002 -2.0741564e+001  5.8836832e+000 -3.5938374e+001
C000-003 -2.0822033e+001  6.0455060e+000 -3.5997192e+001
C000-004 -2.0931366e+001  6.1500506e+000 -3.6084530e+001
C000-005 -2.1019039e+001  6.2619534e+000 -3.6162987e+001
C000-006 -2.1071890e+001  6.3952808e+000 -3.6226830e+001
C000-007 -2.1109608e+001  6.5268745e+000 -3.6282890e+001
C000-008 -2.1156429e+001  6.6307664e+000 -3.6353329e+001
C000-009 -2.1186214e+001  6.7362700e+000 -3.6428440e+001
C001-001 -2.1334843e+001  6.8886209e+000 -3.6399727e+001
C001-002 -2.1497385e+001  7.0229521e+000 -3.6367092e+001
C001-003 -2.1618233e+001  7.1573648e+000 -3.6272148e+001
C001-004 -2.1721848e+001  7.2721481e+000 -3.6152176e+001
C001-005 -2.1825588e+001  7.3652744e+000 -3.6023281e+001
C001-006 -2.1955166e+001  7.4386163e+000 -3.5896271e+001
C001-007 -2.2078655e+001  7.4952102e+000 -3.5747700e+001
C001-008 -2.2174959e+001  7.5352683e+000 -3.5574509e+001
C002-001 -2.2251211e+001  7.4947791e+000 -3.5227394e+001
C002-002 -2.2195761e+001  7.4320178e+000 -3.5067654e+001
C002-003 -2.2146025e+001  7.3698816e+000 -3.4904850e+001
C002-004 -2.2062918e+001  7.3013964e+000 -3.4763145e+001
C002-005 -2.1967197e+001  7.2278852e+000 -3.4635868e+001
C002-006 -2.1876442e+001  7.1546345e+000 -3.4506660e+001
C002-007 -2.1790775e+001  7.0830183e+000 -3.4371937e+001
C002-008 -2.1710554e+001  7.0131631e+000 -3.4231216e+001
C002-009 -2.1641577e+001  6.9449544e+000 -3.4083614e+001
C003-001 -2.1566097e+001  6.8150191e+000 -3.3960888e+001
C003-002 -2.1504263e+001  6.6868744e+000 -3.3847412e+001
C003-003 -2.1431013e+001  6.5568576e+000 -3.3763939e+001
C003-004 -2.1373814e+001  6.4287419e+000 -3.3687592e+001
C003-005 -2.1312389e+001  6.3013830e+000 -3.3636509e+001
C003-006 -2.1261787e+001  6.1753421e+000 -3.3596550e+001
C003-007 -2.1218817e+001  6.0499883e+000 -3.3570496e+001
C003-008 -2.1184038e+001  5.9242988e+000 -3.3557884e+001
C004-001  2.1865727e-002 -2.4833785e-002 -3.6023746e+001
C004-002 -2.0473498e-001  2.6755122e-002 -3.6008255e+001
C004-003 -4.2948461e-001  5.5562902e-002 -3.6005356e+001
C004-004 -6.6299570e-001  6.6898875e-002 -3.6014454e+001
C004-005 -9.0247625e-001  6.9776729e-002 -3.5989349e+001
C004-006 -1.1420813e+000  6.2292729e-002 -3.5923344e+001
C004-007 -1.3834697e+000  4.1279346e-002 -3.5832172e+001
C004-008 -1.6368402e+000  5.0475392e-003 -3.5753162e+001
C004-009 -1.9040427e+000 -4.4736557e-002 -3.5694939e+001
C005-001 -2.1419950e+000 -1.6747756e-002 -3.5641136e+001
C005-002 -2.3760588e+000  1.1144020e-002 -3.5585030e+001
C005-003 -2.6095951e+000  3.8720049e-002 -3.5548206e+001
C005-004 -2.8418515e+000  6.5536022e-002 -3.5532986e+001
C005-005 -3.0689654e+000  9.2387535e-002 -3.5508293e+001
C005-006 -3.2927349e+000  1.1907598e-001 -3.5486412e+001
C005-007 -3.5140712e+000  1.4473531e-001 -3.5476002e+001
C005-008 -3.7318444e+000  1.7049973e-001 -3.5465233e+001
C005-009 -3.9454379e+000  1.9794686e-001 -3.5449677e+001
C006-001 -4.1678476e+000  1.9765596e-001 -3.5419998e+001
C006-002 -4.3984957e+000  1.9638631e-001 -3.5401077e+001
C006-003 -4.6374807e+000  1.9121404e-001 -3.5394901e+001
C006-004 -4.8837576e+000  1.8424734e-001 -3.5393654e+001
C006-005 -5.1351476e+000  1.8916997e-001 -3.5371880e+001
C006-006 -5.3940525e+000  1.9599603e-001 -3.5351048e+001
C006-007 -5.6614270e+000  1.9405517e-001 -3.5349037e+001
C006-008 -5.9361701e+000  1.8710469e-001 -3.5358852e+001
C007-001 -5.9091439e+000  6.2629446e-002 -3.5252541e+001
C007-002 -5.6031160e+000 -1.9007603e-002 -3.5134937e+001
C007-003 -5.3124099e+000 -1.3656327e-001 -3.5075851e+001
C007-004 -5.0295610e+000 -2.3946023e-001 -3.5023403e+001
C007-005 -4.7531724e+000 -3.2473618e-001 -3.4981445e+001
C007-006 -4.4826436e+000 -3.9072984e-001 -3.4952644e+001
C007-007 -4.2232037e+000 -4.6539390e-001 -3.4944462e+001
C007-008 -3.9657137e+000 -4.9991477e-001 -3.4946571e+001
C007-009 -3.7151666e+000 -5.1441008e-001 -3.4963585e+001
C008-001 -3.4165862e+000 -5.5686498e-001 -3.4921394e+001
C008-002 -3.1262465e+000 -5.7638651e-001 -3.4867985e+001
C008-003 -2.8479717e+000 -6.1422420e-001 -3.4811443e+001
C008-004 -2.5792310e+000 -6.4141881e-001 -3.4747421e+001
C008-005 -2.3205290e+000 -6.7159235e-001 -3.4678688e+001
C008-006 -2.0712838e+000 -7.0607257e-001 -3.4605831e+001
C008-007 -1.8389089e+000 -7.8194541e-001 -3.4529003e+001
C008-008 -1.6140964e+000 -8.4489143e-001 -3.4446308e+001
C008-009 -1.4014261e+000 -9.1758472e-001 -3.4358028e+001
C009-001 -1.2092831e+000 -1.0000277e+000 -3.4291664e+001
C009-002 -1.0121764e+000 -1.0864558e+000 -3.4232666e+001
C009-003 -7.7239525e-001 -1.1405591e+000 -3.4178429e+001
C009-004 -6.0125977e-001 -1.2873141e+000 -3.4132057e+001
C009-005 -4.2224640e-001 -1.4391735e+000 -3.4094009e+001
C009-006 -2.4866001e-001 -1.6197842e+000 -3.4066387e+001
C009-007 -4.7698885e-002 -1.7959844e+000 -3.4043118e+001
C009-008  1.6739346e-001 -1.9816022e+000 -3.4024948e+001
C010-001  3.9600337e-001 -4.9074933e-002 -3.5940044e+001
C010-002  5.4876500e-001 -1.7526643e-002 -3.5845657e+001
C010-003  7.1194834e-001  1.1813233e-003 -3.5736790e+001
C010-004  9.0536273e-001 -1.0239608e-002 -3.5700024e+001
C010-005  1.1027628e+000 -2.8830666e-002 -3.5630112e+001
C010-006  1.3166707e+000 -6.6227674e-002 -3.5571140e+001
C010-007  1.5503993e+000 -1.2659992e-001 -3.5520874e+001
C010-008  1.7928877e+000 -1.9841459e-001 -3.5448635e+001
C011-001  1.9378675e+000 -3.0890372e-001 -3.5292603e+001
C011-002  1.8674884e+000 -3.7296674e-001 -3.5245068e+001
C011-003  1.8042462e+000 -4.4585344e-001 -3.5197266e+001
C011-004  1.7460117e+000 -5.2835268e-001 -3.5149822e+001
C011-005  1.6883371e+000 -6.0729784e-001 -3.5091183e+001
C011-006  1.6309509e+000 -6.8015271e-001 -3.5018932e+001
C011-007  1.5759057e+000 -7.5607550e-001 -3.4941074e+001
C011-008  1.5282841e+000 -8.4709889e-001 -3.4868969e+001
C011-009  1.4863056e+000 -9.4214416e-001 -3.4792934e+001
C012-001  1.4985272e+000 -1.0076067e+000 -3.4717896e+001
C012-002  1.5147239e+000 -1.0798664e+000 -3.4651546e+001
C012-003  1.5446799e+000 -1.1592854e+000 -3.4603004e+001
C012-004  1.5617921e+000 -1.2315931e+000 -3.4542099e+001
C012-005  1.5951240e+000 -1.3097546e+000 -3.4500072e+001
C012-006  1.6348954e+000 -1.3903624e+000 -3.4465820e+001
C012-007  1.6566044e+000 -1.4673835e+000 -3.4416641e+001
C012-008  1.6835153e+000 -1.5486729e+000 -3.4375008e+001
C013-001  1.5380746e+000 -1.7276078e+000 -3.4239635e+001
C013-002  1.3532547e+000 -1.7842857e+000 -3.4135639e+001
C013-003  1.1915002e+000 -1.8443063e+000 -3.4061890e+001
C013-004  1.0425339e+000 -1.9030597e+000 -3.4010254e+001
C013-005  9.0293115e-001 -1.9600997e+000 -3.3978268e+001
C013-006  7.7106178e-001 -2.0189054e+000 -3.3965775e+001
C013-007  6.4306539e-001 -2.0700183e+000 -3.3966671e+001
C013-008  5.1896262e-001 -2.0823140e+000 -3.3971344e+001
C014-001  3.6941150e-001 -2.0294936e+000 -3.4112427e+001
C014-002  3.3231327e-001 -1.9166447e+000 -3.4220898e+001
C014-003  2.8650767e-001 -1.7942954e+000 -3.4324993e+001
C014-004  2.3290746e-001 -1.6882250e+000 -3.4446770e+001
C014-005  1.7197479e-001 -1.5679049e+000 -3.4565018e+001
C014-006  1.0495135e-001 -1.4580754e+000 -3.4704597e+001
C014-007  3.1487770e-002 -1.3502741e+000 -3.4858669e+001
C014-008 -4.9525127e-002 -1.2513925e+000 -3.5031250e+001
C014-009 -1.3732003e-001 -1.1347177e+000 -3.5198364e+001
C015-001 -1.5159981e-001 -1.0096254e+000 -3.5350704e+001
C015-002 -1.5170015e-001 -8.8792622e-001 -3.5488346e+001
C015-003 -1.3741142e-001 -7.6864970e-001 -3.5610786e+001
C015-004 -1.0985400e-001 -6.4564174e-001 -3.5711288e+001
C015-005 -6.8081580e-002 -5.2764040e-001 -3.5798492e+001
C015-006 -1.0067256e-002 -4.1737303e-001 -3.5877541e+001
C015-007  6.4078629e-002 -3.1039852e-001 -3.5944485e+001
C015-008  1.4974780e-001 -1.9917211e-001 -3.5986591e+001
C016-001  2.3451431e+000  3.1716281e-001 -3.5300060e+001
C016-002  2.0482652e+000  5.3444898e-001 -3.5416695e+001
C016-003  1.7224747e+000  6.8202776e-001 -3.5452911e+001
C016-004  1.4050153e+000  7.8744310e-001 -3.5472340e+001
C016-005  1.0808660e+000  8.7851137e-001 -3.5499939e+001
C016-006  7.2825027e-001  9.1880035e-001 -3.5481701e+001
C016-007  3.5224333e-001  8.8906801e-001 -3.5412472e+001
C016-008 -4.8699990e-002  8.7729216e-001 -3.5363045e+001
C016-009 -4.8218244e-001  8.6785692e-001 -3.5292942e+001
C017-001 -8.1572181e-001  8.3791691e-001 -3.5244286e+001
C017-002 -1.1543905e+000  8.2216567e-001 -3.5202995e+001
C017-003 -1.4978119e+000  8.1960863e-001 -3.5168488e+001
C017-004 -1.8444107e+000  8.1186670e-001 -3.5134663e+001
C017-005 -2.1942294e+000  7.8904146e-001 -3.5103050e+001
C017-006 -2.5497704e+000  8.0098826e-001 -3.5080475e+001
C017-007 -2.9093897e+000  7.9219484e-001 -3.5067959e+001
C017-008 -3.2727284e+000  8.2046586e-001 -3.5049591e+001
C017-009 -3.6391382e+000  8.4806639e-001 -3.5028381e+001
C018-001 -4.0019770e+000  9.1252750e-001 -3.5031727e+001
C018-002 -4.3599410e+000  9.8040712e-001 -3.5029705e+001
C018-003 -4.7165017e+000  1.0338873e+000 -3.5041721e+001
C018-004 -5.0672712e+000  1.0956634e+000 -3.5045017e+001
C018-005 -5.4161291e+000  1.1452271e+000 -3.5056946e+001
C018-006 -5.7615829e+000  1.1891344e+000 -3.5070442e+001
C018-007 -6.1029615e+000  1.2303691e+000 -3.5083439e+001
C018-008 -6.4374447e+000  1.2992290e+000 -3.5090202e+001
C018-009 -6.7715864e+000  1.3331625e+000 -3.5106468e+001
C019-001 -7.1092305e+000  1.3940009e+000 -3.5114174e+001
C019-002 -7.4543891e+000  1.4319652e+000 -3.5123505e+001
C019-003 -7.7914729e+000  1.5149243e+000 -3.5115463e+001
C019-004 -8.1284275e+000  1.5947518e+000 -3.5099384e+001
C019-005 -8.4599295e+000  1.6887494e+000 -3.5067993e+001
C019-006 -8.8052073e+000  1.7458688e+000 -3.5046902e+001
C019-007 -9.1482143e+000  1.8119895e+000 -3.5014851e+001
C019-008 -9.4951868e+000  1.8694975e+000 -3.4980755e+001
C019-009 -9.8415089e+000  1.9309777e+000 -3.4937836e+001
C020-001 -1.0234638e+001  2.0383117e+000 -3.4975105e+001
C020-002 -1.0653761e+001  2.1399274e+000 -3.5005478e+001
C020-003 -1.1095913e+001  2.2461104e+000 -3.5022900e+001
C020-004 -1.1559016e+001  2.3653500e+000 -3.5026638e+001
C020-005 -1.2041213e+001  2.5045941e+000 -3.5016361e+001
C020-006 -1.2555219e+001  2.6185677e+000 -3.5001083e+001
C020-007 -1.3076639e+001  2.7920177e+000 -3.4961784e+001
C020-008 -1.3627480e+001  2.9501710e+000 -3.4917591e+001
C020-009 -1.4196281e+001  3.1277771e+000 -3.4853188e+001
C021-001 -1.4597544e+001  3.2912145e+000 -3.4853077e+001
C021-002 -1.5014881e+001  3.4420836e+000 -3.4875397e+001
C021-003 -1.5436955e+001  3.6081223e+000 -3.4890179e+001
C021-004 -1.5859383e+001  3.8023396e+000 -3.4884605e+001
C021-005 -1.6301291e+001  3.9735100e+000 -3.4910770e+001
C021-006 -1.6747784e+001  4.1620965e+000 -3.4927292e+001
C021-007 -1.7199070e+001  4.3664322e+000 -3.4936905e+001
C021-008 -1.7658136e+001  4.5784616e+000 -3.4947529e+001
C021-009 -1.8122150e+001  4.8032155e+000 -3.4955570e+001
C022-001 -1.8756279e+001  4.9347119e+000 -3.4621780e+001
C022-002 -1.9290363e+001  5.1024961e+000 -3.4328636e+001
C022-003 -1.9745039e+001  5.2756081e+000 -3.4104858e+001
C022-004 -2.0130190e+001  5.4517822e+000 -3.3960857e+001
C022-005 -2.0409513e+001  5.6580849e+000 -3.3855495e+001
C022-006 -2.0571987e+001  5.8911319e+000 -3.3787758e+001
C022-007 -2.0666399e+001  6.1266408e+000 -3.3806854e+001
C022-008 -2.0745619e+001  6.3550615e+000 -3.3936466e+001
C022-009 -2.0761282e+001  6.5986180e+000 -3.4125519e+001
C023-001 -2.0654760e+001  6.9038286e+000 -3.4577698e+001
C023-002 -2.0600866e+001  7.1206107e+000 -3.5014114e+001
C023-003 -2.0544165e+001  7.2635360e+000 -3.5412926e+001
C023-004 -2.0470304e+001  7.3442435e+000 -3.5784092e+001
C023-005 -2.0533360e+001  7.2339001e+000 -3.6023670e+001
C023-006 -2.0546972e+001  7.0772839e+000 -3.6263187e+001
C023-007 -2.0484324e+001  6.9173303e+000 -3.6536690e+001
C023-008 -2.0387680e+001  6.7205877e+000 -3.6799263e+001
C024-001  1.6488796e+000 -1.0101358e+000 -3.4044113e+001
C024-002  1.6136713e+000 -7.3365211e-001 -3.4044704e+001
C024-003  1.6151690e+000 -4.4801980e-001 -3.4024948e+001
C024-004  1.4803040e+000 -2.4136600e-001 -3.4015209e+001
C024-005  1.2800065e+000 -8.3813354e-002 -3.4002560e+001
C024-006  1.0108095e+000  1.4264522e-002 -3.3987423e+001
C024-007  6.8485582e-001  7.3080190e-002 -3.3968166e+001
C024-008  2.9656285e-001  8.4342234e-002 -3.3945625e+001
C024-009 -1.5590049e-001  6.2599726e-002 -3.3919724e+001
C025-001 -4.7242540e-001 -6.2689530e-003 -3.3859211e+001
C025-002 -7.9961866e-001 -5.7765495e-002 -3.3805225e+001
C025-003 -1.1309681e+000 -1.3734849e-001 -3.3778275e+001
C025-004 -1.4675932e+000 -2.3886386e-001 -3.3795269e+001
C025-005 -1.8205729e+000 -2.8361696e-001 -3.3820782e+001
C025-006 -2.1879258e+000 -2.8426981e-001 -3.3850822e+001
C025-007 -2.5666103e+000 -2.6291472e-001 -3.3897537e+001
C025-008 -2.9559128e+000 -2.2641815e-001 -3.3969505e+001
C025-009 -3.3575077e+000 -1.5914950e-001 -3.4048275e+001
C026-001 -3.6974540e+000 -9.0784356e-002 -3.4102390e+001
C026-002 -4.0625725e+000 -7.5212335e-003 -3.4140034e+001
C026-003 -4.4507122e+000  7.8761332e-002 -3.4185879e+001
C026-004 -4.8622704e+000  1.7204483e-001 -3.4233738e+001
C026-005 -5.2954192e+000  2.6717630e-001 -3.4304497e+001
C026-006 -5.7555795e+000  3.7861204e-001 -3.4342220e+001
C026-007 -6.2392797e+000  4.9733970e-001 -3.4380455e+001
C026-008 -6.7464724e+000  6.1703497e-001 -3.4437946e+001
C026-009 -7.2773404e+000  7.5837320e-001 -3.4455757e+001
C027-001 -7.7809329e+000  8.3098644e-001 -3.4443966e+001
C027-002 -8.2786856e+000  9.0329361e-001 -3.4454651e+001
C027-003 -8.7698345e+000  9.8266578e-001 -3.4470898e+001
C027-004 -9.2546730e+000  1.0722606e+000 -3.4478588e+001
C027-005 -9.7327461e+000  1.1642063e+000 -3.4512375e+001
C027-006 -1.0204709e+001  1.2660842e+000 -3.4536476e+001
C027-007 -1.0669939e+001  1.3655535e+000 -3.4636204e+001
C027-008 -1.1130142e+001  1.4846349e+000 -3.4649010e+001
C027-009 -1.1582426e+001  1.6141368e+000 -3.4619427e+001
C028-001 -1.2092690e+001  1.7527678e+000 -3.4626434e+001
C028-002 -1.2589136e+001  1.8869491e+000 -3.4666264e+001
C028-003 -1.3068543e+001  2.0207841e+000 -3.4720051e+001
C028-004 -1.3529588e+001  2.1564174e+000 -3.4786560e+001
C028-005 -1.3975597e+001  2.2928181e+000 -3.4847454e+001
C028-006 -1.4403945e+001  2.4331641e+000 -3.4920048e+001
C028-007 -1.4822550e+001  2.5694866e+000 -3.4969418e+001
C028-008 -1.5229733e+001  2.7004316e+000 -3.5003250e+001
C028-009 -1.5624492e+001  2.8217840e+000 -3.5018547e+001
C029-001 -1.6001434e+001  3.0092473e+000 -3.4992134e+001
C029-002 -1.6392122e+001  3.1770170e+000 -3.4946552e+001
C029-003 -1.6796124e+001  3.3320076e+000 -3.4894306e+001
C029-004 -1.7212965e+001  3.4870358e+000 -3.4854755e+001
C029-005 -1.7643850e+001  3.6300063e+000 -3.4803993e+001
C029-006 -1.8090500e+001  3.7400723e+000 -3.4709679e+001
C029-007 -1.8558128e+001  3.7952499e+000 -3.4541424e+001
C029-008 -1.9042971e+001  3.8398995e+000 -3.4367962e+001
C029-009 -1.9518869e+001  3.9541340e+000 -3.4306091e+001
C030-001 -1.9748405e+001  4.1772432e+000 -3.4214977e+001
C030-002 -1.9945759e+001  4.4323387e+000 -3.4157856e+001
C030-003 -2.0162724e+001  4.6140552e+000 -3.4030315e+001
C030-004 -2.0379547e+001  4.7795515e+000 -3.3902512e+001
C030-005 -2.0569315e+001  4.9724507e+000 -3.3809261e+001
C030-006 -2.0731472e+001  5.1846738e+000 -3.3740582e+001
C030-007 -2.0864367e+001  5.4099817e+000 -3.3693340e+001
C030-008 -2.1006861e+001  5.6094108e+000 -3.3631397e+001
