# Supplementary material for: Interspecific variation in the limb long bones among modern rhinoceroses—extent and drivers
Source: PeerJ. 2019 Sep 26;7:e7647. doi: 10.7717/peerj.7647 (PMC6766374; doi:10.7717/peerj.7647)
Supplement: Supplemental Information 9 [file peerj-07-7647-s009.zip › Fibula/Diceros_bicornis_1936_644_Fibula.pts]

Version 1.0
281
S000 -2.7744157e+000  2.1554108e+000  1.1583691e+000
S001 -4.7891912e+000  9.4475251e-001  2.4336076e+000
S002 -3.8806224e+000 -1.8123326e-001  2.1473551e-001
S003 -2.0484032e+001 -7.2731028e+000  1.9053745e+000
S004 -2.8207771e+001 -9.0052099e+000  1.5487366e+000
S005 -2.8615259e+001 -9.3906879e+000  1.2292299e+000
S006 -2.8420742e+001 -1.0836867e+001  1.5896578e+000
S007 -2.7607670e+001 -1.1501198e+001  2.3842137e+000
S008 -2.8677826e+001 -9.1407299e+000  9.3363333e-001
S009 -2.8443226e+001 -1.1010885e+001  1.2126799e+000
S010 -2.7167196e+001 -1.0521852e+001  3.1142139e-001
S011 -4.8570690e+000  1.8209494e+000  2.2438040e+000
C000-001 -4.6383657e+000  1.0564926e+000  2.4719756e+000
C000-002 -4.4876151e+000  1.1684622e+000  2.4890163e+000
C000-003 -4.3379025e+000  1.2751452e+000  2.4958515e+000
C000-004 -4.1905804e+000  1.3775998e+000  2.4894891e+000
C000-005 -4.0501838e+000  1.4779062e+000  2.4616103e+000
C000-006 -3.9034050e+000  1.5662941e+000  2.4409065e+000
C000-007 -3.7474148e+000  1.6458023e+000  2.4287772e+000
C000-008 -3.6014464e+000  1.7246125e+000  2.3890383e+000
C000-009 -3.4643111e+000  1.7983079e+000  2.3241084e+000
C001-001 -3.3322639e+000  1.8684473e+000  2.2490773e+000
C001-002 -3.2096250e+000  1.9310062e+000  2.1664205e+000
C001-003 -3.1061559e+000  1.9858321e+000  2.0641901e+000
C001-004 -3.0109942e+000  2.0333493e+000  1.9517448e+000
C001-005 -2.9451437e+000  2.0721948e+000  1.8175063e+000
C001-006 -2.8708611e+000  2.1052949e+000  1.6779786e+000
C001-007 -2.7863028e+000  2.1343262e+000  1.5247142e+000
C001-008 -2.7621813e+000  2.1508245e+000  1.3467512e+000
C002-001 -2.7858586e+000  2.0615175e+000  1.0161836e+000
C002-002 -2.8396325e+000  1.9499654e+000  8.8640767e-001
C002-003 -2.9135299e+000  1.8323870e+000  7.7491164e-001
C002-004 -3.0209546e+000  1.7173059e+000  6.9552553e-001
C002-005 -3.0899720e+000  1.5899018e+000  6.1230993e-001
C002-006 -3.1484368e+000  1.4522567e+000  5.3477043e-001
C002-007 -3.2101698e+000  1.3078665e+000  4.7123095e-001
C002-008 -3.2540786e+000  1.1504643e+000  4.0594718e-001
C002-009 -3.3164678e+000  9.9065053e-001  3.6641240e-001
C003-001 -3.3811996e+000  8.5024917e-001  3.0398980e-001
C003-002 -3.4423609e+000  7.1165770e-001  2.5141484e-001
C003-003 -3.5074716e+000  5.7689631e-001  2.1515958e-001
C003-004 -3.5553355e+000  4.4168636e-001  1.7043008e-001
C003-005 -3.6176598e+000  3.1178814e-001  1.5325221e-001
C003-006 -3.6758122e+000  1.8143496e-001  1.4231139e-001
C003-007 -3.7340283e+000  4.9156845e-002  1.4336479e-001
C003-008 -3.8019106e+000 -7.6142177e-002  1.6805422e-001
C004-001 -2.8060001e+001 -8.6544523e+000  1.5262656e+000
C004-002 -2.7915293e+001 -8.3255339e+000  1.5309119e+000
C004-003 -2.7727571e+001 -8.0814342e+000  1.4575936e+000
C004-004 -2.7549541e+001 -7.8540516e+000  1.4262735e+000
C004-005 -2.7354120e+001 -7.6906853e+000  1.3711662e+000
C004-006 -2.7157621e+001 -7.5544558e+000  1.3332517e+000
C004-007 -2.6957882e+001 -7.4393716e+000  1.3124243e+000
C004-008 -2.6747963e+001 -7.3662810e+000  1.2890279e+000
C004-009 -2.6528582e+001 -7.3322115e+000  1.2662148e+000
C005-001 -2.6171764e+001 -7.3753996e+000  1.3315008e+000
C005-002 -2.5819944e+001 -7.3879294e+000  1.4013350e+000
C005-003 -2.5471733e+001 -7.3639059e+000  1.5083714e+000
C005-004 -2.5125286e+001 -7.3445148e+000  1.6128540e+000
C005-005 -2.4778584e+001 -7.3721395e+000  1.6304903e+000
C005-006 -2.4435038e+001 -7.3847632e+000  1.6672151e+000
C005-007 -2.4090853e+001 -7.4186554e+000  1.6500244e+000
C005-008 -2.3747789e+001 -7.4523716e+000  1.6259080e+000
C005-009 -2.3417168e+001 -7.4551029e+000  1.6668575e+000
C006-001 -2.3191763e+001 -7.4276533e+000  1.6988068e+000
C006-002 -2.2941509e+001 -7.4011402e+000  1.7313482e+000
C006-003 -2.2667206e+001 -7.3734026e+000  1.7684796e+000
C006-004 -2.2367548e+001 -7.3481927e+000  1.8029072e+000
C006-005 -2.2040861e+001 -7.3300505e+000  1.8229767e+000
C006-006 -2.1690628e+001 -7.3095312e+000  1.8542509e+000
C006-007 -2.1315315e+001 -7.2911143e+000  1.8941220e+000
C006-008 -2.0912230e+001 -7.2814507e+000  1.9074703e+000
C007-001 -2.0788265e+001 -7.4205689e+000  1.8927089e+000
C007-002 -2.1086956e+001 -7.5669107e+000  1.8818933e+000
C007-003 -2.1380238e+001 -7.7151055e+000  1.8863314e+000
C007-004 -2.1666349e+001 -7.8498402e+000  1.8493220e+000
C007-005 -2.1947296e+001 -7.9859571e+000  1.8306344e+000
C007-006 -2.2222424e+001 -8.1268368e+000  1.8363190e+000
C007-007 -2.2492346e+001 -8.2581434e+000  1.8208995e+000
C007-008 -2.2756681e+001 -8.3901587e+000  1.8160822e+000
C007-009 -2.3014469e+001 -8.5224905e+000  1.8213173e+000
C008-001 -2.3378254e+001 -8.7065783e+000  1.8214014e+000
C008-002 -2.3722555e+001 -8.8792982e+000  1.8181736e+000
C008-003 -2.4045794e+001 -9.0342484e+000  1.7935697e+000
C008-004 -2.4346493e+001 -9.1740351e+000  1.7580565e+000
C008-005 -2.4624269e+001 -9.3076420e+000  1.7395078e+000
C008-006 -2.4877113e+001 -9.4406605e+000  1.7547188e+000
C008-007 -2.5107916e+001 -9.5621948e+000  1.7696292e+000
C008-008 -2.5316746e+001 -9.6740599e+000  1.7897153e+000
C008-009 -2.5502899e+001 -9.7774115e+000  1.8186550e+000
C009-001 -2.5758345e+001 -9.9421597e+000  1.8950438e+000
C009-002 -2.6010162e+001 -1.0110276e+001  1.9832081e+000
C009-003 -2.6272718e+001 -1.0280702e+001  2.0112450e+000
C009-004 -2.6524090e+001 -1.0461696e+001  2.0327394e+000
C009-005 -2.6761112e+001 -1.0651732e+001  2.0642672e+000
C009-006 -2.6987207e+001 -1.0856926e+001  2.1889360e+000
C009-007 -2.7211653e+001 -1.1076093e+001  2.3073792e+000
C009-008 -2.7430031e+001 -1.1307543e+001  2.4073148e+000
C010-001 -2.8293842e+001 -8.9989948e+000  1.4996128e+000
C010-002 -2.8369013e+001 -9.0052395e+000  1.4527540e+000
C010-003 -2.8438461e+001 -9.0229635e+000  1.4154989e+000
C010-004 -2.8491884e+001 -9.0539465e+000  1.3736440e+000
C010-005 -2.8535301e+001 -9.0968561e+000  1.3360814e+000
C010-006 -2.8568827e+001 -9.1517878e+000  1.3026932e+000
C010-007 -2.8592529e+001 -9.2188234e+000  1.2733593e+000
C010-008 -2.8609726e+001 -9.2986765e+000  1.2502394e+000
C011-001 -2.8575853e+001 -9.4711390e+000  1.2474003e+000
C011-002 -2.8541553e+001 -9.5533104e+000  1.2730528e+000
C011-003 -2.8509430e+001 -9.6363459e+000  1.3042145e+000
C011-004 -2.8465775e+001 -9.7129173e+000  1.3334974e+000
C011-005 -2.8416067e+001 -9.7863016e+000  1.3646340e+000
C011-006 -2.8370449e+001 -9.8622885e+000  1.4029260e+000
C011-007 -2.8323412e+001 -9.9394159e+000  1.4456985e+000
C011-008 -2.8285397e+001 -1.0019578e+001  1.4971236e+000
C011-009 -2.8266640e+001 -1.0096931e+001  1.5597131e+000
C012-001 -2.8280733e+001 -1.0188087e+001  1.5686737e+000
C012-002 -2.8304665e+001 -1.0275674e+001  1.5793078e+000
C012-003 -2.8330538e+001 -1.0359786e+001  1.5898002e+000
C012-004 -2.8354673e+001 -1.0441750e+001  1.5983731e+000
C012-005 -2.8379042e+001 -1.0521566e+001  1.6058215e+000
C012-006 -2.8406809e+001 -1.0599811e+001  1.6132420e+000
C012-007 -2.8424955e+001 -1.0680697e+001  1.6128943e+000
C012-008 -2.8424530e+001 -1.0761349e+001  1.6019989e+000
C013-001 -2.8362398e+001 -1.0986478e+001  1.6642458e+000
C013-002 -2.8295547e+001 -1.1115853e+001  1.7419021e+000
C013-003 -2.8233128e+001 -1.1231583e+001  1.8267543e+000
C013-004 -2.8159714e+001 -1.1328304e+001  1.9147218e+000
C013-005 -2.8070681e+001 -1.1402951e+001  2.0037749e+000
C013-006 -2.7972942e+001 -1.1459184e+001  2.0972474e+000
C013-007 -2.7865597e+001 -1.1496873e+001  2.1961217e+000
C013-008 -2.7738480e+001 -1.1506240e+001  2.2854025e+000
C014-001 -2.7567085e+001 -1.1394320e+001  2.4188421e+000
C014-002 -2.7525774e+001 -1.1259390e+001  2.4138844e+000
C014-003 -2.7490400e+001 -1.1111870e+001  2.3825622e+000
C014-004 -2.7463732e+001 -1.0949021e+001  2.3513033e+000
C014-005 -2.7443329e+001 -1.0774121e+001  2.3003280e+000
C014-006 -2.7431110e+001 -1.0576439e+001  2.2563093e+000
C014-007 -2.7423426e+001 -1.0368496e+001  2.1856611e+000
C014-008 -2.7422804e+001 -1.0139667e+001  2.1128647e+000
C014-009 -2.7433327e+001 -9.8887300e+000  2.0452166e+000
C015-001 -2.7530020e+001 -9.7787313e+000  1.9853263e+000
C015-002 -2.7623304e+001 -9.6723156e+000  1.9243500e+000
C015-003 -2.7715761e+001 -9.5658979e+000  1.8724196e+000
C015-004 -2.7802670e+001 -9.4677505e+000  1.8081851e+000
C015-005 -2.7887415e+001 -9.3719034e+000  1.7471591e+000
C015-006 -2.7972433e+001 -9.2741938e+000  1.6997657e+000
C015-007 -2.8056412e+001 -9.1784563e+000  1.6573492e+000
C015-008 -2.8132835e+001 -9.0914488e+000  1.5997393e+000
C016-001 -2.8563620e+001 -8.7327213e+000  8.1556678e-001
C016-002 -2.8381224e+001 -8.3638859e+000  7.2550076e-001
C016-003 -2.8143961e+001 -8.0630369e+000  6.6914093e-001
C016-004 -2.7882763e+001 -7.8285642e+000  6.4176655e-001
C016-005 -2.7610071e+001 -7.6496487e+000  6.3908041e-001
C016-006 -2.7340204e+001 -7.4827800e+000  6.4234537e-001
C016-007 -2.7049021e+001 -7.3530140e+000  6.6297185e-001
C016-008 -2.6732370e+001 -7.2546649e+000  6.9659287e-001
C016-009 -2.6393818e+001 -7.2657990e+000  7.8570384e-001
C017-001 -2.5960697e+001 -7.3436222e+000  8.8063228e-001
C017-002 -2.5534054e+001 -7.3667650e+000  9.4327235e-001
C017-003 -2.5119528e+001 -7.3899531e+000  1.0049055e+000
C017-004 -2.4716280e+001 -7.3860250e+000  1.0509429e+000
C017-005 -2.4324276e+001 -7.3678398e+000  1.0882964e+000
C017-006 -2.3943760e+001 -7.3254304e+000  1.1123475e+000
C017-007 -2.3576054e+001 -7.2276306e+000  1.1100849e+000
C017-008 -2.3212381e+001 -7.2238955e+000  1.1459583e+000
C017-009 -2.2861637e+001 -7.1860447e+000  1.1627195e+000
C018-001 -2.2400293e+001 -7.1364236e+000  1.1618148e+000
C018-002 -2.1948694e+001 -7.0656314e+000  1.1657374e+000
C018-003 -2.1507986e+001 -6.9700174e+000  1.1702796e+000
C018-004 -2.1079882e+001 -6.8472157e+000  1.1722616e+000
C018-005 -2.0662865e+001 -6.7097044e+000  1.1803833e+000
C018-006 -2.0253021e+001 -6.5695710e+000  1.2036635e+000
C018-007 -1.9855804e+001 -6.4052329e+000  1.2274579e+000
C018-008 -1.9468128e+001 -6.2272630e+000  1.2589030e+000
C018-009 -1.9088490e+001 -6.0384207e+000  1.2983162e+000
C019-001 -1.8553556e+001 -5.7337575e+000  1.3108350e+000
C019-002 -1.8033936e+001 -5.4861445e+000  1.3220096e+000
C019-003 -1.7535404e+001 -5.2851787e+000  1.3352793e+000
C019-004 -1.7062180e+001 -5.1208029e+000  1.3489106e+000
C019-005 -1.6615322e+001 -4.9890924e+000  1.3616480e+000
C019-006 -1.6205059e+001 -4.8602419e+000  1.3475165e+000
C019-007 -1.5828427e+001 -4.7425389e+000  1.3104535e+000
C019-008 -1.5489189e+001 -4.6284761e+000  1.2427648e+000
C019-009 -1.5181839e+001 -4.5345292e+000  1.1597750e+000
C020-001 -1.4886650e+001 -4.4208789e+000  1.1312234e+000
C020-002 -1.4576992e+001 -4.2995801e+000  1.1086311e+000
C020-003 -1.4257710e+001 -4.1606474e+000  1.0800217e+000
C020-004 -1.3923402e+001 -4.0151062e+000  1.0590544e+000
C020-005 -1.3575526e+001 -3.8598144e+000  1.0419711e+000
C020-006 -1.3215815e+001 -3.6915355e+000  1.0241045e+000
C020-007 -1.2844308e+001 -3.5103364e+000  1.0059448e+000
C020-008 -1.2457441e+001 -3.3225784e+000  9.9455392e-001
C020-009 -1.2061575e+001 -3.1169879e+000  9.7876352e-001
C021-001 -1.1730501e+001 -2.9586883e+000  9.7444588e-001
C021-002 -1.1385715e+001 -2.7911966e+000  9.6116900e-001
C021-003 -1.1024487e+001 -2.6192534e+000  9.4226801e-001
C021-004 -1.0651462e+001 -2.4348333e+000  9.1177303e-001
C021-005 -1.0259285e+001 -2.2505887e+000  8.7950969e-001
C021-006 -9.8528357e+000 -2.0581119e+000  8.3964294e-001
C021-007 -9.4336805e+000 -1.8547506e+000  7.8900993e-001
C021-008 -8.9986086e+000 -1.6459750e+000  7.3401225e-001
C021-009 -8.5517473e+000 -1.4248041e+000  6.6212940e-001
C022-001 -8.1161127e+000 -1.1828022e+000  6.2853259e-001
C022-002 -7.6916237e+000 -9.4900990e-001  6.0554689e-001
C022-003 -7.2857790e+000 -7.1713197e-001  5.6973636e-001
C022-004 -6.8967900e+000 -4.8960683e-001  5.2732474e-001
C022-005 -6.5125227e+000 -2.7126169e-001  5.1214826e-001
C022-006 -6.1551719e+000 -5.1859751e-002  4.6017030e-001
C022-007 -5.8108191e+000  1.6449577e-001  4.0791073e-001
C022-008 -5.4719257e+000  3.6889938e-001  3.8690829e-001
C022-009 -5.1488180e+000  5.6436044e-001  3.6905843e-001
C023-001 -5.0376701e+000  8.8326496e-001  5.3492975e-001
C023-002 -4.9605594e+000  1.1879689e+000  6.5069687e-001
C023-003 -4.9087076e+000  1.4473577e+000  7.9084826e-001
C023-004 -4.8747330e+000  1.6542797e+000  9.6360058e-001
C023-005 -4.8385792e+000  1.7900143e+000  1.1739070e+000
C023-006 -4.8311071e+000  1.8873559e+000  1.4050449e+000
C023-007 -4.8584623e+000  1.9544219e+000  1.6714828e+000
C023-008 -4.8835540e+000  1.9548036e+000  1.9765182e+000
C024-001 -2.8447948e+001 -1.0787120e+001  1.0037206e+000
C024-002 -2.8364769e+001 -1.0560087e+001  8.3146787e-001
C024-003 -2.8265026e+001 -1.0352230e+001  6.6140705e-001
C024-004 -2.8060274e+001 -1.0177285e+001  6.1356741e-001
C024-005 -2.7855272e+001 -1.0022209e+001  5.4883623e-001
C024-006 -2.7610367e+001 -9.8906536e+000  5.1575780e-001
C024-007 -2.7326977e+001 -9.7796593e+000  5.0744992e-001
C024-008 -2.7007395e+001 -9.6813450e+000  5.1284772e-001
C024-009 -2.6652138e+001 -9.5891533e+000  5.3051084e-001
C025-001 -2.6472328e+001 -9.7447624e+000  4.2567101e-001
C025-002 -2.6246466e+001 -9.9143353e+000  4.4729933e-001
C025-003 -2.5990610e+001 -1.0020756e+001  4.4566679e-001
C025-004 -2.5697243e+001 -1.0090968e+001  4.6557504e-001
C025-005 -2.5383305e+001 -1.0119290e+001  5.6104600e-001
C025-006 -2.5040129e+001 -1.0098434e+001  6.9126010e-001
C025-007 -2.4650682e+001 -1.0041279e+001  8.1872290e-001
C025-008 -2.4210718e+001 -9.9610796e+000  9.4122392e-001
C025-009 -2.3712259e+001 -9.8905163e+000  1.0375236e+000
C026-001 -2.3244783e+001 -9.6027966e+000  1.1092863e+000
C026-002 -2.2780474e+001 -9.3131428e+000  1.1697323e+000
C026-003 -2.2307579e+001 -9.0479755e+000  1.2063982e+000
C026-004 -2.1820433e+001 -8.8231230e+000  1.2278974e+000
C026-005 -2.1337236e+001 -8.5948257e+000  1.2400421e+000
C026-006 -2.0844852e+001 -8.3952322e+000  1.2397195e+000
C026-007 -2.0349682e+001 -8.2081280e+000  1.2245344e+000
C026-008 -1.9867098e+001 -7.9937854e+000  1.1926749e+000
C026-009 -1.9386560e+001 -7.7793474e+000  1.1502157e+000
C027-001 -1.8724470e+001 -7.4508095e+000  1.1734533e+000
C027-002 -1.8106684e+001 -7.0799046e+000  1.2072586e+000
C027-003 -1.7540096e+001 -6.6727481e+000  1.2636122e+000
C027-004 -1.6982599e+001 -6.3128662e+000  1.3153051e+000
C027-005 -1.6420717e+001 -6.0159149e+000  1.3519439e+000
C027-006 -1.5875569e+001 -5.7437000e+000  1.3884059e+000
C027-007 -1.5356690e+001 -5.4822936e+000  1.4307585e+000
C027-008 -1.4863242e+001 -5.2339401e+000  1.4772646e+000
C027-009 -1.4403693e+001 -4.9861121e+000  1.5280563e+000
C028-001 -1.3823918e+001 -4.6636205e+000  1.4976947e+000
C028-002 -1.3241629e+001 -4.3683233e+000  1.4668362e+000
C028-003 -1.2672116e+001 -4.0751691e+000  1.4384223e+000
C028-004 -1.2107333e+001 -3.7993879e+000  1.4118929e+000
C028-005 -1.1557798e+001 -3.5185702e+000  1.3867519e+000
C028-006 -1.1014364e+001 -3.2519925e+000  1.3633182e+000
C028-007 -1.0478642e+001 -2.9962680e+000  1.3415087e+000
C028-008 -9.9516039e+000 -2.7490556e+000  1.3211492e+000
C028-009 -9.4378815e+000 -2.5006042e+000  1.3024111e+000
C029-001 -9.0348501e+000 -2.3175633e+000  1.2834271e+000
C029-002 -8.6431170e+000 -2.1472073e+000  1.2612621e+000
C029-003 -8.2692909e+000 -1.9760656e+000  1.2357750e+000
C029-004 -7.9086838e+000 -1.8135815e+000  1.2071781e+000
C029-005 -7.5750756e+000 -1.6329345e+000  1.1736802e+000
C029-006 -7.2488470e+000 -1.4725121e+000  1.1376978e+000
C029-007 -6.9311528e+000 -1.3295797e+000  1.0994316e+000
C029-008 -6.6367192e+000 -1.1761813e+000  1.0565537e+000
C029-009 -6.3489399e+000 -1.0435538e+000  1.0117116e+000
C030-001 -6.0995522e+000 -9.2142522e-001  9.4097060e-001
C030-002 -5.8508511e+000 -7.9488480e-001  8.6375833e-001
C030-003 -5.5962076e+000 -6.6833806e-001  7.8418750e-001
C030-004 -5.3318195e+000 -5.5448329e-001  7.0104200e-001
C030-005 -5.0487928e+000 -5.1342034e-001  5.9297335e-001
C030-006 -4.7539849e+000 -4.8528126e-001  4.7523540e-001
C030-007 -4.4547515e+000 -4.1659632e-001  3.7202007e-001
C030-008 -4.1553750e+000 -3.2097113e-001  2.8229973e-001
