# Supplementary material for: Interspecific variation in the limb long bones among modern rhinoceroses—extent and drivers
Source: PeerJ. 2019 Sep 26;7:e7647. doi: 10.7717/peerj.7647 (PMC6766374; doi:10.7717/peerj.7647)
Supplement: Supplemental Information 9 [file peerj-07-7647-s009.zip › Fibula/Diceros_bicornis_1944_278_Fibula.pts]

Version 1.0
281
S000  1.7753880e+001 -1.1619157e+001  5.4185259e-001
S001  1.5697529e+001 -1.0613084e+001  1.5836580e+000
S002  1.6669676e+001 -1.2784801e+001  2.7441058e+000
S003  8.3017349e-004 -1.5237339e+001  4.2174973e+000
S004 -9.7983751e+000 -1.8258530e+001  2.1698306e+000
S005 -1.0208808e+001 -1.8933836e+001  2.7532721e+000
S006 -1.0732697e+001 -1.9091913e+001  4.6936913e+000
S007 -1.0527717e+001 -1.8420197e+001  5.4683170e+000
S008 -9.9560127e+000 -1.9614132e+001  2.5976028e+000
S009 -1.0762882e+001 -1.9818298e+001  4.6210709e+000
S010 -8.6856089e+000 -2.0528427e+001  4.4992132e+000
S011  1.5469244e+001 -1.0037885e+001 -2.7581453e-001
C000-001  1.5780377e+001 -1.0658519e+001  1.5015503e+000
C000-002  1.5901499e+001 -1.0642959e+001  1.4297247e+000
C000-003  1.6026152e+001 -1.0637501e+001  1.3496830e+000
C000-004  1.6151463e+001 -1.0648042e+001  1.2624359e+000
C000-005  1.6269098e+001 -1.0691483e+001  1.1671832e+000
C000-006  1.6403111e+001 -1.0718793e+001  1.0690875e+000
C000-007  1.6552855e+001 -1.0731533e+001  9.6889144e-001
C000-008  1.6711792e+001 -1.0743174e+001  8.6671072e-001
C000-009  1.6847719e+001 -1.0817768e+001  7.4680710e-001
C001-001  1.6996162e+001 -1.0894013e+001  7.3385596e-001
C001-002  1.7124578e+001 -1.0987977e+001  7.2054100e-001
C001-003  1.7235519e+001 -1.1104718e+001  6.8978530e-001
C001-004  1.7320948e+001 -1.1254640e+001  6.2387699e-001
C001-005  1.7436180e+001 -1.1318386e+001  6.2275994e-001
C001-006  1.7548222e+001 -1.1383366e+001  6.1689448e-001
C001-007  1.7628811e+001 -1.1473228e+001  5.8436775e-001
C001-008  1.7720301e+001 -1.1541508e+001  5.6429952e-001
C002-001  1.7768896e+001 -1.1698688e+001  6.1264229e-001
C002-002  1.7799837e+001 -1.1777644e+001  6.9427991e-001
C002-003  1.7838699e+001 -1.1858052e+001  7.9818332e-001
C002-004  1.7861921e+001 -1.1945247e+001  9.2103803e-001
C002-005  1.7828390e+001 -1.2050353e+001  1.0359724e+000
C002-006  1.7796282e+001 -1.2157961e+001  1.1739099e+000
C002-007  1.7739317e+001 -1.2275544e+001  1.3187966e+000
C002-008  1.7668627e+001 -1.2399655e+001  1.4786330e+000
C002-009  1.7591372e+001 -1.2526750e+001  1.6592072e+000
C003-001  1.7479883e+001 -1.2574029e+001  1.7988061e+000
C003-002  1.7370564e+001 -1.2617367e+001  1.9336483e+000
C003-003  1.7266390e+001 -1.2654603e+001  2.0655689e+000
C003-004  1.7169012e+001 -1.2683793e+001  2.1961012e+000
C003-005  1.7076149e+001 -1.2705486e+001  2.3246930e+000
C003-006  1.6995180e+001 -1.2712526e+001  2.4610586e+000
C003-007  1.6895424e+001 -1.2730036e+001  2.5764143e+000
C003-008  1.6780870e+001 -1.2759114e+001  2.6654215e+000
C004-001 -9.5933466e+000 -1.8244551e+001  2.0885754e+000
C004-002 -9.3700066e+000 -1.8236837e+001  2.0400026e+000
C004-003 -9.1471424e+000 -1.8191050e+001  2.0006866e+000
C004-004 -8.9244270e+000 -1.8108656e+001  1.9705375e+000
C004-005 -8.6980667e+000 -1.7995739e+001  1.9532781e+000
C004-006 -8.4599838e+000 -1.7868275e+001  1.9586091e+000
C004-007 -8.1947823e+000 -1.7772173e+001  2.0100296e+000
C004-008 -7.9220672e+000 -1.7656685e+001  2.0803981e+000
C004-009 -7.6338768e+000 -1.7561178e+001  2.1862726e+000
C005-001 -7.3618994e+000 -1.7454412e+001  2.4262702e+000
C005-002 -7.0735078e+000 -1.7363089e+001  2.6754405e+000
C005-003 -6.7664227e+000 -1.7288668e+001  2.9155710e+000
C005-004 -6.4338665e+000 -1.7251362e+001  3.1313190e+000
C005-005 -6.0878530e+000 -1.7200191e+001  3.3258615e+000
C005-006 -5.7492938e+000 -1.7062181e+001  3.5240986e+000
C005-007 -5.3939714e+000 -1.6927927e+001  3.7063909e+000
C005-008 -5.0431871e+000 -1.6724358e+001  3.8902793e+000
C005-009 -4.6494074e+000 -1.6611105e+001  4.0373235e+000
C006-001 -4.1898866e+000 -1.6481749e+001  4.1308508e+000
C006-002 -3.7225864e+000 -1.6327950e+001  4.2175102e+000
C006-003 -3.2536881e+000 -1.6109386e+001  4.2455359e+000
C006-004 -2.7532868e+000 -1.5955702e+001  4.2842698e+000
C006-005 -2.2343605e+000 -1.5813886e+001  4.3119555e+000
C006-006 -1.6960475e+000 -1.5686619e+001  4.3262796e+000
C006-007 -1.1602554e+000 -1.5475807e+001  4.2818789e+000
C006-008 -5.7994878e-001 -1.5388354e+001  4.2655163e+000
C007-001 -4.8356608e-001 -1.5422400e+001  4.3931961e+000
C007-002 -9.7023463e-001 -1.5543366e+001  4.5884290e+000
C007-003 -1.4140078e+000 -1.5742197e+001  4.6759372e+000
C007-004 -1.8551133e+000 -1.5892430e+001  4.7706938e+000
C007-005 -2.2752039e+000 -1.6051064e+001  4.8037539e+000
C007-006 -2.6883228e+000 -1.6175135e+001  4.8471794e+000
C007-007 -3.0814776e+000 -1.6306204e+001  4.8340645e+000
C007-008 -3.4627283e+000 -1.6417118e+001  4.8087649e+000
C007-009 -3.8303180e+000 -1.6512001e+001  4.7591367e+000
C008-001 -4.1945853e+000 -1.6597364e+001  4.7489028e+000
C008-002 -4.5484209e+000 -1.6742184e+001  4.7267008e+000
C008-003 -4.9046893e+000 -1.6892668e+001  4.7374854e+000
C008-004 -5.2525516e+000 -1.7088120e+001  4.7504678e+000
C008-005 -5.6140528e+000 -1.7251740e+001  4.8246808e+000
C008-006 -5.9731035e+000 -1.7439583e+001  4.9170189e+000
C008-007 -6.3332863e+000 -1.7629980e+001  5.0473137e+000
C008-008 -6.6948376e+000 -1.7880213e+001  5.1513853e+000
C008-009 -7.0574932e+000 -1.8098087e+001  5.3323917e+000
C009-001 -7.3131084e+000 -1.8417429e+001  5.5226116e+000
C009-002 -7.5838428e+000 -1.8599236e+001  5.7639003e+000
C009-003 -7.8994875e+000 -1.8753349e+001  5.8982444e+000
C009-004 -8.2510633e+000 -1.8859104e+001  5.9602828e+000
C009-005 -8.6393728e+000 -1.8876345e+001  5.9905872e+000
C009-006 -9.0912752e+000 -1.8753323e+001  6.0024042e+000
C009-007 -9.6107378e+000 -1.8577551e+001  5.8982625e+000
C009-008 -1.0147803e+001 -1.8429335e+001  5.6701546e+000
C010-001 -9.8615665e+000 -1.8326565e+001  2.1309381e+000
C010-002 -9.8887110e+000 -1.8442039e+001  2.1463099e+000
C010-003 -9.9329243e+000 -1.8525946e+001  2.1675758e+000
C010-004 -9.9784193e+000 -1.8604366e+001  2.2099502e+000
C010-005 -1.0037774e+001 -1.8673708e+001  2.2676063e+000
C010-006 -1.0072369e+001 -1.8747992e+001  2.3597517e+000
C010-007 -1.0096581e+001 -1.8818979e+001  2.4769449e+000
C010-008 -1.0145939e+001 -1.8879646e+001  2.6057174e+000
C011-001 -1.0217078e+001 -1.8911043e+001  2.8535311e+000
C011-002 -1.0230568e+001 -1.8889267e+001  2.9543436e+000
C011-003 -1.0251871e+001 -1.8869986e+001  3.0571179e+000
C011-004 -1.0275389e+001 -1.8853916e+001  3.1637988e+000
C011-005 -1.0280710e+001 -1.8841911e+001  3.2757130e+000
C011-006 -1.0268126e+001 -1.8834879e+001  3.3914802e+000
C011-007 -1.0269374e+001 -1.8829666e+001  3.5104449e+000
C011-008 -1.0270241e+001 -1.8826525e+001  3.6333823e+000
C011-009 -1.0269156e+001 -1.8824589e+001  3.7603018e+000
C012-001 -1.0274116e+001 -1.8846859e+001  3.8549955e+000
C012-002 -1.0300713e+001 -1.8866806e+001  3.9563053e+000
C012-003 -1.0350388e+001 -1.8884584e+001  4.0531235e+000
C012-004 -1.0410404e+001 -1.8905005e+001  4.1468372e+000
C012-005 -1.0480198e+001 -1.8928047e+001  4.2387285e+000
C012-006 -1.0553659e+001 -1.8955633e+001  4.3355885e+000
C012-007 -1.0619131e+001 -1.8992147e+001  4.4466748e+000
C012-008 -1.0675176e+001 -1.9038813e+001  4.5695410e+000
C013-001 -1.0756077e+001 -1.9050056e+001  4.8470249e+000
C013-002 -1.0783084e+001 -1.8993082e+001  4.9808359e+000
C013-003 -1.0793419e+001 -1.8929943e+001  5.0991130e+000
C013-004 -1.0785482e+001 -1.8861717e+001  5.2015004e+000
C013-005 -1.0753682e+001 -1.8792362e+001  5.2885919e+000
C013-006 -1.0711746e+001 -1.8714436e+001  5.3593087e+000
C013-007 -1.0658708e+001 -1.8628178e+001  5.4138284e+000
C013-008 -1.0598727e+001 -1.8529543e+001  5.4504023e+000
C014-001 -1.0345565e+001 -1.8355068e+001  5.2881651e+000
C014-002 -1.0187666e+001 -1.8291210e+001  5.1038113e+000
C014-003 -1.0059352e+001 -1.8208376e+001  4.9135971e+000
C014-004 -9.9306278e+000 -1.8189905e+001  4.7297516e+000
C014-005 -9.8271742e+000 -1.8174252e+001  4.5403395e+000
C014-006 -9.7472143e+000 -1.8158134e+001  4.3466630e+000
C014-007 -9.6912088e+000 -1.8137735e+001  4.1497378e+000
C014-008 -9.6542015e+000 -1.8127979e+001  3.9502268e+000
C014-009 -9.6493893e+000 -1.8106455e+001  3.7480786e+000
C015-001 -9.6385937e+000 -1.8156601e+001  3.5769389e+000
C015-002 -9.6720905e+000 -1.8145220e+001  3.4069588e+000
C015-003 -9.7018719e+000 -1.8141500e+001  3.2362797e+000
C015-004 -9.7279119e+000 -1.8144335e+001  3.0637274e+000
C015-005 -9.7505827e+000 -1.8152548e+001  2.8886576e+000
C015-006 -9.7535219e+000 -1.8191545e+001  2.7126784e+000
C015-007 -9.7807693e+000 -1.8192614e+001  2.5311766e+000
C015-008 -9.8011904e+000 -1.8200520e+001  2.3433306e+000
C016-001 -9.7849808e+000 -1.9417749e+001  2.2379999e+000
C016-002 -9.6011906e+000 -1.9278666e+001  1.9472705e+000
C016-003 -9.4212418e+000 -1.9180161e+001  1.6916031e+000
C016-004 -9.2161789e+000 -1.9093420e+001  1.4739327e+000
C016-005 -8.9344244e+000 -1.9000278e+001  1.3427666e+000
C016-006 -8.5603914e+000 -1.8906866e+001  1.3410692e+000
C016-007 -8.1255035e+000 -1.8824600e+001  1.4384428e+000
C016-008 -7.6401329e+000 -1.8756828e+001  1.6332623e+000
C016-009 -7.0991716e+000 -1.8694513e+001  1.8783627e+000
C017-001 -6.7108507e+000 -1.8592844e+001  2.0266886e+000
C017-002 -6.3020339e+000 -1.8478226e+001  2.1285369e+000
C017-003 -5.8942542e+000 -1.8365582e+001  2.2463994e+000
C017-004 -5.4787021e+000 -1.8248636e+001  2.3540487e+000
C017-005 -5.0564733e+000 -1.8127892e+001  2.4546969e+000
C017-006 -4.6251493e+000 -1.8004269e+001  2.5410974e+000
C017-007 -4.1887760e+000 -1.7877138e+001  2.6256731e+000
C017-008 -3.7499464e+000 -1.7740232e+001  2.7129109e+000
C017-009 -3.2932911e+000 -1.7617565e+001  2.7687805e+000
C018-001 -2.8249366e+000 -1.7442274e+001  2.8042588e+000
C018-002 -2.3594160e+000 -1.7270773e+001  2.8358307e+000
C018-003 -1.8973699e+000 -1.7101593e+001  2.8641818e+000
C018-004 -1.4492522e+000 -1.6911081e+001  2.9059236e+000
C018-005 -9.9596947e-001 -1.6740622e+001  2.9290807e+000
C018-006 -5.3698945e-001 -1.6593060e+001  2.9337873e+000
C018-007 -8.7768413e-002 -1.6431686e+001  2.9441485e+000
C018-008  3.6160120e-001 -1.6279884e+001  2.9447050e+000
C018-009  8.0688524e-001 -1.6126383e+001  2.9417932e+000
C019-001  1.1590751e+000 -1.5987473e+001  2.9173818e+000
C019-002  1.5227183e+000 -1.5843232e+001  2.9018061e+000
C019-003  1.9027171e+000 -1.5707796e+001  2.8862572e+000
C019-004  2.2981675e+000 -1.5578756e+001  2.8718791e+000
C019-005  2.7069781e+000 -1.5449401e+001  2.8638945e+000
C019-006  3.1302183e+000 -1.5322982e+001  2.8594711e+000
C019-007  3.5704172e+000 -1.5208166e+001  2.8522816e+000
C019-008  4.0275345e+000 -1.5105133e+001  2.8439794e+000
C019-009  4.4948521e+000 -1.4990534e+001  2.8478465e+000
C020-001  4.8499613e+000 -1.4891931e+001  2.8134706e+000
C020-002  5.2298622e+000 -1.4765553e+001  2.7847753e+000
C020-003  5.6456380e+000 -1.4653189e+001  2.7432957e+000
C020-004  6.0899053e+000 -1.4525858e+001  2.7017746e+000
C020-005  6.5649939e+000 -1.4392508e+001  2.6563137e+000
C020-006  7.0719295e+000 -1.4259262e+001  2.6042414e+000
C020-007  7.6088381e+000 -1.4115404e+001  2.5502656e+000
C020-008  8.1772156e+000 -1.3971782e+001  2.4895515e+000
C020-009  8.7762003e+000 -1.3824346e+001  2.4238119e+000
C021-001  9.3497829e+000 -1.3677107e+001  2.3567853e+000
C021-002  9.9241543e+000 -1.3537464e+001  2.3075111e+000
C021-003  1.0501890e+001 -1.3423270e+001  2.2697053e+000
C021-004  1.1083011e+001 -1.3328412e+001  2.2468171e+000
C021-005  1.1662660e+001 -1.3223826e+001  2.2479503e+000
C021-006  1.2243909e+001 -1.3129725e+001  2.2662485e+000
C021-007  1.2827044e+001 -1.3047052e+001  2.3015838e+000
C021-008  1.3413814e+001 -1.2984790e+001  2.3517966e+000
C021-009  1.4004707e+001 -1.2946609e+001  2.4161327e+000
C022-001  1.4488997e+001 -1.2972325e+001  2.4944644e+000
C022-002  1.4948307e+001 -1.2982536e+001  2.4892707e+000
C022-003  1.5359798e+001 -1.3025595e+001  2.4047155e+000
C022-004  1.5704968e+001 -1.3096038e+001  2.2375059e+000
C022-005  1.6008778e+001 -1.3063853e+001  1.9985584e+000
C022-006  1.6268021e+001 -1.2969210e+001  1.6755354e+000
C022-007  1.6464029e+001 -1.2861032e+001  1.2200410e+000
C022-008  1.6648212e+001 -1.2612707e+001  6.9561625e-001
C022-009  1.6867611e+001 -1.2183757e+001  3.8279569e-001
C023-001  1.6963963e+001 -1.1850842e+001  2.8367841e-001
C023-002  1.6979599e+001 -1.1560143e+001  1.1026435e-001
C023-003  1.6929897e+001 -1.1340229e+001 -9.1513932e-002
C023-004  1.6821020e+001 -1.1164513e+001 -2.8212127e-001
C023-005  1.6653561e+001 -1.0989447e+001 -4.3507692e-001
C023-006  1.6424984e+001 -1.0777435e+001 -5.3952038e-001
C023-007  1.6126045e+001 -1.0495728e+001 -6.1216253e-001
C023-008  1.5792178e+001 -1.0148832e+001 -5.2583897e-001
C024-001 -1.0491752e+001 -2.0007776e+001  4.3624682e+000
C024-002 -1.0135630e+001 -2.0092596e+001  4.1586180e+000
C024-003 -9.7657690e+000 -2.0111277e+001  4.0454636e+000
C024-004 -9.4121704e+000 -2.0101261e+001  3.9804015e+000
C024-005 -9.0674829e+000 -2.0053604e+001  3.9687951e+000
C024-006 -8.7199030e+000 -1.9980968e+001  3.9633996e+000
C024-007 -8.3705902e+000 -1.9866344e+001  4.0037298e+000
C024-008 -8.0160208e+000 -1.9713095e+001  4.0776248e+000
C024-009 -7.6356769e+000 -1.9536856e+001  4.1441073e+000
C025-001 -7.2785273e+000 -1.9403362e+001  4.2970853e+000
C025-002 -6.9347768e+000 -1.9257713e+001  4.4773002e+000
C025-003 -6.5999937e+000 -1.9081993e+001  4.6424470e+000
C025-004 -6.2432604e+000 -1.8925917e+001  4.7625132e+000
C025-005 -5.8871903e+000 -1.8747684e+001  4.8492384e+000
C025-006 -5.5307102e+000 -1.8547592e+001  4.8966355e+000
C025-007 -5.1218276e+000 -1.8446978e+001  4.9218359e+000
C025-008 -4.7073493e+000 -1.8341982e+001  4.9200139e+000
C025-009 -4.2547026e+000 -1.8304138e+001  4.9035096e+000
C026-001 -3.8539875e+000 -1.8031149e+001  4.8079143e+000
C026-002 -3.4495404e+000 -1.7731974e+001  4.7237167e+000
C026-003 -2.9834006e+000 -1.7631966e+001  4.6683512e+000
C026-004 -2.5364180e+000 -1.7477634e+001  4.6141605e+000
C026-005 -2.0717177e+000 -1.7392031e+001  4.5806580e+000
C026-006 -1.6287005e+000 -1.7207174e+001  4.5478954e+000
C026-007 -1.1894002e+000 -1.6996181e+001  4.5212784e+000
C026-008 -7.6118380e-001 -1.6750536e+001  4.4896307e+000
C026-009 -3.3212838e-001 -1.6515173e+001  4.4629731e+000
C027-001  1.5334936e-002 -1.6375299e+001  4.4315548e+000
C027-002  3.9073086e-001 -1.6232166e+001  4.3948846e+000
C027-003  7.9352814e-001 -1.6085033e+001  4.3522620e+000
C027-004  1.2198805e+000 -1.5923281e+001  4.2996101e+000
C027-005  1.6699342e+000 -1.5747080e+001  4.2371349e+000
C027-006  2.1520870e+000 -1.5578867e+001  4.1738610e+000
C027-007  2.6607537e+000 -1.5403208e+001  4.1038694e+000
C027-008  3.1936057e+000 -1.5215480e+001  4.0243883e+000
C027-009  3.7530138e+000 -1.5021689e+001  3.9380171e+000
C028-001  4.2159166e+000 -1.4841621e+001  3.8624592e+000
C028-002  4.6967993e+000 -1.4676615e+001  3.8019660e+000
C028-003  5.2029757e+000 -1.4539227e+001  3.7811155e+000
C028-004  5.7080717e+000 -1.4388196e+001  3.7480230e+000
C028-005  6.2125292e+000 -1.4220514e+001  3.6911566e+000
C028-006  6.7359185e+000 -1.4073208e+001  3.6665649e+000
C028-007  7.2662044e+000 -1.3922323e+001  3.6376979e+000
C028-008  7.8057866e+000 -1.3771196e+001  3.6105535e+000
C028-009  8.3561239e+000 -1.3624481e+001  3.5921857e+000
C029-001  8.9659090e+000 -1.3405254e+001  3.6099174e+000
C029-002  9.5522432e+000 -1.3232223e+001  3.6413147e+000
C029-003  1.0101681e+001 -1.3071402e+001  3.6327143e+000
C029-004  1.0620130e+001 -1.2938540e+001  3.6083891e+000
C029-005  1.1101896e+001 -1.2826627e+001  3.5519238e+000
C029-006  1.1556245e+001 -1.2744637e+001  3.4875298e+000
C029-007  1.1981450e+001 -1.2688783e+001  3.4087226e+000
C029-008  1.2384931e+001 -1.2670334e+001  3.3396008e+000
C029-009  1.2761091e+001 -1.2691637e+001  3.2733178e+000
C030-001  1.3139452e+001 -1.2677537e+001  3.2408924e+000
C030-002  1.3536981e+001 -1.2658262e+001  3.1939936e+000
C030-003  1.3947824e+001 -1.2662225e+001  3.1579602e+000
C030-004  1.4367271e+001 -1.2687860e+001  3.1279788e+000
C030-005  1.4791389e+001 -1.2759219e+001  3.1465995e+000
C030-006  1.5240351e+001 -1.2792263e+001  3.1355362e+000
C030-007  1.5714801e+001 -1.2773706e+001  3.0464232e+000
C030-008  1.6213203e+001 -1.2748787e+001  2.9724088e+000
