# Supplementary material for: Interspecific variation in the limb long bones among modern rhinoceroses—extent and drivers
Source: PeerJ. 2019 Sep 26;7:e7647. doi: 10.7717/peerj.7647 (PMC6766374; doi:10.7717/peerj.7647)
Supplement: Supplemental Information 9 [file peerj-07-7647-s009.zip › Fibula/Diceros_bicornis_1961_186_Fibula.pts]

Version 1.0
281
S000 -8.9980764e+000 -9.6617804e+000  8.1255794e-001
S001 -7.1435661e+000 -9.7539072e+000  3.1215601e+000
S002 -7.1434507e+000 -7.2321692e+000  5.1934266e-001
S003  9.2484331e+000 -3.9310420e+000  1.5978813e+000
S004  1.8025854e+001 -4.9030333e+000  1.6353590e+000
S005  1.8742132e+001 -4.2484345e+000  1.3028998e+000
S006  1.8882854e+001 -2.8508978e+000  1.6308391e+000
S007  1.7890345e+001 -1.6757991e+000  2.2974207e+000
S008  1.8727287e+001 -4.2193179e+000  9.7243834e-001
S009  1.8958525e+001 -2.3685231e+000  1.1445665e+000
S010  1.7814941e+001 -2.6493270e+000 -4.6572685e-003
S011 -6.8767414e+000 -1.0033472e+001  2.9275346e+000
C000-001 -7.3201098e+000 -9.8505917e+000  3.0953581e+000
C000-002 -7.4942689e+000 -9.9268951e+000  3.0389049e+000
C000-003 -7.6667719e+000 -9.9972620e+000  2.9851310e+000
C000-004 -7.8388419e+000 -1.0059985e+001  2.9202306e+000
C000-005 -8.0118666e+000 -1.0110537e+001  2.8347254e+000
C000-006 -8.1856499e+000 -1.0143925e+001  2.7219954e+000
C000-007 -8.3519354e+000 -1.0152096e+001  2.5705626e+000
C000-008 -8.5177593e+000 -1.0147491e+001  2.4010112e+000
C000-009 -8.6717701e+000 -1.0125623e+001  2.2039022e+000
C001-001 -8.7729244e+000 -1.0103483e+001  2.0526710e+000
C001-002 -8.8025026e+000 -1.0051481e+001  1.8772562e+000
C001-003 -8.8408689e+000 -9.9995899e+000  1.7192883e+000
C001-004 -8.9436884e+000 -9.9788008e+000  1.5803515e+000
C001-005 -8.9745445e+000 -9.9249878e+000  1.4267375e+000
C001-006 -9.0031824e+000 -9.8703041e+000  1.2740641e+000
C001-007 -9.0115957e+000 -9.8065062e+000  1.1212544e+000
C001-008 -9.0148993e+000 -9.7387438e+000  9.6660155e-001
C002-001 -8.9557552e+000 -9.5469437e+000  7.0441258e-001
C002-002 -8.8545074e+000 -9.4203558e+000  6.1267275e-001
C002-003 -8.7756720e+000 -9.2813625e+000  5.2958924e-001
C002-004 -8.6755886e+000 -9.1467495e+000  4.3075496e-001
C002-005 -8.6294174e+000 -8.9713287e+000  3.8690624e-001
C002-006 -8.6485958e+000 -8.7494402e+000  4.1265762e-001
C002-007 -8.5675869e+000 -8.5866985e+000  3.3135378e-001
C002-008 -8.4874268e+000 -8.4121962e+000  2.5798494e-001
C002-009 -8.3520679e+000 -8.2292433e+000  1.8194436e-001
C003-001 -8.3520441e+000 -7.9629650e+000  1.6085394e-001
C003-002 -8.2673693e+000 -7.7421160e+000  1.3838880e-001
C003-003 -8.0951500e+000 -7.5853209e+000  1.1819448e-001
C003-004 -7.9834213e+000 -7.4395332e+000  1.3767415e-001
C003-005 -7.8813510e+000 -7.3083987e+000  1.8379150e-001
C003-006 -7.7225237e+000 -7.2348251e+000  2.3904356e-001
C003-007 -7.5371346e+000 -7.2117786e+000  3.0948135e-001
C003-008 -7.3445864e+000 -7.2208815e+000  4.0080860e-001
C004-001  1.7765814e+001 -5.0334730e+000  1.4373665e+000
C004-002  1.7490126e+001 -5.1736717e+000  1.3077434e+000
C004-003  1.7196543e+001 -5.2500744e+000  1.1961114e+000
C004-004  1.6885670e+001 -5.2416701e+000  1.0987350e+000
C004-005  1.6558683e+001 -5.2488861e+000  1.0674009e+000
C004-006  1.6215673e+001 -5.1871142e+000  1.0498638e+000
C004-007  1.5856421e+001 -5.1153669e+000  1.0776918e+000
C004-008  1.5476094e+001 -5.0616951e+000  1.2143260e+000
C004-009  1.5082207e+001 -4.9251738e+000  1.3329602e+000
C005-001  1.4718970e+001 -4.8043499e+000  1.3584781e+000
C005-002  1.4365702e+001 -4.6952467e+000  1.3764024e+000
C005-003  1.4024918e+001 -4.5931711e+000  1.3866098e+000
C005-004  1.3695240e+001 -4.5014915e+000  1.3971756e+000
C005-005  1.3384454e+001 -4.3996768e+000  1.3838350e+000
C005-006  1.3078747e+001 -4.3194709e+000  1.3818797e+000
C005-007  1.2774295e+001 -4.2782245e+000  1.4134982e+000
C005-008  1.2484444e+001 -4.2374806e+000  1.4327613e+000
C005-009  1.2205885e+001 -4.2056456e+000  1.4491585e+000
C006-001  1.1887252e+001 -4.2041140e+000  1.4669793e+000
C006-002  1.1565742e+001 -4.1879854e+000  1.4744750e+000
C006-003  1.1242221e+001 -4.1700611e+000  1.4911603e+000
C006-004  1.0916961e+001 -4.1590028e+000  1.5273584e+000
C006-005  1.0589303e+001 -4.1438894e+000  1.5689118e+000
C006-006  1.0258752e+001 -4.1133814e+000  1.6017728e+000
C006-007  9.9242792e+000 -4.0555048e+000  1.5946677e+000
C006-008  9.5873470e+000 -3.9947662e+000  1.5887041e+000
C007-001  9.6243057e+000 -3.8543673e+000  1.5934771e+000
C007-002  1.0005535e+001 -3.7700398e+000  1.5922935e+000
C007-003  1.0386447e+001 -3.6910822e+000  1.5460222e+000
C007-004  1.0772005e+001 -3.6087391e+000  1.5059905e+000
C007-005  1.1160136e+001 -3.5302379e+000  1.4507366e+000
C007-006  1.1555508e+001 -3.4364219e+000  1.4167917e+000
C007-007  1.1955652e+001 -3.3291342e+000  1.3924870e+000
C007-008  1.2357531e+001 -3.2262499e+000  1.3492622e+000
C007-009  1.2763041e+001 -3.1376977e+000  1.2765669e+000
C008-001  1.3136743e+001 -2.9591594e+000  1.1963732e+000
C008-002  1.3497149e+001 -2.7792270e+000  1.1361125e+000
C008-003  1.3852493e+001 -2.6407967e+000  1.0483612e+000
C008-004  1.4188233e+001 -2.4822493e+000  9.9564815e-001
C008-005  1.4516709e+001 -2.3525932e+000  9.2995268e-001
C008-006  1.4841466e+001 -2.2580626e+000  8.5149169e-001
C008-007  1.5146622e+001 -2.1523783e+000  7.9313183e-001
C008-008  1.5447800e+001 -2.0806429e+000  7.2542560e-001
C008-009  1.5715702e+001 -1.9626654e+000  6.8841720e-001
C009-001  1.6088387e+001 -1.8738508e+000  7.3284245e-001
C009-002  1.6391232e+001 -1.7125629e+000  8.4427482e-001
C009-003  1.6677704e+001 -1.6018380e+000  9.7324860e-001
C009-004  1.6892811e+001 -1.4767280e+000  1.1374686e+000
C009-005  1.7078585e+001 -1.3840172e+000  1.3365885e+000
C009-006  1.7264912e+001 -1.3446188e+000  1.5767115e+000
C009-007  1.7477186e+001 -1.3798206e+000  1.8479862e+000
C009-008  1.7704290e+001 -1.4896191e+000  2.1219287e+000
C010-001  1.8140139e+001 -4.8937445e+000  1.6245745e+000
C010-002  1.8246984e+001 -4.8614917e+000  1.5993679e+000
C010-003  1.8341444e+001 -4.8100491e+000  1.5658786e+000
C010-004  1.8422970e+001 -4.7432556e+000  1.5278177e+000
C010-005  1.8497671e+001 -4.6669054e+000  1.4886228e+000
C010-006  1.8567310e+001 -4.5804658e+000  1.4473144e+000
C010-007  1.8625784e+001 -4.4801478e+000  1.4013050e+000
C010-008  1.8685049e+001 -4.3706198e+000  1.3535935e+000
C011-001  1.8773647e+001 -4.1717157e+000  1.3080715e+000
C011-002  1.8788111e+001 -4.0951543e+000  1.3147653e+000
C011-003  1.8801189e+001 -4.0220490e+000  1.3257562e+000
C011-004  1.8833344e+001 -3.9580498e+000  1.3465004e+000
C011-005  1.8840557e+001 -3.8923633e+000  1.3668894e+000
C011-006  1.8831959e+001 -3.8269436e+000  1.3875332e+000
C011-007  1.8822283e+001 -3.7657158e+000  1.4135594e+000
C011-008  1.8808800e+001 -3.7079408e+000  1.4453226e+000
C011-009  1.8789307e+001 -3.6529229e+000  1.4829800e+000
C012-001  1.8794456e+001 -3.5831439e+000  1.5050159e+000
C012-002  1.8803183e+001 -3.5088651e+000  1.5251342e+000
C012-003  1.8821285e+001 -3.4312220e+000  1.5461433e+000
C012-004  1.8815571e+001 -3.3439138e+000  1.5576804e+000
C012-005  1.8823353e+001 -3.2542398e+000  1.5732088e+000
C012-006  1.8840849e+001 -3.1612484e+000  1.5907387e+000
C012-007  1.8862717e+001 -3.0639048e+000  1.6093956e+000
C012-008  1.8870377e+001 -2.9594171e+000  1.6210140e+000
C013-001  1.8848244e+001 -2.6863134e+000  1.6990269e+000
C013-002  1.8739410e+001 -2.5280402e+000  1.7382374e+000
C013-003  1.8653135e+001 -2.3806679e+000  1.8018839e+000
C013-004  1.8552742e+001 -2.2425134e+000  1.8690209e+000
C013-005  1.8477512e+001 -2.1062508e+000  1.9628062e+000
C013-006  1.8345966e+001 -1.9853300e+000  2.0383844e+000
C013-007  1.8204945e+001 -1.8732860e+000  2.1197832e+000
C013-008  1.8062397e+001 -1.7631118e+000  2.2256141e+000
C014-001  1.7761234e+001 -1.8296185e+000  2.3282764e+000
C014-002  1.7644182e+001 -1.9938493e+000  2.3273716e+000
C014-003  1.7545364e+001 -2.1599801e+000  2.3002143e+000
C014-004  1.7462105e+001 -2.3262002e+000  2.2798142e+000
C014-005  1.7396896e+001 -2.4922326e+000  2.2429600e+000
C014-006  1.7344309e+001 -2.6624861e+000  2.2140374e+000
C014-007  1.7305944e+001 -2.8369460e+000  2.1827524e+000
C014-008  1.7285704e+001 -3.0106065e+000  2.1340194e+000
C014-009  1.7280550e+001 -3.1870801e+000  2.0800569e+000
C015-001  1.7392323e+001 -3.4339914e+000  1.9827230e+000
C015-002  1.7485561e+001 -3.6890829e+000  1.9478143e+000
C015-003  1.7570095e+001 -3.9227571e+000  1.9308652e+000
C015-004  1.7648836e+001 -4.1332679e+000  1.9217944e+000
C015-005  1.7722288e+001 -4.3254304e+000  1.9249533e+000
C015-006  1.7801838e+001 -4.5011406e+000  1.8753402e+000
C015-007  1.7881517e+001 -4.6546769e+000  1.7932107e+000
C015-008  1.7955601e+001 -4.7914128e+000  1.7201736e+000
C016-001  1.8533173e+001 -4.5834579e+000  8.1716090e-001
C016-002  1.8250351e+001 -4.8623986e+000  7.0894539e-001
C016-003  1.7924725e+001 -5.0376267e+000  6.3046604e-001
C016-004  1.7627062e+001 -5.1730475e+000  5.4671943e-001
C016-005  1.7352468e+001 -5.2959251e+000  4.5521060e-001
C016-006  1.7048290e+001 -5.3188281e+000  3.8939855e-001
C016-007  1.6706379e+001 -5.1636119e+000  3.7260965e-001
C016-008  1.6407831e+001 -5.0817003e+000  3.2421431e-001
C016-009  1.6119133e+001 -5.0760236e+000  2.4030587e-001
C017-001  1.5832041e+001 -5.0406895e+000  1.9165634e-001
C017-002  1.5506994e+001 -5.0250740e+000  1.5492125e-001
C017-003  1.5140549e+001 -4.9996877e+000  1.4081952e-001
C017-004  1.4731771e+001 -4.9937282e+000  1.3480696e-001
C017-005  1.4280356e+001 -4.9742942e+000  1.5068993e-001
C017-006  1.3786779e+001 -4.9438362e+000  1.8721513e-001
C017-007  1.3252552e+001 -4.8927794e+000  2.5131273e-001
C017-008  1.2684309e+001 -4.7776861e+000  3.8234133e-001
C017-009  1.2065596e+001 -4.7269998e+000  4.7742957e-001
C018-001  1.1501602e+001 -4.7217269e+000  5.2761871e-001
C018-002  1.0951775e+001 -4.7493753e+000  5.4676223e-001
C018-003  1.0426228e+001 -4.8082204e+000  5.5765694e-001
C018-004  9.9228945e+000 -4.8678975e+000  5.7526916e-001
C018-005  9.4442415e+000 -4.9488721e+000  5.9064168e-001
C018-006  8.9808893e+000 -5.0077734e+000  6.1272633e-001
C018-007  8.5342741e+000 -5.0544410e+000  6.3866007e-001
C018-008  8.1061878e+000 -5.0932031e+000  6.7014486e-001
C018-009  7.6991491e+000 -5.1304307e+000  7.0876914e-001
C019-001  7.1381931e+000 -5.2065172e+000  7.5923431e-001
C019-002  6.5942798e+000 -5.2888680e+000  7.9957575e-001
C019-003  6.0680580e+000 -5.3753505e+000  8.3321422e-001
C019-004  5.5595918e+000 -5.4590850e+000  8.6586112e-001
C019-005  5.0689745e+000 -5.5432234e+000  8.9480865e-001
C019-006  4.5953646e+000 -5.6174207e+000  9.2838550e-001
C019-007  4.1394506e+000 -5.6928964e+000  9.5797056e-001
C019-008  3.7023525e+000 -5.7767529e+000  9.7611642e-001
C019-009  3.2828417e+000 -5.8569722e+000  9.9288857e-001
C020-001  2.7040796e+000 -5.9525456e+000  9.9799848e-001
C020-002  2.1381400e+000 -6.0499539e+000  1.0063723e+000
C020-003  1.5858418e+000 -6.1507769e+000  1.0218235e+000
C020-004  1.0473019e+000 -6.2611923e+000  1.0283593e+000
C020-005  5.2309704e-001 -6.3747663e+000  1.0519954e+000
C020-006  1.1974871e-002 -6.4979453e+000  1.0601057e+000
C020-007 -4.8553821e-001 -6.6263356e+000  1.0735750e+000
C020-008 -9.7065938e-001 -6.7644596e+000  1.0544053e+000
C020-009 -1.4416428e+000 -6.9090009e+000  1.0354571e+000
C021-001 -1.8620744e+000 -7.0031776e+000  1.0319380e+000
C021-002 -2.2859430e+000 -7.1016531e+000  9.9455386e-001
C021-003 -2.7130196e+000 -7.1965961e+000  9.6010083e-001
C021-004 -3.1437280e+000 -7.2805514e+000  9.4863278e-001
C021-005 -3.5786893e+000 -7.3594742e+000  9.4051754e-001
C021-006 -4.0172453e+000 -7.4398723e+000  9.1688412e-001
C021-007 -4.4586387e+000 -7.5205979e+000  8.8001448e-001
C021-008 -4.9003396e+000 -7.6013465e+000  8.2229239e-001
C021-009 -5.3480859e+000 -7.6742506e+000  7.8289253e-001
C022-001 -5.6986637e+000 -7.7480135e+000  7.0981908e-001
C022-002 -6.0278106e+000 -7.8515139e+000  6.3314348e-001
C022-003 -6.3196545e+000 -7.9941859e+000  5.4820430e-001
C022-004 -6.5540652e+000 -8.1929235e+000  4.4299364e-001
C022-005 -6.7759509e+000 -8.4236069e+000  3.9758107e-001
C022-006 -6.9840331e+000 -8.6868505e+000  4.0062013e-001
C022-007 -7.1879911e+000 -8.9725380e+000  4.5905071e-001
C022-008 -7.3829517e+000 -9.2807150e+000  5.6331843e-001
C022-009 -7.5866566e+000 -9.5773916e+000  7.3423404e-001
C023-001 -7.7819519e+000 -9.8836451e+000  8.7216568e-001
C023-002 -7.9438033e+000 -1.0075384e+001  1.0819361e+000
C023-003 -8.0356827e+000 -1.0165664e+001  1.3239480e+000
C023-004 -8.0450077e+000 -1.0202649e+001  1.5704442e+000
C023-005 -7.9712625e+000 -1.0225928e+001  1.8165314e+000
C023-006 -7.8127956e+000 -1.0247333e+001  2.0728521e+000
C023-007 -7.5579600e+000 -1.0265746e+001  2.3572674e+000
C023-008 -7.2100143e+000 -1.0226362e+001  2.6725430e+000
C024-001  1.8949612e+001 -2.5664799e+000  9.4017273e-001
C024-002  1.8811766e+001 -2.7426660e+000  7.5384349e-001
C024-003  1.8624910e+001 -2.8654766e+000  6.1106330e-001
C024-004  1.8430086e+001 -2.9432817e+000  5.0589669e-001
C024-005  1.8244484e+001 -3.0021086e+000  4.1787952e-001
C024-006  1.8056246e+001 -3.0432174e+000  3.4586456e-001
C024-007  1.7862286e+001 -3.0759590e+000  2.8189585e-001
C024-008  1.7654493e+001 -3.0927308e+000  2.3171496e-001
C024-009  1.7429459e+001 -3.0812244e+000  2.0547067e-001
C025-001  1.7223991e+001 -3.0120819e+000  1.6937789e-001
C025-002  1.6994825e+001 -2.9538214e+000  1.4542633e-001
C025-003  1.6749613e+001 -2.9013205e+000  1.0458791e-001
C025-004  1.6485558e+001 -2.8369999e+000  6.8864763e-002
C025-005  1.6199974e+001 -2.7612278e+000  4.7442421e-002
C025-006  1.5886250e+001 -2.6818829e+000  7.7501707e-002
C025-007  1.5552361e+001 -2.5968981e+000  1.1963712e-001
C025-008  1.5198805e+001 -2.5039594e+000  1.6701663e-001
C025-009  1.4823306e+001 -2.4021127e+000  2.0283680e-001
C026-001  1.4335590e+001 -2.5338037e+000  2.1777841e-001
C026-002  1.3850576e+001 -2.6578951e+000  2.5726065e-001
C026-003  1.3367687e+001 -2.7753029e+000  2.9913545e-001
C026-004  1.2885193e+001 -2.8756940e+000  3.1787565e-001
C026-005  1.2402298e+001 -2.9515617e+000  3.0758131e-001
C026-006  1.1922922e+001 -3.0303254e+000  3.1982392e-001
C026-007  1.1442668e+001 -3.0796044e+000  2.9769132e-001
C026-008  1.0965601e+001 -3.1310880e+000  2.9228130e-001
C026-009  1.0489676e+001 -3.1690228e+000  2.7834722e-001
C027-001  9.9505224e+000 -3.2446690e+000  3.1202462e-001
C027-002  9.4241543e+000 -3.3271496e+000  3.6093169e-001
C027-003  8.9082594e+000 -3.4102132e+000  4.1371545e-001
C027-004  8.4027700e+000 -3.4964616e+000  4.7491673e-001
C027-005  7.9144201e+000 -3.6002362e+000  5.6876630e-001
C027-006  7.4382701e+000 -3.7098830e+000  6.7395794e-001
C027-007  6.9724779e+000 -3.8224399e+000  7.8633797e-001
C027-008  6.5152450e+000 -3.9341524e+000  9.0372384e-001
C027-009  6.0680561e+000 -4.0468912e+000  1.0319628e+000
C028-001  5.6225619e+000 -4.1748152e+000  1.1338108e+000
C028-002  5.1619420e+000 -4.2978525e+000  1.2286944e+000
C028-003  4.6857300e+000 -4.4145417e+000  1.3158379e+000
C028-004  4.2041674e+000 -4.5558248e+000  1.4135573e+000
C028-005  3.7007663e+000 -4.6743054e+000  1.4916323e+000
C028-006  3.1794376e+000 -4.7788749e+000  1.5580115e+000
C028-007  2.6454899e+000 -4.8880696e+000  1.6213112e+000
C028-008  2.0972421e+000 -4.9975405e+000  1.6782259e+000
C028-009  1.5315262e+000 -5.0924468e+000  1.7250499e+000
C029-001  1.0783211e+000 -5.1582179e+000  1.7934523e+000
C029-002  6.0891616e-001 -5.2192712e+000  1.8382791e+000
C029-003  1.2587546e-001 -5.2904382e+000  1.8633765e+000
C029-004 -3.6861154e-001 -5.3824430e+000  1.8678162e+000
C029-005 -8.7947404e-001 -5.4751873e+000  1.8537360e+000
C029-006 -1.3995200e+000 -5.5985141e+000  1.8162688e+000
C029-007 -1.9287648e+000 -5.7491455e+000  1.7557704e+000
C029-008 -2.4724817e+000 -5.9085326e+000  1.6747533e+000
C029-009 -3.0221519e+000 -6.1013265e+000  1.5726795e+000
C030-001 -3.4976521e+000 -6.2845550e+000  1.4991814e+000
C030-002 -3.9601083e+000 -6.4775591e+000  1.4132099e+000
C030-003 -4.4102163e+000 -6.6722212e+000  1.3222946e+000
C030-004 -4.8541312e+000 -6.8550253e+000  1.2250134e+000
C030-005 -5.2938232e+000 -7.0267916e+000  1.1185764e+000
C030-006 -5.7315364e+000 -7.1926703e+000  9.9737614e-001
C030-007 -6.1742711e+000 -7.3500605e+000  8.5038841e-001
C030-008 -6.6527934e+000 -7.3718095e+000  6.7460912e-001
