# Supplementary material for: Interspecific variation in the limb long bones among modern rhinoceroses—extent and drivers
Source: PeerJ. 2019 Sep 26;7:e7647. doi: 10.7717/peerj.7647 (PMC6766374; doi:10.7717/peerj.7647)
Supplement: Supplemental Information 9 [file peerj-07-7647-s009.zip › Fibula/Diceros_bicornis_1961_187_Fibula_miroir.pts]

Version 1.0
281
S000 -1.6077557e+001 -4.0796270e+000  1.3107969e+000
S001 -1.4035511e+001 -5.2155890e+000  1.6311860e-001
S002 -1.3375754e+001 -4.9579601e+000  2.8780301e+000
S003  2.9952292e+000 -3.8497145e+000  1.1716747e+000
S004  1.3077866e+001  6.5529305e-001  1.6605711e-001
S005  1.3925411e+001  1.9150448e-001  7.6772428e-001
S006  1.4440650e+001 -1.3668950e+000  1.1624312e+000
S007  1.4062321e+001 -2.7208228e+000  1.0737228e+000
S008  1.3913493e+001  3.4698483e-001  1.1154555e+000
S009  1.4472797e+001 -1.0421134e+000  1.6148825e+000
S010  1.2703597e+001 -8.5674977e-001  2.5603104e+000
S011 -1.3987215e+001 -5.0407219e+000  5.8158398e-002
C000-001 -1.4210461e+001 -5.2709985e+000  1.4660491e-001
C000-002 -1.4395623e+001 -5.2666297e+000  1.5351062e-001
C000-003 -1.4562936e+001 -5.2289557e+000  1.7320794e-001
C000-004 -1.4704387e+001 -5.1623931e+000  2.0453735e-001
C000-005 -1.4824250e+001 -5.0761781e+000  2.3999982e-001
C000-006 -1.4935507e+001 -4.9777822e+000  2.7141538e-001
C000-007 -1.5046619e+001 -4.8676896e+000  2.9672346e-001
C000-008 -1.5157993e+001 -4.7428036e+000  3.1835884e-001
C000-009 -1.5260270e+001 -4.5969672e+000  3.4276202e-001
C001-001 -1.5363198e+001 -4.5262928e+000  4.4261804e-001
C001-002 -1.5451653e+001 -4.4377785e+000  5.5920905e-001
C001-003 -1.5577918e+001 -4.3927879e+000  6.4281642e-001
C001-004 -1.5714265e+001 -4.3776836e+000  7.1259022e-001
C001-005 -1.5825170e+001 -4.3453193e+000  8.0488092e-001
C001-006 -1.5908820e+001 -4.2880354e+000  9.1995919e-001
C001-007 -1.5977048e+001 -4.2214322e+000  1.0450816e+000
C001-008 -1.6037891e+001 -4.1552830e+000  1.1757238e+000
C002-001 -1.6033100e+001 -4.0482459e+000  1.5068660e+000
C002-002 -1.5838096e+001 -3.9334450e+000  1.6599110e+000
C002-003 -1.5592579e+001 -3.8051918e+000  1.8239468e+000
C002-004 -1.5439506e+001 -3.7507401e+000  1.9755940e+000
C002-005 -1.5328349e+001 -3.7394712e+000  2.1143863e+000
C002-006 -1.5388865e+001 -3.8353457e+000  2.2287538e+000
C002-007 -1.5418753e+001 -3.9319432e+000  2.3541083e+000
C002-008 -1.5392102e+001 -4.0258899e+000  2.4531226e+000
C002-009 -1.5364216e+001 -4.1492653e+000  2.4874384e+000
C003-001 -1.5222773e+001 -4.2544856e+000  2.6324191e+000
C003-002 -1.5029279e+001 -4.3571320e+000  2.7564719e+000
C003-003 -1.4795124e+001 -4.4314003e+000  2.8112686e+000
C003-004 -1.4556849e+001 -4.4843316e+000  2.8109400e+000
C003-005 -1.4328150e+001 -4.5485573e+000  2.8135560e+000
C003-006 -1.4100178e+001 -4.6379662e+000  2.8394096e+000
C003-007 -1.3865283e+001 -4.7376509e+000  2.8623302e+000
C003-008 -1.3624559e+001 -4.8499279e+000  2.8822677e+000
C004-001  1.2773583e+001  8.3966249e-001  2.2713898e-001
C004-002  1.2479229e+001  9.4360542e-001  2.7016911e-001
C004-003  1.2179909e+001  1.0387115e+000  2.4324107e-001
C004-004  1.1847463e+001  1.0849488e+000  2.0493305e-001
C004-005  1.1490126e+001  1.0231651e+000  2.0489424e-001
C004-006  1.1118856e+001  8.5435200e-001  2.3702891e-001
C004-007  1.0738902e+001  5.8751810e-001  2.9534000e-001
C004-008  1.0347644e+001  2.3742606e-001  3.6958092e-001
C004-009  9.9296818e+000 -1.8155336e-001  4.3558908e-001
C005-001  9.6404829e+000 -4.6621335e-001  4.6176985e-001
C005-002  9.3316164e+000 -7.4729913e-001  5.0727850e-001
C005-003  8.9975815e+000 -1.0210792e+000  5.7496595e-001
C005-004  8.6367188e+000 -1.2864399e+000  5.9978819e-001
C005-005  8.2569275e+000 -1.5504131e+000  6.0579199e-001
C005-006  7.8542194e+000 -1.8104644e+000  6.3200396e-001
C005-007  7.4248004e+000 -2.0603144e+000  7.0098352e-001
C005-008  6.9714403e+000 -2.3045132e+000  7.6839662e-001
C005-009  6.4985113e+000 -2.5359397e+000  8.7452215e-001
C006-001  6.1746783e+000 -2.6514635e+000  9.0962213e-001
C006-002  5.8379817e+000 -2.7805381e+000  9.3189895e-001
C006-003  5.4839649e+000 -2.9101484e+000  9.7864527e-001
C006-004  5.1061473e+000 -3.0343349e+000  1.0489963e+000
C006-005  4.7194099e+000 -3.1856828e+000  1.0726048e+000
C006-006  4.3197875e+000 -3.3542793e+000  1.0810901e+000
C006-007  3.9009757e+000 -3.5285699e+000  1.0944095e+000
C006-008  3.4609814e+000 -3.7029946e+000  1.1164142e+000
C007-001  3.4591124e+000 -3.8391962e+000  1.2421234e+000
C007-002  3.8974223e+000 -3.7678800e+000  1.3548759e+000
C007-003  4.3150563e+000 -3.6574214e+000  1.4641714e+000
C007-004  4.7210579e+000 -3.5463045e+000  1.5480634e+000
C007-005  5.1240163e+000 -3.4720502e+000  1.6022539e+000
C007-006  5.5174484e+000 -3.4070876e+000  1.6391909e+000
C007-007  5.8934031e+000 -3.3155072e+000  1.6655313e+000
C007-008  6.2602506e+000 -3.2350941e+000  1.6737148e+000
C007-009  6.6129999e+000 -3.1423247e+000  1.6688198e+000
C008-001  7.0697913e+000 -3.0762103e+000  1.7171181e+000
C008-002  7.5113654e+000 -3.0122228e+000  1.7677828e+000
C008-003  7.9372401e+000 -2.9380071e+000  1.8262430e+000
C008-004  8.3505220e+000 -2.9000492e+000  1.8728672e+000
C008-005  8.7489805e+000 -2.8863339e+000  1.9122988e+000
C008-006  9.1314344e+000 -2.8544412e+000  1.9629413e+000
C008-007  9.4989796e+000 -2.8267944e+000  2.0151801e+000
C008-008  9.8511744e+000 -2.7977021e+000  2.0699801e+000
C008-009  1.0188865e+001 -2.7834907e+000  2.1228433e+000
C009-001  1.0683349e+001 -2.6646793e+000  2.2449114e+000
C009-002  1.1168679e+001 -2.5710661e+000  2.2979398e+000
C009-003  1.1637223e+001 -2.7541904e+000  2.2930784e+000
C009-004  1.2085177e+001 -2.7969322e+000  2.2339156e+000
C009-005  1.2517153e+001 -2.8396704e+000  2.1129825e+000
C009-006  1.2937957e+001 -2.8968008e+000  1.9205415e+000
C009-007  1.3355534e+001 -2.9625907e+000  1.6412005e+000
C009-008  1.3744323e+001 -2.8968346e+000  1.3314162e+000
C010-001  1.3198468e+001  6.4776570e-001  2.2479756e-001
C010-002  1.3314996e+001  6.3011068e-001  2.8308555e-001
C010-003  1.3420864e+001  5.9876698e-001  3.4933645e-001
C010-004  1.3519554e+001  5.5677414e-001  4.1733497e-001
C010-005  1.3607615e+001  5.0318015e-001  4.9013448e-001
C010-006  1.3686852e+001  4.3899089e-001  5.6542385e-001
C010-007  1.3775303e+001  3.6800146e-001  6.2900168e-001
C010-008  1.3853119e+001  2.8508061e-001  6.9788182e-001
C011-001  1.3976248e+001  1.0813890e-001  8.0710387e-001
C011-002  1.4022207e+001  2.5210081e-002  8.4446990e-001
C011-003  1.4068349e+001 -5.6216400e-002  8.7639081e-001
C011-004  1.4102416e+001 -1.3872269e-001  9.1110617e-001
C011-005  1.4140369e+001 -2.1892443e-001  9.3817210e-001
C011-006  1.4163830e+001 -3.0067462e-001  9.6901703e-001
C011-007  1.4185465e+001 -3.8122046e-001  9.9570632e-001
C011-008  1.4206444e+001 -4.6044570e-001  1.0178894e+000
C011-009  1.4229515e+001 -5.3825271e-001  1.0346808e+000
C012-001  1.4243629e+001 -6.1921072e-001  1.0505321e+000
C012-002  1.4269691e+001 -7.0135450e-001  1.0619648e+000
C012-003  1.4296954e+001 -7.8606826e-001  1.0741720e+000
C012-004  1.4326735e+001 -8.7315589e-001  1.0868562e+000
C012-005  1.4349809e+001 -9.6536696e-001  1.1011095e+000
C012-006  1.4371033e+001 -1.0612140e+000  1.1160777e+000
C012-007  1.4400014e+001 -1.1590606e+000  1.1297367e+000
C012-008  1.4433077e+001 -1.2612288e+000  1.1412727e+000
C013-001  1.4420403e+001 -1.5494521e+000  1.1755782e+000
C013-002  1.4406553e+001 -1.7253710e+000  1.1783392e+000
C013-003  1.4391486e+001 -1.8921883e+000  1.1729529e+000
C013-004  1.4382648e+001 -2.0506582e+000  1.1523485e+000
C013-005  1.4354459e+001 -2.2024407e+000  1.1319679e+000
C013-006  1.4304185e+001 -2.3469701e+000  1.1154255e+000
C013-007  1.4240420e+001 -2.4849613e+000  1.0967242e+000
C013-008  1.4170235e+001 -2.6241515e+000  1.0658797e+000
C014-001  1.3852546e+001 -2.5800295e+000  9.6569085e-001
C014-002  1.3651378e+001 -2.4120924e+000  8.8763434e-001
C014-003  1.3469490e+001 -2.2402165e+000  8.1841195e-001
C014-004  1.3310277e+001 -2.0777855e+000  7.3180497e-001
C014-005  1.3170147e+001 -1.9145690e+000  6.3937265e-001
C014-006  1.3047703e+001 -1.7445412e+000  5.5446780e-001
C014-007  1.2944190e+001 -1.5706373e+000  4.7067887e-001
C014-008  1.2857420e+001 -1.3889198e+000  4.0479839e-001
C014-009  1.2786732e+001 -1.2023978e+000  3.5218632e-001
C015-001  1.2743016e+001 -9.9972981e-001  3.0639547e-001
C015-002  1.2718128e+001 -7.9574412e-001  2.6689059e-001
C015-003  1.2708869e+001 -5.8728743e-001  2.4581265e-001
C015-004  1.2724947e+001 -3.8571823e-001  2.0727247e-001
C015-005  1.2763011e+001 -1.8423046e-001  1.6748624e-001
C015-006  1.2820804e+001  2.2137137e-002  1.3525911e-001
C015-007  1.2892551e+001  2.3506308e-001  1.2645186e-001
C015-008  1.2983090e+001  4.5171085e-001  1.2578420e-001
C016-001  1.3765749e+001  5.8180016e-001  9.1618061e-001
C016-002  1.3570086e+001  7.5778705e-001  7.6556230e-001
C016-003  1.3331109e+001  8.8673705e-001  6.5915900e-001
C016-004  1.3068758e+001  1.0121071e+000  5.8660668e-001
C016-005  1.2755329e+001  1.1506865e+000  5.4514992e-001
C016-006  1.2336934e+001  1.2650554e+000  5.4712909e-001
C016-007  1.1789885e+001  1.2592213e+000  6.1390895e-001
C016-008  1.1167621e+001  1.1028125e+000  7.4493283e-001
C016-009  1.0656914e+001  7.0713234e-001  9.2064953e-001
C017-001  1.0340096e+001  4.6572655e-001  1.0060675e+000
C017-002  9.9691858e+000  2.5832328e-001  1.0851322e+000
C017-003  9.5760984e+000  5.3793281e-002  1.1580089e+000
C017-004  9.1537066e+000 -1.2810007e-001  1.2262825e+000
C017-005  8.7175436e+000 -3.1622970e-001  1.2857347e+000
C017-006  8.2793999e+000 -5.5234230e-001  1.3346529e+000
C017-007  7.8256874e+000 -8.0973190e-001  1.3786588e+000
C017-008  7.3418860e+000 -1.0364677e+000  1.4163550e+000
C017-009  6.8286376e+000 -1.2257169e+000  1.4381690e+000
C018-001  6.4788032e+000 -1.3584011e+000  1.4190444e+000
C018-002  6.1068606e+000 -1.4864594e+000  1.4091084e+000
C018-003  5.7136555e+000 -1.6131899e+000  1.4088767e+000
C018-004  5.2950206e+000 -1.7215129e+000  1.4087768e+000
C018-005  4.8584919e+000 -1.8419763e+000  1.4248860e+000
C018-006  4.4004803e+000 -1.9600468e+000  1.4499000e+000
C018-007  3.9175789e+000 -2.0608039e+000  1.4766835e+000
C018-008  3.4219124e+000 -2.1972356e+000  1.5308994e+000
C018-009  2.9005325e+000 -2.3128352e+000  1.5849310e+000
C019-001  2.3718104e+000 -2.4301455e+000  1.6096020e+000
C019-002  1.8336164e+000 -2.5461543e+000  1.6325536e+000
C019-003  1.2878807e+000 -2.6685121e+000  1.6530198e+000
C019-004  7.3456711e-001 -2.7967708e+000  1.6687618e+000
C019-005  1.7489053e-001 -2.9363148e+000  1.6758925e+000
C019-006 -3.9363486e-001 -3.0783951e+000  1.6770660e+000
C019-007 -9.7572547e-001 -3.2023835e+000  1.6851562e+000
C019-008 -1.5680809e+000 -3.3198233e+000  1.6958804e+000
C019-009 -2.1691709e+000 -3.4354346e+000  1.7060701e+000
C020-001 -2.8509266e+000 -3.5353827e+000  1.6883675e+000
C020-002 -3.5021760e+000 -3.6304629e+000  1.6730379e+000
C020-003 -4.1243258e+000 -3.7046349e+000  1.6694354e+000
C020-004 -4.7161531e+000 -3.7676060e+000  1.6720692e+000
C020-005 -5.2776537e+000 -3.8191566e+000  1.6814126e+000
C020-006 -5.8084626e+000 -3.8708074e+000  1.6895306e+000
C020-007 -6.3091850e+000 -3.9088058e+000  1.7057006e+000
C020-008 -6.7798281e+000 -3.9322565e+000  1.7317569e+000
C020-009 -7.2198133e+000 -3.9588385e+000  1.7512666e+000
C021-001 -7.8178549e+000 -3.9749424e+000  1.7419056e+000
C021-002 -8.4206409e+000 -4.0086255e+000  1.7449952e+000
C021-003 -9.0279207e+000 -4.0467925e+000  1.7742887e+000
C021-004 -9.6390057e+000 -4.0890446e+000  1.8301363e+000
C021-005 -1.0244940e+001 -4.0964184e+000  1.9497662e+000
C021-006 -1.0858396e+001 -4.1334267e+000  2.0688956e+000
C021-007 -1.1483153e+001 -4.2072668e+000  2.1833005e+000
C021-008 -1.2115704e+001 -4.3013220e+000  2.3107536e+000
C021-009 -1.2750102e+001 -4.3937111e+000  2.4705191e+000
C022-001 -1.3071371e+001 -4.3504038e+000  2.5325139e+000
C022-002 -1.3375926e+001 -4.2787900e+000  2.5582876e+000
C022-003 -1.3645775e+001 -4.1642885e+000  2.5531743e+000
C022-004 -1.3879902e+001 -4.0143113e+000  2.5029001e+000
C022-005 -1.4095468e+001 -3.8553567e+000  2.3855000e+000
C022-006 -1.4314406e+001 -3.7228332e+000  2.1873603e+000
C022-007 -1.4534363e+001 -3.6171608e+000  1.9180670e+000
C022-008 -1.4741705e+001 -3.5161541e+000  1.5890956e+000
C022-009 -1.4935280e+001 -3.4336326e+000  1.2047992e+000
C023-001 -1.4957873e+001 -3.5433555e+000  8.1184089e-001
C023-002 -1.4948535e+001 -3.6475890e+000  4.9225888e-001
C023-003 -1.4895731e+001 -3.7409797e+000  2.1138453e-001
C023-004 -1.4808321e+001 -3.8676972e+000 -1.3605017e-002
C023-005 -1.4719462e+001 -4.0648475e+000 -1.0286936e-001
C023-006 -1.4642120e+001 -4.3052468e+000 -3.4714893e-002
C023-007 -1.4493829e+001 -4.5239835e+000  8.5934997e-004
C023-008 -1.4252043e+001 -4.7572613e+000 -2.0272374e-002
C024-001  1.4291455e+001 -7.4637455e-001  1.7537262e+000
C024-002  1.3983214e+001 -5.3109735e-001  1.8919429e+000
C024-003  1.3610035e+001 -4.6357790e-001  1.9928771e+000
C024-004  1.3241521e+001 -4.9852070e-001  2.0575616e+000
C024-005  1.2878325e+001 -5.4264730e-001  2.1241400e+000
C024-006  1.2499640e+001 -6.3325185e-001  2.1811073e+000
C024-007  1.2102548e+001 -7.7839279e-001  2.2245200e+000
C024-008  1.1669819e+001 -9.3847907e-001  2.2860985e+000
C024-009  1.1212759e+001 -1.1613587e+000  2.3391252e+000
C025-001  1.0899113e+001 -1.4774156e+000  2.3837950e+000
C025-002  1.0549961e+001 -1.7618819e+000  2.4312015e+000
C025-003  1.0154069e+001 -1.9977030e+000  2.5208139e+000
C025-004  9.7444143e+000 -2.2398496e+000  2.5583596e+000
C025-005  9.3040190e+000 -2.4590907e+000  2.5863907e+000
C025-006  8.8305473e+000 -2.6522191e+000  2.6155472e+000
C025-007  8.3248339e+000 -2.8172095e+000  2.6143157e+000
C025-008  7.7870049e+000 -2.9627781e+000  2.6531901e+000
C025-009  7.2275033e+000 -3.1049082e+000  2.6994517e+000
C026-001  6.7726750e+000 -3.1936088e+000  2.7144508e+000
C026-002  6.3306999e+000 -3.3145976e+000  2.7579584e+000
C026-003  5.8841028e+000 -3.4183340e+000  2.7793655e+000
C026-004  5.4378405e+000 -3.5230997e+000  2.7957108e+000
C026-005  4.9877720e+000 -3.5868864e+000  2.7772949e+000
C026-006  4.5401263e+000 -3.6570234e+000  2.7575181e+000
C026-007  4.0935230e+000 -3.7365868e+000  2.7386465e+000
C026-008  3.6468124e+000 -3.8086228e+000  2.7082143e+000
C026-009  3.1994386e+000 -3.8944471e+000  2.6889920e+000
C027-001  2.7378929e+000 -3.9996324e+000  2.6341619e+000
C027-002  2.2698777e+000 -4.0932021e+000  2.5715296e+000
C027-003  1.7968552e+000 -4.1895790e+000  2.5133226e+000
C027-004  1.3162578e+000 -4.2619948e+000  2.4370604e+000
C027-005  8.3191007e-001 -4.3425980e+000  2.3677142e+000
C027-006  3.4135398e-001 -4.4117417e+000  2.2900555e+000
C027-007 -1.5556119e-001 -4.4687524e+000  2.2041147e+000
C027-008 -6.5885812e-001 -4.5112429e+000  2.1087055e+000
C027-009 -1.1669626e+000 -4.5601277e+000  2.0167685e+000
C028-001 -1.7233430e+000 -4.6087189e+000  1.9537822e+000
C028-002 -2.2659957e+000 -4.6572433e+000  1.8979896e+000
C028-003 -2.7947574e+000 -4.7098804e+000  1.8518996e+000
C028-004 -3.3090756e+000 -4.7731004e+000  1.8194294e+000
C028-005 -3.8103254e+000 -4.8309894e+000  1.7908021e+000
C028-006 -4.2963753e+000 -4.9044991e+000  1.7795197e+000
C028-007 -4.7694283e+000 -4.9742627e+000  1.7726519e+000
C028-008 -5.2305207e+000 -5.0387340e+000  1.7668639e+000
C028-009 -5.6741800e+000 -5.1262264e+000  1.7869827e+000
C029-001 -6.1735010e+000 -5.2390928e+000  1.7612923e+000
C029-002 -6.6640801e+000 -5.3320308e+000  1.7507743e+000
C029-003 -7.1440024e+000 -5.4222803e+000  1.7654003e+000
C029-004 -7.6221480e+000 -5.4413586e+000  1.7631077e+000
C029-005 -8.0902481e+000 -5.4481335e+000  1.7809868e+000
C029-006 -8.5495663e+000 -5.4360733e+000  1.8142729e+000
C029-007 -9.0009041e+000 -5.3951244e+000  1.8553562e+000
C029-008 -9.4436150e+000 -5.3392887e+000  1.9153666e+000
C029-009 -9.8783855e+000 -5.2624993e+000  1.9929090e+000
C030-001 -1.0297277e+001 -5.2375154e+000  1.9769983e+000
C030-002 -1.0711206e+001 -5.1886215e+000  1.9767509e+000
C030-003 -1.1115306e+001 -5.1589704e+000  2.0225005e+000
C030-004 -1.1509172e+001 -5.1454940e+000  2.1022193e+000
C030-005 -1.1895186e+001 -5.1387186e+000  2.2112243e+000
C030-006 -1.2277029e+001 -5.1036711e+000  2.3388004e+000
C030-007 -1.2653419e+001 -5.1030202e+000  2.5146835e+000
C030-008 -1.3028286e+001 -5.0761695e+000  2.7175407e+000
