# Supplementary material for: Interspecific variation in the limb long bones among modern rhinoceroses—extent and drivers
Source: PeerJ. 2019 Sep 26;7:e7647. doi: 10.7717/peerj.7647 (PMC6766374; doi:10.7717/peerj.7647)
Supplement: Supplemental Information 9 [file peerj-07-7647-s009.zip › Fibula/Diceros_bicornis_1974_124_Fibula.pts]

Version 1.0
281
S000  2.2411699e+001  4.1976171e+000  2.0338254e+000
S001  2.0695499e+001  3.1723349e+000  2.8379264e+000
S002  2.1573513e+001  2.0045743e+000  7.0130086e-001
S003  6.8725019e+000 -2.3591912e+000  1.8765602e+000
S004 -1.8848281e+000 -1.9058177e+000  1.8486490e+000
S005 -2.4108422e+000 -2.6152792e+000  1.5688977e+000
S006 -2.4955983e+000 -4.0910811e+000  1.7126722e+000
S007 -1.8391976e+000 -4.8223038e+000  2.1269360e+000
S008 -2.3538055e+000 -2.6112440e+000  1.2635405e+000
S009 -2.5610027e+000 -3.9362566e+000  1.1210270e+000
S010 -1.2836127e+000 -3.7560008e+000  1.8132734e-001
S011  2.0594400e+001  3.7562029e+000  2.7243443e+000
C000-001  2.0746138e+001  3.3497913e+000  2.8860548e+000
C000-002  2.0809116e+001  3.5097668e+000  2.9293978e+000
C000-003  2.0887600e+001  3.6531911e+000  2.9489405e+000
C000-004  2.0979521e+001  3.7772660e+000  2.9573839e+000
C000-005  2.1083752e+001  3.8829801e+000  2.9617610e+000
C000-006  2.1201097e+001  3.9700763e+000  2.9562452e+000
C000-007  2.1331089e+001  4.0447950e+000  2.9569898e+000
C000-008  2.1475319e+001  4.0960412e+000  2.9322333e+000
C000-009  2.1631350e+001  4.1240501e+000  2.8907621e+000
C001-001  2.1730595e+001  4.1457052e+000  2.8466568e+000
C001-002  2.1824560e+001  4.1682773e+000  2.7950022e+000
C001-003  2.1925144e+001  4.1941400e+000  2.7472131e+000
C001-004  2.2020491e+001  4.2108598e+000  2.6760352e+000
C001-005  2.2111076e+001  4.2207727e+000  2.5850217e+000
C001-006  2.2201694e+001  4.2264299e+000  2.4787672e+000
C001-007  2.2276205e+001  4.2223306e+000  2.3461370e+000
C001-008  2.2348429e+001  4.2136612e+000  2.1987078e+000
C002-001  2.2472982e+001  4.1239023e+000  1.9123415e+000
C002-002  2.2518393e+001  4.0400100e+000  1.7897074e+000
C002-003  2.2575649e+001  3.9520459e+000  1.6677204e+000
C002-004  2.2613234e+001  3.8511915e+000  1.5423447e+000
C002-005  2.2617537e+001  3.7364450e+000  1.4166174e+000
C002-006  2.2588377e+001  3.6088874e+000  1.2965020e+000
C002-007  2.2579212e+001  3.4754772e+000  1.1718328e+000
C002-008  2.2600897e+001  3.3375649e+000  1.0255318e+000
C002-009  2.2571005e+001  3.1840680e+000  8.8995719e-001
C003-001  2.2553974e+001  3.0234990e+000  8.5042238e-001
C003-002  2.2518160e+001  2.8681483e+000  8.1465745e-001
C003-003  2.2451725e+001  2.7216940e+000  7.8594530e-001
C003-004  2.2358009e+001  2.5861034e+000  7.6175284e-001
C003-005  2.2250677e+001  2.4521091e+000  7.4021471e-001
C003-006  2.2120790e+001  2.3239994e+000  7.2244179e-001
C003-007  2.1961298e+001  2.2094018e+000  7.1011382e-001
C003-008  2.1777229e+001  2.1050081e+000  7.0386559e-001
C004-001 -1.7684109e+000 -1.7172892e+000  1.6529903e+000
C004-002 -1.6275195e+000 -1.5266058e+000  1.5425469e+000
C004-003 -1.4577196e+000 -1.3347704e+000  1.4793733e+000
C004-004 -1.2378799e+000 -1.1982485e+000  1.4356928e+000
C004-005 -9.6019405e-001 -1.1456821e+000  1.4093997e+000
C004-006 -6.2963194e-001 -1.1537937e+000  1.4131093e+000
C004-007 -2.4348818e-001 -1.2546241e+000  1.4363117e+000
C004-008  1.9031012e-001 -1.4392753e+000  1.4746671e+000
C004-009  6.6653734e-001 -1.6868101e+000  1.5302240e+000
C005-001  9.3402505e-001 -1.8396583e+000  1.6127409e+000
C005-002  1.2201359e+000 -1.9761125e+000  1.6791270e+000
C005-003  1.5442940e+000 -2.0531881e+000  1.7772171e+000
C005-004  1.8957229e+000 -2.0937319e+000  1.8815074e+000
C005-005  2.2426367e+000 -2.1831565e+000  1.9016804e+000
C005-006  2.6053634e+000 -2.2831995e+000  1.8823556e+000
C005-007  3.0022385e+000 -2.3202438e+000  1.8951267e+000
C005-008  3.4181244e+000 -2.3234539e+000  1.9061290e+000
C005-009  3.8463049e+000 -2.3022985e+000  1.9030589e+000
C006-001  4.1314607e+000 -2.2632148e+000  1.8626752e+000
C006-002  4.4283552e+000 -2.2199252e+000  1.8414314e+000
C006-003  4.7372727e+000 -2.1734447e+000  1.8527521e+000
C006-004  5.0602503e+000 -2.1594872e+000  1.8522160e+000
C006-005  5.3966088e+000 -2.1683388e+000  1.8444296e+000
C006-006  5.7459493e+000 -2.1908698e+000  1.8476121e+000
C006-007  6.1084795e+000 -2.2299690e+000  1.8602393e+000
C006-008  6.4842176e+000 -2.2874658e+000  1.8751968e+000
C007-001  6.5262237e+000 -2.5556591e+000  1.8159056e+000
C007-002  6.1722994e+000 -2.6900072e+000  1.6654443e+000
C007-003  5.8120041e+000 -2.7609665e+000  1.5411232e+000
C007-004  5.4524813e+000 -2.8206878e+000  1.4799122e+000
C007-005  5.0925336e+000 -2.8607812e+000  1.4627153e+000
C007-006  4.7306838e+000 -2.8673298e+000  1.4803017e+000
C007-007  4.3705745e+000 -2.8723624e+000  1.5387931e+000
C007-008  4.0163474e+000 -2.9291861e+000  1.6576873e+000
C007-009  3.6557524e+000 -2.9089630e+000  1.7951603e+000
C008-001  3.1620202e+000 -3.0161316e+000  1.7618634e+000
C008-002  2.7074888e+000 -3.1635025e+000  1.7485561e+000
C008-003  2.2861569e+000 -3.2913628e+000  1.7301958e+000
C008-004  1.8900384e+000 -3.3688307e+000  1.6996558e+000
C008-005  1.5249680e+000 -3.4410000e+000  1.6718227e+000
C008-006  1.1988562e+000 -3.5386307e+000  1.6566099e+000
C008-007  9.0718114e-001 -3.6377594e+000  1.6460342e+000
C008-008  6.4991707e-001 -3.7371635e+000  1.6401716e+000
C008-009  4.2732805e-001 -3.8365974e+000  1.6399451e+000
C009-001  1.4453185e-001 -4.1196041e+000  1.5519354e+000
C009-002 -1.1920067e-001 -4.3801270e+000  1.5150299e+000
C009-003 -3.9940849e-001 -4.5591502e+000  1.4867916e+000
C009-004 -6.4985502e-001 -4.7261796e+000  1.5149426e+000
C009-005 -8.8681906e-001 -4.8572989e+000  1.5843664e+000
C009-006 -1.1122918e+000 -4.9555855e+000  1.7013943e+000
C009-007 -1.3545098e+000 -4.9782710e+000  1.8330492e+000
C009-008 -1.5994037e+000 -4.9409876e+000  1.9871272e+000
C010-001 -1.9710125e+000 -1.9468018e+000  1.8504878e+000
C010-002 -2.0469892e+000 -2.0071816e+000  1.8350070e+000
C010-003 -2.1140623e+000 -2.0757625e+000  1.8107796e+000
C010-004 -2.1745040e+000 -2.1500194e+000  1.7812681e+000
C010-005 -2.2233899e+000 -2.2313585e+000  1.7431582e+000
C010-006 -2.2716837e+000 -2.3175087e+000  1.7044261e+000
C010-007 -2.3229864e+000 -2.4095666e+000  1.6651365e+000
C010-008 -2.3692260e+000 -2.5089219e+000  1.6199149e+000
C011-001 -2.4112878e+000 -2.6811078e+000  1.5677812e+000
C011-002 -2.4155188e+000 -2.7505929e+000  1.5708547e+000
C011-003 -2.4109828e+000 -2.8243260e+000  1.5728471e+000
C011-004 -2.4010780e+000 -2.9016371e+000  1.5743450e+000
C011-005 -2.3968234e+000 -2.9823780e+000  1.5805511e+000
C011-006 -2.4000807e+000 -3.0669789e+000  1.5927033e+000
C011-007 -2.4026394e+000 -3.1553819e+000  1.6066847e+000
C011-008 -2.4033830e+000 -3.2474322e+000  1.6218313e+000
C011-009 -2.3891900e+000 -3.3419826e+000  1.6327052e+000
C012-001 -2.3878675e+000 -3.4253032e+000  1.6366007e+000
C012-002 -2.4061573e+000 -3.5084782e+000  1.6498734e+000
C012-003 -2.4227962e+000 -3.5907636e+000  1.6629041e+000
C012-004 -2.4301696e+000 -3.6745872e+000  1.6693591e+000
C012-005 -2.4427052e+000 -3.7576478e+000  1.6788290e+000
C012-006 -2.4565570e+000 -3.8406076e+000  1.6887993e+000
C012-007 -2.4702802e+000 -3.9238679e+000  1.6980432e+000
C012-008 -2.4873955e+000 -4.0069356e+000  1.7094769e+000
C013-001 -2.4569328e+000 -4.1796045e+000  1.7740580e+000
C013-002 -2.4068861e+000 -4.2664862e+000  1.8288077e+000
C013-003 -2.3524642e+000 -4.3510876e+000  1.8832077e+000
C013-004 -2.2920148e+000 -4.4338088e+000  1.9365828e+000
C013-005 -2.2256427e+000 -4.5157270e+000  1.9907808e+000
C013-006 -2.1486573e+000 -4.5980082e+000  2.0422444e+000
C013-007 -2.0618877e+000 -4.6839213e+000  2.0962980e+000
C013-008 -1.9555492e+000 -4.7657261e+000  2.1306400e+000
C014-001 -1.7251353e+000 -4.6962080e+000  2.2031758e+000
C014-002 -1.6217545e+000 -4.5455661e+000  2.2394693e+000
C014-003 -1.5288693e+000 -4.3908844e+000  2.2654135e+000
C014-004 -1.4466269e+000 -4.2307782e+000  2.2752728e+000
C014-005 -1.3753506e+000 -4.0662808e+000  2.2815740e+000
C014-006 -1.3146417e+000 -3.8952978e+000  2.2845504e+000
C014-007 -1.2642207e+000 -3.7172399e+000  2.2775238e+000
C014-008 -1.2259865e+000 -3.5344644e+000  2.2452576e+000
C014-009 -1.1979170e+000 -3.3443918e+000  2.2100940e+000
C015-001 -1.2464646e+000 -3.1085000e+000  2.1803970e+000
C015-002 -1.2995348e+000 -2.8887749e+000  2.1644385e+000
C015-003 -1.3619018e+000 -2.6888602e+000  2.1368127e+000
C015-004 -1.4339877e+000 -2.5134885e+000  2.0796828e+000
C015-005 -1.5109271e+000 -2.3554134e+000  2.0320787e+000
C015-006 -1.5941488e+000 -2.2147741e+000  1.9888427e+000
C015-007 -1.6852576e+000 -2.0879261e+000  1.9527745e+000
C015-008 -1.7844487e+000 -1.9785911e+000  1.9118389e+000
C016-001 -2.1846702e+000 -2.2797339e+000  1.2985357e+000
C016-002 -2.0463653e+000 -1.9800875e+000  1.2939439e+000
C016-003 -1.8773960e+000 -1.7324109e+000  1.2740649e+000
C016-004 -1.7172415e+000 -1.5030318e+000  1.2208960e+000
C016-005 -1.5064110e+000 -1.3360034e+000  1.1590735e+000
C016-006 -1.2542611e+000 -1.2358463e+000  1.0876696e+000
C016-007 -9.8342675e-001 -1.1725394e+000  9.9306989e-001
C016-008 -6.8196309e-001 -1.1770265e+000  8.8814092e-001
C016-009 -3.5769960e-001 -1.2064363e+000  7.5557220e-001
C017-001 -9.9207990e-002 -1.2971019e+000  6.8615633e-001
C017-002  1.9315185e-001 -1.3743593e+000  6.2567449e-001
C017-003  5.1711583e-001 -1.4131044e+000  5.5671138e-001
C017-004  8.7012827e-001 -1.4323593e+000  4.8331931e-001
C017-005  1.2525115e+000 -1.4455225e+000  4.1008183e-001
C017-006  1.6655747e+000 -1.4590685e+000  3.3942488e-001
C017-007  2.1128669e+000 -1.5020552e+000  3.0627078e-001
C017-008  2.5942838e+000 -1.5771288e+000  3.3947369e-001
C017-009  3.1040275e+000 -1.6203880e+000  3.5476282e-001
C018-001  3.4888363e+000 -1.5974208e+000  3.7402970e-001
C018-002  3.8938582e+000 -1.5781527e+000  3.7560833e-001
C018-003  4.2637253e+000 -1.4982303e+000  3.0922952e-001
C018-004  4.6138873e+000 -1.3981398e+000  2.4492404e-001
C018-005  4.9570017e+000 -1.2873671e+000  1.8871368e-001
C018-006  5.3293104e+000 -1.2130148e+000  1.7423959e-001
C018-007  5.7145691e+000 -1.1518496e+000  1.7750908e-001
C018-008  6.1109262e+000 -1.1144550e+000  2.1100812e-001
C018-009  6.5018158e+000 -1.0841966e+000  2.6544964e-001
C019-001  6.8056474e+000 -1.0534406e+000  3.4083623e-001
C019-002  7.1204681e+000 -1.0144044e+000  4.0536004e-001
C019-003  7.4467144e+000 -9.8184711e-001  4.7028673e-001
C019-004  7.7811923e+000 -9.2657983e-001  5.2156693e-001
C019-005  8.1245079e+000 -8.5643929e-001  5.6317419e-001
C019-006  8.4804764e+000 -7.9818904e-001  6.0530257e-001
C019-007  8.8480854e+000 -7.4456424e-001  6.4558452e-001
C019-008  9.2256670e+000 -6.9709301e-001  6.9295424e-001
C019-009  9.6133633e+000 -6.3458103e-001  7.2512984e-001
C020-001  9.9588518e+000 -5.7079470e-001  7.9882216e-001
C020-002  1.0327405e+001 -4.9974322e-001  8.5452682e-001
C020-003  1.0716755e+001 -4.1652188e-001  8.9349002e-001
C020-004  1.1126307e+001 -3.2346019e-001  9.2036718e-001
C020-005  1.1553848e+001 -2.1247241e-001  9.2846167e-001
C020-006  1.2005117e+001 -1.0664877e-001  9.3336040e-001
C020-007  1.2477269e+001  6.8345866e-003  9.2353821e-001
C020-008  1.2973979e+001  1.1610150e-001  9.1284466e-001
C020-009  1.3492433e+001  2.3110154e-001  8.9941549e-001
C021-001  1.3920788e+001  3.3328018e-001  9.0320450e-001
C021-002  1.4353554e+001  4.4330007e-001  9.1205293e-001
C021-003  1.4790584e+001  5.6218672e-001  9.2167276e-001
C021-004  1.5232061e+001  6.8947130e-001  9.3234670e-001
C021-005  1.5672941e+001  8.3655298e-001  9.2206079e-001
C021-006  1.6117815e+001  9.9367583e-001  9.1102010e-001
C021-007  1.6566050e+001  1.1631339e+000  8.9467585e-001
C021-008  1.7020779e+001  1.3360866e+000  8.8813871e-001
C021-009  1.7483032e+001  1.5025117e+000  9.0795928e-001
C022-001  1.7891630e+001  1.6195695e+000  9.1080284e-001
C022-002  1.8290102e+001  1.7598554e+000  9.1439027e-001
C022-003  1.8684298e+001  1.9060131e+000  9.4476753e-001
C022-004  1.9068991e+001  2.0773880e+000  9.6964550e-001
C022-005  1.9445704e+001  2.2697675e+000  9.9428999e-001
C022-006  1.9809467e+001  2.4941728e+000  1.0069878e+000
C022-007  2.0146736e+001  2.7747035e+000  9.9484009e-001
C022-008  2.0504244e+001  3.0197854e+000  1.0276484e+000
C022-009  2.0840523e+001  3.3110726e+000  1.0422946e+000
C023-001  2.1040977e+001  3.5056336e+000  1.2946987e+000
C023-002  2.1213087e+001  3.6194482e+000  1.5435089e+000
C023-003  2.1302874e+001  3.7402239e+000  1.7623365e+000
C023-004  2.1301481e+001  3.8701739e+000  1.9541533e+000
C023-005  2.1293802e+001  3.8974996e+000  2.1458302e+000
C023-006  2.1248297e+001  3.8769519e+000  2.3225775e+000
C023-007  2.1045095e+001  3.9126089e+000  2.4651284e+000
C023-008  2.0781792e+001  3.8932557e+000  2.5962954e+000
C024-001 -2.3848460e+000 -3.6398394e+000  9.7147536e-001
C024-002 -2.1615529e+000 -3.3476255e+000  8.0491036e-001
C024-003 -1.8118325e+000 -3.2015698e+000  7.2452611e-001
C024-004 -1.4822273e+000 -3.1628764e+000  6.8657917e-001
C024-005 -1.1937530e+000 -3.1485567e+000  6.2948346e-001
C024-006 -9.1000235e-001 -3.2010653e+000  6.0012841e-001
C024-007 -6.3322490e-001 -3.2561593e+000  5.1590931e-001
C024-008 -3.4772032e-001 -3.3776526e+000  4.3272120e-001
C024-009 -5.9889767e-002 -3.5765891e+000  3.8949284e-001
C025-001  2.2811782e-001 -3.6990874e+000  4.7325030e-001
C025-002  5.3089452e-001 -3.7898455e+000  5.3562844e-001
C025-003  8.4792930e-001 -3.8537531e+000  5.4958653e-001
C025-004  1.1761196e+000 -3.8921647e+000  5.4403955e-001
C025-005  1.5148602e+000 -3.8960249e+000  5.5715269e-001
C025-006  1.8661730e+000 -3.8807654e+000  5.3443950e-001
C025-007  2.2276790e+000 -3.8136415e+000  5.4769230e-001
C025-008  2.6023426e+000 -3.7346351e+000  5.1684058e-001
C025-009  2.9892426e+000 -3.6276369e+000  4.7731528e-001
C026-001  3.4246857e+000 -3.5188322e+000  4.5138106e-001
C026-002  3.8655770e+000 -3.4407849e+000  4.0625396e-001
C026-003  4.3057976e+000 -3.2996202e+000  4.2132303e-001
C026-004  4.7521276e+000 -3.2165127e+000  3.9402226e-001
C026-005  5.2033448e+000 -3.1523614e+000  3.6065137e-001
C026-006  5.6589875e+000 -3.0807192e+000  3.4365755e-001
C026-007  6.1188083e+000 -3.0000694e+000  3.4317374e-001
C026-008  6.5796127e+000 -2.9013085e+000  3.6139941e-001
C026-009  7.0291152e+000 -2.7563984e+000  4.0266126e-001
C027-001  7.4420171e+000 -2.6470082e+000  4.5750767e-001
C027-002  7.8490796e+000 -2.4974966e+000  5.3005725e-001
C027-003  8.2617016e+000 -2.3451290e+000  6.0671365e-001
C027-004  8.6755104e+000 -2.1813145e+000  6.9316244e-001
C027-005  9.0943260e+000 -2.0140533e+000  7.8465891e-001
C027-006  9.5296936e+000 -1.8634357e+000  8.6587286e-001
C027-007  9.9660988e+000 -1.7002565e+000  9.5721543e-001
C027-008  1.0410718e+001 -1.5375761e+000  1.0491507e+000
C027-009  1.0864716e+001 -1.3781910e+000  1.1399175e+000
C028-001  1.1317080e+001 -1.2482964e+000  1.2237549e+000
C028-002  1.1761568e+001 -1.1263461e+000  1.3104049e+000
C028-003  1.2196378e+001 -1.0082797e+000  1.3999925e+000
C028-004  1.2620652e+001 -8.9052927e-001  1.4916722e+000
C028-005  1.3041557e+001 -7.8993458e-001  1.5805786e+000
C028-006  1.3454176e+001 -6.9245011e-001  1.6701062e+000
C028-007  1.3860982e+001 -6.0258162e-001  1.7591949e+000
C028-008  1.4266179e+001 -5.4263920e-001  1.8460300e+000
C028-009  1.4664486e+001 -5.0176245e-001  1.9324775e+000
C029-001  1.5127105e+001 -4.2778933e-001  2.0026045e+000
C029-002  1.5576759e+001 -3.3724594e-001  2.0467319e+000
C029-003  1.6009157e+001 -2.2257291e-001  2.0582700e+000
C029-004  1.6426439e+001 -9.6863724e-002  2.0395427e+000
C029-005  1.6827564e+001  4.2711861e-002  1.9908829e+000
C029-006  1.7222252e+001  1.7464630e-001  1.9199824e+000
C029-007  1.7599756e+001  3.2474723e-001  1.8183097e+000
C029-008  1.7969643e+001  4.7156760e-001  1.6863666e+000
C029-009  1.8314495e+001  6.5347010e-001  1.5309526e+000
C030-001  1.8685238e+001  8.2638884e-001  1.4689468e+000
C030-002  1.9070051e+001  9.9557936e-001  1.4002535e+000
C030-003  1.9450268e+001  1.1292424e+000  1.3101263e+000
C030-004  1.9814415e+001  1.2400620e+000  1.2039994e+000
C030-005  2.0155294e+001  1.2835327e+000  1.0550288e+000
C030-006  2.0509323e+001  1.3720350e+000  9.1910380e-001
C030-007  2.0881632e+001  1.5465890e+000  8.2433265e-001
C030-008  2.1243582e+001  1.7717800e+000  7.5897872e-001
