# Supplementary material for: Interspecific variation in the limb long bones among modern rhinoceroses—extent and drivers
Source: PeerJ. 2019 Sep 26;7:e7647. doi: 10.7717/peerj.7647 (PMC6766374; doi:10.7717/peerj.7647)
Supplement: Supplemental Information 9 [file peerj-07-7647-s009.zip › Fibula/Diceros_bicornis_50002040_Fibula_miroir.pts]

Version 1.0
281
S000  2.1382965e+001 -4.9527221e+000  5.6135359e+000
S001  1.9999241e+001 -6.9960403e+000  5.3659301e+000
S002  2.0074659e+001 -5.2447319e+000  3.9558382e+000
S003  2.4539051e+000 -9.4150114e+000  2.0158162e+000
S004 -3.6043987e+000 -9.4339161e+000  4.2618799e+000
S005 -4.7495646e+000 -9.3018131e+000  3.5026345e+000
S006 -5.4547329e+000 -9.4353313e+000  1.5629925e+000
S007 -4.6089110e+000 -9.8556328e+000  3.7933016e-001
S008 -4.8764019e+000 -8.9285612e+000  3.6165471e+000
S009 -5.7192202e+000 -9.1041546e+000  1.2582021e+000
S010 -4.7464151e+000 -7.9023943e+000  1.9171866e+000
S011  1.9750360e+001 -6.9771347e+000  6.7680025e+000
C000-001  2.0137419e+001 -6.9253259e+000  5.5012288e+000
C000-002  2.0251480e+001 -6.8340244e+000  5.6258292e+000
C000-003  2.0390430e+001 -6.7716665e+000  5.7119894e+000
C000-004  2.0504896e+001 -6.6868243e+000  5.7877898e+000
C000-005  2.0602415e+001 -6.5902705e+000  5.8487024e+000
C000-006  2.0699154e+001 -6.4936490e+000  5.8859510e+000
C000-007  2.0793766e+001 -6.3952608e+000  5.9002676e+000
C000-008  2.0861824e+001 -6.2801967e+000  5.9048238e+000
C000-009  2.0918072e+001 -6.1574488e+000  5.8917608e+000
C001-001  2.0987715e+001 -6.0461087e+000  5.8777738e+000
C001-002  2.1048729e+001 -5.9254489e+000  5.8615608e+000
C001-003  2.1103374e+001 -5.7977901e+000  5.8417425e+000
C001-004  2.1167559e+001 -5.6767664e+000  5.8110337e+000
C001-005  2.1234798e+001 -5.5536304e+000  5.7733507e+000
C001-006  2.1313726e+001 -5.4261303e+000  5.7258911e+000
C001-007  2.1393280e+001 -5.2776098e+000  5.6739802e+000
C001-008  2.1419012e+001 -5.1043649e+000  5.6368141e+000
C002-001  2.1327873e+001 -4.9369349e+000  5.5106220e+000
C002-002  2.1272312e+001 -4.9241676e+000  5.4097190e+000
C002-003  2.1219812e+001 -4.9118519e+000  5.3083844e+000
C002-004  2.1166672e+001 -4.9016094e+000  5.2080970e+000
C002-005  2.1102364e+001 -4.9019575e+000  5.1165581e+000
C002-006  2.1043863e+001 -4.8998866e+000  5.0220008e+000
C002-007  2.0987610e+001 -4.8973083e+000  4.9265594e+000
C002-008  2.0918360e+001 -4.9089766e+000  4.8419428e+000
C002-009  2.0859657e+001 -4.9119401e+000  4.7503691e+000
C003-001  2.0808559e+001 -4.9258494e+000  4.6281300e+000
C003-002  2.0750914e+001 -4.9443903e+000  4.5135393e+000
C003-003  2.0679897e+001 -4.9763074e+000  4.4129076e+000
C003-004  2.0613441e+001 -4.9890218e+000  4.3047838e+000
C003-005  2.0529011e+001 -5.0208697e+000  4.2130914e+000
C003-006  2.0438379e+001 -5.0501728e+000  4.1189837e+000
C003-007  2.0333086e+001 -5.0957661e+000  4.0361958e+000
C003-008  2.0209665e+001 -5.1661115e+000  3.9842942e+000
C004-001 -3.4372728e+000 -9.3953667e+000  4.3945704e+000
C004-002 -3.2451003e+000 -9.3473291e+000  4.4674664e+000
C004-003 -3.0520196e+000 -9.3142920e+000  4.5018878e+000
C004-004 -2.8575978e+000 -9.2967386e+000  4.4995050e+000
C004-005 -2.6616669e+000 -9.2909241e+000  4.4575295e+000
C004-006 -2.4636967e+000 -9.2967787e+000  4.3783693e+000
C004-007 -2.2591176e+000 -9.3232222e+000  4.2724981e+000
C004-008 -2.0371084e+000 -9.4032583e+000  4.1603918e+000
C004-009 -1.8156255e+000 -9.4851885e+000  3.9969127e+000
C005-001 -1.5402944e+000 -9.4875059e+000  3.8579884e+000
C005-002 -1.2775693e+000 -9.4804354e+000  3.7134595e+000
C005-003 -1.0242569e+000 -9.4784374e+000  3.5713453e+000
C005-004 -7.7729768e-001 -9.5001841e+000  3.4432702e+000
C005-005 -5.3990960e-001 -9.5322094e+000  3.3206685e+000
C005-006 -3.1495240e-001 -9.5549612e+000  3.1920950e+000
C005-007 -1.0091392e-001 -9.5754576e+000  3.0621214e+000
C005-008  1.0270871e-001 -9.5943966e+000  2.9320960e+000
C005-009  2.9647470e-001 -9.6197081e+000  2.8052568e+000
C006-001  4.5205170e-001 -9.6232338e+000  2.7502980e+000
C006-002  6.2835908e-001 -9.6284275e+000  2.6920960e+000
C006-003  8.2637900e-001 -9.6462841e+000  2.6297913e+000
C006-004  1.0469522e+000 -9.6864271e+000  2.5579574e+000
C006-005  1.2867702e+000 -9.6668282e+000  2.4715679e+000
C006-006  1.5468270e+000 -9.6165361e+000  2.3768229e+000
C006-007  1.8274279e+000 -9.5414982e+000  2.2770269e+000
C006-008  2.1313941e+000 -9.5153608e+000  2.1414068e+000
C007-001  2.0641444e+000 -9.3782310e+000  1.9780648e+000
C007-002  1.6931144e+000 -9.3862762e+000  1.9067916e+000
C007-003  1.3398741e+000 -9.3967466e+000  1.8310795e+000
C007-004  1.0069034e+000 -9.4170132e+000  1.7437618e+000
C007-005  6.9097316e-001 -9.4361258e+000  1.6555877e+000
C007-006  3.8622630e-001 -9.4412994e+000  1.5803818e+000
C007-007  9.7127847e-002 -9.4462881e+000  1.5045764e+000
C007-008 -1.7446753e-001 -9.4557343e+000  1.4235784e+000
C007-009 -4.2952836e-001 -9.4672318e+000  1.3399112e+000
C008-001 -6.4234376e-001 -9.4875145e+000  1.2824708e+000
C008-002 -8.6137235e-001 -9.5030947e+000  1.2220671e+000
C008-003 -1.0864319e+000 -9.5144157e+000  1.1583468e+000
C008-004 -1.3168727e+000 -9.5237255e+000  1.0893855e+000
C008-005 -1.5537691e+000 -9.5271358e+000  1.0185709e+000
C008-006 -1.7952081e+000 -9.5316849e+000  9.3973094e-001
C008-007 -2.0428917e+000 -9.5310965e+000  8.5838270e-001
C008-008 -2.2959437e+000 -9.5286293e+000  7.7161455e-001
C008-009 -2.5555034e+000 -9.5200281e+000  6.8335372e-001
C009-001 -2.8058221e+000 -9.5508175e+000  6.2836641e-001
C009-002 -3.0523932e+000 -9.5848227e+000  5.7936233e-001
C009-003 -3.2913468e+000 -9.6226425e+000  5.3228056e-001
C009-004 -3.5195267e+000 -9.6661634e+000  4.8267585e-001
C009-005 -3.7327530e+000 -9.7260227e+000  4.1854146e-001
C009-006 -3.9559247e+000 -9.7712660e+000  3.8554215e-001
C009-007 -4.1776714e+000 -9.8351784e+000  3.4840551e-001
C009-008 -4.4065008e+000 -9.8721199e+000  3.4968635e-001
C010-001 -3.7586107e+000 -9.4017878e+000  4.2257652e+000
C010-002 -3.8991451e+000 -9.3656883e+000  4.1707058e+000
C010-003 -4.0507369e+000 -9.3553648e+000  4.1212454e+000
C010-004 -4.1811991e+000 -9.3318520e+000  4.0453405e+000
C010-005 -4.3101621e+000 -9.3194199e+000  3.9627404e+000
C010-006 -4.4336071e+000 -9.3130045e+000  3.8691781e+000
C010-007 -4.5454307e+000 -9.3045177e+000  3.7586927e+000
C010-008 -4.6511579e+000 -9.3012867e+000  3.6368616e+000
C011-001 -4.7997503e+000 -9.3306103e+000  3.3809166e+000
C011-002 -4.8446627e+000 -9.3459845e+000  3.2590578e+000
C011-003 -4.8909183e+000 -9.3557262e+000  3.1420090e+000
C011-004 -4.9516983e+000 -9.3746443e+000  3.0365729e+000
C011-005 -5.0054841e+000 -9.3782568e+000  2.9303107e+000
C011-006 -5.0621753e+000 -9.3777838e+000  2.8285625e+000
C011-007 -5.1162968e+000 -9.3671513e+000  2.7291722e+000
C011-008 -5.1635947e+000 -9.3417463e+000  2.6319311e+000
C011-009 -5.2259479e+000 -9.3256073e+000  2.5419230e+000
C012-001 -5.2140975e+000 -9.3490410e+000  2.4514332e+000
C012-002 -5.2011113e+000 -9.3530226e+000  2.3539033e+000
C012-003 -5.2033763e+000 -9.3611832e+000  2.2526948e+000
C012-004 -5.2236357e+000 -9.3859978e+000  2.1501141e+000
C012-005 -5.2485604e+000 -9.3970327e+000  2.0411198e+000
C012-006 -5.2916932e+000 -9.4238806e+000  1.9310209e+000
C012-007 -5.3539815e+000 -9.4594555e+000  1.8189665e+000
C012-008 -5.4000821e+000 -9.4448004e+000  1.6927316e+000
C013-001 -5.4460454e+000 -9.4691324e+000  1.3864468e+000
C013-002 -5.4213896e+000 -9.5135736e+000  1.2209864e+000
C013-003 -5.3653879e+000 -9.5481529e+000  1.0665457e+000
C013-004 -5.2941723e+000 -9.5946779e+000  9.2294502e-001
C013-005 -5.1942244e+000 -9.6309538e+000  7.9322547e-001
C013-006 -5.0777516e+000 -9.6780205e+000  6.7397898e-001
C013-007 -4.9513502e+000 -9.7526655e+000  5.5878562e-001
C013-008 -4.7957573e+000 -9.8145008e+000  4.5891231e-001
C014-001 -4.4030685e+000 -9.9910202e+000  5.2976847e-001
C014-002 -4.1909981e+000 -1.0028139e+001  7.2015446e-001
C014-003 -4.0034413e+000 -1.0029853e+001  9.2127752e-001
C014-004 -3.8424268e+000 -1.0016814e+001  1.1294576e+000
C014-005 -3.7067177e+000 -1.0018830e+001  1.3483958e+000
C014-006 -3.5911489e+000 -9.9814644e+000  1.5772591e+000
C014-007 -3.5017974e+000 -9.9709129e+000  1.8246796e+000
C014-008 -3.4343295e+000 -9.9280167e+000  2.0833163e+000
C014-009 -3.3861620e+000 -9.8556595e+000  2.3518357e+000
C015-001 -3.3813491e+000 -9.8003559e+000  2.6139591e+000
C015-002 -3.3826349e+000 -9.7425232e+000  2.8680546e+000
C015-003 -3.4110975e+000 -9.7473774e+000  3.1134436e+000
C015-004 -3.4508946e+000 -9.7631416e+000  3.3436661e+000
C015-005 -3.4814463e+000 -9.7312489e+000  3.5575147e+000
C015-006 -3.5211046e+000 -9.6975651e+000  3.7608144e+000
C015-007 -3.5559871e+000 -9.6324949e+000  3.9494147e+000
C015-008 -3.5856023e+000 -9.5437136e+000  4.1195021e+000
C016-001 -4.6183348e+000 -8.9758177e+000  3.9495809e+000
C016-002 -4.2847652e+000 -9.0096455e+000  4.1889186e+000
C016-003 -3.9629641e+000 -9.0122738e+000  4.3560681e+000
C016-004 -3.6688139e+000 -8.9823551e+000  4.5130053e+000
C016-005 -3.3649497e+000 -8.9252148e+000  4.6072974e+000
C016-006 -3.0562179e+000 -8.8409033e+000  4.6324549e+000
C016-007 -2.7463696e+000 -8.7288609e+000  4.5990424e+000
C016-008 -2.4294438e+000 -8.5843735e+000  4.5251517e+000
C016-009 -2.1252468e+000 -8.4228773e+000  4.3591690e+000
C017-001 -1.7945622e+000 -8.3747444e+000  4.1613688e+000
C017-002 -1.4476801e+000 -8.3352213e+000  3.9774354e+000
C017-003 -1.0823848e+000 -8.3037252e+000  3.8139224e+000
C017-004 -6.9575256e-001 -8.2791853e+000  3.6914742e+000
C017-005 -2.9397449e-001 -8.2639341e+000  3.5933793e+000
C017-006  1.2248711e-001 -8.2566910e+000  3.5154006e+000
C017-007  5.5117452e-001 -8.2640352e+000  3.4266162e+000
C017-008  9.9804968e-001 -8.2743034e+000  3.3768389e+000
C017-009  1.4586115e+000 -8.3042955e+000  3.3227432e+000
C018-001  1.9860388e+000 -8.2387848e+000  3.2144294e+000
C018-002  2.4993386e+000 -8.2052393e+000  3.0963717e+000
C018-003  3.0017266e+000 -8.1594801e+000  3.0246046e+000
C018-004  3.4914460e+000 -8.1155157e+000  2.9794695e+000
C018-005  3.9674325e+000 -8.0657015e+000  2.9675412e+000
C018-006  4.4322829e+000 -8.0384293e+000  2.9631643e+000
C018-007  4.8840699e+000 -8.0110569e+000  2.9874911e+000
C018-008  5.3243232e+000 -7.9948273e+000  3.0302970e+000
C018-009  5.7530375e+000 -7.9876132e+000  3.0928359e+000
C019-001  6.3546319e+000 -7.9161816e+000  3.1467686e+000
C019-002  6.9178004e+000 -7.8454151e+000  3.2067144e+000
C019-003  7.4426637e+000 -7.7727160e+000  3.2713122e+000
C019-004  7.9307828e+000 -7.7085404e+000  3.3325491e+000
C019-005  8.3835154e+000 -7.6631298e+000  3.3855197e+000
C019-006  8.7975826e+000 -7.6140070e+000  3.4428971e+000
C019-007  9.1757908e+000 -7.5800819e+000  3.4945631e+000
C019-008  9.5176182e+000 -7.5565658e+000  3.5430219e+000
C019-009  9.8209324e+000 -7.5334368e+000  3.5937836e+000
C020-001  1.0113186e+001 -7.4992723e+000  3.6190360e+000
C020-002  1.0413470e+001 -7.4680271e+000  3.6446979e+000
C020-003  1.0719322e+001 -7.4265556e+000  3.6772900e+000
C020-004  1.1032878e+001 -7.3873134e+000  3.7109516e+000
C020-005  1.1353868e+001 -7.3490767e+000  3.7463782e+000
C020-006  1.1682357e+001 -7.3111873e+000  3.7836354e+000
C020-007  1.2018167e+001 -7.2711554e+000  3.8235018e+000
C020-008  1.2360188e+001 -7.2239566e+000  3.8686335e+000
C020-009  1.2706417e+001 -7.1657887e+000  3.9227364e+000
C021-001  1.3046285e+001 -7.0995345e+000  3.9713643e+000
C021-002  1.3396797e+001 -7.0367866e+000  4.0171552e+000
C021-003  1.3756175e+001 -6.9722776e+000  4.0644684e+000
C021-004  1.4121950e+001 -6.8991961e+000  4.1170268e+000
C021-005  1.4495456e+001 -6.8212652e+000  4.1726861e+000
C021-006  1.4876374e+001 -6.7376289e+000  4.2318196e+000
C021-007  1.5267510e+001 -6.6561937e+000  4.2909794e+000
C021-008  1.5661301e+001 -6.5556836e+000  4.3592868e+000
C021-009  1.6063465e+001 -6.4520359e+000  4.4298592e+000
C022-001  1.6735460e+001 -6.2162971e+000  4.5014648e+000
C022-002  1.7334606e+001 -6.0092611e+000  4.5978470e+000
C022-003  1.7832520e+001 -5.7913380e+000  4.7426996e+000
C022-004  1.8238802e+001 -5.5979896e+000  4.9231982e+000
C022-005  1.8570509e+001 -5.4598632e+000  5.1239886e+000
C022-006  1.8830048e+001 -5.3777604e+000  5.3444848e+000
C022-007  1.9030087e+001 -5.3655396e+000  5.5739689e+000
C022-008  1.9206728e+001 -5.4645576e+000  5.7755718e+000
C022-009  1.9316118e+001 -5.6170707e+000  5.9885268e+000
C023-001  1.9657030e+001 -5.6766539e+000  6.2324381e+000
C023-002  1.9930923e+001 -5.7678838e+000  6.4283600e+000
C023-003  2.0124804e+001 -5.8719449e+000  6.5932474e+000
C023-004  2.0239841e+001 -5.9910169e+000  6.7279878e+000
C023-005  2.0273766e+001 -6.1270976e+000  6.8388357e+000
C023-006  2.0240374e+001 -6.3001723e+000  6.9035463e+000
C023-007  2.0124603e+001 -6.5069513e+000  6.9501581e+000
C023-008  1.9948671e+001 -6.7600179e+000  6.9356809e+000
C024-001 -5.6189580e+000 -8.8802528e+000  1.7150933e+000
C024-002 -5.3489528e+000 -8.6309938e+000  2.1944292e+000
C024-003 -4.8822112e+000 -8.4702406e+000  2.3691685e+000
C024-004 -4.4699616e+000 -8.3713818e+000  2.4029896e+000
C024-005 -4.0881953e+000 -8.2991734e+000  2.3941238e+000
C024-006 -3.7010441e+000 -8.2396355e+000  2.3617001e+000
C024-007 -3.2913368e+000 -8.1841917e+000  2.3030865e+000
C024-008 -2.8532820e+000 -8.1044865e+000  2.2196538e+000
C024-009 -2.3936467e+000 -8.0006847e+000  2.0641365e+000
C025-001 -2.0581849e+000 -7.9600067e+000  1.9651206e+000
C025-002 -1.7026359e+000 -7.9329457e+000  1.8601629e+000
C025-003 -1.3277470e+000 -7.9156947e+000  1.7520103e+000
C025-004 -9.3355674e-001 -7.8988795e+000  1.6441580e+000
C025-005 -5.2225232e-001 -7.9097466e+000  1.5355682e+000
C025-006 -8.9288205e-002 -7.8849163e+000  1.4324573e+000
C025-007  3.6622354e-001 -7.8345942e+000  1.3249760e+000
C025-008  8.4561610e-001 -7.7616034e+000  1.2018377e+000
C025-009  1.3301215e+000 -7.7881527e+000  1.1152351e+000
C026-001  1.7091548e+000 -7.7967377e+000  1.1912129e+000
C026-002  2.1055012e+000 -7.7720098e+000  1.2492315e+000
C026-003  2.5138514e+000 -7.7464280e+000  1.3079208e+000
C026-004  2.9333684e+000 -7.7324357e+000  1.3724723e+000
C026-005  3.3657925e+000 -7.7141528e+000  1.4361403e+000
C026-006  3.8148770e+000 -7.6605964e+000  1.4913565e+000
C026-007  4.2717776e+000 -7.6581850e+000  1.5634525e+000
C026-008  4.7341237e+000 -7.6996546e+000  1.6423320e+000
C026-009  5.2146988e+000 -7.6974545e+000  1.7119057e+000
C027-001  5.7430382e+000 -7.7440400e+000  1.8132242e+000
C027-002  6.2582889e+000 -7.8320909e+000  1.9127572e+000
C027-003  6.7624822e+000 -7.9463801e+000  2.0201104e+000
C027-004  7.2715588e+000 -8.0169249e+000  2.1166763e+000
C027-005  7.7897816e+000 -8.0307341e+000  2.1842504e+000
C027-006  8.3013163e+000 -8.0523281e+000  2.2529602e+000
C027-007  8.8073997e+000 -8.0740538e+000  2.3274345e+000
C027-008  9.3127947e+000 -8.0777817e+000  2.3954282e+000
C027-009  9.8177347e+000 -8.0633202e+000  2.4544177e+000
C028-001  1.0250790e+001 -8.0706367e+000  2.5256152e+000
C028-002  1.0680319e+001 -8.0760431e+000  2.6184382e+000
C028-003  1.1109977e+001 -8.0644827e+000  2.6902692e+000
C028-004  1.1538046e+001 -8.0337276e+000  2.7392700e+000
C028-005  1.1964110e+001 -7.9899631e+000  2.7815769e+000
C028-006  1.2388667e+001 -7.9346585e+000  2.8201258e+000
C028-007  1.2813605e+001 -7.8789897e+000  2.8750713e+000
C028-008  1.3238161e+001 -7.8161430e+000  2.9307842e+000
C028-009  1.3661089e+001 -7.7389836e+000  2.9743593e+000
C029-001  1.4067423e+001 -7.7259121e+000  2.9958522e+000
C029-002  1.4467610e+001 -7.6906910e+000  3.0256138e+000
C029-003  1.4868692e+001 -7.6266456e+000  3.0392175e+000
C029-004  1.5261633e+001 -7.5551338e+000  3.0921681e+000
C029-005  1.5641603e+001 -7.4738832e+000  3.1872501e+000
C029-006  1.6015036e+001 -7.3746619e+000  3.2977080e+000
C029-007  1.6384743e+001 -7.2568350e+000  3.4177153e+000
C029-008  1.6754625e+001 -7.1173091e+000  3.5371494e+000
C029-009  1.7128557e+001 -6.9475446e+000  3.6405437e+000
C030-001  1.7493563e+001 -6.7811198e+000  3.7260926e+000
C030-002  1.7853239e+001 -6.6019907e+000  3.7741787e+000
C030-003  1.8200293e+001 -6.4229388e+000  3.8322105e+000
C030-004  1.8537601e+001 -6.2402868e+000  3.8974152e+000
C030-005  1.8865019e+001 -6.0483437e+000  3.9015172e+000
C030-006  1.9182663e+001 -5.8521085e+000  3.9033961e+000
C030-007  1.9491526e+001 -5.6509442e+000  3.9096808e+000
C030-008  1.9791407e+001 -5.4446168e+000  3.9153879e+000
