# Supplementary material for: Interspecific variation in the limb long bones among modern rhinoceroses—extent and drivers
Source: PeerJ. 2019 Sep 26;7:e7647. doi: 10.7717/peerj.7647 (PMC6766374; doi:10.7717/peerj.7647)
Supplement: Supplemental Information 9 [file peerj-07-7647-s009.zip › Fibula/Diceros_bicornis_50002046_Fibula.pts]

Version 1.0
281
S000 -1.7521557e+001 -5.8609276e+000  4.2299128e+000
S001 -1.5145980e+001 -5.0476532e+000  3.0470769e+000
S002 -1.5030204e+001 -7.7446127e+000  3.0196061e+000
S003  3.4111099e+000 -6.3459492e+000  3.0854068e+000
S004  1.0780357e+001 -5.4764719e+000  4.8955469e+000
S005  1.1625240e+001 -6.1024294e+000  4.5539384e+000
S006  1.1789758e+001 -6.6923704e+000  3.7434642e+000
S007  1.1157267e+001 -6.5903044e+000  1.9247556e+000
S008  1.1651299e+001 -6.2254558e+000  4.7481289e+000
S009  1.1814063e+001 -6.9027762e+000  3.9708366e+000
S010  1.0910385e+001 -7.6728244e+000  4.2685542e+000
S011 -1.4846088e+001 -4.7435513e+000  3.7921736e+000
C000-001 -1.5314475e+001 -5.0076618e+000  3.1602447e+000
C000-002 -1.5487680e+001 -4.9798408e+000  3.2704446e+000
C000-003 -1.5661093e+001 -4.9246941e+000  3.3294542e+000
C000-004 -1.5833443e+001 -4.8550682e+000  3.3448262e+000
C000-005 -1.6008333e+001 -4.8143005e+000  3.3688042e+000
C000-006 -1.6186504e+001 -4.7976384e+000  3.3982275e+000
C000-007 -1.6368887e+001 -4.7967057e+000  3.4237790e+000
C000-008 -1.6550642e+001 -4.8203998e+000  3.4564912e+000
C000-009 -1.6716412e+001 -4.8782263e+000  3.5048482e+000
C001-001 -1.6865042e+001 -4.9105244e+000  3.5976300e+000
C001-002 -1.6996498e+001 -4.9634037e+000  3.6878846e+000
C001-003 -1.7113533e+001 -5.0343738e+000  3.7742245e+000
C001-004 -1.7229214e+001 -5.1157050e+000  3.8512785e+000
C001-005 -1.7325005e+001 -5.2217035e+000  3.9288969e+000
C001-006 -1.7408058e+001 -5.3482051e+000  4.0024776e+000
C001-007 -1.7456038e+001 -5.5019412e+000  4.0829973e+000
C001-008 -1.7485468e+001 -5.6725502e+000  4.1646957e+000
C002-001 -1.7503811e+001 -6.1041298e+000  4.2796869e+000
C002-002 -1.7451513e+001 -6.3326421e+000  4.3290973e+000
C002-003 -1.7367435e+001 -6.5377007e+000  4.3561025e+000
C002-004 -1.7277470e+001 -6.7280984e+000  4.3488417e+000
C002-005 -1.7177059e+001 -6.9021993e+000  4.3089113e+000
C002-006 -1.7084745e+001 -7.0718365e+000  4.2400041e+000
C002-007 -1.6988054e+001 -7.2309642e+000  4.1436219e+000
C002-008 -1.6933413e+001 -7.4080043e+000  4.0286293e+000
C002-009 -1.6856045e+001 -7.5629649e+000  3.8831315e+000
C003-001 -1.6761683e+001 -7.7373824e+000  3.7574658e+000
C003-002 -1.6575632e+001 -7.8486638e+000  3.6097391e+000
C003-003 -1.6318634e+001 -7.8625779e+000  3.5257249e+000
C003-004 -1.6084393e+001 -7.8592968e+000  3.4665892e+000
C003-005 -1.5874152e+001 -7.8637161e+000  3.3896136e+000
C003-006 -1.5671844e+001 -7.8739185e+000  3.2822492e+000
C003-007 -1.5461476e+001 -7.8517499e+000  3.1920636e+000
C003-008 -1.5247871e+001 -7.8112130e+000  3.1009092e+000
C004-001  1.0622438e+001 -5.4397182e+000  5.0774331e+000
C004-002  1.0439217e+001 -5.4028282e+000  5.2176795e+000
C004-003  1.0228750e+001 -5.3758278e+000  5.3165612e+000
C004-004  9.9918060e+000 -5.3338404e+000  5.3792753e+000
C004-005  9.7243309e+000 -5.3169913e+000  5.3992295e+000
C004-006  9.4271984e+000 -5.3437171e+000  5.3720355e+000
C004-007  9.1033583e+000 -5.4134169e+000  5.2975278e+000
C004-008  8.7512026e+000 -5.4769568e+000  5.1857514e+000
C004-009  8.3650198e+000 -5.5170898e+000  5.0391951e+000
C005-001  8.1399822e+000 -5.5654593e+000  4.9423056e+000
C005-002  7.9029565e+000 -5.6301641e+000  4.8344817e+000
C005-003  7.6382384e+000 -5.6618872e+000  4.7322388e+000
C005-004  7.3554082e+000 -5.6951065e+000  4.6244807e+000
C005-005  7.0677762e+000 -5.7588725e+000  4.5000105e+000
C005-006  6.7489977e+000 -5.7878594e+000  4.3801894e+000
C005-007  6.4132390e+000 -5.8128233e+000  4.2506275e+000
C005-008  6.0635490e+000 -5.8367944e+000  4.1076488e+000
C005-009  5.7250714e+000 -5.9640255e+000  3.9663398e+000
C006-001  5.4716444e+000 -6.0163169e+000  3.8530841e+000
C006-002  5.2163796e+000 -6.0622382e+000  3.7431271e+000
C006-003  4.9564123e+000 -6.0908742e+000  3.6372581e+000
C006-004  4.7005849e+000 -6.1366959e+000  3.5352948e+000
C006-005  4.4456000e+000 -6.1879625e+000  3.4375377e+000
C006-006  4.1887822e+000 -6.2341237e+000  3.3443325e+000
C006-007  3.9287639e+000 -6.2627063e+000  3.2515278e+000
C006-008  3.6700459e+000 -6.2972989e+000  3.1620650e+000
C007-001  3.6508451e+000 -6.3518786e+000  3.0621021e+000
C007-002  3.9057877e+000 -6.3555012e+000  3.0415347e+000
C007-003  4.1763358e+000 -6.3683681e+000  3.0315325e+000
C007-004  4.4630165e+000 -6.3919344e+000  3.0340190e+000
C007-005  4.7649183e+000 -6.4013906e+000  3.0300221e+000
C007-006  5.0836978e+000 -6.4358568e+000  3.0559070e+000
C007-007  5.4178348e+000 -6.4667211e+000  3.0924113e+000
C007-008  5.7652860e+000 -6.4506578e+000  3.0777843e+000
C007-009  6.1289291e+000 -6.4383664e+000  3.0605903e+000
C008-001  6.3536239e+000 -6.4222560e+000  3.0817699e+000
C008-002  6.5912790e+000 -6.4174199e+000  3.1135569e+000
C008-003  6.8415670e+000 -6.4041538e+000  3.1263912e+000
C008-004  7.1048374e+000 -6.4119811e+000  3.1478579e+000
C008-005  7.3808541e+000 -6.4045296e+000  3.1453671e+000
C008-006  7.6710668e+000 -6.3883948e+000  3.1241896e+000
C008-007  7.9722543e+000 -6.3944769e+000  3.1119750e+000
C008-008  8.2872257e+000 -6.3940539e+000  3.0826933e+000
C008-009  8.6080017e+000 -6.4060106e+000  3.0673013e+000
C009-001  8.8381939e+000 -6.3820190e+000  2.9829752e+000
C009-002  9.0647125e+000 -6.3880620e+000  2.9258568e+000
C009-003  9.3271313e+000 -6.4134536e+000  2.8942535e+000
C009-004  9.6068735e+000 -6.4363637e+000  2.8193963e+000
C009-005  9.8863392e+000 -6.4545908e+000  2.6842618e+000
C009-006  1.0179885e+001 -6.4764013e+000  2.5196691e+000
C009-007  1.0491130e+001 -6.5012560e+000  2.3266759e+000
C009-008  1.0825410e+001 -6.5156932e+000  2.0750701e+000
C010-001  1.0898279e+001 -5.5095901e+000  4.9121609e+000
C010-002  1.1007793e+001 -5.5697966e+000  4.9138284e+000
C010-003  1.1110465e+001 -5.6374760e+000  4.9021673e+000
C010-004  1.1201027e+001 -5.7184067e+000  4.8777013e+000
C010-005  1.1296670e+001 -5.7858553e+000  4.8395829e+000
C010-006  1.1378365e+001 -5.8676982e+000  4.7889876e+000
C010-007  1.1471189e+001 -5.9362411e+000  4.7233496e+000
C010-008  1.1553385e+001 -6.0153723e+000  4.6449008e+000
C011-001  1.1631374e+001 -6.1251435e+000  4.5067520e+000
C011-002  1.1641131e+001 -6.1448345e+000  4.4594388e+000
C011-003  1.1647012e+001 -6.1663690e+000  4.4130926e+000
C011-004  1.1655359e+001 -6.1865559e+000  4.3670325e+000
C011-005  1.1659874e+001 -6.2084761e+000  4.3217921e+000
C011-006  1.1658340e+001 -6.2330756e+000  4.2776790e+000
C011-007  1.1649784e+001 -6.2611408e+000  4.2352571e+000
C011-008  1.1641053e+001 -6.2893629e+000  4.1935458e+000
C011-009  1.1638379e+001 -6.3130474e+000  4.1499991e+000
C012-001  1.1647934e+001 -6.3506999e+000  4.0914764e+000
C012-002  1.1652022e+001 -6.3954821e+000  4.0357866e+000
C012-003  1.1661391e+001 -6.4386539e+000  3.9819248e+000
C012-004  1.1683906e+001 -6.4734478e+000  3.9331565e+000
C012-005  1.1716970e+001 -6.5028973e+000  3.8907533e+000
C012-006  1.1744117e+001 -6.5406690e+000  3.8506601e+000
C012-007  1.1756550e+001 -6.5914135e+000  3.8108046e+000
C012-008  1.1770061e+001 -6.6427894e+000  3.7749286e+000
C013-001  1.1824032e+001 -6.7621293e+000  3.4705911e+000
C013-002  1.1865883e+001 -6.7974315e+000  3.2137823e+000
C013-003  1.1847440e+001 -6.8276701e+000  2.9787045e+000
C013-004  1.1838140e+001 -6.8205724e+000  2.7533760e+000
C013-005  1.1778059e+001 -6.8036146e+000  2.5470207e+000
C013-006  1.1697100e+001 -6.7605515e+000  2.3477101e+000
C013-007  1.1570843e+001 -6.7039399e+000  2.1630692e+000
C013-008  1.1385541e+001 -6.6472979e+000  2.0160663e+000
C014-001  1.1028728e+001 -6.4529519e+000  2.0635624e+000
C014-002  1.0882847e+001 -6.3668661e+000  2.2616436e+000
C014-003  1.0756225e+001 -6.2647977e+000  2.4286041e+000
C014-004  1.0633975e+001 -6.1855354e+000  2.5998170e+000
C014-005  1.0524716e+001 -6.0961847e+000  2.7563109e+000
C014-006  1.0426356e+001 -5.9952297e+000  2.9029055e+000
C014-007  1.0335085e+001 -5.9029832e+000  3.0475259e+000
C014-008  1.0250622e+001 -5.8317437e+000  3.1913218e+000
C014-009  1.0174795e+001 -5.7757111e+000  3.3314376e+000
C015-001  1.0215246e+001 -5.7807021e+000  3.5496454e+000
C015-002  1.0270132e+001 -5.7789488e+000  3.7615595e+000
C015-003  1.0328533e+001 -5.7555909e+000  3.9578424e+000
C015-004  1.0376920e+001 -5.6954856e+000  4.1287045e+000
C015-005  1.0426858e+001 -5.6235175e+000  4.2865295e+000
C015-006  1.0486482e+001 -5.5412784e+000  4.4373736e+000
C015-007  1.0571846e+001 -5.4777527e+000  4.5940089e+000
C015-008  1.0679229e+001 -5.4664564e+000  4.7541804e+000
C016-001  1.1376678e+001 -6.0591154e+000  5.0991974e+000
C016-002  1.1008850e+001 -5.9494476e+000  5.3483171e+000
C016-003  1.0678418e+001 -5.8777156e+000  5.5778036e+000
C016-004  1.0318109e+001 -5.8603568e+000  5.7176976e+000
C016-005  9.9540644e+000 -5.8884215e+000  5.8035913e+000
C016-006  9.5832787e+000 -5.9580503e+000  5.8603358e+000
C016-007  9.1919994e+000 -6.0700788e+000  5.9170117e+000
C016-008  8.8103580e+000 -6.2463264e+000  5.7327809e+000
C016-009  8.4033785e+000 -6.4583664e+000  5.6128049e+000
C017-001  7.9145322e+000 -6.5469484e+000  5.4447761e+000
C017-002  7.4316454e+000 -6.6332664e+000  5.2911720e+000
C017-003  6.9646087e+000 -6.7127700e+000  5.1171203e+000
C017-004  6.4961791e+000 -6.7914782e+000  4.9787135e+000
C017-005  6.0330877e+000 -6.8672457e+000  4.8527818e+000
C017-006  5.5734720e+000 -6.9410686e+000  4.7460804e+000
C017-007  5.1163883e+000 -7.0131273e+000  4.6641622e+000
C017-008  4.6622238e+000 -7.0824599e+000  4.6084003e+000
C017-009  4.2131805e+000 -7.1486311e+000  4.5675993e+000
C018-001  3.6759975e+000 -7.1710992e+000  4.5211005e+000
C018-002  3.1395056e+000 -7.1879725e+000  4.4678783e+000
C018-003  2.6031413e+000 -7.1969070e+000  4.4116659e+000
C018-004  2.0671501e+000 -7.1959743e+000  4.3493886e+000
C018-005  1.5298870e+000 -7.1903410e+000  4.2970486e+000
C018-006  9.9275315e-001 -7.1766348e+000  4.2410903e+000
C018-007  4.5340466e-001 -7.1627569e+000  4.2059455e+000
C018-008 -8.5065722e-002 -7.1389632e+000  4.1596527e+000
C018-009 -6.2572533e-001 -7.1114221e+000  4.1338735e+000
C019-001 -1.3794878e+000 -7.1118684e+000  4.0971999e+000
C019-002 -2.1021194e+000 -7.1121025e+000  4.0469861e+000
C019-003 -2.7946467e+000 -7.1121240e+000  3.9939070e+000
C019-004 -3.4555755e+000 -7.1059995e+000  3.9215760e+000
C019-005 -4.0888357e+000 -7.1046991e+000  3.8704245e+000
C019-006 -4.6922207e+000 -7.1012673e+000  3.8164978e+000
C019-007 -5.2675295e+000 -7.1055140e+000  3.7823460e+000
C019-008 -5.8130302e+000 -7.1095853e+000  3.7477674e+000
C019-009 -6.3292432e+000 -7.1186366e+000  3.7222188e+000
C020-001 -7.0743475e+000 -7.0799351e+000  3.7160728e+000
C020-002 -7.7554221e+000 -7.0495405e+000  3.7195606e+000
C020-003 -8.3722000e+000 -7.0250707e+000  3.7285852e+000
C020-004 -8.9245710e+000 -7.0048451e+000  3.7403264e+000
C020-005 -9.4125261e+000 -6.9878745e+000  3.7532110e+000
C020-006 -9.8360853e+000 -6.9762411e+000  3.7703450e+000
C020-007 -1.0195302e+001 -6.9628382e+000  3.7813940e+000
C020-008 -1.0490130e+001 -6.9572392e+000  3.8003111e+000
C020-009 -1.0720780e+001 -6.9481897e+000  3.8116419e+000
C021-001 -1.1054223e+001 -6.9540744e+000  3.8173141e+000
C021-002 -1.1388811e+001 -6.9658318e+000  3.8283682e+000
C021-003 -1.1724542e+001 -6.9831591e+000  3.8442721e+000
C021-004 -1.2061951e+001 -7.0016217e+000  3.8593588e+000
C021-005 -1.2400976e+001 -7.0229669e+000  3.8766377e+000
C021-006 -1.2741199e+001 -7.0503521e+000  3.9003015e+000
C021-007 -1.3081602e+001 -7.0904512e+000  3.9363158e+000
C021-008 -1.3422096e+001 -7.1437778e+000  3.9822297e+000
C021-009 -1.3766555e+001 -7.1829267e+000  4.0170317e+000
C022-001 -1.4127431e+001 -7.1652389e+000  4.0935521e+000
C022-002 -1.4439759e+001 -7.1270456e+000  4.1660233e+000
C022-003 -1.4703417e+001 -7.0672798e+000  4.2361221e+000
C022-004 -1.4913995e+001 -7.0030699e+000  4.3299298e+000
C022-005 -1.5075304e+001 -6.9084511e+000  4.4274392e+000
C022-006 -1.5193995e+001 -6.7612743e+000  4.4888930e+000
C022-007 -1.5263844e+001 -6.5858269e+000  4.5503845e+000
C022-008 -1.5285737e+001 -6.3783298e+000  4.6066942e+000
C022-009 -1.5265975e+001 -6.1373725e+000  4.6187153e+000
C023-001 -1.5244373e+001 -5.9223480e+000  4.6250863e+000
C023-002 -1.5216285e+001 -5.7224040e+000  4.6085324e+000
C023-003 -1.5183201e+001 -5.5393281e+000  4.5545111e+000
C023-004 -1.5143627e+001 -5.3721337e+000  4.4819293e+000
C023-005 -1.5093183e+001 -5.2084532e+000  4.4200926e+000
C023-006 -1.5037492e+001 -5.0612574e+000  4.3114328e+000
C023-007 -1.4971784e+001 -4.9201684e+000  4.1779628e+000
C023-008 -1.4899821e+001 -4.7957721e+000  4.0049281e+000
C024-001  1.1595457e+001 -6.9952836e+000  4.2198849e+000
C024-002  1.1256457e+001 -7.0811486e+000  4.3737068e+000
C024-003  1.0931571e+001 -7.1901731e+000  4.4172945e+000
C024-004  1.0636507e+001 -7.3121834e+000  4.3989682e+000
C024-005  1.0349876e+001 -7.4384112e+000  4.3594027e+000
C024-006  1.0073065e+001 -7.5642371e+000  4.2349877e+000
C024-007  9.7861423e+000 -7.6873741e+000  4.0983706e+000
C024-008  9.4900703e+000 -7.8369117e+000  3.9607067e+000
C024-009  9.2091045e+000 -8.0347843e+000  3.7720783e+000
C025-001  9.1528959e+000 -8.1352396e+000  3.5493402e+000
C025-002  9.0034952e+000 -8.2133045e+000  3.3504107e+000
C025-003  8.7649584e+000 -8.2384672e+000  3.1760576e+000
C025-004  8.4432287e+000 -8.2429161e+000  3.0385823e+000
C025-005  8.0373287e+000 -8.2436953e+000  2.9396100e+000
C025-006  7.5458560e+000 -8.2376184e+000  2.8777509e+000
C025-007  6.9605932e+000 -8.3072672e+000  2.8421364e+000
C025-008  6.2917027e+000 -8.3340473e+000  2.8402340e+000
C025-009  5.5399065e+000 -8.3055010e+000  2.8801928e+000
C026-001  5.1409035e+000 -8.2643976e+000  2.8714602e+000
C026-002  4.7282581e+000 -8.2611332e+000  2.8545363e+000
C026-003  4.3036838e+000 -8.2653847e+000  2.8361833e+000
C026-004  3.8663318e+000 -8.1999598e+000  2.8260047e+000
C026-005  3.4165428e+000 -8.1747932e+000  2.8090968e+000
C026-006  2.9529417e+000 -8.1808786e+000  2.7851017e+000
C026-007  2.4770133e+000 -8.1313915e+000  2.7676833e+000
C026-008  1.9898118e+000 -8.0659132e+000  2.7527728e+000
C026-009  1.4918394e+000 -7.9955058e+000  2.7395382e+000
C027-001  8.7972480e-001 -7.8862600e+000  2.7260494e+000
C027-002  2.8932357e-001 -7.8078847e+000  2.7024689e+000
C027-003 -2.7156749e-001 -7.7079935e+000  2.6820300e+000
C027-004 -8.0879408e-001 -7.6262703e+000  2.6553817e+000
C027-005 -1.3210829e+000 -7.5545859e+000  2.6240807e+000
C027-006 -1.8058141e+000 -7.4731469e+000  2.5935705e+000
C027-007 -2.2663491e+000 -7.4074907e+000  2.5564847e+000
C027-008 -2.7016869e+000 -7.3509989e+000  2.5130675e+000
C027-009 -3.1099453e+000 -7.2860918e+000  2.4735272e+000
C028-001 -3.6045098e+000 -7.2440715e+000  2.4719665e+000
C028-002 -4.0923262e+000 -7.2010722e+000  2.4689727e+000
C028-003 -4.5744648e+000 -7.1677060e+000  2.4567204e+000
C028-004 -5.0498152e+000 -7.1328750e+000  2.4434304e+000
C028-005 -5.5185037e+000 -7.0954957e+000  2.4301150e+000
C028-006 -5.9812846e+000 -7.0621004e+000  2.4119740e+000
C028-007 -6.4383254e+000 -7.0357556e+000  2.3865931e+000
C028-008 -6.8891988e+000 -7.0274706e+000  2.3446372e+000
C028-009 -7.3332119e+000 -7.0200582e+000  2.2997196e+000
C029-001 -7.7524948e+000 -7.0179572e+000  2.2616801e+000
C029-002 -8.1784086e+000 -7.0179377e+000  2.2378469e+000
C029-003 -8.6117697e+000 -7.0333185e+000  2.2181940e+000
C029-004 -9.0531874e+000 -7.0578876e+000  2.2079022e+000
C029-005 -9.4999027e+000 -7.0606418e+000  2.2304716e+000
C029-006 -9.9540501e+000 -7.0717239e+000  2.2629685e+000
C029-007 -1.0417300e+001 -7.1021919e+000  2.2961247e+000
C029-008 -1.0886997e+001 -7.1287551e+000  2.3479614e+000
C029-009 -1.1361265e+001 -7.1377254e+000  2.4317851e+000
C030-001 -1.1758378e+001 -7.1242447e+000  2.4916687e+000
C030-002 -1.2158881e+001 -7.1355453e+000  2.5477223e+000
C030-003 -1.2562390e+001 -7.1691885e+000  2.6020548e+000
C030-004 -1.2966228e+001 -7.2086926e+000  2.6737220e+000
C030-005 -1.3370824e+001 -7.2559767e+000  2.7628527e+000
C030-006 -1.3778085e+001 -7.3202758e+000  2.8596323e+000
C030-007 -1.4191903e+001 -7.4298806e+000  2.9273720e+000
C030-008 -1.4605918e+001 -7.5279856e+000  3.0393081e+000
