# Supplementary material for: Interspecific variation in the limb long bones among modern rhinoceroses—extent and drivers
Source: PeerJ. 2019 Sep 26;7:e7647. doi: 10.7717/peerj.7647 (PMC6766374; doi:10.7717/peerj.7647)
Supplement: Supplemental Information 9 [file peerj-07-7647-s009.zip › Fibula/Diceros_bicornis_50002047_Fibula.pts]

Version 1.0
281
S000  2.5010736e+000 -1.1428603e+001  1.4123502e+001
S001 -3.9251614e-001 -1.1652480e+001  1.1219940e+001
S002  3.9269109e+000 -1.0551672e+001  1.2436623e+001
S003  1.5005784e+000  1.7350339e+000  9.0691185e-001
S004 -1.6196270e+000  1.1731894e+001 -2.9514298e+000
S005 -8.2559824e-001  1.2755525e+001 -3.3210173e+000
S006  5.0652647e-001  1.2328626e+001 -5.0391502e+000
S007  1.1678414e+000  1.0898894e+001 -6.0248346e+000
S008 -3.5842267e-001  1.2863351e+001 -3.1913567e+000
S009  9.6678925e-001  1.2795209e+001 -4.4511867e+000
S010  2.0413013e+000  1.1605328e+001 -3.0487130e+000
S011 -7.6990795e-001 -1.0917733e+001  1.1339446e+001
C000-001 -3.5171196e-001 -1.1821448e+001  1.1341582e+001
C000-002 -2.9863000e-001 -1.1943860e+001  1.1496794e+001
C000-003 -2.3840648e-001 -1.2010648e+001  1.1667382e+001
C000-004 -1.7085709e-001 -1.2037203e+001  1.1842591e+001
C000-005 -9.7171232e-002 -1.2025341e+001  1.2024403e+001
C000-006 -3.1019084e-002 -1.1949427e+001  1.2221035e+001
C000-007  4.0260453e-002 -1.1857415e+001  1.2438704e+001
C000-008  1.7509753e-001 -1.1832674e+001  1.2645046e+001
C000-009  3.3995998e-001 -1.1775807e+001  1.2832073e+001
C001-001  5.1504934e-001 -1.1703155e+001  1.3156936e+001
C001-002  7.4406731e-001 -1.1681159e+001  1.3397167e+001
C001-003  9.6181059e-001 -1.1625378e+001  1.3619904e+001
C001-004  1.2219735e+000 -1.1653110e+001  1.3772020e+001
C001-005  1.4582316e+000 -1.1604304e+001  1.3919112e+001
C001-006  1.6996490e+000 -1.1539722e+001  1.4029145e+001
C001-007  1.9450313e+000 -1.1455186e+001  1.4098488e+001
C001-008  2.2035210e+000 -1.1388318e+001  1.4123465e+001
C002-001  2.6098614e+000 -1.1346868e+001  1.4049726e+001
C002-002  2.7238688e+000 -1.1214919e+001  1.3941701e+001
C002-003  2.8525875e+000 -1.1182832e+001  1.3866871e+001
C002-004  2.9800355e+000 -1.1206676e+001  1.3826361e+001
C002-005  3.1096122e+000 -1.1234116e+001  1.3791088e+001
C002-006  3.2464280e+000 -1.1226021e+001  1.3729661e+001
C002-007  3.3832872e+000 -1.1163231e+001  1.3628841e+001
C002-008  3.5167465e+000 -1.1096761e+001  1.3524044e+001
C002-009  3.6565225e+000 -1.1055907e+001  1.3430417e+001
C003-001  3.7984557e+000 -1.1044134e+001  1.3291986e+001
C003-002  3.8999858e+000 -1.0995167e+001  1.3142386e+001
C003-003  3.9353316e+000 -1.0875680e+001  1.3014106e+001
C003-004  3.9725070e+000 -1.0796752e+001  1.2899158e+001
C003-005  3.9967446e+000 -1.0732361e+001  1.2792851e+001
C003-006  3.9951079e+000 -1.0663161e+001  1.2701906e+001
C003-007  3.9894831e+000 -1.0619515e+001  1.2607559e+001
C003-008  3.9677970e+000 -1.0583767e+001  1.2518024e+001
C004-001 -1.6662074e+000  1.1678092e+001 -2.6629469e+000
C004-002 -1.6504467e+000  1.1581137e+001 -2.4102147e+000
C004-003 -1.7380006e+000  1.1446385e+001 -2.1839466e+000
C004-004 -1.7335936e+000  1.1266653e+001 -1.9831526e+000
C004-005 -1.6656581e+000  1.1046958e+001 -1.8326076e+000
C004-006 -1.6228341e+000  1.0783682e+001 -1.6888757e+000
C004-007 -1.5650996e+000  1.0476453e+001 -1.5696862e+000
C004-008 -1.4644595e+000  1.0129943e+001 -1.4901669e+000
C004-009 -1.3491076e+000  9.7399597e+000 -1.4363880e+000
C005-001 -1.1546292e+000  9.2529716e+000 -1.5415375e+000
C005-002 -8.9529407e-001  8.7914524e+000 -1.6320150e+000
C005-003 -5.1499951e-001  8.3537140e+000 -1.6822069e+000
C005-004 -1.9966790e-001  7.8997669e+000 -1.6701093e+000
C005-005 -3.7924916e-002  7.4149146e+000 -1.6147572e+000
C005-006  3.3818051e-002  6.9092741e+000 -1.5279046e+000
C005-007  1.8241665e-001  6.4234018e+000 -1.3622512e+000
C005-008  2.5592214e-001  5.9241500e+000 -1.1513181e+000
C005-009  2.6362514e-001  5.4113264e+000 -8.9907742e-001
C006-001  3.4630510e-001  5.2232132e+000 -8.5231358e-001
C006-002  4.3236732e-001  4.9746995e+000 -7.6167011e-001
C006-003  6.0289460e-001  4.7033653e+000 -6.0690349e-001
C006-004  8.1101906e-001  4.3908539e+000 -4.1337326e-001
C006-005  9.5812118e-001  3.9882238e+000 -2.0897880e-001
C006-006  1.1825892e+000  3.5740938e+000  6.2668324e-002
C006-007  1.3042288e+000  3.0409565e+000  3.3184525e-001
C006-008  1.3624439e+000  2.3904164e+000  5.8147633e-001
C007-001  1.5701151e+000  2.2808726e+000  5.2677637e-001
C007-002  1.6458937e+000  2.8106251e+000  1.9149432e-001
C007-003  1.7101040e+000  3.3097122e+000 -1.1199601e-001
C007-004  1.7585468e+000  3.7835014e+000 -3.7344235e-001
C007-005  1.7865918e+000  4.2169867e+000 -6.1689371e-001
C007-006  1.7943275e+000  4.6179833e+000 -8.3204049e-001
C007-007  1.7867308e+000  4.9721413e+000 -1.0432671e+000
C007-008  1.7766507e+000  5.2623081e+000 -1.2733696e+000
C007-009  1.7570865e+000  5.5115910e+000 -1.4832370e+000
C008-001  1.7491361e+000  5.8984694e+000 -1.7946692e+000
C008-002  1.7423096e+000  6.2566218e+000 -2.0991843e+000
C008-003  1.7041868e+000  6.6767950e+000 -2.2962554e+000
C008-004  1.6831592e+000  7.0470247e+000 -2.5141711e+000
C008-005  1.6797346e+000  7.3459730e+000 -2.7746139e+000
C008-006  1.6738046e+000  7.6387930e+000 -3.0054841e+000
C008-007  1.6705874e+000  7.9084682e+000 -3.2257290e+000
C008-008  1.6690812e+000  8.1655807e+000 -3.4228458e+000
C008-009  1.6716533e+000  8.3966141e+000 -3.6119077e+000
C009-001  1.5486029e+000  8.7883329e+000 -3.9402280e+000
C009-002  1.4432954e+000  9.1415596e+000 -4.2583117e+000
C009-003  1.3506329e+000  9.5142899e+000 -4.5281410e+000
C009-004  1.2763685e+000  9.8389683e+000 -4.7983170e+000
C009-005  1.2244072e+000  1.0067808e+001 -5.1022353e+000
C009-006  1.1862484e+000  1.0295813e+001 -5.3819580e+000
C009-007  1.1623240e+000  1.0524670e+001 -5.6282177e+000
C009-008  1.1538676e+000  1.0706521e+001 -5.9175520e+000
C010-001 -1.5972618e+000  1.1884932e+001 -2.9508114e+000
C010-002 -1.5754545e+000  1.2030248e+001 -2.9749656e+000
C010-003 -1.5280550e+000  1.2164653e+001 -3.0016432e+000
C010-004 -1.4616302e+000  1.2289277e+001 -3.0363233e+000
C010-005 -1.3757467e+000  1.2404185e+001 -3.0789108e+000
C010-006 -1.2788786e+000  1.2515778e+001 -3.1356573e+000
C010-007 -1.1562240e+000  1.2616846e+001 -3.1977746e+000
C010-008 -9.9837881e-001  1.2691793e+001 -3.2549901e+000
C011-001 -7.4823606e-001  1.2760854e+001 -3.3860011e+000
C011-002 -6.6589659e-001  1.2754698e+001 -3.4498646e+000
C011-003 -5.8319747e-001  1.2748217e+001 -3.5201750e+000
C011-004 -4.9534789e-001  1.2727620e+001 -3.5875230e+000
C011-005 -4.0762410e-001  1.2709068e+001 -3.6628392e+000
C011-006 -3.1722355e-001  1.2685800e+001 -3.7414238e+000
C011-007 -2.2726665e-001  1.2665145e+001 -3.8284674e+000
C011-008 -1.3522252e-001  1.2641214e+001 -3.9198191e+000
C011-009 -4.9032118e-002  1.2623998e+001 -4.0232921e+000
C012-001 -1.2352987e-002  1.2578273e+001 -4.0990367e+000
C012-002  4.6801664e-002  1.2516557e+001 -4.1687689e+000
C012-003  1.1739172e-001  1.2452814e+001 -4.2433615e+000
C012-004  1.9028179e-001  1.2396891e+001 -4.3310122e+000
C012-005  2.5148624e-001  1.2364864e+001 -4.4444218e+000
C012-006  3.0926710e-001  1.2348028e+001 -4.5762830e+000
C012-007  3.6377776e-001  1.2347706e+001 -4.7269707e+000
C012-008  4.2635506e-001  1.2348425e+001 -4.8853726e+000
C013-001  6.5249836e-001  1.2240603e+001 -5.1956816e+000
C013-002  7.9528433e-001  1.2104942e+001 -5.3190899e+000
C013-003  9.1224813e-001  1.1966641e+001 -5.4409742e+000
C013-004  1.0098115e+000  1.1812292e+001 -5.5486989e+000
C013-005  1.0805118e+000  1.1660102e+001 -5.6679258e+000
C013-006  1.1312376e+000  1.1493460e+001 -5.7813993e+000
C013-007  1.1623628e+000  1.1310799e+001 -5.8868060e+000
C013-008  1.1747327e+000  1.1110675e+001 -5.9732523e+000
C014-001  1.0139227e+000  1.0752520e+001 -5.8945374e+000
C014-002  8.8704014e-001  1.0637156e+001 -5.6462035e+000
C014-003  7.5104761e-001  1.0549477e+001 -5.4254451e+000
C014-004  5.9558088e-001  1.0488483e+001 -5.2156696e+000
C014-005  4.3035701e-001  1.0454094e+001 -4.9980421e+000
C014-006  2.4825910e-001  1.0442533e+001 -4.7764292e+000
C014-007  5.7842847e-002  1.0452497e+001 -4.5443168e+000
C014-008 -1.0719535e-001  1.0500557e+001 -4.2863011e+000
C014-009 -2.4828221e-001  1.0603445e+001 -4.0076799e+000
C015-001 -4.1856480e-001  1.0704479e+001 -3.8638711e+000
C015-002 -5.9529495e-001  1.0800893e+001 -3.7308605e+000
C015-003 -7.9416579e-001  1.0893934e+001 -3.6336796e+000
C015-004 -9.3865710e-001  1.1016603e+001 -3.4953222e+000
C015-005 -1.0924462e+000  1.1141508e+001 -3.3795261e+000
C015-006 -1.2328770e+000  1.1275873e+001 -3.2617674e+000
C015-007 -1.3922058e+000  1.1419201e+001 -3.1804657e+000
C015-008 -1.5124748e+000  1.1571598e+001 -3.0657351e+000
C016-001 -6.0743141e-001  1.2763882e+001 -2.7407777e+000
C016-002 -7.6915503e-001  1.2569165e+001 -2.3107147e+000
C016-003 -8.4156185e-001  1.2312958e+001 -1.9465781e+000
C016-004 -8.2126510e-001  1.1997482e+001 -1.7033819e+000
C016-005 -7.2629374e-001  1.1663728e+001 -1.5520456e+000
C016-006 -5.7240331e-001  1.1356134e+001 -1.3481610e+000
C016-007 -3.3924404e-001  1.1031327e+001 -1.1533020e+000
C016-008 -3.0831570e-002  1.0655209e+001 -1.0852145e+000
C016-009  3.6310291e-001  1.0272188e+001 -9.9904966e-001
C017-001  4.0735877e-001  9.9050121e+000 -8.8754821e-001
C017-002  4.5700878e-001  9.5184336e+000 -7.7587062e-001
C017-003  5.1863706e-001  9.1317406e+000 -6.3843995e-001
C017-004  5.9931695e-001  8.7744436e+000 -4.5811003e-001
C017-005  7.0879948e-001  8.4710236e+000 -2.2573051e-001
C017-006  8.3437997e-001  8.1643934e+000  1.1246622e-002
C017-007  9.4926751e-001  7.7842250e+000  2.0617849e-001
C017-008  1.0204124e+000  7.3032413e+000  3.3120427e-001
C017-009  1.1127163e+000  6.8638005e+000  4.9786147e-001
C018-001  1.2551752e+000  6.5755801e+000  6.8388283e-001
C018-002  1.3793100e+000  6.2311773e+000  8.5946220e-001
C018-003  1.4415913e+000  5.8398771e+000  1.0154239e+000
C018-004  1.4538962e+000  5.4195428e+000  1.1658610e+000
C018-005  1.4714494e+000  4.9816957e+000  1.3389148e+000
C018-006  1.5640250e+000  4.5446534e+000  1.5900712e+000
C018-007  1.6040148e+000  4.0669889e+000  1.8191692e+000
C018-008  1.6440232e+000  3.5601425e+000  2.0595009e+000
C018-009  1.6913543e+000  3.0463696e+000  2.3494930e+000
C019-001  1.6956567e+000  2.4426680e+000  2.7787664e+000
C019-002  1.6988032e+000  1.8551713e+000  3.2061696e+000
C019-003  1.7031485e+000  1.2568595e+000  3.6009521e+000
C019-004  1.7056183e+000  6.7909372e-001  3.9970233e+000
C019-005  1.6969157e+000  1.9050519e-001  4.4621048e+000
C019-006  1.6914692e+000 -3.1553409e-001  4.8968458e+000
C019-007  1.6943117e+000 -8.7833172e-001  5.2568960e+000
C019-008  1.6991141e+000 -1.4684764e+000  5.5539718e+000
C019-009  1.6985531e+000 -2.0268426e+000  5.8526587e+000
C020-001  1.7270263e+000 -2.4837987e+000  6.1496058e+000
C020-002  1.7512566e+000 -2.9384849e+000  6.4504218e+000
C020-003  1.7696389e+000 -3.4003184e+000  6.7396035e+000
C020-004  1.7848951e+000 -3.8539162e+000  7.0422864e+000
C020-005  1.7977303e+000 -4.3004169e+000  7.3548532e+000
C020-006  1.8023582e+000 -4.7597876e+000  7.6489196e+000
C020-007  1.7990819e+000 -5.2277322e+000  7.9328547e+000
C020-008  1.7916222e+000 -5.6927614e+000  8.2222986e+000
C020-009  1.7895769e+000 -6.1302605e+000  8.5451269e+000
C021-001  1.8063928e+000 -6.5733318e+000  8.9278774e+000
C021-002  1.8291719e+000 -6.9962168e+000  9.3029909e+000
C021-003  1.8612725e+000 -7.3945909e+000  9.6766958e+000
C021-004  1.9050381e+000 -7.7516494e+000  1.0066254e+001
C021-005  1.9583576e+000 -8.0831032e+000  1.0456336e+001
C021-006  2.0214159e+000 -8.3935947e+000  1.0845436e+001
C021-007  2.0946629e+000 -8.6675196e+000  1.1246715e+001
C021-008  2.1789548e+000 -8.8735542e+000  1.1674456e+001
C021-009  2.2724862e+000 -9.0703650e+000  1.2093577e+001
C022-001  2.3619735e+000 -9.2104034e+000  1.2570577e+001
C022-002  2.3879044e+000 -9.3666849e+000  1.2969618e+001
C022-003  2.3469810e+000 -9.5563583e+000  1.3280300e+001
C022-004  2.2487700e+000 -9.7235422e+000  1.3531307e+001
C022-005  2.0904918e+000 -9.8330555e+000  1.3744884e+001
C022-006  1.8501170e+000 -9.9075785e+000  1.3909179e+001
C022-007  1.5194479e+000 -1.0030173e+001  1.3974156e+001
C022-008  1.2173339e+000 -1.0398630e+001  1.3829509e+001
C022-009  8.1864470e-001 -1.0616958e+001  1.3700663e+001
C023-001  4.9424446e-001 -1.0677305e+001  1.3353069e+001
C023-002  1.7803155e-001 -1.0711790e+001  1.3050468e+001
C023-003 -7.6544710e-002 -1.0755383e+001  1.2748550e+001
C023-004 -3.1993815e-001 -1.0791090e+001  1.2489800e+001
C023-005 -4.9068990e-001 -1.0826566e+001  1.2219121e+001
C023-006 -6.0075659e-001 -1.0856146e+001  1.1958001e+001
C023-007 -7.2139096e-001 -1.0879910e+001  1.1737651e+001
C023-008 -8.1725627e-001 -1.0892584e+001  1.1512779e+001
C024-001  8.5017884e-001  1.2806252e+001 -4.0440302e+000
C024-002  8.0320936e-001  1.2652617e+001 -3.6825559e+000
C024-003  8.2617694e-001  1.2463986e+001 -3.3986838e+000
C024-004  8.8472229e-001  1.2277144e+001 -3.1654551e+000
C024-005  9.7756821e-001  1.2077089e+001 -2.9748974e+000
C024-006  1.1042458e+000  1.1860693e+001 -2.8120914e+000
C024-007  1.2827197e+000  1.1617206e+001 -2.6773760e+000
C024-008  1.5239967e+000  1.1323323e+001 -2.6736050e+000
C024-009  1.7881172e+000  1.1010618e+001 -2.7225766e+000
C025-001  2.0644522e+000  1.0791419e+001 -2.8783202e+000
C025-002  2.2463608e+000  1.0500486e+001 -3.0265367e+000
C025-003  2.4685032e+000  1.0200614e+001 -2.9905825e+000
C025-004  2.6947303e+000  9.8900604e+000 -2.8587241e+000
C025-005  2.8105328e+000  9.5003891e+000 -2.7333980e+000
C025-006  2.8498981e+000  9.0497112e+000 -2.5593839e+000
C025-007  2.7827020e+000  8.5286217e+000 -2.3285136e+000
C025-008  2.6704652e+000  7.9787908e+000 -2.0017538e+000
C025-009  2.8469849e+000  7.5131416e+000 -1.5935593e+000
C026-001  2.8579671e+000  7.0097122e+000 -1.2147381e+000
C026-002  2.7832136e+000  6.4794030e+000 -8.7465209e-001
C026-003  2.9341967e+000  6.0615726e+000 -5.1910913e-001
C026-004  3.0330997e+000  5.6388965e+000 -1.7909506e-001
C026-005  3.0834782e+000  5.2081785e+000  1.3258752e-001
C026-006  3.1377964e+000  4.7932968e+000  4.3040353e-001
C026-007  3.1643882e+000  4.3806691e+000  6.9725335e-001
C026-008  3.2259345e+000  3.9947970e+000  9.6783113e-001
C026-009  3.2419052e+000  3.6085851e+000  1.1930590e+000
C027-001  3.2238953e+000  3.2120011e+000  1.4208208e+000
C027-002  3.1641173e+000  2.7981021e+000  1.6337086e+000
C027-003  3.1178782e+000  2.3742528e+000  1.8690786e+000
C027-004  3.0498974e+000  1.9381895e+000  2.1037896e+000
C027-005  2.9796815e+000  1.4904549e+000  2.3507192e+000
C027-006  2.9258502e+000  1.0307696e+000  2.6194251e+000
C027-007  2.8074791e+000  5.5823547e-001  2.8676755e+000
C027-008  2.7361107e+000  7.4406996e-002  3.1522865e+000
C027-009  2.6540523e+000 -4.2090467e-001  3.4431269e+000
C028-001  2.6283665e+000 -7.9207104e-001  3.6839955e+000
C028-002  2.5694118e+000 -1.1822569e+000  3.9291677e+000
C028-003  2.5096045e+000 -1.5860524e+000  4.1919475e+000
C028-004  2.4476538e+000 -2.0023351e+000  4.4737840e+000
C028-005  2.4084852e+000 -2.4374537e+000  4.7698960e+000
C028-006  2.3550520e+000 -2.8823874e+000  5.0869856e+000
C028-007  2.3123906e+000 -3.3442810e+000  5.4191189e+000
C028-008  2.3044682e+000 -3.8332806e+000  5.7552376e+000
C028-009  2.3089859e+000 -4.3420467e+000  6.1019220e+000
C029-001  2.2578959e+000 -4.8870420e+000  6.3467956e+000
C029-002  2.2946541e+000 -5.4402409e+000  6.5939612e+000
C029-003  2.4100602e+000 -5.9640279e+000  6.8281951e+000
C029-004  2.5639362e+000 -6.4405107e+000  7.0729046e+000
C029-005  2.7156010e+000 -6.8717418e+000  7.3617187e+000
C029-006  2.7730529e+000 -7.2690520e+000  7.7431731e+000
C029-007  2.8152261e+000 -7.6319656e+000  8.1719265e+000
C029-008  2.8348365e+000 -7.9594207e+000  8.6461039e+000
C029-009  2.8154235e+000 -8.2454863e+000  9.1566133e+000
C030-001  2.7692957e+000 -8.7588463e+000  9.8316994e+000
C030-002  2.7247255e+000 -9.2124081e+000  1.0485250e+001
C030-003  2.9518073e+000 -9.6084833e+000  1.0976579e+001
C030-004  3.1757810e+000 -9.9364166e+000  1.1363034e+001
C030-005  3.3483381e+000 -1.0198592e+001  1.1694303e+001
C030-006  3.4513125e+000 -1.0380626e+001  1.2010295e+001
C030-007  3.5861592e+000 -1.0495467e+001  1.2238077e+001
C030-008  3.7643421e+000 -1.0564143e+001  1.2362066e+001
