# Supplementary material for: Interspecific variation in the limb long bones among modern rhinoceroses—extent and drivers
Source: PeerJ. 2019 Sep 26;7:e7647. doi: 10.7717/peerj.7647 (PMC6766374; doi:10.7717/peerj.7647)
Supplement: Supplemental Information 9 [file peerj-07-7647-s009.zip › Fibula/Diceros_bicornis_9714_Fibula.pts]

Version 1.0
281
S000  3.6613369e-001  5.3379097e+000  1.2661257e+000
S001  1.8885684e+000  2.9353654e+000  1.9332076e+000
S002  2.5918992e+000  5.2977881e+000  3.8297434e+000
S003  2.0460670e+001  2.6226866e+000  6.1511283e+000
S004  2.7983622e+001  2.3385205e+000  4.1165581e+000
S005  2.9427805e+001  2.7968094e+000  4.7809348e+000
S006  2.9470261e+001  2.5888169e+000  6.8841600e+000
S007  2.8486082e+001  1.8135469e+000  7.7244787e+000
S008  2.9577881e+001  3.2179732e+000  4.9895120e+000
S009  2.9699900e+001  3.5637872e+000  6.6286335e+000
S010  2.8416656e+001  4.2474346e+000  6.2884488e+000
S011  2.2492318e+000  2.4503851e+000  5.1839209e-001
C000-001  1.7587473e+000  2.9114630e+000  1.9032420e+000
C000-002  1.4744575e+000  2.8764651e+000  1.9464068e+000
C000-003  1.5697397e+000  3.1465042e+000  1.6842439e+000
C000-004  1.5245390e+000  3.2780657e+000  1.5775944e+000
C000-005  1.4573796e+000  3.4051523e+000  1.4995021e+000
C000-006  1.3630686e+000  3.5381031e+000  1.4436940e+000
C000-007  1.2859424e+000  3.6901772e+000  1.3905233e+000
C000-008  1.0854355e+000  3.8197961e+000  1.3933331e+000
C000-009  1.0178524e+000  4.0057430e+000  1.3540906e+000
C001-001  8.9281946e-001  4.1693072e+000  1.3722068e+000
C001-002  8.0659670e-001  4.3461127e+000  1.3706925e+000
C001-003  7.4840701e-001  4.5216498e+000  1.3558964e+000
C001-004  7.2071296e-001  4.6907892e+000  1.3306900e+000
C001-005  6.9824266e-001  4.8464303e+000  1.3075060e+000
C001-006  6.1743027e-001  4.9827690e+000  1.3007674e+000
C001-007  4.9505925e-001  5.1067634e+000  1.2961570e+000
C001-008  3.9749801e-001  5.2246141e+000  1.2811658e+000
C002-001  4.1554016e-001  5.4853792e+000  1.4766312e+000
C002-002  5.1223940e-001  5.6227045e+000  1.6840616e+000
C002-003  6.3281739e-001  5.7355194e+000  1.8781235e+000
C002-004  7.5295484e-001  5.8329124e+000  2.0624769e+000
C002-005  8.9052892e-001  5.9054298e+000  2.2299285e+000
C002-006  1.0113012e+000  5.9811006e+000  2.4001586e+000
C002-007  1.1428789e+000  6.0408411e+000  2.5596454e+000
C002-008  1.2619462e+000  6.0971775e+000  2.7235825e+000
C002-009  1.4079846e+000  6.1298475e+000  2.8659625e+000
C003-001  1.4921643e+000  6.0830674e+000  3.0439403e+000
C003-002  1.5366365e+000  6.0288005e+000  3.2440376e+000
C003-003  1.6666347e+000  5.9592519e+000  3.3647542e+000
C003-004  1.7715009e+000  5.8787494e+000  3.5023961e+000
C003-005  1.8991495e+000  5.7865505e+000  3.6144154e+000
C003-006  2.0513699e+000  5.6802735e+000  3.6908991e+000
C003-007  2.2223723e+000  5.5263729e+000  3.6675179e+000
C003-008  2.3800719e+000  5.4081950e+000  3.7659814e+000
C004-001  2.7668789e+001  2.5400770e+000  3.9881072e+000
C004-002  2.7372276e+001  2.6727519e+000  3.9026437e+000
C004-003  2.7077063e+001  2.7187340e+000  3.8462889e+000
C004-004  2.6791290e+001  2.7811356e+000  3.8671057e+000
C004-005  2.6505518e+001  2.7979088e+000  3.9331534e+000
C004-006  2.6379738e+001  3.1981561e+000  4.3200011e+000
C004-007  2.5990450e+001  2.8611071e+000  4.3024225e+000
C004-008  2.5778057e+001  2.9142466e+000  4.6238184e+000
C004-009  2.5501726e+001  2.8046672e+000  4.8932457e+000
C005-001  2.5083145e+001  2.7509718e+000  5.0714493e+000
C005-002  2.4712303e+001  2.7268500e+000  5.2630219e+000
C005-003  2.4374327e+001  2.7694578e+000  5.4757686e+000
C005-004  2.4049852e+001  2.7523599e+000  5.6346602e+000
C005-005  2.3751940e+001  2.6904972e+000  5.7561479e+000
C005-006  2.3484781e+001  2.5748696e+000  5.8390441e+000
C005-007  2.3235058e+001  2.5812662e+000  5.9587531e+000
C005-008  2.3011347e+001  2.5651469e+000  6.0513468e+000
C005-009  2.2814655e+001  2.5361085e+000  6.1221542e+000
C006-001  2.2634907e+001  2.5392559e+000  6.1207600e+000
C006-002  2.2435280e+001  2.5597353e+000  6.1267276e+000
C006-003  2.2212727e+001  2.5384014e+000  6.1218548e+000
C006-004  2.1973738e+001  2.5776277e+000  6.1322980e+000
C006-005  2.1712498e+001  2.5893493e+000  6.1362109e+000
C006-006  2.1426180e+001  2.6470299e+000  6.1407170e+000
C006-007  2.1127619e+001  2.6104264e+000  6.1435480e+000
C006-008  2.0783018e+001  2.6765964e+000  6.1367207e+000
C007-001  2.0813299e+001  2.6717474e+000  6.1760869e+000
C007-002  2.1193506e+001  2.5893946e+000  6.2646060e+000
C007-003  2.1555199e+001  2.6206338e+000  6.2933483e+000
C007-004  2.1901577e+001  2.5833004e+000  6.3706679e+000
C007-005  2.2233772e+001  2.5365989e+000  6.4599476e+000
C007-006  2.2565298e+001  2.5121176e+000  6.5350132e+000
C007-007  2.2893984e+001  2.4945152e+000  6.6063037e+000
C007-008  2.3214823e+001  2.5023701e+000  6.6659284e+000
C007-009  2.3523182e+001  2.5036807e+000  6.7351403e+000
C008-001  2.3871174e+001  2.6066985e+000  6.9087634e+000
C008-002  2.4207951e+001  2.6742141e+000  7.0738955e+000
C008-003  2.4535469e+001  2.7895131e+000  7.2160687e+000
C008-004  2.4843449e+001  2.7903495e+000  7.3614035e+000
C008-005  2.5129253e+001  2.7647510e+000  7.4978299e+000
C008-006  2.5399321e+001  2.7274275e+000  7.6257930e+000
C008-007  2.5667582e+001  2.7018549e+000  7.7362938e+000
C008-008  2.5926849e+001  2.6614249e+000  7.8324480e+000
C008-009  2.6184288e+001  2.6189175e+000  7.8950729e+000
C009-001  2.6416328e+001  2.5399895e+000  7.9087973e+000
C009-002  2.6655197e+001  2.4593682e+000  7.9124551e+000
C009-003  2.6892300e+001  2.3681080e+000  7.9246917e+000
C009-004  2.7158180e+001  2.2986686e+000  7.8767505e+000
C009-005  2.7397217e+001  2.1881793e+000  7.8993282e+000
C009-006  2.7650997e+001  2.0691457e+000  7.9029231e+000
C009-007  2.7922533e+001  1.9253491e+000  7.8888488e+000
C009-008  2.8215807e+001  1.8235086e+000  7.8093104e+000
C010-001  2.8182478e+001  2.4091885e+000  4.1159267e+000
C010-002  2.8373188e+001  2.4640143e+000  4.1298318e+000
C010-003  2.8555336e+001  2.5101252e+000  4.1626129e+000
C010-004  2.8726208e+001  2.5609698e+000  4.2165184e+000
C010-005  2.8888424e+001  2.6065149e+000  4.2897706e+000
C010-006  2.9039097e+001  2.6555979e+000  4.3831406e+000
C010-007  2.9185450e+001  2.6929817e+000  4.4949141e+000
C010-008  2.9320316e+001  2.7352211e+000  4.6263390e+000
C011-001  2.9371725e+001  2.7580040e+000  4.8254466e+000
C011-002  2.9301006e+001  2.7326267e+000  4.8929863e+000
C011-003  2.9224245e+001  2.7243075e+000  4.9727583e+000
C011-004  2.9145559e+001  2.7327151e+000  5.0602541e+000
C011-005  2.9072737e+001  2.7352245e+000  5.1632795e+000
C011-006  2.9008245e+001  2.7208405e+000  5.2878404e+000
C011-007  2.8939714e+001  2.7131698e+000  5.4276719e+000
C011-008  2.8888252e+001  2.6779869e+000  5.5910726e+000
C011-009  2.8845951e+001  2.6392639e+000  5.7678862e+000
C012-001  2.8914253e+001  2.6557465e+000  5.9169436e+000
C012-002  2.8990074e+001  2.6600304e+000  6.0595179e+000
C012-003  2.9062544e+001  2.6614223e+000  6.1968088e+000
C012-004  2.9145664e+001  2.6535988e+000  6.3220806e+000
C012-005  2.9216560e+001  2.6472988e+000  6.4455547e+000
C012-006  2.9291094e+001  2.6344652e+000  6.5597954e+000
C012-007  2.9363279e+001  2.6168380e+000  6.6680651e+000
C012-008  2.9421556e+001  2.6013260e+000  6.7771068e+000
C013-001  2.9418085e+001  2.5253894e+000  7.0116014e+000
C013-002  2.9350407e+001  2.4580374e+000  7.1299620e+000
C013-003  2.9279005e+001  2.3749056e+000  7.2363138e+000
C013-004  2.9194891e+001  2.2831836e+000  7.3348813e+000
C013-005  2.9086945e+001  2.1951673e+000  7.4280176e+000
C013-006  2.8972527e+001  2.0878346e+000  7.5122833e+000
C013-007  2.8839718e+001  1.9728897e+000  7.5900526e+000
C013-008  2.8683662e+001  1.8578961e+000  7.6613488e+000
C014-001  2.8369005e+001  1.8291006e+000  7.5425100e+000
C014-002  2.8279888e+001  1.7997544e+000  7.3451633e+000
C014-003  2.8190723e+001  1.8166653e+000  7.1422362e+000
C014-004  2.8108335e+001  1.8574296e+000  6.9347382e+000
C014-005  2.8033388e+001  1.9243314e+000  6.7245474e+000
C014-006  2.7973211e+001  1.9971877e+000  6.5045843e+000
C014-007  2.7926428e+001  2.0874209e+000  6.2764401e+000
C014-008  2.7909237e+001  2.0694253e+000  6.0042048e+000
C014-009  2.7890041e+001  2.1278048e+000  5.7439785e+000
C015-001  2.7859932e+001  2.1506608e+000  5.5338058e+000
C015-002  2.7839203e+001  2.1722205e+000  5.3314266e+000
C015-003  2.7829418e+001  2.2030842e+000  5.1371841e+000
C015-004  2.7830645e+001  2.2374258e+000  4.9500618e+000
C015-005  2.7841789e+001  2.2679391e+000  4.7698622e+000
C015-006  2.7864262e+001  2.3188212e+000  4.6001015e+000
C015-007  2.7892168e+001  2.2982635e+000  4.4277048e+000
C015-008  2.7933451e+001  2.3118432e+000  4.2662706e+000
C016-001  2.9249599e+001  3.3442636e+000  4.5302734e+000
C016-002  2.8779547e+001  3.4701197e+000  4.1117859e+000
C016-003  2.8225883e+001  3.5484180e+000  3.9557118e+000
C016-004  2.7751493e+001  3.5936108e+000  3.9549251e+000
C016-005  2.7347221e+001  3.6236389e+000  4.0130458e+000
C016-006  2.6975294e+001  3.6637797e+000  4.0583744e+000
C016-007  2.6639355e+001  3.6292756e+000  4.2876716e+000
C016-008  2.6297558e+001  3.6483400e+000  4.4193025e+000
C016-009  2.5965662e+001  3.8219812e+000  4.4268160e+000
C017-001  2.5514791e+001  3.7384064e+000  4.5671186e+000
C017-002  2.4996708e+001  3.3253520e+000  4.8717613e+000
C017-003  2.4640631e+001  3.8921468e+000  4.5535197e+000
C017-004  2.4206745e+001  3.9448977e+000  4.5707755e+000
C017-005  2.3751093e+001  3.8889558e+000  4.6401782e+000
C017-006  2.3300640e+001  3.8484175e+000  4.7008286e+000
C017-007  2.2859545e+001  3.8538086e+000  4.7273650e+000
C017-008  2.2411043e+001  3.8162563e+000  4.7744684e+000
C017-009  2.1960533e+001  3.7712977e+000  4.8159685e+000
C018-001  2.1552116e+001  3.7602038e+000  4.8352623e+000
C018-002  2.1138399e+001  3.7527711e+000  4.8413229e+000
C018-003  2.0719498e+001  3.7516630e+000  4.8275695e+000
C018-004  2.0295635e+001  3.7499218e+000  4.8077345e+000
C018-005  1.9866730e+001  3.7501333e+000  4.7770824e+000
C018-006  1.9432531e+001  3.7505200e+000  4.7398610e+000
C018-007  1.8993296e+001  3.7540054e+000  4.6894460e+000
C018-008  1.8550093e+001  3.7648084e+000  4.6174288e+000
C018-009  1.8098707e+001  3.7643373e+000  4.5614061e+000
C019-001  1.7587635e+001  3.7822053e+000  4.5108514e+000
C019-002  1.7076412e+001  3.8039055e+000  4.4692373e+000
C019-003  1.6566013e+001  3.8346624e+000  4.4283557e+000
C019-004  1.6054916e+001  3.8586347e+000  4.4087853e+000
C019-005  1.5544221e+001  3.8859024e+000  4.3946548e+000
C019-006  1.5033153e+001  3.9129136e+000  4.3888478e+000
C019-007  1.4524565e+001  3.9656615e+000  4.3668547e+000
C019-008  1.4017390e+001  4.0286188e+000  4.3470163e+000
C019-009  1.3510563e+001  4.0935793e+000  4.3361158e+000
C020-001  1.3015244e+001  4.1309357e+000  4.2904820e+000
C020-002  1.2529427e+001  4.1601863e+000  4.2393517e+000
C020-003  1.2053699e+001  4.1821012e+000  4.1819725e+000
C020-004  1.1588279e+001  4.1977725e+000  4.1175189e+000
C020-005  1.1133159e+001  4.2093358e+000  4.0447040e+000
C020-006  1.0688320e+001  4.2203093e+000  3.9616692e+000
C020-007  1.0253649e+001  4.2274728e+000  3.8703222e+000
C020-008  9.8296213e+000  4.2350550e+000  3.7685471e+000
C020-009  9.4155703e+000  4.2334075e+000  3.6613178e+000
C021-001  8.8743677e+000  4.2597566e+000  3.5414865e+000
C021-002  8.3410597e+000  4.2960615e+000  3.4392169e+000
C021-003  7.8155904e+000  4.3367000e+000  3.3554423e+000
C021-004  7.2977209e+000  4.3795753e+000  3.2884510e+000
C021-005  6.7910900e+000  4.4588966e+000  3.2264910e+000
C021-006  6.2910433e+000  4.5400038e+000  3.1787527e+000
C021-007  5.8031907e+000  4.6639185e+000  3.1367574e+000
C021-008  5.3220882e+000  4.7959132e+000  3.1064723e+000
C021-009  4.8620472e+000  4.9986801e+000  3.0886967e+000
C022-001  4.4598298e+000  5.0958214e+000  3.0024815e+000
C022-002  4.0593472e+000  5.1861806e+000  2.8996475e+000
C022-003  3.7065659e+000  5.3065376e+000  2.7608435e+000
C022-004  3.4747179e+000  5.4891438e+000  2.5462098e+000
C022-005  3.2660925e+000  5.5955849e+000  2.2840178e+000
C022-006  3.0195456e+000  5.5959682e+000  2.0073323e+000
C022-007  2.7865438e+000  5.5451493e+000  1.6953473e+000
C022-008  2.5008874e+000  5.4177256e+000  1.3900669e+000
C022-009  2.2181575e+000  5.2533631e+000  1.0649670e+000
C023-001  1.9299335e+000  5.0796933e+000  7.7608746e-001
C023-002  1.6678056e+000  4.8553734e+000  5.8080250e-001
C023-003  1.4934350e+000  4.6009579e+000  4.3354851e-001
C023-004  1.4141229e+000  4.3205228e+000  3.2420039e-001
C023-005  1.4314400e+000  4.0132537e+000  2.4826621e-001
C023-006  1.5325567e+000  3.6720893e+000  2.1932302e-001
C023-007  1.7063289e+000  3.2942154e+000  2.5099108e-001
C023-008  1.9818355e+000  2.8787365e+000  3.1246379e-001
C024-001  2.9503338e+001  3.6625919e+000  6.3751369e+000
C024-002  2.9253487e+001  3.7395630e+000  6.1796670e+000
C024-003  2.8974882e+001  3.7962084e+000  6.0514021e+000
C024-004  2.8682529e+001  3.8513188e+000  5.9588819e+000
C024-005  2.8359564e+001  3.8995919e+000  5.9082556e+000
C024-006  2.8002510e+001  3.9364619e+000  5.9097996e+000
C024-007  2.7619131e+001  3.9179826e+000  6.0269928e+000
C024-008  2.7210463e+001  3.8982682e+000  6.1732416e+000
C024-009  2.6763081e+001  3.8980949e+000  6.3362293e+000
C025-001  2.6516556e+001  3.9411037e+000  6.5695200e+000
C025-002  2.6254345e+001  3.9290123e+000  6.8088212e+000
C025-003  2.5958504e+001  3.9095380e+000  6.9971952e+000
C025-004  2.5620602e+001  3.9109128e+000  7.1297140e+000
C025-005  2.5272673e+001  3.7821269e+000  7.1830468e+000
C025-006  2.4856318e+001  3.7721584e+000  7.1935687e+000
C025-007  2.4393240e+001  3.8133786e+000  7.1653023e+000
C025-008  2.3892870e+001  3.8473012e+000  7.0841031e+000
C025-009  2.3354624e+001  3.9487760e+000  6.9684219e+000
C026-001  2.2907003e+001  3.9786460e+000  6.9207587e+000
C026-002  2.2447714e+001  4.0098510e+000  6.8635049e+000
C026-003  2.1980551e+001  4.0503492e+000  6.8059187e+000
C026-004  2.1504393e+001  4.0900455e+000  6.7456450e+000
C026-005  2.1019501e+001  4.1387453e+000  6.6902366e+000
C026-006  2.0517853e+001  4.1611981e+000  6.6110539e+000
C026-007  2.0002388e+001  4.1809177e+000  6.5237942e+000
C026-008  1.9476019e+001  4.1618896e+000  6.4040804e+000
C026-009  1.8945665e+001  4.1266212e+000  6.2735481e+000
C027-001  1.8466394e+001  4.0474167e+000  6.1579003e+000
C027-002  1.7978451e+001  4.0014634e+000  6.0677500e+000
C027-003  1.7510788e+001  3.8892856e+000  5.9284163e+000
C027-004  1.7033550e+001  3.8141429e+000  5.8099942e+000
C027-005  1.6555746e+001  3.7458742e+000  5.6879292e+000
C027-006  1.6068027e+001  3.7135308e+000  5.5983438e+000
C027-007  1.5581335e+001  3.6827025e+000  5.5010786e+000
C027-008  1.5093814e+001  3.6604323e+000  5.4004707e+000
C027-009  1.4601015e+001  3.6577790e+000  5.3196731e+000
C028-001  1.4164266e+001  3.6270590e+000  5.2592516e+000
C028-002  1.3733960e+001  3.5988660e+000  5.1959467e+000
C028-003  1.3315552e+001  3.5740387e+000  5.1148691e+000
C028-004  1.2905581e+001  3.5571964e+000  5.0312853e+000
C028-005  1.2497756e+001  3.5490479e+000  4.9662070e+000
C028-006  1.2095603e+001  3.5480053e+000  4.9065418e+000
C028-007  1.1700150e+001  3.5538797e+000  4.8471484e+000
C028-008  1.1309819e+001  3.5665915e+000  4.7940030e+000
C028-009  1.0924223e+001  3.5866234e+000  4.7555389e+000
C029-001  1.0419204e+001  3.5953927e+000  4.6972694e+000
C029-002  9.8955183e+000  3.6102808e+000  4.6649127e+000
C029-003  9.3626518e+000  3.6412838e+000  4.6612082e+000
C029-004  8.8333435e+000  3.7189028e+000  4.7314997e+000
C029-005  8.2891788e+000  3.7993491e+000  4.7339411e+000
C029-006  7.7274814e+000  3.8743641e+000  4.6804080e+000
C029-007  7.1518455e+000  3.9485645e+000  4.5962477e+000
C029-008  6.5660830e+000  4.0343037e+000  4.5018225e+000
C029-009  5.9701538e+000  4.1425290e+000  4.4039383e+000
C030-001  5.6155877e+000  4.0896482e+000  4.2673173e+000
C030-002  5.2533965e+000  4.1247392e+000  4.2090483e+000
C030-003  4.8873982e+000  4.1782088e+000  4.1433396e+000
C030-004  4.5182004e+000  4.2549357e+000  4.0363731e+000
C030-005  4.1398702e+000  4.3704848e+000  3.9251540e+000
C030-006  3.7385151e+000  4.5045118e+000  3.7714856e+000
C030-007  3.3198419e+000  4.6785269e+000  3.6950407e+000
C030-008  2.9337482e+000  4.9422708e+000  3.7531633e+000
