# Supplementary material for: Interspecific variation in the limb long bones among modern rhinoceroses—extent and drivers
Source: PeerJ. 2019 Sep 26;7:e7647. doi: 10.7717/peerj.7647 (PMC6766374; doi:10.7717/peerj.7647)
Supplement: Supplemental Information 9 [file peerj-07-7647-s009.zip › Fibula/Diceros_bicornis_RG2133_Fibula.pts]

Version 1.0
281
S000  1.5658382e+001  5.7989302e+000  3.2362881e+000
S001  1.3530981e+001  6.1607556e+000  1.5283515e+000
S002  1.2676923e+001  6.7788725e+000  4.2536931e+000
S003 -6.6091151e+000  6.1868286e+000  2.1597910e+000
S004 -1.4432425e+001  3.3139832e+000  1.1639233e+000
S005 -1.5300104e+001  3.9269402e+000  1.9641285e+000
S006 -1.5646374e+001  5.4443450e+000  2.5534267e+000
S007 -1.4943460e+001  6.5420213e+000  2.2732615e+000
S008 -1.5200953e+001  3.7744305e+000  2.0887337e+000
S009 -1.5671783e+001  5.5892649e+000  2.9488683e+000
S010 -1.4810307e+001  5.3435535e+000  3.5416803e+000
S011  1.3515350e+001  5.7774386e+000  1.4476461e+000
C000-001  1.3712953e+001  6.1543217e+000  1.5293950e+000
C000-002  1.3890737e+001  6.1456442e+000  1.5403856e+000
C000-003  1.4063329e+001  6.1289306e+000  1.5702645e+000
C000-004  1.4233071e+001  6.1120639e+000  1.6067402e+000
C000-005  1.4394826e+001  6.0852647e+000  1.6652787e+000
C000-006  1.4551410e+001  6.0547152e+000  1.7360280e+000
C000-007  1.4703700e+001  6.0208712e+000  1.8181690e+000
C000-008  1.4854940e+001  5.9859619e+000  1.9082232e+000
C000-009  1.5009171e+001  5.9520817e+000  2.0033824e+000
C001-001  1.5134026e+001  5.9062018e+000  2.0999622e+000
C001-002  1.5249183e+001  5.8712091e+000  2.2018664e+000
C001-003  1.5349967e+001  5.8429341e+000  2.3144648e+000
C001-004  1.5446527e+001  5.8235989e+000  2.4304273e+000
C001-005  1.5535860e+001  5.8102918e+000  2.5561864e+000
C001-006  1.5595525e+001  5.7989655e+000  2.7061245e+000
C001-007  1.5646128e+001  5.7940359e+000  2.8679361e+000
C001-008  1.5675422e+001  5.7941532e+000  3.0464864e+000
C002-001  1.5578939e+001  5.8003721e+000  3.4289389e+000
C002-002  1.5462743e+001  5.8071351e+000  3.5978651e+000
C002-003  1.5345503e+001  5.8260436e+000  3.7491758e+000
C002-004  1.5225057e+001  5.8607979e+000  3.8849931e+000
C002-005  1.5095326e+001  5.9081206e+000  4.0029025e+000
C002-006  1.4960106e+001  5.9739051e+000  4.1078186e+000
C002-007  1.4813947e+001  6.0509987e+000  4.1945181e+000
C002-008  1.4660111e+001  6.1448240e+000  4.2688918e+000
C002-009  1.4489704e+001  6.2349572e+000  4.3073635e+000
C003-001  1.4278324e+001  6.3053265e+000  4.3753633e+000
C003-002  1.4067579e+001  6.3698254e+000  4.4196391e+000
C003-003  1.3861077e+001  6.4406052e+000  4.4539175e+000
C003-004  1.3653780e+001  6.4878430e+000  4.4504600e+000
C003-005  1.3450796e+001  6.5361991e+000  4.4344273e+000
C003-006  1.3250884e+001  6.5788999e+000  4.4001427e+000
C003-007  1.3056458e+001  6.6448846e+000  4.3676543e+000
C003-008  1.2866163e+001  6.7232604e+000  4.3260584e+000
C004-001 -1.4145587e+001  3.2933450e+000  1.1461320e+000
C004-002 -1.3843066e+001  3.3165541e+000  1.1994581e+000
C004-003 -1.3540092e+001  3.3469877e+000  1.1970568e+000
C004-004 -1.3240033e+001  3.4264543e+000  1.3204867e+000
C004-005 -1.2929327e+001  3.5116053e+000  1.3619453e+000
C004-006 -1.2629051e+001  3.6321757e+000  1.4924196e+000
C004-007 -1.2320594e+001  3.7718341e+000  1.6038885e+000
C004-008 -1.2003171e+001  3.9339812e+000  1.7047133e+000
C004-009 -1.1676855e+001  4.1203556e+000  1.7936966e+000
C005-001 -1.1388548e+001  4.3185840e+000  1.8843046e+000
C005-002 -1.1091261e+001  4.5038567e+000  1.9221628e+000
C005-003 -1.0789640e+001  4.6646996e+000  1.9254124e+000
C005-004 -1.0490672e+001  4.8101311e+000  1.9271671e+000
C005-005 -1.0191384e+001  4.9345036e+000  1.9063394e+000
C005-006 -9.9018402e+000  5.0667977e+000  1.9324206e+000
C005-007 -9.6120024e+000  5.1813035e+000  1.9388666e+000
C005-008 -9.3232231e+000  5.2835941e+000  1.9273033e+000
C005-009 -9.0389786e+000  5.3776255e+000  1.9477921e+000
C006-001 -8.8026743e+000  5.4459214e+000  1.9641006e+000
C006-002 -8.5573187e+000  5.5200009e+000  1.9715822e+000
C006-003 -8.3039436e+000  5.5993571e+000  1.9869280e+000
C006-004 -8.0411501e+000  5.6828775e+000  1.9964036e+000
C006-005 -7.7701869e+000  5.7722573e+000  2.0099487e+000
C006-006 -7.4931808e+000  5.8680334e+000  2.0509493e+000
C006-007 -7.2078829e+000  5.9645672e+000  2.1112008e+000
C006-008 -6.9118977e+000  6.0703206e+000  2.1338494e+000
C007-001 -6.9620829e+000  6.2008042e+000  2.1965196e+000
C007-002 -7.3012938e+000  6.1989903e+000  2.2428057e+000
C007-003 -7.6281900e+000  6.1954727e+000  2.2827125e+000
C007-004 -7.9428763e+000  6.1919117e+000  2.3194947e+000
C007-005 -8.2445621e+000  6.1797390e+000  2.3578165e+000
C007-006 -8.5319843e+000  6.1472249e+000  2.4002092e+000
C007-007 -8.8080177e+000  6.1223335e+000  2.4380724e+000
C007-008 -9.0716686e+000  6.0940595e+000  2.4748881e+000
C007-009 -9.3221788e+000  6.0560341e+000  2.5122814e+000
C008-001 -9.6667709e+000  6.0162535e+000  2.5178940e+000
C008-002 -1.0007407e+001  5.9775610e+000  2.5334644e+000
C008-003 -1.0345458e+001  5.9399796e+000  2.5588579e+000
C008-004 -1.0681838e+001  5.9006448e+000  2.5958362e+000
C008-005 -1.1016686e+001  5.9234266e+000  2.6176195e+000
C008-006 -1.1349259e+001  5.9339809e+000  2.6548584e+000
C008-007 -1.1680299e+001  5.9444318e+000  2.7041008e+000
C008-008 -1.2009728e+001  5.9620914e+000  2.7634654e+000
C008-009 -1.2336201e+001  6.0174928e+000  2.8135357e+000
C009-001 -1.2588701e+001  6.0606990e+000  2.8514578e+000
C009-002 -1.2851544e+001  6.1221700e+000  2.8565094e+000
C009-003 -1.3100714e+001  6.2386413e+000  2.7814863e+000
C009-004 -1.3392458e+001  6.2702150e+000  2.7724969e+000
C009-005 -1.3677499e+001  6.3381596e+000  2.7006128e+000
C009-006 -1.3998546e+001  6.3458624e+000  2.6845741e+000
C009-007 -1.4291884e+001  6.4388857e+000  2.5335739e+000
C009-008 -1.4611164e+001  6.4988642e+000  2.4034789e+000
C010-001 -1.4582940e+001  3.3699379e+000  1.2221084e+000
C010-002 -1.4712141e+001  3.4365668e+000  1.3095725e+000
C010-003 -1.4832932e+001  3.5029929e+000  1.3945175e+000
C010-004 -1.4931059e+001  3.5722470e+000  1.4937954e+000
C010-005 -1.5013612e+001  3.6417563e+000  1.5951402e+000
C010-006 -1.5092645e+001  3.7112479e+000  1.6892993e+000
C010-007 -1.5173394e+001  3.7816162e+000  1.7770684e+000
C010-008 -1.5242897e+001  3.8535736e+000  1.8686796e+000
C011-001 -1.5300178e+001  3.9947371e+000  1.9791728e+000
C011-002 -1.5281794e+001  4.0684199e+000  2.0033460e+000
C011-003 -1.5279305e+001  4.1445632e+000  2.0258856e+000
C011-004 -1.5287538e+001  4.2231383e+000  2.0481811e+000
C011-005 -1.5308839e+001  4.3038230e+000  2.0686917e+000
C011-006 -1.5339107e+001  4.3879757e+000  2.0880241e+000
C011-007 -1.5358515e+001  4.4782701e+000  2.1154599e+000
C011-008 -1.5376112e+001  4.5722699e+000  2.1485684e+000
C011-009 -1.5395617e+001  4.6683273e+000  2.1866949e+000
C012-001 -1.5429984e+001  4.7425737e+000  2.2336047e+000
C012-002 -1.5452909e+001  4.8186784e+000  2.2860422e+000
C012-003 -1.5464297e+001  4.8984499e+000  2.3427947e+000
C012-004 -1.5483182e+001  4.9817047e+000  2.3917744e+000
C012-005 -1.5515965e+001  5.0677366e+000  2.4297247e+000
C012-006 -1.5547414e+001  5.1571660e+000  2.4656663e+000
C012-007 -1.5577774e+001  5.2498689e+000  2.4993038e+000
C012-008 -1.5621149e+001  5.3460822e+000  2.5229101e+000
C013-001 -1.5624069e+001  5.6349683e+000  2.5951517e+000
C013-002 -1.5598257e+001  5.8087592e+000  2.6124952e+000
C013-003 -1.5565082e+001  5.9668646e+000  2.6113982e+000
C013-004 -1.5520169e+001  6.1100106e+000  2.5931923e+000
C013-005 -1.5462098e+001  6.2401056e+000  2.5558753e+000
C013-006 -1.5381577e+001  6.3565817e+000  2.4977710e+000
C013-007 -1.5271938e+001  6.4587321e+000  2.4165180e+000
C013-008 -1.5109271e+001  6.5121603e+000  2.3470969e+000
C014-001 -1.4876697e+001  6.3886042e+000  2.1978905e+000
C014-002 -1.4806687e+001  6.2113423e+000  2.1577744e+000
C014-003 -1.4735850e+001  6.0362725e+000  2.1190102e+000
C014-004 -1.4667205e+001  5.8665862e+000  2.0712516e+000
C014-005 -1.4602897e+001  5.7023120e+000  2.0082378e+000
C014-006 -1.4539345e+001  5.5380874e+000  1.9441940e+000
C014-007 -1.4475220e+001  5.3729167e+000  1.8842578e+000
C014-008 -1.4409738e+001  5.2045007e+000  1.8367795e+000
C014-009 -1.4347059e+001  5.0388474e+000  1.7800244e+000
C015-001 -1.4306590e+001  4.8344269e+000  1.7071970e+000
C015-002 -1.4278585e+001  4.6338344e+000  1.6302025e+000
C015-003 -1.4264564e+001  4.4435053e+000  1.5436519e+000
C015-004 -1.4262128e+001  4.2524166e+000  1.4672843e+000
C015-005 -1.4275388e+001  4.0706921e+000  1.3799582e+000
C015-006 -1.4302171e+001  3.8861585e+000  1.2965115e+000
C015-007 -1.4344879e+001  3.6964152e+000  1.2086467e+000
C015-008 -1.4393907e+001  3.4945459e+000  1.1501318e+000
C016-001 -1.4976386e+001  3.4575462e+000  1.9528686e+000
C016-002 -1.4723874e+001  3.1929674e+000  1.8286567e+000
C016-003 -1.4438103e+001  3.0406687e+000  1.7349825e+000
C016-004 -1.4154503e+001  2.9783514e+000  1.6904211e+000
C016-005 -1.3890113e+001  2.9631975e+000  1.6902244e+000
C016-006 -1.3640207e+001  2.9380164e+000  1.7208301e+000
C016-007 -1.3391877e+001  2.9366989e+000  1.7847778e+000
C016-008 -1.3135623e+001  2.9520802e+000  1.8858057e+000
C016-009 -1.2891504e+001  3.0535743e+000  2.0253251e+000
C017-001 -1.2569468e+001  3.1870816e+000  2.1428404e+000
C017-002 -1.2244640e+001  3.3359601e+000  2.2205396e+000
C017-003 -1.1904282e+001  3.4423509e+000  2.3282580e+000
C017-004 -1.1566876e+001  3.5667698e+000  2.4165289e+000
C017-005 -1.1228113e+001  3.7072399e+000  2.4683311e+000
C017-006 -1.0886936e+001  3.8564947e+000  2.4922814e+000
C017-007 -1.0544218e+001  4.0079412e+000  2.5097036e+000
C017-008 -1.0197361e+001  4.1548591e+000  2.5342417e+000
C017-009 -9.8436766e+000  4.3009887e+000  2.5452194e+000
C018-001 -9.4582872e+000  4.4410086e+000  2.5740912e+000
C018-002 -9.0560074e+000  4.5608749e+000  2.6134620e+000
C018-003 -8.6432533e+000  4.6809540e+000  2.6429527e+000
C018-004 -8.2187366e+000  4.8000145e+000  2.6668124e+000
C018-005 -7.7788687e+000  4.8944440e+000  2.6951542e+000
C018-006 -7.3281679e+000  4.9951644e+000  2.7149546e+000
C018-007 -6.8646507e+000  5.0897198e+000  2.7319143e+000
C018-008 -6.3889089e+000  5.1817374e+000  2.7449808e+000
C018-009 -5.9035482e+000  5.2808700e+000  2.7503800e+000
C019-001 -5.4414043e+000  5.3519077e+000  2.7349620e+000
C019-002 -4.9743562e+000  5.4278274e+000  2.7250006e+000
C019-003 -4.5002856e+000  5.4968181e+000  2.7237713e+000
C019-004 -4.0195646e+000  5.5586658e+000  2.7310479e+000
C019-005 -3.5328896e+000  5.6190872e+000  2.7455800e+000
C019-006 -3.0401859e+000  5.6783028e+000  2.7672386e+000
C019-007 -2.5407109e+000  5.7261987e+000  2.8006823e+000
C019-008 -2.0351932e+000  5.7740912e+000  2.8427520e+000
C019-009 -1.5249419e+000  5.8388228e+000  2.8778124e+000
C020-001 -1.0156697e+000  5.8694487e+000  2.9001520e+000
C020-002 -4.9191988e-001  5.8996654e+000  2.9268224e+000
C020-003  4.5934707e-002  5.9340148e+000  2.9544098e+000
C020-004  5.9829903e-001  5.9666567e+000  2.9843826e+000
C020-005  1.1647875e+000  6.0027423e+000  3.0153191e+000
C020-006  1.7438263e+000  6.0689096e+000  3.0437529e+000
C020-007  2.3385227e+000  6.1148524e+000  3.0766578e+000
C020-008  2.9477348e+000  6.1570749e+000  3.1123343e+000
C020-009  3.5710528e+000  6.2021847e+000  3.1507993e+000
C021-001  4.2055316e+000  6.2306781e+000  3.1651142e+000
C021-002  4.8249807e+000  6.2575555e+000  3.1796422e+000
C021-003  5.4295230e+000  6.2784224e+000  3.1960096e+000
C021-004  6.0187860e+000  6.3042407e+000  3.2095566e+000
C021-005  6.5935655e+000  6.3152876e+000  3.2285080e+000
C021-006  7.1536369e+000  6.3282695e+000  3.2457974e+000
C021-007  7.6992817e+000  6.3322077e+000  3.2661412e+000
C021-008  8.2307262e+000  6.3313851e+000  3.2877362e+000
C021-009  8.7452154e+000  6.3022861e+000  3.3207297e+000
C022-001  9.2903633e+000  6.2650385e+000  3.3478663e+000
C022-002  9.8229361e+000  6.2249513e+000  3.3727221e+000
C022-003  1.0343564e+001  6.1867766e+000  3.3931134e+000
C022-004  1.0851089e+001  6.1390047e+000  3.4132836e+000
C022-005  1.1343538e+001  6.0679278e+000  3.4395947e+000
C022-006  1.1820782e+001  5.9755492e+000  3.4719808e+000
C022-007  1.2285376e+001  5.8743601e+000  3.5031288e+000
C022-008  1.2737005e+001  5.7603898e+000  3.5343702e+000
C022-009  1.3171069e+001  5.6210308e+000  3.5771477e+000
C023-001  1.3349337e+001  5.4510455e+000  3.3698573e+000
C023-002  1.3493936e+001  5.3314400e+000  3.1540074e+000
C023-003  1.3594860e+001  5.2356963e+000  2.9361792e+000
C023-004  1.3675558e+001  5.2258925e+000  2.7043982e+000
C023-005  1.3713443e+001  5.2421670e+000  2.4684114e+000
C023-006  1.3716232e+001  5.3050933e+000  2.2246137e+000
C023-007  1.3676190e+001  5.3993587e+000  1.9587270e+000
C023-008  1.3599041e+001  5.5449514e+000  1.6645937e+000
C024-001 -1.5483047e+001  5.2815695e+000  3.0248368e+000
C024-002 -1.5187794e+001  5.0532851e+000  3.0769930e+000
C024-003 -1.4871038e+001  4.9322138e+000  3.1064095e+000
C024-004 -1.4568372e+001  4.8808422e+000  3.1385200e+000
C024-005 -1.4271664e+001  4.8803563e+000  3.1809192e+000
C024-006 -1.3971649e+001  4.8910780e+000  3.2609751e+000
C024-007 -1.3663682e+001  4.9504290e+000  3.3551073e+000
C024-008 -1.3348565e+001  5.0666518e+000  3.4573247e+000
C024-009 -1.3028428e+001  5.2355094e+000  3.5733888e+000
C025-001 -1.2705786e+001  5.3901992e+000  3.6117222e+000
C025-002 -1.2350859e+001  5.5659170e+000  3.5657692e+000
C025-003 -1.1985422e+001  5.7077460e+000  3.5293181e+000
C025-004 -1.1605697e+001  5.8212266e+000  3.4927120e+000
C025-005 -1.1204039e+001  5.9003825e+000  3.4791300e+000
C025-006 -1.0791717e+001  5.9609084e+000  3.4347908e+000
C025-007 -1.0364622e+001  5.9965777e+000  3.3648379e+000
C025-008 -9.9087362e+000  5.9979405e+000  3.3266573e+000
C025-009 -9.4310293e+000  5.9695721e+000  3.3755252e+000
C026-001 -8.9280596e+000  6.0856891e+000  3.3225467e+000
C026-002 -8.4276915e+000  6.1862555e+000  3.3191121e+000
C026-003 -7.9322090e+000  6.2864456e+000  3.3516316e+000
C026-004 -7.4397960e+000  6.3807373e+000  3.3850505e+000
C026-005 -6.9480891e+000  6.4551311e+000  3.3972406e+000
C026-006 -6.4582820e+000  6.5153289e+000  3.4064813e+000
C026-007 -5.9714518e+000  6.5739036e+000  3.4336975e+000
C026-008 -5.4852638e+000  6.6051316e+000  3.4387794e+000
C026-009 -5.0015121e+000  6.6165037e+000  3.4332857e+000
C027-001 -4.5692344e+000  6.6398025e+000  3.4225495e+000
C027-002 -4.1288323e+000  6.6441407e+000  3.3695967e+000
C027-003 -3.6812017e+000  6.6531768e+000  3.3023219e+000
C027-004 -3.2233155e+000  6.6708598e+000  3.2501702e+000
C027-005 -2.7558868e+000  6.6933250e+000  3.2016611e+000
C027-006 -2.2785270e+000  6.7198138e+000  3.1587734e+000
C027-007 -1.7912257e+000  6.7499576e+000  3.1211483e+000
C027-008 -1.2939248e+000  6.7860355e+000  3.0939171e+000
C027-009 -7.8735495e-001  6.8241973e+000  3.0633893e+000
C028-001 -3.9009398e-001  6.8445234e+000  3.0586135e+000
C028-002  2.4273816e-002  6.8703742e+000  3.0601549e+000
C028-003  4.5575717e-001  6.9011693e+000  3.0668569e+000
C028-004  9.0464485e-001  6.9306092e+000  3.0701807e+000
C028-005  1.3706095e+000  6.9661908e+000  3.0805335e+000
C028-006  1.8540311e+000  7.0020885e+000  3.0903435e+000
C028-007  2.3545451e+000  7.0440469e+000  3.1068940e+000
C028-008  2.8718376e+000  7.0938382e+000  3.1319790e+000
C028-009  3.4061661e+000  7.1476731e+000  3.1609180e+000
C029-001  3.9286246e+000  7.2049246e+000  3.1753261e+000
C029-002  4.4514298e+000  7.2627616e+000  3.2060213e+000
C029-003  4.9750957e+000  7.3146605e+000  3.2459788e+000
C029-004  5.4986920e+000  7.3643370e+000  3.2998850e+000
C029-005  6.0250340e+000  7.3991904e+000  3.3522844e+000
C029-006  6.5539150e+000  7.4211993e+000  3.4053655e+000
C029-007  7.0872335e+000  7.4200130e+000  3.4467647e+000
C029-008  7.6226430e+000  7.4055071e+000  3.4887526e+000
C029-009  8.1587811e+000  7.3869333e+000  3.5420673e+000
C030-001  8.6507416e+000  7.3490834e+000  3.6140044e+000
C030-002  9.1477919e+000  7.2851639e+000  3.6672206e+000
C030-003  9.6469078e+000  7.2032495e+000  3.7052791e+000
C030-004  1.0146834e+001  7.1194410e+000  3.7508204e+000
C030-005  1.0647844e+001  7.0366712e+000  3.8107467e+000
C030-006  1.1148025e+001  6.9286880e+000  3.8581352e+000
C030-007  1.1649632e+001  6.8227978e+000  3.9327660e+000
C030-008  1.2153049e+001  6.7145119e+000  4.0315638e+000
