# Supplementary material for: Interspecific variation in the limb long bones among modern rhinoceroses—extent and drivers
Source: PeerJ. 2019 Sep 26;7:e7647. doi: 10.7717/peerj.7647 (PMC6766374; doi:10.7717/peerj.7647)
Supplement: Supplemental Information 9 [file peerj-07-7647-s009.zip › Fibula/Rhinoceros_sondaicus_1205F_Fibula_miroir.pts]

Version 1.0
281
S000 -1.4119476e+001 -1.3113779e+000  2.7934902e+000
S001 -1.1074616e+001  7.7905220e-001  4.4669185e+000
S002 -1.1783340e+001  2.6023536e+000  2.0348320e+000
S003  5.3348722e+000  2.6089218e+000  4.7681379e+000
S004  1.2651522e+001 -5.1566362e-001  4.8827219e+000
S005  1.3802432e+001 -2.6523232e-001  4.1923318e+000
S006  1.4200642e+001  2.1170657e+000  3.9432440e+000
S007  1.3321658e+001  3.3217099e+000  4.7522745e+000
S008  1.3892375e+001 -8.5067429e-002  3.5664430e+000
S009  1.4260908e+001  1.6624393e+000  2.3563156e+000
S010  1.3067884e+001  1.3389560e+000  1.8652115e+000
S011 -1.1356183e+001 -1.3928190e+000  4.3408532e+000
C000-001 -1.1254725e+001  6.7437023e-001  4.4932714e+000
C000-002 -1.1438257e+001  5.5943412e-001  4.5064082e+000
C000-003 -1.1628133e+001  4.4115728e-001  4.5325184e+000
C000-004 -1.1812409e+001  3.0513304e-001  4.5164123e+000
C000-005 -1.1994796e+001  1.6048659e-001  4.4904971e+000
C000-006 -1.2191908e+001  1.6431995e-002  4.4963779e+000
C000-007 -1.2394047e+001 -1.3558757e-001  4.5014930e+000
C000-008 -1.2588625e+001 -3.0045497e-001  4.4779072e+000
C000-009 -1.2776182e+001 -4.7577313e-001  4.4276571e+000
C001-001 -1.2988090e+001 -6.1545300e-001  4.3646097e+000
C001-002 -1.3201937e+001 -7.3648989e-001  4.2875419e+000
C001-003 -1.3388741e+001 -8.5135508e-001  4.1579065e+000
C001-004 -1.3518228e+001 -9.6920413e-001  3.9668458e+000
C001-005 -1.3673144e+001 -1.0614554e+000  3.7860787e+000
C001-006 -1.3846298e+001 -1.1374304e+000  3.5893116e+000
C001-007 -1.3987302e+001 -1.2101506e+000  3.3502021e+000
C001-008 -1.4093335e+001 -1.2746512e+000  3.0783489e+000
C002-001 -1.4049861e+001 -1.1706377e+000  2.6140001e+000
C002-002 -1.3980721e+001 -1.0129305e+000  2.4433336e+000
C002-003 -1.3908865e+001 -8.3708501e-001  2.2820301e+000
C002-004 -1.3833139e+001 -6.4291292e-001  2.1301610e+000
C002-005 -1.3756504e+001 -4.2975202e-001  1.9868891e+000
C002-006 -1.3731113e+001 -1.8208507e-001  1.8373809e+000
C002-007 -1.3656803e+001  7.6724738e-002  1.7045516e+000
C002-008 -1.3526415e+001  3.3358648e-001  1.5983986e+000
C002-009 -1.3364499e+001  5.8892006e-001  1.5207611e+000
C003-001 -1.3205267e+001  8.3428001e-001  1.5677288e+000
C003-002 -1.3026902e+001  1.0737871e+000  1.6360168e+000
C003-003 -1.2799234e+001  1.2744751e+000  1.7081990e+000
C003-004 -1.2587025e+001  1.4772528e+000  1.7703563e+000
C003-005 -1.2364296e+001  1.6551425e+000  1.8265668e+000
C003-006 -1.2209684e+001  1.8930209e+000  1.8820889e+000
C003-007 -1.2028433e+001  2.0839224e+000  1.9413880e+000
C003-008 -1.1898574e+001  2.3330951e+000  1.9950379e+000
C004-001  1.2227327e+001 -6.6443849e-001  4.7665253e+000
C004-002  1.1834851e+001 -6.8971139e-001  4.5820298e+000
C004-003  1.1485977e+001 -6.8881369e-001  4.4632649e+000
C004-004  1.1175346e+001 -6.6011924e-001  4.3952665e+000
C004-005  1.0913637e+001 -5.6644088e-001  4.3517504e+000
C004-006  1.0731246e+001 -3.7746301e-001  4.3166051e+000
C004-007  1.0543303e+001 -2.4668625e-001  4.3721642e+000
C004-008  1.0354607e+001 -1.0258610e-001  4.4831195e+000
C004-009  1.0215353e+001  1.1474345e-001  4.6172342e+000
C005-001  1.0080806e+001  3.0678976e-001  4.5241022e+000
C005-002  9.8956099e+000  4.7856960e-001  4.4670548e+000
C005-003  9.6926851e+000  6.4853698e-001  4.4288712e+000
C005-004  9.4735641e+000  8.2263207e-001  4.4045200e+000
C005-005  9.2261953e+000  9.8742902e-001  4.4062195e+000
C005-006  8.9559040e+000  1.1493181e+000  4.4283752e+000
C005-007  8.6588840e+000  1.2997160e+000  4.4823418e+000
C005-008  8.3476820e+000  1.4722477e+000  4.5210690e+000
C005-009  8.0049543e+000  1.6197021e+000  4.6119685e+000
C006-001  7.6796446e+000  1.7468190e+000  4.5880203e+000
C006-002  7.3723254e+000  1.8890004e+000  4.5315533e+000
C006-003  7.0660539e+000  2.0062976e+000  4.5234342e+000
C006-004  6.7380223e+000  2.0808833e+000  4.6255937e+000
C006-005  6.4512057e+000  2.2008514e+000  4.6078115e+000
C006-006  6.1655984e+000  2.3072078e+000  4.6180034e+000
C006-007  5.8730640e+000  2.4064026e+000  4.6912599e+000
C006-008  5.5859690e+000  2.5217047e+000  4.8019333e+000
C007-001  5.6687212e+000  2.6074746e+000  4.7660728e+000
C007-002  6.0387225e+000  2.6119094e+000  4.7110629e+000
C007-003  6.4259529e+000  2.6068115e+000  4.6073174e+000
C007-004  6.8323569e+000  2.6086698e+000  4.4909358e+000
C007-005  7.2615390e+000  2.6165869e+000  4.3601122e+000
C007-006  7.7230258e+000  2.6420727e+000  4.2253208e+000
C007-007  8.2246437e+000  2.7014711e+000  4.1008768e+000
C007-008  8.7616625e+000  2.8237295e+000  4.0205684e+000
C007-009  9.3035908e+000  3.0088933e+000  3.9961040e+000
C008-001  9.6895351e+000  3.2092199e+000  3.8802509e+000
C008-002  1.0056723e+001  3.3563106e+000  3.7660203e+000
C008-003  1.0397094e+001  3.4882340e+000  3.6866310e+000
C008-004  1.0708617e+001  3.5614893e+000  3.6306458e+000
C008-005  1.0986419e+001  3.5488591e+000  3.6001530e+000
C008-006  1.1242085e+001  3.5351093e+000  3.5993459e+000
C008-007  1.1478889e+001  3.5491436e+000  3.6300035e+000
C008-008  1.1689022e+001  3.5525432e+000  3.6958330e+000
C008-009  1.1867982e+001  3.5196559e+000  3.7982054e+000
C009-001  1.2093337e+001  3.5549505e+000  3.8228917e+000
C009-002  1.2304640e+001  3.5677948e+000  3.8621497e+000
C009-003  1.2499279e+001  3.5699520e+000  3.9242387e+000
C009-004  1.2678620e+001  3.5566754e+000  4.0051198e+000
C009-005  1.2842069e+001  3.5283644e+000  4.1043696e+000
C009-006  1.2987885e+001  3.4874904e+000  4.2237678e+000
C009-007  1.3112984e+001  3.4565730e+000  4.3919449e+000
C009-008  1.3228202e+001  3.4148402e+000  4.5899701e+000
C010-001  1.2817265e+001 -5.7974648e-001  4.8109918e+000
C010-002  1.2970440e+001 -6.0981542e-001  4.7247734e+000
C010-003  1.3117733e+001 -6.3235468e-001  4.6575379e+000
C010-004  1.3254140e+001 -6.2789834e-001  4.5836329e+000
C010-005  1.3390851e+001 -6.1701125e-001  4.5231709e+000
C010-006  1.3522239e+001 -5.7921410e-001  4.4553647e+000
C010-007  1.3638729e+001 -5.0463474e-001  4.3736186e+000
C010-008  1.3739249e+001 -4.0013930e-001  4.2854118e+000
C011-001  1.3824965e+001 -1.2499988e-001  4.1857915e+000
C011-002  1.3832697e+001  2.1877682e-002  4.1749878e+000
C011-003  1.3816884e+001  1.6888438e-001  4.1556735e+000
C011-004  1.3806690e+001  3.1469995e-001  4.1335640e+000
C011-005  1.3800266e+001  4.6091068e-001  4.1082616e+000
C011-006  1.3790903e+001  6.0806608e-001  4.0764618e+000
C011-007  1.3789114e+001  7.5838894e-001  4.0425768e+000
C011-008  1.3800673e+001  9.1147274e-001  4.0123200e+000
C011-009  1.3836178e+001  1.0600873e+000  4.0010772e+000
C012-001  1.3899104e+001  1.1573327e+000  3.9702981e+000
C012-002  1.3952895e+001  1.2604703e+000  3.9422925e+000
C012-003  1.4001697e+001  1.3684376e+000  3.9210446e+000
C012-004  1.4047524e+001  1.4809147e+000  3.9081881e+000
C012-005  1.4082779e+001  1.5993433e+000  3.8979828e+000
C012-006  1.4117616e+001  1.7219136e+000  3.8981595e+000
C012-007  1.4148263e+001  1.8492929e+000  3.9056492e+000
C012-008  1.4170855e+001  1.9824767e+000  3.9184852e+000
C013-001  1.4191495e+001  2.3239515e+000  4.0339565e+000
C013-002  1.4170362e+001  2.5094056e+000  4.1288981e+000
C013-003  1.4120496e+001  2.6782160e+000  4.2195764e+000
C013-004  1.4058652e+001  2.8281128e+000  4.3219228e+000
C013-005  1.3956636e+001  2.9622247e+000  4.4069362e+000
C013-006  1.3837873e+001  3.0792491e+000  4.5006452e+000
C013-007  1.3693201e+001  3.1798921e+000  4.5925617e+000
C013-008  1.3521543e+001  3.2629211e+000  4.6794553e+000
C014-001  1.3266600e+001  3.2029517e+000  4.7864056e+000
C014-002  1.3194822e+001  3.0529497e+000  4.7896857e+000
C014-003  1.3114669e+001  2.8918614e+000  4.7929850e+000
C014-004  1.3026675e+001  2.7205942e+000  4.8009439e+000
C014-005  1.2929805e+001  2.5386488e+000  4.8114295e+000
C014-006  1.2825729e+001  2.3443055e+000  4.8339624e+000
C014-007  1.2715106e+001  2.1360478e+000  4.8694482e+000
C014-008  1.2603178e+001  1.9118747e+000  4.9277935e+000
C014-009  1.2477465e+001  1.6774071e+000  4.9746695e+000
C015-001  1.2389633e+001  1.3991460e+000  4.9854712e+000
C015-002  1.2335198e+001  1.1268449e+000  5.0014038e+000
C015-003  1.2310193e+001  8.6525482e-001  5.0194039e+000
C015-004  1.2313744e+001  6.1555904e-001  5.0426784e+000
C015-005  1.2339829e+001  3.7389275e-001  5.0561056e+000
C015-006  1.2387276e+001  1.3724460e-001  5.0547414e+000
C015-007  1.2454332e+001 -9.4719611e-002  5.0275550e+000
C015-008  1.2543150e+001 -3.1893614e-001  4.9785409e+000
C016-001  1.3709553e+001 -3.5905892e-001  3.6467752e+000
C016-002  1.3479710e+001 -5.8622152e-001  3.7075775e+000
C016-003  1.3207479e+001 -7.4775851e-001  3.7486267e+000
C016-004  1.2909179e+001 -8.3537889e-001  3.7646201e+000
C016-005  1.2662723e+001 -9.6047127e-001  3.7510309e+000
C016-006  1.2403460e+001 -1.0439020e+000  3.7132947e+000
C016-007  1.2137155e+001 -1.0871903e+000  3.6494639e+000
C016-008  1.1869217e+001 -1.0899173e+000  3.5565207e+000
C016-009  1.1599192e+001 -1.0728973e+000  3.4406106e+000
C017-001  1.1302129e+001 -1.0136523e+000  3.2728171e+000
C017-002  1.0994705e+001 -8.5759306e-001  3.0748808e+000
C017-003  1.0689834e+001 -6.0429186e-001  2.9382472e+000
C017-004  1.0333670e+001 -3.6224982e-001  2.8597748e+000
C017-005  9.9323874e+000 -1.1336637e-001  2.8395400e+000
C017-006  9.4695063e+000  1.1485203e-001  2.8400056e+000
C017-007  8.9487705e+000  3.2826355e-001  2.8484604e+000
C017-008  8.3775339e+000  5.3685337e-001  2.8670583e+000
C017-009  7.7605267e+000  7.3035276e-001  2.8685837e+000
C018-001  7.3229876e+000  8.3951986e-001  2.8480887e+000
C018-002  6.8854780e+000  9.3444127e-001  2.8238735e+000
C018-003  6.4487295e+000  1.0191287e+000  2.8118322e+000
C018-004  6.0125937e+000  1.0908636e+000  2.8094928e+000
C018-005  5.5770464e+000  1.1488010e+000  2.8185308e+000
C018-006  5.1412616e+000  1.1927395e+000  2.8167317e+000
C018-007  4.7057486e+000  1.2237093e+000  2.8159804e+000
C018-008  4.2705832e+000  1.2416456e+000  2.8178744e+000
C018-009  3.8357790e+000  1.2462651e+000  2.8201795e+000
C019-001  3.3560228e+000  1.2277092e+000  2.8200984e+000
C019-002  2.8748391e+000  1.2092749e+000  2.8271887e+000
C019-003  2.3917596e+000  1.1838646e+000  2.8200407e+000
C019-004  1.9072764e+000  1.1588079e+000  2.8219471e+000
C019-005  1.4216462e+000  1.1391797e+000  2.8389246e+000
C019-006  9.3426460e-001  1.1150614e+000  2.8514256e+000
C019-007  4.4495580e-001  1.0817273e+000  2.8522074e+000
C019-008 -4.5733824e-002  1.0501188e+000  2.8610611e+000
C019-009 -5.3802061e-001  1.0143725e+000  2.8659446e+000
C020-001 -1.0750860e+000  1.0127916e+000  2.8713913e+000
C020-002 -1.6085790e+000  1.0111929e+000  2.8787622e+000
C020-003 -2.1380527e+000  1.0093538e+000  2.8929937e+000
C020-004 -2.6631062e+000  1.0065703e+000  2.9187644e+000
C020-005 -3.1846581e+000  9.9937570e-001  2.9366918e+000
C020-006 -3.7023933e+000  9.8961037e-001  2.9560273e+000
C020-007 -4.2170048e+000  9.7568035e-001  2.9601038e+000
C020-008 -4.7277837e+000  9.5932084e-001  2.9641824e+000
C020-009 -5.2347527e+000  9.4041491e-001  2.9678447e+000
C021-001 -5.8098326e+000  8.9671499e-001  2.9759507e+000
C021-002 -6.3688698e+000  8.5403049e-001  2.9809012e+000
C021-003 -6.9119797e+000  8.1381398e-001  2.9840763e+000
C021-004 -7.4401031e+000  7.8192586e-001  2.9976547e+000
C021-005 -7.9511795e+000  7.4062133e-001  2.9738905e+000
C021-006 -8.4475269e+000  7.0676064e-001  2.9565215e+000
C021-007 -8.9281063e+000  6.7293221e-001  2.9274476e+000
C021-008 -9.3931971e+000  6.4027649e-001  2.8893247e+000
C021-009 -9.8392601e+000  5.9955496e-001  2.8283517e+000
C022-001 -1.0470325e+001  5.6853414e-001  2.6348956e+000
C022-002 -1.0984767e+001  4.2531696e-001  2.3688271e+000
C022-003 -1.1403234e+001  2.3893218e-001  2.1370473e+000
C022-004 -1.1757830e+001  6.0244806e-002  2.0020421e+000
C022-005 -1.2040674e+001 -1.3207121e-001  1.9334795e+000
C022-006 -1.2229716e+001 -3.5977474e-001  1.9074469e+000
C022-007 -1.2335844e+001 -6.0865796e-001  1.9402606e+000
C022-008 -1.2335774e+001 -8.8589269e-001  2.0283782e+000
C022-009 -1.2367699e+001 -1.1532159e+000  2.1854954e+000
C023-001 -1.2423301e+001 -1.3073287e+000  2.3773885e+000
C023-002 -1.2415878e+001 -1.4333040e+000  2.5808942e+000
C023-003 -1.2373750e+001 -1.5253438e+000  2.7961814e+000
C023-004 -1.2278787e+001 -1.5985516e+000  3.0133977e+000
C023-005 -1.2161953e+001 -1.6292893e+000  3.2504940e+000
C023-006 -1.1962763e+001 -1.6779112e+000  3.4845033e+000
C023-007 -1.1757094e+001 -1.6644688e+000  3.7621171e+000
C023-008 -1.1528897e+001 -1.5990041e+000  4.0719151e+000
C024-001  1.4203129e+001  1.4033030e+000  2.4029601e+000
C024-002  1.4110179e+001  1.1896713e+000  2.4390373e+000
C024-003  1.3972639e+001  1.0174682e+000  2.4640801e+000
C024-004  1.3791830e+001  8.7074506e-001  2.4698679e+000
C024-005  1.3551560e+001  7.9360139e-001  2.4812579e+000
C024-006  1.3265377e+001  7.5010496e-001  2.4779468e+000
C024-007  1.2931859e+001  7.6801193e-001  2.4740644e+000
C024-008  1.2557733e+001  8.5437769e-001  2.4719312e+000
C024-009  1.2120577e+001  9.1725403e-001  2.4295616e+000
C025-001  1.1693580e+001  1.0962243e+000  2.4134681e+000
C025-002  1.1295074e+001  1.3482157e+000  2.4762425e+000
C025-003  1.0872230e+001  1.5433692e+000  2.5044520e+000
C025-004  1.0455125e+001  1.7224640e+000  2.6055207e+000
C025-005  1.0024844e+001  1.8664861e+000  2.7030702e+000
C025-006  9.5813179e+000  1.9849991e+000  2.7844777e+000
C025-007  9.1223049e+000  2.0813627e+000  2.8340385e+000
C025-008  8.6593571e+000  2.1539736e+000  2.9145570e+000
C025-009  8.1861706e+000  2.2019720e+000  2.9941354e+000
C026-001  7.7132654e+000  2.3526196e+000  3.0760016e+000
C026-002  7.2149677e+000  2.4865258e+000  3.1482449e+000
C026-003  6.6932793e+000  2.5774808e+000  3.2446671e+000
C026-004  6.1415834e+000  2.6269717e+000  3.3310921e+000
C026-005  5.5601196e+000  2.6416190e+000  3.4020824e+000
C026-006  4.9499483e+000  2.6169674e+000  3.4653575e+000
C026-007  4.3117528e+000  2.5767725e+000  3.5045657e+000
C026-008  3.6449986e+000  2.5386720e+000  3.5071690e+000
C026-009  2.9484034e+000  2.4766295e+000  3.4902461e+000
C027-001  2.3776612e+000  2.4319704e+000  3.4972856e+000
C027-002  1.8160130e+000  2.3806272e+000  3.5182176e+000
C027-003  1.2621571e+000  2.3299663e+000  3.5444238e+000
C027-004  7.1577293e-001  2.2848601e+000  3.5716283e+000
C027-005  1.7695686e-001  2.2803588e+000  3.5721946e+000
C027-006 -3.5397065e-001  2.2728946e+000  3.5809736e+000
C027-007 -8.7721908e-001  2.2595527e+000  3.6006160e+000
C027-008 -1.3926895e+000  2.2605543e+000  3.6148012e+000
C027-009 -1.9003282e+000  2.2688313e+000  3.6297097e+000
C028-001 -2.4621446e+000  2.2548883e+000  3.6236358e+000
C028-002 -3.0058680e+000  2.2583482e+000  3.6169682e+000
C028-003 -3.5313990e+000  2.2681482e+000  3.6205652e+000
C028-004 -4.0388079e+000  2.2925253e+000  3.6262660e+000
C028-005 -4.5278430e+000  2.3346460e+000  3.6312861e+000
C028-006 -4.9987292e+000  2.3849311e+000  3.6447814e+000
C028-007 -5.4516845e+000  2.4437456e+000  3.6660054e+000
C028-008 -5.8862286e+000  2.5174892e+000  3.6894438e+000
C028-009 -6.3024826e+000  2.6036348e+000  3.7174194e+000
C029-001 -6.7917690e+000  2.6596427e+000  3.7289526e+000
C029-002 -7.2649846e+000  2.7157915e+000  3.7223539e+000
C029-003 -7.7229109e+000  2.7638423e+000  3.7036057e+000
C029-004 -8.1655827e+000  2.8066843e+000  3.6726429e+000
C029-005 -8.5940895e+000  2.8531144e+000  3.6299593e+000
C029-006 -9.0139990e+000  2.8945723e+000  3.5884826e+000
C029-007 -9.4251137e+000  2.8769484e+000  3.5589902e+000
C029-008 -9.8130541e+000  2.8061130e+000  3.5121241e+000
C029-009 -1.0186650e+001  2.7503264e+000  3.4504948e+000
C030-001 -1.0424635e+001  2.7811584e+000  3.2254114e+000
C030-002 -1.0658486e+001  2.8027308e+000  3.0314281e+000
C030-003 -1.0876718e+001  2.8341660e+000  2.8588924e+000
C030-004 -1.1070534e+001  2.8918614e+000  2.6931822e+000
C030-005 -1.1247360e+001  2.8838072e+000  2.5353215e+000
C030-006 -1.1408187e+001  2.8175535e+000  2.3981478e+000
C030-007 -1.1547717e+001  2.7482514e+000  2.2722614e+000
C030-008 -1.1669423e+001  2.6767209e+000  2.1525521e+000
