# Supplementary material for: Interspecific variation in the limb long bones among modern rhinoceroses—extent and drivers
Source: PeerJ. 2019 Sep 26;7:e7647. doi: 10.7717/peerj.7647 (PMC6766374; doi:10.7717/peerj.7647)
Supplement: Supplemental Information 9 [file peerj-07-7647-s009.zip › Fibula/Rhinoceros_sondaicus_1861_3_11_1_Fibula_miroir.pts]

Version 1.0
281
S000 -9.7482586e-001  1.3462566e+001 -7.6503973e+000
S001 -1.4001429e+000  1.3261290e+001 -4.7272005e+000
S002  1.8786602e+000  1.2360503e+001 -5.8765984e+000
S003  1.9644527e+000 -3.2467410e-001  5.8217983e+000
S004 -9.9280262e-001 -6.7942767e+000  9.6360207e+000
S005 -2.3074865e-001 -8.1842842e+000  9.9102058e+000
S006  1.7689186e+000 -7.8223591e+000  1.0322309e+001
S007  2.8411791e+000 -6.4514570e+000  1.0358187e+001
S008  2.6693070e-001 -8.5037441e+000  9.7727528e+000
S009  1.8652380e+000 -8.4403009e+000  9.0532770e+000
S010  1.7796025e+000 -8.2037582e+000  8.0047550e+000
S011 -2.6010182e+000  1.2335995e+001 -5.0453444e+000
C000-001 -1.4921943e+000  1.3368995e+001 -4.9010229e+000
C000-002 -1.5681579e+000  1.3472459e+001 -5.0635433e+000
C000-003 -1.6351814e+000  1.3586143e+001 -5.1990700e+000
C000-004 -1.6893033e+000  1.3685087e+001 -5.3383160e+000
C000-005 -1.7291607e+000  1.3767972e+001 -5.4848285e+000
C000-006 -1.7480563e+000  1.3812869e+001 -5.6505818e+000
C000-007 -1.7536370e+000  1.3846770e+001 -5.8142524e+000
C000-008 -1.7472584e+000  1.3878927e+001 -5.9795632e+000
C000-009 -1.7224703e+000  1.3875903e+001 -6.1471229e+000
C001-001 -1.7072743e+000  1.3859965e+001 -6.3629026e+000
C001-002 -1.6690365e+000  1.3817883e+001 -6.5603080e+000
C001-003 -1.6277142e+000  1.3822820e+001 -6.7632427e+000
C001-004 -1.5651525e+000  1.3798594e+001 -6.9470730e+000
C001-005 -1.4837406e+000  1.3758197e+001 -7.1161137e+000
C001-006 -1.3845813e+000  1.3706693e+001 -7.2724562e+000
C001-007 -1.2693214e+000  1.3653034e+001 -7.4218354e+000
C001-008 -1.1305443e+000  1.3565377e+001 -7.5453248e+000
C002-001 -8.4147269e-001  1.3408688e+001 -7.6992612e+000
C002-002 -7.0271438e-001  1.3340919e+001 -7.7133188e+000
C002-003 -5.5182236e-001  1.3306009e+001 -7.7229156e+000
C002-004 -3.9042753e-001  1.3262994e+001 -7.6974044e+000
C002-005 -2.1085542e-001  1.3240412e+001 -7.6545973e+000
C002-006 -3.3887491e-002  1.3163433e+001 -7.5501628e+000
C002-007  1.4825036e-001  1.3072127e+001 -7.4085741e+000
C002-008  3.1720924e-001  1.2928952e+001 -7.2050786e+000
C002-009  5.5367553e-001  1.2906726e+001 -7.0500622e+000
C003-001  7.2374660e-001  1.2863241e+001 -6.9467134e+000
C003-002  8.6352217e-001  1.2766744e+001 -6.8009815e+000
C003-003  9.9149311e-001  1.2662827e+001 -6.6379833e+000
C003-004  1.1125004e+000  1.2564185e+001 -6.4720650e+000
C003-005  1.2653177e+000  1.2509515e+001 -6.3481536e+000
C003-006  1.4111675e+000  1.2455254e+001 -6.2204590e+000
C003-007  1.5934976e+000  1.2433891e+001 -6.1108937e+000
C003-008  1.8250787e+000  1.2442439e+001 -5.9870167e+000
C004-001 -9.7595179e-001 -6.5667558e+000  9.4273806e+000
C004-002 -9.3938839e-001 -6.3312654e+000  9.2459631e+000
C004-003 -8.3742934e-001 -6.1231394e+000  9.0539465e+000
C004-004 -7.7911109e-001 -5.8552222e+000  8.9363804e+000
C004-005 -6.6794837e-001 -5.6032410e+000  8.8146048e+000
C004-006 -4.6286911e-001 -5.4065480e+000  8.6727943e+000
C004-007 -3.5796705e-001 -5.0890350e+000  8.6085892e+000
C004-008 -6.5055721e-002 -4.9189000e+000  8.4958344e+000
C004-009  1.7438321e-001 -4.6671476e+000  8.4279099e+000
C005-001  2.5794071e-001 -4.4361987e+000  8.1379318e+000
C005-002  3.5320610e-001 -4.2075319e+000  7.8625216e+000
C005-003  4.3704191e-001 -3.9610302e+000  7.6171970e+000
C005-004  4.9874568e-001 -3.6893978e+000  7.4269123e+000
C005-005  5.6333625e-001 -3.4121649e+000  7.2660971e+000
C005-006  6.1085069e-001 -3.1068089e+000  7.1616802e+000
C005-007  6.6935492e-001 -2.7951856e+000  7.0639071e+000
C005-008  7.7185810e-001 -2.5298269e+000  6.9201808e+000
C005-009  8.7903392e-001 -2.2800887e+000  6.8052568e+000
C006-001  9.9786460e-001 -2.0967886e+000  6.6397200e+000
C006-002  1.0906211e+000 -1.8586286e+000  6.5140343e+000
C006-003  1.1617687e+000 -1.5977355e+000  6.4130712e+000
C006-004  1.2490401e+000 -1.3525065e+000  6.3143997e+000
C006-005  1.3679782e+000 -1.1330940e+000  6.2078495e+000
C006-006  1.5197967e+000 -9.4567060e-001  6.0788841e+000
C006-007  1.6497142e+000 -7.2442365e-001  5.9966998e+000
C006-008  1.8013295e+000 -5.2338088e-001  5.9036636e+000
C007-001  2.0097489e+000 -5.6470263e-001  5.9179316e+000
C007-002  2.0630827e+000 -8.0951142e-001  6.0305514e+000
C007-003  2.1099579e+000 -1.0665975e+000  6.1383543e+000
C007-004  2.1463389e+000 -1.3336592e+000  6.2428923e+000
C007-005  2.1761611e+000 -1.6082133e+000  6.3513923e+000
C007-006  2.2257626e+000 -1.8798418e+000  6.4958782e+000
C007-007  2.3137951e+000 -2.1370859e+000  6.7017603e+000
C007-008  2.3781536e+000 -2.4090309e+000  6.8895450e+000
C007-009  2.4116628e+000 -2.7122507e+000  7.0362411e+000
C008-001  2.4731679e+000 -2.9955585e+000  7.1685281e+000
C008-002  2.5470910e+000 -3.2578366e+000  7.3348956e+000
C008-003  2.6643033e+000 -3.4750767e+000  7.5513821e+000
C008-004  2.7751634e+000 -3.6903374e+000  7.7536321e+000
C008-005  2.8533804e+000 -3.9259024e+000  7.9194117e+000
C008-006  2.9174292e+000 -4.1660495e+000  8.0700378e+000
C008-007  2.9781420e+000 -4.4009004e+000  8.2172546e+000
C008-008  3.0346286e+000 -4.6304984e+000  8.3617344e+000
C008-009  3.0754755e+000 -4.8679748e+000  8.4856663e+000
C009-001  3.1188748e+000 -5.1518312e+000  8.6912327e+000
C009-002  3.1272852e+000 -5.4283290e+000  8.8717422e+000
C009-003  3.0861380e+000 -5.7020416e+000  9.0363207e+000
C009-004  3.0804155e+000 -5.9023933e+000  9.2465935e+000
C009-005  3.0741227e+000 -6.0625224e+000  9.4671593e+000
C009-006  3.0638561e+000 -6.1838527e+000  9.6979446e+000
C009-007  3.0391929e+000 -6.2723980e+000  9.9374685e+000
C009-008  2.9608052e+000 -6.3622122e+000  1.0160009e+001
C010-001 -1.0513018e+000 -6.9991899e+000  9.6857376e+000
C010-002 -1.0613942e+000 -7.1968651e+000  9.7157965e+000
C010-003 -1.0510979e+000 -7.3741870e+000  9.7580748e+000
C010-004 -1.0061947e+000 -7.5395555e+000  9.7979650e+000
C010-005 -9.2829496e-001 -7.6941037e+000  9.8393841e+000
C010-006 -8.1515533e-001 -7.8403354e+000  9.8817701e+000
C010-007 -6.6710317e-001 -7.9842305e+000  9.9330101e+000
C010-008 -4.6686035e-001 -8.1050587e+000  9.9416332e+000
C011-001 -1.2260232e-001 -8.1571188e+000  9.9240150e+000
C011-002 -1.1226816e-002 -8.1184111e+000  9.9323616e+000
C011-003  8.9660384e-002 -8.0584908e+000  9.9198980e+000
C011-004  1.8409820e-001 -7.9914446e+000  9.9062605e+000
C011-005  2.7885109e-001 -7.9226251e+000  9.8998394e+000
C011-006  3.7036636e-001 -7.8446894e+000  9.8909130e+000
C011-007  4.6885759e-001 -7.7679739e+000  9.8940907e+000
C011-008  5.7424504e-001 -7.6978674e+000  9.9146814e+000
C011-009  6.7662001e-001 -7.6283951e+000  9.9428291e+000
C012-001  8.0459291e-001 -7.6490097e+000  9.9457693e+000
C012-002  9.3485177e-001 -7.6861176e+000  9.9768038e+000
C012-003  1.0518703e+000 -7.7355018e+000  1.0029168e+001
C012-004  1.1669903e+000 -7.7735624e+000  1.0078839e+001
C012-005  1.2837092e+000 -7.8013802e+000  1.0127523e+001
C012-006  1.4040868e+000 -7.8185744e+000  1.0174890e+001
C012-007  1.5252458e+000 -7.8296123e+000  1.0225557e+001
C012-008  1.6479740e+000 -7.8319039e+000  1.0276366e+001
C013-001  1.9383961e+000 -7.6646609e+000  1.0365062e+001
C013-002  2.0979497e+000 -7.5370984e+000  1.0444905e+001
C013-003  2.2427495e+000 -7.4002414e+000  1.0505646e+001
C013-004  2.3747263e+000 -7.2524600e+000  1.0528885e+001
C013-005  2.4940588e+000 -7.1007805e+000  1.0542900e+001
C013-006  2.6040680e+000 -6.9399676e+000  1.0552460e+001
C013-007  2.7043979e+000 -6.7707872e+000  1.0526935e+001
C013-008  2.7944953e+000 -6.5957580e+000  1.0472772e+001
C014-001  2.6561329e+000 -6.3129015e+000  1.0352420e+001
C014-002  2.3942244e+000 -6.2574000e+000  1.0236794e+001
C014-003  2.1580019e+000 -6.1624470e+000  1.0153798e+001
C014-004  1.9192057e+000 -6.0634747e+000  1.0061992e+001
C014-005  1.6845747e+000 -5.9382396e+000  9.9943914e+000
C014-006  1.4423347e+000 -5.8114896e+000  9.9129725e+000
C014-007  1.1934258e+000 -5.6982269e+000  9.8000793e+000
C014-008  9.4253772e-001 -5.5701704e+000  9.6929312e+000
C014-009  6.8912160e-001 -5.4511275e+000  9.5678539e+000
C015-001  5.0580984e-001 -5.5298872e+000  9.5852509e+000
C015-002  3.2418370e-001 -5.6635642e+000  9.5656338e+000
C015-003  1.4619261e-001 -5.8278875e+000  9.5184956e+000
C015-004 -4.0563527e-002 -5.9517751e+000  9.5391092e+000
C015-005 -2.3002140e-001 -6.0906625e+000  9.5613146e+000
C015-006 -4.1442519e-001 -6.2563848e+000  9.5640011e+000
C015-007 -6.1328650e-001 -6.4144359e+000  9.6002655e+000
C015-008 -8.0834061e-001 -6.5941086e+000  9.6230965e+000
C016-001 -1.8072367e-001 -8.4213600e+000  9.7103567e+000
C016-002 -5.9958297e-001 -8.2477283e+000  9.5270157e+000
C016-003 -9.0227497e-001 -8.0139847e+000  9.3031359e+000
C016-004 -1.0740591e+000 -7.7638664e+000  9.0826340e+000
C016-005 -1.1800272e+000 -7.5478454e+000  8.8627777e+000
C016-006 -1.2653971e+000 -7.3722057e+000  8.6187925e+000
C016-007 -1.3315164e+000 -7.2219534e+000  8.3375740e+000
C016-008 -1.3381844e+000 -7.0758300e+000  8.0288305e+000
C016-009 -1.2613246e+000 -6.9280696e+000  7.7044306e+000
C017-001 -1.0774510e+000 -6.8480740e+000  7.4136238e+000
C017-002 -8.2006955e-001 -6.7025924e+000  7.1374989e+000
C017-003 -5.3181386e-001 -6.4944201e+000  6.9487982e+000
C017-004 -2.6955158e-001 -6.2256103e+000  6.8503513e+000
C017-005 -6.3360199e-002 -5.9081550e+000  6.7391596e+000
C017-006  1.0289654e-001 -5.5510554e+000  6.5637093e+000
C017-007  2.4470659e-001 -5.1508784e+000  6.3547840e+000
C017-008  3.6548403e-001 -4.7075195e+000  6.1272140e+000
C017-009  4.6701789e-001 -4.2498140e+000  5.8529520e+000
C018-001  5.7552087e-001 -3.7413092e+000  5.5524082e+000
C018-002  6.7405444e-001 -3.2653801e+000  5.2221665e+000
C018-003  7.6116455e-001 -2.7974846e+000  4.8945889e+000
C018-004  8.3206022e-001 -2.3226871e+000  4.5892768e+000
C018-005  8.8692069e-001 -1.8503158e+000  4.2940688e+000
C018-006  9.3252707e-001 -1.3957288e+000  3.9886205e+000
C018-007  9.6067053e-001 -9.4252717e-001  3.6947978e+000
C018-008  9.8476392e-001 -5.0905448e-001  3.3877308e+000
C018-009  9.9245477e-001 -7.8104027e-002  3.0907106e+000
C019-001  9.9160969e-001  4.3505195e-001  2.7239528e+000
C019-002  9.7973967e-001  9.4827473e-001  2.3655071e+000
C019-003  9.5604926e-001  1.4623069e+000  2.0168660e+000
C019-004  9.3128902e-001  1.9676721e+000  1.6638249e+000
C019-005  9.0175676e-001  2.4676030e+000  1.3110609e+000
C019-006  8.7255925e-001  2.9574368e+000  9.5134586e-001
C019-007  8.2552391e-001  3.4535823e+000  6.1003202e-001
C019-008  7.7605999e-001  3.9421198e+000  2.6567435e-001
C019-009  7.1521765e-001  4.4312987e+000 -6.9108091e-002
C020-001  6.2762111e-001  4.9058938e+000 -4.0821972e-001
C020-002  5.4046655e-001  5.3720994e+000 -7.2097015e-001
C020-003  4.6550962e-001  5.8110609e+000 -1.0328867e+000
C020-004  3.9834625e-001  6.2242064e+000 -1.3408545e+000
C020-005  3.3696669e-001  6.6229630e+000 -1.6311530e+000
C020-006  2.8278062e-001  7.0092397e+000 -1.9019517e+000
C020-007  2.3600280e-001  7.3669338e+000 -2.1719615e+000
C020-008  1.9631170e-001  7.7154598e+000 -2.4183474e+000
C020-009  1.6410142e-001  8.0293951e+000 -2.6714029e+000
C021-001  1.1828832e-001  8.3860674e+000 -2.9166362e+000
C021-002  6.7114331e-002  8.7284479e+000 -3.1678290e+000
C021-003  9.0520279e-003  9.0608377e+000 -3.4184537e+000
C021-004 -6.0132481e-002  9.3927221e+000 -3.6536787e+000
C021-005 -1.3367876e-001  9.7074785e+000 -3.8992372e+000
C021-006 -2.1234040e-001  1.0007725e+001 -4.1512823e+000
C021-007 -2.9632249e-001  1.0288541e+001 -4.4147077e+000
C021-008 -3.8786650e-001  1.0564941e+001 -4.6711364e+000
C021-009 -4.8632407e-001  1.0824898e+001 -4.9340181e+000
C022-001 -4.2466533e-001  1.1077271e+001 -5.2762046e+000
C022-002 -4.1389161e-001  1.1290103e+001 -5.6138673e+000
C022-003 -4.6594262e-001  1.1428288e+001 -5.9540024e+000
C022-004 -5.8342844e-001  1.1499017e+001 -6.2803779e+000
C022-005 -7.2244984e-001  1.1635570e+001 -6.5388432e+000
C022-006 -9.0694159e-001  1.1757955e+001 -6.7673621e+000
C022-007 -1.1682180e+000  1.1797457e+001 -6.9856744e+000
C022-008 -1.4702742e+000  1.1844352e+001 -7.1654863e+000
C022-009 -1.7726189e+000  1.1961691e+001 -7.2919865e+000
C023-001 -1.9118479e+000  1.2096623e+001 -7.0692239e+000
C023-002 -2.0138962e+000  1.2321062e+001 -6.8033876e+000
C023-003 -2.1452961e+000  1.2386087e+001 -6.5764337e+000
C023-004 -2.2692804e+000  1.2358319e+001 -6.3636336e+000
C023-005 -2.3772449e+000  1.2322441e+001 -6.1326361e+000
C023-006 -2.4610016e+000  1.2338588e+001 -5.8721938e+000
C023-007 -2.5359297e+000  1.2337737e+001 -5.5991998e+000
C023-008 -2.5977197e+000  1.2329637e+001 -5.3141375e+000
C024-001  1.5257196e+000 -8.4001980e+000  8.8572168e+000
C024-002  1.2750176e+000 -8.1756344e+000  8.6073503e+000
C024-003  1.1835999e+000 -7.9223752e+000  8.3691816e+000
C024-004  1.1837221e+000 -7.6800194e+000  8.1634130e+000
C024-005  1.1988747e+000 -7.4345093e+000  7.9735789e+000
C024-006  1.2396607e+000 -7.1713762e+000  7.7806954e+000
C024-007  1.3382024e+000 -6.8947697e+000  7.5704908e+000
C024-008  1.5829111e+000 -6.5898824e+000  7.4330826e+000
C024-009  1.8658525e+000 -6.2490888e+000  7.3335838e+000
C025-001  1.9969189e+000 -5.8029408e+000  7.2055478e+000
C025-002  2.1063094e+000 -5.3684688e+000  7.0522175e+000
C025-003  2.1788511e+000 -4.9265308e+000  6.9118791e+000
C025-004  2.2740123e+000 -4.5301204e+000  6.6868863e+000
C025-005  2.3271277e+000 -4.1192789e+000  6.4879222e+000
C025-006  2.3442457e+000 -3.7046468e+000  6.2946754e+000
C025-007  2.3392973e+000 -3.2966044e+000  6.0889220e+000
C025-008  2.3281145e+000 -2.9035640e+000  5.8528576e+000
C025-009  2.2821636e+000 -2.5091383e+000  5.6200056e+000
C026-001  2.2130857e+000 -2.0214107e+000  5.3681059e+000
C026-002  2.1747255e+000 -1.5577683e+000  5.0888081e+000
C026-003  2.1294224e+000 -1.0975444e+000  4.8253741e+000
C026-004  2.0895617e+000 -6.4749426e-001  4.5643415e+000
C026-005  2.0578313e+000 -2.0873332e-001  4.3040829e+000
C026-006  2.0318041e+000  2.2045207e-001  4.0467720e+000
C026-007  2.0005090e+000  6.4472079e-001  3.7991488e+000
C026-008  1.9700278e+000  1.0605651e+000  3.5565886e+000
C026-009  1.9421757e+000  1.4668071e+000  3.3179607e+000
C027-001  1.9333001e+000  1.8616625e+000  3.0981064e+000
C027-002  1.9133234e+000  2.2622426e+000  2.8742795e+000
C027-003  1.8826069e+000  2.6684458e+000  2.6457753e+000
C027-004  1.8581684e+000  3.0762982e+000  2.4037561e+000
C027-005  1.8399352e+000  3.4857764e+000  2.1486554e+000
C027-006  1.7989938e+000  3.9037666e+000  1.8945359e+000
C027-007  1.7699418e+000  4.3219957e+000  1.6246166e+000
C027-008  1.7310199e+000  4.7457261e+000  1.3493296e+000
C027-009  1.6903256e+000  5.1729913e+000  1.0648335e+000
C028-001  1.6699736e+000  5.6280293e+000  7.8897095e-001
C028-002  1.6422819e+000  6.0725532e+000  5.1955527e-001
C028-003  1.6304685e+000  6.5008540e+000  2.4550749e-001
C028-004  1.6217967e+000  6.9160585e+000 -2.6998919e-002
C028-005  1.6072698e+000  7.3203492e+000 -2.9437441e-001
C028-006  1.5972610e+000  7.7113023e+000 -5.6161773e-001
C028-007  1.5801790e+000  8.0920324e+000 -8.2552981e-001
C028-008  1.5862349e+000  8.4546928e+000 -1.0953654e+000
C028-009  1.6265764e+000  8.7952366e+000 -1.3688424e+000
C029-001  1.6592138e+000  9.0753794e+000 -1.5889109e+000
C029-002  1.7122782e+000  9.3384895e+000 -1.8150810e+000
C029-003  1.7413619e+000  9.6034327e+000 -2.0369925e+000
C029-004  1.7725343e+000  9.8573895e+000 -2.2621143e+000
C029-005  1.7939595e+000  1.0107131e+001 -2.4863396e+000
C029-006  1.8153884e+000  1.0347140e+001 -2.7137501e+000
C029-007  1.8294727e+000  1.0582604e+001 -2.9409449e+000
C029-008  1.8326054e+000  1.0815326e+001 -3.1660140e+000
C029-009  1.8120093e+000  1.1047431e+001 -3.3838403e+000
C030-001  1.7538749e+000  1.1172097e+001 -3.6491039e+000
C030-002  1.6867222e+000  1.1310940e+001 -3.9064913e+000
C030-003  1.6391889e+000  1.1455343e+001 -4.1664000e+000
C030-004  1.5728287e+000  1.1606596e+001 -4.4136305e+000
C030-005  1.5181832e+000  1.1753833e+001 -4.6686625e+000
C030-006  1.5349174e+000  1.1896441e+001 -4.9541860e+000
C030-007  1.6472571e+000  1.2050236e+001 -5.2605133e+000
C030-008  1.7827322e+000  1.2214969e+001 -5.5617614e+000
