# Supplementary material for: Interspecific variation in the limb long bones among modern rhinoceroses—extent and drivers
Source: PeerJ. 2019 Sep 26;7:e7647. doi: 10.7717/peerj.7647 (PMC6766374; doi:10.7717/peerj.7647)
Supplement: Supplemental Information 9 [file peerj-07-7647-s009.zip › Fibula/Rhinoceros_sondaicus_1871_12_29_7_Fibula.pts]

Version 1.0
281
S000 -1.5808288e+000 -1.0336033e+001  1.1570505e+001
S001 -1.3876179e+000 -1.0073672e+001  8.6277523e+000
S002  1.8600210e+000 -8.3796034e+000  9.6628265e+000
S003  5.6618476e-001  3.7106547e+000 -1.3952026e+000
S004 -2.8637400e+000  9.1869421e+000 -5.2689428e+000
S005 -2.3493905e+000  1.0856648e+001 -5.2547512e+000
S006 -8.4810197e-002  1.1169245e+001 -5.8993230e+000
S007  1.1198916e+000  9.7661400e+000 -5.8480549e+000
S008 -1.9465144e+000  1.1367386e+001 -4.8190126e+000
S009 -2.0614749e-001  1.1772038e+001 -4.5615330e+000
S010 -4.9472809e-001  1.1215276e+001 -2.9780836e+000
S011 -2.6445618e+000 -9.4969273e+000  8.5003948e+000
C000-001 -1.4333615e+000 -1.0173944e+001  8.7098551e+000
C000-002 -1.4725531e+000 -1.0274324e+001  8.8031082e+000
C000-003 -1.5144151e+000 -1.0356863e+001  8.9215336e+000
C000-004 -1.5552975e+000 -1.0427914e+001  9.0538521e+000
C000-005 -1.5910445e+000 -1.0495490e+001  9.1949844e+000
C000-006 -1.6250888e+000 -1.0551131e+001  9.3484468e+000
C000-007 -1.6287209e+000 -1.0670343e+001  9.4995689e+000
C000-008 -1.6504930e+000 -1.0730856e+001  9.6767492e+000
C000-009 -1.6781950e+000 -1.0749454e+001  9.8668137e+000
C001-001 -1.7000377e+000 -1.0747074e+001  1.0050732e+001
C001-002 -1.7086713e+000 -1.0751042e+001  1.0235326e+001
C001-003 -1.7102311e+000 -1.0740770e+001  1.0420154e+001
C001-004 -1.7035953e+000 -1.0729068e+001  1.0604350e+001
C001-005 -1.6875443e+000 -1.0728480e+001  1.0793018e+001
C001-006 -1.6664429e+000 -1.0691412e+001  1.0993566e+001
C001-007 -1.6386100e+000 -1.0622794e+001  1.1207248e+001
C001-008 -1.6087160e+000 -1.0498779e+001  1.1411828e+001
C002-001 -1.3510377e+000 -1.0074522e+001  1.1610575e+001
C002-002 -1.1225404e+000 -9.8600655e+000  1.1660869e+001
C002-003 -9.0002131e-001 -9.6905870e+000  1.1721969e+001
C002-004 -6.8761444e-001 -9.5356646e+000  1.1732306e+001
C002-005 -4.8069260e-001 -9.4106932e+000  1.1722928e+001
C002-006 -2.7719671e-001 -9.3126650e+000  1.1687160e+001
C002-007 -8.9709423e-002 -9.2252750e+000  1.1590029e+001
C002-008  8.4365897e-002 -9.1628408e+000  1.1462461e+001
C002-009  2.5473845e-001 -9.1321945e+000  1.1318731e+001
C003-001  5.0468099e-001 -8.9868221e+000  1.1112444e+001
C003-002  7.3204404e-001 -8.8347569e+000  1.0871259e+001
C003-003  1.0050176e+000 -8.7437010e+000  1.0738970e+001
C003-004  1.2952874e+000 -8.7249851e+000  1.0703388e+001
C003-005  1.5115545e+000 -8.6861229e+000  1.0581983e+001
C003-006  1.6464390e+000 -8.5976276e+000  1.0363756e+001
C003-007  1.7199814e+000 -8.4778566e+000  1.0116450e+001
C003-008  1.7997217e+000 -8.4171419e+000  9.9008627e+000
C004-001 -2.8235221e+000  9.0080490e+000 -4.8506999e+000
C004-002 -2.8004475e+000  8.7847815e+000 -4.5246863e+000
C004-003 -2.7692189e+000  8.5529165e+000 -4.2437544e+000
C004-004 -2.7267787e+000  8.3158436e+000 -3.9957082e+000
C004-005 -2.5808697e+000  8.1350098e+000 -3.7947924e+000
C004-006 -2.2964201e+000  8.0453835e+000 -3.6590927e+000
C004-007 -2.0304313e+000  7.9370246e+000 -3.5534244e+000
C004-008 -1.8254907e+000  7.7468843e+000 -3.4712453e+000
C004-009 -1.5892636e+000  7.5268564e+000 -3.4456325e+000
C005-001 -1.3613690e+000  7.3589034e+000 -3.3272119e+000
C005-002 -1.1624893e+000  7.1597338e+000 -3.2081869e+000
C005-003 -9.9074620e-001  6.9389782e+000 -3.0938380e+000
C005-004 -8.2956898e-001  6.7137461e+000 -2.9813862e+000
C005-005 -6.7527735e-001  6.4858794e+000 -2.8690505e+000
C005-006 -5.3098476e-001  6.2506819e+000 -2.7598495e+000
C005-007 -3.9390883e-001  6.0086789e+000 -2.6545582e+000
C005-008 -2.6232171e-001  5.7549105e+000 -2.5627167e+000
C005-009 -1.3537842e-001  5.5424938e+000 -2.3854485e+000
C006-001 -6.9197059e-002  5.3660460e+000 -2.2475972e+000
C006-002  4.6233949e-003  5.1912699e+000 -2.1019421e+000
C006-003  7.8570582e-002  5.0023685e+000 -1.9766634e+000
C006-004  1.5305932e-001  4.8046803e+000 -1.8614295e+000
C006-005  2.2232881e-001  4.5912027e+000 -1.7670451e+000
C006-006  2.9848698e-001  4.3725452e+000 -1.6772329e+000
C006-007  3.8153189e-001  4.1429062e+000 -1.6020811e+000
C006-008  4.7914359e-001  3.9156566e+000 -1.5206941e+000
C007-001  6.0890645e-001  4.1242080e+000 -1.5425614e+000
C007-002  6.5300685e-001  4.5279078e+000 -1.6822683e+000
C007-003  7.0418978e-001  4.9142833e+000 -1.8282084e+000
C007-004  7.6276398e-001  5.2835193e+000 -1.9803811e+000
C007-005  8.3584958e-001  5.6321659e+000 -2.1449349e+000
C007-006  9.2184234e-001  5.9610734e+000 -2.3188515e+000
C007-007  1.0171617e+000  6.2713461e+000 -2.4989529e+000
C007-008  1.1101373e+000  6.5698538e+000 -2.6766758e+000
C007-009  1.1948373e+000  6.8643045e+000 -2.8479116e+000
C008-001  1.2917273e+000  7.1339173e+000 -2.9875977e+000
C008-002  1.3959793e+000  7.3796639e+000 -3.1362650e+000
C008-003  1.4732606e+000  7.6255035e+000 -3.2718413e+000
C008-004  1.5002666e+000  7.8772154e+000 -3.3885326e+000
C008-005  1.5223669e+000  8.1167059e+000 -3.5034223e+000
C008-006  1.5185784e+000  8.3521814e+000 -3.6083930e+000
C008-007  1.4802530e+000  8.5860329e+000 -3.6993816e+000
C008-008  1.4194853e+000  8.8154545e+000 -3.7787731e+000
C008-009  1.4071217e+000  9.0189629e+000 -3.8855619e+000
C009-001  1.3612413e+000  9.1649551e+000 -4.1102314e+000
C009-002  1.3393040e+000  9.2872391e+000 -4.3389368e+000
C009-003  1.2660538e+000  9.4145517e+000 -4.5486436e+000
C009-004  1.2223108e+000  9.5167570e+000 -4.7658615e+000
C009-005  1.2023026e+000  9.5945320e+000 -4.9872918e+000
C009-006  1.1870707e+000  9.6553974e+000 -5.2092566e+000
C009-007  1.1910892e+000  9.6914978e+000 -5.4414043e+000
C009-008  1.1879891e+000  9.7155447e+000 -5.6767411e+000
C010-001 -2.9282758e+000  9.3294334e+000 -5.3408232e+000
C010-002 -2.9551578e+000  9.4768686e+000 -5.3942428e+000
C010-003 -2.9652739e+000  9.6290808e+000 -5.4346189e+000
C010-004 -2.9683533e+000  9.7968798e+000 -5.4635873e+000
C010-005 -2.9294865e+000  9.9847460e+000 -5.4694433e+000
C010-006 -2.8491671e+000  1.0189889e+001 -5.4541883e+000
C010-007 -2.7246406e+000  1.0408630e+001 -5.4168282e+000
C010-008 -2.5628209e+000  1.0645310e+001 -5.3633714e+000
C011-001 -2.2309542e+000  1.0824542e+001 -5.2834125e+000
C011-002 -2.1041627e+000  1.0769877e+001 -5.2886167e+000
C011-003 -1.9812785e+000  1.0713356e+001 -5.2871242e+000
C011-004 -1.8660314e+000  1.0654546e+001 -5.2770557e+000
C011-005 -1.7530934e+000  1.0598800e+001 -5.2645926e+000
C011-006 -1.6281794e+000  1.0563425e+001 -5.2712913e+000
C011-007 -1.4937670e+000  1.0546086e+001 -5.2948341e+000
C011-008 -1.3572472e+000  1.0547688e+001 -5.3351951e+000
C011-009 -1.2230991e+000  1.0550270e+001 -5.3715568e+000
C012-001 -1.0525283e+000  1.0611705e+001 -5.3766398e+000
C012-002 -9.0655434e-001  1.0704899e+001 -5.4261184e+000
C012-003 -7.8170955e-001  1.0800881e+001 -5.4897952e+000
C012-004 -6.7421907e-001  1.0894251e+001 -5.5614686e+000
C012-005 -5.6932575e-001  1.0978109e+001 -5.6340613e+000
C012-006 -4.4686630e-001  1.1040927e+001 -5.6976485e+000
C012-007 -3.3261955e-001  1.1102888e+001 -5.7705746e+000
C012-008 -2.1955371e-001  1.1162897e+001 -5.8514385e+000
C013-001  1.5211137e-001  1.1113722e+001 -6.0159760e+000
C013-002  3.6505821e-001  1.1046335e+001 -6.1197286e+000
C013-003  5.5118489e-001  1.0932158e+001 -6.1663384e+000
C013-004  7.1305549e-001  1.0800931e+001 -6.1939268e+000
C013-005  8.4027588e-001  1.0638442e+001 -6.1714063e+000
C013-006  9.4450611e-001  1.0457491e+001 -6.1291747e+000
C013-007  1.0357329e+000  1.0252571e+001 -6.0774560e+000
C013-008  1.0920782e+000  1.0020913e+001 -5.9794817e+000
C014-001  1.0328877e+000  9.5637474e+000 -5.7623968e+000
C014-002  8.7987071e-001  9.3929882e+000 -5.6385598e+000
C014-003  7.1666890e-001  9.2007341e+000 -5.5376391e+000
C014-004  5.0032145e-001  9.0874758e+000 -5.4152203e+000
C014-005  2.7734041e-001  8.9595146e+000 -5.3116336e+000
C014-006  4.8859689e-002  8.7757339e+000 -5.2385573e+000
C014-007 -2.0243137e-001  8.5812569e+000 -5.1831203e+000
C014-008 -4.7949803e-001  8.3995504e+000 -5.1365576e+000
C014-009 -7.7709663e-001  8.2576008e+000 -5.0571632e+000
C015-001 -1.0276716e+000  8.3300953e+000 -5.0868917e+000
C015-002 -1.2732023e+000  8.4267035e+000 -5.0966787e+000
C015-003 -1.5141184e+000  8.5060787e+000 -5.1353550e+000
C015-004 -1.7511516e+000  8.5837755e+000 -5.1810765e+000
C015-005 -1.9854454e+000  8.6715355e+000 -5.2204223e+000
C015-006 -2.2124157e+000  8.7875938e+000 -5.2366147e+000
C015-007 -2.4361463e+000  8.9085064e+000 -5.2534418e+000
C015-008 -2.6553321e+000  9.0397148e+000 -5.2656326e+000
C016-001 -2.2925153e+000  1.1225926e+001 -4.8243589e+000
C016-002 -2.5557046e+000  1.1029382e+001 -4.7896810e+000
C016-003 -2.8707945e+000  1.0928591e+001 -4.7754154e+000
C016-004 -3.0645807e+000  1.0721923e+001 -4.6981411e+000
C016-005 -3.1979342e+000  1.0491518e+001 -4.5935416e+000
C016-006 -3.2666070e+000  1.0239661e+001 -4.4618454e+000
C016-007 -3.3050563e+000  9.9783497e+000 -4.3036146e+000
C016-008 -3.3096635e+000  9.6990509e+000 -4.1164174e+000
C016-009 -3.3195450e+000  9.3895512e+000 -3.9000003e+000
C017-001 -3.3098242e+000  9.3695211e+000 -3.6226053e+000
C017-002 -3.2139761e+000  9.3148527e+000 -3.3536820e+000
C017-003 -3.0472693e+000  9.2208652e+000 -3.1149287e+000
C017-004 -2.9173357e+000  9.0786591e+000 -2.8531787e+000
C017-005 -2.7337618e+000  8.8954945e+000 -2.6117268e+000
C017-006 -2.5060742e+000  8.6690989e+000 -2.3902423e+000
C017-007 -2.2543161e+000  8.3987446e+000 -2.1718419e+000
C017-008 -2.0001156e+000  8.0869884e+000 -1.9329178e+000
C017-009 -1.7534921e+000  7.7387109e+000 -1.6631095e+000
C018-001 -1.5700058e+000  7.4034281e+000 -1.4420773e+000
C018-002 -1.4182984e+000  7.0729604e+000 -1.2050548e+000
C018-003 -1.2739995e+000  6.7399797e+000 -9.7656626e-001
C018-004 -1.1463201e+000  6.4066997e+000 -7.4761558e-001
C018-005 -1.0480413e+000  6.0805926e+000 -5.0351614e-001
C018-006 -9.7021443e-001  5.7569699e+000 -2.5416234e-001
C018-007 -8.9386386e-001  5.4236121e+000 -2.2074947e-002
C018-008 -8.3392107e-001  5.0897756e+000  2.1012977e-001
C018-009 -7.8371912e-001  4.7529449e+000  4.3518791e-001
C019-001 -7.1740431e-001  4.4293327e+000  6.4629465e-001
C019-002 -6.7653906e-001  4.1052618e+000  8.8741904e-001
C019-003 -6.3730735e-001  3.7660480e+000  1.1284187e+000
C019-004 -6.0783881e-001  3.4177663e+000  1.3806176e+000
C019-005 -5.8500904e-001  3.0569067e+000  1.6385192e+000
C019-006 -5.7499218e-001  2.6919928e+000  1.9145291e+000
C019-007 -5.6224459e-001  2.2994621e+000  2.1753707e+000
C019-008 -5.6632864e-001  1.9093593e+000  2.4633021e+000
C019-009 -5.7930273e-001  1.5093689e+000  2.7610483e+000
C020-001 -5.5674899e-001  1.1936460e+000  2.9832437e+000
C020-002 -5.4474115e-001  8.5254949e-001  3.2260103e+000
C020-003 -5.4287165e-001  4.8849070e-001  3.4934013e+000
C020-004 -5.4402792e-001  8.3731689e-002  3.7590618e+000
C020-005 -5.5193561e-001 -3.5374162e-001  4.0347109e+000
C020-006 -5.6727344e-001 -8.2132536e-001  4.3243527e+000
C020-007 -5.8868456e-001 -1.3221776e+000  4.6233974e+000
C020-008 -6.2527788e-001 -1.8311523e+000  4.9689264e+000
C020-009 -6.6411316e-001 -2.3855224e+000  5.3056502e+000
C021-001 -7.1949643e-001 -2.7110794e+000  5.5043335e+000
C021-002 -7.4905342e-001 -3.0617254e+000  5.7201695e+000
C021-003 -7.5704795e-001 -3.4286089e+000  5.9677100e+000
C021-004 -7.3820335e-001 -3.8217068e+000  6.2283049e+000
C021-005 -6.9013000e-001 -4.2481041e+000  6.4891539e+000
C021-006 -6.2451190e-001 -4.6832767e+000  6.7969832e+000
C021-007 -5.3761518e-001 -5.1312523e+000  7.1413684e+000
C021-008 -4.2320099e-001 -5.6159630e+000  7.4863992e+000
C021-009 -2.8871080e-001 -6.0980844e+000  7.8847585e+000
C022-001 -1.6720071e-001 -6.5204720e+000  8.3738747e+000
C022-002 -1.1589184e-001 -6.9259691e+000  8.8030100e+000
C022-003 -1.4779112e-001 -7.2494378e+000  9.2354898e+000
C022-004 -2.4563029e-001 -7.5814319e+000  9.5825243e+000
C022-005 -4.2225385e-001 -7.8675432e+000  9.8936129e+000
C022-006 -6.8119311e-001 -8.1089220e+000  1.0161045e+001
C022-007 -1.0265313e+000 -8.3067122e+000  1.0375503e+001
C022-008 -1.3912772e+000 -8.5716839e+000  1.0506718e+001
C022-009 -1.8426503e+000 -8.7751493e+000  1.0609699e+001
C023-001 -2.1828825e+000 -8.9829321e+000  1.0643723e+001
C023-002 -2.4858310e+000 -9.1114044e+000  1.0598176e+001
C023-003 -2.6517420e+000 -9.3306274e+000  1.0499492e+001
C023-004 -2.7201924e+000 -9.5728931e+000  1.0353272e+001
C023-005 -2.7751362e+000 -9.6989536e+000  1.0132072e+001
C023-006 -2.8095376e+000 -9.7294207e+000  9.8315678e+000
C023-007 -2.8201118e+000 -9.6885490e+000  9.4494591e+000
C023-008 -2.7980959e+000 -9.6029644e+000  8.9889088e+000
C024-001 -5.1434135e-001  1.1747051e+001 -4.4810452e+000
C024-002 -8.0682188e-001  1.1510945e+001 -4.2922969e+000
C024-003 -8.8968313e-001  1.1209711e+001 -4.0590749e+000
C024-004 -8.7617832e-001  1.0962429e+001 -3.8522818e+000
C024-005 -8.7191105e-001  1.0743220e+001 -3.6578140e+000
C024-006 -8.4797698e-001  1.0523058e+001 -3.4579043e+000
C024-007 -7.7898049e-001  1.0297096e+001 -3.2510884e+000
C024-008 -6.7641979e-001  1.0064312e+001 -3.0298164e+000
C024-009 -5.2220345e-001  9.8268566e+000 -2.7964747e+000
C025-001 -3.9753914e-001  9.6066704e+000 -2.6536088e+000
C025-002 -2.5982401e-001  9.3678408e+000 -2.4805524e+000
C025-003 -1.0747003e-001  9.0918093e+000 -2.3304298e+000
C025-004  2.8015036e-002  8.7598114e+000 -2.2240233e+000
C025-005  1.3396342e-001  8.3982868e+000 -2.0784118e+000
C025-006  2.3079264e-001  8.0282326e+000 -1.8606172e+000
C025-007  3.2537770e-001  7.6434946e+000 -1.5969027e+000
C025-008  4.0330625e-001  7.2183466e+000 -1.3315803e+000
C025-009  4.7865963e-001  6.7776976e+000 -1.0268869e+000
C026-001  5.6318450e-001  6.4142013e+000 -8.0565107e-001
C026-002  6.2989277e-001  6.0373354e+000 -6.0481083e-001
C026-003  7.0138472e-001  5.6735430e+000 -3.8613006e-001
C026-004  7.4502093e-001  5.2914929e+000 -2.0025548e-001
C026-005  7.7646279e-001  4.9091516e+000 -1.8677212e-002
C026-006  7.9594350e-001  4.5269370e+000  1.6075733e-001
C026-007  8.0974627e-001  4.1474886e+000  3.4400910e-001
C026-008  8.2929230e-001  3.7734592e+000  5.3458339e-001
C026-009  8.5663784e-001  3.4027543e+000  7.2467744e-001
C027-001  8.9598876e-001  2.7806861e+000  1.0532825e+000
C027-002  9.1808379e-001  2.1789732e+000  1.3749453e+000
C027-003  9.1976446e-001  1.5993547e+000  1.6902119e+000
C027-004  9.0726894e-001  1.0442142e+000  2.0010488e+000
C027-005  8.8206971e-001  5.1401466e-001  2.3073647e+000
C027-006  8.8221061e-001  1.2656747e-002  2.6188772e+000
C027-007  8.7214082e-001 -4.6421391e-001  2.9265583e+000
C027-008  8.5287362e-001 -9.1650957e-001  3.2302206e+000
C027-009  8.3386159e-001 -1.3430928e+000  3.5330520e+000
C028-001  8.3761311e-001 -1.7468494e+000  3.7668941e+000
C028-002  8.3819747e-001 -2.1292846e+000  3.9956658e+000
C028-003  8.2902813e-001 -2.4926946e+000  4.2169456e+000
C028-004  8.0695719e-001 -2.8385093e+000  4.4302883e+000
C028-005  8.1337672e-001 -3.1555262e+000  4.6505966e+000
C028-006  8.1069684e-001 -3.4536688e+000  4.8642430e+000
C028-007  8.1125832e-001 -3.7296665e+000  5.0754476e+000
C028-008  8.0375254e-001 -3.9860821e+000  5.2814298e+000
C028-009  8.0986488e-001 -4.2181320e+000  5.4872665e+000
C029-001  8.2183152e-001 -4.5539017e+000  5.7367101e+000
C029-002  8.3310503e-001 -4.8823524e+000  5.9807668e+000
C029-003  8.7022495e-001 -5.1952200e+000  6.2237792e+000
C029-004  9.2726684e-001 -5.4916158e+000  6.4649992e+000
C029-005  9.8963499e-001 -5.7764997e+000  6.7021990e+000
C029-006  1.0457497e+000 -6.0568104e+000  6.9326224e+000
C029-007  1.1098897e+000 -6.3263001e+000  7.1589699e+000
C029-008  1.1805941e+000 -6.5859385e+000  7.3806715e+000
C029-009  1.2667972e+000 -6.8291354e+000  7.6013041e+000
C030-001  1.3426852e+000 -7.0527554e+000  7.8294988e+000
C030-002  1.4213357e+000 -7.2592945e+000  8.0626822e+000
C030-003  1.5087421e+000 -7.4421949e+000  8.2976809e+000
C030-004  1.5945649e+000 -7.6121316e+000  8.5302553e+000
C030-005  1.6858773e+000 -7.7693906e+000  8.7594957e+000
C030-006  1.8042910e+000 -7.9195733e+000  8.9820051e+000
C030-007  1.8733358e+000 -8.1002817e+000  9.2024279e+000
C030-008  1.8569032e+000 -8.2588634e+000  9.4333811e+000
