# Supplementary material for: Interspecific variation in the limb long bones among modern rhinoceroses—extent and drivers
Source: PeerJ. 2019 Sep 26;7:e7647. doi: 10.7717/peerj.7647 (PMC6766374; doi:10.7717/peerj.7647)
Supplement: Supplemental Information 9 [file peerj-07-7647-s009.zip › Fibula/Rhinoceros_sondaicus_1921_5_15_1_Fibula.pts]

Version 1.0
281
S000 -1.5933703e+000 -8.5233717e+000  9.4442720e+000
S001 -1.8218491e+000 -8.0436602e+000  6.6181064e+000
S002  3.4272313e-001 -6.0499582e+000  8.1427183e+000
S003 -1.3385391e-001  6.9404092e+000 -2.6680961e+000
S004 -3.6962595e+000  1.1731910e+001 -7.2722821e+000
S005 -4.2775970e+000  1.3556807e+001 -7.2006860e+000
S006 -2.5967746e+000  1.4237084e+001 -7.0379272e+000
S007 -5.0066155e-001  1.3310204e+001 -7.1206627e+000
S008 -3.6401844e+000  1.4203935e+001 -6.6768789e+000
S009 -2.6886311e+000  1.4507446e+001 -6.4423704e+000
S010 -1.5975771e+000  1.3259997e+001 -4.3991685e+000
S011 -3.5616026e+000 -7.8387370e+000  6.8956518e+000
C000-001 -1.9687114e+000 -8.2478209e+000  6.7210417e+000
C000-002 -2.0933871e+000 -8.4262991e+000  6.8390312e+000
C000-003 -2.2135758e+000 -8.5261307e+000  7.0051246e+000
C000-004 -2.2948499e+000 -8.6049795e+000  7.1666522e+000
C000-005 -2.3344965e+000 -8.6838427e+000  7.3158464e+000
C000-006 -2.3513050e+000 -8.7028017e+000  7.4851546e+000
C000-007 -2.3258860e+000 -8.7399302e+000  7.6388168e+000
C000-008 -2.2669971e+000 -8.7663221e+000  7.7939024e+000
C000-009 -2.1751356e+000 -8.7782612e+000  7.9533987e+000
C001-001 -2.0955911e+000 -8.7850266e+000  8.1278496e+000
C001-002 -2.0196412e+000 -8.7831516e+000  8.3000450e+000
C001-003 -1.9524577e+000 -8.7634983e+000  8.4729481e+000
C001-004 -1.8862422e+000 -8.7417603e+000  8.6411037e+000
C001-005 -1.8109281e+000 -8.7290220e+000  8.8027811e+000
C001-006 -1.7521173e+000 -8.6889257e+000  8.9671183e+000
C001-007 -1.6826805e+000 -8.6580000e+000  9.1295385e+000
C001-008 -1.6358891e+000 -8.5952997e+000  9.2897453e+000
C002-001 -1.4567858e+000 -8.3701773e+000  9.4254847e+000
C002-002 -1.3207549e+000 -8.2129145e+000  9.3988562e+000
C002-003 -1.2014400e+000 -8.0465202e+000  9.3584576e+000
C002-004 -1.1164533e+000 -7.8711662e+000  9.2979565e+000
C002-005 -1.0132301e+000 -7.7131572e+000  9.2399635e+000
C002-006 -8.5953248e-001 -7.5752115e+000  9.1985092e+000
C002-007 -7.2139490e-001 -7.4345832e+000  9.1456585e+000
C002-008 -6.1991328e-001 -7.2904449e+000  9.0702639e+000
C002-009 -5.3825653e-001 -7.1485887e+000  8.9770546e+000
C003-001 -4.6867207e-001 -6.9612207e+000  8.8736229e+000
C003-002 -3.6290690e-001 -6.7967758e+000  8.7906218e+000
C003-003 -2.2717363e-001 -6.6624346e+000  8.7283602e+000
C003-004 -1.4057831e-001 -6.5209813e+000  8.6293993e+000
C003-005 -3.0243995e-002 -6.4043846e+000  8.5440369e+000
C003-006  1.1431254e-001 -6.3130002e+000  8.4713860e+000
C003-007  2.2920310e-001 -6.2173147e+000  8.3729610e+000
C003-008  3.2700485e-001 -6.1272788e+000  8.2624598e+000
C004-001 -3.8096726e+000  1.1472069e+001 -7.0962110e+000
C004-002 -3.8318284e+000  1.1273074e+001 -6.7908897e+000
C004-003 -3.7888129e+000  1.1117422e+001 -6.4937701e+000
C004-004 -3.7081287e+000  1.0942596e+001 -6.2415805e+000
C004-005 -3.5807061e+000  1.0761292e+001 -6.0073981e+000
C004-006 -3.4035819e+000  1.0576168e+001 -5.7859974e+000
C004-007 -3.1703434e+000  1.0413651e+001 -5.5687647e+000
C004-008 -2.8857136e+000  1.0263133e+001 -5.3585963e+000
C004-009 -2.5507252e+000  1.0096294e+001 -5.1662655e+000
C005-001 -2.4055114e+000  9.9751625e+000 -5.0222392e+000
C005-002 -2.2605150e+000  9.8311548e+000 -4.8731642e+000
C005-003 -2.1195705e+000  9.6527357e+000 -4.7437143e+000
C005-004 -1.9831845e+000  9.4633923e+000 -4.6210780e+000
C005-005 -1.8498068e+000  9.2725258e+000 -4.4928288e+000
C005-006 -1.7182119e+000  9.0816984e+000 -4.3523769e+000
C005-007 -1.5879139e+000  8.8911667e+000 -4.1960402e+000
C005-008 -1.4592029e+000  8.7209644e+000 -3.9967782e+000
C005-009 -1.3342075e+000  8.5227518e+000 -3.8226070e+000
C006-001 -1.2592505e+000  8.3540850e+000 -3.6642623e+000
C006-002 -1.1701065e+000  8.1778927e+000 -3.5197296e+000
C006-003 -1.0633132e+000  8.0118828e+000 -3.3703694e+000
C006-004 -9.4759542e-001  7.8276210e+000 -3.2449255e+000
C006-005 -8.1742328e-001  7.6398587e+000 -3.1291356e+000
C006-006 -6.6887850e-001  7.4553771e+000 -3.0169070e+000
C006-007 -4.9856022e-001  7.2553091e+000 -2.9322505e+000
C006-008 -3.0801404e-001  7.0846138e+000 -2.8209312e+000
C007-001 -1.2932381e-001  7.3007231e+000 -2.7772136e+000
C007-002 -1.5289371e-001  7.6714845e+000 -2.8564951e+000
C007-003 -1.8109642e-001  8.0307102e+000 -2.9431140e+000
C007-004 -2.2412410e-001  8.3797255e+000 -3.0296156e+000
C007-005 -2.4659045e-001  8.7107801e+000 -3.1472282e+000
C007-006 -2.5520045e-001  9.0272923e+000 -3.2872279e+000
C007-007 -2.6844630e-001  9.3329344e+000 -3.4346738e+000
C007-008 -2.7549526e-001  9.6253386e+000 -3.5980611e+000
C007-009 -2.9342315e-001  9.9096584e+000 -3.7648325e+000
C008-001 -2.8959703e-001  1.0118007e+001 -3.8509793e+000
C008-002 -2.7465412e-001  1.0327633e+001 -3.9548640e+000
C008-003 -2.6932448e-001  1.0544089e+001 -4.0664921e+000
C008-004 -2.5519347e-001  1.0762721e+001 -4.1940556e+000
C008-005 -2.4632020e-001  1.0986427e+001 -4.3329611e+000
C008-006 -2.3199764e-001  1.1213174e+001 -4.4862633e+000
C008-007 -1.9117972e-001  1.1440605e+001 -4.6580319e+000
C008-008 -1.5000796e-001  1.1672782e+001 -4.8432236e+000
C008-009 -1.7939685e-001  1.1915912e+001 -5.0258551e+000
C009-001 -2.0302863e-001  1.2146440e+001 -5.2004671e+000
C009-002 -2.3551406e-001  1.2361290e+001 -5.3883004e+000
C009-003 -2.8389069e-001  1.2564402e+001 -5.5869565e+000
C009-004 -2.9920930e-001  1.2731812e+001 -5.8084669e+000
C009-005 -3.0034953e-001  1.2868773e+001 -6.0524545e+000
C009-006 -2.9499358e-001  1.2982003e+001 -6.3224664e+000
C009-007 -2.9171461e-001  1.3081976e+001 -6.6213665e+000
C009-008 -3.5034537e-001  1.3196796e+001 -6.9084487e+000
C010-001 -3.8582807e+000  1.1872808e+001 -7.2866449e+000
C010-002 -3.9859719e+000  1.2038274e+001 -7.2619109e+000
C010-003 -4.0934186e+000  1.2214550e+001 -7.2489166e+000
C010-004 -4.1827502e+000  1.2401690e+001 -7.2464876e+000
C010-005 -4.2519431e+000  1.2602501e+001 -7.2474704e+000
C010-006 -4.3066673e+000  1.2817430e+001 -7.2612576e+000
C010-007 -4.3337235e+000  1.3051744e+001 -7.2645593e+000
C010-008 -4.3241396e+000  1.3301561e+001 -7.2443724e+000
C011-001 -4.2249632e+000  1.3679376e+001 -7.1729145e+000
C011-002 -4.1526809e+000  1.3779561e+001 -7.1221895e+000
C011-003 -4.0772386e+000  1.3875936e+001 -7.0850053e+000
C011-004 -3.9921250e+000  1.3953606e+001 -7.0401201e+000
C011-005 -3.8997879e+000  1.4006892e+001 -6.9846120e+000
C011-006 -3.8011186e+000  1.4047919e+001 -6.9301724e+000
C011-007 -3.6933250e+000  1.4097254e+001 -6.8941779e+000
C011-008 -3.5762661e+000  1.4143955e+001 -6.8674231e+000
C011-009 -3.4518888e+000  1.4168703e+001 -6.8319707e+000
C012-001 -3.3857052e+000  1.4180149e+001 -6.8211975e+000
C012-002 -3.3115420e+000  1.4193049e+001 -6.8219910e+000
C012-003 -3.2300882e+000  1.4204359e+001 -6.8303957e+000
C012-004 -3.1413143e+000  1.4213428e+001 -6.8456645e+000
C012-005 -3.0564780e+000  1.4237217e+001 -6.8812203e+000
C012-006 -2.9624693e+000  1.4254878e+001 -6.9226785e+000
C012-007 -2.8484249e+000  1.4252294e+001 -6.9569006e+000
C012-008 -2.7286406e+000  1.4250687e+001 -7.0014806e+000
C013-001 -2.3789711e+000  1.4239283e+001 -7.1048341e+000
C013-002 -2.1590936e+000  1.4219068e+001 -7.1634893e+000
C013-003 -1.9324417e+000  1.4179802e+001 -7.2269454e+000
C013-004 -1.7024045e+000  1.4102427e+001 -7.2503161e+000
C013-005 -1.4854052e+000  1.3985920e+001 -7.2100110e+000
C013-006 -1.2720948e+000  1.3851373e+001 -7.1624942e+000
C013-007 -1.0215086e+000  1.3703578e+001 -7.1722894e+000
C013-008 -7.1070355e-001  1.3521461e+001 -7.2272887e+000
C014-001 -6.4505965e-001  1.3155746e+001 -7.1855192e+000
C014-002 -8.2392865e-001  1.2996546e+001 -7.2070322e+000
C014-003 -1.0416073e+000  1.2860427e+001 -7.1381903e+000
C014-004 -1.2249556e+000  1.2707881e+001 -7.0955935e+000
C014-005 -1.3878782e+000  1.2537170e+001 -7.0725842e+000
C014-006 -1.5393056e+000  1.2351614e+001 -7.0588045e+000
C014-007 -1.6922929e+000  1.2171575e+001 -7.0057101e+000
C014-008 -1.8343388e+000  1.1977460e+001 -6.9592543e+000
C014-009 -1.9657520e+000  1.1768685e+001 -6.9247260e+000
C015-001 -2.1701903e+000  1.1699297e+001 -6.9387412e+000
C015-002 -2.3748422e+000  1.1650194e+001 -6.9515772e+000
C015-003 -2.5709765e+000  1.1610394e+001 -6.9868159e+000
C015-004 -2.7613096e+000  1.1583434e+001 -7.0339632e+000
C015-005 -2.9512258e+000  1.1575968e+001 -7.0797324e+000
C015-006 -3.1391983e+000  1.1585008e+001 -7.1317005e+000
C015-007 -3.3264861e+000  1.1610347e+001 -7.1924534e+000
C015-008 -3.5159461e+000  1.1653193e+001 -7.2628279e+000
C016-001 -3.9440348e+000  1.4019356e+001 -6.6751170e+000
C016-002 -4.1931028e+000  1.3805217e+001 -6.6481261e+000
C016-003 -4.3979578e+000  1.3572838e+001 -6.5992465e+000
C016-004 -4.5461483e+000  1.3313978e+001 -6.5256400e+000
C016-005 -4.6567092e+000  1.3034600e+001 -6.4302239e+000
C016-006 -4.6937304e+000  1.2730125e+001 -6.3082085e+000
C016-007 -4.6551218e+000  1.2409531e+001 -6.1590371e+000
C016-008 -4.6278543e+000  1.2060667e+001 -5.9934025e+000
C016-009 -4.5833106e+000  1.1672873e+001 -5.8103046e+000
C017-001 -4.5469265e+000  1.1627276e+001 -5.4827356e+000
C017-002 -4.4617124e+000  1.1556682e+001 -5.1344519e+000
C017-003 -4.3001390e+000  1.1457694e+001 -4.8271213e+000
C017-004 -4.1157556e+000  1.1309584e+001 -4.5652041e+000
C017-005 -3.9292386e+000  1.1108041e+001 -4.3292079e+000
C017-006 -3.7545197e+000  1.0854774e+001 -4.0917816e+000
C017-007 -3.5962098e+000  1.0553874e+001 -3.8383694e+000
C017-008 -3.4432259e+000  1.0207537e+001 -3.5801640e+000
C017-009 -3.3257680e+000  9.8196735e+000 -3.3020718e+000
C018-001 -3.2019470e+000  9.5272293e+000 -3.0431859e+000
C018-002 -3.0630324e+000  9.2278538e+000 -2.7978256e+000
C018-003 -2.9278009e+000  8.9230652e+000 -2.5536196e+000
C018-004 -2.7931914e+000  8.6114531e+000 -2.3136072e+000
C018-005 -2.6674674e+000  8.2956352e+000 -2.0708027e+000
C018-006 -2.5467622e+000  7.9744911e+000 -1.8285064e+000
C018-007 -2.4451501e+000  7.6546898e+000 -1.5724033e+000
C018-008 -2.3500040e+000  7.3311057e+000 -1.3142755e+000
C018-009 -2.2527475e+000  6.9993138e+000 -1.0634782e+000
C019-001 -2.1542287e+000  6.6686411e+000 -8.1625557e-001
C019-002 -2.0668159e+000  6.3197417e+000 -5.5013639e-001
C019-003 -1.9798340e+000  5.9469104e+000 -2.7704811e-001
C019-004 -1.8968807e+000  5.5534053e+000  8.3774384e-003
C019-005 -1.8103836e+000  5.1313076e+000  2.9401964e-001
C019-006 -1.7321088e+000  4.6927533e+000  5.9907001e-001
C019-007 -1.6414509e+000  4.2147164e+000  8.8756716e-001
C019-008 -1.5592461e+000  3.7204027e+000  1.1958275e+000
C019-009 -1.4736648e+000  3.1976414e+000  1.5034331e+000
C020-001 -1.4393325e+000  2.7678490e+000  1.7736745e+000
C020-002 -1.4110386e+000  2.3342900e+000  2.0473349e+000
C020-003 -1.3899592e+000  1.8986305e+000  2.3272846e+000
C020-004 -1.3749456e+000  1.4593481e+000  2.6108718e+000
C020-005 -1.3688824e+000  1.0225801e+000  2.9077671e+000
C020-006 -1.3669101e+000  5.7800698e-001  3.2015595e+000
C020-007 -1.3697323e+000  1.2618078e-001  3.4936218e+000
C020-008 -1.3762788e+000 -3.3486527e-001  3.7814236e+000
C020-009 -1.3956815e+000 -7.8437042e-001  4.0952816e+000
C021-001 -1.4232383e+000 -1.1687361e+000  4.3458982e+000
C021-002 -1.4342276e+000 -1.5392791e+000  4.6016736e+000
C021-003 -1.4278705e+000 -1.8971286e+000  4.8607454e+000
C021-004 -1.4005532e+000 -2.2504044e+000  5.1118727e+000
C021-005 -1.3561170e+000 -2.5897224e+000  5.3677673e+000
C021-006 -1.2929827e+000 -2.9179420e+000  5.6242189e+000
C021-007 -1.2085911e+000 -3.2466576e+000  5.8674169e+000
C021-008 -1.1063718e+000 -3.5662823e+000  6.1098666e+000
C021-009 -9.8674774e-001 -3.8677814e+000  6.3610492e+000
C022-001 -8.4968072e-001 -4.1705885e+000  6.5760307e+000
C022-002 -7.6460987e-001 -4.4745693e+000  6.8026886e+000
C022-003 -7.3366392e-001 -4.7498221e+000  7.0577984e+000
C022-004 -7.5873923e-001 -5.0174093e+000  7.3212690e+000
C022-005 -8.5211408e-001 -5.2460089e+000  7.6122618e+000
C022-006 -1.0202775e+000 -5.4666705e+000  7.9127402e+000
C022-007 -1.2150944e+000 -5.7970753e+000  8.1543036e+000
C022-008 -1.4596211e+000 -6.1373243e+000  8.3973608e+000
C022-009 -1.6784790e+000 -6.5507584e+000  8.5913849e+000
C023-001 -2.0544310e+000 -6.9522853e+000  8.5444880e+000
C023-002 -2.5224614e+000 -7.1606059e+000  8.5650511e+000
C023-003 -2.9349949e+000 -7.3092890e+000  8.5468245e+000
C023-004 -3.2567713e+000 -7.4424925e+000  8.4517555e+000
C023-005 -3.4920375e+000 -7.5600052e+000  8.2790823e+000
C023-006 -3.6236486e+000 -7.6759262e+000  8.0249853e+000
C023-007 -3.6538508e+000 -7.7773547e+000  7.7085333e+000
C023-008 -3.6511607e+000 -7.8191028e+000  7.3343496e+000
C024-001 -2.8296103e+000  1.4447047e+001 -6.1876135e+000
C024-002 -2.8325615e+000  1.4197754e+001 -5.9141607e+000
C024-003 -2.7646360e+000  1.3926558e+001 -5.6938410e+000
C024-004 -2.6787360e+000  1.3693320e+001 -5.4760332e+000
C024-005 -2.5473742e+000  1.3465222e+001 -5.2765479e+000
C024-006 -2.3810394e+000  1.3247095e+001 -5.0752988e+000
C024-007 -2.2075591e+000  1.3040810e+001 -4.8290210e+000
C024-008 -1.9944134e+000  1.2830309e+001 -4.5840478e+000
C024-009 -1.7513410e+000  1.2616446e+001 -4.3314915e+000
C025-001 -1.5049001e+000  1.2375937e+001 -4.0939837e+000
C025-002 -1.2222376e+000  1.2122610e+001 -3.9250176e+000
C025-003 -9.7868842e-001  1.1845821e+001 -3.8037093e+000
C025-004 -7.9926896e-001  1.1541142e+001 -3.7123621e+000
C025-005 -6.6636211e-001  1.1221729e+001 -3.5942469e+000
C025-006 -5.7172954e-001  1.0886433e+001 -3.4624817e+000
C025-007 -5.0737005e-001  1.0538035e+001 -3.3147502e+000
C025-008 -4.5587459e-001  1.0190726e+001 -3.1330786e+000
C025-009 -4.2126945e-001  9.8493862e+000 -2.9273372e+000
C026-001 -3.1032091e-001  9.5104828e+000 -2.7382884e+000
C026-002 -2.2308455e-001  9.1574955e+000 -2.5629041e+000
C026-003 -1.5047929e-001  8.8050842e+000 -2.3830972e+000
C026-004 -8.6671360e-002  8.4570208e+000 -2.1936274e+000
C026-005 -2.2213254e-002  8.1172781e+000 -1.9892043e+000
C026-006  3.9755695e-002  7.7836351e+000 -1.7727439e+000
C026-007  1.0953001e-001  7.4646692e+000 -1.5354782e+000
C026-008  1.5178968e-001  7.1320567e+000 -1.3071759e+000
C026-009  2.0073906e-001  6.8132186e+000 -1.0590761e+000
C027-001  2.6743093e-001  6.4161677e+000 -7.5591850e-001
C027-002  3.4578702e-001  6.0421877e+000 -4.3526989e-001
C027-003  4.1362107e-001  5.6559992e+000 -1.2961313e-001
C027-004  4.6584100e-001  5.2542586e+000  1.5603618e-001
C027-005  5.2508169e-001  4.8569417e+000  4.5050520e-001
C027-006  5.4970592e-001  4.4299660e+000  7.0248216e-001
C027-007  5.7134068e-001  3.9999876e+000  9.5296311e-001
C027-008  5.6726950e-001  3.5478456e+000  1.1636133e+000
C027-009  5.6208509e-001  3.0938461e+000  1.3761642e+000
C028-001  5.8787292e-001  2.5990751e+000  1.5809147e+000
C028-002  6.0596263e-001  2.1223409e+000  1.7775226e+000
C028-003  6.1418736e-001  1.6655043e+000  1.9715799e+000
C028-004  6.2433714e-001  1.2332137e+000  2.1734667e+000
C028-005  6.2848771e-001  8.2220036e-001  2.3759055e+000
C028-006  6.2610751e-001  4.3231562e-001  2.5788605e+000
C028-007  6.2016457e-001  6.4244471e-002  2.7836463e+000
C028-008  6.2606835e-001 -2.7638641e-001  2.9997034e+000
C028-009  6.1283875e-001 -6.0065764e-001  3.2080460e+000
C029-001  6.4891917e-001 -8.7927306e-001  3.3505967e+000
C029-002  6.5923101e-001 -1.1740493e+000  3.4980433e+000
C029-003  6.8833101e-001 -1.4683948e+000  3.6779082e+000
C029-004  7.2006738e-001 -1.7694303e+000  3.8787014e+000
C029-005  7.4286759e-001 -2.0808754e+000  4.0946627e+000
C029-006  7.5795943e-001 -2.4013615e+000  4.3288832e+000
C029-007  7.5343829e-001 -2.7350562e+000  4.5736690e+000
C029-008  7.2684699e-001 -3.0841875e+000  4.8234911e+000
C029-009  6.7348158e-001 -3.4563797e+000  5.0594196e+000
C030-001  6.0642099e-001 -3.7949266e+000  5.2855158e+000
C030-002  5.2266318e-001 -4.1598592e+000  5.4922881e+000
C030-003  4.1744766e-001 -4.5018082e+000  5.6738400e+000
C030-004  3.4856260e-001 -4.8151765e+000  5.9316583e+000
C030-005  1.7111854e-001 -5.0570836e+000  6.1048217e+000
C030-006  1.4614116e-001 -5.3248692e+000  6.5136065e+000
C030-007  1.1773606e-001 -5.5727987e+000  6.9725018e+000
C030-008  2.7947450e-001 -5.8352771e+000  7.5630941e+000
