# Supplementary material for: Interspecific variation in the limb long bones among modern rhinoceroses—extent and drivers
Source: PeerJ. 2019 Sep 26;7:e7647. doi: 10.7717/peerj.7647 (PMC6766374; doi:10.7717/peerj.7647)
Supplement: Supplemental Information 9 [file peerj-07-7647-s009.zip › Fibula/Rhinoceros_sondaicus_50002041_Fibula_miroir.pts]

Version 1.0
281
S000  2.1754391e+001  5.7118812e+000  6.2276936e+000
S001  1.9354694e+001  4.0292859e+000  7.0118065e+000
S002  2.0394821e+001  5.4565430e+000  3.6187978e+000
S003 -1.1116219e-001  4.4585657e+000  2.4203982e+000
S004 -5.8901176e+000  4.6987333e+000  4.7226944e+000
S005 -6.8993087e+000  5.6193075e+000  4.0921721e+000
S006 -7.0154610e+000  5.3887591e+000  2.2386281e+000
S007 -7.0488114e+000  5.1072392e+000  1.7120423e+000
S008 -6.8865471e+000  5.9770479e+000  3.9768925e+000
S009 -7.2331915e+000  6.3262734e+000  1.7232529e+000
S010 -5.9646416e+000  6.7202654e+000  2.3514442e+000
S011  1.8284609e+001  4.8528976e+000  8.5963402e+000
C000-001  1.9452374e+001  4.1266036e+000  7.2028236e+000
C000-002  1.9575769e+001  4.2084079e+000  7.3502407e+000
C000-003  1.9700064e+001  4.3080416e+000  7.4841905e+000
C000-004  1.9846516e+001  4.4013014e+000  7.5984249e+000
C000-005  1.9974876e+001  4.5314436e+000  7.6932416e+000
C000-006  2.0122784e+001  4.6581044e+000  7.7686639e+000
C000-007  2.0283459e+001  4.7890239e+000  7.8264427e+000
C000-008  2.0448221e+001  4.9328337e+000  7.8637028e+000
C000-009  2.0607975e+001  5.0978742e+000  7.8754478e+000
C001-001  2.0761242e+001  5.1975913e+000  7.7384415e+000
C001-002  2.0903475e+001  5.2941542e+000  7.5878897e+000
C001-003  2.1038900e+001  5.3842645e+000  7.4260168e+000
C001-004  2.1167589e+001  5.4675088e+000  7.2530084e+000
C001-005  2.1299152e+001  5.5298638e+000  7.0708785e+000
C001-006  2.1422840e+001  5.5873079e+000  6.8770719e+000
C001-007  2.1541561e+001  5.6360960e+000  6.6723447e+000
C001-008  2.1643475e+001  5.6834579e+000  6.4538345e+000
C002-001  2.1765282e+001  5.7240696e+000  6.0414653e+000
C002-002  2.1763203e+001  5.7360220e+000  5.8556051e+000
C002-003  2.1759089e+001  5.7422900e+000  5.6722465e+000
C002-004  2.1746357e+001  5.7495575e+000  5.4915729e+000
C002-005  2.1726833e+001  5.7578201e+000  5.3141384e+000
C002-006  2.1712086e+001  5.7474856e+000  5.1368327e+000
C002-007  2.1690783e+001  5.7354836e+000  4.9621487e+000
C002-008  2.1659487e+001  5.7299404e+000  4.7913060e+000
C002-009  2.1621675e+001  5.7243891e+000  4.6228075e+000
C003-001  2.1514475e+001  5.6863518e+000  4.4705725e+000
C003-002  2.1393223e+001  5.6632223e+000  4.3292966e+000
C003-003  2.1264109e+001  5.6450882e+000  4.1986766e+000
C003-004  2.1129274e+001  5.6274242e+000  4.0785174e+000
C003-005  2.0993525e+001  5.5960784e+000  3.9667263e+000
C003-006  2.0852268e+001  5.5630684e+000  3.8647621e+000
C003-007  2.0702780e+001  5.5364428e+000  3.7743850e+000
C003-008  2.0550100e+001  5.5012574e+000  3.6926835e+000
C004-001 -5.7752829e+000  4.7026405e+000  4.8331876e+000
C004-002 -5.6117125e+000  4.6712995e+000  4.9261441e+000
C004-003 -5.4252067e+000  4.7039790e+000  4.9604521e+000
C004-004 -5.2553339e+000  4.7623386e+000  4.9440627e+000
C004-005 -5.1000924e+000  4.8418036e+000  4.8805237e+000
C004-006 -4.9200144e+000  4.9111958e+000  4.7884645e+000
C004-007 -4.6921005e+000  4.9627013e+000  4.6744332e+000
C004-008 -4.3959265e+000  4.9389749e+000  4.5567098e+000
C004-009 -4.0893455e+000  4.7931528e+000  4.4315157e+000
C005-001 -3.7896693e+000  4.7483172e+000  4.3607154e+000
C005-002 -3.5093060e+000  4.7547045e+000  4.2666335e+000
C005-003 -3.2536168e+000  4.7826309e+000  4.1586776e+000
C005-004 -3.0219746e+000  4.8045259e+000  4.0406423e+000
C005-005 -2.8128147e+000  4.8137293e+000  3.9124019e+000
C005-006 -2.6258366e+000  4.8146443e+000  3.7729895e+000
C005-007 -2.4593861e+000  4.7969027e+000  3.6242130e+000
C005-008 -2.3170478e+000  4.7894635e+000  3.4614744e+000
C005-009 -2.1954260e+000  4.7637081e+000  3.2907672e+000
C006-001 -2.0488605e+000  4.7474689e+000  3.1677616e+000
C006-002 -1.8830218e+000  4.7357821e+000  3.0491939e+000
C006-003 -1.6956834e+000  4.7551093e+000  2.9238892e+000
C006-004 -1.4855307e+000  4.7410779e+000  2.8153484e+000
C006-005 -1.2547413e+000  4.6953883e+000  2.7221861e+000
C006-006 -1.0061646e+000  4.6076045e+000  2.6431620e+000
C006-007 -7.3273486e-001  4.5498838e+000  2.5596881e+000
C006-008 -4.3417564e-001  4.5040226e+000  2.4829276e+000
C007-001 -3.9949247e-001  4.6173515e+000  2.1978095e+000
C007-002 -7.1074408e-001  4.7413335e+000  2.0010214e+000
C007-003 -1.0436058e+000  4.8433266e+000  1.8323257e+000
C007-004 -1.3948343e+000  4.8975105e+000  1.6811086e+000
C007-005 -1.7650169e+000  4.9230838e+000  1.5517566e+000
C007-006 -2.1597102e+000  4.9441714e+000  1.4586538e+000
C007-007 -2.5823281e+000  4.9717445e+000  1.4159355e+000
C007-008 -3.0163989e+000  4.9281912e+000  1.3685253e+000
C007-009 -3.4714999e+000  4.8558822e+000  1.3422549e+000
C008-001 -3.8550072e+000  4.8977222e+000  1.1644611e+000
C008-002 -4.2093353e+000  5.0031123e+000  1.0675256e+000
C008-003 -4.5248561e+000  5.1300626e+000  1.0082954e+000
C008-004 -4.8067741e+000  5.1664124e+000  8.9997995e-001
C008-005 -5.0549946e+000  5.2033257e+000  8.1649810e-001
C008-006 -5.2675195e+000  5.2474852e+000  7.6189840e-001
C008-007 -5.4438243e+000  5.2939181e+000  7.3219496e-001
C008-008 -5.5855126e+000  5.3301334e+000  7.1812648e-001
C008-009 -5.6937943e+000  5.3510280e+000  7.1547270e-001
C009-001 -5.8451910e+000  5.4200425e+000  6.8956703e-001
C009-002 -5.9943829e+000  5.4786806e+000  7.0943010e-001
C009-003 -6.1467023e+000  5.4832711e+000  7.3795354e-001
C009-004 -6.3034925e+000  5.4438639e+000  7.8419095e-001
C009-005 -6.4580526e+000  5.4030542e+000  8.8396281e-001
C009-006 -6.6112418e+000  5.3513160e+000  1.0291501e+000
C009-007 -6.7585158e+000  5.2907896e+000  1.2202227e+000
C009-008 -6.9242759e+000  5.1903067e+000  1.4372586e+000
C010-001 -6.0083084e+000  4.8188877e+000  4.7705717e+000
C010-002 -6.1175561e+000  4.9432464e+000  4.7855773e+000
C010-003 -6.2245097e+000  5.0638590e+000  4.7695627e+000
C010-004 -6.3470793e+000  5.1601233e+000  4.7342949e+000
C010-005 -6.4685407e+000  5.2532454e+000  4.6694365e+000
C010-006 -6.6064596e+000  5.3301053e+000  4.5814085e+000
C010-007 -6.7323380e+000  5.4180374e+000  4.4533381e+000
C010-008 -6.8439918e+000  5.5125003e+000  4.2884269e+000
C011-001 -6.9138317e+000  5.6362762e+000  3.9499619e+000
C011-002 -6.9251871e+000  5.6451616e+000  3.8161573e+000
C011-003 -6.9142728e+000  5.6482348e+000  3.6950994e+000
C011-004 -6.8726821e+000  5.6458364e+000  3.5903006e+000
C011-005 -6.8523211e+000  5.6297317e+000  3.4918704e+000
C011-006 -6.8370419e+000  5.6024203e+000  3.4024887e+000
C011-007 -6.8169942e+000  5.5654058e+000  3.3242137e+000
C011-008 -6.7879109e+000  5.5203075e+000  3.2571642e+000
C011-009 -6.7510719e+000  5.4681091e+000  3.1999669e+000
C012-001 -6.7506247e+000  5.4490533e+000  3.1253893e+000
C012-002 -6.7540469e+000  5.4347310e+000  3.0426617e+000
C012-003 -6.7624846e+000  5.4236403e+000  2.9508560e+000
C012-004 -6.7722921e+000  5.4159651e+000  2.8476946e+000
C012-005 -6.8110828e+000  5.4050059e+000  2.7450199e+000
C012-006 -6.8472319e+000  5.3985753e+000  2.6294761e+000
C012-007 -6.8914576e+000  5.3938684e+000  2.5055320e+000
C012-008 -6.9600816e+000  5.3894348e+000  2.3817739e+000
C013-001 -7.0338387e+000  5.3427134e+000  2.1827033e+000
C013-002 -7.0404925e+000  5.3023071e+000  2.1212387e+000
C013-003 -7.0520830e+000  5.2632418e+000  2.0644395e+000
C013-004 -7.0558143e+000  5.2300134e+000  2.0044129e+000
C013-005 -7.0654664e+000  5.1951842e+000  1.9491603e+000
C013-006 -7.0686116e+000  5.1657195e+000  1.8909245e+000
C013-007 -7.0699983e+000  5.1390085e+000  1.8318086e+000
C013-008 -7.0636363e+000  5.1194363e+000  1.7710134e+000
C014-001 -6.9242382e+000  4.9935117e+000  1.7658643e+000
C014-002 -6.7714887e+000  4.9112864e+000  1.8286402e+000
C014-003 -6.6232128e+000  4.8330441e+000  1.8920628e+000
C014-004 -6.4756851e+000  4.7585998e+000  1.9573849e+000
C014-005 -6.3282280e+000  4.6857157e+000  2.0253308e+000
C014-006 -6.1763506e+000  4.6239533e+000  2.0963371e+000
C014-007 -6.0304856e+000  4.5498748e+000  2.1715245e+000
C014-008 -5.8601437e+000  4.5352035e+000  2.2461419e+000
C014-009 -5.6972685e+000  4.5038748e+000  2.3248796e+000
C015-001 -5.6421270e+000  4.4851379e+000  2.6551027e+000
C015-002 -5.6039357e+000  4.4805040e+000  2.9689572e+000
C015-003 -5.5887809e+000  4.4789233e+000  3.2680802e+000
C015-004 -5.5884166e+000  4.4959135e+000  3.5496855e+000
C015-005 -5.5920959e+000  4.5481701e+000  3.8101180e+000
C015-006 -5.6194715e+000  4.5984430e+000  4.0565953e+000
C015-007 -5.6954193e+000  4.6128745e+000  4.2964783e+000
C015-008 -5.7844515e+000  4.6486492e+000  4.5180607e+000
C016-001 -6.7089443e+000  5.9696112e+000  4.4122400e+000
C016-002 -6.3750463e+000  5.9425817e+000  4.7189922e+000
C016-003 -6.0319428e+000  5.9311914e+000  4.8818903e+000
C016-004 -5.7190261e+000  5.9484057e+000  4.9436402e+000
C016-005 -5.4319911e+000  5.9897447e+000  4.9159098e+000
C016-006 -5.1330175e+000  6.0810575e+000  4.9018931e+000
C016-007 -4.8081546e+000  6.2232108e+000  4.8633575e+000
C016-008 -4.5080161e+000  6.3676515e+000  4.6816273e+000
C016-009 -4.2104998e+000  6.5326896e+000  4.4247994e+000
C017-001 -3.7646937e+000  6.4325662e+000  4.2477355e+000
C017-002 -3.3177629e+000  6.3499613e+000  4.0980220e+000
C017-003 -2.8692367e+000  6.3051581e+000  3.9872127e+000
C017-004 -2.4310839e+000  6.2757177e+000  3.8935249e+000
C017-005 -2.0048571e+000  6.2505155e+000  3.8097239e+000
C017-006 -1.5903850e+000  6.2128110e+000  3.7309706e+000
C017-007 -1.1832335e+000  6.1971927e+000  3.6739097e+000
C017-008 -7.8501385e-001  6.1889305e+000  3.6320546e+000
C017-009 -3.9512444e-001  6.2005339e+000  3.6065891e+000
C018-001  1.3692281e-001  6.2160754e+000  3.5826411e+000
C018-002  6.4866483e-001  6.2302437e+000  3.5606089e+000
C018-003  1.1370934e+000  6.1870346e+000  3.5346212e+000
C018-004  1.6058350e+000  6.1631365e+000  3.5107524e+000
C018-005  2.0544338e+000  6.1469998e+000  3.4885352e+000
C018-006  2.4827981e+000  6.1357517e+000  3.4678226e+000
C018-007  2.8911567e+000  6.1318045e+000  3.4486120e+000
C018-008  3.2784657e+000  6.1200361e+000  3.4300551e+000
C018-009  3.6462469e+000  6.1211100e+000  3.4125764e+000
C019-001  4.2606540e+000  6.0974998e+000  3.4465334e+000
C019-002  4.8578157e+000  6.0841203e+000  3.4800382e+000
C019-003  5.4389544e+000  6.0864344e+000  3.5150528e+000
C019-004  6.0029440e+000  6.0899739e+000  3.5522966e+000
C019-005  6.5458670e+000  6.0628104e+000  3.5884600e+000
C019-006  7.0709395e+000  6.0330338e+000  3.6258743e+000
C019-007  7.5760098e+000  5.9842772e+000  3.6618543e+000
C019-008  8.0629063e+000  5.9306221e+000  3.6984534e+000
C019-009  8.5317593e+000  5.8727765e+000  3.7360845e+000
C020-001  9.0168123e+000  5.8309808e+000  3.7780654e+000
C020-002  9.4980307e+000  5.7933388e+000  3.8233714e+000
C020-003  9.9751101e+000  5.7571254e+000  3.8709433e+000
C020-004  1.0448030e+001  5.7222018e+000  3.9206131e+000
C020-005  1.0915574e+001  5.6831799e+000  3.9733305e+000
C020-006  1.1382382e+001  5.6619987e+000  4.0253320e+000
C020-007  1.1838562e+001  5.6129432e+000  4.0857177e+000
C020-008  1.2289648e+001  5.5604329e+000  4.1498160e+000
C020-009  1.2737294e+001  5.5120273e+000  4.2155929e+000
C021-001  1.3055059e+001  5.4569545e+000  4.3124642e+000
C021-002  1.3387954e+001  5.3964801e+000  4.4234633e+000
C021-003  1.3740983e+001  5.3635750e+000  4.5458264e+000
C021-004  1.4111601e+001  5.3415380e+000  4.6808400e+000
C021-005  1.4499794e+001  5.3236122e+000  4.8277864e+000
C021-006  1.4906847e+001  5.3131580e+000  4.9862747e+000
C021-007  1.5333450e+001  5.3166566e+000  5.1568289e+000
C021-008  1.5777845e+001  5.3470893e+000  5.3412628e+000
C021-009  1.6234182e+001  5.4172077e+000  5.5416341e+000
C022-001  1.6531260e+001  5.4755712e+000  5.5759635e+000
C022-002  1.6835167e+001  5.5364776e+000  5.6316061e+000
C022-003  1.7138718e+001  5.6199756e+000  5.7088065e+000
C022-004  1.7439747e+001  5.7266307e+000  5.8081741e+000
C022-005  1.7752733e+001  5.8084192e+000  5.9265547e+000
C022-006  1.8079418e+001  5.8627257e+000  6.0633988e+000
C022-007  1.8405243e+001  5.9326677e+000  6.2276564e+000
C022-008  1.8761431e+001  5.9303331e+000  6.3974662e+000
C022-009  1.9131128e+001  5.9048514e+000  6.5777283e+000
C023-001  1.9379015e+001  5.8386979e+000  7.0089011e+000
C023-002  1.9515753e+001  5.8324347e+000  7.4162917e+000
C023-003  1.9541523e+001  5.8445563e+000  7.7632794e+000
C023-004  1.9511549e+001  5.7801642e+000  8.0454588e+000
C023-005  1.9408375e+001  5.6736798e+000  8.2701616e+000
C023-006  1.9223026e+001  5.5347738e+000  8.4403896e+000
C023-007  1.8959131e+001  5.3568611e+000  8.5596447e+000
C023-008  1.8636127e+001  5.1285086e+000  8.6226645e+000
C024-001 -6.9859257e+000  6.3465509e+000  2.0587842e+000
C024-002 -6.8237572e+000  6.3667822e+000  2.3256032e+000
C024-003 -6.6636853e+000  6.4040895e+000  2.5372453e+000
C024-004 -6.4721398e+000  6.4491920e+000  2.6865833e+000
C024-005 -6.2485013e+000  6.5059638e+000  2.7757716e+000
C024-006 -5.9675989e+000  6.5112314e+000  2.7597282e+000
C024-007 -5.6635718e+000  6.5047798e+000  2.6673899e+000
C024-008 -5.3354816e+000  6.5073729e+000  2.5127203e+000
C024-009 -4.9882379e+000  6.4787545e+000  2.2692368e+000
C025-001 -4.8280544e+000  6.5165653e+000  1.9681375e+000
C025-002 -4.6499734e+000  6.4825845e+000  1.6756562e+000
C025-003 -4.4380565e+000  6.3549118e+000  1.4394990e+000
C025-004 -4.1626635e+000  6.2949185e+000  1.2652869e+000
C025-005 -3.8406515e+000  6.2181292e+000  1.1477134e+000
C025-006 -3.4713891e+000  6.1302934e+000  1.0869026e+000
C025-007 -3.0546560e+000  6.0503983e+000  1.0746882e+000
C025-008 -2.5888255e+000  6.0160465e+000  1.0920005e+000
C025-009 -2.0759091e+000  5.9699879e+000  1.1623300e+000
C026-001 -1.7127794e+000  5.9519691e+000  1.1899117e+000
C026-002 -1.3426954e+000  5.8792057e+000  1.2404385e+000
C026-003 -9.6001017e-001  5.8447576e+000  1.2849431e+000
C026-004 -5.6659114e-001  5.8191338e+000  1.3332901e+000
C026-005 -1.6412069e-001  5.7647691e+000  1.3932221e+000
C026-006  2.4993654e-001  5.7351675e+000  1.4531329e+000
C026-007  6.7143923e-001  5.6772871e+000  1.5288664e+000
C026-008  1.1064136e+000  5.6548972e+000  1.5987093e+000
C026-009  1.5538720e+000  5.6395712e+000  1.6672353e+000
C027-001  2.0051782e+000  5.5882382e+000  1.7168138e+000
C027-002  2.4450431e+000  5.4983377e+000  1.8018453e+000
C027-003  2.8880949e+000  5.4302311e+000  1.8724412e+000
C027-004  3.3277922e+000  5.3580127e+000  1.9514577e+000
C027-005  3.7670953e+000  5.2926049e+000  2.0281506e+000
C027-006  4.2029877e+000  5.2223673e+000  2.1132150e+000
C027-007  4.6424718e+000  5.1742163e+000  2.1817617e+000
C027-008  5.0775003e+000  5.1168723e+000  2.2622206e+000
C027-009  5.5131459e+000  5.0713954e+000  2.3373423e+000
C028-001  6.0027280e+000  5.0106249e+000  2.4130554e+000
C028-002  6.4927893e+000  4.9708652e+000  2.4703810e+000
C028-003  6.9841118e+000  4.9392815e+000  2.5064511e+000
C028-004  7.4559665e+000  4.8706241e+000  2.5827396e+000
C028-005  7.9063392e+000  4.7736492e+000  2.7124028e+000
C028-006  8.3583698e+000  4.6889324e+000  2.8243065e+000
C028-007  8.8119669e+000  4.6108298e+000  2.9136715e+000
C028-008  9.2678213e+000  4.5389075e+000  2.9630249e+000
C028-009  9.7134991e+000  4.4569449e+000  3.0175073e+000
C029-001  1.0159154e+001  4.4333601e+000  3.0943961e+000
C029-002  1.0635358e+001  4.4181919e+000  3.1533213e+000
C029-003  1.1138198e+001  4.4019508e+000  3.2258661e+000
C029-004  1.1673272e+001  4.3983583e+000  3.2663493e+000
C029-005  1.2235022e+001  4.3917990e+000  3.3236229e+000
C029-006  1.2829461e+001  4.4008203e+000  3.3416884e+000
C029-007  1.3452204e+001  4.4113431e+000  3.3626647e+000
C029-008  1.4105330e+001  4.4308915e+000  3.3641803e+000
C029-009  1.4786883e+001  4.4510098e+000  3.3716481e+000
C030-001  1.5361881e+001  4.4966459e+000  3.3907828e+000
C030-002  1.5948353e+001  4.5554795e+000  3.4194057e+000
C030-003  1.6547760e+001  4.6331038e+000  3.4606555e+000
C030-004  1.7159374e+001  4.7313843e+000  3.5011759e+000
C030-005  1.7782030e+001  4.8384347e+000  3.5161309e+000
C030-006  1.8417574e+001  4.9638987e+000  3.5392501e+000
C030-007  1.9063620e+001  5.1187420e+000  3.5750844e+000
C030-008  1.9723583e+001  5.2769837e+000  3.5954797e+000
