# Supplementary material for: Interspecific variation in the limb long bones among modern rhinoceroses—extent and drivers
Source: PeerJ. 2019 Sep 26;7:e7647. doi: 10.7717/peerj.7647 (PMC6766374; doi:10.7717/peerj.7647)
Supplement: Supplemental Information 9 [file peerj-07-7647-s009.zip › Fibula/Rhinoceros_sondaicus_A_7970_Fibula.pts]

Version 1.0
281
S000  1.4863993e+001 -1.3008537e+001  1.8965490e+000
S001  1.2156779e+001 -1.1801423e+001  2.6083927e+000
S002  1.2271738e+001 -1.3136770e+001  5.6687875e+000
S003 -4.1181064e+000 -1.8139713e+001  6.0935712e+000
S004 -1.0368000e+001 -2.0979597e+001  3.6423483e+000
S005 -1.1076086e+001 -2.2541229e+001  3.8278012e+000
S006 -1.1164412e+001 -2.2406918e+001  6.5153704e+000
S007 -1.0822689e+001 -2.1218510e+001  7.6636653e+000
S008 -1.1021870e+001 -2.3254227e+001  4.0187297e+000
S009 -1.0716951e+001 -2.3892323e+001  5.9449039e+000
S010 -9.6925421e+000 -2.4334597e+001  5.6737852e+000
S011  1.1480819e+001 -1.2906124e+001  9.4492435e-001
C000-001  1.2346938e+001 -1.1798409e+001  2.5576189e+000
C000-002  1.2536404e+001 -1.1799489e+001  2.5080547e+000
C000-003  1.2718804e+001 -1.1819892e+001  2.4506764e+000
C000-004  1.2907282e+001 -1.1823118e+001  2.4025962e+000
C000-005  1.3084184e+001 -1.1859711e+001  2.3411646e+000
C000-006  1.3259853e+001 -1.1900034e+001  2.2792079e+000
C000-007  1.3421155e+001 -1.1981606e+001  2.2097540e+000
C000-008  1.3593779e+001 -1.2030140e+001  2.1454661e+000
C000-009  1.3763004e+001 -1.2090394e+001  2.0764365e+000
C001-001  1.3838046e+001 -1.2129878e+001  2.0099239e+000
C001-002  1.3920887e+001 -1.2190355e+001  1.9579560e+000
C001-003  1.4029513e+001 -1.2238968e+001  1.9117717e+000
C001-004  1.4146219e+001 -1.2312969e+001  1.8777286e+000
C001-005  1.4270735e+001 -1.2411281e+001  1.8566875e+000
C001-006  1.4415687e+001 -1.2520080e+001  1.8438809e+000
C001-007  1.4573955e+001 -1.2651365e+001  1.8437692e+000
C001-008  1.4744158e+001 -1.2807092e+001  1.8578010e+000
C002-001  1.4862852e+001 -1.3137305e+001  2.2536621e+000
C002-002  1.4586698e+001 -1.3263315e+001  2.6239116e+000
C002-003  1.4531574e+001 -1.3326921e+001  2.9192207e+000
C002-004  1.4596666e+001 -1.3388112e+001  3.1711881e+000
C002-005  1.4580886e+001 -1.3437349e+001  3.4132421e+000
C002-006  1.4414486e+001 -1.3444450e+001  3.6307230e+000
C002-007  1.4172233e+001 -1.3412476e+001  3.7967966e+000
C002-008  1.4006085e+001 -1.3379616e+001  3.9436860e+000
C002-009  1.3896885e+001 -1.3343626e+001  4.1148071e+000
C003-001  1.3733485e+001 -1.3378113e+001  4.3356071e+000
C003-002  1.3667214e+001 -1.3417922e+001  4.6150694e+000
C003-003  1.3651831e+001 -1.3345931e+001  4.9425507e+000
C003-004  1.3480273e+001 -1.3353035e+001  5.1275787e+000
C003-005  1.3292121e+001 -1.3342782e+001  5.2920890e+000
C003-006  1.3077651e+001 -1.3319034e+001  5.4281516e+000
C003-007  1.2836338e+001 -1.3277388e+001  5.5362968e+000
C003-008  1.2553568e+001 -1.3253480e+001  5.5982652e+000
C004-001 -1.0104974e+001 -2.0907785e+001  3.4776073e+000
C004-002 -9.7942677e+000 -2.0910822e+001  3.4078369e+000
C004-003 -9.5355997e+000 -2.0868261e+001  3.3804438e+000
C004-004 -9.3135767e+000 -2.0745893e+001  3.3804564e+000
C004-005 -9.0872498e+000 -2.0645023e+001  3.4532170e+000
C004-006 -8.8718157e+000 -2.0533625e+001  3.5857651e+000
C004-007 -8.6561966e+000 -2.0486439e+001  3.8017478e+000
C004-008 -8.4626322e+000 -2.0378019e+001  4.0589128e+000
C004-009 -8.2801819e+000 -2.0269711e+001  4.3777180e+000
C005-001 -8.0922537e+000 -2.0174738e+001  4.5793343e+000
C005-002 -7.8977761e+000 -2.0043943e+001  4.7522993e+000
C005-003 -7.6839600e+000 -1.9922131e+001  4.9096179e+000
C005-004 -7.4595814e+000 -1.9781658e+001  5.0386987e+000
C005-005 -7.2039576e+000 -1.9681911e+001  5.1753778e+000
C005-006 -6.9573493e+000 -1.9508471e+001  5.2500768e+000
C005-007 -6.6807337e+000 -1.9371311e+001  5.3305578e+000
C005-008 -6.3875165e+000 -1.9232994e+001  5.3923721e+000
C005-009 -6.0812612e+000 -1.9083338e+001  5.4306669e+000
C006-001 -5.8940058e+000 -1.8998081e+001  5.4822550e+000
C006-002 -5.6978092e+000 -1.8904325e+001  5.5256767e+000
C006-003 -5.4867978e+000 -1.8847454e+001  5.6191812e+000
C006-004 -5.2741890e+000 -1.8758366e+001  5.6972790e+000
C006-005 -5.0588980e+000 -1.8640259e+001  5.7545137e+000
C006-006 -4.8440485e+000 -1.8496033e+001  5.8027563e+000
C006-007 -4.6056743e+000 -1.8402210e+001  5.9177675e+000
C006-008 -4.3754787e+000 -1.8256992e+001  6.0008721e+000
C007-001 -4.4411464e+000 -1.8309656e+001  6.1697593e+000
C007-002 -4.7408576e+000 -1.8514259e+001  6.2566438e+000
C007-003 -5.0037122e+000 -1.8780396e+001  6.3067083e+000
C007-004 -5.2899933e+000 -1.9009912e+001  6.3457503e+000
C007-005 -5.6029229e+000 -1.9197851e+001  6.3810325e+000
C007-006 -5.9569550e+000 -1.9314384e+001  6.4468021e+000
C007-007 -6.3548379e+000 -1.9342672e+001  6.5786657e+000
C007-008 -6.7503977e+000 -1.9379276e+001  6.6783037e+000
C007-009 -7.1457400e+000 -1.9439634e+001  6.7084394e+000
C008-001 -7.3858590e+000 -1.9620327e+001  6.7573447e+000
C008-002 -7.6176481e+000 -1.9804663e+001  6.7851238e+000
C008-003 -7.8512201e+000 -1.9946632e+001  6.8411508e+000
C008-004 -8.0815945e+000 -2.0065950e+001  6.9009995e+000
C008-005 -8.3088350e+000 -2.0163727e+001  6.9635682e+000
C008-006 -8.5301628e+000 -2.0255501e+001  7.0162892e+000
C008-007 -8.7431154e+000 -2.0349970e+001  7.0523367e+000
C008-008 -8.9550476e+000 -2.0413916e+001  7.0999103e+000
C008-009 -9.1629362e+000 -2.0461365e+001  7.1470990e+000
C009-001 -9.3500071e+000 -2.0549475e+001  7.1359715e+000
C009-002 -9.5378294e+000 -2.0623732e+001  7.1764417e+000
C009-003 -9.7204485e+000 -2.0702023e+001  7.2690887e+000
C009-004 -9.9079514e+000 -2.0798826e+001  7.2442927e+000
C009-005 -1.0092885e+001 -2.0885958e+001  7.2549582e+000
C009-006 -1.0272949e+001 -2.0971624e+001  7.3148170e+000
C009-007 -1.0475045e+001 -2.1042051e+001  7.4913993e+000
C009-008 -1.0682964e+001 -2.1106741e+001  7.6133261e+000
C010-001 -1.0414329e+001 -2.1108898e+001  3.4513793e+000
C010-002 -1.0472523e+001 -2.1246780e+001  3.3061066e+000
C010-003 -1.0537730e+001 -2.1397781e+001  3.2113867e+000
C010-004 -1.0598732e+001 -2.1566040e+001  3.1968591e+000
C010-005 -1.0684828e+001 -2.1738586e+001  3.2031260e+000
C010-006 -1.0786187e+001 -2.1924124e+001  3.2589793e+000
C010-007 -1.0914445e+001 -2.2124161e+001  3.3664405e+000
C010-008 -1.1066452e+001 -2.2338463e+001  3.5523322e+000
C011-001 -1.1066298e+001 -2.2541620e+001  3.9467423e+000
C011-002 -1.1039838e+001 -2.2531990e+001  4.0754552e+000
C011-003 -1.1012694e+001 -2.2514566e+001  4.2141328e+000
C011-004 -1.0993728e+001 -2.2488935e+001  4.3654618e+000
C011-005 -1.0957204e+001 -2.2456142e+001  4.5229683e+000
C011-006 -1.0921977e+001 -2.2415884e+001  4.6921659e+000
C011-007 -1.0904121e+001 -2.2365171e+001  4.8762655e+000
C011-008 -1.0867441e+001 -2.2309292e+001  5.0685573e+000
C011-009 -1.0851144e+001 -2.2240826e+001  5.2727118e+000
C012-001 -1.0855861e+001 -2.2273529e+001  5.4089646e+000
C012-002 -1.0873360e+001 -2.2299711e+001  5.5465555e+000
C012-003 -1.0916492e+001 -2.2320419e+001  5.6810489e+000
C012-004 -1.0965394e+001 -2.2340382e+001  5.8148832e+000
C012-005 -1.0994574e+001 -2.2357862e+001  5.9542894e+000
C012-006 -1.1035300e+001 -2.2373657e+001  6.0925741e+000
C012-007 -1.1088867e+001 -2.2391512e+001  6.2296395e+000
C012-008 -1.1140368e+001 -2.2408901e+001  6.3693490e+000
C013-001 -1.1206959e+001 -2.2311062e+001  6.7134261e+000
C013-002 -1.1227693e+001 -2.2208395e+001  6.8919525e+000
C013-003 -1.1243150e+001 -2.2101036e+001  7.0545869e+000
C013-004 -1.1237060e+001 -2.1981098e+001  7.2014394e+000
C013-005 -1.1198110e+001 -2.1849209e+001  7.3286123e+000
C013-006 -1.1138559e+001 -2.1706964e+001  7.4388742e+000
C013-007 -1.1054312e+001 -2.1554960e+001  7.5305161e+000
C013-008 -1.0955566e+001 -2.1389074e+001  7.6097455e+000
C014-001 -1.0823276e+001 -2.1084856e+001  7.4537263e+000
C014-002 -1.0686059e+001 -2.1027950e+001  7.1636171e+000
C014-003 -1.0545776e+001 -2.0960815e+001  6.8988566e+000
C014-004 -1.0449814e+001 -2.0900143e+001  6.6364307e+000
C014-005 -1.0357618e+001 -2.0850830e+001  6.3737288e+000
C014-006 -1.0280223e+001 -2.0816746e+001  6.1043172e+000
C014-007 -1.0278662e+001 -2.0794996e+001  5.7995582e+000
C014-008 -1.0229186e+001 -2.0777145e+001  5.5169163e+000
C014-009 -1.0136497e+001 -2.0794554e+001  5.2458353e+000
C015-001 -1.0130688e+001 -2.0841137e+001  5.0936995e+000
C015-002 -1.0174479e+001 -2.0854914e+001  4.9251080e+000
C015-003 -1.0229405e+001 -2.0848000e+001  4.7516422e+000
C015-004 -1.0269241e+001 -2.0852102e+001  4.5764680e+000
C015-005 -1.0294647e+001 -2.0873199e+001  4.3983555e+000
C015-006 -1.0324969e+001 -2.0885582e+001  4.2148552e+000
C015-007 -1.0342078e+001 -2.0915218e+001  4.0282364e+000
C015-008 -1.0366432e+001 -2.0936298e+001  3.8349147e+000
C016-001 -1.0886519e+001 -2.3081522e+001  3.5489285e+000
C016-002 -1.0445238e+001 -2.2833941e+001  3.1985421e+000
C016-003 -9.9812298e+000 -2.2588161e+001  3.0814860e+000
C016-004 -9.5945454e+000 -2.2393669e+001  3.0833244e+000
C016-005 -9.2473059e+000 -2.2256248e+001  3.0269370e+000
C016-006 -8.9205503e+000 -2.2146471e+001  3.1768775e+000
C016-007 -8.6117039e+000 -2.2079370e+001  3.3943944e+000
C016-008 -8.2591448e+000 -2.2035179e+001  3.4921801e+000
C016-009 -7.8809490e+000 -2.2000832e+001  3.6168082e+000
C017-001 -7.5538983e+000 -2.1921211e+001  3.7762241e+000
C017-002 -7.2123432e+000 -2.1831413e+001  3.9545667e+000
C017-003 -6.8423071e+000 -2.1724886e+001  4.1124182e+000
C017-004 -6.4604201e+000 -2.1589037e+001  4.2828956e+000
C017-005 -6.0395837e+000 -2.1441580e+001  4.4098759e+000
C017-006 -5.5855703e+000 -2.1283249e+001  4.5088034e+000
C017-007 -5.1140966e+000 -2.1095276e+001  4.6053762e+000
C017-008 -4.6175323e+000 -2.0884495e+001  4.6849399e+000
C017-009 -4.0882435e+000 -2.0663172e+001  4.7378254e+000
C018-001 -3.5374944e+000 -2.0427523e+001  4.8108616e+000
C018-002 -3.0103838e+000 -2.0209867e+001  4.8629355e+000
C018-003 -2.5133801e+000 -1.9998314e+001  4.8987055e+000
C018-004 -2.0441298e+000 -1.9797056e+001  4.9162011e+000
C018-005 -1.6025003e+000 -1.9606266e+001  4.9153776e+000
C018-006 -1.1855925e+000 -1.9432680e+001  4.8959780e+000
C018-007 -7.9362744e-001 -1.9277073e+001  4.8578019e+000
C018-008 -4.3393400e-001 -1.9121170e+001  4.8015776e+000
C018-009 -1.0675644e-001 -1.8961079e+001  4.7293892e+000
C019-001  2.9374439e-001 -1.8781925e+001  4.6941056e+000
C019-002  6.8496889e-001 -1.8590134e+001  4.6617298e+000
C019-003  1.0718645e+000 -1.8398096e+001  4.6308522e+000
C019-004  1.4707584e+000 -1.8238810e+001  4.6005363e+000
C019-005  1.8667440e+000 -1.8079063e+001  4.5730729e+000
C019-006  2.2421875e+000 -1.7882305e+001  4.5499744e+000
C019-007  2.6154356e+000 -1.7686319e+001  4.5298424e+000
C019-008  2.9854832e+000 -1.7487749e+001  4.5133805e+000
C019-009  3.3721831e+000 -1.7343145e+001  4.4912453e+000
C020-001  3.9174514e+000 -1.7084257e+001  4.4642253e+000
C020-002  4.4504952e+000 -1.6821987e+001  4.4245348e+000
C020-003  4.9740648e+000 -1.6564539e+001  4.3707156e+000
C020-004  5.4858246e+000 -1.6306322e+001  4.3036938e+000
C020-005  5.9869733e+000 -1.6050474e+001  4.2233243e+000
C020-006  6.4818821e+000 -1.5807184e+001  4.1279230e+000
C020-007  6.9760942e+000 -1.5589478e+001  4.0134926e+000
C020-008  7.4562058e+000 -1.5365776e+001  3.8867948e+000
C020-009  7.9201775e+000 -1.5130511e+001  3.7516775e+000
C021-001  8.4076595e+000 -1.4933255e+001  3.7641866e+000
C021-002  8.8805656e+000 -1.4752050e+001  3.7810769e+000
C021-003  9.3428860e+000 -1.4592180e+001  3.7994184e+000
C021-004  9.7955952e+000 -1.4494558e+001  3.8162599e+000
C021-005  1.0232124e+001 -1.4471573e+001  3.8321507e+000
C021-006  1.0651363e+001 -1.4485732e+001  3.8468194e+000
C021-007  1.1064795e+001 -1.4448253e+001  3.8700600e+000
C021-008  1.1471586e+001 -1.4405886e+001  3.9055393e+000
C021-009  1.1861139e+001 -1.4439557e+001  3.9368145e+000
C022-001  1.2013740e+001 -1.4429019e+001  3.7756655e+000
C022-002  1.2157020e+001 -1.4444163e+001  3.5832145e+000
C022-003  1.2293079e+001 -1.4459245e+001  3.3687978e+000
C022-004  1.2425599e+001 -1.4421499e+001  3.1338489e+000
C022-005  1.2547732e+001 -1.4419580e+001  2.8717411e+000
C022-006  1.2652064e+001 -1.4464472e+001  2.5838106e+000
C022-007  1.2772714e+001 -1.4383178e+001  2.2747598e+000
C022-008  1.2881664e+001 -1.4341433e+001  1.9415946e+000
C022-009  1.2971543e+001 -1.4329488e+001  1.5805925e+000
C023-001  1.3017038e+001 -1.4172563e+001  1.2204937e+000
C023-002  1.3017492e+001 -1.3991544e+001  9.1413897e-001
C023-003  1.2989495e+001 -1.3774082e+001  7.2745478e-001
C023-004  1.2901206e+001 -1.3578677e+001  6.2388629e-001
C023-005  1.2766419e+001 -1.3396079e+001  6.2587029e-001
C023-006  1.2597281e+001 -1.3226627e+001  7.4246550e-001
C023-007  1.2325063e+001 -1.3099775e+001  8.0573332e-001
C023-008  1.1940146e+001 -1.2998142e+001  8.3735299e-001
C024-001 -1.0599459e+001 -2.3758514e+001  5.5401993e+000
C024-002 -1.0317696e+001 -2.3619452e+001  5.1889105e+000
C024-003 -9.9709682e+000 -2.3525192e+001  5.0716867e+000
C024-004 -9.6850834e+000 -2.3456963e+001  5.0675097e+000
C024-005 -9.4381742e+000 -2.3396467e+001  5.0759287e+000
C024-006 -9.1845150e+000 -2.3353401e+001  5.0878582e+000
C024-007 -8.8852253e+000 -2.3360460e+001  5.1419597e+000
C024-008 -8.5538263e+000 -2.3439949e+001  5.3537865e+000
C024-009 -8.4937077e+000 -2.3326004e+001  5.7441788e+000
C025-001 -8.1967440e+000 -2.3026922e+001  5.9937663e+000
C025-002 -7.9395299e+000 -2.2683262e+001  6.1963658e+000
C025-003 -7.6202488e+000 -2.2408743e+001  6.3726459e+000
C025-004 -7.2673330e+000 -2.2178909e+001  6.5226164e+000
C025-005 -6.9649181e+000 -2.1875153e+001  6.6100879e+000
C025-006 -6.6049490e+000 -2.1648878e+001  6.6808681e+000
C025-007 -6.2207861e+000 -2.1455347e+001  6.7217960e+000
C025-008 -5.8369265e+000 -2.1256428e+001  6.7204051e+000
C025-009 -5.4220119e+000 -2.1099731e+001  6.6907797e+000
C026-001 -5.0741024e+000 -2.0915802e+001  6.7405639e+000
C026-002 -4.7309337e+000 -2.0686062e+001  6.7559261e+000
C026-003 -4.3736773e+000 -2.0439774e+001  6.7299409e+000
C026-004 -3.9813080e+000 -2.0206673e+001  6.7015424e+000
C026-005 -3.5643098e+000 -1.9971449e+001  6.6594691e+000
C026-006 -3.1339581e+000 -1.9717146e+001  6.5670581e+000
C026-007 -2.6707346e+000 -1.9472553e+001  6.4922523e+000
C026-008 -2.1807730e+000 -1.9230240e+001  6.4182129e+000
C026-009 -1.6680884e+000 -1.8984715e+001  6.3265247e+000
C027-001 -1.1697179e+000 -1.8738764e+001  6.2578440e+000
C027-002 -6.8599015e-001 -1.8509443e+001  6.2092457e+000
C027-003 -2.1704638e-001 -1.8295546e+001  6.1884594e+000
C027-004  2.2948739e-001 -1.8082994e+001  6.1612406e+000
C027-005  6.4812505e-001 -1.7863249e+001  6.0980721e+000
C027-006  1.0492457e+000 -1.7653929e+001  6.0505762e+000
C027-007  1.4308807e+000 -1.7451498e+001  6.0088491e+000
C027-008  1.7886713e+000 -1.7249222e+001  5.9555655e+000
C027-009  2.1374755e+000 -1.7069616e+001  5.9428024e+000
C028-001  2.5902469e+000 -1.6846815e+001  5.8780503e+000
C028-002  3.0305035e+000 -1.6623396e+001  5.8252912e+000
C028-003  3.4614015e+000 -1.6402794e+001  5.7924290e+000
C028-004  3.8674042e+000 -1.6166849e+001  5.7393250e+000
C028-005  4.2629251e+000 -1.5933009e+001  5.7032609e+000
C028-006  4.6463675e+000 -1.5699017e+001  5.6797833e+000
C028-007  5.0208592e+000 -1.5467168e+001  5.6788769e+000
C028-008  5.3794899e+000 -1.5230861e+001  5.6816735e+000
C028-009  5.7212400e+000 -1.4990143e+001  5.6819935e+000
C029-001  6.1100650e+000 -1.4793804e+001  5.6904492e+000
C029-002  6.4909134e+000 -1.4600246e+001  5.7016811e+000
C029-003  6.8639441e+000 -1.4411744e+001  5.7233405e+000
C029-004  7.2258801e+000 -1.4236306e+001  5.7782726e+000
C029-005  7.5809126e+000 -1.4054455e+001  5.8045478e+000
C029-006  7.9255428e+000 -1.3880971e+001  5.8495979e+000
C029-007  8.2608795e+000 -1.3711745e+001  5.9012618e+000
C029-008  8.5872316e+000 -1.3546243e+001  5.9587498e+000
C029-009  8.9078398e+000 -1.3381040e+001  6.0045862e+000
C030-001  9.1883478e+000 -1.3355401e+001  6.0677042e+000
C030-002  9.4983768e+000 -1.3327137e+001  6.0764852e+000
C030-003  9.8270464e+000 -1.3301775e+001  6.0816169e+000
C030-004  1.0173293e+001 -1.3273905e+001  6.0893154e+000
C030-005  1.0546782e+001 -1.3245930e+001  6.0545058e+000
C030-006  1.0945442e+001 -1.3230325e+001  5.9655046e+000
C030-007  1.1362395e+001 -1.3203581e+001  5.8897133e+000
C030-008  1.1787156e+001 -1.3232206e+001  5.7381253e+000
