# Supplementary material for: Interspecific variation in the limb long bones among modern rhinoceroses—extent and drivers
Source: PeerJ. 2019 Sep 26;7:e7647. doi: 10.7717/peerj.7647 (PMC6766374; doi:10.7717/peerj.7647)
Supplement: Supplemental Information 9 [file peerj-07-7647-s009.zip › Fibula/Rhinoceros_sondaicus_A_7971_Fibula_miroir.pts]

Version 1.0
281
S000 -1.3756527e+001  1.3836650e+001  6.5081735e+000
S001 -1.2187220e+001  1.6572178e+001  5.6641788e+000
S002 -1.2177834e+001  1.4780749e+001  2.8868284e+000
S003  4.7062454e+000  2.0216024e+001  2.3468649e+000
S004  1.2227402e+001  2.1209625e+001  4.9949207e+000
S005  1.3301846e+001  2.0649061e+001  4.4662008e+000
S006  1.3204379e+001  2.1324661e+001  1.6567488e+000
S007  1.2165479e+001  2.1933178e+001  8.2848346e-001
S008  1.3733130e+001  2.0083921e+001  3.9707823e+000
S009  1.3762451e+001  1.9667852e+001  1.7492731e+000
S010  1.2899418e+001  1.8710569e+001  2.1495342e+000
S011 -1.1389404e+001  1.5432964e+001  7.9547215e+000
C000-001 -1.2368895e+001  1.6499243e+001  5.8175488e+000
C000-002 -1.2501261e+001  1.6381176e+001  5.9770827e+000
C000-003 -1.2654284e+001  1.6288900e+001  6.1132956e+000
C000-004 -1.2783803e+001  1.6177988e+001  6.2442641e+000
C000-005 -1.2917921e+001  1.6075470e+001  6.3616033e+000
C000-006 -1.3022746e+001  1.5949437e+001  6.4735756e+000
C000-007 -1.3132891e+001  1.5831279e+001  6.5762177e+000
C000-008 -1.3217866e+001  1.5694239e+001  6.6698890e+000
C000-009 -1.3278357e+001  1.5540769e+001  6.7469764e+000
C001-001 -1.3357026e+001  1.5365951e+001  6.8488026e+000
C001-002 -1.3441982e+001  1.5195654e+001  6.9237423e+000
C001-003 -1.3502172e+001  1.5011409e+001  6.9602537e+000
C001-004 -1.3567869e+001  1.4829234e+001  6.9679289e+000
C001-005 -1.3638401e+001  1.4645555e+001  6.9448681e+000
C001-006 -1.3706313e+001  1.4455490e+001  6.8890004e+000
C001-007 -1.3734642e+001  1.4252362e+001  6.7949862e+000
C001-008 -1.3758872e+001  1.4046090e+001  6.6691828e+000
C002-001 -1.3734914e+001  1.3722968e+001  6.2998290e+000
C002-002 -1.3693272e+001  1.3633338e+001  6.0834823e+000
C002-003 -1.3626679e+001  1.3565948e+001  5.8668070e+000
C002-004 -1.3560327e+001  1.3522321e+001  5.6424637e+000
C002-005 -1.3451258e+001  1.3497321e+001  5.4326863e+000
C002-006 -1.3353395e+001  1.3497926e+001  5.2071438e+000
C002-007 -1.3241138e+001  1.3521171e+001  4.9785938e+000
C002-008 -1.3144664e+001  1.3571712e+001  4.7287884e+000
C002-009 -1.3032317e+001  1.3644377e+001  4.4788494e+000
C003-001 -1.2926875e+001  1.3895358e+001  4.3161063e+000
C003-002 -1.2814724e+001  1.4111704e+001  4.1514902e+000
C003-003 -1.2721580e+001  1.4301476e+001  3.9793057e+000
C003-004 -1.2634101e+001  1.4461934e+001  3.8036237e+000
C003-005 -1.2543264e+001  1.4589653e+001  3.6259854e+000
C003-006 -1.2447907e+001  1.4684024e+001  3.4475965e+000
C003-007 -1.2360753e+001  1.4749060e+001  3.2615194e+000
C003-008 -1.2300516e+001  1.4783341e+001  3.0264127e+000
C004-001  1.1904635e+001  2.0975956e+001  5.1004567e+000
C004-002  1.1586831e+001  2.0789701e+001  5.1594329e+000
C004-003  1.1275171e+001  2.0632906e+001  5.1563134e+000
C004-004  1.0970413e+001  2.0607733e+001  5.2146077e+000
C004-005  1.0666826e+001  2.0596756e+001  5.1818686e+000
C004-006  1.0362063e+001  2.0631760e+001  5.0873542e+000
C004-007  1.0056085e+001  2.0698555e+001  4.9127536e+000
C004-008  9.7594576e+000  2.0760496e+001  4.6443658e+000
C004-009  9.5060816e+000  2.0743635e+001  4.2952051e+000
C005-001  9.2611876e+000  2.0700300e+001  4.0609331e+000
C005-002  9.0088825e+000  2.0661072e+001  3.8527141e+000
C005-003  8.7523174e+000  2.0612661e+001  3.6671617e+000
C005-004  8.4872799e+000  2.0569323e+001  3.5077722e+000
C005-005  8.2101831e+000  2.0550463e+001  3.3791134e+000
C005-006  7.9276776e+000  2.0524799e+001  3.2737837e+000
C005-007  7.6364064e+000  2.0510010e+001  3.1955068e+000
C005-008  7.3371329e+000  2.0502914e+001  3.1430802e+000
C005-009  7.0330229e+000  2.0475744e+001  3.1141372e+000
C006-001  6.8192258e+000  2.0462372e+001  3.0770543e+000
C006-002  6.5946198e+000  2.0444958e+001  3.0263915e+000
C006-003  6.3580537e+000  2.0431356e+001  2.9650326e+000
C006-004  6.1090093e+000  2.0420954e+001  2.8943393e+000
C006-005  5.8490682e+000  2.0401331e+001  2.8113961e+000
C006-006  5.5809221e+000  2.0360939e+001  2.7125421e+000
C006-007  5.2991805e+000  2.0324644e+001  2.6044269e+000
C006-008  5.0029573e+000  2.0290773e+001  2.4857476e+000
C007-001  5.0101480e+000  2.0342791e+001  2.3366923e+000
C007-002  5.3220868e+000  2.0423874e+001  2.3073440e+000
C007-003  5.6334362e+000  2.0419466e+001  2.2563739e+000
C007-004  5.9345694e+000  2.0511803e+001  2.2056181e+000
C007-005  6.2331362e+000  2.0510141e+001  2.1362288e+000
C007-006  6.5287142e+000  2.0512329e+001  2.0576391e+000
C007-007  6.8223462e+000  2.0517113e+001  1.9672769e+000
C007-008  7.1128879e+000  2.0519997e+001  1.8624159e+000
C007-009  7.3961663e+000  2.0526388e+001  1.7374694e+000
C008-001  7.6927462e+000  2.0563557e+001  1.6758480e+000
C008-002  7.9876628e+000  2.0600321e+001  1.6148617e+000
C008-003  8.2798786e+000  2.0639954e+001  1.5543820e+000
C008-004  8.5688477e+000  2.0683418e+001  1.4947104e+000
C008-005  8.8474703e+000  2.0753641e+001  1.4318371e+000
C008-006  9.1258307e+000  2.0817383e+001  1.3692201e+000
C008-007  9.4144697e+000  2.0841080e+001  1.3153139e+000
C008-008  9.7017050e+000  2.0861891e+001  1.2655674e+000
C008-009  9.9834538e+000  2.0893330e+001  1.2154486e+000
C009-001  1.0229050e+001  2.0991571e+001  1.1874232e+000
C009-002  1.0484465e+001  2.1046478e+001  1.1755458e+000
C009-003  1.0779998e+001  2.1078220e+001  1.2468355e+000
C009-004  1.1022871e+001  2.1182674e+001  1.2061273e+000
C009-005  1.1261246e+001  2.1301699e+001  1.1535020e+000
C009-006  1.1483783e+001  2.1451263e+001  1.0595520e+000
C009-007  1.1696464e+001  2.1649534e+001  9.2744851e-001
C009-008  1.1934708e+001  2.1829741e+001  8.6477077e-001
C010-001  1.2394963e+001  2.1179014e+001  5.0386972e+000
C010-002  1.2547899e+001  2.1106522e+001  5.0122981e+000
C010-003  1.2686049e+001  2.1037010e+001  4.9662590e+000
C010-004  1.2812237e+001  2.0971645e+001  4.9105139e+000
C010-005  1.2938083e+001  2.0911785e+001  4.8620276e+000
C010-006  1.3036000e+001  2.0844521e+001  4.7723303e+000
C010-007  1.3141195e+001  2.0782160e+001  4.6911120e+000
C010-008  1.3229368e+001  2.0716915e+001  4.5869155e+000
C011-001  1.3291384e+001  2.0699900e+001  4.3102860e+000
C011-002  1.3251817e+001  2.0743326e+001  4.1480269e+000
C011-003  1.3201879e+001  2.0783157e+001  3.9862719e+000
C011-004  1.3132906e+001  2.0810278e+001  3.8272157e+000
C011-005  1.3081943e+001  2.0850578e+001  3.6685669e+000
C011-006  1.3025250e+001  2.0887554e+001  3.5109572e+000
C011-007  1.2968679e+001  2.0926105e+001  3.3534243e+000
C011-008  1.2918622e+001  2.0975122e+001  3.1949146e+000
C011-009  1.2869457e+001  2.1030684e+001  3.0367315e+000
C012-001  1.2867396e+001  2.1022457e+001  2.8611419e+000
C012-002  1.2865479e+001  2.1031815e+001  2.6852150e+000
C012-003  1.2890749e+001  2.1060753e+001  2.5190630e+000
C012-004  1.2951052e+001  2.1095623e+001  2.3694112e+000
C012-005  1.3009989e+001  2.1130062e+001  2.2237923e+000
C012-006  1.3079526e+001  2.1170013e+001  2.0848322e+000
C012-007  1.3136209e+001  2.1217846e+001  1.9432535e+000
C012-008  1.3175387e+001  2.1271662e+001  1.7986972e+000
C013-001  1.3165259e+001  2.1433743e+001  1.5199735e+000
C013-002  1.3099416e+001  2.1531239e+001  1.3916161e+000
C013-003  1.3004454e+001  2.1608852e+001  1.2779350e+000
C013-004  1.2906759e+001  2.1688250e+001  1.1730632e+000
C013-005  1.2780888e+001  2.1741066e+001  1.0876825e+000
C013-006  1.2644980e+001  2.1786789e+001  1.0136812e+000
C013-007  1.2497854e+001  2.1826223e+001  9.4971311e-001
C013-008  1.2341794e+001  2.1882017e+001  8.8421595e-001
C014-001  1.1973328e+001  2.1959671e+001  1.0104257e+000
C014-002  1.1796439e+001  2.1929676e+001  1.2356770e+000
C014-003  1.1650157e+001  2.1783070e+001  1.4862492e+000
C014-004  1.1516946e+001  2.1708183e+001  1.7283376e+000
C014-005  1.1394111e+001  2.1685471e+001  1.9778005e+000
C014-006  1.1288953e+001  2.1661695e+001  2.2377896e+000
C014-007  1.1200375e+001  2.1644545e+001  2.5077329e+000
C014-008  1.1132272e+001  2.1617666e+001  2.7852674e+000
C014-009  1.1086704e+001  2.1575720e+001  3.0693464e+000
C015-001  1.1076401e+001  2.1528797e+001  3.4296930e+000
C015-002  1.1104955e+001  2.1486685e+001  3.7575908e+000
C015-003  1.1166982e+001  2.1434084e+001  4.0456181e+000
C015-004  1.1258988e+001  2.1379025e+001  4.2929254e+000
C015-005  1.1367859e+001  2.1291622e+001  4.4756484e+000
C015-006  1.1529531e+001  2.1258015e+001  4.6522651e+000
C015-007  1.1736774e+001  2.1259212e+001  4.8210034e+000
C015-008  1.1966503e+001  2.1240057e+001  4.9342518e+000
C016-001  1.3633707e+001  2.0109680e+001  4.3472915e+000
C016-002  1.3444981e+001  2.0116480e+001  4.6897044e+000
C016-003  1.3205933e+001  2.0092186e+001  4.9588265e+000
C016-004  1.2935245e+001  2.0034494e+001  5.1372108e+000
C016-005  1.2644848e+001  1.9946194e+001  5.2135334e+000
C016-006  1.2373657e+001  1.9846170e+001  5.3243289e+000
C016-007  1.2078206e+001  1.9719658e+001  5.3889365e+000
C016-008  1.1757293e+001  1.9564774e+001  5.4003968e+000
C016-009  1.1418391e+001  1.9388325e+001  5.3233271e+000
C017-001  1.1053330e+001  1.9215143e+001  5.1697021e+000
C017-002  1.0676679e+001  1.9069189e+001  4.9624791e+000
C017-003  1.0280268e+001  1.8946190e+001  4.7438722e+000
C017-004  9.8588943e+000  1.8840830e+001  4.5314307e+000
C017-005  9.4067593e+000  1.8738844e+001  4.3418016e+000
C017-006  8.9296913e+000  1.8656092e+001  4.1543527e+000
C017-007  8.4256353e+000  1.8592102e+001  3.9734249e+000
C017-008  7.8911366e+000  1.8512589e+001  3.8163555e+000
C017-009  7.3335257e+000  1.8416821e+001  3.6688185e+000
C018-001  6.8781929e+000  1.8356899e+001  3.6212122e+000
C018-002  6.4221811e+000  1.8274769e+001  3.5923204e+000
C018-003  5.9653440e+000  1.8211836e+001  3.5709298e+000
C018-004  5.5078702e+000  1.8141388e+001  3.5643673e+000
C018-005  5.0497642e+000  1.8072956e+001  3.5697346e+000
C018-006  4.5899673e+000  1.8018269e+001  3.5824230e+000
C018-007  4.1308346e+000  1.7935389e+001  3.6178460e+000
C018-008  3.6684711e+000  1.7870628e+001  3.6584458e+000
C018-009  3.2085657e+000  1.7785988e+001  3.7198620e+000
C019-001  2.7585311e+000  1.7724209e+001  3.7565653e+000
C019-002  2.3220577e+000  1.7640512e+001  3.8015175e+000
C019-003  1.8879334e+000  1.7585337e+001  3.8305979e+000
C019-004  1.4645854e+000  1.7517620e+001  3.8635795e+000
C019-005  1.0505106e+000  1.7440500e+001  3.8986571e+000
C019-006  6.4099658e-001  1.7389492e+001  3.9192524e+000
C019-007  2.4175358e-001  1.7319767e+001  3.9456935e+000
C019-008 -1.5199518e-001  1.7275808e+001  3.9588306e+000
C019-009 -5.3754133e-001  1.7232845e+001  3.9697235e+000
C020-001 -9.1809636e-001  1.7180960e+001  4.0231709e+000
C020-002 -1.3024615e+000  1.7124041e+001  4.0749412e+000
C020-003 -1.6936153e+000  1.7073534e+001  4.1196842e+000
C020-004 -2.0864177e+000  1.7008469e+001  4.1669292e+000
C020-005 -2.4906607e+000  1.6963419e+001  4.2004390e+000
C020-006 -2.8932471e+000  1.6894293e+001  4.2412124e+000
C020-007 -3.3011477e+000  1.6824596e+001  4.2780457e+000
C020-008 -3.7140875e+000  1.6754066e+001  4.3112817e+000
C020-009 -4.1306477e+000  1.6674028e+001  4.3438554e+000
C021-001 -4.5895700e+000  1.6566484e+001  4.3906431e+000
C021-002 -5.0597792e+000  1.6473600e+001  4.4404078e+000
C021-003 -5.5384789e+000  1.6369814e+001  4.5000463e+000
C021-004 -6.0258665e+000  1.6256908e+001  4.5688744e+000
C021-005 -6.5232897e+000  1.6142567e+001  4.6457644e+000
C021-006 -7.0307708e+000  1.6024012e+001  4.7313247e+000
C021-007 -7.5444336e+000  1.5884105e+001  4.8270712e+000
C021-008 -8.0673018e+000  1.5738479e+001  4.9312086e+000
C021-009 -8.5937967e+000  1.5571039e+001  5.0448599e+000
C022-001 -9.0055523e+000  1.5413318e+001  5.0925565e+000
C022-002 -9.3788881e+000  1.5227779e+001  5.1561031e+000
C022-003 -9.7247810e+000  1.5045355e+001  5.2356129e+000
C022-004 -1.0048468e+001  1.4875453e+001  5.3319254e+000
C022-005 -1.0348461e+001  1.4708616e+001  5.4432726e+000
C022-006 -1.0594258e+001  1.4496074e+001  5.5731745e+000
C022-007 -1.0804247e+001  1.4280398e+001  5.7251897e+000
C022-008 -1.0976023e+001  1.4064113e+001  5.9036279e+000
C022-009 -1.1201416e+001  1.3903072e+001  6.0517273e+000
C023-001 -1.1466891e+001  1.3926470e+001  6.4088831e+000
C023-002 -1.1689877e+001  1.3983410e+001  6.7365737e+000
C023-003 -1.1613489e+001  1.3978891e+001  7.1232810e+000
C023-004 -1.1590126e+001  1.4069604e+001  7.4184709e+000
C023-005 -1.1615091e+001  1.4241309e+001  7.6285768e+000
C023-006 -1.1663165e+001  1.4473284e+001  7.7492790e+000
C023-007 -1.1615908e+001  1.4738447e+001  7.8474836e+000
C023-008 -1.1512590e+001  1.5055933e+001  7.9225359e+000
C024-001  1.3608646e+001  1.9619030e+001  2.1470759e+000
C024-002  1.3258690e+001  1.9510185e+001  2.4829612e+000
C024-003  1.2815422e+001  1.9443155e+001  2.6140747e+000
C024-004  1.2436644e+001  1.9413185e+001  2.6418412e+000
C024-005  1.2141417e+001  1.9346605e+001  2.6882944e+000
C024-006  1.1869008e+001  1.9256439e+001  2.6929300e+000
C024-007  1.1607187e+001  1.9133671e+001  2.6431942e+000
C024-008  1.1353681e+001  1.9030499e+001  2.4867370e+000
C024-009  1.1140139e+001  1.9037695e+001  2.2306433e+000
C025-001  1.0944901e+001  1.9020164e+001  2.0838253e+000
C025-002  1.0720844e+001  1.9017397e+001  1.9552790e+000
C025-003  1.0463824e+001  1.9012924e+001  1.8477826e+000
C025-004  1.0173228e+001  1.9017855e+001  1.7632961e+000
C025-005  9.8479252e+000  1.9023458e+001  1.7015458e+000
C025-006  9.4872265e+000  1.9033049e+001  1.6629342e+000
C025-007  9.0895147e+000  1.9053158e+001  1.6482667e+000
C025-008  8.6630554e+000  1.9036949e+001  1.6470791e+000
C025-009  8.2154503e+000  1.8965107e+001  1.6572655e+000
C026-001  7.6885610e+000  1.8906874e+001  1.6050345e+000
C026-002  7.1617346e+000  1.8884867e+001  1.5821699e+000
C026-003  6.6445279e+000  1.8851217e+001  1.5751222e+000
C026-004  6.1360149e+000  1.8821676e+001  1.5980893e+000
C026-005  5.6365352e+000  1.8783192e+001  1.6369110e+000
C026-006  5.1464548e+000  1.8746265e+001  1.7045438e+000
C026-007  4.6609149e+000  1.8680729e+001  1.7482007e+000
C026-008  4.1855221e+000  1.8626842e+001  1.8348606e+000
C026-009  3.7168574e+000  1.8560774e+001  1.9260477e+000
C027-001  3.2471640e+000  1.8521637e+001  2.0047674e+000
C027-002  2.7688649e+000  1.8474966e+001  2.0727556e+000
C027-003  2.2831585e+000  1.8430483e+001  2.1440902e+000
C027-004  1.7882267e+000  1.8374577e+001  2.1915202e+000
C027-005  1.2866218e+000  1.8321791e+001  2.2410102e+000
C027-006  7.7845305e-001  1.8266483e+001  2.2806075e+000
C027-007  2.6415282e-001  1.8225262e+001  2.3500235e+000
C027-008 -2.5916022e-001  1.8196007e+001  2.4483976e+000
C027-009 -7.9023492e-001  1.8160089e+001  2.5293744e+000
C028-001 -1.2097634e+000  1.8103380e+001  2.5523090e+000
C028-002 -1.6422211e+000  1.8057823e+001  2.6101978e+000
C028-003 -2.0833869e+000  1.8006414e+001  2.6606560e+000
C028-004 -2.5334671e+000  1.7954193e+001  2.7129922e+000
C028-005 -2.9924164e+000  1.7899837e+001  2.7640371e+000
C028-006 -3.4607468e+000  1.7834253e+001  2.8001425e+000
C028-007 -3.9382911e+000  1.7766842e+001  2.8362582e+000
C028-008 -4.4251738e+000  1.7689127e+001  2.8603568e+000
C028-009 -4.9214878e+000  1.7613211e+001  2.8893659e+000
C029-001 -5.2955475e+000  1.7513813e+001  2.9101348e+000
C029-002 -5.6826949e+000  1.7435352e+001  2.9459801e+000
C029-003 -6.0790052e+000  1.7350513e+001  2.9648690e+000
C029-004 -6.4847732e+000  1.7263718e+001  2.9727554e+000
C029-005 -6.8998990e+000  1.7175455e+001  2.9706345e+000
C029-006 -7.3221784e+000  1.7080101e+001  2.9539635e+000
C029-007 -7.7557154e+000  1.6989119e+001  2.9325964e+000
C029-008 -8.1988964e+000  1.6898497e+001  2.9039700e+000
C029-009 -8.6469746e+000  1.6792112e+001  2.8480847e+000
C030-001 -9.0607834e+000  1.6712803e+001  2.8233337e+000
C030-002 -9.4841499e+000  1.6631701e+001  2.9169862e+000
C030-003 -9.8918276e+000  1.6492958e+001  2.9335318e+000
C030-004 -1.0292275e+001  1.6311337e+001  2.9487708e+000
C030-005 -1.0685179e+001  1.6088615e+001  2.9525130e+000
C030-006 -1.1087053e+001  1.5871511e+001  2.8344102e+000
C030-007 -1.1471289e+001  1.5554868e+001  2.8150656e+000
C030-008 -1.1841297e+001  1.5182264e+001  2.8154521e+000
