# Supplementary material for: Interspecific variation in the limb long bones among modern rhinoceroses—extent and drivers
Source: PeerJ. 2019 Sep 26;7:e7647. doi: 10.7717/peerj.7647 (PMC6766374; doi:10.7717/peerj.7647)
Supplement: Supplemental Information 9 [file peerj-07-7647-s009.zip › Fibula/Rhinoceros_unicornis_1208_Fibula_miroir.pts]

Version 1.0
281
S000 -1.4693414e+001 -1.7305893e+000  3.6814308e+000
S001 -1.2181691e+001 -2.0642316e+000  5.8655400e+000
S002 -1.2591749e+001  5.1681149e-001  2.8013210e+000
S003  1.1027676e+001 -1.7102610e+000  5.3892441e+000
S004  1.9442221e+001 -5.9613228e+000  5.5086684e+000
S005  2.0555691e+001 -5.8340235e+000  4.9472370e+000
S006  2.1300335e+001 -3.5844016e+000  4.8940425e+000
S007  2.0657295e+001 -2.3992553e+000  5.3835597e+000
S008  2.1103750e+001 -5.6704655e+000  3.8855839e+000
S009  2.1866093e+001 -3.4298434e+000  3.3244810e+000
S010  1.9593090e+001 -3.1457798e+000  1.5539589e+000
S011 -1.2016198e+001 -3.9745975e+000  5.2374902e+000
C000-001 -1.2433935e+001 -2.1566339e+000  5.8484192e+000
C000-002 -1.2664724e+001 -2.2630188e+000  5.8022866e+000
C000-003 -1.2885390e+001 -2.3336318e+000  5.8257208e+000
C000-004 -1.3119442e+001 -2.3369851e+000  5.9000416e+000
C000-005 -1.3332110e+001 -2.3739517e+000  5.8635826e+000
C000-006 -1.3524246e+001 -2.4214051e+000  5.7801723e+000
C000-007 -1.3707059e+001 -2.4531391e+000  5.6834559e+000
C000-008 -1.3902998e+001 -2.4419963e+000  5.5992870e+000
C000-009 -1.4081257e+001 -2.4354076e+000  5.4774432e+000
C001-001 -1.4230824e+001 -2.4137073e+000  5.2653356e+000
C001-002 -1.4374447e+001 -2.3897099e+000  5.0386448e+000
C001-003 -1.4468246e+001 -2.3629103e+000  4.8033395e+000
C001-004 -1.4484373e+001 -2.3243694e+000  4.5792661e+000
C001-005 -1.4466475e+001 -2.2626202e+000  4.3794250e+000
C001-006 -1.4455537e+001 -2.1780829e+000  4.1975169e+000
C001-007 -1.4538394e+001 -2.0555229e+000  4.0173669e+000
C001-008 -1.4704003e+001 -1.8780047e+000  3.8363285e+000
C002-001 -1.4579360e+001 -1.6208904e+000  3.4877868e+000
C002-002 -1.4475434e+001 -1.5047057e+000  3.3198872e+000
C002-003 -1.4382340e+001 -1.3752239e+000  3.1772056e+000
C002-004 -1.4255075e+001 -1.2774972e+000  3.0629199e+000
C002-005 -1.4125001e+001 -1.1846604e+000  2.9760375e+000
C002-006 -1.3988161e+001 -1.1008264e+000  2.9183686e+000
C002-007 -1.3855080e+001 -1.0109931e+000  2.8879681e+000
C002-008 -1.3744267e+001 -8.8878804e-001  2.8736105e+000
C002-009 -1.3624159e+001 -7.7742261e-001  2.8852096e+000
C003-001 -1.3522155e+001 -6.8411869e-001  2.8355401e+000
C003-002 -1.3430339e+001 -5.6174046e-001  2.7870195e+000
C003-003 -1.3349240e+001 -4.1894010e-001  2.7429771e+000
C003-004 -1.3246188e+001 -2.8026402e-001  2.7190959e+000
C003-005 -1.3137873e+001 -1.3143060e-001  2.7072113e+000
C003-006 -1.3032989e+001  3.7631717e-002  2.7042787e+000
C003-007 -1.2896446e+001  1.9634058e-001  2.7232559e+000
C003-008 -1.2762509e+001  3.8097656e-001  2.7515075e+000
C004-001  1.9193264e+001 -6.0419135e+000  5.4477992e+000
C004-002  1.8905241e+001 -6.0918422e+000  5.3564324e+000
C004-003  1.8581694e+001 -6.0888467e+000  5.2115016e+000
C004-004  1.8242655e+001 -6.0414929e+000  5.0628533e+000
C004-005  1.7896585e+001 -6.0234175e+000  5.0639229e+000
C004-006  1.7526136e+001 -5.9248986e+000  4.9692521e+000
C004-007  1.7125496e+001 -5.8471208e+000  4.9887099e+000
C004-008  1.6706364e+001 -5.7137275e+000  4.9714980e+000
C004-009  1.6288210e+001 -5.5243120e+000  4.9136896e+000
C005-001  1.5952905e+001 -5.1866670e+000  4.9275656e+000
C005-002  1.5629100e+001 -4.8725419e+000  4.9331017e+000
C005-003  1.5314804e+001 -4.5838985e+000  4.9342809e+000
C005-004  1.4998028e+001 -4.3407288e+000  4.9586005e+000
C005-005  1.4693056e+001 -4.1212072e+000  4.9750190e+000
C005-006  1.4397843e+001 -3.9280334e+000  4.9887600e+000
C005-007  1.4112949e+001 -3.7597263e+000  4.9982853e+000
C005-008  1.3842095e+001 -3.6081307e+000  4.9849143e+000
C005-009  1.3577402e+001 -3.4887855e+000  4.9742942e+000
C006-001  1.3335232e+001 -3.3478911e+000  5.0067434e+000
C006-002  1.3083887e+001 -3.1904707e+000  5.0359716e+000
C006-003  1.2822244e+001 -3.0190187e+000  5.0697451e+000
C006-004  1.2550454e+001 -2.8331270e+000  5.1060753e+000
C006-005  1.2269110e+001 -2.6306243e+000  5.1317558e+000
C006-006  1.1973866e+001 -2.4242387e+000  5.2111545e+000
C006-007  1.1669151e+001 -2.1969252e+000  5.2381148e+000
C006-008  1.1356755e+001 -1.9594332e+000  5.3455362e+000
C007-001  1.1493490e+001 -1.6710020e+000  5.2652535e+000
C007-002  1.1947051e+001 -1.6494234e+000  5.1624241e+000
C007-003  1.2403705e+001 -1.6101837e+000  5.1770983e+000
C007-004  1.2833989e+001 -1.6108116e+000  5.1287990e+000
C007-005  1.3251497e+001 -1.6268188e+000  5.0996079e+000
C007-006  1.3655396e+001 -1.6607195e+000  5.0839553e+000
C007-007  1.4041793e+001 -1.7201179e+000  5.0594802e+000
C007-008  1.4413013e+001 -1.7973143e+000  5.0421672e+000
C007-009  1.4770378e+001 -1.8881075e+000  5.0406466e+000
C008-001  1.5259400e+001 -1.6889518e+000  4.8689585e+000
C008-002  1.5726506e+001 -1.5320045e+000  4.7148600e+000
C008-003  1.6201012e+001 -1.3705467e+000  4.6941929e+000
C008-004  1.6638380e+001 -1.2663796e+000  4.6094332e+000
C008-005  1.7048590e+001 -1.2073283e+000  4.5085902e+000
C008-006  1.7415300e+001 -1.2209357e+000  4.3516617e+000
C008-007  1.7806749e+001 -1.1955287e+000  4.3213263e+000
C008-008  1.8127722e+001 -1.2867868e+000  4.1754408e+000
C008-009  1.8436672e+001 -1.3989959e+000  4.0595922e+000
C009-001  1.8796341e+001 -1.4327527e+000  3.9937339e+000
C009-002  1.9133226e+001 -1.4703410e+000  3.9935541e+000
C009-003  1.9434626e+001 -1.5419431e+000  4.0333886e+000
C009-004  1.9704098e+001 -1.6466480e+000  4.1163807e+000
C009-005  1.9938606e+001 -1.7989228e+000  4.2299004e+000
C009-006  2.0150959e+001 -1.9525851e+000  4.4086633e+000
C009-007  2.0347328e+001 -2.0816226e+000  4.6779280e+000
C009-008  2.0519796e+001 -2.2187119e+000  5.0156097e+000
C010-001  1.9550854e+001 -6.0020900e+000  5.4766216e+000
C010-002  1.9668005e+001 -6.0306325e+000  5.4510503e+000
C010-003  1.9788084e+001 -6.0458860e+000  5.4160881e+000
C010-004  1.9912359e+001 -6.0486350e+000  5.3738856e+000
C010-005  2.0041582e+001 -6.0383806e+000  5.3235679e+000
C010-006  2.0176291e+001 -6.0136123e+000  5.2629690e+000
C010-007  2.0311600e+001 -5.9706593e+000  5.1824865e+000
C010-008  2.0429293e+001 -5.9073424e+000  5.0643659e+000
C011-001  2.0558884e+001 -5.7001667e+000  4.9425688e+000
C011-002  2.0541847e+001 -5.5699821e+000  4.9291286e+000
C011-003  2.0514362e+001 -5.4442315e+000  4.9191809e+000
C011-004  2.0506479e+001 -5.3215723e+000  4.9285131e+000
C011-005  2.0493448e+001 -5.2029290e+000  4.9432273e+000
C011-006  2.0489468e+001 -5.0876641e+000  4.9704504e+000
C011-007  2.0500671e+001 -4.9759765e+000  5.0150785e+000
C011-008  2.0497374e+001 -4.8685293e+000  5.0598435e+000
C011-009  2.0485981e+001 -4.7640777e+000  5.1036429e+000
C012-001  2.0539972e+001 -4.6231990e+000  5.0589089e+000
C012-002  2.0617023e+001 -4.4908967e+000  5.0318494e+000
C012-003  2.0686369e+001 -4.3521709e+000  4.9959054e+000
C012-004  2.0763872e+001 -4.2144923e+000  4.9655361e+000
C012-005  2.0873732e+001 -4.1000834e+000  4.9526558e+000
C012-006  2.0993372e+001 -3.9871209e+000  4.9404831e+000
C012-007  2.1104342e+001 -3.8591075e+000  4.9234629e+000
C012-008  2.1217215e+001 -3.7270253e+000  4.9087844e+000
C013-001  2.1309916e+001 -3.4511008e+000  4.9981103e+000
C013-002  2.1237684e+001 -3.3035092e+000  5.0788393e+000
C013-003  2.1159510e+001 -3.1649797e+000  5.1456075e+000
C013-004  2.1085167e+001 -3.0308270e+000  5.2057114e+000
C013-005  2.0986790e+001 -2.9146233e+000  5.2359524e+000
C013-006  2.0891993e+001 -2.8042896e+000  5.2562351e+000
C013-007  2.0817770e+001 -2.6751716e+000  5.2971473e+000
C013-008  2.0746012e+001 -2.5314555e+000  5.3508883e+000
C014-001  2.0401083e+001 -2.5119238e+000  5.4911485e+000
C014-002  2.0102032e+001 -2.6323159e+000  5.5834455e+000
C014-003  1.9793192e+001 -2.8063900e+000  5.5809550e+000
C014-004  1.9494318e+001 -2.9972305e+000  5.5221181e+000
C014-005  1.9178474e+001 -3.1588533e+000  5.4858160e+000
C014-006  1.8828180e+001 -3.2915092e+000  5.4887519e+000
C014-007  1.8446651e+001 -3.4105694e+000  5.5161901e+000
C014-008  1.8054745e+001 -3.5319734e+000  5.5217552e+000
C014-009  1.7657398e+001 -3.6525247e+000  5.4839692e+000
C015-001  1.7903334e+001 -4.0807996e+000  5.5590267e+000
C015-002  1.8137133e+001 -4.4649191e+000  5.6187873e+000
C015-003  1.8377012e+001 -4.7971735e+000  5.6155624e+000
C015-004  1.8575190e+001 -5.0998764e+000  5.6629477e+000
C015-005  1.8758282e+001 -5.3659158e+000  5.7057142e+000
C015-006  1.8949715e+001 -5.5742335e+000  5.6669316e+000
C015-007  1.9123859e+001 -5.7414613e+000  5.6107411e+000
C015-008  1.9282701e+001 -5.8712516e+000  5.5539141e+000
C016-001  2.0804724e+001 -6.0010881e+000  3.9702184e+000
C016-002  2.0384584e+001 -6.2307248e+000  4.0439415e+000
C016-003  1.9928282e+001 -6.3441162e+000  4.1195965e+000
C016-004  1.9521858e+001 -6.4810610e+000  4.1866117e+000
C016-005  1.9117325e+001 -6.5992088e+000  4.2474995e+000
C016-006  1.8706024e+001 -6.6883478e+000  4.3049703e+000
C016-007  1.8290722e+001 -6.6556201e+000  4.3483024e+000
C016-008  1.7869112e+001 -6.6753988e+000  4.3977284e+000
C016-009  1.7448608e+001 -6.6145630e+000  4.4317355e+000
C017-001  1.7209839e+001 -6.6053114e+000  4.2516832e+000
C017-002  1.6924496e+001 -6.5198331e+000  4.0819659e+000
C017-003  1.6568348e+001 -6.4222174e+000  3.9479134e+000
C017-004  1.6212505e+001 -6.1780510e+000  3.8173306e+000
C017-005  1.5794194e+001 -5.9141483e+000  3.7312484e+000
C017-006  1.5334071e+001 -5.5889988e+000  3.6854677e+000
C017-007  1.4746498e+001 -5.3454876e+000  3.6760857e+000
C017-008  1.4117542e+001 -5.0360427e+000  3.6950088e+000
C017-009  1.3410472e+001 -4.7277079e+000  3.7308331e+000
C018-001  1.2718951e+001 -4.4818974e+000  3.8110306e+000
C018-002  1.2007576e+001 -4.3147898e+000  3.8737552e+000
C018-003  1.1310770e+001 -4.1492834e+000  3.9315948e+000
C018-004  1.0623558e+001 -3.9924808e+000  3.9805717e+000
C018-005  9.9442644e+000 -3.8494682e+000  4.0207639e+000
C018-006  9.2723379e+000 -3.7235668e+000  4.0530148e+000
C018-007  8.6089239e+000 -3.5953948e+000  4.0691500e+000
C018-008  7.9507294e+000 -3.5030060e+000  4.0834885e+000
C018-009  7.3019466e+000 -3.4056704e+000  4.0819407e+000
C019-001  6.6942267e+000 -3.3401957e+000  4.0892606e+000
C019-002  6.0558019e+000 -3.3119195e+000  4.1007061e+000
C019-003  5.3965645e+000 -3.2702065e+000  4.1069140e+000
C019-004  4.7151179e+000 -3.2218289e+000  4.1091781e+000
C019-005  4.0086884e+000 -3.1888764e+000  4.1101518e+000
C019-006  3.2826548e+000 -3.1285892e+000  4.1046305e+000
C019-007  2.5346119e+000 -3.0422482e+000  4.0951934e+000
C019-008  1.7612344e+000 -2.9844732e+000  4.0846586e+000
C019-009  9.6543789e-001 -2.9281099e+000  4.0702229e+000
C020-001  2.7125555e-001 -2.8626535e+000  4.1221261e+000
C020-002 -4.0499455e-001 -2.7673106e+000  4.1653037e+000
C020-003 -1.0629791e+000 -2.6884243e+000  4.1990724e+000
C020-004 -1.7047268e+000 -2.6490958e+000  4.2226572e+000
C020-005 -2.3271017e+000 -2.5827749e+000  4.2385631e+000
C020-006 -2.9331167e+000 -2.5540226e+000  4.2401810e+000
C020-007 -3.5204539e+000 -2.5277748e+000  4.2283964e+000
C020-008 -4.0888815e+000 -2.4936526e+000  4.2082472e+000
C020-009 -4.6411328e+000 -2.4330618e+000  4.2033334e+000
C021-001 -5.3094049e+000 -2.3696754e+000  4.1946392e+000
C021-002 -5.9339662e+000 -2.3012908e+000  4.1969256e+000
C021-003 -6.5138602e+000 -2.2443995e+000  4.1956062e+000
C021-004 -7.0474439e+000 -2.2208006e+000  4.1786494e+000
C021-005 -7.5326819e+000 -2.2417405e+000  4.1424370e+000
C021-006 -7.9738970e+000 -2.2611628e+000  4.1113019e+000
C021-007 -8.3722343e+000 -2.2798431e+000  4.0836115e+000
C021-008 -8.7252922e+000 -2.3177419e+000  4.0493665e+000
C021-009 -9.0349398e+000 -2.3671656e+000  4.0128565e+000
C022-001 -9.3939981e+000 -2.3844528e+000  3.8944716e+000
C022-002 -9.7308445e+000 -2.4244444e+000  3.7775707e+000
C022-003 -1.0057433e+001 -2.4668896e+000  3.7030890e+000
C022-004 -1.0380443e+001 -2.5188458e+000  3.6856112e+000
C022-005 -1.0666409e+001 -2.6176975e+000  3.6324301e+000
C022-006 -1.0923148e+001 -2.7472172e+000  3.5816956e+000
C022-007 -1.1180826e+001 -2.8843796e+000  3.5819602e+000
C022-008 -1.1434043e+001 -3.0325437e+000  3.5996332e+000
C022-009 -1.1643939e+001 -3.2242424e+000  3.6128860e+000
C023-001 -1.1806384e+001 -3.5253270e+000  3.8414495e+000
C023-002 -1.2016481e+001 -3.6950388e+000  4.0697508e+000
C023-003 -1.2232098e+001 -3.7776308e+000  4.2636137e+000
C023-004 -1.2444793e+001 -3.7867038e+000  4.4210143e+000
C023-005 -1.2542789e+001 -3.8221042e+000  4.5866666e+000
C023-006 -1.2580312e+001 -3.8371260e+000  4.7561960e+000
C023-007 -1.2606312e+001 -3.7978737e+000  4.9480071e+000
C023-008 -1.2287192e+001 -3.9407630e+000  5.1022096e+000
C024-001  2.1626396e+001 -3.5919988e+000  3.0514975e+000
C024-002  2.1355032e+001 -3.6955194e+000  2.8273108e+000
C024-003  2.1089989e+001 -3.8071835e+000  2.6122460e+000
C024-004  2.0770123e+001 -3.8591371e+000  2.4517236e+000
C024-005  2.0416111e+001 -3.8445177e+000  2.3447232e+000
C024-006  2.0023441e+001 -3.8588951e+000  2.2450287e+000
C024-007  1.9587133e+001 -3.8318100e+000  2.1865926e+000
C024-008  1.9146162e+001 -3.6607730e+000  2.2163033e+000
C024-009  1.8684282e+001 -3.4454963e+000  2.2890038e+000
C025-001  1.8499344e+001 -2.8396478e+000  2.2470522e+000
C025-002  1.8269482e+001 -2.2561722e+000  2.3769219e+000
C025-003  1.7923187e+001 -1.7690541e+000  2.4199991e+000
C025-004  1.7477804e+001 -1.4067800e+000  2.5448551e+000
C025-005  1.6940311e+001 -1.1215874e+000  2.6849573e+000
C025-006  1.6298964e+001 -9.9636739e-001  2.9224334e+000
C025-007  1.5582271e+001 -8.3656287e-001  3.0760818e+000
C025-008  1.4772454e+001 -8.2661963e-001  3.3423202e+000
C025-009  1.3848228e+001 -8.7601507e-001  3.5466800e+000
C026-001  1.2917066e+001 -8.7239337e-001  3.7531133e+000
C026-002  1.1993692e+001 -8.4719914e-001  3.8053184e+000
C026-003  1.1134525e+001 -8.0628997e-001  3.8610880e+000
C026-004  1.0338881e+001 -8.1386966e-001  4.0022302e+000
C026-005  9.5885925e+000 -7.8249705e-001  4.0662293e+000
C026-006  8.8903456e+000 -7.6469213e-001  4.1395802e+000
C026-007  8.2431059e+000 -7.4139786e-001  4.1943097e+000
C026-008  7.6460614e+000 -7.3808867e-001  4.2628536e+000
C026-009  7.1005030e+000 -7.2645062e-001  4.3105540e+000
C027-001  6.3456407e+000 -7.2772652e-001  4.3889122e+000
C027-002  5.6076312e+000 -7.0510852e-001  4.4378424e+000
C027-003  4.8898163e+000 -6.9960910e-001  4.5041084e+000
C027-004  4.1929021e+000 -7.1143359e-001  4.5793014e+000
C027-005  3.5119493e+000 -6.9602823e-001  4.6301112e+000
C027-006  2.8501413e+000 -6.8104595e-001  4.6794295e+000
C027-007  2.2080681e+000 -6.7443258e-001  4.7300315e+000
C027-008  1.5852398e+000 -6.8302715e-001  4.7818279e+000
C027-009  9.8019171e-001 -6.6701669e-001  4.8207426e+000
C028-001  2.4492644e-001 -6.3903898e-001  4.9033012e+000
C028-002 -4.7473827e-001 -5.3718632e-001  4.9555998e+000
C028-003 -1.1875869e+000 -4.5626244e-001  4.9950252e+000
C028-004 -1.8915046e+000 -3.6636040e-001  5.0160594e+000
C028-005 -2.5789192e+000 -2.3820996e-001  5.0135727e+000
C028-006 -3.2503524e+000 -7.8855336e-002  4.9835629e+000
C028-007 -3.9192610e+000  6.6534609e-002  4.9353795e+000
C028-008 -4.5908489e+000  1.8259300e-001  4.8873229e+000
C028-009 -5.2512655e+000  3.1371856e-001  4.8307471e+000
C029-001 -5.7943296e+000  4.4076544e-001  4.7750559e+000
C029-002 -6.3136377e+000  5.5965853e-001  4.7103930e+000
C029-003 -6.8108468e+000  6.6413832e-001  4.6428409e+000
C029-004 -7.2894926e+000  7.4114400e-001  4.5811152e+000
C029-005 -7.7503953e+000  7.8584003e-001  4.5272517e+000
C029-006 -8.1888523e+000  8.1514102e-001  4.4704103e+000
C029-007 -8.5993900e+000  8.5772735e-001  4.3936677e+000
C029-008 -8.9905977e+000  8.7726361e-001  4.3191433e+000
C029-009 -9.3630161e+000  8.6587560e-001  4.2516108e+000
C030-001 -9.7580805e+000  8.7992555e-001  4.1666117e+000
C030-002 -1.0137874e+001  9.1546601e-001  4.0336671e+000
C030-003 -1.0508725e+001  1.0078008e+000  3.8670187e+000
C030-004 -1.0875787e+001  1.0380028e+000  3.7075078e+000
C030-005 -1.1233117e+001  9.8212242e-001  3.5486996e+000
C030-006 -1.1578794e+001  8.8022822e-001  3.3797362e+000
C030-007 -1.1914483e+001  7.5361514e-001  3.1994257e+000
C030-008 -1.2228028e+001  5.5694139e-001  3.0128703e+000
