# Supplementary material for: Interspecific variation in the limb long bones among modern rhinoceroses—extent and drivers
Source: PeerJ. 2019 Sep 26;7:e7647. doi: 10.7717/peerj.7647 (PMC6766374; doi:10.7717/peerj.7647)
Supplement: Supplemental Information 9 [file peerj-07-7647-s009.zip › Fibula/Rhinoceros_unicornis_1884_1_22_1_2_Fibula_miroir.pts]

Version 1.0
281
S000 -2.3594527e+000  1.6652943e+001 -1.0615107e+001
S001 -1.7757268e+000  1.5464319e+001 -7.6002345e+000
S002  1.1101758e+000  1.5330230e+001 -9.2639713e+000
S003  2.7106926e+000  5.3526819e-001  5.7755680e+000
S004  5.8659911e-002 -7.5587397e+000  1.1127285e+001
S005  6.1181903e-001 -8.6583214e+000  1.1424672e+001
S006  2.9654424e+000 -8.3466921e+000  1.1901623e+001
S007  3.8564243e+000 -7.3115559e+000  1.1739832e+001
S008  1.0246335e+000 -9.6656141e+000  1.1178961e+001
S009  2.5514746e+000 -9.5187559e+000  1.0936064e+001
S010  2.9667952e+000 -9.3105145e+000  9.3109207e+000
S011 -2.6517305e+000  1.3866693e+001 -7.9887495e+000
C000-001 -1.8982650e+000  1.5532441e+001 -7.7499499e+000
C000-002 -2.0044127e+000  1.5602254e+001 -7.9283814e+000
C000-003 -2.1147852e+000  1.5705338e+001 -8.0522938e+000
C000-004 -2.2182529e+000  1.5816339e+001 -8.1815863e+000
C000-005 -2.3248661e+000  1.5953476e+001 -8.2888527e+000
C000-006 -2.4492164e+000  1.6155119e+001 -8.3511028e+000
C000-007 -2.5316434e+000  1.6333138e+001 -8.5177860e+000
C000-008 -2.5845313e+000  1.6488897e+001 -8.7360754e+000
C000-009 -2.5881908e+000  1.6482294e+001 -8.9959126e+000
C001-001 -2.6410496e+000  1.6558702e+001 -9.1989794e+000
C001-002 -2.6885290e+000  1.6663456e+001 -9.3866463e+000
C001-003 -2.7059898e+000  1.6727707e+001 -9.5734253e+000
C001-004 -2.7177343e+000  1.6790421e+001 -9.7540083e+000
C001-005 -2.6973200e+000  1.6815340e+001 -9.9342346e+000
C001-006 -2.6340573e+000  1.6794085e+001 -1.0106594e+001
C001-007 -2.5623121e+000  1.6766083e+001 -1.0275384e+001
C001-008 -2.4907517e+000  1.6744608e+001 -1.0466476e+001
C002-001 -2.1910472e+000  1.6592672e+001 -1.0693177e+001
C002-002 -2.0236645e+000  1.6541973e+001 -1.0757729e+001
C002-003 -1.8547707e+000  1.6508396e+001 -1.0813873e+001
C002-004 -1.6801233e+000  1.6457310e+001 -1.0825400e+001
C002-005 -1.5015277e+000  1.6424936e+001 -1.0830696e+001
C002-006 -1.3143337e+000  1.6401896e+001 -1.0822533e+001
C002-007 -1.1340935e+000  1.6352518e+001 -1.0757000e+001
C002-008 -9.4392967e-001  1.6320354e+001 -1.0687329e+001
C002-009 -7.5911224e-001  1.6284985e+001 -1.0581697e+001
C003-001 -5.6094164e-001  1.6146685e+001 -1.0447536e+001
C003-002 -3.9305067e-001  1.5950072e+001 -1.0289802e+001
C003-003 -1.8013364e-001  1.5811222e+001 -1.0183585e+001
C003-004  1.1889570e-001  1.5844768e+001 -1.0113922e+001
C003-005  3.4391436e-001  1.5766619e+001 -9.9742641e+000
C003-006  5.8673024e-001  1.5711741e+001 -9.8239365e+000
C003-007  8.1263262e-001  1.5618968e+001 -9.6553783e+000
C003-008  9.9634594e-001  1.5482013e+001 -9.4700336e+000
C004-001 -9.7121522e-003 -7.4394588e+000  1.0775420e+001
C004-002 -1.5511140e-002 -7.2937326e+000  1.0432907e+001
C004-003 -7.2035670e-002 -7.1076341e+000  1.0168690e+001
C004-004 -1.3530406e-001 -6.8922329e+000  9.9547691e+000
C004-005 -1.9356215e-001 -6.6385293e+000  9.7838297e+000
C004-006 -2.3955432e-001 -6.3253269e+000  9.6516294e+000
C004-007 -1.6089773e-001 -5.9905329e+000  9.4918251e+000
C004-008 -2.6420563e-002 -5.6199627e+000  9.3456335e+000
C004-009  2.4790317e-001 -5.4459748e+000  9.1623230e+000
C005-001  5.2415377e-001 -5.1208591e+000  8.8219261e+000
C005-002  7.6056165e-001 -4.7381334e+000  8.5262203e+000
C005-003  9.6525836e-001 -4.3436785e+000  8.2788439e+000
C005-004  1.1643232e+000 -3.9733675e+000  8.0556984e+000
C005-005  1.3431164e+000 -3.6081727e+000  7.8726315e+000
C005-006  1.5206732e+000 -3.2635481e+000  7.7071118e+000
C005-007  1.6884633e+000 -2.9291215e+000  7.5687437e+000
C005-008  1.8678122e+000 -2.6231387e+000  7.4251547e+000
C005-009  2.0389645e+000 -2.3317623e+000  7.3003969e+000
C006-001  2.1201751e+000 -2.0404918e+000  7.1592164e+000
C006-002  2.2028334e+000 -1.7455386e+000  7.0060711e+000
C006-003  2.2774282e+000 -1.4364206e+000  6.8572011e+000
C006-004  2.3597081e+000 -1.1311755e+000  6.6847601e+000
C006-005  2.4394805e+000 -8.2206380e-001  6.5012670e+000
C006-006  2.5083408e+000 -4.9006698e-001  6.3347206e+000
C006-007  2.5797606e+000 -1.4024076e-001  6.1758070e+000
C006-008  2.6615641e+000  2.1594304e-001  6.0071754e+000
C007-001  2.7733395e+000  1.5391906e-001  6.0097480e+000
C007-002  2.8340437e+000 -2.2357138e-001  6.2420120e+000
C007-003  2.8889482e+000 -6.0445035e-001  6.4555836e+000
C007-004  2.9503789e+000 -9.7616345e-001  6.6699266e+000
C007-005  3.0195692e+000 -1.3368233e+000  6.8902488e+000
C007-006  3.1013136e+000 -1.6771821e+000  7.1315856e+000
C007-007  3.1807070e+000 -2.0222151e+000  7.3577728e+000
C007-008  3.2660153e+000 -2.3578358e+000  7.5930333e+000
C007-009  3.3799338e+000 -2.6391850e+000  7.8753023e+000
C008-001  3.4504819e+000 -2.8553746e+000  8.0395508e+000
C008-002  3.5453553e+000 -3.0819070e+000  8.2261181e+000
C008-003  3.6624060e+000 -3.3253827e+000  8.4308767e+000
C008-004  3.7815292e+000 -3.6208563e+000  8.6220074e+000
C008-005  3.9240537e+000 -3.9339268e+000  8.8317080e+000
C008-006  4.0899110e+000 -4.2702527e+000  9.0568485e+000
C008-007  4.2605910e+000 -4.6523957e+000  9.2729750e+000
C008-008  4.4322205e+000 -5.0774021e+000  9.4793453e+000
C008-009  4.5928884e+000 -5.5445275e+000  9.6693850e+000
C009-001  4.6386237e+000 -5.9344215e+000  9.8143721e+000
C009-002  4.6306343e+000 -6.2883668e+000  9.9583406e+000
C009-003  4.5522585e+000 -6.6156964e+000  1.0105694e+001
C009-004  4.4616137e+000 -6.8824868e+000  1.0292300e+001
C009-005  4.4023733e+000 -7.0667763e+000  1.0533053e+001
C009-006  4.2758441e+000 -7.2193193e+000  1.0781545e+001
C009-007  4.1051078e+000 -7.3242817e+000  1.1046757e+001
C009-008  4.0137787e+000 -7.3352623e+000  1.1388750e+001
C010-001  7.9716913e-002 -7.6654487e+000  1.1197069e+001
C010-002  1.1870957e-001 -7.7787871e+000  1.1249712e+001
C010-003  1.6166419e-001 -7.8933406e+000  1.1297763e+001
C010-004  2.1094109e-001 -8.0106153e+000  1.1341711e+001
C010-005  2.6673755e-001 -8.1321020e+000  1.1384051e+001
C010-006  3.3517408e-001 -8.2590418e+000  1.1414642e+001
C010-007  4.1148940e-001 -8.3929710e+000  1.1442945e+001
C010-008  5.0435925e-001 -8.5285378e+000  1.1446568e+001
C011-001  7.4704015e-001 -8.6416264e+000  1.1473772e+001
C011-002  8.8793194e-001 -8.6155424e+000  1.1509748e+001
C011-003  1.0251822e+000 -8.5735731e+000  1.1525643e+001
C011-004  1.1601020e+000 -8.5313148e+000  1.1545041e+001
C011-005  1.2901385e+000 -8.4779625e+000  1.1549457e+001
C011-006  1.4245040e+000 -8.4305916e+000  1.1563811e+001
C011-007  1.5663030e+000 -8.4023190e+000  1.1618008e+001
C011-008  1.7042210e+000 -8.3502502e+000  1.1626997e+001
C011-009  1.8379287e+000 -8.3113718e+000  1.1678909e+001
C012-001  1.9471879e+000 -8.3207865e+000  1.1703886e+001
C012-002  2.0617254e+000 -8.3256502e+000  1.1733492e+001
C012-003  2.1803970e+000 -8.3274565e+000  1.1762583e+001
C012-004  2.2905195e+000 -8.3464327e+000  1.1805056e+001
C012-005  2.4025278e+000 -8.3734941e+000  1.1848499e+001
C012-006  2.5325141e+000 -8.3798666e+000  1.1874045e+001
C012-007  2.6685059e+000 -8.3913774e+000  1.1904890e+001
C012-008  2.8175199e+000 -8.3848066e+000  1.1922854e+001
C013-001  3.1102755e+000 -8.2592907e+000  1.1983784e+001
C013-002  3.2366176e+000 -8.1483746e+000  1.2011417e+001
C013-003  3.3530893e+000 -8.0380659e+000  1.2022695e+001
C013-004  3.4653049e+000 -7.9291849e+000  1.2033490e+001
C013-005  3.5592844e+000 -7.8127184e+000  1.2003632e+001
C013-006  3.6454604e+000 -7.6941843e+000  1.1962913e+001
C013-007  3.7350466e+000 -7.5701017e+000  1.1921619e+001
C013-008  3.8105218e+000 -7.4406939e+000  1.1848622e+001
C014-001  3.6671085e+000 -7.1059771e+000  1.1761382e+001
C014-002  3.3439510e+000 -6.9743781e+000  1.1655156e+001
C014-003  3.0594056e+000 -6.8747058e+000  1.1525590e+001
C014-004  2.8119195e+000 -6.7702827e+000  1.1440830e+001
C014-005  2.5785210e+000 -6.6838217e+000  1.1355582e+001
C014-006  2.3587577e+000 -6.6174917e+000  1.1266549e+001
C014-007  2.1446464e+000 -6.5560193e+000  1.1198173e+001
C014-008  1.9381098e+000 -6.5078568e+000  1.1135160e+001
C014-009  1.7387959e+000 -6.4705758e+000  1.1079725e+001
C015-001  1.4716661e+000 -6.5066090e+000  1.1069666e+001
C015-002  1.2231686e+000 -6.5601840e+000  1.1068406e+001
C015-003  9.9855685e-001 -6.6441159e+000  1.1058617e+001
C015-004  7.9048210e-001 -6.7409420e+000  1.1063959e+001
C015-005  6.0783613e-001 -6.8679633e+000  1.1060754e+001
C015-006  4.5917466e-001 -7.0290818e+000  1.1042890e+001
C015-007  3.1720793e-001 -7.1896691e+000  1.1058992e+001
C015-008  1.6513750e-001 -7.3528514e+000  1.1106766e+001
C016-001  5.5354774e-001 -9.6252232e+000  1.0958481e+001
C016-002  2.1214008e-001 -9.2403479e+000  1.0539356e+001
C016-003  2.4903134e-002 -8.7914753e+000  1.0136095e+001
C016-004 -8.4911689e-002 -8.3793221e+000  9.7886906e+000
C016-005 -1.8327095e-001 -8.0182724e+000  9.4823999e+000
C016-006 -3.0763796e-001 -7.6928830e+000  9.1965008e+000
C016-007 -5.2756602e-001 -7.3817916e+000  8.9087248e+000
C016-008 -6.9211996e-001 -7.0486808e+000  8.6361475e+000
C016-009 -6.5935045e-001 -6.7325578e+000  8.4087114e+000
C017-001 -4.7773466e-001 -6.5182242e+000  8.0735540e+000
C017-002 -3.0476439e-001 -6.2688241e+000  7.7207379e+000
C017-003 -1.0037845e-001 -5.9703279e+000  7.4043412e+000
C017-004  1.1196344e-001 -5.5944600e+000  7.1612000e+000
C017-005  2.9513684e-001 -5.1534710e+000  6.9410558e+000
C017-006  4.5646405e-001 -4.6427894e+000  6.7523189e+000
C017-007  5.9235626e-001 -4.1113286e+000  6.5080652e+000
C017-008  7.1554208e-001 -3.5702271e+000  6.2066951e+000
C017-009  8.2906723e-001 -3.0281234e+000  5.8538895e+000
C018-001  8.4150499e-001 -2.4882696e+000  5.4901643e+000
C018-002  8.4845370e-001 -1.9567617e+000  5.1286659e+000
C018-003  8.5097933e-001 -1.4251136e+000  4.7792358e+000
C018-004  8.4750509e-001 -9.0938824e-001  4.4223871e+000
C018-005  8.3696961e-001 -4.1468686e-001  4.0521603e+000
C018-006  8.1807637e-001  5.4057058e-002  3.6612053e+000
C018-007  7.9878831e-001  5.4631317e-001  3.3107986e+000
C018-008  7.7429444e-001  1.0290353e+000  2.9614668e+000
C018-009  7.4569225e-001  1.5074791e+000  2.6221189e+000
C019-001  7.2493607e-001  2.0164380e+000  2.2662838e+000
C019-002  7.0285165e-001  2.5030463e+000  1.9067252e+000
C019-003  6.7927951e-001  2.9714172e+000  1.5492765e+000
C019-004  6.5730691e-001  3.4266272e+000  1.2032272e+000
C019-005  6.3759214e-001  3.8686204e+000  8.6861855e-001
C019-006  6.1536998e-001  4.2904639e+000  5.3360116e-001
C019-007  5.9537864e-001  4.6986375e+000  2.0948097e-001
C019-008  5.7606286e-001  5.0907559e+000 -1.0768856e-001
C019-009  5.6092709e-001  5.4747663e+000 -4.0840164e-001
C020-001  5.4963732e-001  5.8768020e+000 -7.4950540e-001
C020-002  5.2954346e-001  6.2906251e+000 -1.1044121e+000
C020-003  5.0483674e-001  6.7338362e+000 -1.4517055e+000
C020-004  4.7028941e-001  7.1856084e+000 -1.8166556e+000
C020-005  4.2819613e-001  7.6565723e+000 -2.1863031e+000
C020-006  3.7820739e-001  8.1452026e+000 -2.5625262e+000
C020-007  3.2123905e-001  8.6574440e+000 -2.9381869e+000
C020-008  2.5465661e-001  9.1736593e+000 -3.3370814e+000
C020-009  1.8013425e-001  9.7073965e+000 -3.7426817e+000
C021-001  2.3784642e-001  1.0215751e+001 -4.1904368e+000
C021-002  2.7431238e-001  1.0701106e+001 -4.6244984e+000
C021-003  3.0362013e-001  1.1132700e+001 -5.0670557e+000
C021-004  3.2932204e-001  1.1523784e+001 -5.5025420e+000
C021-005  3.4179580e-001  1.1896268e+001 -5.9150000e+000
C021-006  3.3269915e-001  1.2263801e+001 -6.2954078e+000
C021-007  3.0332068e-001  1.2626185e+001 -6.6421766e+000
C021-008  2.6440468e-001  1.2956671e+001 -6.9768419e+000
C021-009  2.1327449e-001  1.3257975e+001 -7.2987218e+000
C022-001  3.7426496e-001  1.3654668e+001 -7.7823195e+000
C022-002  4.6263900e-001  1.3983906e+001 -8.2311172e+000
C022-003  4.6863911e-001  1.4183592e+001 -8.6691580e+000
C022-004  4.0265462e-001  1.4334592e+001 -9.0235558e+000
C022-005  2.7081063e-001  1.4490571e+001 -9.2678833e+000
C022-006  6.6373400e-002  1.4585922e+001 -9.4453135e+000
C022-007 -2.0836763e-001  1.4660816e+001 -9.5329714e+000
C022-008 -5.5551130e-001  1.4684606e+001 -9.5480156e+000
C022-009 -9.7160369e-001  1.4637504e+001 -9.5050364e+000
C023-001 -1.4053154e+000  1.4630403e+001 -9.5935078e+000
C023-002 -1.7697126e+000  1.4553842e+001 -9.6453695e+000
C023-003 -2.0789602e+000  1.4495034e+001 -9.6094961e+000
C023-004 -2.3296671e+000  1.4438343e+001 -9.4999027e+000
C023-005 -2.5181432e+000  1.4361033e+001 -9.3272753e+000
C023-006 -2.6454587e+000  1.4254026e+001 -9.0929728e+000
C023-007 -2.7237666e+000  1.4079882e+001 -8.8016043e+000
C023-008 -2.7248344e+000  1.3980523e+001 -8.4259691e+000
C024-001  2.2687979e+000 -9.5418024e+000  1.0631488e+001
C024-002  2.1453156e+000 -9.3359528e+000  1.0302027e+001
C024-003  2.1131876e+000 -9.1474113e+000  1.0017909e+001
C024-004  2.1366422e+000 -8.9252729e+000  9.7168198e+000
C024-005  2.2635784e+000 -8.6321125e+000  9.4178095e+000
C024-006  2.4785011e+000 -8.2827044e+000  9.0960054e+000
C024-007  2.8147721e+000 -7.8745608e+000  8.7665892e+000
C024-008  3.3113484e+000 -7.3833499e+000  8.5288181e+000
C024-009  3.8857527e+000 -6.7881866e+000  8.4152193e+000
C025-001  4.1956992e+000 -6.4410362e+000  8.3134174e+000
C025-002  4.4317222e+000 -6.0478997e+000  8.2555876e+000
C025-003  4.6080513e+000 -5.6744881e+000  8.1213884e+000
C025-004  4.7167139e+000 -5.3195300e+000  7.9244051e+000
C025-005  4.7561555e+000 -4.9542189e+000  7.7097983e+000
C025-006  4.7278843e+000 -4.5616064e+000  7.5008850e+000
C025-007  4.6311245e+000 -4.1385880e+000  7.3042254e+000
C025-008  4.4564085e+000 -3.6830399e+000  7.1398525e+000
C025-009  4.2072721e+000 -3.2208781e+000  6.9620523e+000
C026-001  4.0306153e+000 -2.8181891e+000  6.6959691e+000
C026-002  3.8630342e+000 -2.3856962e+000  6.4262180e+000
C026-003  3.7316351e+000 -1.9684038e+000  6.0789170e+000
C026-004  3.6042798e+000 -1.5270165e+000  5.7417531e+000
C026-005  3.4995644e+000 -1.0868011e+000  5.3719378e+000
C026-006  3.3924432e+000 -6.0613561e-001  5.0274639e+000
C026-007  3.3157983e+000 -1.2768458e-001  4.6431322e+000
C026-008  3.2150488e+000  4.1196352e-001  4.3128281e+000
C026-009  3.1225688e+000  9.6594673e-001  3.9729919e+000
C027-001  2.9523792e+000  1.5324970e+000  3.5890965e+000
C027-002  2.8206022e+000  2.0749218e+000  3.1664879e+000
C027-003  2.6833546e+000  2.6171689e+000  2.7578046e+000
C027-004  2.5138683e+000  3.1672788e+000  2.3833041e+000
C027-005  2.3683972e+000  3.7013519e+000  1.9875644e+000
C027-006  2.2371855e+000  4.2244644e+000  1.5823251e+000
C027-007  2.0975201e+000  4.7443862e+000  1.1843717e+000
C027-008  1.9722352e+000  5.2535934e+000  7.7720255e-001
C027-009  1.8675606e+000  5.7504478e+000  3.5953364e-001
C028-001  1.7550802e+000  6.2416596e+000 -9.3371153e-002
C028-002  1.6612766e+000  6.7184763e+000 -5.3093374e-001
C028-003  1.5735576e+000  7.1845598e+000 -9.4717687e-001
C028-004  1.5190836e+000  7.6324649e+000 -1.3540982e+000
C028-005  1.4661309e+000  8.0708523e+000 -1.7375795e+000
C028-006  1.4176779e+000  8.4989319e+000 -2.0993562e+000
C028-007  1.3869405e+000  8.9130650e+000 -2.4448547e+000
C028-008  1.3767931e+000  9.3121843e+000 -2.7749245e+000
C028-009  1.3659106e+000  9.7028732e+000 -3.0816374e+000
C029-001  1.3619132e+000  1.0166607e+001 -3.4152472e+000
C029-002  1.3570454e+000  1.0605684e+001 -3.7481439e+000
C029-003  1.3672818e+000  1.1012587e+001 -4.0872331e+000
C029-004  1.3691764e+000  1.1396977e+001 -4.4230347e+000
C029-005  1.3744307e+000  1.1754213e+001 -4.7598581e+000
C029-006  1.3782573e+000  1.2086937e+001 -5.0952530e+000
C029-007  1.3676519e+000  1.2400111e+001 -5.4250808e+000
C029-008  1.3542000e+000  1.2688917e+001 -5.7535954e+000
C029-009  1.3228735e+000  1.2956284e+001 -6.0786457e+000
C030-001  1.2860236e+000  1.3197436e+001 -6.3798904e+000
C030-002  1.2498213e+000  1.3444505e+001 -6.6938605e+000
C030-003  1.1983671e+000  1.3703070e+001 -7.0186877e+000
C030-004  1.1664377e+000  1.3962410e+001 -7.3587966e+000
C030-005  1.1783732e+000  1.4218290e+001 -7.7172389e+000
C030-006  1.2278429e+000  1.4481561e+001 -8.0937586e+000
C030-007  1.2347199e+000  1.4767355e+001 -8.4781828e+000
C030-008  1.2035546e+000  1.5060707e+001 -8.8701839e+000
