# Supplementary material for: Interspecific variation in the limb long bones among modern rhinoceroses—extent and drivers
Source: PeerJ. 2019 Sep 26;7:e7647. doi: 10.7717/peerj.7647 (PMC6766374; doi:10.7717/peerj.7647)
Supplement: Supplemental Information 9 [file peerj-07-7647-s009.zip › Fibula/Rhinoceros_unicornis_1932_49_Fibula.pts]

Version 1.0
281
S000  1.4361611e+001 -4.8362999e+000  2.9881074e+000
S001  1.1859101e+001 -3.1743443e+000  2.4009309e+000
S002  1.1968588e+001 -4.9328022e+000  4.8799820e+000
S003 -1.2500629e+001 -8.0371122e+000  7.0517979e+000
S004 -2.0748554e+001 -1.0303198e+001  4.9909601e+000
S005 -2.2248970e+001 -1.1518814e+001  5.7942605e+000
S006 -2.2643124e+001 -1.0443655e+001  7.8810902e+000
S007 -2.1548317e+001 -9.2740793e+000  8.7690630e+000
S008 -2.2304817e+001 -1.2093915e+001  6.1928887e+000
S009 -2.2480360e+001 -1.2310866e+001  8.2647972e+000
S010 -2.0950535e+001 -1.3059303e+001  8.2842875e+000
S011  1.1315054e+001 -3.8678050e+000  3.8272476e-001
C000-001  1.2072005e+001 -3.1582327e+000  2.3633480e+000
C000-002  1.2269773e+001 -3.1803479e+000  2.3272445e+000
C000-003  1.2459991e+001 -3.1987953e+000  2.3050137e+000
C000-004  1.2659189e+001 -3.1979539e+000  2.2861481e+000
C000-005  1.2814871e+001 -3.2884285e+000  2.2711496e+000
C000-006  1.2946737e+001 -3.4121401e+000  2.2612772e+000
C000-007  1.3106224e+001 -3.4927430e+000  2.2502570e+000
C000-008  1.3266030e+001 -3.5806661e+000  2.2442007e+000
C000-009  1.3432919e+001 -3.6664665e+000  2.2551885e+000
C001-001  1.3550840e+001 -3.8309281e+000  2.2956333e+000
C001-002  1.3647758e+001 -4.0131001e+000  2.3399332e+000
C001-003  1.3776791e+001 -4.1322284e+000  2.4075563e+000
C001-004  1.3887821e+001 -4.2649736e+000  2.4799120e+000
C001-005  1.3996865e+001 -4.3878870e+000  2.5630455e+000
C001-006  1.4109213e+001 -4.4959011e+000  2.6589284e+000
C001-007  1.4203198e+001 -4.6146660e+000  2.7610743e+000
C001-008  1.4291053e+001 -4.7263374e+000  2.8726280e+000
C002-001  1.4122191e+001 -4.9857159e+000  3.1274352e+000
C002-002  1.3946980e+001 -5.0842509e+000  3.2826607e+000
C002-003  1.3788811e+001 -5.1592178e+000  3.4444160e+000
C002-004  1.3681668e+001 -5.1687155e+000  3.6847553e+000
C002-005  1.3519299e+001 -5.2264700e+000  3.8093736e+000
C002-006  1.3371274e+001 -5.2634783e+000  3.9384656e+000
C002-007  1.3232962e+001 -5.2833076e+000  4.0692968e+000
C002-008  1.3116308e+001 -5.2665782e+000  4.2116551e+000
C002-009  1.3027317e+001 -5.2045708e+000  4.3447442e+000
C003-001  1.2931877e+001 -5.1735740e+000  4.4052553e+000
C003-002  1.2822965e+001 -5.1539259e+000  4.4632974e+000
C003-003  1.2710209e+001 -5.1316156e+000  4.5202336e+000
C003-004  1.2593387e+001 -5.1070108e+000  4.5758719e+000
C003-005  1.2475283e+001 -5.0773206e+000  4.6346750e+000
C003-006  1.2354603e+001 -5.0441327e+000  4.6958337e+000
C003-007  1.2229162e+001 -5.0098181e+000  4.7558212e+000
C003-008  1.2101956e+001 -4.9709277e+000  4.8197012e+000
C004-001 -2.0336233e+001 -1.0290429e+001  4.9319453e+000
C004-002 -1.9962711e+001 -1.0241033e+001  4.9026775e+000
C004-003 -1.9609396e+001 -1.0205695e+001  4.9429383e+000
C004-004 -1.9342417e+001 -1.0038004e+001  4.8507943e+000
C004-005 -1.9090260e+001 -9.8839436e+000  4.8344903e+000
C004-006 -1.8834784e+001 -9.7944717e+000  4.9572701e+000
C004-007 -1.8601017e+001 -9.7169132e+000  5.1424184e+000
C004-008 -1.8394030e+001 -9.6393280e+000  5.3733091e+000
C004-009 -1.8214306e+001 -9.5599079e+000  5.6480980e+000
C005-001 -1.7865759e+001 -9.4965239e+000  5.7757492e+000
C005-002 -1.7520197e+001 -9.4329176e+000  5.8977962e+000
C005-003 -1.7181238e+001 -9.3567572e+000  6.0109539e+000
C005-004 -1.6848127e+001 -9.2746401e+000  6.1159091e+000
C005-005 -1.6519411e+001 -9.1915293e+000  6.2138410e+000
C005-006 -1.6196659e+001 -9.1001186e+000  6.3025856e+000
C005-007 -1.5871627e+001 -9.0298252e+000  6.3915992e+000
C005-008 -1.5548943e+001 -8.9670811e+000  6.4768872e+000
C005-009 -1.5232437e+001 -8.8956919e+000  6.5531311e+000
C006-001 -1.5011137e+001 -8.8316784e+000  6.6166549e+000
C006-002 -1.4771378e+001 -8.7443638e+000  6.6732154e+000
C006-003 -1.4515546e+001 -8.6318188e+000  6.7202840e+000
C006-004 -1.4236314e+001 -8.5273485e+000  6.7714367e+000
C006-005 -1.3928668e+001 -8.4486284e+000  6.8325162e+000
C006-006 -1.3603763e+001 -8.3504620e+000  6.8871250e+000
C006-007 -1.3256422e+001 -8.2541800e+000  6.9424086e+000
C006-008 -1.2892867e+001 -8.1295938e+000  6.9953289e+000
C007-001 -1.2802123e+001 -8.1250362e+000  7.1743436e+000
C007-002 -1.3107953e+001 -8.2482386e+000  7.2924371e+000
C007-003 -1.3424592e+001 -8.3680849e+000  7.4083076e+000
C007-004 -1.3751931e+001 -8.4861269e+000  7.5212064e+000
C007-005 -1.4090579e+001 -8.6002541e+000  7.6321020e+000
C007-006 -1.4441821e+001 -8.7024765e+000  7.7464724e+000
C007-007 -1.4803782e+001 -8.8068247e+000  7.8563914e+000
C007-008 -1.5178454e+001 -8.8926048e+000  7.9760861e+000
C007-009 -1.5563844e+001 -8.9705153e+000  8.0987825e+000
C008-001 -1.5926500e+001 -8.9965773e+000  8.2392988e+000
C008-002 -1.6294296e+001 -9.0485392e+000  8.3647346e+000
C008-003 -1.6665157e+001 -9.1591272e+000  8.4575863e+000
C008-004 -1.7040922e+001 -9.2568922e+000  8.5622416e+000
C008-005 -1.7422153e+001 -9.3521404e+000  8.6711855e+000
C008-006 -1.7811743e+001 -9.4358187e+000  8.7892027e+000
C008-007 -1.8217215e+001 -9.4891987e+000  8.9276114e+000
C008-008 -1.8607552e+001 -9.6556768e+000  9.0040569e+000
C008-009 -1.8996813e+001 -9.8360090e+000  9.0737953e+000
C009-001 -1.9255692e+001 -9.8702984e+000  8.9459753e+000
C009-002 -1.9524242e+001 -9.9107094e+000  8.8205528e+000
C009-003 -1.9798676e+001 -9.8882675e+000  8.7445354e+000
C009-004 -2.0073351e+001 -9.8333492e+000  8.6988583e+000
C009-005 -2.0349941e+001 -9.7490520e+000  8.6818666e+000
C009-006 -2.0646091e+001 -9.6845608e+000  8.6538334e+000
C009-007 -2.0948809e+001 -9.6219683e+000  8.6261740e+000
C009-008 -2.1240396e+001 -9.4430389e+000  8.6999130e+000
C010-001 -2.0954021e+001 -1.0395302e+001  4.9628525e+000
C010-002 -2.1152485e+001 -1.0490245e+001  4.9584160e+000
C010-003 -2.1338789e+001 -1.0600429e+001  4.9885683e+000
C010-004 -2.1509960e+001 -1.0728992e+001  5.0590553e+000
C010-005 -2.1699608e+001 -1.0829766e+001  5.0937858e+000
C010-006 -2.1863359e+001 -1.0977918e+001  5.2108769e+000
C010-007 -2.2014708e+001 -1.1144337e+001  5.3684287e+000
C010-008 -2.2167046e+001 -1.1324172e+001  5.5552306e+000
C011-001 -2.2254456e+001 -1.1425389e+001  5.9204206e+000
C011-002 -2.2235012e+001 -1.1327769e+001  6.0515032e+000
C011-003 -2.2200468e+001 -1.1232731e+001  6.1769714e+000
C011-004 -2.2139009e+001 -1.1146350e+001  6.2877769e+000
C011-005 -2.2074766e+001 -1.1061072e+001  6.3905640e+000
C011-006 -2.2009174e+001 -1.0972563e+001  6.4899268e+000
C011-007 -2.1954458e+001 -1.0875437e+001  6.5936785e+000
C011-008 -2.1940722e+001 -1.0771647e+001  6.7070203e+000
C011-009 -2.1953369e+001 -1.0676608e+001  6.8140917e+000
C012-001 -2.1978853e+001 -1.0671460e+001  6.9398036e+000
C012-002 -2.2019358e+001 -1.0660800e+001  7.0703468e+000
C012-003 -2.2090885e+001 -1.0650119e+001  7.1898971e+000
C012-004 -2.2181498e+001 -1.0636675e+001  7.2968383e+000
C012-005 -2.2268787e+001 -1.0613656e+001  7.4078617e+000
C012-006 -2.2372169e+001 -1.0585637e+001  7.5129972e+000
C012-007 -2.2469572e+001 -1.0546915e+001  7.6297455e+000
C012-008 -2.2577045e+001 -1.0501333e+001  7.7480392e+000
C013-001 -2.2642668e+001 -1.0348554e+001  8.0538387e+000
C013-002 -2.2604332e+001 -1.0249891e+001  8.2072401e+000
C013-003 -2.2533495e+001 -1.0146917e+001  8.3398161e+000
C013-004 -2.2491831e+001 -1.0015296e+001  8.4521332e+000
C013-005 -2.2404049e+001 -9.8695440e+000  8.5535097e+000
C013-006 -2.2265249e+001 -9.7145452e+000  8.6429615e+000
C013-007 -2.2073215e+001 -9.5567217e+000  8.7165775e+000
C013-008 -2.1830807e+001 -9.4044514e+000  8.7656736e+000
C014-001 -2.1340887e+001 -9.3226385e+000  8.4668884e+000
C014-002 -2.1144768e+001 -9.3791742e+000  8.1748180e+000
C014-003 -2.0967007e+001 -9.4262991e+000  7.8997803e+000
C014-004 -2.0823141e+001 -9.4338722e+000  7.6286068e+000
C014-005 -2.0693697e+001 -9.4422636e+000  7.3650112e+000
C014-006 -2.0580837e+001 -9.4445353e+000  7.1111283e+000
C014-007 -2.0478956e+001 -9.4559927e+000  6.8731236e+000
C014-008 -2.0392593e+001 -9.4727049e+000  6.6470251e+000
C014-009 -2.0328165e+001 -9.4693050e+000  6.4279799e+000
C015-001 -2.0376614e+001 -9.5184221e+000  6.2359204e+000
C015-002 -2.0424589e+001 -9.6088448e+000  6.0448027e+000
C015-003 -2.0469048e+001 -9.7140160e+000  5.8665357e+000
C015-004 -2.0502630e+001 -9.8414316e+000  5.7147808e+000
C015-005 -2.0537552e+001 -9.9597168e+000  5.5733933e+000
C015-006 -2.0590593e+001 -1.0041549e+001  5.4131269e+000
C015-007 -2.0647440e+001 -1.0118183e+001  5.2550344e+000
C015-008 -2.0700073e+001 -1.0204421e+001  5.1136765e+000
C016-001 -2.2055746e+001 -1.2050556e+001  5.7638988e+000
C016-002 -2.1726370e+001 -1.1989090e+001  5.3462939e+000
C016-003 -2.1328527e+001 -1.1887160e+001  5.0394092e+000
C016-004 -2.0922174e+001 -1.1763658e+001  4.8778238e+000
C016-005 -2.0541157e+001 -1.1655069e+001  4.7805848e+000
C016-006 -2.0178148e+001 -1.1576809e+001  4.6201720e+000
C016-007 -1.9810827e+001 -1.1504251e+001  4.4607153e+000
C016-008 -1.9438837e+001 -1.1429441e+001  4.3181148e+000
C016-009 -1.9062374e+001 -1.1351959e+001  4.2327561e+000
C017-001 -1.8811264e+001 -1.1418029e+001  4.2169180e+000
C017-002 -1.8445358e+001 -1.1482313e+001  4.3344884e+000
C017-003 -1.8099121e+001 -1.1465981e+001  4.6076264e+000
C017-004 -1.7731571e+001 -1.1366179e+001  4.8622298e+000
C017-005 -1.7270100e+001 -1.1224208e+001  5.0463552e+000
C017-006 -1.6734110e+001 -1.1029996e+001  5.2127471e+000
C017-007 -1.6104950e+001 -1.0800816e+001  5.3506021e+000
C017-008 -1.5383183e+001 -1.0549818e+001  5.4545965e+000
C017-009 -1.4586410e+001 -1.0292649e+001  5.5113511e+000
C018-001 -1.4124969e+001 -1.0145014e+001  5.5101647e+000
C018-002 -1.3660149e+001 -9.9944067e+000  5.5075893e+000
C018-003 -1.3188622e+001 -9.8669920e+000  5.4773517e+000
C018-004 -1.2715598e+001 -9.7258368e+000  5.4565935e+000
C018-005 -1.2238326e+001 -9.5989370e+000  5.4175930e+000
C018-006 -1.1758227e+001 -9.4544296e+000  5.3912621e+000
C018-007 -1.1274153e+001 -9.3161545e+000  5.3543639e+000
C018-008 -1.0786392e+001 -9.1810703e+000  5.3099189e+000
C018-009 -1.0295448e+001 -9.0587015e+000  5.2496700e+000
C019-001 -9.7180672e+000 -8.9545374e+000  5.2816892e+000
C019-002 -9.1313295e+000 -8.8184013e+000  5.3124623e+000
C019-003 -8.5387735e+000 -8.6616831e+000  5.3221393e+000
C019-004 -7.9341373e+000 -8.5215158e+000  5.3031874e+000
C019-005 -7.3115211e+000 -8.4160080e+000  5.2606678e+000
C019-006 -6.6818714e+000 -8.2918129e+000  5.1994476e+000
C019-007 -6.0442901e+000 -8.1561155e+000  5.1171560e+000
C019-008 -5.4005113e+000 -7.9993396e+000  5.0160136e+000
C019-009 -4.7437449e+000 -7.8530464e+000  4.8933473e+000
C020-001 -3.8763974e+000 -7.6224790e+000  4.6963844e+000
C020-002 -3.0616899e+000 -7.4021997e+000  4.5328832e+000
C020-003 -2.2967362e+000 -7.2107396e+000  4.3941355e+000
C020-004 -1.5818992e+000 -7.0451546e+000  4.2800961e+000
C020-005 -9.2047471e-001 -6.8875794e+000  4.2022552e+000
C020-006 -3.0638561e-001 -6.7688875e+000  4.1408582e+000
C020-007  2.5852740e-001 -6.6760969e+000  4.1062956e+000
C020-008  7.6472795e-001 -6.5737524e+000  4.1152296e+000
C020-009  1.2250620e+000 -6.5114522e+000  4.1434455e+000
C021-001  1.8467211e+000 -6.3896050e+000  4.1655774e+000
C021-002  2.4657366e+000 -6.2548895e+000  4.1942811e+000
C021-003  3.0728288e+000 -6.0817413e+000  4.2151904e+000
C021-004  3.6824801e+000 -5.9101129e+000  4.2265134e+000
C021-005  4.2957139e+000 -5.7379403e+000  4.2298059e+000
C021-006  4.9227061e+000 -5.6050010e+000  4.2380910e+000
C021-007  5.5519323e+000 -5.4647264e+000  4.2411032e+000
C021-008  6.1898351e+000 -5.3748174e+000  4.2495871e+000
C021-009  6.8272552e+000 -5.2703419e+000  4.2491841e+000
C022-001  7.3399849e+000 -5.1851158e+000  4.2725062e+000
C022-002  7.8611994e+000 -5.1704650e+000  4.2809782e+000
C022-003  8.3883266e+000 -5.1441936e+000  4.2607093e+000
C022-004  8.9242535e+000 -5.1509504e+000  4.2227082e+000
C022-005  9.4707565e+000 -5.2236981e+000  4.1790795e+000
C022-006  1.0020223e+001 -5.2708478e+000  4.0964327e+000
C022-007  1.0579929e+001 -5.2908340e+000  3.9822416e+000
C022-008  1.1149954e+001 -5.3681254e+000  3.8603771e+000
C022-009  1.1716381e+001 -5.5169921e+000  3.7156720e+000
C023-001  1.1897717e+001 -5.5840583e+000  3.1318176e+000
C023-002  1.2046733e+001 -5.6002636e+000  2.5949013e+000
C023-003  1.2206112e+001 -5.4969101e+000  2.1163764e+000
C023-004  1.2075157e+001 -5.5617452e+000  1.6951762e+000
C023-005  1.1932833e+001 -5.4609895e+000  1.3181679e+000
C023-006  1.1923941e+001 -5.1464529e+000  1.0233732e+000
C023-007  1.1761364e+001 -4.8139491e+000  7.6208848e-001
C023-008  1.1430961e+001 -4.4144940e+000  4.4649014e-001
C024-001 -2.2287012e+001 -1.2335940e+001  7.9581194e+000
C024-002 -2.1919476e+001 -1.2381902e+001  7.6929617e+000
C024-003 -2.1494263e+001 -1.2318316e+001  7.5789046e+000
C024-004 -2.1157808e+001 -1.2274421e+001  7.5168447e+000
C024-005 -2.0857000e+001 -1.2266983e+001  7.4917378e+000
C024-006 -2.0571882e+001 -1.2269146e+001  7.5243120e+000
C024-007 -2.0302528e+001 -1.2272755e+001  7.6207314e+000
C024-008 -2.0039022e+001 -1.2302659e+001  7.7623391e+000
C024-009 -1.9787386e+001 -1.2334769e+001  7.9677424e+000
C025-001 -1.9542175e+001 -1.2311950e+001  8.3302889e+000
C025-002 -1.9330799e+001 -1.2031127e+001  8.6836395e+000
C025-003 -1.9032076e+001 -1.1801209e+001  8.9252996e+000
C025-004 -1.8686430e+001 -1.1648184e+001  9.1382017e+000
C025-005 -1.8300877e+001 -1.1482229e+001  9.3096132e+000
C025-006 -1.7863672e+001 -1.1162246e+001  9.3251638e+000
C025-007 -1.7393387e+001 -1.0861272e+001  9.3034849e+000
C025-008 -1.6877256e+001 -1.0620073e+001  9.2877998e+000
C025-009 -1.6290352e+001 -1.0392817e+001  9.2351761e+000
C026-001 -1.5760172e+001 -1.0233914e+001  9.0992670e+000
C026-002 -1.5251451e+001 -1.0008363e+001  8.9097290e+000
C026-003 -1.4692729e+001 -9.8476305e+000  8.7596960e+000
C026-004 -1.4151023e+001 -9.6359673e+000  8.5680208e+000
C026-005 -1.3603877e+001 -9.4128990e+000  8.3637962e+000
C026-006 -1.3037775e+001 -9.1990242e+000  8.1609402e+000
C026-007 -1.2450991e+001 -8.9965000e+000  7.9599276e+000
C026-008 -1.1845175e+001 -8.8032236e+000  7.7583008e+000
C026-009 -1.1220198e+001 -8.6212177e+000  7.5556140e+000
C027-001 -1.0584444e+001 -8.3604708e+000  7.4428535e+000
C027-002 -9.9538879e+000 -8.0808220e+000  7.3399720e+000
C027-003 -9.3402309e+000 -7.7876353e+000  7.1693587e+000
C027-004 -8.7075377e+000 -7.5268559e+000  7.0137835e+000
C027-005 -8.0614471e+000 -7.2846107e+000  6.8770161e+000
C027-006 -7.4058065e+000 -7.0555820e+000  6.7512679e+000
C027-007 -6.7416720e+000 -6.8385558e+000  6.6339273e+000
C027-008 -6.0693340e+000 -6.6332684e+000  6.5245051e+000
C027-009 -5.3884373e+000 -6.4397140e+000  6.4280505e+000
C028-001 -4.5201387e+000 -6.2913375e+000  6.2910199e+000
C028-002 -3.6951170e+000 -6.1462526e+000  6.1896472e+000
C028-003 -2.9158304e+000 -6.0069895e+000  6.0835242e+000
C028-004 -2.1862526e+000 -5.8757381e+000  5.9083376e+000
C028-005 -1.4970099e+000 -5.7459517e+000  5.8131080e+000
C028-006 -8.5348618e-001 -5.6210465e+000  5.7148108e+000
C028-007 -2.5427705e-001 -5.5004759e+000  5.6336417e+000
C028-008  3.0049646e-001 -5.3844461e+000  5.5666785e+000
C028-009  8.0946064e-001 -5.2724948e+000  5.5020771e+000
C029-001  1.3230091e+000 -5.1464281e+000  5.4782882e+000
C029-002  1.8642981e+000 -5.0209951e+000  5.4525018e+000
C029-003  2.4332962e+000 -4.8963437e+000  5.4339323e+000
C029-004  3.0294683e+000 -4.7713380e+000  5.4319434e+000
C029-005  3.6524296e+000 -4.6439691e+000  5.4433403e+000
C029-006  4.3024397e+000 -4.5144825e+000  5.4470134e+000
C029-007  4.9798889e+000 -4.3846989e+000  5.4349003e+000
C029-008  5.6838775e+000 -4.2600956e+000  5.3942022e+000
C029-009  6.4120727e+000 -4.1466289e+000  5.3245349e+000
C030-001  7.0503407e+000 -4.0447245e+000  5.2576623e+000
C030-002  7.6841273e+000 -3.9863968e+000  5.2019491e+000
C030-003  8.3135490e+000 -3.9747748e+000  5.1847582e+000
C030-004  8.9357128e+000 -4.0144334e+000  5.1216130e+000
C030-005  9.5539246e+000 -4.1013284e+000  5.0834875e+000
C030-006  1.0174563e+001 -4.2294006e+000  5.0853024e+000
C030-007  1.0783093e+001 -4.4089785e+000  5.0227227e+000
C030-008  1.1382660e+001 -4.6407595e+000  4.9539452e+000
