# Supplementary material for: Interspecific variation in the limb long bones among modern rhinoceroses—extent and drivers
Source: PeerJ. 2019 Sep 26;7:e7647. doi: 10.7717/peerj.7647 (PMC6766374; doi:10.7717/peerj.7647)
Supplement: Supplemental Information 9 [file peerj-07-7647-s009.zip › Fibula/Rhinoceros_unicornis_1950_10_18_5_Fibula.pts]

Version 1.0
281
S000  7.6130605e-001 -1.0900702e+001  1.5218601e+001
S001 -5.5732846e-002 -1.0823171e+001  1.2281670e+001
S002  3.1677361e+000 -9.7501345e+000  1.3907715e+001
S003  2.0551009e+000  5.9398456e+000 -5.0732555e+000
S004 -1.6081970e+000  1.3038879e+001 -1.0776464e+001
S005 -1.0822215e+000  1.4430552e+001 -1.1163536e+001
S006  1.7382321e+000  1.3759316e+001 -1.2602221e+001
S007  2.6694908e+000  1.2689906e+001 -1.2390226e+001
S008 -5.3632712e-001  1.4664979e+001 -1.1032137e+001
S009  1.1736923e+000  1.5222118e+001 -1.1225140e+001
S010  2.0278864e+000  1.4166070e+001 -8.9852400e+000
S011 -1.4183235e+000 -9.7587976e+000  1.3413359e+001
C000-001 -2.2206970e-001 -1.1028514e+001  1.2509854e+001
C000-002 -3.6528218e-001 -1.1195892e+001  1.2740495e+001
C000-003 -4.8007646e-001 -1.1301069e+001  1.2976290e+001
C000-004 -5.6277287e-001 -1.1360832e+001  1.3203562e+001
C000-005 -6.0949695e-001 -1.1372718e+001  1.3417754e+001
C000-006 -6.2468404e-001 -1.1361927e+001  1.3614250e+001
C000-007 -6.1855793e-001 -1.1348442e+001  1.3799159e+001
C000-008 -5.9380132e-001 -1.1322587e+001  1.3980521e+001
C000-009 -5.4849905e-001 -1.1270490e+001  1.4161425e+001
C001-001 -4.6201688e-001 -1.1279744e+001  1.4262434e+001
C001-002 -3.5655215e-001 -1.1269318e+001  1.4363500e+001
C001-003 -2.3984349e-001 -1.1251734e+001  1.4471770e+001
C001-004 -1.0771839e-001 -1.1218630e+001  1.4582338e+001
C001-005  3.5286877e-002 -1.1185950e+001  1.4704814e+001
C001-006  1.9443460e-001 -1.1144042e+001  1.4834981e+001
C001-007  3.7086728e-001 -1.1082483e+001  1.4965996e+001
C001-008  5.6727040e-001 -1.1021970e+001  1.5117440e+001
C002-001  9.7746503e-001 -1.0827537e+001  1.5220708e+001
C002-002  1.1783229e+000 -1.0754972e+001  1.5215421e+001
C002-003  1.3625767e+000 -1.0679823e+001  1.5197110e+001
C002-004  1.5343262e+000 -1.0612169e+001  1.5182840e+001
C002-005  1.6919469e+000 -1.0546526e+001  1.5164146e+001
C002-006  1.8381680e+000 -1.0484368e+001  1.5144536e+001
C002-007  1.9738578e+000 -1.0422881e+001  1.5119173e+001
C002-008  2.0852787e+000 -1.0353907e+001  1.5068387e+001
C002-009  2.1646230e+000 -1.0282546e+001  1.4999269e+001
C003-001  2.3310261e+000 -1.0155072e+001  1.4893981e+001
C003-002  2.4681387e+000 -1.0043825e+001  1.4766998e+001
C003-003  2.6098289e+000 -9.9515791e+000  1.4655476e+001
C003-004  2.7537186e+000 -9.8764849e+000  1.4559220e+001
C003-005  2.8737946e+000 -9.8182077e+000  1.4446845e+001
C003-006  2.9913938e+000 -9.7813807e+000  1.4335977e+001
C003-007  3.1008537e+000 -9.7700233e+000  1.4212405e+001
C003-008  3.1534655e+000 -9.7625237e+000  1.4056891e+001
C004-001 -1.5043441e+000  1.2797735e+001 -1.0167068e+001
C004-002 -1.5366623e+000  1.2496310e+001 -9.7242107e+000
C004-003 -1.6151224e+000  1.2173606e+001 -9.3873911e+000
C004-004 -1.6622428e+000  1.1859241e+001 -9.1085424e+000
C004-005 -1.6328739e+000  1.1571671e+001 -8.8624363e+000
C004-006 -1.4183192e+000  1.1376807e+001 -8.5979528e+000
C004-007 -1.1635082e+000  1.1203975e+001 -8.3926458e+000
C004-008 -9.1209108e-001  1.1019222e+001 -8.2640018e+000
C004-009 -6.8936384e-001  1.0782587e+001 -8.2146797e+000
C005-001 -4.9279463e-001  1.0470126e+001 -8.0952959e+000
C005-002 -3.2260218e-001  1.0161283e+001 -7.9699202e+000
C005-003 -1.0817359e-001  9.9116125e+000 -7.8077822e+000
C005-004  3.5920251e-002  9.6307774e+000 -7.6590433e+000
C005-005  1.8348144e-001  9.3765049e+000 -7.4909430e+000
C005-006  3.2485792e-001  9.1412039e+000 -7.3070245e+000
C005-007  4.6466544e-001  8.9289846e+000 -7.1033287e+000
C005-008  5.6753218e-001  8.7122841e+000 -6.9018722e+000
C005-009  6.4988929e-001  8.5024471e+000 -6.6946206e+000
C006-001  7.6256943e-001  8.2589722e+000 -6.5152450e+000
C006-002  8.9668411e-001  8.0149193e+000 -6.3274474e+000
C006-003  1.0284512e+000  7.7482615e+000 -6.1498623e+000
C006-004  1.1747036e+000  7.4747558e+000 -5.9691277e+000
C006-005  1.3318939e+000  7.1913896e+000 -5.7876787e+000
C006-006  1.4943848e+000  6.8902535e+000 -5.6132131e+000
C006-007  1.6709648e+000  6.5829883e+000 -5.4346089e+000
C006-008  1.8575969e+000  6.2640615e+000 -5.2572198e+000
C007-001  2.0563083e+000  6.2893138e+000 -5.3497615e+000
C007-002  2.0926113e+000  6.6037827e+000 -5.6789470e+000
C007-003  2.1381454e+000  6.9607949e+000 -5.9687457e+000
C007-004  2.2035747e+000  7.3168688e+000 -6.2716713e+000
C007-005  2.2894859e+000  7.6746488e+000 -6.5846663e+000
C007-006  2.4117508e+000  8.0085030e+000 -6.9350958e+000
C007-007  2.5498116e+000  8.3533325e+000 -7.2849360e+000
C007-008  2.7032952e+000  8.7276516e+000 -7.6155033e+000
C007-009  2.8930311e+000  9.0495729e+000 -8.0119591e+000
C008-001  3.0492427e+000  9.3176556e+000 -8.2990570e+000
C008-002  3.1749320e+000  9.6450386e+000 -8.5170889e+000
C008-003  3.2504728e+000  9.9783525e+000 -8.7150831e+000
C008-004  3.3229270e+000  1.0283145e+001 -8.9447737e+000
C008-005  3.3416154e+000  1.0596666e+001 -9.1535091e+000
C008-006  3.3926890e+000  1.0879669e+001 -9.4043360e+000
C008-007  3.4158096e+000  1.1161475e+001 -9.6502609e+000
C008-008  3.4017127e+000  1.1448062e+001 -9.8861885e+000
C008-009  3.3979349e+000  1.1709371e+001 -1.0144923e+001
C009-001  3.2778695e+000  1.1900879e+001 -1.0409988e+001
C009-002  3.1607218e+000  1.2079757e+001 -1.0668210e+001
C009-003  3.0890520e+000  1.2204216e+001 -1.0943918e+001
C009-004  3.0102971e+000  1.2322746e+001 -1.1204656e+001
C009-005  2.9453831e+000  1.2413692e+001 -1.1464837e+001
C009-006  2.8571773e+000  1.2520986e+001 -1.1698327e+001
C009-007  2.7918358e+000  1.2590507e+001 -1.1938085e+001
C009-008  2.7524383e+000  1.2609249e+001 -1.2199493e+001
C010-001 -1.6273874e+000  1.3207284e+001 -1.0818903e+001
C010-002 -1.6111420e+000  1.3377056e+001 -1.0853146e+001
C010-003 -1.5581565e+000  1.3542964e+001 -1.0879222e+001
C010-004 -1.5345075e+000  1.3698728e+001 -1.0929007e+001
C010-005 -1.5017666e+000  1.3854341e+001 -1.0987665e+001
C010-006 -1.4529245e+000  1.4012933e+001 -1.1058449e+001
C010-007 -1.3670118e+000  1.4172456e+001 -1.1131372e+001
C010-008 -1.2308444e+000  1.4315575e+001 -1.1170444e+001
C011-001 -8.9817584e-001  1.4338487e+001 -1.1220823e+001
C011-002 -7.1931940e-001  1.4241649e+001 -1.1260530e+001
C011-003 -5.4548305e-001  1.4118781e+001 -1.1262921e+001
C011-004 -3.7933102e-001  1.4017047e+001 -1.1300140e+001
C011-005 -2.2028482e-001  1.3927378e+001 -1.1355482e+001
C011-006 -6.6631772e-002  1.3830954e+001 -1.1403933e+001
C011-007  7.8246213e-002  1.3759370e+001 -1.1486461e+001
C011-008  2.1647723e-001  1.3689206e+001 -1.1573283e+001
C011-009  3.5172135e-001  1.3609899e+001 -1.1646752e+001
C012-001  5.0506580e-001  1.3584740e+001 -1.1718517e+001
C012-002  6.5489495e-001  1.3589215e+001 -1.1829296e+001
C012-003  7.9494691e-001  1.3605176e+001 -1.1954445e+001
C012-004  9.2946130e-001  1.3626406e+001 -1.2082533e+001
C012-005  1.0721469e+000  1.3648420e+001 -1.2201154e+001
C012-006  1.2240926e+000  1.3673203e+001 -1.2312885e+001
C012-007  1.3776830e+000  1.3706361e+001 -1.2428525e+001
C012-008  1.5477573e+000  1.3739970e+001 -1.2531545e+001
C013-001  1.8969136e+000  1.3691676e+001 -1.2694142e+001
C013-002  2.0482290e+000  1.3608541e+001 -1.2760740e+001
C013-003  2.1843364e+000  1.3505379e+001 -1.2779741e+001
C013-004  2.2980654e+000  1.3391681e+001 -1.2759102e+001
C013-005  2.3965232e+000  1.3272749e+001 -1.2722901e+001
C013-006  2.4789295e+000  1.3147063e+001 -1.2662456e+001
C013-007  2.5635622e+000  1.3002657e+001 -1.2609817e+001
C013-008  2.6293993e+000  1.2844901e+001 -1.2522362e+001
C014-001  2.5447307e+000  1.2615176e+001 -1.2361854e+001
C014-002  2.4015043e+000  1.2539836e+001 -1.2293296e+001
C014-003  2.2466080e+000  1.2447270e+001 -1.2198199e+001
C014-004  2.0826185e+000  1.2363395e+001 -1.2067334e+001
C014-005  1.9223921e+000  1.2345967e+001 -1.1889524e+001
C014-006  1.7433047e+000  1.2243163e+001 -1.1708384e+001
C014-007  1.5490025e+000  1.2099305e+001 -1.1506105e+001
C014-008  1.3476819e+000  1.1956158e+001 -1.1273483e+001
C014-009  1.1401706e+000  1.1837030e+001 -1.1005413e+001
C015-001  6.7845261e-001  1.1757400e+001 -1.0969924e+001
C015-002  2.4750856e-001  1.1791003e+001 -1.0927649e+001
C015-003 -1.5082991e-001  1.1862330e+001 -1.0895037e+001
C015-004 -4.6062690e-001  1.2015435e+001 -1.0829568e+001
C015-005 -6.8974799e-001  1.2210303e+001 -1.0746236e+001
C015-006 -9.4248116e-001  1.2382593e+001 -1.0719634e+001
C015-007 -1.1452197e+000  1.2593143e+001 -1.0693894e+001
C015-008 -1.4065831e+000  1.2792667e+001 -1.0739093e+001
C016-001 -9.1498393e-001  1.4604065e+001 -1.0929510e+001
C016-002 -1.2932502e+000  1.4452278e+001 -1.0724024e+001
C016-003 -1.4818683e+000  1.4186378e+001 -1.0450852e+001
C016-004 -1.5515769e+000  1.3917645e+001 -1.0190366e+001
C016-005 -1.6098851e+000  1.3670867e+001 -9.9335165e+000
C016-006 -1.6453655e+000  1.3420474e+001 -9.6647530e+000
C016-007 -1.7410629e+000  1.3177899e+001 -9.3577604e+000
C016-008 -1.9158838e+000  1.2958932e+001 -9.0009480e+000
C016-009 -2.0535245e+000  1.2743716e+001 -8.6221886e+000
C017-001 -1.9859746e+000  1.2630773e+001 -8.2364435e+000
C017-002 -1.8356154e+000  1.2435109e+001 -7.8715734e+000
C017-003 -1.5692674e+000  1.2182633e+001 -7.6596727e+000
C017-004 -1.3332613e+000  1.1925704e+001 -7.4768591e+000
C017-005 -1.1063565e+000  1.1648608e+001 -7.3158450e+000
C017-006 -8.6642611e-001  1.1345472e+001 -7.1940441e+000
C017-007 -6.6397130e-001  1.1002021e+001 -7.0092883e+000
C017-008 -4.4410148e-001  1.0627308e+001 -6.8664551e+000
C017-009 -2.6673815e-001  1.0219439e+001 -6.7006493e+000
C018-001 -2.4367735e-002  9.8024216e+000 -6.4373279e+000
C018-002  1.5246990e-001  9.3986826e+000 -6.1237998e+000
C018-003  2.9914290e-001  9.0135546e+000 -5.7950268e+000
C018-004  4.1789660e-001  8.6487036e+000 -5.4536128e+000
C018-005  5.3068185e-001  8.2913942e+000 -5.1242871e+000
C018-006  6.1713487e-001  7.9510264e+000 -4.7852063e+000
C018-007  6.9542289e-001  7.6154537e+000 -4.4555554e+000
C018-008  7.4630964e-001  7.2965569e+000 -4.1154046e+000
C018-009  7.9435188e-001  6.9796233e+000 -3.7873755e+000
C019-001  8.4560311e-001  6.6657057e+000 -3.5053775e+000
C019-002  9.0271425e-001  6.3275518e+000 -3.2125916e+000
C019-003  9.4634092e-001  5.9766850e+000 -2.8918943e+000
C019-004  9.7937244e-001  5.6107092e+000 -2.5458879e+000
C019-005  9.8679835e-001  5.2466569e+000 -2.1593516e+000
C019-006  9.7765940e-001  4.8758574e+000 -1.7419704e+000
C019-007  9.6437669e-001  4.4829388e+000 -1.3062116e+000
C019-008  9.7068191e-001  4.0411148e+000 -8.7077832e-001
C019-009  9.3245101e-001  3.6238925e+000 -3.7965506e-001
C020-001  8.6627650e-001  3.2046797e+000  4.0003598e-002
C020-002  8.2853532e-001  2.7350917e+000  4.6753058e-001
C020-003  7.9424846e-001  2.2415614e+000  9.2303169e-001
C020-004  7.8115308e-001  1.7045923e+000  1.3862892e+000
C020-005  7.5778401e-001  1.1590253e+000  1.8940833e+000
C020-006  7.6215845e-001  5.6563199e-001  2.4022655e+000
C020-007  7.7157855e-001 -5.0370730e-002  2.9394147e+000
C020-008  7.7077037e-001 -6.7811990e-001  3.5216551e+000
C020-009  7.6370180e-001 -1.3259647e+000  4.1402512e+000
C021-001  7.6768607e-001 -1.7857715e+000  4.5853834e+000
C021-002  7.9887253e-001 -2.2497540e+000  5.0067220e+000
C021-003  8.3603555e-001 -2.7053041e+000  5.4228959e+000
C021-004  8.7412113e-001 -3.1492789e+000  5.8384171e+000
C021-005  9.1384822e-001 -3.5821924e+000  6.2525978e+000
C021-006  9.4888449e-001 -3.9984472e+000  6.6721373e+000
C021-007  9.9432504e-001 -4.4110432e+000  7.0812798e+000
C021-008  1.0441035e+000 -4.8161631e+000  7.4854569e+000
C021-009  1.0925122e+000 -5.2079449e+000  7.8912263e+000
C022-001  1.1851113e+000 -5.4981632e+000  8.2347403e+000
C022-002  1.3070371e+000 -5.8268061e+000  8.6017990e+000
C022-003  1.4389627e+000 -6.1749148e+000  9.0136147e+000
C022-004  1.5731546e+000 -6.5279608e+000  9.4841528e+000
C022-005  1.7101493e+000 -6.8848143e+000  1.0014295e+001
C022-006  1.8458141e+000 -7.2270412e+000  1.0617336e+001
C022-007  2.0060618e+000 -7.6506352e+000  1.1225199e+001
C022-008  2.1620991e+000 -8.0434675e+000  1.1920005e+001
C022-009  2.2898722e+000 -8.3150778e+000  1.2748597e+001
C023-001  2.0165987e+000 -8.6634493e+000  1.3304989e+001
C023-002  1.6976374e+000 -8.9208889e+000  1.3766562e+001
C023-003  1.3443078e+000 -9.0956659e+000  1.4122601e+001
C023-004  9.6364969e-001 -9.2748404e+000  1.4331536e+001
C023-005  5.4077691e-001 -9.3857985e+000  1.4426004e+001
C023-006  8.5126743e-002 -9.5030470e+000  1.4374598e+001
C023-007 -3.7642008e-001 -9.6423683e+000  1.4174195e+001
C023-008 -9.9587137e-001 -9.6320038e+000  1.3884972e+001
C024-001  8.7246644e-001  1.5173489e+001 -1.0994266e+001
C024-002  6.4794159e-001  1.5022372e+001 -1.0701188e+001
C024-003  5.0794965e-001  1.4820697e+001 -1.0401156e+001
C024-004  4.5257795e-001  1.4578442e+001 -1.0108905e+001
C024-005  4.5805997e-001  1.4310512e+001 -9.8164940e+000
C024-006  5.0171787e-001  1.4025249e+001 -9.5012035e+000
C024-007  6.0552084e-001  1.3704742e+001 -9.1768351e+000
C024-008  7.2506434e-001  1.3390021e+001 -8.7713642e+000
C024-009  9.5290798e-001  1.3000163e+001 -8.4225121e+000
C025-001  1.4013505e+000  1.2937600e+001 -8.3931932e+000
C025-002  1.8162525e+000  1.2832058e+001 -8.3114347e+000
C025-003  2.1934087e+000  1.2653152e+001 -8.2328329e+000
C025-004  2.5112424e+000  1.2392427e+001 -8.1731129e+000
C025-005  2.7726784e+000  1.2071762e+001 -8.0899715e+000
C025-006  2.9991722e+000  1.1713026e+001 -7.9446344e+000
C025-007  3.1867414e+000  1.1303999e+001 -7.7588263e+000
C025-008  3.3487532e+000  1.0858946e+001 -7.5150213e+000
C025-009  3.4777715e+000  1.0372602e+001 -7.2276907e+000
C026-001  3.3949471e+000  9.9372082e+000 -6.8674412e+000
C026-002  3.3223033e+000  9.4907742e+000 -6.5053625e+000
C026-003  3.2663908e+000  9.0477314e+000 -6.1231275e+000
C026-004  3.2310042e+000  8.6129417e+000 -5.7141018e+000
C026-005  3.2173643e+000  8.1784325e+000 -5.2886624e+000
C026-006  3.2161324e+000  7.7241573e+000 -4.8726501e+000
C026-007  3.2422428e+000  7.2590446e+000 -4.4563017e+000
C026-008  3.2174368e+000  6.7432566e+000 -4.0835781e+000
C026-009  3.1622987e+000  6.2196269e+000 -3.6988451e+000
C027-001  3.0895550e+000  5.7618852e+000 -3.2677352e+000
C027-002  3.0202971e+000  5.3067827e+000 -2.8382936e+000
C027-003  2.9666333e+000  4.8551064e+000 -2.4082630e+000
C027-004  2.9022012e+000  4.4038515e+000 -1.9824888e+000
C027-005  2.8735425e+000  3.9568474e+000 -1.5509923e+000
C027-006  2.8624411e+000  3.5129631e+000 -1.1157173e+000
C027-007  2.8222456e+000  3.0697548e+000 -6.8822253e-001
C027-008  2.7376559e+000  2.6245108e+000 -2.7648875e-001
C027-009  2.6431527e+000  2.1776075e+000  1.2634152e-001
C028-001  2.5954094e+000  1.7667942e+000  4.8523480e-001
C028-002  2.5658526e+000  1.3468724e+000  8.7614411e-001
C028-003  2.5115502e+000  9.0692556e-001  1.2802777e+000
C028-004  2.4886415e+000  4.5962864e-001  1.7214260e+000
C028-005  2.4618058e+000 -5.2536149e-003  2.1851180e+000
C028-006  2.4481275e+000 -4.8334476e-001  2.6794736e+000
C028-007  2.4512653e+000 -9.7323436e-001  3.2065759e+000
C028-008  2.4936423e+000 -1.4638792e+000  3.7729139e+000
C028-009  2.5915031e+000 -1.9434119e+000  4.3774886e+000
C029-001  2.6441259e+000 -2.2986097e+000  4.7795467e+000
C029-002  2.6733706e+000 -2.7094250e+000  5.1844583e+000
C029-003  2.6883628e+000 -3.1648321e+000  5.5924911e+000
C029-004  2.6932967e+000 -3.6591313e+000  6.0050631e+000
C029-005  2.7264574e+000 -4.1822939e+000  6.4327412e+000
C029-006  2.7572403e+000 -4.7417383e+000  6.8693275e+000
C029-007  2.8210790e+000 -5.3324094e+000  7.3226619e+000
C029-008  2.9362540e+000 -5.9551630e+000  7.7921786e+000
C029-009  3.0792809e+000 -6.6142955e+000  8.2699137e+000
C030-001  3.1227896e+000 -7.0022736e+000  8.8166361e+000
C030-002  3.1684237e+000 -7.3791051e+000  9.3841658e+000
C030-003  3.1635549e+000 -7.7517166e+000  9.9693012e+000
C030-004  3.1191094e+000 -8.1156721e+000  1.0572846e+001
C030-005  3.1319795e+000 -8.4653254e+000  1.1199118e+001
C030-006  3.2304189e+000 -8.8176765e+000  1.1845517e+001
C030-007  3.3633835e+000 -9.1943903e+000  1.2505347e+001
C030-008  3.3177247e+000 -9.5247154e+000  1.3187267e+001
