# Supplementary material for: Interspecific variation in the limb long bones among modern rhinoceroses—extent and drivers
Source: PeerJ. 2019 Sep 26;7:e7647. doi: 10.7717/peerj.7647 (PMC6766374; doi:10.7717/peerj.7647)
Supplement: Supplemental Information 9 [file peerj-07-7647-s009.zip › Fibula/Rhinoceros_unicornis_1960_59_Fibula.pts]

Version 1.0
281
S000 -1.8001783e+001 -1.0069136e+001  2.5332019e+000
S001 -1.6282480e+001 -1.0123457e+001  7.2011578e-001
S002 -1.6199253e+001 -1.1798100e+001  3.2341385e+000
S003  8.4679050e+000 -7.6962733e+000  1.0286579e+000
S004  1.6294874e+001 -2.1910973e+000  2.8691101e-001
S005  1.7661678e+001 -2.2832847e+000  7.0262718e-001
S006  1.8038883e+001 -4.9142041e+000  8.6118317e-001
S007  1.7483925e+001 -6.1224198e+000  9.0332031e-001
S008  1.8147032e+001 -2.3182561e+000  1.4237723e+000
S009  1.9244057e+001 -4.0359106e+000  2.5667267e+000
S010  1.6895342e+001 -3.7640774e+000  3.7186384e+000
S011 -1.5035235e+001 -8.2099257e+000  5.5350614e-001
C000-001 -1.6404825e+001 -1.0113665e+001  7.2625554e-001
C000-002 -1.6525675e+001 -1.0075444e+001  7.7858716e-001
C000-003 -1.6643921e+001 -1.0034434e+001  8.4341997e-001
C000-004 -1.6764761e+001 -9.9946003e+000  9.0667474e-001
C000-005 -1.6890366e+001 -9.9539022e+000  9.6806216e-001
C000-006 -1.7029787e+001 -9.9127846e+000  1.0172043e+000
C000-007 -1.7182627e+001 -9.8706074e+000  1.0600022e+000
C000-008 -1.7318094e+001 -9.8220301e+000  1.1345614e+000
C000-009 -1.7434181e+001 -9.7641325e+000  1.2353506e+000
C001-001 -1.7558023e+001 -9.7400465e+000  1.3653065e+000
C001-002 -1.7655506e+001 -9.7280426e+000  1.5082588e+000
C001-003 -1.7743202e+001 -9.7318306e+000  1.6493299e+000
C001-004 -1.7822670e+001 -9.7513123e+000  1.7892047e+000
C001-005 -1.7888441e+001 -9.7857151e+000  1.9319594e+000
C001-006 -1.7951237e+001 -9.8386822e+000  2.0742688e+000
C001-007 -1.8006664e+001 -9.9120932e+000  2.2208338e+000
C001-008 -1.8043312e+001 -1.0003896e+001  2.3756192e+000
C002-001 -1.7929176e+001 -1.0130465e+001  2.6722362e+000
C002-002 -1.7849688e+001 -1.0213960e+001  2.7924569e+000
C002-003 -1.7794863e+001 -1.0310270e+001  2.9126332e+000
C002-004 -1.7743332e+001 -1.0408407e+001  3.0305293e+000
C002-005 -1.7687149e+001 -1.0512086e+001  3.1427698e+000
C002-006 -1.7613476e+001 -1.0629187e+001  3.2385228e+000
C002-007 -1.7516199e+001 -1.0761380e+001  3.3089733e+000
C002-008 -1.7400990e+001 -1.0900831e+001  3.3556867e+000
C002-009 -1.7285374e+001 -1.1045738e+001  3.3953898e+000
C003-001 -1.7183704e+001 -1.1127640e+001  3.4126284e+000
C003-002 -1.7084181e+001 -1.1215889e+001  3.4283185e+000
C003-003 -1.6980234e+001 -1.1304822e+001  3.4362996e+000
C003-004 -1.6873146e+001 -1.1396196e+001  3.4385593e+000
C003-005 -1.6769297e+001 -1.1497581e+001  3.4422033e+000
C003-006 -1.6654762e+001 -1.1594755e+001  3.4273248e+000
C003-007 -1.6528240e+001 -1.1685887e+001  3.3917251e+000
C003-008 -1.6370787e+001 -1.1747551e+001  3.3195760e+000
C004-001  1.5965523e+001 -2.2725048e+000  3.8101155e-001
C004-002  1.5642148e+001 -2.3829255e+000  5.6199014e-001
C004-003  1.5294114e+001 -2.4781613e+000  6.6285253e-001
C004-004  1.4915875e+001 -2.5628090e+000  6.3113672e-001
C004-005  1.4540848e+001 -2.6748493e+000  6.7057091e-001
C004-006  1.4156977e+001 -2.7993381e+000  7.2008437e-001
C004-007  1.3765166e+001 -2.9357510e+000  7.8627807e-001
C004-008  1.3375749e+001 -3.0911927e+000  8.9636970e-001
C004-009  1.2987583e+001 -3.2654591e+000  1.0256398e+000
C005-001  1.2772022e+001 -3.6078637e+000  1.1266056e+000
C005-002  1.2540733e+001 -3.9299922e+000  1.1933337e+000
C005-003  1.2302351e+001 -4.2380633e+000  1.2527078e+000
C005-004  1.2055563e+001 -4.5337958e+000  1.2671094e+000
C005-005  1.1802677e+001 -4.8154969e+000  1.2780342e+000
C005-006  1.1541046e+001 -5.0814447e+000  1.2896985e+000
C005-007  1.1274097e+001 -5.3344526e+000  1.2551770e+000
C005-008  1.0996812e+001 -5.5706534e+000  1.2287048e+000
C005-009  1.0710396e+001 -5.7945251e+000  1.2037408e+000
C006-001  1.0480500e+001 -5.9927859e+000  1.1511983e+000
C006-002  1.0245087e+001 -6.1915426e+000  1.0898237e+000
C006-003  1.0005959e+001 -6.4035945e+000  1.0946692e+000
C006-004  9.7616806e+000 -6.6128287e+000  1.0732253e+000
C006-005  9.5120802e+000 -6.8242235e+000  1.0722263e+000
C006-006  9.2588778e+000 -7.0388813e+000  1.0385691e+000
C006-007  9.0068560e+000 -7.2686586e+000  9.9074328e-001
C006-008  8.7463636e+000 -7.4945569e+000  9.9395216e-001
C007-001  8.9812737e+000 -7.6001596e+000  1.1147251e+000
C007-002  9.4754620e+000 -7.4851098e+000  1.2276033e+000
C007-003  9.9635487e+000 -7.4186749e+000  1.2947936e+000
C007-004  1.0436585e+001 -7.3552008e+000  1.3648247e+000
C007-005  1.0895210e+001 -7.3359756e+000  1.3971580e+000
C007-006  1.1342097e+001 -7.3270879e+000  1.4290484e+000
C007-007  1.1773204e+001 -7.2702866e+000  1.5042936e+000
C007-008  1.2199843e+001 -7.2969365e+000  1.5199398e+000
C007-009  1.2598676e+001 -7.2731133e+000  1.5674584e+000
C008-001  1.2942236e+001 -7.2532034e+000  1.6562483e+000
C008-002  1.3293482e+001 -7.2973251e+000  1.7088825e+000
C008-003  1.3627380e+001 -7.3504305e+000  1.7517999e+000
C008-004  1.3979142e+001 -7.2690158e+000  1.8581804e+000
C008-005  1.4295963e+001 -7.3242931e+000  1.8914726e+000
C008-006  1.4627150e+001 -7.2889524e+000  1.9655213e+000
C008-007  1.4954242e+001 -7.2952204e+000  2.0172112e+000
C008-008  1.5283112e+001 -7.2387671e+000  2.0935149e+000
C008-009  1.5586619e+001 -7.1391234e+000  2.1809134e+000
C009-001  1.5835089e+001 -6.9649301e+000  2.1277764e+000
C009-002  1.6071846e+001 -6.7904296e+000  2.0571952e+000
C009-003  1.6302956e+001 -6.6231036e+000  1.9675558e+000
C009-004  1.6525898e+001 -6.5132422e+000  1.8427293e+000
C009-005  1.6729727e+001 -6.4656034e+000  1.6746926e+000
C009-006  1.6926434e+001 -6.3848872e+000  1.4980218e+000
C009-007  1.7120153e+001 -6.2877731e+000  1.3133343e+000
C009-008  1.7305733e+001 -6.2060781e+000  1.1082871e+000
C010-001  1.6426592e+001 -2.1003323e+000  3.0049893e-001
C010-002  1.6562763e+001 -2.0262697e+000  3.1290206e-001
C010-003  1.6706184e+001 -1.9923401e+000  3.5162002e-001
C010-004  1.6852100e+001 -1.9890441e+000  4.0120047e-001
C010-005  1.7005243e+001 -1.9921858e+000  4.4083673e-001
C010-006  1.7168497e+001 -2.0155334e+000  4.8317206e-001
C010-007  1.7346819e+001 -2.0615757e+000  5.2645105e-001
C010-008  1.7520781e+001 -2.1537833e+000  5.9513187e-001
C011-001  1.7681801e+001 -2.4218395e+000  7.2312284e-001
C011-002  1.7691086e+001 -2.5669122e+000  7.4035347e-001
C011-003  1.7690613e+001 -2.7171071e+000  7.5366253e-001
C011-004  1.7684725e+001 -2.8723869e+000  7.5927448e-001
C011-005  1.7668335e+001 -3.0321884e+000  7.6148742e-001
C011-006  1.7644979e+001 -3.1971138e+000  7.5704527e-001
C011-007  1.7608385e+001 -3.3667998e+000  7.5044501e-001
C011-008  1.7574333e+001 -3.5434704e+000  7.2965419e-001
C011-009  1.7546116e+001 -3.7252839e+000  6.9445270e-001
C012-001  1.7579428e+001 -3.8679576e+000  7.0559722e-001
C012-002  1.7612837e+001 -4.0106549e+000  7.2477138e-001
C012-003  1.7675020e+001 -4.1445727e+000  7.2495455e-001
C012-004  1.7728050e+001 -4.2787561e+000  7.3875904e-001
C012-005  1.7790340e+001 -4.4079638e+000  7.5005323e-001
C012-006  1.7855246e+001 -4.5350738e+000  7.6617074e-001
C012-007  1.7925026e+001 -4.6598835e+000  7.8611666e-001
C012-008  1.7985704e+001 -4.7871966e+000  8.1985569e-001
C013-001  1.8032890e+001 -5.1191077e+000  8.3922350e-001
C013-002  1.8011160e+001 -5.3055115e+000  8.2486421e-001
C013-003  1.7984413e+001 -5.4753418e+000  8.1289989e-001
C013-004  1.7936930e+001 -5.6269011e+000  8.1093699e-001
C013-005  1.7877966e+001 -5.7623720e+000  8.1383836e-001
C013-006  1.7809473e+001 -5.8859015e+000  8.1751144e-001
C013-007  1.7719265e+001 -5.9910007e+000  8.2998252e-001
C013-008  1.7606009e+001 -6.0654402e+000  8.6342025e-001
C014-001  1.7332178e+001 -5.9674311e+000  8.1490934e-001
C014-002  1.7172829e+001 -5.7712922e+000  7.5780314e-001
C014-003  1.7004700e+001 -5.5790238e+000  6.7803431e-001
C014-004  1.6828758e+001 -5.3838778e+000  5.7812113e-001
C014-005  1.6643705e+001 -5.1776338e+000  4.6399894e-001
C014-006  1.6448603e+001 -4.9467268e+000  3.5667700e-001
C014-007  1.6244127e+001 -4.6902671e+000  2.6222670e-001
C014-008  1.6032532e+001 -4.4109821e+000  1.8243413e-001
C014-009  1.5826038e+001 -4.1084709e+000  1.4368913e-001
C015-001  1.5872092e+001 -3.8691440e+000  1.0773540e-001
C015-002  1.5927478e+001 -3.6320252e+000  1.1120912e-001
C015-003  1.5982559e+001 -3.4029572e+000  1.3160948e-001
C015-004  1.6035669e+001 -3.1827438e+000  1.5231036e-001
C015-005  1.6087790e+001 -2.9698904e+000  1.6902457e-001
C015-006  1.6140057e+001 -2.7651465e+000  1.9466618e-001
C015-007  1.6189419e+001 -2.5601830e+000  1.9484164e-001
C015-008  1.6241768e+001 -2.3716121e+000  2.3932137e-001
C016-001  1.7738491e+001 -1.9366790e+000  1.3626024e+000
C016-002  1.7125757e+001 -1.7544289e+000  1.3100473e+000
C016-003  1.6511070e+001 -1.7097584e+000  1.2924138e+000
C016-004  1.5945816e+001 -1.7485367e+000  1.3053528e+000
C016-005  1.5430783e+001 -1.7560351e+000  1.3011978e+000
C016-006  1.4941447e+001 -1.8264114e+000  1.3150176e+000
C016-007  1.4441994e+001 -1.8298385e+000  1.2658167e+000
C016-008  1.3944907e+001 -1.9054669e+000  1.2211814e+000
C016-009  1.3526476e+001 -2.1456714e+000  1.2824190e+000
C017-001  1.3363215e+001 -2.0870216e+000  1.4651933e+000
C017-002  1.3155589e+001 -2.1141515e+000  1.6796012e+000
C017-003  1.2953948e+001 -2.2552061e+000  1.8658556e+000
C017-004  1.2757647e+001 -2.5014291e+000  1.9705954e+000
C017-005  1.2502271e+001 -2.8006763e+000  2.0018258e+000
C017-006  1.2177884e+001 -3.1520870e+000  1.9782828e+000
C017-007  1.1746116e+001 -3.5202982e+000  1.9321978e+000
C017-008  1.1217506e+001 -3.9070637e+000  1.8645347e+000
C017-009  1.0560204e+001 -4.2350168e+000  1.7767502e+000
C018-001  1.0012864e+001 -4.5365152e+000  1.7760348e+000
C018-002  9.4704504e+000 -4.8275676e+000  1.7800987e+000
C018-003  8.9441853e+000 -5.1326709e+000  1.7601840e+000
C018-004  8.4034376e+000 -5.3965435e+000  1.7451342e+000
C018-005  7.8601727e+000 -5.6444216e+000  1.7183558e+000
C018-006  7.2915549e+000 -5.8196793e+000  1.7311033e+000
C018-007  6.7262516e+000 -5.9915357e+000  1.7230988e+000
C018-008  6.1518717e+000 -6.1279092e+000  1.7220258e+000
C018-009  5.5763721e+000 -6.2587724e+000  1.7068356e+000
C019-001  5.0031991e+000 -6.4144192e+000  1.6812416e+000
C019-002  4.4265261e+000 -6.5815163e+000  1.6379185e+000
C019-003  3.8379416e+000 -6.7306876e+000  1.6000602e+000
C019-004  3.2356868e+000 -6.8584237e+000  1.5731820e+000
C019-005  2.6323631e+000 -7.0060043e+000  1.5215791e+000
C019-006  2.0239649e+000 -7.1613526e+000  1.4561812e+000
C019-007  1.3935108e+000 -7.2593975e+000  1.4273942e+000
C019-008  7.7198058e-001 -7.4202628e+000  1.3431385e+000
C019-009  1.3637327e-001 -7.5513186e+000  1.2721772e+000
C020-001 -3.7654585e-001 -7.6627440e+000  1.1867225e+000
C020-002 -8.8912207e-001 -7.7692795e+000  1.1277083e+000
C020-003 -1.4008918e+000 -7.8735213e+000  1.0936695e+000
C020-004 -1.9112347e+000 -7.9773264e+000  1.0839142e+000
C020-005 -2.4157767e+000 -8.0982475e+000  1.0918454e+000
C020-006 -2.9183812e+000 -8.2257242e+000  1.1213862e+000
C020-007 -3.4271739e+000 -8.3195696e+000  1.1880188e+000
C020-008 -3.9329355e+000 -8.4222431e+000  1.2752479e+000
C020-009 -4.4378119e+000 -8.5071220e+000  1.3950077e+000
C021-001 -5.0696349e+000 -8.5954533e+000  1.4349715e+000
C021-002 -5.6869226e+000 -8.7298861e+000  1.4490497e+000
C021-003 -6.2905030e+000 -8.8625965e+000  1.4607841e+000
C021-004 -6.8837466e+000 -8.9799728e+000  1.4922831e+000
C021-005 -7.4637475e+000 -9.1026659e+000  1.5199205e+000
C021-006 -8.0318747e+000 -9.2238874e+000  1.5542548e+000
C021-007 -8.5871725e+000 -9.3491068e+000  1.5845059e+000
C021-008 -9.1308689e+000 -9.4725142e+000  1.6237775e+000
C021-009 -9.6621399e+000 -9.5912113e+000  1.6800823e+000
C022-001 -1.0248720e+001 -9.7740440e+000  1.7891952e+000
C022-002 -1.0825697e+001 -9.9298429e+000  1.9004917e+000
C022-003 -1.1387541e+001 -1.0056512e+001  2.0393512e+000
C022-004 -1.1933879e+001 -1.0158914e+001  2.1928027e+000
C022-005 -1.2469988e+001 -1.0239185e+001  2.3378305e+000
C022-006 -1.3007063e+001 -1.0303192e+001  2.4417241e+000
C022-007 -1.3522406e+001 -1.0339046e+001  2.5837257e+000
C022-008 -1.4019545e+001 -1.0344541e+001  2.7466848e+000
C022-009 -1.4506641e+001 -1.0324344e+001  2.9057589e+000
C023-001 -1.4759120e+001 -9.9822712e+000  2.8268743e+000
C023-002 -1.4918828e+001 -9.5783777e+000  2.8460126e+000
C023-003 -1.5033219e+001 -9.1779299e+000  2.8245645e+000
C023-004 -1.5127990e+001 -8.8831682e+000  2.6512947e+000
C023-005 -1.5187323e+001 -8.6506510e+000  2.3872077e+000
C023-006 -1.5194386e+001 -8.4231215e+000  2.0643163e+000
C023-007 -1.5159858e+001 -8.2503176e+000  1.6414971e+000
C023-008 -1.5139910e+001 -8.2655478e+000  1.1310542e+000
C024-001  1.8936270e+001 -3.7701325e+000  2.6327746e+000
C024-002  1.8633429e+001 -3.5941076e+000  2.7123113e+000
C024-003  1.8321314e+001 -3.4704287e+000  2.7937436e+000
C024-004  1.7974977e+001 -3.4414625e+000  2.8815403e+000
C024-005  1.7597504e+001 -3.4850161e+000  2.9752150e+000
C024-006  1.7183784e+001 -3.6064703e+000  3.0804608e+000
C024-007  1.6741653e+001 -3.8315220e+000  3.2037268e+000
C024-008  1.6272495e+001 -4.1607070e+000  3.3491864e+000
C024-009  1.5880765e+001 -4.6510444e+000  3.4352787e+000
C025-001  1.5626168e+001 -5.3951702e+000  3.6739256e+000
C025-002  1.5604944e+001 -6.0776844e+000  3.3951397e+000
C025-003  1.5367582e+001 -6.6102219e+000  3.3001390e+000
C025-004  1.5055726e+001 -7.0500822e+000  3.2402687e+000
C025-005  1.4669156e+001 -7.3714685e+000  3.1504569e+000
C025-006  1.4189563e+001 -7.5422769e+000  2.9723234e+000
C025-007  1.3673514e+001 -7.6598125e+000  2.8516910e+000
C025-008  1.3109229e+001 -7.7130890e+000  2.8161957e+000
C025-009  1.2453409e+001 -7.6334953e+000  2.7663767e+000
C026-001  1.1969443e+001 -7.7077217e+000  2.6409974e+000
C026-002  1.1478474e+001 -7.7867899e+000  2.5612144e+000
C026-003  1.0981403e+001 -7.8820977e+000  2.5235491e+000
C026-004  1.0484683e+001 -7.9834337e+000  2.4800396e+000
C026-005  9.9885092e+000 -8.0874662e+000  2.4284484e+000
C026-006  9.4921837e+000 -8.1977930e+000  2.3772743e+000
C026-007  8.9933586e+000 -8.2451401e+000  2.2628291e+000
C026-008  8.4941368e+000 -8.3732481e+000  2.2299306e+000
C026-009  7.9979019e+000 -8.5155525e+000  2.1944489e+000
C027-001  7.4080768e+000 -8.5814247e+000  2.0985713e+000
C027-002  6.8072567e+000 -8.6575336e+000  2.0148449e+000
C027-003  6.1973977e+000 -8.7115383e+000  1.8979875e+000
C027-004  5.5806584e+000 -8.7774210e+000  1.7769592e+000
C027-005  4.9554281e+000 -8.8562794e+000  1.6599045e+000
C027-006  4.3214641e+000 -8.9426889e+000  1.5413687e+000
C027-007  3.6793191e+000 -9.0286312e+000  1.4083132e+000
C027-008  3.0214229e+000 -9.1541834e+000  1.3472577e+000
C027-009  2.3572683e+000 -9.2839756e+000  1.2713166e+000
C028-001  1.6892979e+000 -9.4709406e+000  1.1742786e+000
C028-002  1.0153463e+000 -9.5331230e+000  9.6177810e-001
C028-003  3.4055060e-001 -9.6231852e+000  8.2069767e-001
C028-004 -3.3792353e-001 -9.7052975e+000  7.1477085e-001
C028-005 -1.0164707e+000 -9.7961464e+000  6.5030307e-001
C028-006 -1.6868157e+000 -9.9307337e+000  6.3704658e-001
C028-007 -2.3598387e+000 -1.0057034e+001  6.5378571e-001
C028-008 -3.0403032e+000 -1.0153004e+001  6.9245464e-001
C028-009 -3.7201846e+000 -1.0254169e+001  7.6470309e-001
C029-001 -4.3921571e+000 -1.0371874e+001  7.7115619e-001
C029-002 -5.0584893e+000 -1.0493338e+001  7.9315162e-001
C029-003 -5.7179022e+000 -1.0626885e+001  8.3814412e-001
C029-004 -6.3617644e+000 -1.0808343e+001  9.0186971e-001
C029-005 -7.0016718e+000 -1.0989072e+001  9.8869604e-001
C029-006 -7.6247735e+000 -1.1222219e+001  1.0917481e+000
C029-007 -8.2350254e+000 -1.1493486e+001  1.2186403e+000
C029-008 -8.8541536e+000 -1.1711387e+001  1.3766910e+000
C029-009 -9.4717255e+000 -1.1912781e+001  1.5434817e+000
C030-001 -1.0240929e+001 -1.2018703e+001  1.7784890e+000
C030-002 -1.1003695e+001 -1.2105008e+001  2.0047753e+000
C030-003 -1.1753862e+001 -1.2178011e+001  2.2212679e+000
C030-004 -1.2489512e+001 -1.2251188e+001  2.4304390e+000
C030-005 -1.3222264e+001 -1.2317699e+001  2.6342185e+000
C030-006 -1.3970335e+001 -1.2433382e+001  2.8537211e+000
C030-007 -1.4770162e+001 -1.2436452e+001  3.0594022e+000
C030-008 -1.5571382e+001 -1.2243354e+001  3.2119665e+000
