# Supplementary material for: Interspecific variation in the limb long bones among modern rhinoceroses—extent and drivers
Source: PeerJ. 2019 Sep 26;7:e7647. doi: 10.7717/peerj.7647 (PMC6766374; doi:10.7717/peerj.7647)
Supplement: Supplemental Information 9 [file peerj-07-7647-s009.zip › Fibula/Rhinoceros_unicornis_1961_5_10_1_Fibula.pts]

Version 1.0
281
S000  4.3665430e-001 -1.2457021e+001  1.6011047e+001
S001  1.2182963e-001 -1.2389205e+001  1.2886064e+001
S002  2.2467957e+000 -1.1320579e+001  1.5214150e+001
S003  2.1522043e+000  4.4043603e+000 -1.0261488e-001
S004 -2.4262180e+000  1.1019315e+001 -4.3932586e+000
S005 -1.8843930e+000  1.2371119e+001 -5.1059403e+000
S006  2.8413200e-001  1.1916380e+001 -5.5874152e+000
S007  1.4797521e+000  1.0944080e+001 -5.4326901e+000
S008 -1.6938086e+000  1.2784747e+001 -4.7793455e+000
S009  3.4731746e-001  1.3464447e+001 -4.9791441e+000
S010  7.2212529e-001  1.3344825e+001 -2.6183152e+000
S011 -1.7697315e+000 -1.1556214e+001  1.2633589e+001
C000-001 -1.3601445e-001 -1.2611332e+001  1.2976747e+001
C000-002 -3.4268379e-001 -1.2807088e+001  1.3080690e+001
C000-003 -5.0820774e-001 -1.2964093e+001  1.3211577e+001
C000-004 -6.2893635e-001 -1.3089399e+001  1.3365317e+001
C000-005 -7.1343410e-001 -1.3155617e+001  1.3546729e+001
C000-006 -7.4536741e-001 -1.3221755e+001  1.3747348e+001
C000-007 -7.3938864e-001 -1.3228289e+001  1.3973267e+001
C000-008 -6.9080937e-001 -1.3214332e+001  1.4224653e+001
C000-009 -5.9353948e-001 -1.3124647e+001  1.4491170e+001
C001-001 -5.4917711e-001 -1.3086805e+001  1.4625983e+001
C001-002 -4.8371735e-001 -1.3027036e+001  1.4765741e+001
C001-003 -4.0197819e-001 -1.2963167e+001  1.4915588e+001
C001-004 -2.9877496e-001 -1.2882958e+001  1.5068808e+001
C001-005 -1.8608089e-001 -1.2813177e+001  1.5240432e+001
C001-006 -5.9978884e-002 -1.2748854e+001  1.5429595e+001
C001-007  8.9117661e-002 -1.2664601e+001  1.5619272e+001
C001-008  2.5627878e-001 -1.2562809e+001  1.5809873e+001
C002-001  5.5488068e-001 -1.2373019e+001  1.6073784e+001
C002-002  6.6649401e-001 -1.2250534e+001  1.6090702e+001
C002-003  7.6971835e-001 -1.2124874e+001  1.6081125e+001
C002-004  8.7823415e-001 -1.2018251e+001  1.6072857e+001
C002-005  9.9215716e-001 -1.1922956e+001  1.6061266e+001
C002-006  1.1080099e+000 -1.1833579e+001  1.6039433e+001
C002-007  1.2247341e+000 -1.1749371e+001  1.6005802e+001
C002-008  1.3384267e+000 -1.1668097e+001  1.5955339e+001
C002-009  1.4537374e+000 -1.1592813e+001  1.5894504e+001
C003-001  1.5408078e+000 -1.1533341e+001  1.5857200e+001
C003-002  1.6270076e+000 -1.1480302e+001  1.5809250e+001
C003-003  1.7175826e+000 -1.1437408e+001  1.5756496e+001
C003-004  1.8084437e+000 -1.1402026e+001  1.5693716e+001
C003-005  1.8965400e+000 -1.1371778e+001  1.5618062e+001
C003-006  1.9945499e+000 -1.1357173e+001  1.5539788e+001
C003-007  2.0862663e+000 -1.1345079e+001  1.5445024e+001
C003-008  2.1715479e+000 -1.1334472e+001  1.5335952e+001
C004-001 -2.3701267e+000  1.0874477e+001 -3.9160283e+000
C004-002 -2.3171008e+000  1.0684965e+001 -3.5163376e+000
C004-003 -2.3871782e+000  1.0387342e+001 -3.2122529e+000
C004-004 -2.4284978e+000  1.0072894e+001 -2.9529092e+000
C004-005 -2.3320026e+000  9.8056345e+000 -2.7143476e+000
C004-006 -2.1908872e+000  9.5229130e+000 -2.5257277e+000
C004-007 -1.8904346e+000  9.3140783e+000 -2.3503404e+000
C004-008 -1.4940470e+000  9.1531935e+000 -2.1952858e+000
C004-009 -1.1627433e+000  8.8727922e+000 -2.1381922e+000
C005-001 -8.5662454e-001  8.6202221e+000 -1.9582608e+000
C005-002 -6.0397953e-001  8.3344975e+000 -1.8123986e+000
C005-003 -3.6635035e-001  8.0632963e+000 -1.6769042e+000
C005-004 -1.5039676e-001  7.7982221e+000 -1.5571530e+000
C005-005  4.7330879e-002  7.5421782e+000 -1.4523197e+000
C005-006  2.5377491e-001  7.3294168e+000 -1.3382647e+000
C005-007  4.2552674e-001  7.1030741e+000 -1.2551106e+000
C005-008  5.9463561e-001  6.9064860e+000 -1.1709869e+000
C005-009  7.5795978e-001  6.7412438e+000 -1.0818640e+000
C006-001  1.0027921e+000  6.5531297e+000 -1.0074184e+000
C006-002  1.2237575e+000  6.3353877e+000 -9.3162537e-001
C006-003  1.4007633e+000  6.0777884e+000 -8.7139499e-001
C006-004  1.5496362e+000  5.8020740e+000 -8.0848557e-001
C006-005  1.6964705e+000  5.5329728e+000 -7.1212476e-001
C006-006  1.8418251e+000  5.2742949e+000 -5.7136822e-001
C006-007  1.9619038e+000  4.9975429e+000 -4.2526457e-001
C006-008  2.0639729e+000  4.7034764e+000 -2.7568519e-001
C007-001  2.1535192e+000  4.9168034e+000 -3.5535657e-001
C007-002  2.1712835e+000  5.4001274e+000 -5.9906048e-001
C007-003  2.2007520e+000  5.8604536e+000 -8.2369596e-001
C007-004  2.2647023e+000  6.2693295e+000 -1.0740517e+000
C007-005  2.3298657e+000  6.6683979e+000 -1.2843733e+000
C007-006  2.4104133e+000  7.0397224e+000 -1.4831762e+000
C007-007  2.5155540e+000  7.3725953e+000 -1.6863883e+000
C007-008  2.6540411e+000  7.6571169e+000 -1.9094865e+000
C007-009  2.7724493e+000  7.9552040e+000 -2.0577593e+000
C008-001  2.8971553e+000  8.2417812e+000 -2.1585307e+000
C008-002  2.9841192e+000  8.5362453e+000 -2.2602174e+000
C008-003  3.0258415e+000  8.8332605e+000 -2.3623919e+000
C008-004  3.0332937e+000  9.1248837e+000 -2.4806972e+000
C008-005  2.9958608e+000  9.4142914e+000 -2.6049266e+000
C008-006  2.9419334e+000  9.6958532e+000 -2.7605915e+000
C008-007  2.8836632e+000  9.9677792e+000 -2.9568777e+000
C008-008  2.7807946e+000  1.0239243e+001 -3.1576998e+000
C008-009  2.6545250e+000  1.0503996e+001 -3.3828471e+000
C009-001  2.5823038e+000  1.0773487e+001 -3.5309827e+000
C009-002  2.4858334e+000  1.0991764e+001 -3.6893451e+000
C009-003  2.3804657e+000  1.1152732e+001 -3.8722553e+000
C009-004  2.2367284e+000  1.1263533e+001 -4.0639396e+000
C009-005  2.1145232e+000  1.1310102e+001 -4.2961998e+000
C009-006  1.9745861e+000  1.1301649e+001 -4.5479431e+000
C009-007  1.8264440e+000  1.1234539e+001 -4.8252029e+000
C009-008  1.7046833e+000  1.1074207e+001 -5.1668873e+000
C010-001 -2.4703789e+000  1.1160032e+001 -4.4573879e+000
C010-002 -2.4882088e+000  1.1300943e+001 -4.5235920e+000
C010-003 -2.4852018e+000  1.1441276e+001 -4.5956759e+000
C010-004 -2.4665062e+000  1.1581923e+001 -4.6795783e+000
C010-005 -2.4243021e+000  1.1727926e+001 -4.7736011e+000
C010-006 -2.3441365e+000  1.1882404e+001 -4.8666997e+000
C010-007 -2.2354746e+000  1.2043848e+001 -4.9692535e+000
C010-008 -2.0846288e+000  1.2211076e+001 -5.0625615e+000
C011-001 -1.7789544e+000  1.2263415e+001 -5.1359539e+000
C011-002 -1.6634182e+000  1.2155855e+001 -5.1458492e+000
C011-003 -1.5435655e+000  1.2052143e+001 -5.1433802e+000
C011-004 -1.4201844e+000  1.1953079e+001 -5.1416955e+000
C011-005 -1.2924964e+000  1.1858089e+001 -5.1374187e+000
C011-006 -1.1601640e+000  1.1766871e+001 -5.1284804e+000
C011-007 -1.0225533e+000  1.1679003e+001 -5.1152606e+000
C011-008 -8.7921011e-001  1.1594490e+001 -5.1041579e+000
C011-009 -7.3353434e-001  1.1516486e+001 -5.1105909e+000
C012-001 -6.1301458e-001  1.1540139e+001 -5.1333075e+000
C012-002 -4.9784744e-001  1.1572126e+001 -5.1819024e+000
C012-003 -3.8251784e-001  1.1607996e+001 -5.2303042e+000
C012-004 -2.7526179e-001  1.1650252e+001 -5.2918406e+000
C012-005 -1.6851307e-001  1.1696450e+001 -5.3542271e+000
C012-006 -5.5942200e-002  1.1745232e+001 -5.4102030e+000
C012-007  6.1225705e-002  1.1797064e+001 -5.4609566e+000
C012-008  1.6505244e-001  1.1856720e+001 -5.5382423e+000
C013-001  4.6800590e-001  1.1862901e+001 -5.6339679e+000
C013-002  6.4625770e-001  1.1792838e+001 -5.6384768e+000
C013-003  8.0725908e-001  1.1710906e+001 -5.6472626e+000
C013-004  9.5485479e-001  1.1615532e+001 -5.6356668e+000
C013-005  1.0888066e+000  1.1506153e+001 -5.6266947e+000
C013-006  1.2116374e+000  1.1379951e+001 -5.6135426e+000
C013-007  1.3225527e+000  1.1237190e+001 -5.5840049e+000
C013-008  1.4204726e+000  1.1078620e+001 -5.5370865e+000
C014-001  1.3056140e+000  1.0782369e+001 -5.2860289e+000
C014-002  1.1023462e+000  1.0651625e+001 -5.1182399e+000
C014-003  8.9133573e-001  1.0512801e+001 -4.9849181e+000
C014-004  6.6646159e-001  1.0365669e+001 -4.8952384e+000
C014-005  4.1933548e-001  1.0221521e+001 -4.8287969e+000
C014-006  1.4810731e-001  1.0089037e+001 -4.7652583e+000
C014-007 -1.4531343e-001  9.9682360e+000 -4.7015505e+000
C014-008 -4.5531377e-001  9.8797045e+000 -4.6157174e+000
C014-009 -7.7442408e-001  9.8382912e+000 -4.5124583e+000
C015-001 -9.6025527e-001  9.9222097e+000 -4.5215549e+000
C015-002 -1.1435972e+000  1.0038184e+001 -4.5103517e+000
C015-003 -1.3155752e+000  1.0179467e+001 -4.4731989e+000
C015-004 -1.4889280e+000  1.0318434e+001 -4.4423966e+000
C015-005 -1.6688455e+000  1.0453505e+001 -4.4237723e+000
C015-006 -1.8584579e+000  1.0585732e+001 -4.4169040e+000
C015-007 -2.0409358e+000  1.0729558e+001 -4.4026108e+000
C015-008 -2.2323482e+000  1.0872386e+001 -4.3970480e+000
C016-001 -2.0746803e+000  1.2549819e+001 -4.5796871e+000
C016-002 -2.3722305e+000  1.2156086e+001 -4.2989101e+000
C016-003 -2.4558887e+000  1.1694739e+001 -3.9545965e+000
C016-004 -2.4768984e+000  1.1322305e+001 -3.6131124e+000
C016-005 -2.5378399e+000  1.1039890e+001 -3.2848625e+000
C016-006 -2.6445558e+000  1.0810068e+001 -2.9582446e+000
C016-007 -2.7249126e+000  1.0617850e+001 -2.6211448e+000
C016-008 -2.7882116e+000  1.0461649e+001 -2.2740417e+000
C016-009 -2.7973788e+000  1.0352799e+001 -1.9166319e+000
C017-001 -2.6223679e+000  1.0336734e+001 -1.5444744e+000
C017-002 -2.2799871e+000  1.0311413e+001 -1.1842253e+000
C017-003 -1.9297410e+000  1.0198980e+001 -8.8205957e-001
C017-004 -1.5898230e+000  9.9820089e+000 -6.6492379e-001
C017-005 -1.2791119e+000  9.6706409e+000 -4.8421898e-001
C017-006 -1.0126476e+000  9.3012323e+000 -2.2838317e-001
C017-007 -7.5841832e-001  8.8586016e+000  2.9170655e-002
C017-008 -5.2782112e-001  8.3485565e+000  3.1337550e-001
C017-009 -3.2577443e-001  7.7624955e+000  6.0466862e-001
C018-001 -4.3561123e-002  7.2286553e+000  8.9580649e-001
C018-002  1.8993388e-001  6.7051692e+000  1.1965077e+000
C018-003  3.6504409e-001  6.2206874e+000  1.5484012e+000
C018-004  5.1793408e-001  5.7457976e+000  1.8779376e+000
C018-005  6.4216942e-001  5.2793255e+000  2.1915030e+000
C018-006  7.3445606e-001  4.8229799e+000  2.4949594e+000
C018-007  7.8838605e-001  4.3892069e+000  2.8065355e+000
C018-008  8.1323308e-001  3.9571686e+000  3.0974548e+000
C018-009  8.1142431e-001  3.5279837e+000  3.3690212e+000
C019-001  8.0135024e-001  3.0994253e+000  3.6660569e+000
C019-002  8.0047870e-001  2.6504302e+000  3.9606836e+000
C019-003  8.0367786e-001  2.1880393e+000  4.2629099e+000
C019-004  7.9907763e-001  1.7253561e+000  4.5911994e+000
C019-005  8.0548102e-001  1.2410557e+000  4.9154100e+000
C019-006  8.2582861e-001  7.3213971e-001  5.2301083e+000
C019-007  8.3415216e-001  2.2698216e-001  5.5773015e+000
C019-008  8.3966559e-001 -2.8408113e-001  5.9442377e+000
C019-009  8.5293806e-001 -8.1280917e-001  6.3124847e+000
C020-001  9.0699464e-001 -1.3049289e+000  6.6372266e+000
C020-002  9.6232414e-001 -1.7945590e+000  6.9817662e+000
C020-003  1.0224373e+000 -2.2857823e+000  7.3395176e+000
C020-004  1.1010411e+000 -2.7968559e+000  7.6871691e+000
C020-005  1.1616752e+000 -3.2790673e+000  8.0884809e+000
C020-006  1.2350693e+000 -3.7730076e+000  8.4904175e+000
C020-007  1.3187634e+000 -4.2777910e+000  8.8952646e+000
C020-008  1.4064044e+000 -4.7848663e+000  9.3134909e+000
C020-009  1.4955474e+000 -5.2885871e+000  9.7516928e+000
C021-001  1.5170819e+000 -5.6912360e+000  1.0108963e+001
C021-002  1.5237080e+000 -6.0705428e+000  1.0473707e+001
C021-003  1.5182908e+000 -6.4392333e+000  1.0832592e+001
C021-004  1.4998306e+000 -6.7932348e+000  1.1190727e+001
C021-005  1.4667733e+000 -7.1247206e+000  1.1554855e+001
C021-006  1.4185420e+000 -7.4338346e+000  1.1923893e+001
C021-007  1.3541574e+000 -7.7214165e+000  1.2296421e+001
C021-008  1.2755790e+000 -7.9948072e+000  1.2667176e+001
C021-009  1.1988701e+000 -8.2776184e+000  1.3023302e+001
C022-001  1.1960298e+000 -8.6609230e+000  1.3492563e+001
C022-002  1.1985513e+000 -9.0690870e+000  1.3826514e+001
C022-003  1.1216267e+000 -9.3795452e+000  1.4127986e+001
C022-004  9.9191612e-001 -9.6311150e+000  1.4368937e+001
C022-005  8.3256096e-001 -9.8563261e+000  1.4515271e+001
C022-006  6.4195067e-001 -1.0053541e+001  1.4570085e+001
C022-007  4.2164382e-001 -1.0227581e+001  1.4538810e+001
C022-008  1.2070066e-001 -1.0287750e+001  1.4439964e+001
C022-009 -1.6676097e-001 -1.0405382e+001  1.4251590e+001
C023-001 -5.1167065e-001 -1.0583704e+001  1.4035295e+001
C023-002 -9.4715667e-001 -1.0553180e+001  1.3588214e+001
C023-003 -1.1641958e+000 -1.0786075e+001  1.3456129e+001
C023-004 -1.3677946e+000 -1.0950787e+001  1.3305743e+001
C023-005 -1.4779592e+000 -1.1115576e+001  1.3305679e+001
C023-006 -1.5440158e+000 -1.1254741e+001  1.3276802e+001
C023-007 -1.6250774e+000 -1.1371300e+001  1.3088777e+001
C023-008 -1.7780840e+000 -1.1449120e+001  1.2751857e+001
C024-001 -9.1521442e-003  1.3402809e+001 -4.7222676e+000
C024-002 -2.9267240e-001  1.3193523e+001 -4.2872267e+000
C024-003 -3.6099732e-001  1.2903850e+001 -3.9048617e+000
C024-004 -3.1566152e-001  1.2652864e+001 -3.6252484e+000
C024-005 -2.4569410e-001  1.2458748e+001 -3.3697345e+000
C024-006 -1.2895514e-001  1.2292431e+001 -3.1232409e+000
C024-007  4.9570791e-002  1.2143560e+001 -2.8885503e+000
C024-008  2.8238776e-001  1.2019649e+001 -2.6483638e+000
C024-009  5.9669846e-001  1.1910185e+001 -2.4292665e+000
C025-001  1.0163223e+000  1.1984253e+001 -2.3027747e+000
C025-002  1.4570050e+000  1.1907678e+001 -2.2608671e+000
C025-003  1.8420620e+000  1.1711384e+001 -2.2265329e+000
C025-004  2.1563005e+000  1.1416421e+001 -2.1718750e+000
C025-005  2.4370270e+000  1.1070472e+001 -2.0577810e+000
C025-006  2.7075677e+000  1.0676354e+001 -1.8865117e+000
C025-007  2.9573367e+000  1.0212957e+001 -1.6760921e+000
C025-008  3.1688509e+000  9.6663275e+000 -1.4384524e+000
C025-009  3.3154209e+000  9.0274658e+000 -1.1907681e+000
C026-001  3.2791896e+000  8.5465193e+000 -9.1426486e-001
C026-002  3.2749522e+000  8.0880899e+000 -6.2523210e-001
C026-003  3.3156409e+000  7.6523685e+000 -3.3236629e-001
C026-004  3.2655196e+000  7.2049627e+000 -5.9104733e-002
C026-005  3.3295979e+000  6.7974272e+000  2.2815913e-001
C026-006  3.3601351e+000  6.3938584e+000  5.0969303e-001
C026-007  3.3973858e+000  6.0042706e+000  7.9162174e-001
C026-008  3.4302449e+000  5.6255331e+000  1.0713383e+000
C026-009  3.4497616e+000  5.2530055e+000  1.3399837e+000
C027-001  3.4466505e+000  4.6587095e+000  1.6812694e+000
C027-002  3.4542003e+000  4.0785007e+000  2.0360143e+000
C027-003  3.4252765e+000  3.4962292e+000  2.3764391e+000
C027-004  3.3694875e+000  2.9160244e+000  2.7057424e+000
C027-005  3.3212109e+000  2.3490720e+000  3.0460062e+000
C027-006  3.2722127e+000  1.7923924e+000  3.3925533e+000
C027-007  3.2116568e+000  1.2429284e+000  3.7388449e+000
C027-008  3.1541314e+000  7.0422953e-001  4.0933323e+000
C027-009  3.0893896e+000  1.7353095e-001  4.4495535e+000
C028-001  3.0314825e+000 -3.9237592e-001  4.8277059e+000
C028-002  2.9933100e+000 -9.5941186e-001  5.2011824e+000
C028-003  2.9155354e+000 -1.5218612e+000  5.5661368e+000
C028-004  2.8249834e+000 -2.0749981e+000  5.9356341e+000
C028-005  2.7399921e+000 -2.6217456e+000  6.3103623e+000
C028-006  2.6842134e+000 -3.1675608e+000  6.6863685e+000
C028-007  2.6555634e+000 -3.7128911e+000  7.0613585e+000
C028-008  2.6534832e+000 -4.2559385e+000  7.4356318e+000
C028-009  2.6918645e+000 -4.7910438e+000  7.8129082e+000
C029-001  2.7475197e+000 -5.2595153e+000  8.1421890e+000
C029-002  2.8427382e+000 -5.6977019e+000  8.4903107e+000
C029-003  2.9179277e+000 -6.1132770e+000  8.8531446e+000
C029-004  3.0135136e+000 -6.4940844e+000  9.2343321e+000
C029-005  3.1065967e+000 -6.8463469e+000  9.6328182e+000
C029-006  3.1568131e+000 -7.1847796e+000  1.0044173e+001
C029-007  3.1848321e+000 -7.5030007e+000  1.0469913e+001
C029-008  3.2129951e+000 -7.7945862e+000  1.0913369e+001
C029-009  3.1857674e+000 -8.0721931e+000  1.1364138e+001
C030-001  3.1149490e+000 -8.4029360e+000  1.1827477e+001
C030-002  3.0196135e+000 -8.7447605e+000  1.2278539e+001
C030-003  2.9089272e+000 -9.0958204e+000  1.2718370e+001
C030-004  2.8056571e+000 -9.4508400e+000  1.3153219e+001
C030-005  2.7283072e+000 -9.8111563e+000  1.3589369e+001
C030-006  2.6890335e+000 -1.0190733e+001  1.4031476e+001
C030-007  2.5289359e+000 -1.0568905e+001  1.4428519e+001
C030-008  2.3757513e+000 -1.0940017e+001  1.4820727e+001
