# Supplementary material for: Interspecific variation in the limb long bones among modern rhinoceroses—extent and drivers
Source: PeerJ. 2019 Sep 26;7:e7647. doi: 10.7717/peerj.7647 (PMC6766374; doi:10.7717/peerj.7647)
Supplement: Supplemental Information 9 [file peerj-07-7647-s009.zip › Fibula/Rhinoceros_unicornis_1972_822_Fibula.pts]

Version 1.0
281
S000 -1.6038439e+000 -1.0588406e+001  1.5619577e+001
S001 -1.7269392e+000 -1.0503477e+001  1.2230083e+001
S002  6.4503860e-001 -9.2595806e+000  1.4041337e+001
S003  2.2067673e+000  6.0067806e+000 -1.4617290e+000
S004 -9.9031377e-001  1.3609856e+001 -8.0991049e+000
S005 -6.7772198e-001  1.4366284e+001 -8.3728809e+000
S006  1.9437318e+000  1.4561226e+001 -8.6818218e+000
S007  3.0586953e+000  1.3646040e+001 -8.4474621e+000
S008 -5.3785771e-001  1.5414886e+001 -7.9660139e+000
S009  1.5416763e+000  1.6175346e+001 -7.6085844e+000
S010  1.7432251e+000  1.5688425e+001 -5.6630526e+000
S011 -3.0174599e+000 -1.0473528e+001  1.2118069e+001
C000-001 -1.8617458e+000 -1.0682844e+001  1.2340683e+001
C000-002 -1.9779720e+000 -1.0855329e+001  1.2454647e+001
C000-003 -2.0728908e+000 -1.1021476e+001  1.2587756e+001
C000-004 -2.1541049e+000 -1.1166379e+001  1.2758280e+001
C000-005 -2.2318342e+000 -1.1266457e+001  1.2977247e+001
C000-006 -2.2987583e+000 -1.1364643e+001  1.3236415e+001
C000-007 -2.3711720e+000 -1.1408908e+001  1.3548483e+001
C000-008 -2.4450414e+000 -1.1385335e+001  1.3904501e+001
C000-009 -2.4832652e+000 -1.1205824e+001  1.4260077e+001
C001-001 -2.4364352e+000 -1.1156884e+001  1.4478417e+001
C001-002 -2.3643491e+000 -1.1056407e+001  1.4661144e+001
C001-003 -2.2877533e+000 -1.0981608e+001  1.4839354e+001
C001-004 -2.1989737e+000 -1.0901868e+001  1.4999505e+001
C001-005 -2.1013117e+000 -1.0832210e+001  1.5149707e+001
C001-006 -1.9902781e+000 -1.0742256e+001  1.5271920e+001
C001-007 -1.8728814e+000 -1.0682791e+001  1.5397409e+001
C001-008 -1.7446510e+000 -1.0645700e+001  1.5522678e+001
C002-001 -1.4099944e+000 -1.0549957e+001  1.5606560e+001
C002-002 -1.2391897e+000 -1.0427711e+001  1.5530427e+001
C002-003 -1.0784276e+000 -1.0328523e+001  1.5458901e+001
C002-004 -9.1841322e-001 -1.0258192e+001  1.5394172e+001
C002-005 -7.5806665e-001 -1.0206848e+001  1.5331518e+001
C002-006 -6.2510568e-001 -1.0132174e+001  1.5241029e+001
C002-007 -5.0155216e-001 -1.0066847e+001  1.5141927e+001
C002-008 -3.7168434e-001 -1.0025896e+001  1.5050397e+001
C002-009 -2.3122987e-001 -1.0005815e+001  1.4975660e+001
C003-001 -1.1471912e-001 -9.9206295e+000  1.4917533e+001
C003-002 -6.5334085e-003 -9.8308868e+000  1.4844833e+001
C003-003  9.8613910e-002 -9.7434349e+000  1.4763235e+001
C003-004  1.9752087e-001 -9.6540518e+000  1.4670422e+001
C003-005  3.0323234e-001 -9.5861921e+000  1.4568721e+001
C003-006  3.9609703e-001 -9.5036364e+000  1.4453631e+001
C003-007  4.7617069e-001 -9.4129267e+000  1.4326488e+001
C003-008  5.4634416e-001 -9.3246899e+000  1.4186437e+001
C004-001 -1.0420151e+000  1.3329991e+001 -7.7607841e+000
C004-002 -1.0751735e+000  1.3077868e+001 -7.4247212e+000
C004-003 -1.0876611e+000  1.2859797e+001 -7.1060667e+000
C004-004 -1.1075802e+000  1.2632871e+001 -6.8292379e+000
C004-005 -1.0856811e+000  1.2475233e+001 -6.5591140e+000
C004-006 -1.0838643e+000  1.2287429e+001 -6.3315949e+000
C004-007 -1.0973922e+000  1.2074997e+001 -6.1457582e+000
C004-008 -1.0950729e+000  1.1889579e+001 -5.9856443e+000
C004-009 -1.0675287e+000  1.1747870e+001 -5.8347116e+000
C005-001 -7.9716659e-001  1.1516965e+001 -5.6416459e+000
C005-002 -5.2944136e-001  1.1277080e+001 -5.4235964e+000
C005-003 -2.2222753e-001  1.1071937e+001 -5.1472440e+000
C005-004  2.1499949e-002  1.0776484e+001 -4.9136996e+000
C005-005  2.4953865e-001  1.0450970e+001 -4.6737971e+000
C005-006  4.6223110e-001  1.0094368e+001 -4.4289694e+000
C005-007  6.7361838e-001  9.7226467e+000 -4.1662149e+000
C005-008  8.7894213e-001  9.3317738e+000 -3.8880777e+000
C005-009  1.0765468e+000  8.9237328e+000 -3.5912902e+000
C006-001  1.2591001e+000  8.6200886e+000 -3.3698816e+000
C006-002  1.4268074e+000  8.3102598e+000 -3.1452117e+000
C006-003  1.5816336e+000  7.9985151e+000 -2.9128425e+000
C006-004  1.7152268e+000  7.6680965e+000 -2.6931305e+000
C006-005  1.8376924e+000  7.3366694e+000 -2.4655509e+000
C006-006  1.9507377e+000  7.0109692e+000 -2.2210238e+000
C006-007  2.0490448e+000  6.6750779e+000 -1.9794037e+000
C006-008  2.1350853e+000  6.3428254e+000 -1.7231238e+000
C007-001  2.2519944e+000  6.3928304e+000 -1.7591494e+000
C007-002  2.2989690e+000  6.7685103e+000 -2.0484471e+000
C007-003  2.3467989e+000  7.1344399e+000 -2.3278756e+000
C007-004  2.3776917e+000  7.5066662e+000 -2.5635824e+000
C007-005  2.3973429e+000  7.8754230e+000 -2.7722735e+000
C007-006  2.4449525e+000  8.2067976e+000 -3.0249856e+000
C007-007  2.4819522e+000  8.5371332e+000 -3.2484210e+000
C007-008  2.5227575e+000  8.8512583e+000 -3.4704690e+000
C007-009  2.5569439e+000  9.1617403e+000 -3.6704390e+000
C008-001  2.6054363e+000  9.5000954e+000 -3.9587581e+000
C008-002  2.6973414e+000  9.8020658e+000 -4.2755966e+000
C008-003  2.7755513e+000  1.0151766e+001 -4.5246019e+000
C008-004  2.8683400e+000  1.0502368e+001 -4.7610297e+000
C008-005  2.9826438e+000  1.0846401e+001 -4.9915915e+000
C008-006  3.1534524e+000  1.1160810e+001 -5.2391000e+000
C008-007  3.3244073e+000  1.1495402e+001 -5.4534769e+000
C008-008  3.5239902e+000  1.1829908e+001 -5.6563640e+000
C008-009  3.6629059e+000  1.2193418e+001 -5.8108912e+000
C009-001  3.6593051e+000  1.2530428e+001 -6.0485249e+000
C009-002  3.6333857e+000  1.2824726e+001 -6.2994719e+000
C009-003  3.5675941e+000  1.3081762e+001 -6.5530415e+000
C009-004  3.4921608e+000  1.3293843e+001 -6.8212543e+000
C009-005  3.4028103e+000  1.3463755e+001 -7.1001043e+000
C009-006  3.3289034e+000  1.3579108e+001 -7.4103222e+000
C009-007  3.2778015e+000  1.3628160e+001 -7.7685494e+000
C009-008  3.2108760e+000  1.3624559e+001 -8.1504908e+000
C010-001 -9.8825186e-001  1.3715296e+001 -8.1473398e+000
C010-002 -9.8057413e-001  1.3811919e+001 -8.1968451e+000
C010-003 -9.6836066e-001  1.3901882e+001 -8.2461195e+000
C010-004 -9.4606882e-001  1.3989012e+001 -8.2874107e+000
C010-005 -9.1483700e-001  1.4072747e+001 -8.3234329e+000
C010-006 -8.7589836e-001  1.4153939e+001 -8.3582649e+000
C010-007 -8.1567699e-001  1.4230234e+001 -8.3654718e+000
C010-008 -7.5307763e-001  1.4305473e+001 -8.3844976e+000
C011-001 -5.2891600e-001  1.4373611e+001 -8.3472538e+000
C011-002 -3.8258737e-001  1.4384398e+001 -8.3465805e+000
C011-003 -2.3370320e-001  1.4409614e+001 -8.3635969e+000
C011-004 -9.2983678e-002  1.4399835e+001 -8.3598461e+000
C011-005  4.3185230e-002  1.4374370e+001 -8.3535042e+000
C011-006  1.7430109e-001  1.4330576e+001 -8.3412266e+000
C011-007  3.0273169e-001  1.4276531e+001 -8.3251905e+000
C011-008  4.3399370e-001  1.4240854e+001 -8.3387375e+000
C011-009  5.5852246e-001  1.4181656e+001 -8.3464088e+000
C012-001  6.9463867e-001  1.4208194e+001 -8.3600006e+000
C012-002  8.3560330e-001  1.4242824e+001 -8.3891964e+000
C012-003  9.7730440e-001  1.4285340e+001 -8.4336329e+000
C012-004  1.1269294e+000  1.4324430e+001 -8.4669542e+000
C012-005  1.2793410e+000  1.4368514e+001 -8.5085049e+000
C012-006  1.4417247e+000  1.4408248e+001 -8.5378695e+000
C012-007  1.6026726e+000  1.4458776e+001 -8.5876036e+000
C012-008  1.7691572e+000  1.4512397e+001 -8.6404572e+000
C013-001  2.1438949e+000  1.4506071e+001 -8.7067337e+000
C013-002  2.3266909e+000  1.4426145e+001 -8.6962757e+000
C013-003  2.4915967e+000  1.4341330e+001 -8.6866026e+000
C013-004  2.6261566e+000  1.4235969e+001 -8.6433554e+000
C013-005  2.7491550e+000  1.4133798e+001 -8.6156139e+000
C013-006  2.8524225e+000  1.4023858e+001 -8.5798254e+000
C013-007  2.9434791e+000  1.3906224e+001 -8.5483828e+000
C013-008  3.0193133e+000  1.3774559e+001 -8.5154428e+000
C014-001  2.8869405e+000  1.3510674e+001 -8.3988190e+000
C014-002  2.6759446e+000  1.3390401e+001 -8.3250475e+000
C014-003  2.4416559e+000  1.3303163e+001 -8.2100382e+000
C014-004  2.1995311e+000  1.3230994e+001 -8.0781422e+000
C014-005  1.9486312e+000  1.3133824e+001 -7.9751444e+000
C014-006  1.6835508e+000  1.3019644e+001 -7.8906236e+000
C014-007  1.4037694e+000  1.2901131e+001 -7.8096938e+000
C014-008  1.1086882e+000  1.2758954e+001 -7.7558150e+000
C014-009  7.9989195e-001  1.2631002e+001 -7.6834464e+000
C015-001  4.7672597e-001  1.2611535e+001 -7.6627488e+000
C015-002  1.8263213e-001  1.2629318e+001 -7.6510677e+000
C015-003 -7.9432495e-002  1.2690308e+001 -7.6444039e+000
C015-004 -3.0765775e-001  1.2787384e+001 -7.6511331e+000
C015-005 -5.0707400e-001  1.2895189e+001 -7.6985135e+000
C015-006 -6.7768836e-001  1.3024665e+001 -7.7752934e+000
C015-007 -8.0881941e-001  1.3202837e+001 -7.8479209e+000
C015-008 -9.1370541e-001  1.3394577e+001 -7.9591565e+000
C016-001 -7.6411039e-001  1.5225507e+001 -7.9651308e+000
C016-002 -9.2168051e-001  1.5017654e+001 -7.8993735e+000
C016-003 -1.1397085e+000  1.4859008e+001 -7.8462420e+000
C016-004 -1.3160321e+000  1.4656797e+001 -7.7168298e+000
C016-005 -1.4052703e+000  1.4428491e+001 -7.5130234e+000
C016-006 -1.5266736e+000  1.4188024e+001 -7.2719369e+000
C016-007 -1.5997610e+000  1.3930098e+001 -6.9713693e+000
C016-008 -1.5986423e+000  1.3661972e+001 -6.6107793e+000
C016-009 -1.5711894e+000  1.3380293e+001 -6.1986833e+000
C017-001 -1.6686748e+000  1.3137270e+001 -5.8272486e+000
C017-002 -1.7114354e+000  1.2838711e+001 -5.4322538e+000
C017-003 -1.6306182e+000  1.2538223e+001 -5.0555630e+000
C017-004 -1.4004370e+000  1.2277797e+001 -4.7576966e+000
C017-005 -1.1407675e+000  1.1982705e+001 -4.4912672e+000
C017-006 -8.8794726e-001  1.1615162e+001 -4.2109742e+000
C017-007 -6.0934377e-001  1.1188830e+001 -3.9250863e+000
C017-008 -3.5293755e-001  1.0697110e+001 -3.5936401e+000
C017-009 -1.3790351e-001  1.0181624e+001 -3.2184498e+000
C018-001 -4.8741177e-002  9.8415184e+000 -2.9739473e+000
C018-002  1.5980914e-002  9.4848890e+000 -2.7039294e+000
C018-003  6.9417797e-002  9.1108646e+000 -2.4153924e+000
C018-004  1.0010712e-001  8.7210693e+000 -2.1049275e+000
C018-005  1.2037131e-001  8.3140497e+000 -1.7757845e+000
C018-006  1.3884522e-001  7.8872032e+000 -1.4301045e+000
C018-007  1.2007052e-001  7.4499025e+000 -1.0570047e+000
C018-008  1.0648523e-001  6.9901738e+000 -6.6986907e-001
C018-009  8.2765326e-002  6.5108480e+000 -2.6608545e-001
C019-001  1.3858697e-001  6.0568261e+000  1.1620325e-001
C019-002  1.7618513e-001  5.5868902e+000  4.9976113e-001
C019-003  1.7350449e-001  5.1296573e+000  9.1712749e-001
C019-004  1.7148578e-001  4.6488767e+000  1.3249925e+000
C019-005  1.5920162e-001  4.1521029e+000  1.7324076e+000
C019-006  1.4486335e-001  3.6301057e+000  2.1293128e+000
C019-007  1.1072975e-001  3.0973504e+000  2.5316722e+000
C019-008  8.5011549e-002  2.5353651e+000  2.9198275e+000
C019-009  5.3199101e-002  1.9585389e+000  3.3094640e+000
C020-001  1.2124363e-002  1.4966906e+000  3.6075046e+000
C020-002 -2.7168302e-002  1.0291156e+000  3.9158015e+000
C020-003 -7.0401266e-002  5.5749261e-001  4.2359524e+000
C020-004 -9.4691485e-002  8.1420116e-002  4.5684752e+000
C020-005 -1.3236183e-001 -3.9811623e-001  4.9133096e+000
C020-006 -1.9099949e-001 -8.8079596e-001  5.2700453e+000
C020-007 -2.4390623e-001 -1.3674427e+000  5.6392021e+000
C020-008 -2.9479259e-001 -1.8586915e+000  6.0201178e+000
C020-009 -3.4726107e-001 -2.3549654e+000  6.4122186e+000
C021-001 -4.4538277e-001 -2.8484857e+000  6.8374739e+000
C021-002 -6.9152355e-001 -3.2508597e+000  7.3693109e+000
C021-003 -7.3924345e-001 -3.7342789e+000  7.7998395e+000
C021-004 -7.7117264e-001 -4.2177701e+000  8.2202549e+000
C021-005 -7.8764987e-001 -4.7008858e+000  8.6379280e+000
C021-006 -7.6147914e-001 -5.2065320e+000  9.0351820e+000
C021-007 -7.8315365e-001 -5.6498294e+000  9.5121574e+000
C021-008 -8.1764644e-001 -6.0542717e+000  1.0022192e+001
C021-009 -8.6643392e-001 -6.4178262e+000  1.0543352e+001
C022-001 -9.3662250e-001 -6.7253671e+000  1.0889980e+001
C022-002 -9.8925638e-001 -7.0391536e+000  1.1233769e+001
C022-003 -1.0533046e+000 -7.3296099e+000  1.1589453e+001
C022-004 -1.1133049e+000 -7.6154962e+000  1.1946630e+001
C022-005 -1.1907982e+000 -7.8703542e+000  1.2320660e+001
C022-006 -1.2737499e+000 -8.1089602e+000  1.2703451e+001
C022-007 -1.3568891e+000 -8.3393126e+000  1.3092486e+001
C022-008 -1.4555233e+000 -8.5392981e+000  1.3497623e+001
C022-009 -1.5757527e+000 -8.6980867e+000  1.3918260e+001
C023-001 -2.1404696e+000 -8.8983459e+000  1.4090032e+001
C023-002 -2.6558318e+000 -9.0642548e+000  1.4191347e+001
C023-003 -2.9260619e+000 -9.3837633e+000  1.4135047e+001
C023-004 -3.0687239e+000 -9.6945515e+000  1.3983212e+001
C023-005 -3.2485881e+000 -9.8792744e+000  1.3786779e+001
C023-006 -3.3708651e+000 -1.0037817e+001  1.3495138e+001
C023-007 -3.5471849e+000 -1.0165066e+001  1.3041180e+001
C023-008 -3.3587103e+000 -1.0369149e+001  1.2539183e+001
C024-001  1.0993181e+000  1.6024599e+001 -7.4298677e+000
C024-002  7.0901769e-001  1.5830164e+001 -7.1605892e+000
C024-003  5.2187794e-001  1.5554235e+001 -6.8693171e+000
C024-004  4.8386714e-001  1.5295305e+001 -6.6237206e+000
C024-005  5.0183576e-001  1.5078760e+001 -6.3766189e+000
C024-006  5.8183748e-001  1.4886094e+001 -6.1050262e+000
C024-007  7.6717371e-001  1.4699105e+001 -5.8276067e+000
C024-008  1.0952144e+000  1.4495996e+001 -5.5887246e+000
C024-009  1.4668884e+000  1.4333155e+001 -5.2809839e+000
C025-001  1.8314581e+000  1.4186903e+001 -5.1189141e+000
C025-002  2.1844072e+000  1.4013102e+001 -4.9295421e+000
C025-003  2.5006437e+000  1.3738205e+001 -4.8455958e+000
C025-004  2.7650537e+000  1.3452059e+001 -4.7064619e+000
C025-005  2.9731643e+000  1.3116149e+001 -4.5769887e+000
C025-006  3.1453865e+000  1.2760282e+001 -4.4042473e+000
C025-007  3.3049762e+000  1.2417904e+001 -4.1401234e+000
C025-008  3.4208009e+000  1.2037323e+001 -3.8688874e+000
C025-009  3.4957862e+000  1.1629498e+001 -3.5745449e+000
C026-001  3.5128381e+000  1.1136190e+001 -3.2041907e+000
C026-002  3.5249979e+000  1.0637562e+001 -2.8531764e+000
C026-003  3.5126691e+000  1.0172788e+001 -2.4691689e+000
C026-004  3.4825912e+000  9.7088690e+000 -2.0943663e+000
C026-005  3.4453340e+000  9.2337780e+000 -1.7458377e+000
C026-006  3.3954260e+000  8.7609024e+000 -1.4052056e+000
C026-007  3.3389304e+000  8.2767248e+000 -1.0927109e+000
C026-008  3.2680495e+000  7.8161426e+000 -7.5542283e-001
C026-009  3.1824763e+000  7.3150234e+000 -4.9313009e-001
C027-001  3.0530775e+000  6.7816658e+000 -1.3391830e-001
C027-002  2.9085846e+000  6.2119656e+000  1.5354517e-001
C027-003  2.7647381e+000  5.6508522e+000  4.4136563e-001
C027-004  2.6400995e+000  5.1176438e+000  7.6519465e-001
C027-005  2.5333331e+000  4.6034775e+000  1.1104397e+000
C027-006  2.4266999e+000  4.0937390e+000  1.4502726e+000
C027-007  2.3242226e+000  3.5935998e+000  1.7942216e+000
C027-008  2.2412536e+000  3.1101155e+000  2.1549110e+000
C027-009  2.1545498e+000  2.6331439e+000  2.5144773e+000
C028-001  2.0693834e+000  2.0995269e+000  2.9397573e+000
C028-002  1.9778378e+000  1.5752308e+000  3.3650763e+000
C028-003  1.8775820e+000  1.0606835e+000  3.7890203e+000
C028-004  1.7848631e+000  5.6011432e-001  4.2199955e+000
C028-005  1.6847732e+000  6.9905676e-002  4.6504731e+000
C028-006  1.6008781e+000 -4.0468863e-001  5.0925441e+000
C028-007  1.5289729e+000 -8.6453468e-001  5.5438399e+000
C028-008  1.4608272e+000 -1.3114773e+000  6.0001874e+000
C028-009  1.3931270e+000 -1.7465398e+000  6.4601383e+000
C029-001  1.3613647e+000 -2.2383163e+000  6.9113293e+000
C029-002  1.3311087e+000 -2.7139630e+000  7.3563542e+000
C029-003  1.3006556e+000 -3.1745207e+000  7.7938838e+000
C029-004  1.2654799e+000 -3.6235530e+000  8.2197647e+000
C029-005  1.2289660e+000 -4.0600214e+000  8.6356297e+000
C029-006  1.1979836e+000 -4.4787869e+000  9.0474749e+000
C029-007  1.1692266e+000 -4.8818135e+000  9.4529495e+000
C029-008  1.1451930e+000 -5.2667046e+000  9.8544807e+000
C029-009  1.1261773e+000 -5.6330442e+000  1.0252123e+001
C030-001  1.0807714e+000 -6.0616016e+000  1.0736607e+001
C030-002  1.0254385e+000 -6.4921160e+000  1.1197712e+001
C030-003  9.5071614e-001 -6.9263949e+000  1.1631099e+001
C030-004  8.9977932e-001 -7.3374748e+000  1.2067308e+001
C030-005  8.2319194e-001 -7.7486281e+000  1.2474952e+001
C030-006  7.5851560e-001 -8.1417198e+000  1.2877876e+001
C030-007  7.7125680e-001 -8.5219975e+000  1.3301420e+001
C030-008  7.8646785e-001 -8.9154139e+000  1.3702977e+001
