# Supplementary material for: Interspecific variation in the limb long bones among modern rhinoceroses—extent and drivers
Source: PeerJ. 2019 Sep 26;7:e7647. doi: 10.7717/peerj.7647 (PMC6766374; doi:10.7717/peerj.7647)
Supplement: Supplemental Information 9 [file peerj-07-7647-s009.zip › Fibula/Rhinoceros_unicornis_33382_Fibula.pts]

Version 1.0
281
S000 -6.0524487e-001  1.7901138e+001 -7.3174706e+000
S001 -2.5809854e-001  1.4279006e+001 -8.2541151e+000
S002 -3.0199757e+000  1.5434253e+001 -5.3993683e+000
S003 -1.5918221e+000 -4.2081609e+000  4.3091774e+000
S004  2.2350450e+000 -1.1738297e+001  9.5837040e+000
S005  1.6835511e+000 -1.2460874e+001  1.0431344e+001
S006 -5.5000544e-001 -1.2951728e+001  1.0467893e+001
S007 -1.4810271e+000 -1.2345618e+001  9.6696644e+000
S008  1.3770664e+000 -1.2528632e+001  1.1625523e+001
S009  9.8286301e-002 -1.2647972e+001  1.1935321e+001
S010 -9.2970181e-001 -1.0247581e+001  1.1841217e+001
S011  1.9578009e+000  1.4784131e+001 -7.1234331e+000
C000-001 -2.4964806e-001  1.4588414e+001 -8.3115997e+000
C000-002 -2.3492247e-001  1.4875949e+001 -8.3512430e+000
C000-003 -2.0353760e-001  1.5146177e+001 -8.3205824e+000
C000-004 -1.7898223e-001  1.5387121e+001 -8.3133526e+000
C000-005 -1.5552224e-001  1.5603303e+001 -8.3104353e+000
C000-006 -1.1794203e-001  1.5792737e+001 -8.2527409e+000
C000-007 -8.5174546e-002  1.5957830e+001 -8.2175570e+000
C000-008 -6.3922018e-002  1.6107981e+001 -8.2069483e+000
C000-009 -3.0179897e-002  1.6229332e+001 -8.1531382e+000
C001-001 -1.6007714e-002  1.6365952e+001 -8.1044588e+000
C001-002 -2.4940826e-002  1.6516550e+001 -8.0462465e+000
C001-003 -6.4259067e-002  1.6689541e+001 -8.0088196e+000
C001-004 -1.1763851e-001  1.6871309e+001 -7.9513545e+000
C001-005 -1.8444116e-001  1.7060442e+001 -7.8676872e+000
C001-006 -2.7078024e-001  1.7263899e+001 -7.7741971e+000
C001-007 -3.6543396e-001  1.7466461e+001 -7.6372471e+000
C001-008 -4.7849321e-001  1.7681042e+001 -7.4882779e+000
C002-001 -7.7556801e-001  1.7841833e+001 -7.2536678e+000
C002-002 -9.2438620e-001  1.7746658e+001 -7.1512809e+000
C002-003 -1.0604072e+000  1.7630260e+001 -7.0334473e+000
C002-004 -1.2233531e+000  1.7542150e+001 -6.9394250e+000
C002-005 -1.3904216e+000  1.7452629e+001 -6.8409686e+000
C002-006 -1.5444562e+000  1.7341341e+001 -6.7273016e+000
C002-007 -1.7225475e+000  1.7252571e+001 -6.6205153e+000
C002-008 -1.8845471e+000  1.7138762e+001 -6.4989486e+000
C002-009 -2.0328968e+000  1.7002808e+001 -6.3688946e+000
C003-001 -2.2069631e+000  1.6891956e+001 -6.2277746e+000
C003-002 -2.3874362e+000  1.6793369e+001 -6.1003175e+000
C003-003 -2.5323632e+000  1.6666235e+001 -5.9681659e+000
C003-004 -2.6900418e+000  1.6527674e+001 -5.8786449e+000
C003-005 -2.8209686e+000  1.6357491e+001 -5.7927475e+000
C003-006 -2.8986347e+000  1.6160391e+001 -5.6810045e+000
C003-007 -2.9637103e+000  1.5941009e+001 -5.5842218e+000
C003-008 -3.0012546e+000  1.5699161e+001 -5.4884787e+000
C004-001  2.3547795e+000 -1.1028211e+001  9.5233364e+000
C004-002  2.4285851e+000 -1.0372115e+001  9.4499960e+000
C004-003  2.5111594e+000 -9.8889875e+000  9.2136211e+000
C004-004  2.5379446e+000 -9.5204954e+000  8.9318199e+000
C004-005  2.4784360e+000 -9.1995010e+000  8.6882420e+000
C004-006  2.2975707e+000 -8.8554211e+000  8.5846539e+000
C004-007  2.0373983e+000 -8.5754089e+000  8.5075197e+000
C004-008  1.7432780e+000 -8.4131250e+000  8.3484917e+000
C004-009  1.3957527e+000 -8.3182497e+000  8.1679792e+000
C005-001  1.2255226e+000 -8.2137651e+000  8.0609980e+000
C005-002  1.0519537e+000 -8.0794458e+000  7.9476385e+000
C005-003  8.9004195e-001 -7.9220052e+000  7.8042994e+000
C005-004  7.5138426e-001 -7.7485743e+000  7.6160264e+000
C005-005  6.0898077e-001 -7.5460534e+000  7.4225101e+000
C005-006  4.5182633e-001 -7.3052073e+000  7.2406087e+000
C005-007  2.9994011e-001 -7.0365977e+000  7.0421987e+000
C005-008  1.7213628e-001 -6.7603588e+000  6.7907405e+000
C005-009  3.6160499e-002 -6.4468169e+000  6.5440378e+000
C006-001 -1.8003106e-001 -6.2650237e+000  6.3580565e+000
C006-002 -3.8844666e-001 -6.0647840e+000  6.1595459e+000
C006-003 -5.8562070e-001 -5.8512077e+000  5.9402304e+000
C006-004 -7.8252679e-001 -5.6093330e+000  5.7229543e+000
C006-005 -9.5968342e-001 -5.3658633e+000  5.4670763e+000
C006-006 -1.1271657e+000 -5.1073775e+000  5.1936641e+000
C006-007 -1.2882185e+000 -4.8291788e+000  4.9090195e+000
C006-008 -1.4410167e+000 -4.5336070e+000  4.6094460e+000
C007-001 -1.6250278e+000 -4.5730982e+000  4.6137805e+000
C007-002 -1.6703194e+000 -4.8881488e+000  4.9429250e+000
C007-003 -1.7062706e+000 -5.1901002e+000  5.2537227e+000
C007-004 -1.7379475e+000 -5.4916325e+000  5.5339131e+000
C007-005 -1.7506942e+000 -5.7630219e+000  5.8150005e+000
C007-006 -1.7659192e+000 -6.0415015e+000  6.0596972e+000
C007-007 -1.7734736e+000 -6.3082123e+000  6.2891946e+000
C007-008 -1.8106103e+000 -6.6025548e+000  6.4498935e+000
C007-009 -1.8248630e+000 -6.8657985e+000  6.6166987e+000
C008-001 -1.9403797e+000 -7.2437286e+000  6.9707708e+000
C008-002 -2.0682647e+000 -7.6168056e+000  7.2790308e+000
C008-003 -2.2318640e+000 -8.0432091e+000  7.4426785e+000
C008-004 -2.3609235e+000 -8.4282646e+000  7.6259947e+000
C008-005 -2.4373143e+000 -8.7255421e+000  7.9057488e+000
C008-006 -2.5038602e+000 -9.0110884e+000  8.1532001e+000
C008-007 -2.5492754e+000 -9.2647829e+000  8.4019337e+000
C008-008 -2.5871403e+000 -9.5122843e+000  8.6114712e+000
C008-009 -2.6136034e+000 -9.7413836e+000  8.8030519e+000
C009-001 -2.4961045e+000 -1.0060308e+001  9.0563889e+000
C009-002 -2.3618422e+000 -1.0355917e+001  9.2950611e+000
C009-003 -2.2059202e+000 -1.0638845e+001  9.5042181e+000
C009-004 -2.0791130e+000 -1.0934072e+001  9.6424627e+000
C009-005 -1.9984553e+000 -1.1242423e+001  9.7056684e+000
C009-006 -1.9068965e+000 -1.1541759e+001  9.7318058e+000
C009-007 -1.7793365e+000 -1.1823775e+001  9.7371693e+000
C009-008 -1.6356395e+000 -1.2093811e+001  9.7128086e+000
C010-001  2.2933817e+000 -1.1879850e+001  9.6781940e+000
C010-002  2.3196490e+000 -1.2006004e+001  9.7809591e+000
C010-003  2.3033936e+000 -1.2106531e+001  9.8930416e+000
C010-004  2.2565582e+000 -1.2188445e+001  9.9995480e+000
C010-005  2.1978536e+000 -1.2271462e+001  1.0092390e+001
C010-006  2.1158295e+000 -1.2347957e+001  1.0181437e+001
C010-007  2.0046804e+000 -1.2413067e+001  1.0269329e+001
C010-008  1.8576671e+000 -1.2449708e+001  1.0354256e+001
C011-001  1.5507989e+000 -1.2459729e+001  1.0438756e+001
C011-002  1.4155803e+000 -1.2460814e+001  1.0437886e+001
C011-003  1.2792637e+000 -1.2454876e+001  1.0425671e+001
C011-004  1.1460139e+000 -1.2434916e+001  1.0398795e+001
C011-005  1.0167713e+000 -1.2398043e+001  1.0356445e+001
C011-006  8.8534105e-001 -1.2350070e+001  1.0302741e+001
C011-007  7.4343199e-001 -1.2304437e+001  1.0244138e+001
C011-008  5.9265774e-001 -1.2284886e+001  1.0184995e+001
C011-009  4.5850655e-001 -1.2308219e+001  1.0118146e+001
C012-001  3.4469897e-001 -1.2346420e+001  1.0158491e+001
C012-002  2.3498277e-001 -1.2414798e+001  1.0201167e+001
C012-003  1.4997168e-001 -1.2516130e+001  1.0240705e+001
C012-004  5.5600140e-002 -1.2604384e+001  1.0279056e+001
C012-005 -4.0255837e-002 -1.2694483e+001  1.0316682e+001
C012-006 -1.5596926e-001 -1.2768250e+001  1.0355493e+001
C012-007 -2.7525279e-001 -1.2847169e+001  1.0394831e+001
C012-008 -4.0947250e-001 -1.2911157e+001  1.0433866e+001
C013-001 -7.0004195e-001 -1.2958558e+001  1.0408182e+001
C013-002 -8.3951968e-001 -1.2927450e+001  1.0338261e+001
C013-003 -9.6699834e-001 -1.2889230e+001  1.0262404e+001
C013-004 -1.0820994e+000 -1.2831799e+001  1.0180314e+001
C013-005 -1.1890432e+000 -1.2778904e+001  1.0087377e+001
C013-006 -1.2858607e+000 -1.2707017e+001  9.9846792e+000
C013-007 -1.3679872e+000 -1.2606388e+001  9.8785114e+000
C013-008 -1.4345285e+000 -1.2485024e+001  9.7710228e+000
C014-001 -1.2883898e+000 -1.2208715e+001  9.5581245e+000
C014-002 -1.1005993e+000 -1.2048491e+001  9.4824438e+000
C014-003 -9.4261825e-001 -1.1887805e+001  9.4050112e+000
C014-004 -8.1972599e-001 -1.1733274e+001  9.3170261e+000
C014-005 -7.4309558e-001 -1.1594263e+001  9.1965113e+000
C014-006 -6.9617265e-001 -1.1450168e+001  9.0686760e+000
C014-007 -6.6518414e-001 -1.1289537e+001  8.9604273e+000
C014-008 -6.5446472e-001 -1.1120224e+001  8.8671198e+000
C014-009 -6.4462441e-001 -1.0957254e+001  8.8455238e+000
C015-001 -2.2924304e-001 -1.0984626e+001  8.7968512e+000
C015-002  1.6840376e-001 -1.1025336e+001  8.7315989e+000
C015-003  5.4821062e-001 -1.1086974e+001  8.7696171e+000
C015-004  8.9036614e-001 -1.1161399e+001  8.8651505e+000
C015-005  1.2059331e+000 -1.1248107e+001  8.9671135e+000
C015-006  1.4884598e+000 -1.1345671e+001  9.1067295e+000
C015-007  1.7524148e+000 -1.1457720e+001  9.2548189e+000
C015-008  1.9867798e+000 -1.1580009e+001  9.4384832e+000
C016-001  1.7565756e+000 -1.2471392e+001  1.1199356e+001
C016-002  2.1289957e+000 -1.2382183e+001  1.0864235e+001
C016-003  2.4263577e+000 -1.2212079e+001  1.0562923e+001
C016-004  2.6239491e+000 -1.1981200e+001  1.0318755e+001
C016-005  2.6483884e+000 -1.1693865e+001  1.0145862e+001
C016-006  2.6720271e+000 -1.1355878e+001  1.0049071e+001
C016-007  2.7415099e+000 -1.0962278e+001  1.0009428e+001
C016-008  2.7437015e+000 -1.0507027e+001  1.0030147e+001
C016-009  2.8152344e+000 -1.0031991e+001  1.0106095e+001
C017-001  2.9308009e+000 -9.8324175e+000  9.8672495e+000
C017-002  3.0329177e+000 -9.6271601e+000  9.6477842e+000
C017-003  3.0960116e+000 -9.3989964e+000  9.4398937e+000
C017-004  3.0953693e+000 -9.1415100e+000  9.2514572e+000
C017-005  2.9728696e+000 -8.8671322e+000  9.1093731e+000
C017-006  2.7234225e+000 -8.5997648e+000  9.0099154e+000
C017-007  2.4273543e+000 -8.3267775e+000  8.9098806e+000
C017-008  2.1997168e+000 -7.9639473e+000  8.7947874e+000
C017-009  1.9505540e+000 -7.5167913e+000  8.7308865e+000
C018-001  1.6104211e+000 -7.1450691e+000  8.3309422e+000
C018-002  1.3269814e+000 -6.7329016e+000  7.9398327e+000
C018-003  1.1001033e+000 -6.2915702e+000  7.5518169e+000
C018-004  9.3143922e-001 -5.8270626e+000  7.1656027e+000
C018-005  7.2479582e-001 -5.3823242e+000  6.7812653e+000
C018-006  5.3653169e-001 -4.9265652e+000  6.3977585e+000
C018-007  4.4213960e-001 -4.4343581e+000  6.0202665e+000
C018-008  3.7390015e-001 -3.9316723e+000  5.6485767e+000
C018-009  3.0522153e-001 -3.4259672e+000  5.2763662e+000
C019-001  2.4417686e-001 -2.9578209e+000  4.9862981e+000
C019-002  1.7294359e-001 -2.4970157e+000  4.6855135e+000
C019-003  8.8483095e-002 -2.0480492e+000  4.3701568e+000
C019-004  4.8309330e-002 -1.5803779e+000  4.0663505e+000
C019-005 -1.5053790e-002 -1.1301484e+000  3.7431278e+000
C019-006 -6.9594987e-002 -6.7969376e-001  3.4156125e+000
C019-007 -9.0500146e-002 -2.1229997e-001  3.0985539e+000
C019-008 -1.2464728e-001  2.4152306e-001  2.7653561e+000
C019-009 -1.8384162e-001  6.7423147e-001  2.4088373e+000
C020-001 -1.9005810e-001  1.0923394e+000  2.0788562e+000
C020-002 -1.8008853e-001  1.5424974e+000  1.7576950e+000
C020-003 -1.7639111e-001  2.0109084e+000  1.4322921e+000
C020-004 -1.8413582e-001  2.4952664e+000  1.0993460e+000
C020-005 -2.2182272e-001  2.9871631e+000  7.4779534e-001
C020-006 -2.6616645e-001  3.4986479e+000  3.9210349e-001
C020-007 -2.3025036e-001  4.0693941e+000  8.2101166e-002
C020-008 -2.7209952e-001  4.6259599e+000 -2.7369058e-001
C020-009 -3.1642720e-001  5.2034450e+000 -6.3117599e-001
C021-001 -3.1439003e-001  5.8010354e+000 -1.0619497e+000
C021-002 -3.3074680e-001  6.3776760e+000 -1.4764999e+000
C021-003 -3.3652082e-001  6.9429746e+000 -1.8647970e+000
C021-004 -3.5069212e-001  7.4904151e+000 -2.2336798e+000
C021-005 -3.7114856e-001  8.0207939e+000 -2.5822730e+000
C021-006 -4.0839794e-001  8.5308466e+000 -2.9155629e+000
C021-007 -4.3556464e-001  9.0287409e+000 -3.2216690e+000
C021-008 -4.8146799e-001  9.5042696e+000 -3.5173857e+000
C021-009 -5.1107490e-001  9.9741631e+000 -3.7702003e+000
C022-001 -5.1969516e-001  1.0530247e+001 -4.0274253e+000
C022-002 -5.4702932e-001  1.1055611e+001 -4.2907252e+000
C022-003 -5.7813764e-001  1.1561520e+001 -4.5379648e+000
C022-004 -5.8849514e-001  1.2053649e+001 -4.7469196e+000
C022-005 -5.5987406e-001  1.2533468e+001 -4.9021564e+000
C022-006 -5.2380705e-001  1.2994629e+001 -5.0303073e+000
C022-007 -5.1933450e-001  1.3430245e+001 -5.1687775e+000
C022-008 -5.3897738e-001  1.3838942e+001 -5.3189611e+000
C022-009 -5.3608835e-001  1.4230914e+001 -5.4323664e+000
C023-001 -3.5785225e-001  1.4628893e+001 -5.6587977e+000
C023-002 -9.0905249e-002  1.4954723e+001 -5.8488264e+000
C023-003  2.1771801e-001  1.5237041e+001 -5.8949585e+000
C023-004  5.4185873e-001  1.5462728e+001 -5.7951446e+000
C023-005  8.5624313e-001  1.5556841e+001 -5.8154011e+000
C023-006  1.1451417e+000  1.5510915e+001 -6.0546141e+000
C023-007  1.4593071e+000  1.5359517e+001 -6.3231759e+000
C023-008  1.8186641e+000  1.5088403e+001 -6.6457286e+000
C024-001  3.5130426e-001 -1.2343912e+001  1.1910407e+001
C024-002  5.3676283e-001 -1.1970729e+001  1.1835844e+001
C024-003  6.3146955e-001 -1.1613233e+001  1.1717714e+001
C024-004  6.3616312e-001 -1.1303260e+001  1.1576515e+001
C024-005  5.7475692e-001 -1.1025593e+001  1.1455027e+001
C024-006  4.5223904e-001 -1.0764554e+001  1.1354313e+001
C024-007  2.6690909e-001 -1.0516028e+001  1.1267755e+001
C024-008  2.9138744e-002 -1.0258567e+001  1.1211633e+001
C024-009 -2.6539102e-001 -9.9873190e+000  1.1182523e+001
C025-001 -6.2560707e-001 -9.7388964e+000  1.1142824e+001
C025-002 -9.8438942e-001 -9.4730911e+000  1.1082304e+001
C025-003 -1.3382670e+000 -9.2991695e+000  1.0898122e+001
C025-004 -1.6637090e+000 -9.1185808e+000  1.0676931e+001
C025-005 -1.9685775e+000 -8.9130764e+000  1.0436974e+001
C025-006 -2.2534828e+000 -8.6987085e+000  1.0161845e+001
C025-007 -2.5311379e+000 -8.4557838e+000  9.8764410e+000
C025-008 -2.8062184e+000 -8.1899481e+000  9.5808887e+000
C025-009 -3.0732608e+000 -7.9160681e+000  9.2610645e+000
C026-001 -3.1465421e+000 -7.4182048e+000  8.8928194e+000
C026-002 -3.1845362e+000 -6.9413834e+000  8.4971724e+000
C026-003 -3.1815832e+000 -6.4896216e+000  8.0867062e+000
C026-004 -3.1578586e+000 -6.0403461e+000  7.6892977e+000
C026-005 -3.1271152e+000 -5.5805178e+000  7.3128896e+000
C026-006 -3.0450764e+000 -5.1485877e+000  6.9246693e+000
C026-007 -2.9904099e+000 -4.6778979e+000  6.5752835e+000
C026-008 -2.9071259e+000 -4.2162557e+000  6.2269721e+000
C026-009 -2.8504941e+000 -3.7287974e+000  5.9129639e+000
C027-001 -2.8335049e+000 -3.1905451e+000  5.4240994e+000
C027-002 -2.7672873e+000 -2.6692891e+000  4.9269562e+000
C027-003 -2.7692642e+000 -2.1074667e+000  4.4663744e+000
C027-004 -2.7326233e+000 -1.5573484e+000  4.0017991e+000
C027-005 -2.6619010e+000 -1.0153718e+000  3.5379086e+000
C027-006 -2.6107948e+000 -4.5765719e-001  3.0898068e+000
C027-007 -2.5479071e+000  1.0186693e-001  2.6487541e+000
C027-008 -2.4683897e+000  6.6059339e-001  2.2122023e+000
C027-009 -2.3941550e+000  1.2293811e+000  1.7892282e+000
C028-001 -2.3767283e+000  1.6448318e+000  1.4167683e+000
C028-002 -2.3618233e+000  2.0843322e+000  1.0602735e+000
C028-003 -2.3442729e+000  2.5442376e+000  7.1627998e-001
C028-004 -2.3353481e+000  3.0281336e+000  3.8946399e-001
C028-005 -2.2942696e+000  3.5211811e+000  6.2213760e-002
C028-006 -2.2379203e+000  4.0302958e+000 -2.5853926e-001
C028-007 -2.1894433e+000  4.5628633e+000 -5.6252074e-001
C028-008 -2.1485410e+000  5.1185493e+000 -8.4844613e-001
C028-009 -2.1003876e+000  5.6928210e+000 -1.1225843e+000
C029-001 -2.1349721e+000  6.1317029e+000 -1.4307581e+000
C029-002 -2.1744187e+000  6.5742145e+000 -1.7522341e+000
C029-003 -2.2367013e+000  7.0265064e+000 -2.0771286e+000
C029-004 -2.3076189e+000  7.4837976e+000 -2.4132018e+000
C029-005 -2.3953717e+000  7.9483714e+000 -2.7564051e+000
C029-006 -2.5146644e+000  8.4216213e+000 -3.1008155e+000
C029-007 -2.6552050e+000  8.8981199e+000 -3.4519267e+000
C029-008 -2.7485192e+000  9.3760347e+000 -3.8361425e+000
C029-009 -2.8574567e+000  9.8651314e+000 -4.2270594e+000
C030-001 -2.9006910e+000  1.0328072e+001 -4.3546391e+000
C030-002 -2.9876704e+000  1.0826263e+001 -4.4699354e+000
C030-003 -2.9521830e+000  1.1373523e+001 -4.6202140e+000
C030-004 -2.9591830e+000  1.1955001e+001 -4.7558694e+000
C030-005 -2.9544859e+000  1.2575305e+001 -4.8900590e+000
C030-006 -2.9460866e+000  1.3234058e+001 -5.0192461e+000
C030-007 -2.8918369e+000  1.3934285e+001 -5.1370378e+000
C030-008 -2.8443477e+000  1.4673510e+001 -5.2368474e+000
