# Supplementary material for: Interspecific variation in the limb long bones among modern rhinoceroses—extent and drivers
Source: PeerJ. 2019 Sep 26;7:e7647. doi: 10.7717/peerj.7647 (PMC6766374; doi:10.7717/peerj.7647)
Supplement: Supplemental Information 9 [file peerj-07-7647-s009.zip › Humerus/Ceratotherium_simum_19904_Humerus.pts]

Version 1.0
674
S0000        -16.515822   -9.2967094   0.17804108  
S0001        -24.264493   -10.231942   4.1966728   
S0002        -28.536609   -5.7201969   4.9453136   
S0003        -30.688763   -2.8837292   3.2490364   
S0004        -26.158884   -0.68836045  0.44289551  
S0005        -21.065886   -3.633469    1.1755081   
S0006        -28.524051   1.1386       2.2284184   
S0007        -24.08992    2.530611     6.7237968   
S0008        -19.51115    4.1268093    12.341653   
S0009        -24.029724   3.4396671    12.251304   
S0010        -16.853096   1.9293262    15.143985   
S0011        -16.861427   -1.5854772   16.079921   
S0012        -21.799014   -8.1401077   11.834859   
S0013        -20.444121   -9.7893333   11.577196   
S0014        -22.926111   -11.91004    10.80463    
S0015        -23.24883    -13.036235   8.7355942   
S0016        -22.276459   -13.373843   7.6748604   
S0017        -15.581253   -12.707369   2.5497574   
S0018        -13.099303   -12.600036   4.707576    
S0019        -8.5221619   -9.2923973   2.2527023   
S0020        1.2206712    -6.7586372   10.511244   
S0021        6.6220856    -8.9275421   10.445622   
S0022        9.2534058    -9.8668724   8.6658249   
S0023        15.221127    -4.2150558   7.320993    
S0024        8.7353806    -5.837244    2.6833138   
S0025        8.0933701    -3.9864185   2.4458389   
S0026        7.106366     -0.75190392  2.9833462   
S0027        2.8507908    2.6132547    1.6220604   
S0028        10.27861     5.9249939    8.0368866   
S0029        7.0636528    1.5060187    8.5818268   
S0030        8.9364555    -3.8956959   8.253212    
S0031        13.094699    -1.8885187   8.6145523   
S0032        5.2900486    6.0798374    9.6513046   
S0033        9.3361496    5.2954334    10.461926   
S0034        7.0655334    1.4463565    10.722826   
S0035        -17.239983   -9.6490166   0.14150932  
S0036        -17.924698   -9.9304565   0.085343158 
S0037        -18.5634     -10.170657   0.068900561 
S0038        -19.143944   -10.289789   -0.04399761 
S0039        -19.689532   -10.390527   -0.08842572 
S0040        -20.202876   -10.484895   -0.043696243
S0041        -20.681667   -10.555873   0.061358821 
S0042        -21.095053   -10.620593   0.29289048  
S0043        -21.45627    -10.632142   0.54775162  
S0044        -21.863344   -10.771264   0.79369054  
S0045        -22.200145   -10.878421   1.1542558   
S0046        -22.525081   -10.937045   1.5349116   
S0047        -22.791583   -10.954048   1.9810326   
S0048        -23.113449   -10.908732   2.3778988   
S0049        -23.353378   -10.817204   2.8550495   
S0050        -23.628081   -10.667571   3.3097679   
S0051        -23.922719   -10.46752    3.7613724   
S0052        -24.474313   -10.055772   4.5337009   
S0053        -24.642763   -9.8536118   4.8506062   
S0054        -24.802705   -9.6329834   5.1249199   
S0055        -25.007487   -9.4084007   5.3368305   
S0056        -25.162334   -9.1531342   5.5228252   
S0057        -25.282124   -8.8662598   5.6731571   
S0058        -25.454993   -8.5794914   5.7629761   
S0059        -25.643121   -8.2831131   5.8055889   
S0060        -25.876718   -8.0006325   5.7944782   
S0061        -26.057074   -7.6238167   5.7757072   
S0062        -26.35654    -7.3139313   5.7060143   
S0063        -26.760406   -7.1671875   5.6409389   
S0064        -27.104254   -6.9760445   5.5691456   
S0065        -27.443942   -6.7953148   5.4882034   
S0066        -27.771362   -6.5918083   5.3862942   
S0067        -28.0465     -6.3079529   5.2522781   
S0068        -28.281989   -5.9951027   5.1028294   
S0069        -28.623416   -5.5107029   4.9428368   
S0070        -28.602393   -5.2687695   4.9469585   
S0071        -28.752969   -5.0906567   4.914296    
S0072        -28.86759    -4.8988663   4.8777218   
S0073        -28.903723   -4.68806     4.840918    
S0074        -28.877219   -4.4570477   4.7940193   
S0075        -28.935779   -4.2482174   4.7279804   
S0076        -29.022482   -4.055143    4.6551685   
S0077        -29.137796   -3.8990685   4.588945    
S0078        -29.299731   -3.7274738   4.5433781   
S0079        -29.46279    -3.56936     4.4715488   
S0080        -29.6224     -3.4194996   4.3707878   
S0081        -29.787701   -3.2872452   4.2451195   
S0082        -29.971722   -3.1867773   4.1026402   
S0083        -30.14852    -3.0903137   3.9289391   
S0084        -30.338211   -3.0171364   3.7350208   
S0085        -30.510895   -2.9411703   3.5040443   
S0086        -30.877304   -2.8172178   2.8115425   
S0087        -30.95986    -2.7213743   2.3857956   
S0088        -30.986667   -2.6268831   1.9960636   
S0089        -30.940997   -2.518668    1.650141    
S0090        -30.854471   -2.4258429   1.3383002   
S0091        -30.713284   -2.3372292   1.0635265   
S0092        -30.523813   -2.2596338   0.81843281  
S0093        -30.286655   -2.1933641   0.59722762  
S0094        -30.008725   -2.1410467   0.38084903  
S0095        -29.675861   -2.1054737   0.24596779  
S0096        -29.334647   -2.0458242   0.1266063   
S0097        -28.971164   -1.9703043   0.013728501 
S0098        -28.572632   -1.8550186   -0.045785189
S0099        -28.142731   -1.6989429   -0.052309304
S0100        -27.677127   -1.5101345   -0.031984878
S0101        -27.228363   -1.2531944   0.1661425   
S0102        -26.734723   -0.99263372  0.33057761  
S0103        -26.001852   -0.81945667  0.55730391  
S0104        -25.865045   -0.94056044  0.71295619  
S0105        -25.71615    -1.0430094   0.85631208  
S0106        -25.54736    -1.1249963   0.97292271  
S0107        -25.359779   -1.184303    1.0638092   
S0108        -25.174252   -1.228319    1.1663725   
S0109        -24.983086   -1.2550041   1.267092    
S0110        -24.789546   -1.2696151   1.3720704   
S0111        -24.587549   -1.269061    1.4701303   
S0112        -24.466321   -1.422637    1.4393764   
S0113        -24.339735   -1.5967952   1.4204714   
S0114        -24.185049   -1.7190474   1.3575414   
S0115        -24.024805   -1.8433695   1.2979075   
S0116        -23.85293    -1.9545523   1.2252602   
S0117        -23.673796   -2.0775711   1.1542527   
S0118        -23.499094   -2.2480701   1.1244921   
S0119        -23.317033   -2.4190437   1.0984238   
S0120        -23.130472   -2.5902185   1.0825953   
S0121        -23.000327   -2.7944237   1.0688936   
S0122        -22.841591   -2.9751537   1.0529611   
S0123        -22.655286   -3.1269753   1.0298347   
S0124        -22.446294   -3.2571632   1.0172644   
S0125        -22.211722   -3.3595566   1.0060598   
S0126        -21.95798    -3.4530842   1.0251656   
S0127        -21.674245   -3.5127827   1.0379812   
S0128        -21.376959   -3.5762432   1.0938704   
S0129        -20.846535   -3.8248112   1.18228     
S0130        -20.663686   -4.0415897   1.2049492   
S0131        -20.535594   -4.2755161   1.2500253   
S0132        -20.457924   -4.5142075   1.3102891   
S0133        -20.381918   -4.7453003   1.3400057   
S0134        -20.348033   -4.9822952   1.3849326   
S0135        -20.362267   -5.2279552   1.4731061   
S0136        -20.364731   -5.4751911   1.5305818   
S0137        -20.345113   -5.7025688   1.4064314   
S0138        -19.990654   -5.8815617   1.4771026   
S0139        -19.680334   -6.1053493   1.6238001   
S0140        -19.478818   -6.3560059   1.7885307   
S0141        -19.360341   -6.6320755   1.9182175   
S0142        -19.301346   -6.9419243   2.0099277   
S0143        -19.138174   -7.263063    1.9624914   
S0144        -19.020993   -7.594799    1.8585651   
S0145        -19.019928   -7.9976227   1.8059008   
S0146        -19.013579   -8.4191139   1.6822002   
S0147        -18.701909   -8.5485497   1.7143387   
S0148        -18.409552   -8.5960297   1.5972656   
S0149        -18.158968   -8.5666512   1.3947004   
S0150        -17.883456   -8.6353722   1.240976    
S0151        -17.629436   -8.6762573   1.032852    
S0152        -17.364288   -8.7629181   0.81664686  
S0153        -17.083545   -8.9061684   0.60267878  
S0154        -16.800671   -9.075367    0.37102609  
S0155        -23.903348   2.5624691    6.5721367   
S0156        -23.709764   2.6215757    6.4537094   
S0157        -23.497693   2.6898109    6.3913254   
S0158        -23.277257   2.7798307    6.3694172   
S0159        -23.047147   2.8836939    6.3997803   
S0160        -22.811514   3.0060627    6.4780724   
S0161        -22.565802   3.1713457    6.563504    
S0162        -22.305658   3.3587269    6.6848877   
S0163        -22.040225   3.5566246    6.8674576   
S0164        -21.834915   3.7473564    7.0593887   
S0165        -21.658809   3.9098835    7.2923645   
S0166        -21.510625   4.0449833    7.5491409   
S0167        -21.319185   4.212735     7.7388313   
S0168        -21.161336   4.3478657    7.9633934   
S0169        -20.98557    4.4982719    8.1589073   
S0170        -20.843596   4.6132927    8.3856926   
S0171        -20.724782   4.696524     8.6352608   
S0172        -20.58403    4.8063965    8.8467415   
S0173        -20.185243   4.6769478    9.2608658   
S0174        -19.858586   4.6092274    9.6496704   
S0175        -19.528326   4.5876343    9.937458    
S0176        -19.237621   4.5649513    10.198254   
S0177        -18.987695   4.5623718    10.447411   
S0178        -18.900729   4.540535     10.81689    
S0179        -19.092918   4.3434132    11.369552   
S0180        -19.267723   4.2089329    11.844615   
S0181        -23.598364   3.4446354    12.665987   
S0182        -23.19677    3.4392883    13.037743   
S0183        -22.824083   3.4686363    13.375429   
S0184        -22.476091   3.4625282    13.668478   
S0185        -22.161075   3.387254     13.906528   
S0186        -21.872646   3.3311348    14.109232   
S0187        -21.61077    3.2717304    14.272514   
S0188        -21.372633   3.2262955    14.399876   
S0189        -21.160834   3.1836597    14.48707    
S0190        -20.871648   3.1358719    14.568042   
S0191        -20.584296   3.1115368    14.659908   
S0192        -20.303499   3.070339     14.754021   
S0193        -20.033975   2.9908386    14.835484   
S0194        -19.772704   2.8940281    14.910628   
S0195        -19.516464   2.7946922    14.989565   
S0196        -19.262851   2.7015232    15.082437   
S0197        -19.014349   2.6026882    15.182236   
S0198        -18.773952   2.485602     15.277083   
S0199        -18.533574   2.6023815    15.00591    
S0200        -18.289941   2.7023256    14.821889   
S0201        -18.055443   2.8025887    14.756612   
S0202        -17.831253   2.8642605    14.770885   
S0203        -17.615709   2.8239811    14.783687   
S0204        -17.405928   2.7119488    14.830365   
S0205        -17.20986    2.5145441    14.891455   
S0206        -17.039964   2.2366692    14.973004   
S0207        -16.858032   1.7631811    15.189185   
S0208        -16.847423   1.5965132    15.24716    
S0209        -16.828682   1.4238378    15.310495   
S0210        -16.810434   1.2445191    15.373242   
S0211        -16.80925    1.0584314    15.424561   
S0212        -16.787129   0.86997051   15.491306   
S0213        -16.753702   0.67768736   15.566472   
S0214        -16.705531   0.48363757   15.653139   
S0215        -16.681401   0.27741942   15.721693   
S0216        -16.653064   0.054673702  15.787051   
S0217        -16.638425   -0.16488289  15.844643   
S0218        -16.642352   -0.38241789  15.891013   
S0219        -16.658101   -0.59504938  15.931514   
S0220        -16.663232   -0.79953804  15.981906   
S0221        -16.689398   -1.0028907   16.019295   
S0222        -16.734152   -1.2025167   16.045923   
S0223        -16.783081   -1.3991381   16.071432   
S0224        -17.221986   -2.244282    16.124881   
S0225        -17.632008   -2.8295502   16.101361   
S0226        -18.047583   -3.3273777   15.994316   
S0227        -18.425003   -3.7835197   15.86628    
S0228        -18.785483   -4.150687    15.656189   
S0229        -19.112854   -4.5066849   15.464198   
S0230        -19.426373   -4.7948257   15.218143   
S0231        -19.718045   -5.0764927   14.993343   
S0232        -19.968373   -5.3837978   14.823843   
S0233        -20.32267    -5.7087238   14.576775   
S0234        -20.667918   -5.9737595   14.241714   
S0235        -20.957631   -6.1788727   13.852104   
S0236        -21.19641    -6.4249374   13.487158   
S0237        -21.364938   -6.6636414   13.098842   
S0238        -21.492375   -6.9629219   12.732044   
S0239        -21.58176    -7.3130203   12.376426   
S0240        -21.668797   -7.7199364   12.062769   
S0241        -22.028584   -8.0442215   11.595363   
S0242        -22.296504   -7.9437172   11.409618   
S0243        -22.534383   -7.8382027   11.207018   
S0244        -22.758376   -7.7284393   11.003233   
S0245        -22.954343   -7.6110405   10.786458   
S0246        -23.140891   -7.4898003   10.572175   
S0247        -23.289435   -7.356797    10.341528   
S0248        -23.446191   -7.2252129   10.123553   
S0249        -23.572153   -7.0836617   9.8956566   
S0250        -23.686417   -6.9082947   9.7401726   
S0251        -23.825871   -6.7360916   9.5903366   
S0252        -23.977538   -6.5648758   9.4394989   
S0253        -24.111353   -6.3732979   9.2869957   
S0254        -24.250937   -6.1753605   9.135849    
S0255        -24.406058   -5.9784531   8.986068    
S0256        -24.551413   -5.7641945   8.8369995   
S0257        -24.704919   -5.5459545   8.6887474   
S0258        -24.851067   -5.3158134   8.537394    
S0259        -24.991765   -5.0402771   8.4785851   
S0260        -25.08564    -4.7534988   8.4474876   
S0261        -25.149547   -4.4651836   8.4480232   
S0262        -25.194609   -4.179702    8.4861069   
S0263        -25.243321   -3.9019253   8.5712585   
S0264        -25.234181   -3.6174725   8.6830086   
S0265        -25.19017    -3.3336109   8.8382721   
S0266        -25.160159   -3.0578455   9.0463066   
S0267        -25.230161   -2.7979013   9.2761856   
S0268        -25.318242   -2.6327446   9.6869141   
S0269        -25.373495   -2.4415724   9.9943848   
S0270        -25.446873   -2.225848    10.192213   
S0271        -25.523676   -1.9849052   10.28153    
S0272        -25.535957   -1.718549    10.271981   
S0273        -25.565308   -1.427621    10.151677   
S0274        -25.604706   -1.116189    9.9153336   
S0275        -25.635593   -0.78771558  9.561084    
S0276        -25.564291   -0.40056791  9.1618332   
S0277        -25.569139   0.065030479  8.9651299   
S0278        -25.593742   0.48342319   8.8148903   
S0279        -25.65528    0.85733852   8.6844437   
S0280        -25.728793   1.2107011    8.5983772   
S0281        -25.758044   1.5584392    8.618557    
S0282        -25.751297   1.8918289    8.7369995   
S0283        -25.721765   2.2077965    8.9402626   
S0284        -25.659192   2.4939848    9.234082    
S0285        -25.566458   2.7358799    9.6081055   
S0286        -25.565932   2.7968065    9.8665642   
S0287        -25.507309   2.8409317    10.13979    
S0288        -25.391634   2.8740952    10.419756   
S0289        -25.252116   2.9341082    10.70536    
S0290        -25.093279   3.0274443    11.000392   
S0291        -24.900002   3.1399572    11.304388   
S0292        -24.659323   3.2555904    11.614519   
S0293        -24.364035   3.3522121    11.928904   
S0294        -20.24632    -9.8970314   11.427458   
S0295        -20.079391   -10.016272   11.27286    
S0296        -19.947458   -10.145705   11.106301   
S0297        -19.867503   -10.277238   10.918065   
S0298        -19.830205   -10.4149     10.719784   
S0299        -19.820958   -10.565833   10.517715   
S0300        -19.859618   -10.721395   10.303605   
S0301        -19.917583   -10.894424   10.084958   
S0302        -19.967462   -11.093591   9.861013    
S0303        -20.077155   -11.337538   9.6440117   
S0304        -20.254704   -11.547666   9.4470032   
S0305        -20.459267   -11.732004   9.2778908   
S0306        -20.670268   -11.901659   9.1389137   
S0307        -20.857797   -12.082662   9.025959    
S0308        -21.07834    -12.231961   8.946447    
S0309        -21.281502   -12.392047   8.8909874   
S0310        -21.480719   -12.552312   8.8596245   
S0311        -21.651335   -12.729586   8.8386795   
S0312        -21.837175   -12.870453   8.7513031   
S0313        -22.03996    -12.967181   8.6961014   
S0314        -22.230577   -13.045111   8.6543533   
S0315        -22.413414   -13.102478   8.6265991   
S0316        -22.591072   -13.134653   8.6167656   
S0317        -22.762741   -13.142349   8.6239601   
S0318        -22.930666   -13.135658   8.6407043   
S0319        -23.095097   -13.103268   8.6767548   
S0320        -21.926254   -13.303804   7.686422    
S0321        -21.578644   -13.176849   7.6913025   
S0322        -21.272971   -12.963817   7.6693016   
S0323        -20.977536   -12.762252   7.660508    
S0324        -20.669981   -12.602351   7.6819633   
S0325        -20.363086   -12.448377   7.7148689   
S0326        -20.03107    -12.357009   7.7992912   
S0327        -19.705006   -12.270908   7.9006233   
S0328        -19.386768   -12.177379   8.0071381   
S0329        -18.892024   -12.195398   7.8565125   
S0330        -18.443184   -12.226468   7.6895714   
S0331        -18.029231   -12.294421   7.5318886   
S0332        -17.66447    -12.350489   7.3342064   
S0333        -17.345226   -12.410273   7.1120613   
S0334        -17.069562   -12.479297   6.8701004   
S0335        -16.838306   -12.556413   6.606385    
S0336        -16.652281   -12.640454   6.3195225   
S0337        -16.515297   -12.711043   6.0040077   
S0338        -16.142114   -12.762173   5.6154236   
S0339        -15.840804   -12.773698   5.2214977   
S0340        -15.608888   -12.764632   4.8282768   
S0341        -15.437524   -12.780394   4.4443352   
S0342        -15.331885   -12.789422   4.0622971   
S0343        -15.30811    -12.7421     3.6796268   
S0344        -15.329745   -12.751588   3.3026302   
S0345        -15.44937    -12.68297    2.9324089   
S0346        -15.938515   -12.747119   2.3980064   
S0347        -16.279286   -12.779247   2.263442    
S0348        -16.601683   -12.841788   2.1361483   
S0349        -16.921123   -12.897778   2.0245859   
S0350        -17.235417   -12.872774   1.9507847   
S0351        -17.538142   -12.854228   1.8909727   
S0352        -17.83501    -12.860326   1.8373011   
S0353        -18.125882   -12.86833    1.7950121   
S0354        -18.405876   -12.839334   1.7797119   
S0355        -18.727367   -12.910538   2.0045784   
S0356        -19.025824   -13.043924   2.2164923   
S0357        -19.298013   -13.124313   2.4603262   
S0358        -19.546025   -13.162012   2.7279001   
S0359        -19.76926    -13.247182   2.9923021   
S0360        -19.969716   -13.343715   3.2652748   
S0361        -20.142209   -13.359117   3.5718758   
S0362        -20.288736   -13.386575   3.8868843   
S0363        -20.413016   -13.430756   4.2085701   
S0364        -20.558122   -13.554805   4.4842602   
S0365        -20.714238   -13.624811   4.7940765   
S0366        -20.887311   -13.671417   5.1290104   
S0367        -21.080313   -13.674608   5.4897594   
S0368        -21.284586   -13.679535   5.8760956   
S0369        -21.517761   -13.604675   6.2818184   
S0370        -21.767317   -13.497934   6.7057663   
S0371        -22.009631   -13.463403   7.17883     
S0372        -12.969073   -12.775723   4.4645676   
S0373        -12.796995   -12.917516   4.1603661   
S0374        -12.602881   -12.865102   3.9125973   
S0375        -12.408283   -12.802586   3.679105    
S0376        -12.22129    -12.627888   3.5150372   
S0377        -12.012848   -12.426688   3.3201775   
S0378        -11.778903   -12.154381   3.0976711   
S0379        -11.498904   -11.897703   2.7864065   
S0380        -11.212479   -11.923588   2.466848    
S0381        -11.206122   -11.887218   2.2390009   
S0382        -11.153013   -11.635544   2.0206751   
S0383        -11.057047   -11.361001   1.8693892   
S0384        -10.908466   -11.071628   1.8453579   
S0385        -10.779455   -10.853738   1.7374132   
S0386        -10.646548   -10.644119   1.52866     
S0387        -10.46245    -10.409914   1.443623    
S0388        -10.254968   -10.18046    1.4390924   
S0389        -10.054097   -9.9732056   1.5080278   
S0390        -9.879718    -9.9191498   1.582356    
S0391        -9.69729     -9.8452782   1.6313818   
S0392        -9.5138031   -9.7747704   1.6597723   
S0393        -9.3315742   -9.7122177   1.6887598   
S0394        -9.1478325   -9.6534462   1.731531    
S0395        -8.9590881   -9.5907982   1.7986984   
S0396        -8.7653023   -9.5148964   1.9003635   
S0397        -8.6108986   -9.4073853   2.0641281   
S0398        -8.4349113   -9.9155258   2.6003227   
S0399        -8.4555435   -10.436934   2.9589525   
S0400        -8.6077888   -10.810276   3.3254906   
S0401        -8.6893707   -11.139545   3.6569424   
S0402        -8.8079041   -11.376369   3.9779423   
S0403        -9.0005348   -11.499424   4.2812447   
S0404        -9.1959114   -11.553702   4.5703854   
S0405        -9.4032036   -11.528049   4.8557999   
S0406        -9.6144447   -11.409418   5.158416    
S0407        -9.8160629   -11.513654   5.3838741   
S0408        -10.124612   -11.588522   5.5659393   
S0409        -10.477663   -11.631033   5.663982    
S0410        -10.832376   -11.632045   5.6808876   
S0411        -11.181275   -11.590088   5.686034    
S0412        -11.539918   -11.500603   5.6959724   
S0413        -11.927944   -11.394923   5.7960102   
S0414        -12.341385   -11.315688   5.9971287   
S0415        -12.760373   -11.222534   6.1734646   
S0416        -13.118585   -11.066505   6.3833969   
S0417        -13.477783   -10.924387   6.6117706   
S0418        -13.829889   -10.790898   6.8738853   
S0419        -14.178793   -10.647948   7.1494888   
S0420        -14.550336   -10.474054   7.3726639   
S0421        -14.918631   -10.297211   7.6130501   
S0422        -15.310886   -10.098758   7.8102081   
S0423        -15.697395   -9.896769    8.0303406   
S0424        -16.05506    -9.7044754   8.3097023   
S0425        -16.470401   -9.4422928   8.5902504   
S0426        -16.887119   -9.1705032   8.8371872   
S0427        -17.261986   -8.9060425   9.124411    
S0428        -17.60724    -8.6434135   9.4301689   
S0429        -17.944275   -8.3813103   9.7269554   
S0430        -18.213266   -8.1238274   10.088342   
S0431        -18.489505   -7.8653862   10.425374   
S0432        -18.735529   -7.6079712   10.783163   
S0433        -18.942949   -7.3547646   11.16557    
S0434        -19.107449   -7.1721336   11.585775   
S0435        -19.228162   -6.9657204   11.986134   
S0436        -19.369478   -6.6944664   12.313169   
S0437        -19.476447   -6.3723053   12.609282   
S0438        -19.471704   -6.0425255   12.934033   
S0439        -19.37614    -5.6967472   13.275148   
S0440        -19.159071   -5.3616505   13.642087   
S0441        -18.827577   -5.0387386   14.013718   
S0442        -18.440321   -4.6816746   14.369739   
S0443        -18.222823   -4.3795509   14.662556   
S0444        -18.027223   -4.057209    14.933174   
S0445        -17.856564   -3.7131027   15.182162   
S0446        -17.666081   -3.385215    15.395367   
S0447        -17.431343   -3.0879919   15.572258   
S0448        -17.269687   -2.7301462   15.738567   
S0449        -17.123817   -2.3583942   15.878835   
S0450        -16.984196   -1.9788128   15.993585   
S0451        1.2626126    -6.8792839   10.427007   
S0452        1.3228926    -6.9914253   10.332442   
S0453        1.4043292    -7.0893883   10.228968   
S0454        1.4849955    -7.1927223   10.126939   
S0455        1.569855     -7.2973442   10.023981   
S0456        1.6430447    -7.4201126   9.9225197   
S0457        1.7271341    -7.5377121   9.8167679   
S0458        1.8334038    -7.6383293   9.7080208   
S0459        1.9365847    -7.7484573   9.5984818   
S0460        2.0975592    -7.9180588   9.5765266   
S0461        2.2797066    -8.0577003   9.5703575   
S0462        2.4591068    -8.2015686   9.5828354   
S0463        2.659734     -8.3111397   9.6092537   
S0464        2.8743118    -8.3937103   9.6492546   
S0465        3.0984278    -8.4582886   9.7046135   
S0466        3.3315804    -8.5082054   9.776548    
S0467        3.5685257    -8.5647392   9.8710396   
S0468        3.810054     -8.6298645   9.9885902   
S0469        4.075288     -8.6576736   10.029308   
S0470        4.3508396    -8.6922783   10.074355   
S0471        4.6386623    -8.7267082   10.121696   
S0472        4.9407444    -8.7530724   10.167972   
S0473        5.2544029    -8.7810402   10.216652   
S0474        5.577354     -8.8214287   10.272511   
S0475        5.9123974    -8.8635193   10.331129   
S0476        6.2599926    -8.9051407   10.391431   
S0477        8.561647     -5.6854557   2.7473871   
S0478        8.466851     -5.4233368   2.906045    
S0479        8.4770416    -5.1662697   2.9925692   
S0480        8.4940117    -4.9460884   2.9943647   
S0481        8.4883743    -4.7444111   2.9461264   
S0482        8.4465302    -4.5477093   2.8695225   
S0483        8.3261139    -4.3512127   2.776185    
S0484        8.1804131    -4.1666634   2.6341446   
S0485        8.0583122    -3.6178741   2.635836    
S0486        8.0344574    -3.2421387   2.7818125   
S0487        7.9041985    -2.8927961   2.8997086   
S0488        7.7706856    -2.5429897   2.9943102   
S0489        7.6435982    -2.1893005   3.0576365   
S0490        7.5332535    -1.8255524   3.084383    
S0491        7.4055916    -1.4644609   3.082336    
S0492        7.2722801    -1.1006941   3.0498917   
S0493        6.9336273    -0.5166729   2.9056635   
S0494        6.6506401    -0.35071058  2.8091623   
S0495        6.3292614    -0.24526067  2.736739    
S0496        6.0103249    -0.15716188  2.6867283   
S0497        5.6981697    -0.062176931 2.6457504   
S0498        5.396312     0.076672357  2.5942495   
S0499        5.096904     0.24819379   2.5361116   
S0500        4.7884129    0.41072674   2.4883234   
S0501        4.4631584    0.54629731   2.453281    
S0502        4.1997906    0.67755675   2.4400488   
S0503        3.9679485    0.84265099   2.4072933   
S0504        3.7450531    1.0094748    2.3566921   
S0505        3.5174343    1.1767168    2.2871933   
S0506        3.3286549    1.3967666    2.1955841   
S0507        3.1698912    1.6542082    2.0831703   
S0508        3.0344885    1.9427114    1.9506477   
S0509        2.8921238    2.2581066    1.8036728   
S0510        2.9496845    2.8864017    1.3105477   
S0511        3.133987     3.1506601    1.0371325   
S0512        3.3555004    3.4161705    0.79246192  
S0513        3.6226429    3.6871738    0.56292419  
S0514        3.9695545    3.9479008    0.37680559  
S0515        4.3620106    4.2191139    0.19641005  
S0516        4.8339554    4.4743732    0.072261775 
S0517        5.3700974    4.7213043    -0.011057737
S0518        5.9636436    4.9679806    -0.068870467
S0519        6.508754     5.2331451    -0.042587018
S0520        7.0256683    5.4854221    0.04807778  
S0521        7.5248795    5.7299839    0.18077282  
S0522        8.0116745    5.9581303    0.37397835  
S0523        8.4841545    6.1676174    0.63901229  
S0524        8.9394424    6.3589199    0.98062124  
S0525        9.3661148    6.5228195    1.4126139   
S0526        9.7680328    6.6623047    1.9220787   
S0527        10.141553    6.7677628    2.5078186   
S0528        10.445458    6.8157242    3.1082268   
S0529        10.67226     6.8179893    3.7190746   
S0530        10.815746    6.7734169    4.3339573   
S0531        10.88707     6.6967529    4.9470707   
S0532        10.904698    6.6053749    5.5623631   
S0533        10.884396    6.5127968    6.1945515   
S0534        10.772436    6.3684036    6.8264091   
S0535        10.575618    6.1791142    7.4517273   
S0536        10.258028    5.7461288    8.1825546   
S0537        10.219986    5.546418     8.3007919   
S0538        10.174861    5.3390289    8.3988853   
S0539        10.117963    5.1251221    8.457589    
S0540        10.062181    4.9134083    8.5123558   
S0541        10.020412    4.7000099    8.6045792   
S0542        9.9547218    4.4845123    8.6250153   
S0543        9.8959152    4.2652962    8.6620529   
S0544        9.8282707    4.0446957    8.676973    
S0545        9.8264862    3.7472626    8.6158119   
S0546        9.7761658    3.4940609    8.5712807   
S0547        9.6895798    3.2815727    8.5676804   
S0548        9.5676758    3.1095076    8.6078957   
S0549        9.3994164    2.9810627    8.6687607   
S0550        9.1953239    2.8930986    8.7713615   
S0551        8.9475517    2.8479574    8.8996124   
S0552        8.6503769    2.8475992    9.0453964   
S0553        8.3194458    2.8869665    9.2351807   
S0554        8.1295052    2.7702312    9.3079132   
S0555        7.9108902    2.6623417    9.2900818   
S0556        7.7117752    2.5478939    9.2466629   
S0557        7.5433083    2.4163015    9.1892677   
S0558        7.4084564    2.2561007    9.1235329   
S0559        7.303405     2.0523849    9.0560432   
S0560        7.2026337    1.8464867    8.9496643   
S0561        7.1137688    1.6593916    8.7936501   
S0562        7.1874153    1.2486732    8.2902061   
S0563        7.3199928    0.98463154   8.0250786   
S0564        7.4661209    0.72439299   7.7799072   
S0565        7.6161873    0.454494     7.5620857   
S0566        7.7799149    0.18915113   7.36408     
S0567        8.0016685    -0.034605238 7.164534    
S0568        8.2151871    -0.28429267  6.9987694   
S0569        8.4045891    -0.56129918  6.8715965   
S0570        8.5687767    -0.85420141  6.7843658   
S0571        8.7032402    -1.2538748   6.7084724   
S0572        8.8034363    -1.6552925   6.7067703   
S0573        8.8239548    -2.0465998   6.7721489   
S0574        8.8466522    -2.4089478   6.8852043   
S0575        8.8188103    -2.7414614   7.0545677   
S0576        8.7906067    -3.0462473   7.2797836   
S0577        8.8045494    -3.3364368   7.5593224   
S0578        8.873307     -3.623436    7.8838188   
S0579        9.0640404    -3.9737568   8.5587173   
S0580        9.2031357    -4.0184814   8.8611511   
S0581        9.37351      -4.0392742   9.1509056   
S0582        9.5611816    -4.0299137   9.4344849   
S0583        9.7697418    -3.9926304   9.7097534   
S0584        9.9984703    -3.9272316   9.9769272   
S0585        10.219736    -3.8050022   10.261462   
S0586        10.474468    -3.663789    10.529676   
S0587        10.795972    -3.5525436   10.738432   
S0588        11.142683    -3.2846565   10.685061   
S0589        11.478596    -3.0602873   10.566366   
S0590        11.782338    -2.8353283   10.420049   
S0591        12.063396    -2.6398262   10.221497   
S0592        12.318689    -2.4554003   9.9852379   
S0593        12.547432    -2.301796    9.6978302   
S0594        12.748755    -2.1703959   9.3668594   
S0595        12.928952    -2.0367455   9.0056023   
S0596        13.435385    -1.9133553   8.3047951   
S0597        13.734103    -1.9421822   7.9706062   
S0598        13.940411    -2.0362982   7.605497    
S0599        14.07411     -2.1415619   7.2257416   
S0600        14.157761    -2.2349371   6.83162     
S0601        14.059546    -2.3771143   6.4262939   
S0602        13.976822    -2.4477116   6.0014763   
S0603        13.983804    -2.4884943   5.546814    
S0604        14.048178    -2.5872223   5.068132    
S0605        14.061491    -2.5098593   4.6507469   
S0606        14.029254    -2.4779074   4.2397865   
S0607        13.974451    -2.5078882   3.824226    
S0608        13.858061    -2.5882372   3.4064625   
S0609        13.662437    -2.7093122   2.9919319   
S0610        13.358675    -2.8510487   2.5976873   
S0611        12.929489    -2.9979158   2.2444981   
S0612        12.56946     -3.277565    1.813624    
S0613        12.100368    -3.575053    1.4062918   
S0614        11.674276    -3.8650772   1.2473357   
S0615        11.246471    -4.1270962   1.1823237   
S0616        10.862528    -4.4084007   1.1617774   
S0617        10.488551    -4.6818813   1.2153591   
S0618        10.126301    -4.9572613   1.3327862   
S0619        9.7592384    -5.1856884   1.5635737   
S0620        9.4131348    -5.3449322   1.9333      
S0621        9.1095421    -5.5153618   2.3612293   
S0622        8.2123833    -3.7637177   2.069035    
S0623        8.3831383    -3.5207386   1.7608744   
S0624        8.5757614    -3.2639748   1.4883648   
S0625        8.8097649    -2.9854738   1.2480218   
S0626        9.1027374    -2.6778067   1.0472723   
S0627        9.4673729    -2.3364178   0.90014391  
S0628        9.9110985    -1.9630505   0.82926311  
S0629        10.43088     -1.5770263   0.87588329  
S0630        10.997012    -1.2097326   1.0495429   
S0631        11.493396    -0.84870863  1.3625633   
S0632        11.934496    -0.56813231  1.7418779   
S0633        12.294593    -0.37869568  2.1728788   
S0634        12.58372     -0.25372565  2.6107487   
S0635        12.822473    -0.16972167  3.0365711   
S0636        13.018373    -0.12230139  3.4555794   
S0637        13.166139    -0.11942415  3.877644    
S0638        13.263875    -0.16338757  4.306493    
S0639        13.319319    -0.24401262  4.7460865   
S0640        13.281766    -0.35741239  5.3305939   
S0641        13.204677    -0.537502    5.8742779   
S0642        13.110779    -0.76290431  6.3609612   
S0643        13.026398    -1.0052199   6.7961853   
S0644        12.98499     -1.2149356   7.2105568   
S0645        12.975119    -1.4050165   7.6013405   
S0646        12.981999    -1.6023167   7.9546951   
S0647        13.023209    -1.7659363   8.2933784   
S0648        2.936248     2.8609238    1.3269968   
S0649        3.1088402    3.1013561    1.0756391   
S0650        3.2789444    3.3553455    0.8658042   
S0651        3.4938046    3.6111866    0.69946299  
S0652        3.7339161    3.8803616    0.56930413  
S0653        4.018145     4.151804     0.48376074  
S0654        4.3553715    4.412619     0.45009804  
S0655        4.7156921    4.6930466    0.45081553  
S0656        5.123349     4.9645641    0.49992738  
S0657        5.5013943    5.2789371    0.78144302  
S0658        5.8595745    5.602142     1.0622252   
S0659        6.2221317    5.8934837    1.3555319   
S0660        6.5610764    6.1988716    1.6583424   
S0661        6.927623     6.4400711    1.9838074   
S0662        7.3241096    6.6102234    2.3278584   
S0663        7.7372688    6.7283485    2.6865208   
S0664        8.1693024    6.7826241    3.0555204   
S0665        8.5875145    6.8609726    3.4510818   
S0666        9.0766624    6.9412941    3.8167385   
S0667        9.4913116    6.9767021    4.2181068   
S0668        9.8334419    6.9500908    4.653244    
S0669        10.098007    6.8876793    5.1262192   
S0670        10.285418    6.7575203    5.6296768   
S0671        10.391606    6.5869026    6.1657898   
S0672        10.442615    6.4651634    6.7763298   
S0673        10.433442    6.2766045    7.4364128   
