# Supplementary material for: Interspecific variation in the limb long bones among modern rhinoceroses—extent and drivers
Source: PeerJ. 2019 Sep 26;7:e7647. doi: 10.7717/peerj.7647 (PMC6766374; doi:10.7717/peerj.7647)
Supplement: Supplemental Information 9 [file peerj-07-7647-s009.zip › Humerus/Ceratotherium_simum_2005_297_Humerus_miroir.pts]

Version 1.0
674
S0000        21.054642    5.6601002    15.610112   
S0001        25.75246     6.9405083    10.827687   
S0002        28.177609    12.580093    12.642699   
S0003        27.521417    15.525052    13.688634   
S0004        22.547101    16.213258    16.193584   
S0005        20.798486    11.401266    14.701279   
S0006        24.377016    18.453587    14.731068   
S0007        23.348865    19.408333    9.666468    
S0008        17.694685    18.733899    3.510796    
S0009        23.740302    19.789209    6.0634327   
S0010        17.593933    15.227158    0.53062897  
S0011        18.181828    12.724138    0.35491028  
S0012        23.288931    7.6745804    5.2744854   
S0013        20.145801    7.5122841    3.9350159   
S0014        24.189217    5.8219616    5.5744347   
S0015        23.904077    3.778046     7.1940292   
S0016        23.213918    3.5327629    8.260054    
S0017        16.967496    2.1325409    12.195041   
S0018        14.83138     1.3270458    11.276523   
S0019        9.6672485    2.7797211    15.38961    
S0020        -1.9612381   3.1872519    7.0639542   
S0021        -8.1307938   -0.14495341  6.3134872   
S0022        -9.5385391   -1.4834901   7.8292847   
S0023        -14.919904   3.2921131    10.182217   
S0024        -9.4608009   2.7785233    14.966205   
S0025        -8.5103325   4.9340675    14.724493   
S0026        -8.4532753   7.406031     14.022183   
S0027        -5.6282944   12.765387    15.432028   
S0028        -12.619016   13.715709    8.5306503   
S0029        -8.3572876   9.342382     9.0361588   
S0030        -9.2794914   3.9010696    8.5624321   
S0031        -13.264847   5.4493973    9.0498848   
S0032        -8.2818382   14.845369    6.4773102   
S0033        -10.721461   12.737809    5.1315536   
S0034        -7.0521454   9.3257126    6.9640678   
S0035        21.467955    5.651202     15.430678   
S0036        21.838362    5.5954884    15.173239   
S0037        22.210063    5.5709793    14.931618   
S0038        22.534642    5.5321831    14.650311   
S0039        22.819177    5.4957188    14.340343   
S0040        23.074657    5.4726234    14.003738   
S0041        23.337779    5.4787441    13.664229   
S0042        23.639758    5.5145092    13.360933   
S0043        23.982745    5.5573936    13.149748   
S0044        24.285835    5.6994083    12.947006   
S0045        24.54767     5.8440899    12.702946   
S0046        24.787177    5.9915657    12.452761   
S0047        24.990178    6.1429489    12.185915   
S0048        25.181519    6.2969238    11.92344    
S0049        25.343378    6.4550934    11.651891   
S0050        25.479138    6.6177864    11.374724   
S0051        25.630841    6.7773682    11.106958   
S0052        25.903424    7.245327     10.738057   
S0053        25.980673    7.5684113    10.69036    
S0054        26.084567    7.8866943    10.705785   
S0055        26.241345    8.191507     10.742506   
S0056        26.438586    8.4828255    10.793251   
S0057        26.643814    8.7734001    10.902068   
S0058        26.865799    9.0613655    11.059709   
S0059        27.112442    9.3426521    11.256602   
S0060        27.357794    9.636097     11.49994    
S0061        27.526443    9.8793396    11.645653   
S0062        27.687451    10.133762    11.783896   
S0063        27.825726    10.411       11.91795    
S0064        27.964731    10.702438    12.047184   
S0065        28.06568     11.026356    12.173989   
S0066        28.136951    11.377473    12.297268   
S0067        28.208591    11.751281    12.417674   
S0068        28.227502    12.155652    12.533685   
S0069        28.124051    12.794559    12.755115   
S0070        28.036505    12.994408    12.839386   
S0071        27.959464    13.183116    12.89881    
S0072        27.869736    13.346648    12.934471   
S0073        27.783109    13.495981    12.946564   
S0074        27.715308    13.646199    12.933788   
S0075        27.683514    13.806567    12.894389   
S0076        27.711755    13.971169    12.827104   
S0077        27.734641    14.114349    12.736071   
S0078        27.744672    14.340504    12.706821   
S0079        27.76619     14.549042    12.709532   
S0080        27.764041    14.74003     12.747519   
S0081        27.754785    14.914342    12.818831   
S0082        27.741959    15.073032    12.923482   
S0083        27.704565    15.212097    13.063979   
S0084        27.646677    15.332191    13.238      
S0085        27.57991     15.435905    13.444339   
S0086        27.403702    15.734229    14.049008   
S0087        27.265207    15.9256      14.378473   
S0088        27.141986    16.117538    14.700063   
S0089        26.95947     16.277783    14.971114   
S0090        26.73024     16.404507    15.187405   
S0091        26.489706    16.520091    15.374606   
S0092        26.248886    16.635928    15.551297   
S0093        26.000287    16.747151    15.71895    
S0094        25.748309    16.850801    15.896423   
S0095        25.393182    16.767303    16.120905   
S0096        25.035081    16.685268    16.293472   
S0097        24.673695    16.606549    16.41062    
S0098        24.316165    16.531909    16.488437   
S0099        23.960037    16.460645    16.523141   
S0100        23.602676    16.387488    16.546851   
S0101        23.237013    16.320746    16.494867   
S0102        22.853033    16.252982    16.414197   
S0103        22.538295    16.031764    16.114264   
S0104        22.540738    15.834673    16.043828   
S0105        22.483707    15.63504     16.024271   
S0106        22.387701    15.443999    16.032129   
S0107        22.352855    15.251208    16.003851   
S0108        22.369392    15.053491    15.949359   
S0109        22.484967    14.85262     15.841609   
S0110        22.554675    14.654665    15.76615    
S0111        22.605702    14.447507    15.708342   
S0112        22.581017    14.316908    15.662166   
S0113        22.54511     14.179472    15.605891   
S0114        22.486401    14.032771    15.546786   
S0115        22.417796    13.875697    15.470557   
S0116        22.316873    13.708728    15.400415   
S0117        22.184555    13.534152    15.337871   
S0118        22.053816    13.342184    15.241063   
S0119        21.88519     13.144205    15.160622   
S0120        21.672302    12.948508    15.106305   
S0121        21.545337    12.824501    15.048784   
S0122        21.423102    12.69015     14.998108   
S0123        21.310257    12.542899    14.948094   
S0124        21.204688    12.383715    14.901559   
S0125        21.098375    12.215111    14.867816   
S0126        21.012521    12.029681    14.821152   
S0127        20.933138    11.832526    14.778819   
S0128        20.866815    11.622089    14.734431   
S0129        20.714136    11.168723    14.647882   
S0130        20.633492    10.935652    14.581332   
S0131        20.533351    10.704428    14.522342   
S0132        20.418306    10.473507    14.469432   
S0133        20.320715    10.240506    14.391345   
S0134        20.233644    10.006813    14.292409   
S0135        20.144006    9.7732048    14.185674   
S0136        20.041216    9.5393188    14.084697   
S0137        19.924002    9.304203     13.994182   
S0138        19.880577    8.9106682    13.937083   
S0139        19.842171    8.5402153    13.907144   
S0140        19.815292    8.1872162    13.871068   
S0141        19.785278    7.8596176    13.885028   
S0142        19.759015    7.5632088    13.958347   
S0143        19.739853    7.2891685    14.049474   
S0144        19.725015    7.0393211    14.167891   
S0145        19.7125      6.8046318    14.287032   
S0146        19.706537    6.5654411    14.35428    
S0147        19.965921    6.501841     14.44388    
S0148        20.200258    6.417794     14.522458   
S0149        20.405185    6.3354038    14.627271   
S0150        20.591902    6.1933292    14.724583   
S0151        20.734906    6.134919     14.883231   
S0152        20.856676    6.0367851    15.044606   
S0153        20.951862    5.9360958    15.228368   
S0154        21.020996    5.8153187    15.425946   
S0155        23.151651    19.398318    9.8103806   
S0156        22.932675    19.407256    9.9391251   
S0157        22.685046    19.406104    10.041485   
S0158        22.421481    19.342505    10.092979   
S0159        22.156926    19.239471    10.094162   
S0160        21.879642    19.15907     10.069921   
S0161        21.502536    19.208583    10.13415    
S0162        21.126379    19.17923     10.136608   
S0163        20.789851    19.098215    10.028318   
S0164        20.281662    19.287444    9.5818016   
S0165        19.85771     19.404431    9.0834221   
S0166        19.471631    19.464371    8.6048744   
S0167        19.075627    19.538025    8.2044762   
S0168        18.716656    19.568675    7.8194359   
S0169        18.396721    19.551915    7.4515144   
S0170        18.101137    19.506331    7.1130348   
S0171        17.810675    19.443526    6.8083687   
S0172        17.620424    19.290123    6.5039665   
S0173        17.227615    19.025281    6.1348167   
S0174        16.925182    18.792528    5.7627304   
S0175        16.689162    18.595366    5.3833401   
S0176        16.692563    18.494318    5.0536129   
S0177        16.814043    18.475427    4.773494    
S0178        16.994685    18.496248    4.516518    
S0179        17.199434    18.528787    4.2418877   
S0180        17.397502    18.586862    3.883482    
S0181        23.557449    19.825124    5.6010521   
S0182        23.362061    19.848581    5.1593346   
S0183        23.131282    19.776408    4.7510334   
S0184        22.893271    19.703833    4.3694233   
S0185        22.652887    19.656952    4.0048244   
S0186        22.398749    19.592844    3.6644257   
S0187        22.130466    19.507498    3.35023     
S0188        21.848203    19.386189    3.0706217   
S0189        21.555658    19.263676    2.8109697   
S0190        21.282527    19.110298    2.5575415   
S0191        21.007973    18.961542    2.3202065   
S0192        20.738011    18.784686    2.1148073   
S0193        20.46756     18.608449    1.9273743   
S0194        20.197398    18.426814    1.7609356   
S0195        19.932265    18.227588    1.6209042   
S0196        19.670988    18.015874    1.5054351   
S0197        19.401831    17.816888    1.4030967   
S0198        19.124225    17.62863     1.3131801   
S0199        18.772038    17.468694    1.2374096   
S0200        18.439845    17.291467    1.1600268   
S0201        18.180782    17.056416    1.0896877   
S0202        18.023009    16.769279    1.0195773   
S0203        17.884869    16.485349    0.9378891   
S0204        17.72961     16.209926    0.83994875  
S0205        17.640814    15.902815    0.74033866  
S0206        17.604242    15.572293    0.6407618   
S0207        17.59256     15.069472    0.49046831  
S0208        17.61098     14.915277    0.46186218  
S0209        17.623114    14.767323    0.42805295  
S0210        17.641669    14.625044    0.39641216  
S0211        17.685313    14.493645    0.37683187  
S0212        17.719809    14.365645    0.35188842  
S0213        17.767001    14.245592    0.33530517  
S0214        17.801945    14.126901    0.30827463  
S0215        17.839148    14.014404    0.27693903  
S0216        17.851587    13.827663    0.30177872  
S0217        17.867795    13.651254    0.32044275  
S0218        17.891768    13.485887    0.33645608  
S0219        17.921069    13.330948    0.34830835  
S0220        17.964832    13.189426    0.35880208  
S0221        18.014702    13.05898     0.36532211  
S0222        18.073462    12.940781    0.36968098  
S0223        18.124492    12.827477    0.36524129  
S0224        18.647609    12.114908    0.3439383   
S0225        19.219757    11.712686    0.57870436  
S0226        19.651094    11.215331    0.64072943  
S0227        20.089719    10.807644    0.7860991   
S0228        20.495067    10.508588    1.0425317   
S0229        20.866467    10.260912    1.3294398   
S0230        21.185419    10.095063    1.6899471   
S0231        21.515276    9.9359993    2.0172379   
S0232        21.895496    9.7787193    2.3040264   
S0233        22.147205    9.5954201    2.6391644   
S0234        22.294511    9.4959854    3.0906193   
S0235        22.465654    9.3289703    3.4725441   
S0236        22.627014    9.1365089    3.8364452   
S0237        22.788893    8.8826576    4.1430573   
S0238        22.941167    8.6068497    4.4313755   
S0239        23.081992    8.3163666    4.7109356   
S0240        23.179376    8.0264267    5.0294811   
S0241        23.451555    7.7962685    5.3609051   
S0242        23.60921     7.92901      5.4544941   
S0243        23.766187    8.0736412    5.5523548   
S0244        23.911244    8.2294426    5.6658916   
S0245        24.010547    8.3921104    5.8172215   
S0246        24.13365     8.5691208    5.9534866   
S0247        24.249788    8.7573357    6.0996677   
S0248        24.361496    8.9564636    6.2552052   
S0249        24.462262    9.166188     6.4229248   
S0250        24.477325    9.407592     6.4094856   
S0251        24.545045    9.6448334    6.4169098   
S0252        24.59902     9.882959     6.4646492   
S0253        24.688295    10.119778    6.5355774   
S0254        24.74575     10.357728    6.6539841   
S0255        24.826799    10.594849    6.8015419   
S0256        24.91483     10.831551    6.9857956   
S0257        25.003049    11.067903    7.2089661   
S0258        25.063773    11.305457    7.4662918   
S0259        25.088661    11.504807    7.5440422   
S0260        25.116318    11.714696    7.6336296   
S0261        25.15006     11.934566    7.7353607   
S0262        25.181221    12.16517     7.8476479   
S0263        25.18369     12.408664    7.9678436   
S0264        25.222986    12.660275    8.1017342   
S0265        25.223564    12.925345    8.2433296   
S0266        25.212868    13.201376    8.395816    
S0267        25.20182     13.487895    8.5594025   
S0268        25.21344     13.740709    8.6242485   
S0269        25.203517    14.0009      8.6956329   
S0270        25.18112     14.267854    8.7726402   
S0271        25.156837    14.543048    8.8550392   
S0272        25.103642    14.820837    8.9432152   
S0273        25.049805    15.106697    9.037043    
S0274        25.01208     15.406088    9.1362328   
S0275        24.966998    15.713467    9.2409164   
S0276        24.917223    16.029535    9.3507965   
S0277        24.858983    16.325749    9.2909225   
S0278        24.80654     16.61409     9.2184677   
S0279        24.75826     16.895068    9.1322861   
S0280        24.707776    17.169646    9.0292145   
S0281        24.76355     17.4203      8.9683823   
S0282        24.747887    17.674565    8.8530151   
S0283        24.73268     17.922137    8.7222496   
S0284        24.720366    18.160681    8.5807121   
S0285        24.716135    18.388048    8.4329681   
S0286        24.65257     18.674535    8.2200127   
S0287        24.563463    18.943268    7.9977531   
S0288        24.416081    19.149416    7.7551819   
S0289        24.261897    19.300798    7.4957909   
S0290        24.136636    19.435764    7.2285614   
S0291        24.032436    19.562901    6.9541428   
S0292        23.924908    19.649019    6.6670006   
S0293        23.831372    19.730821    6.3713234   
S0294        19.991533    7.2828033    4.028735    
S0295        19.930495    7.0430275    4.2675293   
S0296        20.02016     6.8433174    4.503503    
S0297        20.102408    6.6583847    4.6763615   
S0298        20.18979     6.4834747    4.8222412   
S0299        20.311671    6.3281818    4.9517536   
S0300        20.415834    6.1681015    5.0753769   
S0301        20.506398    5.9973812    5.1874985   
S0302        20.593581    5.811515     5.267382    
S0303        20.573624    5.705735     5.5841747   
S0304        20.604309    5.6048008    5.8771484   
S0305        20.602132    5.4338589    6.1069824   
S0306        20.668898    5.2810627    6.3221561   
S0307        20.774107    5.1201237    6.5088921   
S0308        20.93429     4.9688644    6.6706741   
S0309        21.134192    4.8127831    6.7997322   
S0310        21.363048    4.6397266    6.895182    
S0311        21.607257    4.4323219    6.9661453   
S0312        21.826375    4.3128513    7.0789169   
S0313        22.061404    4.2162018    7.1657784   
S0314        22.299121    4.1243481    7.2337685   
S0315        22.534731    4.0222813    7.2871735   
S0316        22.784055    3.934042     7.3161736   
S0317        23.043182    3.8413605    7.321907    
S0318        23.322144    3.7734123    7.2970245   
S0319        23.615215    3.7488552    7.2477684   
S0320        23.015363    3.662991     8.2154907   
S0321        22.811958    3.8163872    8.1918137   
S0322        22.585793    3.9546665    8.1776085   
S0323        22.332091    4.0635662    8.1681931   
S0324        22.049332    4.1314323    8.159082    
S0325        21.743037    4.1749668    8.1557854   
S0326        21.414368    4.2012417    8.1609665   
S0327        21.063008    4.2187649    8.1783829   
S0328        20.68669     4.2168972    8.204187    
S0329        20.327985    4.1588314    8.3063858   
S0330        19.99052     4.0554565    8.41157     
S0331        19.674178    3.9310619    8.5266594   
S0332        19.378748    3.8152767    8.6823669   
S0333        19.105133    3.6575661    8.8282059   
S0334        18.85515     3.4491245    8.9580284   
S0335        18.624928    3.2797897    9.1724579   
S0336        18.411168    3.1523605    9.4551414   
S0337        18.218365    2.9945423    9.7318977   
S0338        18.057343    2.8686302    9.9578743   
S0339        17.904491    2.7469278    10.193232   
S0340        17.756808    2.6212936    10.434321   
S0341        17.610117    2.4862755    10.679668   
S0342        17.468777    2.378076     10.947514   
S0343        17.334853    2.2954275    11.23634    
S0344        17.206879    2.2278652    11.54096    
S0345        17.0925      2.1961813    11.868776   
S0346        17.320642    2.1238691    12.442771   
S0347        17.676253    2.1348068    12.642419   
S0348        18.025606    2.1284096    12.785095   
S0349        18.368155    2.1530508    12.875771   
S0350        18.701379    2.1826336    12.910884   
S0351        19.029773    2.1925131    12.889961   
S0352        19.351788    2.2067614    12.815601   
S0353        19.676018    2.1631693    12.680477   
S0354        19.989836    2.1491156    12.493288   
S0355        20.283864    2.2201777    12.346602   
S0356        20.563666    2.335252     12.196444   
S0357        20.83653     2.41824      12.028716   
S0358        21.101268    2.4844072    11.84659    
S0359        21.358427    2.5212341    11.648695   
S0360        21.604526    2.5886311    11.442611   
S0361        21.844516    2.6424875    11.222909   
S0362        22.075223    2.6529436    10.98568    
S0363        22.292206    2.6371149    10.732419   
S0364        22.508849    2.6577774    10.460769   
S0365        22.700607    2.7219599    10.194141   
S0366        22.862144    2.8071756    9.9299164   
S0367        22.993095    2.8695761    9.6470825   
S0368        23.096284    2.9917103    9.383419    
S0369        23.172443    3.1304892    9.1184731   
S0370        23.222113    3.2755661    8.8455162   
S0371        23.237778    3.4046146    8.5554436   
S0372        15.057939    1.3976967    11.506533   
S0373        15.200299    1.4800842    11.743827   
S0374        15.273381    1.566294     11.986514   
S0375        15.338663    1.6236805    12.242017   
S0376        15.328839    1.6906609    12.514976   
S0377        15.166116    1.8128597    12.782152   
S0378        14.944771    1.9374298    13.05699    
S0379        14.670456    2.0578585    13.34841    
S0380        14.34516     2.1607338    13.673941   
S0381        14.075786    2.190826     13.997638   
S0382        13.829182    2.2215643    14.314526   
S0383        13.590984    2.2698088    14.610011   
S0384        13.329744    2.3643772    14.843906   
S0385        13.091191    2.4607224    15.071776   
S0386        12.859399    2.5741232    15.273825   
S0387        12.650005    2.6939499    15.475377   
S0388        12.434551    2.8405624    15.631764   
S0389        12.231438    3.0015816    15.773169   
S0390        11.91216     3.1853771    15.949828   
S0391        11.596066    3.3328403    16.077277   
S0392        11.27891     3.4277641    16.134721   
S0393        10.965244    3.434409     16.075426   
S0394        10.674374    3.4173374    16.04205    
S0395        10.395618    3.3391556    15.949542   
S0396        10.14591     3.1915724    15.78633    
S0397        9.8885399    3.0173735    15.620967   
S0398        9.4795326    2.4391764    15.127065   
S0399        9.3450684    2.1297319    14.844234   
S0400        9.2461899    1.8559406    14.542488   
S0401        9.2052895    1.6120684    14.219489   
S0402        9.2216827    1.3980754    13.879395   
S0403        9.2675041    1.2218103    13.511606   
S0404        9.3348839    1.0861022    13.099644   
S0405        9.4667389    0.97862768   12.663773   
S0406        9.7290031    0.87799635   12.295112   
S0407        10.157512    0.79539533   11.89906    
S0408        10.626414    0.74534206   11.573847   
S0409        11.108181    0.73938246   11.303254   
S0410        11.59286     0.78192348   11.076844   
S0411        12.089019    0.87678728   10.930978   
S0412        12.588883    1.024457     10.824646   
S0413        13.062234    1.2084879    10.613074   
S0414        13.540399    1.4372938    10.428282   
S0415        13.98187     1.6973072    10.167406   
S0416        14.329187    1.9666033    9.8862282   
S0417        14.61026     2.2242662    9.5122986   
S0418        14.860527    2.4771111    9.1637932   
S0419        15.057053    2.713714     8.8279053   
S0420        15.220135    2.9550056    8.5238693   
S0421        15.449602    3.2522045    8.3259178   
S0422        15.689708    3.5658535    8.1866989   
S0423        15.877951    3.8841488    8.0469917   
S0424        16.093056    4.2118443    7.9895874   
S0425        16.445801    4.483168     7.8668015   
S0426        16.804332    4.7499332    7.7307205   
S0427        17.154933    5.0182678    7.5566002   
S0428        17.518903    5.2781212    7.382048    
S0429        17.893065    5.534127     7.203093    
S0430        18.269543    5.7899502    7.0044464   
S0431        18.669846    6.0653736    6.8287552   
S0432        19.035149    6.3098396    6.5569221   
S0433        19.402191    6.5226334    6.2653538   
S0434        19.370253    6.8750427    5.9166336   
S0435        19.4086      7.3601822    5.6616787   
S0436        19.448166    7.8139282    5.3849865   
S0437        19.446875    8.210807     5.0593689   
S0438        19.441855    8.594342     4.7209538   
S0439        19.461781    8.9852264    4.3858261   
S0440        19.462929    9.3522224    4.0253929   
S0441        19.360413    9.625164     3.6007538   
S0442        19.360989    9.9722626    3.2161972   
S0443        19.347075    10.373512    2.8039261   
S0444        19.298772    10.717115    2.377528    
S0445        19.025237    10.913046    1.9841574   
S0446        18.774634    11.144462    1.6395151   
S0447        18.662544    11.459598    1.3214111   
S0448        18.550581    11.776232    1.0368901   
S0449        18.357813    12.055982    0.77023811  
S0450        18.243015    12.375373    0.53381467  
S0451        -2.0418026   3.0424555    7.1678642   
S0452        -2.1769497   2.9086023    7.2694962   
S0453        -2.280908    2.7510818    7.347245    
S0454        -2.3591242   2.5691069    7.3866608   
S0455        -2.4580517   2.3802082    7.4069832   
S0456        -2.5664392   2.174086     7.4046051   
S0457        -2.6920118   1.9497101    7.3872215   
S0458        -2.8646214   1.7415993    7.3787064   
S0459        -3.0980562   1.6199188    7.3835556   
S0460        -3.4245029   1.5357844    7.3926216   
S0461        -3.6429867   1.2596046    7.3280853   
S0462        -3.8892223   1.0525698    7.2703873   
S0463        -4.1498402   0.88471346   7.2124001   
S0464        -4.4134598   0.73524046   7.1464211   
S0465        -4.7193352   0.66916895   7.1022247   
S0466        -5.0344696   0.63985057   7.056292    
S0467        -5.3222885   0.57314019   6.9790916   
S0468        -5.6041145   0.48658023   6.8856606   
S0469        -5.8391171   0.44105401   6.8072159   
S0470        -6.0784351   0.37179394   6.7251549   
S0471        -6.3324261   0.30496559   6.6498268   
S0472        -6.5991943   0.23552721   6.5792358   
S0473        -6.8761444   0.15816694   6.5085335   
S0474        -7.1693436   0.083586615  6.4482986   
S0475        -7.4772102   0.0095802307 6.3973106   
S0476        -7.7923332   -0.084669715 6.3347218   
S0477        -9.1887215   2.8441103    14.877878   
S0478        -8.9886292   3.0171366    14.688617   
S0479        -8.869722    3.2303665    14.471402   
S0480        -8.7724098   3.4531021    14.339522   
S0481        -8.6898773   3.6955696    14.288054   
S0482        -8.6002762   3.962384     14.323419   
S0483        -8.4997787   4.2554688    14.429404   
S0484        -8.5215858   4.5825848    14.534746   
S0485        -8.5522324   5.2386116    14.494485   
S0486        -8.5756256   5.5377319    14.318758   
S0487        -8.5403069   5.8190315    14.168503   
S0488        -8.4691872   6.0849243    14.036661   
S0489        -8.4350166   6.3532124    13.950832   
S0490        -8.4175507   6.6202499    13.910013   
S0491        -8.4268822   6.8877274    13.912849   
S0492        -8.4358604   7.1493881    13.951778   
S0493        -8.3217308   7.9247589    13.975027   
S0494        -8.1581589   8.4246056    13.964934   
S0495        -7.8492249   8.8307266    14.04416    
S0496        -7.5149742   9.1627617    14.139282   
S0497        -7.2935966   9.5195099    14.188554   
S0498        -7.0250702   9.8009346    14.26792    
S0499        -6.7226318   10.004868    14.368285   
S0500        -6.5008347   10.246139    14.44752    
S0501        -6.3075596   10.487244    14.52861    
S0502        -6.0962868   10.707739    14.640726   
S0503        -5.932729    10.951698    14.743227   
S0504        -5.7987213   11.19818     14.84355    
S0505        -5.6883736   11.443408    14.949251   
S0506        -5.6179249   11.700084    15.044138   
S0507        -5.5674618   11.955363    15.150925   
S0508        -5.5547195   12.219888    15.248502   
S0509        -5.5765007   12.490451    15.340175   
S0510        -6.0770603   13.131007    15.686993   
S0511        -6.5319138   13.464867    15.872743   
S0512        -6.942878    13.789177    16.07516    
S0513        -7.3783318   14.071164    16.17482    
S0514        -7.8057365   14.323201    16.225374   
S0515        -8.2229622   14.549174    16.232904   
S0516        -8.6297287   14.755153    16.204077   
S0517        -9.031768    14.925339    16.11498    
S0518        -9.4250023   15.086549    16.001009   
S0519        -9.86353     15.264499    15.823697   
S0520        -10.281187   15.400293    15.601184   
S0521        -10.677015   15.502364    15.344725   
S0522        -11.051644   15.573502    15.057005   
S0523        -11.402955   15.609369    14.735368   
S0524        -11.739418   15.625424    14.388344   
S0525        -12.055129   15.609233    14.00786    
S0526        -12.350172   15.561263    13.594377   
S0527        -12.618394   15.473994    13.146802   
S0528        -12.823712   15.372658    12.786526   
S0529        -12.98475    15.262047    12.392872   
S0530        -13.121513   15.14977     11.961523   
S0531        -13.196481   14.999773    11.488416   
S0532        -13.23631    14.831725    10.967638   
S0533        -13.210835   14.624734    10.400398   
S0534        -13.114865   14.377892    9.7888237   
S0535        -12.933589   14.084236    9.145208    
S0536        -12.515009   13.575256    8.3376495   
S0537        -12.403543   13.42104     8.1576912   
S0538        -12.280695   13.249197    8.0061234   
S0539        -12.138645   13.057753    7.9188164   
S0540        -11.994531   12.861128    7.8566055   
S0541        -11.84162    12.661822    7.8261322   
S0542        -11.688946   12.460197    7.7876541   
S0543        -11.575919   12.229665    7.6633263   
S0544        -11.453828   11.983027    7.5905487   
S0545        -11.250259   11.803402    7.5430725   
S0546        -11.050662   11.630603    7.5106125   
S0547        -10.861958   11.456882    7.4811371   
S0548        -10.672825   11.293631    7.4735344   
S0549        -10.484647   11.141324    7.4868309   
S0550        -10.299442   10.998483    7.5183449   
S0551        -10.128852   10.84333     7.5403488   
S0552        -9.9541359   10.709727    7.5965714   
S0553        -9.7866684   10.575913    7.6590904   
S0554        -9.5834404   10.403223    7.7254402   
S0555        -9.3785049   10.271333    7.8555084   
S0556        -9.1952858   10.175904    8.0458733   
S0557        -9.0234932   10.037283    8.1869385   
S0558        -8.8639198   9.8976807    8.3366806   
S0559        -8.7211731   9.7680206    8.5071693   
S0560        -8.5913986   9.6382294    8.6847183   
S0561        -8.4640961   9.480687     8.8469398   
S0562        -8.5057266   9.0916916    9.2908333   
S0563        -8.6371811   8.8064507    9.5147697   
S0564        -8.743644    8.5047043    9.7202896   
S0565        -8.8299911   8.1949921    9.9123619   
S0566        -8.8862717   7.8758369    10.089241   
S0567        -8.9411652   7.5511787    10.253268   
S0568        -8.9793976   7.2164856    10.400886   
S0569        -9.0227348   6.8740227    10.536528   
S0570        -9.053112    6.5223114    10.658556   
S0571        -9.1333435   6.0435871    10.660596   
S0572        -9.1726891   5.6124348    10.601434   
S0573        -9.247921    5.2352173    10.496053   
S0574        -9.3530945   4.9005508    10.335713   
S0575        -9.3787598   4.6094952    10.102853   
S0576        -9.2676788   4.3838818    9.7808746   
S0577        -9.2103745   4.2037575    9.4012558   
S0578        -9.2195793   4.0490871    8.9837219   
S0579        -9.5099167   3.8873177    8.2397484   
S0580        -9.6605278   3.9465057    7.8902023   
S0581        -9.8191841   4.058408     7.5822159   
S0582        -10.03213    4.1598522    7.3230019   
S0583        -10.281586   4.2587864    7.1023178   
S0584        -10.548605   4.3982628    6.9141029   
S0585        -10.849673   4.5367325    6.7581635   
S0586        -11.180271   4.6823986    6.63134     
S0587        -11.544641   4.7651451    6.578241    
S0588        -11.927558   4.8112518    6.7181625   
S0589        -12.259046   4.8857994    6.87714     
S0590        -12.551891   4.9951889    7.0546387   
S0591        -12.795238   5.0839951    7.2834419   
S0592        -12.975775   5.1385242    7.5701782   
S0593        -13.087518   5.1654007    7.9116379   
S0594        -13.142467   5.1928661    8.293615    
S0595        -13.195491   5.2887249    8.6751755   
S0596        -13.593344   5.2761078    9.4025566   
S0597        -13.853229   5.0929276    9.7987518   
S0598        -14.012888   4.9198109    10.230232   
S0599        -14.132729   4.794173     10.667004   
S0600        -14.226784   4.7139896    11.108489   
S0601        -14.335878   4.6766945    11.555158   
S0602        -14.389896   4.6728905    12.017138   
S0603        -14.403812   4.7050652    12.491692   
S0604        -14.366272   4.7736149    12.976712   
S0605        -14.266698   4.8027725    13.434259   
S0606        -14.076964   4.8128456    13.835834   
S0607        -13.84763    4.8186386    14.181645   
S0608        -13.625638   4.7860081    14.489911   
S0609        -13.397214   4.7091988    14.761349   
S0610        -13.128757   4.6310543    14.975621   
S0611        -12.850606   4.5083946    15.152872   
S0612        -12.557516   4.3446175    15.291441   
S0613        -12.231922   4.1751026    15.375125   
S0614        -11.875396   4.0652111    15.472214   
S0615        -11.544643   3.9213108    15.546205   
S0616        -11.218509   3.7782406    15.576628   
S0617        -10.893673   3.637281     15.556953   
S0618        -10.629189   3.4364155    15.579126   
S0619        -10.320155   3.2811573    15.488495   
S0620        -10.014773   3.134321     15.328264   
S0621        -9.7339333   2.9687222    15.149562   
S0622        -8.8412979   5.128183     15.170972   
S0623        -9.2747963   5.3268345    15.504147   
S0624        -9.710733    5.5157135    15.741405   
S0625        -10.140375   5.6947567    15.891319   
S0626        -10.561378   5.8676815    15.972427   
S0627        -10.980515   6.0355591    15.983702   
S0628        -11.400787   6.197937     15.921053   
S0629        -11.826881   6.361124     15.801787   
S0630        -12.259523   6.5200554    15.60538    
S0631        -12.636557   6.5829361    15.390947   
S0632        -12.973839   6.6365067    15.150253   
S0633        -13.269925   6.6812569    14.885757   
S0634        -13.522057   6.7162109    14.597684   
S0635        -13.736043   6.7448059    14.292525   
S0636        -13.912999   6.7672928    13.970251   
S0637        -14.056775   6.7856133    13.631612   
S0638        -14.16642    6.7993996    13.274527   
S0639        -14.240808   6.808416     12.897505   
S0640        -14.306529   6.7524689    12.512863   
S0641        -14.330664   6.6743019    12.118752   
S0642        -14.316528   6.5748398    11.712501   
S0643        -14.255867   6.4498062    11.295159   
S0644        -14.145337   6.2975914    10.868923   
S0645        -13.977628   6.1131104    10.439172   
S0646        -13.759222   5.8969215    10.004202   
S0647        -13.510159   5.661412     9.5506599   
S0648        -6.1462482   13.321822    15.629761   
S0649        -6.6749146   13.781915    15.673425   
S0650        -7.0850037   14.214679    15.701602   
S0651        -7.4512238   14.571074    15.637863   
S0652        -7.7712555   14.840285    15.492238   
S0653        -8.0243317   15.054535    15.276195   
S0654        -8.2140877   15.210922    14.985524   
S0655        -8.3416077   15.307805    14.618506   
S0656        -8.4081276   15.341843    14.174463   
S0657        -8.8010735   15.531317    13.919455   
S0658        -9.206089    15.655721    13.66539    
S0659        -9.5928818   15.765195    13.395634   
S0660        -9.9940567   15.802316    13.137686   
S0661        -10.377962   15.824353    12.861234   
S0662        -10.758672   15.806046    12.579709   
S0663        -11.144031   15.724214    12.307619   
S0664        -11.518319   15.617218    12.019903   
S0665        -11.879921   15.505414    11.707764   
S0666        -12.049113   15.387399    11.39033    
S0667        -12.200376   15.256834    11.061025   
S0668        -12.309059   15.134183    10.708301   
S0669        -12.401423   14.975107    10.354367   
S0670        -12.471631   14.793758    9.9902351   
S0671        -12.539026   14.561017    9.6364243   
S0672        -12.58324    14.319713    9.2606812   
S0673        -12.627725   14.055124    8.8680229   
