# Supplementary material for: Interspecific variation in the limb long bones among modern rhinoceroses—extent and drivers
Source: PeerJ. 2019 Sep 26;7:e7647. doi: 10.7717/peerj.7647 (PMC6766374; doi:10.7717/peerj.7647)
Supplement: Supplemental Information 9 [file peerj-07-7647-s009.zip › Humerus/Ceratotherium_simum_2018_143_Humerus.pts]

Version 1.0
674
S0000        6.7100464    -14.47514    10.596003   
S0001        6.4759491    -15.905855   18.873442   
S0002        2.0722103    -18.016652   20.272652   
S0003        -0.79322205  -19.910817   21.231076   
S0004        -2.1987892   -17.841093   13.846643   
S0005        0.57706451   -15.929724   13.009819   
S0006        -5.4458588   -18.787297   17.098401   
S0007        -5.1703537   -16.140254   17.389333   
S0008        -6.1275536   -6.4214951   17.110068   
S0009        -6.5173309   -10.715721   19.988553   
S0010        -2.9775045   -3.0890442   18.269385   
S0011        0.75065765   -3.9458126   19.496413   
S0012        3.4630615    -8.0177177   20.107007   
S0013        5.8707199    -7.6458984   19.631198   
S0014        7.4791481    -11.141018   21.59847    
S0015        8.7707809    -12.746883   19.715001   
S0016        8.8638992    -12.429531   18.512819   
S0017        9.5307434    -11.352111   11.493456   
S0018        9.4357376    -8.0780243   9.8985405   
S0019        7.1220642    -7.2212486   3.7752258   
S0020        4.7613342    5.3422203    2.7408371   
S0021        7.8018433    10.489833    -0.93700142 
S0022        8.3807053    10.692682    -3.7947319  
S0023        3.0512733    14.56003     -7.7083221  
S0024        4.910535     6.9978661    -7.0105606  
S0025        3.2162674    6.634687     -7.0433502  
S0026        -0.4605823   5.6241997    -6.3789845  
S0027        -4.4589252   1.8493731    -5.9956524  
S0028        -6.6923126   11.010633    -5.9980835  
S0029        -2.1341938   9.0607056    -2.7180355  
S0030        3.0034161    11.839462    -2.5316917  
S0031        0.97002182   13.324707    -6.3502167  
S0032        -6.7872559   8.0387314    -1.3258896  
S0033        -5.4676796   12.139008    -2.4243671  
S0034        -1.9264542   10.208427    -0.53827667 
S0035        6.7803162    -14.745685   10.942277   
S0036        6.8373299    -15.042351   11.294062   
S0037        6.8875237    -15.358148   11.658237   
S0038        6.934478     -15.697536   12.035018   
S0039        7.0133003    -15.927483   12.498579   
S0040        7.0879028    -16.166632   12.98011    
S0041        7.1628456    -16.402928   13.487128   
S0042        7.2398285    -16.642618   14.017885   
S0043        7.3250046    -16.910831   14.564801   
S0044        7.263623     -17.029488   15.023058   
S0045        7.1871964    -17.030754   15.511859   
S0046        7.1137611    -16.936359   16.003828   
S0047        7.0405235    -16.790787   16.482144   
S0048        6.9281555    -16.768982   16.974986   
S0049        6.8255524    -16.625124   17.463185   
S0050        6.7188011    -16.428304   17.945062   
S0051        6.6022453    -16.228767   18.449323   
S0052        6.1431484    -15.642802   19.088675   
S0053        5.7909683    -15.348816   19.128358   
S0054        5.4602131    -15.148904   19.249089   
S0055        5.1215492    -15.032167   19.31254    
S0056        4.7876423    -14.994814   19.375926   
S0057        4.4607723    -15.026294   19.444763   
S0058        4.1616962    -15.09458    19.584584   
S0059        3.8635601    -15.237283   19.704366   
S0060        3.5768276    -15.444531   19.839091   
S0061        3.3808502    -15.830908   19.803293   
S0062        3.2255684    -16.181827   19.892229   
S0063        3.0908823    -16.516772   20.004681   
S0064        2.9678518    -16.838887   20.121365   
S0065        2.8147409    -17.131363   20.189482   
S0066        2.6634075    -17.406412   20.261394   
S0067        2.4770155    -17.64124    20.285217   
S0068        2.2732407    -17.839925   20.279094   
S0069        1.8122824    -17.982877   20.432867   
S0070        1.5239027    -17.956317   20.56376    
S0071        1.2264479    -17.885944   20.565459   
S0072        0.9328517    -17.825076   20.54646    
S0073        0.63151188   -17.795528   20.548924   
S0074        0.31915324   -17.76543    20.510994   
S0075        -0.014185736 -17.755711   20.472969   
S0076        -0.34641821  -17.81673    20.5278     
S0077        -0.65899816  -17.900926   20.584425   
S0078        -0.88602695  -18.01227    20.706068   
S0079        -1.0751022   -18.135608   20.782378   
S0080        -1.2077113   -18.293449   20.845364   
S0081        -1.2824984   -18.486903   20.90442    
S0082        -1.3016789   -18.715536   20.958379   
S0083        -1.2674155   -18.978699   21.008736   
S0084        -1.1679292   -19.259662   21.087802   
S0085        -0.99990425  -19.561275   21.176495   
S0086        -0.5153451   -20.285422   20.951019   
S0087        -0.4633554   -20.635271   20.544226   
S0088        -0.43874497  -20.897495   20.151079   
S0089        -0.45707874  -21.099236   19.748102   
S0090        -0.52307105  -21.253796   19.32514    
S0091        -0.66147041  -21.348581   18.876205   
S0092        -0.91355934  -21.322997   18.415047   
S0093        -1.1826375   -21.296942   17.922722   
S0094        -1.5182495   -21.227567   17.397421   
S0095        -1.7587172   -21.108508   16.999689   
S0096        -1.9745859   -20.912105   16.598936   
S0097        -2.1474447   -20.629184   16.211665   
S0098        -2.2604042   -20.262157   15.852946   
S0099        -2.3160295   -19.842487   15.508014   
S0100        -2.3270744   -19.389407   15.15845    
S0101        -2.3584896   -18.961157   14.650723   
S0102        -2.3376785   -18.450633   14.129745   
S0103        -2.0166836   -17.829942   13.874342   
S0104        -1.8460047   -17.78907    14.02625    
S0105        -1.7123016   -17.728368   14.145876   
S0106        -1.5972109   -17.654181   14.210155   
S0107        -1.4960722   -17.567346   14.229083   
S0108        -1.4105802   -17.468333   14.207632   
S0109        -1.3518859   -17.350095   14.169865   
S0110        -1.316951    -17.212196   14.114053   
S0111        -1.2996696   -17.052654   14.043726   
S0112        -1.2063167   -16.938681   13.988564   
S0113        -1.1183384   -16.821545   13.936327   
S0114        -1.0287596   -16.697957   13.901866   
S0115        -0.94353266  -16.575169   13.862881   
S0116        -0.86923418  -16.455537   13.806308   
S0117        -0.80715055  -16.337871   13.731822   
S0118        -0.74260058  -16.21626    13.670731   
S0119        -0.67225761  -16.090701   13.630144   
S0120        -0.6064209   -15.96479    13.589597   
S0121        -0.52420979  -15.825279   13.546262   
S0122        -0.42461014  -15.723268   13.507333   
S0123        -0.30605829  -15.640559   13.484448   
S0124        -0.17918248  -15.589189   13.449496   
S0125        -0.044001871 -15.572096   13.402739   
S0126        0.091484737  -15.628151   13.293246   
S0127        0.23428025   -15.737392   13.131665   
S0128        0.39625993   -15.835344   13.01404    
S0129        0.73783731   -15.670163   12.963516   
S0130        0.89213476   -15.426105   12.870988   
S0131        1.0312309    -15.216283   12.721079   
S0132        1.1632986    -15.022633   12.565469   
S0133        1.2955646    -14.827774   12.431722   
S0134        1.4253956    -14.64312    12.294343   
S0135        1.5554905    -14.465799   12.154882   
S0136        1.6856379    -14.256572   12.084528   
S0137        1.8044136    -14.04986    12.030349   
S0138        2.0152132    -13.786929   11.934325   
S0139        2.2381517    -13.550093   11.856118   
S0140        2.4792521    -13.357683   11.758147   
S0141        2.7361221    -13.205844   11.650742   
S0142        3.0064945    -13.069823   11.572211   
S0143        3.2963688    -12.968803   11.486838   
S0144        3.6027248    -12.916968   11.379073   
S0145        3.9201443    -12.912437   11.258467   
S0146        4.2457207    -12.950464   11.13484    
S0147        4.6433941    -13.072791   10.924387   
S0148        4.9821396    -13.251208   10.723672   
S0149        5.2778419    -13.455713   10.549445   
S0150        5.547813     -13.662416   10.417816   
S0151        5.8218048    -13.831203   10.358434   
S0152        6.0733025    -13.999069   10.344904   
S0153        6.3122116    -14.150398   10.388441   
S0154        6.5186455    -14.3185     10.465392   
S0155        -5.1512825   -15.9422     16.99456    
S0156        -5.0396473   -15.621667   16.653784   
S0157        -4.9330215   -15.251408   16.427766   
S0158        -4.8964043   -14.859712   16.293013   
S0159        -4.9501781   -14.447849   16.214598   
S0160        -5.0672016   -14.002235   16.207547   
S0161        -5.3027794   -13.54102    16.192963   
S0162        -5.6339806   -13.063402   16.199055   
S0163        -6.0088211   -12.54858    16.295546   
S0164        -6.3451981   -12.145272   16.18644    
S0165        -6.6033577   -11.721402   16.109779   
S0166        -6.7826622   -11.286678   16.074974   
S0167        -6.9321945   -10.862811   16.022516   
S0168        -7.0100235   -10.436748   16.004347   
S0169        -7.0711929   -10.021519   15.94794    
S0170        -7.1298584   -9.6154884   15.8373     
S0171        -7.0982018   -9.2037071   15.781311   
S0172        -7.0556931   -8.799305    15.685539   
S0173        -7.0285927   -8.2709961   15.536157   
S0174        -6.9803101   -7.789592    15.45804    
S0175        -6.9126778   -7.3614708   15.455498   
S0176        -6.791832    -7.062101    15.594171   
S0177        -6.6644302   -6.8459511   15.793639   
S0178        -6.5259773   -6.7052734   16.049944   
S0179        -6.3888336   -6.5898468   16.343398   
S0180        -6.2503796   -6.5017319   16.691824   
S0181        -6.362299    -10.764445   20.29133    
S0182        -6.0935135   -10.723706   20.482851   
S0183        -5.8958263   -10.598042   20.619345   
S0184        -5.7975559   -10.399403   20.737238   
S0185        -5.7898998   -10.130657   20.834283   
S0186        -5.8425282   -9.7835693   20.877812   
S0187        -5.9580341   -9.3550362   20.853586   
S0188        -6.0388371   -8.8265533   20.741827   
S0189        -6.0856205   -8.2125542   20.615198   
S0190        -6.091338    -7.7334526   20.5487     
S0191        -6.0009933   -7.2714752   20.48615    
S0192        -5.8774273   -6.8330353   20.408789   
S0193        -5.701865    -6.4273338   20.310924   
S0194        -5.5114262   -6.0376598   20.206981   
S0195        -5.291272    -5.6675983   20.096864   
S0196        -5.0456757   -5.3129337   19.984793   
S0197        -4.7702309   -4.9740681   19.872963   
S0198        -4.5240124   -4.6345322   19.727737   
S0199        -4.4092033   -4.4732471   19.500424   
S0200        -4.366803    -4.2925457   19.230211   
S0201        -4.3981075   -4.0812496   18.961577   
S0202        -4.3722885   -3.8718685   18.736739   
S0203        -4.2463089   -3.6802238   18.558165   
S0204        -4.0404198   -3.5002132   18.41434    
S0205        -3.7513172   -3.3377811   18.309125   
S0206        -3.3880123   -3.2004772   18.256093   
S0207        -2.7930065   -3.0353956   18.318193   
S0208        -2.6033318   -3.0047812   18.383553   
S0209        -2.4083118   -2.9915451   18.455505   
S0210        -2.2053898   -2.9731384   18.523325   
S0211        -1.993091    -2.9476501   18.591949   
S0212        -1.7744467   -2.942141    18.672733   
S0213        -1.5544707   -2.9786282   18.771091   
S0214        -1.333302    -3.0449389   18.882866   
S0215        -1.1015267   -3.1023401   18.993845   
S0216        -0.86231251  -3.1618874   19.052124   
S0217        -0.63564987  -3.2453445   19.117117   
S0218        -0.42380552  -3.3610321   19.191995   
S0219        -0.2067091   -3.43186     19.241449   
S0220        0.008294905  -3.4969978   19.284982   
S0221        0.21883931   -3.5727654   19.330415   
S0222        0.40488024   -3.6935562   19.389183   
S0223        0.5878252    -3.8111637   19.44274    
S0224        0.87119007   -4.0889      19.566269   
S0225        1.012941     -4.2355      19.634454   
S0226        1.1640538    -4.3950497   19.702081   
S0227        1.2547588    -4.6126823   19.768044   
S0228        1.3892241    -4.8169609   19.83101    
S0229        1.5251223    -5.0368645   19.891507   
S0230        1.6853172    -5.258638    19.950639   
S0231        1.9189907    -5.4527912   20.010753   
S0232        2.0817043    -5.7070629   20.065674   
S0233        2.2618052    -5.9583241   20.134033   
S0234        2.4308746    -6.2090729   20.189313   
S0235        2.4833008    -6.5471634   20.217923   
S0236        2.6217278    -6.8182907   20.236591   
S0237        2.800782     -7.0557686   20.24899    
S0238        2.9830746    -7.2906265   20.250923   
S0239        3.1540564    -7.5331001   20.234045   
S0240        3.3179085    -7.7765594   20.193214   
S0241        3.416357     -8.4299858   20.298172   
S0242        3.2967678    -8.8266495   20.398398   
S0243        3.2172485    -9.1966545   20.522694   
S0244        3.0791504    -9.5298141   20.568896   
S0245        2.9328646    -9.8277275   20.584258   
S0246        2.8306042    -10.115618   20.633414   
S0247        2.688949     -10.359177   20.611102   
S0248        2.5735712    -10.593828   20.612106   
S0249        2.4549206    -10.806394   20.60365    
S0250        2.2832237    -11.066084   20.552167   
S0251        2.1192211    -11.326362   20.500536   
S0252        1.9570545    -11.58091    20.432935   
S0253        1.7974058    -11.829944   20.350763   
S0254        1.6429472    -12.078725   20.2632     
S0255        1.4894927    -12.318498   20.155428   
S0256        1.336502     -12.546813   20.024695   
S0257        1.1854142    -12.767037   19.876625   
S0258        1.0485657    -13.01042    19.757417   
S0259        0.66726418   -13.330505   19.633426   
S0260        0.32147334   -13.572951   19.591849   
S0261        0.0016244095 -13.715428   19.609793   
S0262        -0.29599669  -13.751068   19.65005    
S0263        -0.57109032  -13.672481   19.678137   
S0264        -0.8199111   -13.486414   19.750125   
S0265        -1.0435787   -13.175954   19.854225   
S0266        -1.2420358   -12.762312   20.034795   
S0267        -1.4131862   -12.385393   20.311168   
S0268        -1.6974792   -12.401904   20.397186   
S0269        -1.9830406   -12.393104   20.458681   
S0270        -2.2599403   -12.369877   20.490717   
S0271        -2.5246822   -12.334472   20.488828   
S0272        -2.7799217   -12.286665   20.450415   
S0273        -3.0486506   -12.285892   20.419484   
S0274        -3.3208591   -12.306214   20.380502   
S0275        -3.5919529   -12.338764   20.326944   
S0276        -3.853014    -12.401543   20.268602   
S0277        -3.8851154   -12.561562   20.036171   
S0278        -3.9349907   -12.744038   19.872116   
S0279        -4.0207676   -12.894008   19.738919   
S0280        -4.1418896   -13.022018   19.636864   
S0281        -4.3173336   -13.079747   19.557536   
S0282        -4.5367741   -13.131725   19.515503   
S0283        -4.8169624   -13.080176   19.495822   
S0284        -5.1223606   -12.893683   19.484435   
S0285        -5.4799335   -12.746307   19.522281   
S0286        -5.6874874   -12.58736    19.570265   
S0287        -5.862368    -12.396457   19.611981   
S0288        -6.0339054   -12.209446   19.669972   
S0289        -6.1545364   -11.98231    19.706493   
S0290        -6.261319    -11.751285   19.752159   
S0291        -6.3664078   -11.516545   19.813097   
S0292        -6.4403069   -11.262992   19.869568   
S0293        -6.5048866   -10.997234   19.932442   
S0294        6.0081886    -7.6318924   19.375151   
S0295        6.146368     -7.7018097   19.142128   
S0296        6.2812233    -7.7926552   18.943512   
S0297        6.4114769    -7.9044083   18.780728   
S0298        6.5391052    -8.0288681   18.649947   
S0299        6.6724014    -8.1532768   18.538777   
S0300        6.8053528    -8.2950188   18.456282   
S0301        6.9423401    -8.4494942   18.397107   
S0302        7.0746078    -8.6265419   18.372385   
S0303        7.3244995    -8.8661156   18.466644   
S0304        7.5298882    -9.1167213   18.582562   
S0305        7.7086945    -9.3624817   18.698347   
S0306        7.8777168    -9.5985779   18.8013     
S0307        8.0211266    -9.8300423   18.903951   
S0308        8.1404892    -10.056097   19.005116   
S0309        8.2362968    -10.276797   19.104921   
S0310        8.3340424    -10.489918   19.186263   
S0311        8.4340149    -10.695477   19.247296   
S0312        8.407373     -11.071041   19.156305   
S0313        8.4356407    -11.404366   19.070036   
S0314        8.4910133    -11.696758   19.013733   
S0315        8.5703941    -11.951196   18.994312   
S0316        8.6152496    -12.17802    19.042432   
S0317        8.6417       -12.371333   19.144719   
S0318        8.6786705    -12.52901    19.288887   
S0319        8.7521057    -12.661889   19.473909   
S0320        8.7714325    -12.179489   18.431819   
S0321        8.7075012    -11.909524   18.351224   
S0322        8.5986771    -11.675381   18.215437   
S0323        8.4709404    -11.463695   18.046323   
S0324        8.3693794    -11.230803   17.875119   
S0325        8.2579796    -11.01043    17.67608    
S0326        8.1455643    -10.793473   17.455377   
S0327        8.0276466    -10.585685   17.2092     
S0328        7.9138962    -10.373305   16.946283   
S0329        7.9419556    -10.211739   16.632198   
S0330        7.960421     -10.079205   16.309914   
S0331        7.9792145    -9.9559456   15.992068   
S0332        8.0310539    -9.8106064   15.702112   
S0333        8.111541     -9.6555031   15.432645   
S0334        8.1985863    -9.5104355   15.168581   
S0335        8.2508636    -9.3958153   14.890115   
S0336        8.3492592    -9.2631866   14.640388   
S0337        8.4302742    -9.1448738   14.388342   
S0338        8.5495216    -9.1522079   14.084706   
S0339        8.6896957    -9.2134422   13.784741   
S0340        8.8505226    -9.3339714   13.484567   
S0341        8.9916321    -9.5180717   13.170363   
S0342        9.077388     -9.7660843   12.841858   
S0343        9.1937256    -10.072094   12.514224   
S0344        9.2539978    -10.446909   12.191447   
S0345        9.4139343    -10.867049   11.843584   
S0346        9.6029022    -11.583536   11.500963   
S0347        9.6421516    -11.828086   11.575123   
S0348        9.6644936    -12.076899   11.703454   
S0349        9.6272751    -12.3285     11.903498   
S0350        9.6885529    -12.577847   12.102893   
S0351        9.7129822    -12.833023   12.366481   
S0352        9.7134995    -13.088785   12.684605   
S0353        9.6879807    -13.338623   13.052689   
S0354        9.6551369    -13.584178   13.463641   
S0355        9.6485497    -13.683289   13.835573   
S0356        9.6184013    -13.741034   14.208856   
S0357        9.5813652    -13.759872   14.568987   
S0358        9.527272     -13.729832   14.89903    
S0359        9.4031097    -13.621335   15.163257   
S0360        9.333947     -13.533202   15.474133   
S0361        9.3130547    -13.450972   15.821326   
S0362        9.3532936    -13.357419   16.176607   
S0363        9.4330727    -13.222766   16.494908   
S0364        9.4091087    -13.284767   16.825105   
S0365        9.3393753    -13.294984   17.129462   
S0366        9.2875252    -13.273721   17.400229   
S0367        9.2816071    -13.241524   17.649721   
S0368        9.2498009    -13.166345   17.879155   
S0369        9.1924454    -13.044281   18.085068   
S0370        9.1161789    -12.876173   18.266826   
S0371        9.0206093    -12.662042   18.422401   
S0372        9.6118675    -8.1831375   9.6842323   
S0373        9.7511024    -8.297644    9.41147     
S0374        9.7054207    -8.3733208   9.1019035   
S0375        9.7059837    -8.4357445   8.8227875   
S0376        9.6689629    -8.4721703   8.55354     
S0377        9.6499069    -8.5049217   8.2807198   
S0378        9.6434944    -8.538047    7.9972061   
S0379        9.6286003    -8.5645004   7.707338    
S0380        9.5725021    -8.5667999   7.4206879   
S0381        9.4914574    -8.5917137   7.0756699   
S0382        9.3892174    -8.6272873   6.7547554   
S0383        9.2360855    -8.647995    6.4687683   
S0384        9.0975487    -8.7044304   6.1969032   
S0385        8.9618179    -8.7928932   5.9396927   
S0386        8.7975563    -8.8845161   5.7096802   
S0387        8.585154     -8.9543983   5.5192749   
S0388        8.3648582    -9.0443863   5.3491959   
S0389        8.1293602    -9.1473122   5.2027554   
S0390        7.9649376    -9.1378166   4.9338093   
S0391        7.8149185    -9.0653717   4.70117     
S0392        7.6843437    -8.9544075   4.4910603   
S0393        7.5662849    -8.8248001   4.2831528   
S0394        7.4520889    -8.6419228   4.0921833   
S0395        7.3340988    -8.4210793   3.8692635   
S0396        7.2118927    -8.0938202   3.6241467   
S0397        7.1405899    -7.621122    3.5859943   
S0398        7.5457695    -6.9100082   3.7796337   
S0399        7.9101166    -6.6395195   3.8516155   
S0400        8.2128113    -6.3961216   3.9853989   
S0401        8.4538071    -6.1823654   4.191486    
S0402        8.6301018    -5.9957108   4.4739594   
S0403        8.7308853    -5.820237    4.834827    
S0404        8.7598557    -5.6869854   5.2928753   
S0405        8.7669189    -5.6842781   5.8461815   
S0406        8.7964035    -5.816259    6.4436523   
S0407        8.9392654    -5.8395309   6.8852516   
S0408        9.0485306    -5.9013733   7.3534073   
S0409        9.1484856    -6.0494797   7.8030922   
S0410        9.2209122    -6.2925247   8.2098061   
S0411        9.235247     -6.6216606   8.5776154   
S0412        9.1710243    -6.9172653   9.0200493   
S0413        9.046241     -7.2603783   9.4719086   
S0414        8.8675903    -7.6242058   9.9575096   
S0415        8.7359695    -7.8842949   10.531883   
S0416        8.5727844    -8.0044044   11.074295   
S0417        8.4321083    -8.0505623   11.627615   
S0418        8.3022804    -8.0317551   12.178468   
S0419        8.1546753    -7.9833733   12.705566   
S0420        7.9531906    -7.9617973   13.189894   
S0421        7.6361984    -8.0933311   13.615936   
S0422        7.3405457    -8.1272125   14.035362   
S0423        7.00569      -8.1757469   14.425963   
S0424        6.6805573    -8.1022743   14.781339   
S0425        6.3406937    -8.0444763   15.160164   
S0426        6.0250484    -7.9517242   15.517419   
S0427        5.7117558    -7.8947716   15.857762   
S0428        5.4075806    -7.8578751   16.180151   
S0429        5.1305561    -7.7731255   16.480128   
S0430        4.8691666    -7.6807739   16.760341   
S0431        4.6207741    -7.5939339   17.021643   
S0432        4.3827446    -7.5332825   17.265379   
S0433        4.162793     -7.461956    17.489136   
S0434        3.9296482    -7.3157524   17.694756   
S0435        3.7153481    -7.1060959   17.875227   
S0436        3.4783157    -7.0065491   18.050436   
S0437        3.2159908    -6.9545265   18.215669   
S0438        2.9747744    -6.8198769   18.354283   
S0439        2.6957766    -6.7219185   18.478778   
S0440        2.3910152    -6.6067574   18.580066   
S0441        2.1511646    -6.3935448   18.654118   
S0442        2.0623596    -6.1007835   18.719174   
S0443        1.8678932    -5.8583218   18.767987   
S0444        1.6839539    -5.6225792   18.857686   
S0445        1.5970639    -5.3413933   18.909727   
S0446        1.4828216    -5.0793064   18.971103   
S0447        1.3779389    -4.8137901   19.024098   
S0448        1.1935179    -4.6092007   19.150888   
S0449        1.0392017    -4.3891422   19.256831   
S0450        0.87568798   -4.1815517   19.37513    
S0451        4.9757278    5.4549831    2.6428831   
S0452        5.1927982    5.5726513    2.5460421   
S0453        5.3756802    5.723011     2.4223452   
S0454        5.5192886    5.9015724    2.2780279   
S0455        5.6748291    6.079673     2.1398413   
S0456        5.8235115    6.2698185    1.9954428   
S0457        5.9646336    6.4721893    1.8445053   
S0458        6.0554691    6.7078209    1.6695927   
S0459        6.1532158    6.9488007    1.4940563   
S0460        6.319508     7.1365395    1.3249596   
S0461        6.437661     7.3440796    1.1441082   
S0462        6.5631485    7.5414009    0.98130798  
S0463        6.7891899    7.690065     0.88828974  
S0464        6.9543137    7.8695564    0.77775846  
S0465        7.0714195    8.0706078    0.6560492   
S0466        7.1130783    8.297905     0.51044593  
S0467        7.1732658    8.519516     0.38887572  
S0468        7.2169136    8.7483955    0.27287021  
S0469        7.2885841    8.9781059    0.18086798  
S0470        7.3297401    9.2043335    0.065850508 
S0471        7.3601952    9.4187073    -0.065000284
S0472        7.422625     9.6232231    -0.19032067 
S0473        7.4644028    9.8135544    -0.33694046 
S0474        7.5491783    9.9993958    -0.47116189 
S0475        7.6461235    10.177109    -0.60907345 
S0476        7.7269073    10.339913    -0.76624823 
S0477        4.7549973    6.8993202    -6.872628   
S0478        4.5232861    6.8757317    -6.7659492  
S0479        4.3074913    6.9036423    -6.7024216  
S0480        4.1195316    6.926445     -6.6798897  
S0481        3.9615826    6.9755714    -6.7145058  
S0482        3.7897076    6.9639847    -6.7785439  
S0483        3.5931202    6.8801704    -6.8510872  
S0484        3.3959412    6.7754333    -6.9482269  
S0485        2.7470713    6.6469513    -6.9448387  
S0486        2.2749542    6.6463425    -6.9166977  
S0487        1.8481199    6.5659111    -6.7843384  
S0488        1.4438671    6.4583801    -6.6356781  
S0489        1.0484262    6.334396     -6.5231834  
S0490        0.67323117   6.1790138    -6.4206055  
S0491        0.32276237   5.9839493    -6.3309952  
S0492        -0.082354224 5.8213043    -6.3684399  
S0493        -0.78168373  5.3504837    -6.2979992  
S0494        -1.0200106   4.9723671    -6.1467941  
S0495        -1.1085779   4.5955345    -5.9106087  
S0496        -1.2233044   4.2708622    -5.7091885  
S0497        -1.3298265   3.9728165    -5.5168541  
S0498        -1.5223068   3.6872044    -5.3847683  
S0499        -1.7568829   3.4163025    -5.286187   
S0500        -1.9976799   3.1618589    -5.2008213  
S0501        -2.266173    2.9451317    -5.1434387  
S0502        -2.491715    2.7539345    -5.2140659  
S0503        -2.7390848   2.6014967    -5.3080841  
S0504        -2.9713564   2.4282551    -5.3746689  
S0505        -3.2206387   2.3094769    -5.4816746  
S0506        -3.4657669   2.1913288    -5.5798576  
S0507        -3.7126095   2.0690714    -5.6663876  
S0508        -3.964658    1.9519411    -5.7522793  
S0509        -4.2190502   1.8583559    -5.8526497  
S0510        -4.7635452   1.8342405    -6.3722942  
S0511        -5.0091198   2.0055557    -6.7765625  
S0512        -5.2352169   2.2090366    -7.1406998  
S0513        -5.4495842   2.4352291    -7.4756119  
S0514        -5.647665    2.6978716    -7.7844528  
S0515        -5.8238354   3.0066273    -8.0627388  
S0516        -5.9902699   3.3434612    -8.3236816  
S0517        -6.1507923   3.7061455    -8.5751862  
S0518        -6.3072636   4.0954117    -8.8228539  
S0519        -6.4891747   4.4684353    -8.985817   
S0520        -6.6544998   4.8593521    -9.1123932  
S0521        -6.8019333   5.2690384    -9.2008728  
S0522        -6.9298798   5.6975494    -9.2491989  
S0523        -7.040744    6.1433624    -9.2604996  
S0524        -7.1395279   6.6064499    -9.2414001  
S0525        -7.2208138   7.0883667    -9.1848534  
S0526        -7.282515    7.5883568    -9.087999   
S0527        -7.3235199   8.1047028    -8.948941   
S0528        -7.3397224   8.4625549    -8.8094742  
S0529        -7.3463104   8.8155212    -8.6450111  
S0530        -7.3366669   9.1629585    -8.4389763  
S0531        -7.3092758   9.5061333    -8.1843552  
S0532        -7.2767136   9.8574982    -7.8838478  
S0533        -7.2183876   10.204614    -7.5160088  
S0534        -7.139798    10.554867    -7.0787254  
S0535        -6.9540924   10.819662    -6.55755    
S0536        -6.5125771   11.114054    -5.6511444  
S0537        -6.3178673   11.196664    -5.3565189  
S0538        -6.121983    11.280284    -5.1074963  
S0539        -5.9097626   11.341325    -4.9112309  
S0540        -5.6837833   11.38037     -4.7678501  
S0541        -5.4417408   11.379041    -4.6824333  
S0542        -5.1959522   11.366463    -4.6433628  
S0543        -4.9476105   11.392693    -4.6395546  
S0544        -4.6818573   11.425645    -4.6860851  
S0545        -4.4931538   11.37952     -4.5382328  
S0546        -4.3188168   11.324638    -4.3751888  
S0547        -4.156451    11.244778    -4.2019302  
S0548        -4.0091732   11.161535    -4.0122795  
S0549        -3.881411    11.100278    -3.7952812  
S0550        -3.7618717   10.995657    -3.5759647  
S0551        -3.6573071   10.843304    -3.3562996  
S0552        -3.5727226   10.71182     -3.1086266  
S0553        -3.4907017   10.616879    -2.8305294  
S0554        -3.34375     10.51088     -2.6707228  
S0555        -3.1960024   10.388475    -2.547543   
S0556        -3.0393213   10.257726    -2.4609604  
S0557        -2.8831932   10.105488    -2.4115269  
S0558        -2.7504036   9.9188164    -2.3996119  
S0559        -2.5761557   9.741143     -2.4211687  
S0560        -2.3975769   9.5415909    -2.4730028  
S0561        -2.2841431   9.3025002    -2.5812126  
S0562        -1.8660074   9.0300308    -3.0568291  
S0563        -1.5887142   9.0014198    -3.3768753  
S0564        -1.3004498   9.0050858    -3.6779003  
S0565        -0.97188654  9.0452667    -3.9434002  
S0566        -0.60665131  9.1451401    -4.189476   
S0567        -0.18414602  9.317852     -4.4245461  
S0568        0.35519757   9.4638794    -4.5808895  
S0569        0.98874464   9.4530731    -4.5679214  
S0570        1.6155327    9.3753204    -4.4385094  
S0571        1.9715841    9.6016876    -4.1763691  
S0572        2.2744549    9.8548157    -3.9402416  
S0573        2.5277275    10.102114    -3.7019756  
S0574        2.7331264    10.357403    -3.4727177  
S0575        2.8918768    10.600974    -3.2294136  
S0576        2.9908024    10.853779    -2.9864285  
S0577        3.0277327    11.1562      -2.7935408  
S0578        3.0262238    11.493871    -2.6501631  
S0579        2.9446503    12.097754    -2.5499228  
S0580        2.8710672    12.345507    -2.5916794  
S0581        2.8072124    12.582943    -2.6911728  
S0582        2.7141933    12.808755    -2.7943909  
S0583        2.5957981    13.030585    -2.9032145  
S0584        2.4598455    13.252312    -3.0325304  
S0585        2.3300249    13.458705    -3.220417   
S0586        2.1967722    13.648882    -3.4496323  
S0587        2.0822266    13.793358    -3.7334782  
S0588        1.8723072    13.854382    -4.1024025  
S0589        1.7049114    13.860063    -4.4747581  
S0590        1.577653     13.824071    -4.8301094  
S0591        1.4705186    13.766936    -5.155891   
S0592        1.3684464    13.699303    -5.4504673  
S0593        1.2642092    13.62433     -5.7158012  
S0594        1.163783     13.536699    -5.9542873  
S0595        1.0634081    13.438319    -6.1657284  
S0596        1.1524168    13.447775    -6.7045853  
S0597        1.3703934    13.450891    -7.0747864  
S0598        1.5541648    13.369185    -7.4445992  
S0599        1.6902744    13.16974     -7.7897644  
S0600        1.7724051    12.893546    -8.1293999  
S0601        1.7959961    12.523631    -8.4526192  
S0602        1.7971533    12.118624    -8.8085075  
S0603        1.8246151    11.718247    -9.2405952  
S0604        1.8351425    11.246319    -9.6865776  
S0605        1.8321312    10.889254    -9.9777611  
S0606        1.8597591    10.525488    -10.201849  
S0607        1.9300344    10.164246    -10.383176  
S0608        2.0283215    9.7903336    -10.500412  
S0609        2.1640818    9.4080406    -10.567378  
S0610        2.3277672    9.0109787    -10.562955  
S0611        2.5003355    8.596669     -10.460575  
S0612        2.6995964    8.1732567    -10.293221  
S0613        2.9250542    7.7404518    -10.062521  
S0614        3.1303337    7.5363548    -9.7708755  
S0615        3.2412998    7.4030617    -9.3786102  
S0616        3.4400883    7.289325     -9.049826   
S0617        3.7214401    7.1386497    -8.7831978  
S0618        3.9551105    7.0478096    -8.4573753  
S0619        4.126577     7.0620651    -8.0758789  
S0620        4.3550583    7.0470764    -7.7284035  
S0621        4.6711037    6.9568901    -7.3925758  
S0622        2.9783842    6.3940769    -7.3810783  
S0623        2.7332426    6.2523151    -7.731395   
S0624        2.4877462    6.1968437    -8.0712173  
S0625        2.2475306    6.1878349    -8.4011124  
S0626        2.0070593    6.2418472    -8.7320053  
S0627        1.7639584    6.3643322    -9.0664352  
S0628        1.5167795    6.5638756    -9.4024025  
S0629        1.2731121    6.8721863    -9.7136032  
S0630        1.0395054    7.2676476    -9.9995377  
S0631        0.81181984   7.6614822    -10.179736  
S0632        0.61202998   8.0697159    -10.28653   
S0633        0.43519673   8.4801659    -10.331845  
S0634        0.2796623    8.8907486    -10.319203  
S0635        0.14374874   9.3014572    -10.251421  
S0636        0.023891371  9.7141693    -10.133446  
S0637        -0.071501428 10.127771    -9.9522621  
S0638        -0.14667021  10.542783    -9.7144783  
S0639        -0.19844815  10.956693    -9.4164307  
S0640        -0.2086549   11.274148    -9.0974228  
S0641        -0.15733434  11.559859    -8.7325264  
S0642        -0.057024926 11.809708    -8.3566383  
S0643        0.09209671   12.020208    -7.9872421  
S0644        0.26710265   12.226611    -7.6384682  
S0645        0.45635662   12.45019     -7.307917   
S0646        0.64055672   12.712633    -6.9877327  
S0647        0.79197946   13.026416    -6.6667656  
S0648        -4.8603573   1.8668882    -6.3471706  
S0649        -5.1883984   2.0665257    -6.7210312  
S0650        -5.4586639   2.3118786    -7.0358688  
S0651        -5.6796726   2.5796377    -7.2859276  
S0652        -5.8861469   2.8398048    -7.4806091  
S0653        -6.0704323   3.1088127    -7.6253456  
S0654        -6.2442818   3.3822807    -7.724688   
S0655        -6.4174644   3.6575096    -7.778965   
S0656        -6.5805481   3.9425522    -7.7820496  
S0657        -6.7538429   4.2746208    -7.6436859  
S0658        -6.9104034   4.6262287    -7.5260109  
S0659        -7.0480614   4.9974285    -7.4309258  
S0660        -7.1560516   5.3908669    -7.3628578  
S0661        -7.2606018   5.7957855    -7.314505   
S0662        -7.3523888   6.2161537    -7.2880478  
S0663        -7.4382477   6.6507782    -7.2809937  
S0664        -7.5169449   7.1009575    -7.2939621  
S0665        -7.5675377   7.5692642    -7.3333679  
S0666        -7.5908211   7.9354355    -7.3052483  
S0667        -7.6052254   8.3046326    -7.2440292  
S0668        -7.6081055   8.6718002    -7.1430626  
S0669        -7.5863052   9.0411011    -7.0054459  
S0670        -7.529969    9.4201057    -6.8367928  
S0671        -7.4385948   9.8181564    -6.6401985  
S0672        -7.2634071   10.231548    -6.4410721  
S0673        -7.0352196   10.656313    -6.2239243  
