# Supplementary material for: Interspecific variation in the limb long bones among modern rhinoceroses—extent and drivers
Source: PeerJ. 2019 Sep 26;7:e7647. doi: 10.7717/peerj.7647 (PMC6766374; doi:10.7717/peerj.7647)
Supplement: Supplemental Information 9 [file peerj-07-7647-s009.zip › Humerus/Ceratotherium_simum_3086_Humerus_miroir.pts]

Version 1.0
674
S0000      199.97442  -465.37356 -18.368162
S0001      197.78733  -471.09594 -22.427732
S0002      200.27976  -477.20842 -20.78767 
S0003      202.33748  -479.46882 -18.674423
S0004      204.36602  -474.59722 -13.551432
S0005      205.05061  -468.93091 -17.333658
S0006      207.24769  -478.10798 -14.611232
S0007      208.18238  -476.95527 -19.523786
S0008      215.2488   -474.02062 -27.639019
S0009      212.66551  -477.63419 -25.356513
S0010      213.17852  -471.32463 -31.142026
S0011      208.7795   -470.63522 -31.697634
S0012      203.59011  -471.26861 -29.58743 
S0013      201.39925  -468.85939 -30.505788
S0014      198.27937  -470.87984 -29.185432
S0015      196.89479  -469.82756 -26.884559
S0016      197.39451  -468.14284 -26.546258
S0017      200.3449   -460.78558 -23.686333
S0018      201.43759  -457.83086 -24.014752
S0019      206.36065  -453.05295 -21.784139
S0020      215.98015  -448.99926 -32.026526
S0021      217.57715  -441.24618 -34.408218
S0022      217.52169  -438.84254 -34.295914
S0023      225.16875  -436.32989 -32.831714
S0024      220.72721  -439.64462 -26.466864
S0025      222.38016  -440.81292 -25.500825
S0026      223.98124  -443.72535 -25.832322
S0027      226.55289  -448.29016 -21.471016
S0028      233.20875  -444.99545 -26.905134
S0029      226.59876  -445.56932 -30.234969
S0030      222.23907  -442.19527 -32.668325
S0031      227.0097   -439.27999 -31.599066
S0032      230.30841  -450.48175 -29.657874
S0033      231.47166  -446.95101 -31.938317
S0034      226.32246  -446.87386 -32.110327
S0035      199.62438  -465.79757 -18.36514 
S0036      199.31145  -466.22257 -18.368913
S0037      198.99203  -466.61968 -18.472527
S0038      198.71103  -467.0279  -18.570854
S0039      198.44165  -467.41567 -18.734315
S0040      198.1928   -467.79017 -18.945421
S0041      197.97302  -468.13402 -19.231088
S0042      197.76716  -468.50681 -19.501643
S0043      197.57253  -468.87045 -19.813055
S0044      197.52876  -469.19756 -20.043379
S0045      197.51208  -469.49668 -20.301276
S0046      197.5032   -469.78312 -20.564167
S0047      197.52331  -470.03951 -20.850383
S0048      197.549    -470.28494 -21.140994
S0049      197.6114   -470.4915  -21.453238
S0050      197.68083  -470.68453 -21.76951 
S0051      197.69181  -470.93472 -22.083932
S0052      197.97425  -471.25292 -22.515687
S0053      198.17319  -471.45243 -22.604761
S0054      198.40405  -471.65813 -22.690918
S0055      198.69523  -471.82307 -22.757789
S0056      198.95085  -472.08581 -22.822633
S0057      199.17947  -472.43576 -22.890097
S0058      199.38184  -472.86797 -22.968505
S0059      199.59043  -473.33846 -23.040408
S0060      199.83767  -473.82135 -23.068179
S0061      199.93728  -474.1065  -22.511271
S0062      199.93073  -474.51568 -22.139889
S0063      199.83884  -474.93544 -21.869616
S0064      199.72118  -475.33836 -21.646464
S0065      199.69658  -475.72517 -21.422565
S0066      199.74573  -476.11008 -21.21786 
S0067      199.88619  -476.48468 -21.034269
S0068      200.0505   -476.86181 -20.893954
S0069      200.47712  -477.37193 -20.688549
S0070      200.70477  -477.50506 -20.584528
S0071      200.95134  -477.57912 -20.485547
S0072      201.19796  -477.60701 -20.396285
S0073      201.4169   -477.67286 -20.311023
S0074      201.61982  -477.76017 -20.228556
S0075      201.81382  -477.8522  -20.149368
S0076      201.98298  -477.97847 -20.074284
S0077      202.1498   -478.08576 -20.004478
S0078      202.30296  -478.21994 -19.902371
S0079      202.42083  -478.36046 -19.789673
S0080      202.52829  -478.4903  -19.657035
S0081      202.56295  -478.65138 -19.528367
S0082      202.57933  -478.80707 -19.382952
S0083      202.55685  -478.97029 -19.229624
S0084      202.4991   -479.1398  -19.067144
S0085      202.43967  -479.29993 -18.874219
S0086      202.06432  -479.41933 -18.158145
S0087      201.84619  -479.32158 -17.660293
S0088      201.66044  -479.18558 -17.189431
S0089      201.60127  -478.97754 -16.727276
S0090      201.48878  -478.75919 -16.304664
S0091      201.40672  -478.49188 -15.897937
S0092      201.39966  -478.16634 -15.50843 
S0093      201.52202  -477.79388 -15.150918
S0094      201.69594  -477.38924 -14.823504
S0095      201.80955  -477.12226 -14.583582
S0096      201.96404  -476.84641 -14.366488
S0097      202.16341  -476.56054 -14.174271
S0098      202.3901   -476.24726 -14.005598
S0099      202.69885  -475.95215 -13.866396
S0100      203.01807  -475.59962 -13.745433
S0101      203.41182  -475.26126 -13.65179 
S0102      203.8594   -474.91555 -13.582286
S0103      204.66344  -474.56965 -13.893385
S0104      204.92907  -474.37167 -14.150196
S0105      205.19423  -474.18008 -14.407866
S0106      205.44608  -473.90003 -14.533204
S0107      205.7059   -473.64655 -14.683896
S0108      205.96912  -473.40541 -14.865197
S0109      206.23412  -473.13542 -15.024032
S0110      206.49521  -472.89319 -15.24066 
S0111      206.74167  -472.6964  -15.496586
S0112      206.94413  -472.44773 -15.936519
S0113      207.07505  -472.18218 -16.286676
S0114      207.13873  -471.92063 -16.53576 
S0115      207.13263  -471.68736 -16.703936
S0116      207.06267  -471.47789 -16.783686
S0117      206.9046   -471.32664 -16.853558
S0118      206.64792  -471.23823 -16.927214
S0119      206.26342  -471.24658 -17.03895 
S0120      205.8769   -471.19379 -16.945024
S0121      205.76739  -470.93039 -17.046988
S0122      205.6571   -470.67571 -17.147489
S0123      205.57568  -470.39466 -17.180662
S0124      205.48699  -470.13202 -17.22309 
S0125      205.37643  -469.89884 -17.303288
S0126      205.27036  -469.66562 -17.359205
S0127      205.19238  -469.41566 -17.358842
S0128      205.10409  -469.1813  -17.364873
S0129      205.07071  -468.78901 -17.662537
S0130      205.19085  -468.51182 -17.872314
S0131      205.24135  -468.20102 -18.074706
S0132      205.17933  -467.95149 -18.33787 
S0133      205.04637  -467.71226 -18.619832
S0134      204.83418  -467.53416 -18.968296
S0135      204.56975  -467.30556 -19.289958
S0136      204.23942  -467.06386 -19.611624
S0137      203.84412  -466.77265 -19.862479
S0138      203.60672  -466.51473 -19.986697
S0139      203.37284  -466.23073 -19.98935 
S0140      203.14167  -465.97385 -19.949293
S0141      202.90561  -465.76781 -19.935763
S0142      202.66383  -465.59629 -19.921817
S0143      202.43049  -465.4479  -19.849047
S0144      202.16124  -465.33527 -19.843245
S0145      201.91858  -465.24582 -19.737101
S0146      201.71146  -465.19804 -19.56632 
S0147      201.49002  -465.19799 -19.391313
S0148      201.24061  -465.19117 -19.274019
S0149      201.02561  -465.19856 -19.129807
S0150      200.8141   -465.20886 -19.002649
S0151      200.618    -465.22727 -18.874608
S0152      200.42994  -465.25121 -18.757749
S0153      200.2676   -465.2864  -18.621571
S0154      200.12007  -465.32769 -18.483903
S0155      208.55916  -476.86548 -19.436134
S0156      208.95226  -476.66121 -19.394115
S0157      209.30564  -476.39656 -19.426368
S0158      209.6297   -476.14851 -19.518897
S0159      209.95085  -475.94385 -19.652909
S0160      210.28931  -475.78635 -19.813482
S0161      210.65867  -475.67406 -19.98546 
S0162      211.0754   -475.61302 -20.13344 
S0163      211.49938  -475.57478 -20.290145
S0164      211.64052  -475.21791 -20.236222
S0165      211.80112  -474.95122 -20.30564 
S0166      212.19711  -474.72577 -20.28598 
S0167      212.46288  -474.59741 -20.565684
S0168      212.83789  -474.51882 -20.901953
S0169      213.15656  -474.55635 -21.423374
S0170      213.65299  -474.59831 -21.968715
S0171      214.18073  -474.71209 -22.641648
S0172      214.87396  -474.84474 -23.345545
S0173      215.07499  -474.47104 -23.864424
S0174      215.24651  -474.16964 -24.361823
S0175      215.42203  -473.91229 -24.813566
S0176      215.591    -473.7021  -25.241292
S0177      215.76011  -473.54274 -25.671104
S0178      215.76395  -473.52896 -26.173648
S0179      215.90974  -473.53578 -26.741666
S0180      215.605    -473.76933 -27.262193
S0181      212.86035  -477.51327 -25.779909
S0182      212.96873  -477.33841 -26.234084
S0183      213.04924  -477.14086 -26.681212
S0184      213.11369  -476.92499 -27.119938
S0185      213.19222  -476.69773 -27.550825
S0186      213.20467  -476.43375 -27.985561
S0187      213.20579  -476.1487  -28.417921
S0188      213.18498  -475.83823 -28.850061
S0189      213.09266  -475.50201 -29.273757
S0190      212.98752  -475.18101 -29.738739
S0191      212.85183  -474.86768 -30.086583
S0192      212.7753   -474.56031 -30.342513
S0193      212.7918   -474.27316 -30.537474
S0194      212.84525  -473.99144 -30.636176
S0195      212.98411  -473.74091 -30.66707 
S0196      213.19761  -473.52924 -30.60315 
S0197      213.43939  -473.3232  -30.414218
S0198      213.62829  -472.99919 -30.195561
S0199      213.76555  -472.84665 -30.249766
S0200      213.83221  -472.64943 -30.341429
S0201      213.82697  -472.45884 -30.452558
S0202      213.83562  -472.26176 -30.548289
S0203      213.74898  -472.09096 -30.663463
S0204      213.61415  -471.93685 -30.776396
S0205      213.43093  -471.79832 -30.881691
S0206      213.31611  -471.57178 -30.999243
S0207      212.91203  -471.15684 -31.350848
S0208      212.65333  -470.99695 -31.556097
S0209      212.36351  -470.87684 -31.717545
S0210      212.08353  -470.76154 -31.885794
S0211      211.77115  -470.69092 -31.985018
S0212      211.46634  -470.62707 -32.093245
S0213      211.14564  -470.6027  -32.152015
S0214      210.83019  -470.57509 -32.23514 
S0215      210.50649  -470.55392 -32.308653
S0216      210.23667  -470.55898 -32.347077
S0217      209.98619  -470.55044 -32.367527
S0218      209.75459  -470.55035 -32.354817
S0219      209.54409  -470.56942 -32.30916 
S0220      209.35133  -470.57061 -32.242653
S0221      209.17702  -470.56122 -32.149753
S0222      209.02443  -470.5708  -32.026324
S0223      208.8933   -470.61372 -31.874305
S0224      208.80554  -470.64047 -32.02368 
S0225      208.76172  -470.82124 -32.289773
S0226      208.68814  -471.05093 -32.384792
S0227      208.55315  -471.20533 -32.402828
S0228      208.34591  -471.30489 -32.374427
S0229      208.06596  -471.36822 -32.300389
S0230      207.72216  -471.40608 -32.153767
S0231      207.28405  -471.4119  -32.027847
S0232      206.7785   -471.39406 -31.84306 
S0233      206.45306  -471.21797 -31.643084
S0234      206.15604  -471.10071 -31.375781
S0235      205.82008  -471.00606 -31.167102
S0236      205.40051  -470.91689 -31.048065
S0237      205.05724  -470.90621 -30.783412
S0238      204.74107  -470.94145 -30.459777
S0239      204.36246  -471.00234 -30.188701
S0240      203.9947   -471.10767 -29.876631
S0241      203.35827  -471.38515 -29.184553
S0242      203.04158  -471.57373 -28.933108
S0243      202.82919  -471.73772 -28.616008
S0244      202.67017  -471.90084 -28.296509
S0245      202.56839  -472.05763 -27.974772
S0246      202.50595  -472.22023 -27.664194
S0247      202.46236  -472.40858 -27.375352
S0248      202.43163  -472.63603 -27.109149
S0249      202.49159  -472.82004 -26.822045
S0250      202.65238  -473.02237 -26.649293
S0251      202.78115  -473.18878 -26.467937
S0252      202.90325  -473.3048  -26.281032
S0253      202.95849  -473.4138  -26.090884
S0254      203.01793  -473.46926 -25.898516
S0255      203.01304  -473.51198 -25.69904 
S0256      202.96171  -473.53082 -25.494149
S0257      202.88446  -473.51437 -25.285253
S0258      202.77057  -473.46921 -25.072515
S0259      202.97949  -473.69623 -24.919517
S0260      203.20096  -473.92125 -24.755862
S0261      203.4132   -474.16167 -24.583447
S0262      203.6721   -474.37377 -24.39498 
S0263      203.89194  -474.6366  -24.200104
S0264      204.15978  -474.87459 -23.990212
S0265      204.46391  -475.09184 -23.766938
S0266      204.82295  -475.2317  -23.525403
S0267      205.16136  -475.42238 -23.276342
S0268      205.24676  -475.36654 -23.642896
S0269      205.3534   -475.36602 -23.952934
S0270      205.48151  -475.42071 -24.201715
S0271      205.6308   -475.52853 -24.385701
S0272      205.81484  -475.6474  -24.51679 
S0273      206.00905  -475.84171 -24.573047
S0274      206.23634  -476.05119 -24.577488
S0275      206.4754   -476.31626 -24.510171
S0276      206.80418  -476.53418 -24.444847
S0277      206.98111  -476.62282 -24.35447 
S0278      207.13742  -476.71971 -24.215595
S0279      207.30324  -476.79267 -24.051337
S0280      207.48811  -476.83482 -23.865017
S0281      207.65221  -476.88222 -23.634069
S0282      207.81813  -476.91402 -23.371556
S0283      207.97775  -476.9372  -23.072399
S0284      208.15496  -476.93195 -22.751155
S0285      208.31995  -476.92327 -22.388937
S0286      208.82323  -477.26693 -22.330534
S0287      209.37185  -477.4869  -22.418319
S0288      209.89721  -477.6803  -22.570473
S0289      210.39431  -477.78111 -22.837129
S0290      210.84809  -477.808   -23.205741
S0291      211.31299  -477.83637 -23.620929
S0292      211.71916  -477.77295 -24.157141
S0293      212.18903  -477.72918 -24.71873 
S0294      201.55587  -468.59679 -30.352336
S0295      201.64831  -468.37554 -30.157456
S0296      201.682    -468.19682 -29.952669
S0297      201.65808  -468.06378 -29.74503 
S0298      201.58491  -467.96322 -29.542875
S0299      201.47147  -467.8668  -29.347175
S0300      201.30529  -467.79976 -29.147628
S0301      201.08559  -467.7597  -28.943905
S0302      200.81172  -467.7938  -28.743595
S0303      200.49872  -467.7865  -28.642139
S0304      200.19522  -467.80806 -28.534546
S0305      199.91099  -467.87214 -28.420413
S0306      199.64346  -467.96036 -28.297004
S0307      199.38469  -468.05429 -28.163251
S0308      199.13238  -468.1509  -28.01924 
S0309      198.895    -468.28079 -27.868494
S0310      198.66569  -468.43762 -27.712062
S0311      198.43731  -468.50896 -27.528355
S0312      198.17551  -468.66202 -27.260795
S0313      197.93707  -468.73221 -27.026278
S0314      197.70958  -468.78963 -26.859689
S0315      197.50891  -468.89501 -26.743591
S0316      197.30767  -468.99419 -26.701885
S0317      197.13119  -469.13738 -26.703212
S0318      196.99985  -469.33274 -26.730293
S0319      196.93449  -469.5755  -26.778618
S0320      197.70873  -468.06464 -26.768479
S0321      198.09792  -467.99712 -26.855102
S0322      198.47375  -467.90924 -26.870587
S0323      198.81363  -467.78812 -26.87552 
S0324      199.12069  -467.63215 -26.922369
S0325      199.4036   -467.44671 -27.001074
S0326      199.67121  -467.23127 -27.019578
S0327      199.91596  -466.98837 -27.086878
S0328      200.13146  -466.72211 -27.188969
S0329      200.27132  -466.38918 -27.220532
S0330      200.37389  -466.06097 -27.229562
S0331      200.43936  -465.73219 -27.249551
S0332      200.47688  -465.40246 -27.211234
S0333      200.47679  -465.06691 -27.160698
S0334      200.44415  -464.73141 -27.050593
S0335      200.38798  -464.40349 -26.869911
S0336      200.29578  -464.07318 -26.659971
S0337      200.19679  -463.75642 -26.390359
S0338      200.17111  -463.39965 -26.182377
S0339      200.14768  -463.04669 -25.951043
S0340      200.13912  -462.70185 -25.692174
S0341      200.18275  -462.38122 -25.398007
S0342      200.21625  -462.05864 -25.092226
S0343      200.26715  -461.74831 -24.765797
S0344      200.28288  -461.42154 -24.427527
S0345      200.31044  -461.10153 -24.06729 
S0346      200.05236  -461.20048 -23.367833
S0347      199.67633  -461.49211 -23.104164
S0348      199.37103  -461.81064 -22.88222 
S0349      199.13801  -462.16197 -22.70529 
S0350      198.89894  -462.46414 -22.574866
S0351      198.704    -462.76941 -22.490226
S0352      198.55424  -463.07473 -22.450723
S0353      198.42085  -463.35635 -22.457474
S0354      198.312    -463.624   -22.510855
S0355      198.13594  -463.99803 -22.647074
S0356      198.00987  -464.37569 -22.790687
S0357      197.90902  -464.74676 -22.944668
S0358      197.79807  -465.09275 -23.113868
S0359      197.71066  -465.43274 -23.293971
S0360      197.70614  -465.80968 -23.478931
S0361      197.62719  -466.11981 -23.687503
S0362      197.51309  -466.38122 -23.912981
S0363      197.35396  -466.57925 -24.153489
S0364      197.23207  -466.75382 -24.384548
S0365      197.15353  -466.93916 -24.623907
S0366      197.11694  -467.13352 -24.869618
S0367      197.05906  -467.2792  -25.126681
S0368      197.01217  -467.40818 -25.40226 
S0369      197.01804  -467.55958 -25.693834
S0370      197.09921  -467.74831 -25.983742
S0371      197.22196  -467.94329 -26.274735
S0372      201.45299  -457.79734 -23.751855
S0373      201.64587  -457.73206 -23.452537
S0374      201.82428  -457.66973 -23.173678
S0375      201.96667  -457.59969 -22.890802
S0376      202.11432  -457.52182 -22.607122
S0377      202.27411  -457.43794 -22.326691
S0378      202.40195  -457.33461 -22.021531
S0379      202.56414  -457.23157 -21.733524
S0380      202.75764  -457.1311  -21.462747
S0381      203.04635  -457.01261 -21.143015
S0382      203.32699  -456.87413 -20.853829
S0383      203.62167  -456.7204  -20.620508
S0384      203.91042  -456.54526 -20.425175
S0385      204.19998  -456.34885 -20.284133
S0386      204.47688  -456.13012 -20.175007
S0387      204.74288  -455.90181 -20.01581 
S0388      205.02112  -455.64594 -19.975168
S0389      205.26965  -455.35688 -20.021521
S0390      205.54371  -455.08218 -20.1268  
S0391      205.77514  -454.80905 -20.263824
S0392      205.96659  -454.54106 -20.425919
S0393      206.11582  -454.281   -20.615228
S0394      206.24766  -454.01955 -20.796777
S0395      206.36489  -453.74112 -20.973027
S0396      206.42226  -453.47261 -21.202749
S0397      206.41437  -453.24183 -21.483327
S0398      206.15361  -452.93794 -22.073625
S0399      206.003    -452.83318 -22.408314
S0400      205.65331  -453.12643 -22.680825
S0401      205.46274  -453.24774 -22.997274
S0402      205.32541  -453.38769 -23.359829
S0403      205.14886  -453.65477 -23.68336 
S0404      204.97684  -453.98817 -23.996577
S0405      204.87256  -454.33564 -24.382283
S0406      204.75831  -454.76589 -24.743904
S0407      204.4332   -454.92005 -24.955833
S0408      204.14121  -455.1363  -25.141329
S0409      203.88565  -455.41048 -25.291732
S0410      203.6696   -455.73306 -25.353786
S0411      203.50246  -456.09841 -25.328752
S0412      203.38116  -456.51832 -25.280631
S0413      203.29964  -457.00555 -25.292319
S0414      203.26102  -457.54981 -25.314718
S0415      203.27907  -458.13737 -25.358599
S0416      203.15337  -458.67739 -25.488153
S0417      203.04759  -459.21359 -25.647187
S0418      202.9577   -459.74555 -25.818697
S0419      202.88699  -460.26983 -26.013842
S0420      202.82559  -460.79988 -26.179713
S0421      202.77138  -461.33537 -26.31813 
S0422      202.74527  -461.86318 -26.492217
S0423      202.71606  -462.39924 -26.617819
S0424      202.70536  -462.93321 -26.75153 
S0425      202.62935  -463.45139 -26.844653
S0426      202.6145   -463.96542 -27.002999
S0427      202.63851  -464.47434 -27.191564
S0428      202.68967  -464.98013 -27.385667
S0429      202.72515  -465.50517 -27.503118
S0430      202.83358  -466.01553 -27.71554 
S0431      202.97518  -466.52565 -27.947116
S0432      203.13437  -467.04907 -28.177917
S0433      203.39417  -467.51208 -28.512537
S0434      203.44768  -467.81373 -28.789809
S0435      203.54371  -468.11118 -29.043198
S0436      203.72603  -468.35608 -29.292092
S0437      203.96729  -468.57586 -29.523394
S0438      204.23565  -468.81347 -29.732436
S0439      204.60668  -468.96095 -29.951209
S0440      204.97453  -469.18187 -30.125129
S0441      205.41811  -469.35496 -30.293   
S0442      205.92327  -469.51938 -30.411744
S0443      206.24254  -469.68727 -30.532497
S0444      206.57856  -469.82503 -30.686641
S0445      206.90885  -469.96803 -30.799285
S0446      207.20754  -470.14413 -30.851093
S0447      207.48768  -470.33892 -30.90578 
S0448      207.79314  -470.48426 -31.047007
S0449      208.10966  -470.61186 -31.227782
S0450      208.44586  -470.66998 -31.457102
S0451      215.83247  -448.64707 -32.030916
S0452      215.83781  -448.26617 -32.092753
S0453      215.8808   -447.91069 -32.167929
S0454      215.85629  -447.56827 -32.227376
S0455      215.90285  -447.24693 -32.312366
S0456      215.96961  -446.94352 -32.40934 
S0457      216.03494  -446.6496  -32.512709
S0458      216.05699  -446.34395 -32.604674
S0459      216.1015   -446.04926 -32.704562
S0460      216.20512  -445.7015  -32.850966
S0461      216.19942  -445.32499 -32.931021
S0462      216.15391  -444.94805 -32.962993
S0463      216.17684  -444.62209 -33.052492
S0464      216.22534  -444.33036 -33.167028
S0465      216.2904   -444.0721  -33.293059
S0466      216.2766   -443.77799 -33.349076
S0467      216.25843  -443.4906  -33.419123
S0468      216.35001  -443.31641 -33.549187
S0469      216.58416  -443.16697 -33.656636
S0470      216.81335  -442.99607 -33.762187
S0471      216.97433  -442.78145 -33.851746
S0472      217.07935  -442.54436 -33.937359
S0473      217.15264  -442.2977  -34.03188 
S0474      217.277    -442.05623 -34.130934
S0475      217.34142  -441.79497 -34.247535
S0476      217.46073  -441.52875 -34.342119
S0477      220.7864   -439.84399 -26.409402
S0478      220.96734  -440.07649 -26.402771
S0479      221.27204  -440.1885  -26.482871
S0480      221.53935  -440.25841 -26.498252
S0481      221.75181  -440.3523  -26.420817
S0482      221.89782  -440.51056 -26.23772 
S0483      222.01402  -440.67311 -25.993365
S0484      222.18153  -440.75294 -25.758499
S0485      222.53544  -441.16006 -25.637722
S0486      222.64397  -441.55684 -25.713792
S0487      222.82567  -441.88757 -25.811177
S0488      223.02859  -442.18431 -25.894091
S0489      223.26379  -442.44289 -25.969318
S0490      223.48669  -442.731   -26.006702
S0491      223.68252  -443.0593  -25.997025
S0492      223.88957  -443.3919  -25.96564 
S0493      224.12193  -443.9517  -25.584725
S0494      224.40295  -444.19689 -25.413045
S0495      224.50287  -444.44528 -25.199103
S0496      224.50383  -444.69953 -24.994847
S0497      224.49262  -444.96245 -24.814601
S0498      224.46082  -445.23306 -24.650791
S0499      224.45123  -445.5205  -24.508934
S0500      224.43707  -445.82796 -24.391373
S0501      224.34247  -446.135   -24.279104
S0502      224.40906  -446.53697 -23.953533
S0503      224.57321  -446.90647 -23.653702
S0504      224.7606   -447.22695 -23.348919
S0505      224.94237  -447.51124 -23.024394
S0506      225.17948  -447.75243 -22.707249
S0507      225.46303  -447.94979 -22.394545
S0508      225.79615  -448.10376 -22.091582
S0509      226.15073  -448.21739 -21.775995
S0510      226.96562  -447.96762 -21.294722
S0511      227.3771   -447.66822 -21.155418
S0512      227.78213  -447.38264 -21.097007
S0513      228.1646   -447.10879 -21.073775
S0514      228.52759  -446.84954 -21.083146
S0515      228.87256  -446.60635 -21.129273
S0516      229.20606  -446.383   -21.194847
S0517      229.53272  -446.17796 -21.270783
S0518      229.848    -445.98513 -21.369767
S0519      230.23715  -445.84022 -21.51487 
S0520      230.60579  -445.70093 -21.683316
S0521      230.96826  -445.56918 -21.857797
S0522      231.31235  -445.44563 -22.068566
S0523      231.61411  -445.32919 -22.340284
S0524      231.90641  -445.22061 -22.630848
S0525      232.17251  -445.1201  -22.958611
S0526      232.41317  -445.02869 -23.320821
S0527      232.66175  -444.93837 -23.70055 
S0528      232.80442  -444.85159 -24.025062
S0529      232.94404  -444.78259 -24.349208
S0530      233.04431  -444.74463 -24.687435
S0531      233.14745  -444.71774 -25.027567
S0532      233.17046  -444.74006 -25.388765
S0533      233.18994  -444.77415 -25.752863
S0534      233.20789  -444.82241 -26.124251
S0535      233.22821  -444.8916  -26.507923
S0536      233.15635  -445.07732 -27.262607
S0537      233.05156  -445.151   -27.608302
S0538      232.97284  -445.23468 -27.949557
S0539      232.88665  -445.32838 -28.285599
S0540      232.77988  -445.4277  -28.617445
S0541      232.67546  -445.54033 -28.957668
S0542      232.49764  -445.63084 -29.279867
S0543      232.24475  -445.70193 -29.560921
S0544      231.98297  -445.78428 -29.829788
S0545      231.72908  -445.69488 -29.99731 
S0546      231.43611  -445.6202  -30.125654
S0547      231.12657  -445.56484 -30.231801
S0548      230.80828  -445.53008 -30.339786
S0549      230.46846  -445.51177 -30.397815
S0550      230.11262  -445.50872 -30.426112
S0551      229.74515  -445.5246  -30.479333
S0552      229.37887  -445.57743 -30.633137
S0553      228.99268  -445.64734 -30.72924 
S0554      228.70493  -445.88218 -30.737358
S0555      228.42555  -446.06094 -30.784526
S0556      228.14543  -446.17229 -30.78697 
S0557      227.87693  -446.2265  -30.732384
S0558      227.61645  -446.22164 -30.65829 
S0559      227.36166  -446.15531 -30.566519
S0560      227.10288  -446.02146 -30.477297
S0561      226.85106  -445.82725 -30.360276
S0562      226.27323  -445.41888 -30.029359
S0563      225.99227  -445.24155 -29.836178
S0564      225.70069  -445.02945 -29.734987
S0565      225.46     -444.79251 -29.640734
S0566      225.31846  -444.51146 -29.519936
S0567      225.18086  -444.18426 -29.471889
S0568      225.07894  -443.7901  -29.464597
S0569      224.90773  -443.43209 -29.569802
S0570      224.75402  -443.12825 -29.710749
S0571      224.36638  -442.82084 -29.813936
S0572      223.93448  -442.76719 -30.005732
S0573      223.54066  -442.74216 -30.244488
S0574      223.22407  -442.61599 -30.521503
S0575      222.9403   -442.52505 -30.851209
S0576      222.70269  -442.4283  -31.230131
S0577      222.51191  -442.32736 -31.657752
S0578      222.35494  -442.2565  -32.137802
S0579      222.47126  -442.12499 -32.98181 
S0580      222.73057  -441.99896 -33.242309
S0581      222.9959   -441.8714  -33.467752
S0582      223.2723   -441.76373 -33.677849
S0583      223.57018  -441.63609 -33.855069
S0584      223.8941   -441.50095 -34.013075
S0585      224.2382   -441.32247 -34.120834
S0586      224.58262  -441.09163 -34.151033
S0587      224.90697  -440.82918 -34.095839
S0588      225.21687  -440.62128 -33.967352
S0589      225.50933  -440.42363 -33.804622
S0590      225.775    -440.23299 -33.596876
S0591      226.02568  -440.05289 -33.356923
S0592      226.27239  -439.88323 -33.091509
S0593      226.47133  -439.7191  -32.765892
S0594      226.64304  -439.56494 -32.400116
S0595      226.80194  -439.42084 -32.003051
S0596      226.95642  -438.8701  -31.435171
S0597      226.86074  -438.44194 -31.229189
S0598      226.72679  -438.14063 -30.951649
S0599      226.63703  -437.95485 -30.636892
S0600      226.58737  -437.82811 -30.294254
S0601      226.55284  -437.70752 -29.925427
S0602      226.51918  -437.60004 -29.522634
S0603      226.49565  -437.40125 -29.12274 
S0604      226.52173  -437.21294 -28.720379
S0605      226.3447   -437.21309 -28.116229
S0606      226.16675  -437.21628 -27.592254
S0607      225.97849  -437.19254 -27.133137
S0608      225.76892  -437.20698 -26.729625
S0609      225.54507  -437.27617 -26.39446 
S0610      225.31199  -437.39967 -26.138306
S0611      225.05913  -437.50267 -25.933015
S0612      224.78654  -437.60552 -25.778201
S0613      224.49358  -437.70185 -25.663435
S0614      224.09027  -437.8449  -25.603694
S0615      223.69108  -438.03258 -25.586483
S0616      223.28315  -438.20872 -25.59526 
S0617      222.8569   -438.36436 -25.635698
S0618      222.42274  -438.54694 -25.716946
S0619      221.97011  -438.74669 -25.829583
S0620      221.55521  -439.03346 -25.999269
S0621      221.10686  -439.31699 -26.188248
S0622      222.66684  -440.71651 -25.188813
S0623      222.97125  -440.61446 -24.928477
S0624      223.29698  -440.50503 -24.721301
S0625      223.64385  -440.38801 -24.56495 
S0626      224.01075  -440.26346 -24.447855
S0627      224.4051   -440.12914 -24.393001
S0628      224.82445  -439.98556 -24.381921
S0629      225.26929  -439.83345 -24.436536
S0630      225.72522  -439.67948 -24.586512
S0631      226.05469  -439.52394 -24.751134
S0632      226.37496  -439.38851 -24.924995
S0633      226.68564  -439.26973 -25.121906
S0634      226.97299  -439.17961 -25.371227
S0635      227.25463  -439.10718 -25.649968
S0636      227.51377  -439.06651 -25.982291
S0637      227.76423  -439.05272 -26.357049
S0638      227.99985  -439.07218 -26.782319
S0639      228.1147   -439.12582 -27.272159
S0640      228.13172  -439.25242 -27.724266
S0641      228.12448  -439.3528  -28.185964
S0642      228.0632   -439.42442 -28.654182
S0643      227.95238  -439.46714 -29.124737
S0644      227.78769  -439.48131 -29.593372
S0645      227.55201  -439.46805 -30.051646
S0646      227.38149  -439.43496 -30.54868 
S0647      227.22433  -439.37306 -31.07402 
S0648      226.8029   -448.30279 -21.332419
S0649      227.20976  -448.32678 -21.447158
S0650      227.56941  -448.22893 -21.594006
S0651      227.89443  -448.10333 -21.689223
S0652      228.22652  -447.99728 -21.753719
S0653      228.5507   -447.85576 -21.825311
S0654      228.88136  -447.70837 -21.895105
S0655      229.22502  -447.56517 -21.960656
S0656      229.58717  -447.43786 -22.010705
S0657      229.83532  -447.35236 -22.148174
S0658      230.08285  -447.29648 -22.307615
S0659      230.32603  -447.26329 -22.490582
S0660      230.5593   -447.24302 -22.703527
S0661      230.79119  -447.26    -22.936589
S0662      230.98114  -447.21751 -23.24214 
S0663      231.14588  -447.1478  -23.596805
S0664      231.30598  -447.10932 -23.977393
S0665      231.44374  -447.04804 -24.402066
S0666      231.71015  -446.88578 -24.573983
S0667      231.95355  -446.68913 -24.774055
S0668      232.18501  -446.48709 -25.001165
S0669      232.39853  -446.26951 -25.253734
S0670      232.56691  -446.01998 -25.52014 
S0671      232.7709   -445.79391 -25.834423
S0672      232.94055  -445.54138 -26.166782
S0673      233.10008  -445.27569 -26.525789
