# Supplementary material for: Interspecific variation in the limb long bones among modern rhinoceroses—extent and drivers
Source: PeerJ. 2019 Sep 26;7:e7647. doi: 10.7717/peerj.7647 (PMC6766374; doi:10.7717/peerj.7647)
Supplement: Supplemental Information 9 [file peerj-07-7647-s009.zip › Humerus/Ceratotherium_simum_35208_Humerus.pts]

Version 1.0
674
S0000         -1.7695297    2.2968941     0.57052612   
S0001         -5.8254967    3.3532307     4.9365761    
S0002         -9.3615059    8.0386642     4.7680702    
S0003         -10.27383     11.405333     3.3717613    
S0004         -5.6581177    12.36393      0.31341858   
S0005         -2.3016108    8.2444939     2.0795822    
S0006         -6.7777634    15.098994     2.6723038    
S0007         -3.1664314    15.435176     7.6596222    
S0008         1.0378367     14.606161     13.816351    
S0009         -4.5054585    15.33474      11.305714    
S0010         2.0724289     11.242604     16.168898    
S0011         1.1870117     8.8205879     16.385526    
S0012         -3.9071518    4.1992847     11.989728    
S0013         -2.5971218    2.4534534     12.116149    
S0014         -5.5574917    0.53827143    10.85413     
S0015         -5.3799969    -0.53208919   9.2571045    
S0016         -4.8010536    -1.2742941    7.3657028    
S0017         2.4550072     -1.1914961    4.4681885    
S0018         4.7139992     -1.7433588    5.1849136    
S0019         9.0504898     -0.33509421   1.1539185    
S0020         18.014044     0.77745237    10.160147    
S0021         23.959834     -3.7421276    10.616615    
S0022         24.95658      -4.8008949    8.934333     
S0023         31.274866     -0.90062723   6.9315224    
S0024         24.659982     -0.29005928   3.1819672    
S0025         24.630826     1.0764164     3.0520805    
S0026         24.687927     4.7106579     3.1449516    
S0027         22.103963     9.0012062     1.8451286    
S0028         30.098242     10.514976     6.743824     
S0029         25.876093     5.0380791     7.28909      
S0030         26.188834     0.41102962    9.6487885    
S0031         30.366656     2.0224058     7.8406471    
S0032         23.106592     11.330388     7.6229218    
S0033         28.486194     9.38022       10.143535    
S0034         24.684546     5.575388      10.633195    
S0035         -2.2615755    2.2829044     0.6189054    
S0036         -2.7151428    2.2658699     0.69573121   
S0037         -3.1459244    2.2545515     0.78649268   
S0038         -3.5420464    2.2241989     0.92091417   
S0039         -3.8453835    2.1429441     1.1562899    
S0040         -4.0953434    2.0563911     1.4322051    
S0041         -4.3577484    1.9820566     1.6993912    
S0042         -4.5960197    1.8928631     1.9996561    
S0043         -4.8223434    1.7811028     2.3306734    
S0044         -5.0144276    1.831777      2.6636465    
S0045         -5.1236938    1.9176996     3.0099018    
S0046         -5.2681839    2.0308702     3.3241337    
S0047         -5.4033474    2.1747665     3.6245155    
S0048         -5.4859528    2.349272      3.9209229    
S0049         -5.5326195    2.5527946     4.2104836    
S0050         -5.6129875    2.7870474     4.4773876    
S0051         -5.73335      3.054636      4.7138802    
S0052         -5.9749081    3.5840534     5.265707     
S0053         -6.1393162    3.8340435     5.5387596    
S0054         -6.3684612    4.0772781     5.7638813    
S0055         -6.5467857    4.3544071     5.943158     
S0056         -6.7065788    4.6649788     6.0611507    
S0057         -6.8877159    4.9856049     6.1276279    
S0058         -7.1004265    5.3030796     6.1572124    
S0059         -7.3298088    5.6251881     6.1496113    
S0060         -7.5791214    5.948695      6.1160858    
S0061         -7.8515602    6.1501221     5.9533356    
S0062         -8.1258369    6.3383942     5.8134514    
S0063         -8.3695702    6.5462967     5.6662403    
S0064         -8.5884575    6.7680016     5.5178677    
S0065         -8.8073776    6.9778198     5.3697098    
S0066         -8.9781303    7.2277397     5.219381     
S0067         -9.1458267    7.4759766     5.0693684    
S0068         -9.2880417    7.7444275     4.9207279    
S0069         -9.3564354    8.3036263     4.9217499    
S0070         -9.3586624    8.5634262     5.0464317    
S0071         -9.3737488    8.8173859     5.144524     
S0072         -9.3748192    9.0691544     5.2068062    
S0073         -9.3877174    9.3152412     5.2418884    
S0074         -9.3801201    9.5603058     5.2361809    
S0075         -9.4002831    9.797757      5.2110695    
S0076         -9.4389328    10.028439     5.1633942    
S0077         -9.5089043    10.249019     5.0987194    
S0078         -9.5993484    10.446735     4.9764915    
S0079         -9.6643532    10.631587     4.8265717    
S0080         -9.7345512    10.798083     4.6625046    
S0081         -9.8160934    10.944884     4.4861027    
S0082         -9.9181694    11.067895     4.2995575    
S0083         -10.004115    11.177837     4.0911495    
S0084         -10.110383    11.260621     3.8717812    
S0085         -10.174181    11.351038     3.6253365    
S0086         -10.382443    11.493188     2.9042187    
S0087         -10.396909    11.616474     2.4700985    
S0088         -10.334225    11.755407     2.1007952    
S0089         -10.222307    11.888044     1.7928169    
S0090         -10.053401    12.019719     1.5557835    
S0091         -9.8434303    12.141061     1.37113      
S0092         -9.6014336    12.248122     1.2170261    
S0093         -9.3499352    12.328074     1.0390292    
S0094         -9.0626122    12.395076     0.8708621    
S0095         -8.7185013    12.372602     0.6824564    
S0096         -8.3646042    12.357272     0.53515482   
S0097         -8.012986     12.33766      0.38536284   
S0098         -7.6491432    12.323004     0.26916783   
S0099         -7.2696297    12.32289      0.21728103   
S0100         -6.8818901    12.329095     0.19909983   
S0101         -6.4865288    12.346113     0.22310209   
S0102         -6.0761299    12.344836     0.23564792   
S0103         -5.3921158    12.378043     0.44909472   
S0104         -5.1996258    12.390171     0.62706347   
S0105         -5.0464935    12.36293      0.79364195   
S0106         -4.948045     12.311397     0.97138014   
S0107         -4.8656052    12.221528     1.1289436    
S0108         -4.8501469    12.112972     1.3064986    
S0109         -4.9496765    12.000378     1.5530759    
S0110         -5.0883163    11.863696     1.8192402    
S0111         -5.1626087    11.65014      1.9351849    
S0112         -5.1590542    11.333164     1.94888      
S0113         -5.1254395    10.994654     1.9672295    
S0114         -4.9845478    10.743452     1.8800461    
S0115         -4.8051289    10.580115     1.8104753    
S0116         -4.6175274    10.449068     1.7988462    
S0117         -4.421756     10.328618     1.8384745    
S0118         -4.2082787    10.22682      1.913888     
S0119         -3.9767456    10.14537      2.0231489    
S0120         -3.7393391    10.077526     2.1787323    
S0121         -3.5162796    9.9481194     2.2694414    
S0122         -3.2972115    9.8086082     2.323171     
S0123         -3.0934494    9.6548508     2.3503059    
S0124         -2.9002407    9.4996162     2.3433607    
S0125         -2.7083574    9.353347      2.2902859    
S0126         -2.5369104    9.165284      2.2185736    
S0127         -2.4131157    8.8974304     2.1637743    
S0128         -2.3323904    8.5824814     2.1164335    
S0129         -2.2683573    8.0625122     2.0532965    
S0130         -2.2361378    7.8646919     2.0665991    
S0131         -2.1888128    7.6565125     2.1048206    
S0132         -2.1033472    7.4409943     2.1278221    
S0133         -2.007719     7.2139397     2.1826149    
S0134         -1.8952606    6.9765923     2.2597311    
S0135         -1.7565968    6.7291328     2.3375383    
S0136         -1.5963907    6.4711014     2.4247091    
S0137         -1.4048526    6.2028679     2.4948895    
S0138         -1.3178908    5.887466      2.5390667    
S0139         -1.2373575    5.5782845     2.5556894    
S0140         -1.1728323    5.2783077     2.5867424    
S0141         -1.1195389    4.9857914     2.6352631    
S0142         -1.0636988    4.6984268     2.6362532    
S0143         -1.00979      4.4172115     2.6026281    
S0144         -0.95994577   4.1408123     2.5479813    
S0145         -0.91390276   3.8728714     2.460309     
S0146         -0.87329168   3.6201435     2.3367611    
S0147         -0.96211061   3.4306484     2.1955606    
S0148         -1.056225     3.2576267     2.0249237    
S0149         -1.1532821    3.0897898     1.84578      
S0150         -1.2438561    2.9694714     1.6334225    
S0151         -1.336718     2.8567705     1.4160067    
S0152         -1.4368253    2.7368456     1.1976953    
S0153         -1.5444695    2.6129568     0.97348337   
S0154         -1.6594437    2.4756664     0.75061278   
S0155         -2.8784506    15.340883     7.5827446    
S0156         -2.5920881    15.296576     7.5507202    
S0157         -2.3002356    15.305492     7.5483307    
S0158         -2.0054796    15.324443     7.6197311    
S0159         -1.7078754    15.379102     7.7407173    
S0160         -1.3938128    15.489653     7.8832771    
S0161         -1.0801059    15.622227     8.0953522    
S0162         -0.77326865   15.775291     8.3765511    
S0163         -0.47489786   15.949893     8.7166977    
S0164         -0.2784584    16.144719     9.1101143    
S0165         -0.081460083  16.285385     9.4802063    
S0166         0.14459914    16.404364     9.8008553    
S0167         0.37227166    16.468631     10.098538    
S0168         0.58729248    16.464459     10.383946    
S0169         0.84976492    16.446698     10.616831    
S0170         1.0920264     16.351962     10.844804    
S0171         1.2979811     16.177794     11.064342    
S0172         1.4934134     15.950406     11.254494    
S0173         1.5978192     15.845813     11.572383    
S0174         1.6985577     15.748648     11.870288    
S0175         1.7730116     15.64642      12.159799    
S0176         1.8255726     15.540642     12.450508    
S0177         1.8131044     15.409818     12.743376    
S0178         1.663558      15.220091     13.003117    
S0179         1.4460837     15.005733     13.228725    
S0180         1.2811449     14.821553     13.523001    
S0181         -4.36777      15.403442     11.61698     
S0182         -4.2062107    15.442468     11.924734    
S0183         -4.022031     15.458559     12.226038    
S0184         -3.8176399    15.465924     12.520354    
S0185         -3.5929352    15.479907     12.809578    
S0186         -3.3437122    15.46058      13.092723    
S0187         -3.0717085    15.42124      13.369511    
S0188         -2.7744566    15.37446      13.640732    
S0189         -2.4700144    15.263914     13.902228    
S0190         -2.1330719    15.144151     14.180583    
S0191         -1.8197353    14.972426     14.434256    
S0192         -1.5173866    14.78035      14.664325    
S0193         -1.2161115    14.6052       14.881516    
S0194         -0.92472019   14.416855     15.080228    
S0195         -0.6546298    14.178561     15.244478    
S0196         -0.39967282   13.919366     15.381827    
S0197         -0.13373946   13.703023     15.528061    
S0198         0.121662      13.46387      15.652718    
S0199         0.60094523    13.302722     15.638805    
S0200         1.0027467     13.104628     15.637119    
S0201         1.3392516     12.889137     15.657777    
S0202         1.6407139     12.677865     15.694322    
S0203         1.8362026     12.416619     15.754424    
S0204         1.9479326     12.131439     15.831554    
S0205         2.0239714     11.84716      15.917529    
S0206         2.0514236     11.551134     16.017522    
S0207         2.0309721     11.032434     16.23584     
S0208         1.979941      10.83332      16.290735    
S0209         1.9258253     10.64671      16.338063    
S0210         1.8762878     10.471499     16.381908    
S0211         1.8174719     10.310571     16.414708    
S0212         1.7527554     10.164242     16.437695    
S0213         1.7117573     10.02223      16.467809    
S0214         1.6622213     9.8946533     16.486893    
S0215         1.6200224     9.7755173     16.505463    
S0216         1.5539705     9.6508499     16.512489    
S0217         1.4936371     9.5301826     16.51622     
S0218         1.4434716     9.4118233     16.519516    
S0219         1.4137127     9.2913521     16.526169    
S0220         1.3757488     9.1807785     16.51723     
S0221         1.3178051     9.0855995     16.491711    
S0222         1.2737621     8.9908485     16.463919    
S0223         1.231637      8.9017578     16.42832     
S0224         1.0696737     8.6266098     16.381377    
S0225         0.94697752    8.4550789     16.356825    
S0226         0.78733997    8.2805237     16.31976     
S0227         0.56484547    8.0952499     16.284149    
S0228         0.23783667    7.9686958     16.259711    
S0229         -0.20958021   8.0209846     16.21185     
S0230         -0.72097816   8.1408684     16.125475    
S0231         -1.2974947    8.1123657     16.13136     
S0232         -1.9739897    8.1823906     16.144342    
S0233         -1.8937111    7.880658      15.847946    
S0234         -1.9188942    7.5237999     15.554945    
S0235         -1.9715956    7.0290771     15.29554     
S0236         -2.0808887    6.5173935     14.962273    
S0237         -2.2988909    6.0880272     14.489595    
S0238         -2.5931683    5.6841759     13.914995    
S0239         -2.9269844    5.2757984     13.244696    
S0240         -3.3575951    4.7098942     12.669107    
S0241         -4.1278221    4.1970703     11.863253    
S0242         -4.2965393    4.2442188     11.706394    
S0243         -4.4468231    4.3283817     11.554679    
S0244         -4.6092564    4.4395126     11.431882    
S0245         -4.7473099    4.5898842     11.307481    
S0246         -4.8604412    4.7791058     11.184061    
S0247         -4.9747787    4.9998379     11.075603    
S0248         -5.0657677    5.2588596     10.969505    
S0249         -5.1663734    5.548843      10.8741      
S0250         -5.2002075    5.6580219     10.681994    
S0251         -5.2207592    5.7883228     10.50426     
S0252         -5.2507698    5.9346336     10.342274    
S0253         -5.2980061    6.0948818     10.194099    
S0254         -5.3286057    6.2771217     10.061275    
S0255         -5.3395775    6.4817841     9.944767     
S0256         -5.370499     6.6996185     9.8410011    
S0257         -5.4278957    6.9300858     9.7502327    
S0258         -5.476828     7.1808968     9.6755043    
S0259         -5.5145351    7.3896149     9.6356239    
S0260         -5.5931194    7.5992699     9.5709267    
S0261         -5.6414318    7.8143784     9.4802727    
S0262         -5.6828766    8.0304642     9.362442     
S0263         -5.6944878    8.2444901     9.2109734    
S0264         -5.7370338    8.4599747     9.0316391    
S0265         -5.7880169    8.6766853     8.8205055    
S0266         -5.8977131    8.9015823     8.5985397    
S0267         -6.055537     9.1342812     8.3786484    
S0268         -6.0226273    9.397155      8.3869881    
S0269         -5.9876408    9.6603806     8.3867538    
S0270         -5.9279678    9.9198128     8.3615959    
S0271         -5.8816368    10.181458     8.3372482    
S0272         -5.8448322    10.445171     8.311586     
S0273         -5.8086796    10.70936      8.2783005    
S0274         -5.7735386    10.974084     8.2375427    
S0275         -5.7354351    11.238251     8.1867157    
S0276         -5.6924374    11.501075     8.1251747    
S0277         -5.6026829    11.769719     8.2402092    
S0278         -5.5406654    12.026877     8.3720406    
S0279         -5.5285175    12.294861     8.5099846    
S0280         -5.4871174    12.508059     8.6676018    
S0281         -5.4306923    12.676643     8.8587906    
S0282         -5.3802143    12.831468     9.0720627    
S0283         -5.3739502    13.007451     9.2804382    
S0284         -5.5179245    13.221783     9.4534386    
S0285         -5.6160313    13.374921     9.672197     
S0286         -5.5542652    13.726564     9.6607719    
S0287         -5.4558128    14.041519     9.7013039    
S0288         -5.3375542    14.314961     9.7929977    
S0289         -5.2340355    14.569974     9.9245705    
S0290         -5.1053379    14.780898     10.108674    
S0291         -4.950943     14.932849     10.349239    
S0292         -4.7939129    15.045853     10.637246    
S0293         -4.6522114    15.1743       10.956062    
S0294         -2.4404669    2.3523811     12.027833    
S0295         -2.3194761    2.249284      11.908413    
S0296         -2.2297274    2.1417635     11.770834    
S0297         -2.1635363    2.0233444     11.624072    
S0298         -2.1173626    1.890502      11.465485    
S0299         -2.104586     1.7544722     11.280164    
S0300         -2.1158184    1.6075516     11.073772    
S0301         -2.168606     1.4647988     10.84106     
S0302         -2.2783762    1.3386347     10.595242    
S0303         -2.4893152    1.183271      10.399895    
S0304         -2.6789742    1.0225316     10.226664    
S0305         -2.85214      0.86116524    10.075951    
S0306         -2.9839426    0.67868381    9.940741     
S0307         -3.1437416    0.53022437    9.8416206    
S0308         -3.3093475    0.39916873    9.7713646    
S0309         -3.4677792    0.27500598    9.7262184    
S0310         -3.6144394    0.15267916    9.7058403    
S0311         -3.750375     0.031379667   9.7118042    
S0312         -3.9000114    -0.076864147  9.6562973    
S0313         -4.0417522    -0.19101183   9.6024651    
S0314         -4.1843758    -0.30501032   9.5491295    
S0315         -4.3425602    -0.40068374   9.496682     
S0316         -4.5160011    -0.48043003   9.4451164    
S0317         -4.7088982    -0.53505664   9.3951591    
S0318         -4.9195202    -0.56320944   9.3470726    
S0319         -5.1448574    -0.56285815   9.301046     
S0320         -4.7111797    -1.1216237    7.590786     
S0321         -4.5454563    -0.93805866   7.773719     
S0322         -4.3284653    -0.75586562   7.9181992    
S0323         -4.0660351    -0.57579498   8.0067032    
S0324         -3.7642719    -0.41154714   8.0659149    
S0325         -3.4191113    -0.27750418   8.15159      
S0326         -3.0259701    -0.16265197   8.2401672    
S0327         -2.5866716    -0.054920971  8.2954651    
S0328         -2.1002533    0.035193771   8.3422218    
S0329         -1.6765774    -0.077568972  8.2300179    
S0330         -1.2784441    -0.18531016   8.104039     
S0331         -0.89681654   -0.3086345    8.0036064    
S0332         -0.53052406   -0.43989701   7.9089272    
S0333         -0.19767234   -0.53929644   7.7524063    
S0334         0.11432365    -0.63738441   7.5870445    
S0335         0.40544958    -0.7337554    7.4097755    
S0336         0.67467256    -0.8266818    7.2165451    
S0337         0.91366177    -0.89832335   6.993222     
S0338         1.1090071     -0.94354649   6.7886948    
S0339         1.3001546     -0.98539839   6.5680565    
S0340         1.4906319     -1.0467357    6.338097     
S0341         1.6719582     -1.0990148    6.0831577    
S0342         1.8427334     -1.1289697    5.8019737    
S0343         2.0260015     -1.2699533    5.5054325    
S0344         2.1864664     -1.3041781    5.1678379    
S0345         2.3304161     -1.2738937    4.8153542    
S0346         2.2253458     -1.1451194    4.2682762    
S0347         1.9716061     -1.0843152    4.0799084    
S0348         1.7177038     -1.0811072    3.9062748    
S0349         1.4803315     -1.1708359    3.7667744    
S0350         1.232408      -1.2746258    3.6531952    
S0351         0.94829712    -1.3279067    3.5499435    
S0352         0.62989855    -1.3357226    3.4637928    
S0353         0.3080749     -1.3811145    3.4037807    
S0354         -0.020076188  -1.458675     3.3625595    
S0355         -0.4415308    -1.505261     3.3599834    
S0356         -0.84273338   -1.5484685    3.3879189    
S0357         -1.2194633    -1.5326917    3.4744522    
S0358         -1.5683543    -1.5251909    3.5879013    
S0359         -1.8943674    -1.5228127    3.7288475    
S0360         -2.1936193    -1.5056346    3.9069187    
S0361         -2.4654766    -1.4754235    4.1204235    
S0362         -2.7178888    -1.4484453    4.3627781    
S0363         -2.9552429    -1.4286269    4.6358242    
S0364         -3.1651894    -1.3593249    4.9379116    
S0365         -3.4020187    -1.3347199    5.2377941    
S0366         -3.6395729    -1.353281     5.5195137    
S0367         -3.8661388    -1.4029248    5.7875999    
S0368         -4.0839714    -1.4809761    6.054253     
S0369         -4.2912556    -1.5086869    6.3600529    
S0370         -4.4914913    -1.4914621    6.6986824    
S0371         -4.6744438    -1.4204135    7.0524567    
S0372         4.9099648     -1.8297424    4.9989048    
S0373         5.0663303     -1.8733061    4.7536789    
S0374         5.2052105     -1.8537643    4.4922985    
S0375         5.3330669     -1.7723833    4.2508892    
S0376         5.394239      -1.6921976    3.9813091    
S0377         5.21423       -1.7839214    3.5076603    
S0378         5.1296581     -1.7063749    3.1674061    
S0379         5.0266979     -1.5786147    2.8356037    
S0380         4.9897919     -1.3159228    2.5049845    
S0381         4.8169289     -1.1505704    2.0469782    
S0382         4.7402184     -0.98274841   1.6049866    
S0383         4.8245876     -0.6843173    1.3111751    
S0384         4.9622742     -0.40119343   1.0862987    
S0385         5.1488926     -0.15650545   0.89520588   
S0386         5.391457      0.054648614   0.71951957   
S0387         5.7023121     0.25361826    0.58323903   
S0388         6.0808117     0.44504156    0.47690201   
S0389         6.5281433     0.63905616    0.40602655   
S0390         6.8494926     0.60029244    0.37047849   
S0391         7.1551216     0.5188508     0.40965052   
S0392         7.4519318     0.46141357    0.39828279   
S0393         7.7458626     0.38807766    0.42003932   
S0394         8.0352448     0.29395502    0.48136559   
S0395         8.3183037     0.17730792    0.58310623   
S0396         8.5948372     0.038410407   0.72356668   
S0397         8.8455986     -0.13291398   0.91514168   
S0398         9.2030899     -0.66481385   1.4648005    
S0399         9.2507851     -0.95927353   1.7940742    
S0400         9.2508293     -1.2018478    2.1182961    
S0401         9.2203705     -1.3992651    2.4425331    
S0402         9.1399345     -1.5510283    2.7675434    
S0403         8.9663582     -1.6490536    3.0763659    
S0404         8.7411064     -1.7091549    3.3785568    
S0405         8.5327927     -1.7415131    3.7106369    
S0406         8.3810776     -1.7152185    4.1049473    
S0407         8.1536224     -1.7696413    4.3972313    
S0408         7.8499008     -1.7970497    4.6413055    
S0409         7.5259949     -1.7868479    4.8636864    
S0410         7.2515854     -1.7788425    5.1230038    
S0411         6.9858025     -1.7632893    5.4009369    
S0412         6.6991585     -1.7177515    5.674929     
S0413         6.4062965     -1.638298     5.9748848    
S0414         6.0475723     -1.5047431    6.1802414    
S0415         5.6592335     -1.3910264    6.2630192    
S0416         5.2665577     -1.1732859    6.2766762    
S0417         4.8623829     -0.92716637   6.3580921    
S0418         4.5423634     -0.66261101   6.6103081    
S0419         4.1952522     -0.41232581   6.8209724    
S0420         3.8622723     -0.16606246   7.065181     
S0421         3.4962341     0.080784178   7.2911087    
S0422         3.1171329     0.32959123    7.5275612    
S0423         2.7264627     0.58035417    7.776358     
S0424         2.3102747     0.83079405    8.0136673    
S0425         1.9413881     1.0902382     8.1595673    
S0426         1.5464255     1.3555103     8.3023026    
S0427         1.1138712     1.6250799     8.3891869    
S0428         0.74638166    1.9115469     8.7032059    
S0429         0.31091874    2.2042402     8.8804298    
S0430         -0.14804783   2.5183323     9.0604454    
S0431         -0.68633718   2.8888697     9.1558289    
S0432         -1.1234581    3.2282558     9.5611877    
S0433         -1.4020442    3.4469677     10.194183    
S0434         -1.6639082    3.9681038     10.566244    
S0435         -1.6369442    4.2954067     11.114722    
S0436         -1.6147806    4.647303      11.57014     
S0437         -1.6075897    5.031192      11.975655    
S0438         -1.3948807    5.286705      12.324149    
S0439         -1.3012185    5.6503956     12.650081    
S0440         -1.1846352    6.0175034     12.944141    
S0441         -1.002663     6.3590202     13.203685    
S0442         -0.81687031   6.7159256     13.424451    
S0443         -0.56629338   7.0370995     13.628043    
S0444         -0.30567236   7.308709      13.883371    
S0445         -0.076772815  7.5808052     14.154945    
S0446         0.10526769    7.8942673     14.413336    
S0447         0.28726666    8.184404      14.707599    
S0448         0.49326773    8.4066833     15.06707     
S0449         0.77021813    8.5207352     15.494095    
S0450         1.0149738     8.6589859     15.921596    
S0451         18.069537     0.6305613     10.096343    
S0452         18.092102     0.44183927    10.04166     
S0453         18.128548     0.24538813    9.9999084    
S0454         18.130739     0.043826076   9.9956146    
S0455         18.147047     -0.1677194    10.009657    
S0456         18.214819     -0.40134425   10.019131    
S0457         18.372571     -0.65034008   10.003926    
S0458         18.596574     -0.89645777   9.9797089    
S0459         18.885178     -1.0883593    9.9644043    
S0460         19.086024     -1.2566615    10.052446    
S0461         19.313062     -1.4057293    10.11871     
S0462         19.549301     -1.5553528    10.168803    
S0463         19.726082     -1.7788784    10.258894    
S0464         19.952617     -1.9557878    10.315849    
S0465         20.20139      -2.1170448    10.353894    
S0466         20.464607     -2.2706198    10.378619    
S0467         20.741718     -2.4156712    10.390794    
S0468         21.019415     -2.5738686    10.401865    
S0469         21.246272     -2.6701647    10.414562    
S0470         21.498996     -2.7737854    10.429373    
S0471         21.786343     -2.8665302    10.439746    
S0472         22.09536      -2.9730753    10.455038    
S0473         22.420827     -3.1053186    10.479772    
S0474         22.76216      -3.2671307    10.516449    
S0475         23.120146     -3.4605236    10.568163    
S0476         23.522095     -3.6153759    10.602059    
S0477         24.592351     -0.17898237   3.2858112    
S0478         24.582953     -0.014373958  3.3901829    
S0479         24.612714     0.14093304    3.453672     
S0480         24.673775     0.26625898    3.4631554    
S0481         24.727467     0.3867172     3.4327999    
S0482         24.775888     0.51793413    3.3731159    
S0483         24.768497     0.69308414    3.3006012    
S0484         24.703328     0.89145451    3.2000038    
S0485         24.5673       1.5271043     3.2455639    
S0486         24.688286     1.9788864     3.3826347    
S0487         24.74368      2.4082502     3.46283      
S0488         24.70426      2.825523      3.5347824    
S0489         24.647527     3.230204      3.5733524    
S0490         24.64044      3.6189556     3.5396526    
S0491         24.64048      3.992894      3.4525681    
S0492         24.638684     4.3522095     3.31633      
S0493         24.616817     5.0271206     3.0534063    
S0494         24.423373     5.2966366     2.944754     
S0495         24.195518     5.5278126     2.8498169    
S0496         23.994344     5.7581692     2.7714685    
S0497         23.8013       5.9819885     2.705628     
S0498         23.607283     6.1944687     2.6517021    
S0499         23.439091     6.4217529     2.6034021    
S0500         23.264091     6.6345016     2.5660604    
S0501         23.090196     6.8391777     2.5384766    
S0502         22.920055     7.0337013     2.5662556    
S0503         22.751718     7.229821      2.5697781    
S0504         22.579686     7.4156036     2.5547798    
S0505         22.394308     7.5863213     2.5216316    
S0506         22.225272     7.7803856     2.4558167    
S0507         22.161729     8.0590996     2.3450171    
S0508         22.079242     8.3393021     2.2048645    
S0509         22.069412     8.6624153     2.0354044    
S0510         22.349036     9.3042404     1.5409945    
S0511         22.65108      9.5818535     1.2825645    
S0512         23.017081     9.8240639     1.0761014    
S0513         23.403036     10.074138     0.89104538   
S0514         23.8592       10.285837     0.76059184   
S0515         24.357489     10.500613     0.65499744   
S0516         24.926755     10.655638     0.61750169   
S0517         25.547215     10.783363     0.62734432   
S0518         26.217615     10.885078     0.68552365   
S0519         26.671408     10.956611     0.76410418   
S0520         27.098892     11.016959     0.90180902   
S0521         27.50687      11.07729      1.0824464    
S0522         27.893536     11.127899     1.3179149    
S0523         28.263773     11.174499     1.6023367    
S0524         28.610886     11.210438     1.9468979    
S0525         28.932806     11.235479     2.3525896    
S0526         29.216461     11.233913     2.8265156    
S0527         29.47771      11.220805     3.3521713    
S0528         29.618097     11.189963     3.6866035    
S0529         29.744034     11.151151     4.031152     
S0530         29.842917     11.088727     4.3883831    
S0531         29.925763     11.017551     4.7551933    
S0532         29.997864     10.942303     5.1320377    
S0533         30.042789     10.846645     5.5186836    
S0534         30.09649      10.761615     5.9203842    
S0535         30.153635     10.676263     6.3437561    
S0536         29.972678     10.43476      7.0673347    
S0537         29.856482     10.337213     7.3637405    
S0538         29.743799     10.223527     7.6362167    
S0539         29.628949     10.088093     7.8812622    
S0540         29.501465     9.9030182     8.0625031    
S0541         29.377252     9.7014603     8.2163643    
S0542         29.256235     9.4876823     8.3547699    
S0543         29.136746     9.2536545     8.4732498    
S0544         29.015457     8.9905266     8.5535301    
S0545         28.876202     8.7384735     8.6096031    
S0546         28.723682     8.4881348     8.6381554    
S0547         28.562903     8.2424828     8.6563446    
S0548         28.396283     7.9999405     8.6672195    
S0549         28.220279     7.7625999     8.6652306    
S0550         28.022205     7.541748      8.6306709    
S0551         27.821887     7.3223808     8.5858658    
S0552         27.638943     7.0837807     8.5696678    
S0553         27.451318     6.843605      8.5633507    
S0554         27.237711     6.5883774     8.4697716    
S0555         27.024371     6.3748768     8.305127     
S0556         26.831805     6.1548409     8.1766899    
S0557         26.647537     5.9179501     8.0845932    
S0558         26.473361     5.7208439     7.9379059    
S0559         26.307199     5.52855       7.7930862    
S0560         26.146594     5.3444023     7.6441803    
S0561         25.990466     5.1716442     7.4868835    
S0562         26.129318     4.6874897     7.1726677    
S0563         26.362375     4.3445793     7.0242149    
S0564         26.488416     3.9992893     6.9438316    
S0565         26.494995     3.6951778     6.9507759    
S0566         26.439236     3.4291325     6.9656425    
S0567         26.339633     3.180452      6.9595657    
S0568         26.193375     2.9395634     6.9356468    
S0569         26.048917     2.6743042     6.8954704    
S0570         25.913318     2.3924505     6.8971802    
S0571         25.759827     2.0455301     7.0815399    
S0572         25.678619     1.7191849     7.2993294    
S0573         25.683011     1.4125547     7.5259827    
S0574         25.644867     1.1680353     7.8127739    
S0575         25.71084      0.93030567    8.0947151    
S0576         25.789279     0.73147731    8.4205956    
S0577         25.855524     0.60818529    8.8203743    
S0578         25.994662     0.50445766    9.2265991    
S0579         26.532294     0.50269308    9.9115692    
S0580         26.865039     0.59930706    10.128841    
S0581         27.189932     0.69624209    10.297987    
S0582         27.521933     0.75028596    10.374139    
S0583         27.841733     0.80779009    10.393513    
S0584         28.145972     0.8830039     10.376102    
S0585         28.439529     0.9680933     10.316206    
S0586         28.724765     1.0538574     10.203469    
S0587         29.003329     1.1446255     10.04137     
S0588         29.23631      1.2299989     9.8451202    
S0589         29.449362     1.3105941     9.6305847    
S0590         29.638242     1.3913599     9.4003845    
S0591         29.793869     1.4700614     9.1506615    
S0592         29.938959     1.5634016     8.9012154    
S0593         30.05546      1.6577564     8.6371437    
S0594         30.15441      1.7584404     8.3659431    
S0595         30.269763     1.8860958     8.1078194    
S0596         30.569388     1.776469      7.6340767    
S0597         30.709607     1.5580364     7.3814156    
S0598         30.836404     1.4009744     7.0908813    
S0599         30.932117     1.2894491     6.755159     
S0600         30.877707     1.1762441     6.4095802    
S0601         30.749512     1.1229104     6.0402477    
S0602         30.657825     1.1586416     5.60173      
S0603         30.67774      1.2423762     5.0742722    
S0604         30.671109     1.3282206     4.5159843    
S0605         30.590759     1.3666005     4.0344208    
S0606         30.460608     1.3952086     3.5890854    
S0607         30.291171     1.4097759     3.1775328    
S0608         30.079947     1.4112981     2.8002495    
S0609         29.816895     1.4086769     2.4649031    
S0610         29.514316     1.393027      2.165        
S0611         29.175241     1.3600486     1.8961658    
S0612         28.795868     1.3125095     1.6604166    
S0613         28.381247     1.2422355     1.4466467    
S0614         27.888623     1.0499368     1.4063504    
S0615         27.408896     0.88862734    1.4514936    
S0616         26.976471     0.69125533    1.5039757    
S0617         26.577481     0.43884168    1.5495933    
S0618         26.169308     0.2254252     1.6962191    
S0619         25.772025     0.10389166    1.9936617    
S0620         25.40898      -0.0062835194 2.3534157    
S0621         25.032402     -0.1600333    2.7274155    
S0622         24.731973     1.2795638     2.7037003    
S0623         24.858344     1.4757215     2.3859821    
S0624         25.022612     1.6669163     2.1022556    
S0625         25.226814     1.8531353     1.8547319    
S0626         25.461681     2.0343454     1.6347586    
S0627         25.735809     2.2110773     1.4490636    
S0628         26.0495       2.3830873     1.2989889    
S0629         26.404587     2.5485291     1.1917047    
S0630         26.796567     2.7067114     1.1241592    
S0631         27.364276     2.9216793     1.140437     
S0632         27.897568     3.0951702     1.2528702    
S0633         28.37851      3.2293106     1.4362412    
S0634         28.805692     3.332288      1.6660879    
S0635         29.185437     3.4112297     1.930422     
S0636         29.510413     3.4563492     2.2441202    
S0637         29.79697      3.4835243     2.5872334    
S0638         30.051682     3.496344      2.9625498    
S0639         30.277402     3.49589       3.3768845    
S0640         30.485162     3.4792477     3.8479252    
S0641         30.625101     3.409938      4.3384495    
S0642         30.707959     3.2975681     4.8320564    
S0643         30.740216     3.1478531     5.3230228    
S0644         30.718518     2.9582804     5.8075134    
S0645         30.63808      2.7252935     6.2810463    
S0646         30.524612     2.4698959     6.7569595    
S0647         30.431311     2.2339355     7.2727295    
S0648         22.34028      9.316613      1.5563282    
S0649         22.619492     9.6439522     1.3240506    
S0650         22.979573     9.8864479     1.1561091    
S0651         23.333096     10.103115     1.0264623    
S0652         23.707629     10.235912     0.94622602   
S0653         24.071231     10.38817      0.90715961   
S0654         24.415614     10.641066     0.8975832    
S0655         24.78519      10.830074     0.93921013   
S0656         25.158385     11.023611     1.0176104    
S0657         25.489772     11.244095     1.39591      
S0658         25.825543     11.436299     1.7570648    
S0659         26.170538     11.572458     2.1033401    
S0660         26.523178     11.625031     2.428969     
S0661         26.875363     11.632542     2.7292082    
S0662         27.227048     11.616718     3.0071327    
S0663         27.580533     11.581093     3.2659542    
S0664         27.938248     11.538358     3.5091339    
S0665         28.302499     11.496561     3.7380081    
S0666         28.567459     11.433907     4.0687809    
S0667         28.819952     11.354572     4.397028     
S0668         29.051355     11.28817      4.7317295    
S0669         29.262436     11.220241     5.0722736    
S0670         29.458905     11.138637     5.4162189    
S0671         29.64794      11.05124      5.7679928    
S0672         29.834521     10.921105     6.1119972    
S0673         30.004163     10.744579     6.4420151    
