# Supplementary material for: Interspecific variation in the limb long bones among modern rhinoceroses—extent and drivers
Source: PeerJ. 2019 Sep 26;7:e7647. doi: 10.7717/peerj.7647 (PMC6766374; doi:10.7717/peerj.7647)
Supplement: Supplemental Information 9 [file peerj-07-7647-s009.zip › Humerus/Ceratotherium_simum_85_32_M_Humerus.pts]

Version 1.0
674
S0000        22.485423    -4.0520981   0.87297211  
S0001        26.123572    -5.3407864   5.9155785   
S0002        29.173907    -10.206127   5.7632786   
S0003        30.264941    -12.980334   4.7612022   
S0004        24.38208     -14.355736   1.3089439   
S0005        22.295026    -10.221698   1.9177078   
S0006        27.503888    -16.839449   2.1432816   
S0007        25.041656    -16.35331    6.2958523   
S0008        18.559508    -17.475345   11.778469   
S0009        22.509685    -17.698695   11.301241   
S0010        17.181993    -14.726051   14.420891   
S0011        18.370618    -11.048388   14.402385   
S0012        22.550146    -6.1819145   11.988214   
S0013        21.318594    -4.8917892   11.757013   
S0014        23.818573    -3.3072369   11.324507   
S0015        23.987267    -2.4359919   9.7671783   
S0016        23.040216    -1.9313509   7.4911407   
S0017        16.121085    -1.9810661   3.4685631   
S0018        12.054119    -1.2688637   3.2146584   
S0019        10.483603    -4.7986565   0.2053009   
S0020        -0.34561768  -5.7045914   9.0651077   
S0021        -7.0723694   -2.1711817   9.159285    
S0022        -8.1298141   -1.2511104   7.0334892   
S0023        -14.094702   -5.72323     6.807473    
S0024        -7.4878372   -6.0977135   1.7116646   
S0025        -7.5617264   -7.7893623   1.9161934   
S0026        -6.7411224   -10.934232   1.9839218   
S0027        -2.7432522   -14.802583   1.5451878   
S0028        -10.626276   -17.1535     5.7569229   
S0029        -7.3835724   -11.655623   6.1282715   
S0030        -8.9308784   -7.135659    7.8295609   
S0031        -12.270129   -8.9348701   6.915226    
S0032        -4.8734436   -16.802379   7.3133499   
S0033        -8.8880913   -15.133786   9.7722839   
S0034        -6.6190536   -11.414491   9.2923737   
S0035        23.006796    -3.9468349   0.90027885  
S0036        23.513217    -3.927919    0.955758    
S0037        23.937639    -3.8586845   1.1081274   
S0038        24.297707    -3.8102242   1.3293513   
S0039        24.56348     -3.7668125   1.6366613   
S0040        24.840976    -3.796455    1.9643044   
S0041        25.043326    -3.8375687   2.3675177   
S0042        25.207338    -3.9097195   2.8248919   
S0043        25.389227    -4.0335197   3.3090405   
S0044        25.498552    -4.1273937   3.6199905   
S0045        25.576707    -4.223159    3.9370934   
S0046        25.671494    -4.3425259   4.2378284   
S0047        25.758667    -4.4743065   4.533535    
S0048        25.838644    -4.6188263   4.8238209   
S0049        25.932996    -4.7836864   5.1004898   
S0050        26.019336    -4.9587917   5.3724205   
S0051        26.080371    -5.1421185   5.6452332   
S0052        26.179602    -5.6581852   6.1239872   
S0053        26.211249    -5.9642178   6.3192348   
S0054        26.242755    -6.2808392   6.4646904   
S0055        26.271179    -6.6297005   6.5375397   
S0056        26.425458    -6.9436928   6.5833832   
S0057        26.616031    -7.2646126   6.5782951   
S0058        26.861581    -7.5798805   6.5320526   
S0059        27.172314    -7.8765182   6.4528137   
S0060        27.548755    -8.1480003   6.3403244   
S0061        27.839218    -8.3689835   6.2412231   
S0062        28.125034    -8.5721176   6.1655602   
S0063        28.359637    -8.7994583   6.0831184   
S0064        28.558401    -9.0329514   6.0040943   
S0065        28.726355    -9.2681389   5.9331619   
S0066        28.887708    -9.4952827   5.8818062   
S0067        29.019354    -9.7269577   5.8362019   
S0068        29.111481    -9.9652443   5.7950867   
S0069        29.216248    -10.416166   5.7579025   
S0070        29.220795    -10.626441   5.7540318   
S0071        29.23588     -10.829623   5.750095    
S0072        29.249188    -11.02711    5.7465946   
S0073        29.250931    -11.219324   5.74417     
S0074        29.25282     -11.407784   5.741888    
S0075        29.260956    -11.593305   5.73918     
S0076        29.279645    -11.774494   5.7358372   
S0077        29.3375      -11.935862   5.7314911   
S0078        29.415466    -12.128722   5.7082729   
S0079        29.489053    -12.306618   5.6639977   
S0080        29.572464    -12.463728   5.5985302   
S0081        29.666776    -12.599754   5.5123447   
S0082        29.749673    -12.723203   5.3982838   
S0083        29.880606    -12.811159   5.2759865   
S0084        30.023392    -12.87403    5.1344692   
S0085        30.149789    -12.92818    4.9621964   
S0086        30.435568    -13.011147   4.3018593   
S0087        30.520792    -13.033159   3.845396    
S0088        30.504614    -13.069669   3.3948895   
S0089        30.414487    -13.086165   2.9498589   
S0090        30.24187     -13.091646   2.5092094   
S0091        29.99321     -13.065767   2.0674046   
S0092        29.650922    -13.048174   1.6346956   
S0093        29.215024    -13.064169   1.2173376   
S0094        28.703171    -13.042468   0.79732604  
S0095        28.393225    -13.112115   0.45131493  
S0096        28.035095    -13.234549   0.20808625  
S0097        27.640588    -13.391966   0.082586348 
S0098        27.206552    -13.54821    0.055329388 
S0099        26.733902    -13.710211   0.12863218  
S0100        26.240012    -13.904129   0.33068352  
S0101        25.722864    -14.118492   0.64412298  
S0102        25.095973    -14.254756   0.94736643  
S0103        24.57771     -14.119809   1.4754929   
S0104        24.837534    -14.021619   1.7587269   
S0105        25.007806    -13.890501   1.9853142   
S0106        25.08102     -13.723607   2.1262817   
S0107        25.077148    -13.547859   2.2003714   
S0108        25.01039     -13.380544   2.228837    
S0109        24.89921     -13.226172   2.2598051   
S0110        24.736267    -13.065755   2.2910418   
S0111        24.507805    -12.889941   2.2916555   
S0112        24.297125    -12.803981   2.2598793   
S0113        24.077646    -12.722404   2.1852808   
S0114        23.87133     -12.61537    2.140386    
S0115        23.692958    -12.469296   2.1536772   
S0116        23.515636    -12.313657   2.1525072   
S0117        23.37444     -12.099584   2.2195669   
S0118        23.208066    -11.901019   2.216995    
S0119        23.014268    -11.739239   2.1457195   
S0120        22.812637    -11.609203   2.047381    
S0121        22.851465    -11.472292   1.9505667   
S0122        22.872882    -11.308839   1.8925226   
S0123        22.887209    -11.1325     1.8775246   
S0124        22.867076    -10.969389   1.8631056   
S0125        22.807614    -10.815936   1.8465721   
S0126        22.721298    -10.664169   1.8446861   
S0127        22.587372    -10.523975   1.8349405   
S0128        22.426678    -10.388365   1.8414349   
S0129        22.083089    -10.080194   1.9344103   
S0130        21.841667    -9.9521324   1.9336941   
S0131        21.609467    -9.8100639   1.9552216   
S0132        21.367635    -9.671563    1.968782    
S0133        21.14153     -9.5116432   2.0164852   
S0134        20.917851    -9.341819    2.0784748   
S0135        20.712805    -9.1479103   2.1831785   
S0136        20.492537    -8.9567474   2.2761196   
S0137        20.314265    -8.7304207   2.4404869   
S0138        20.147917    -8.5473091   2.4835983   
S0139        20.001097    -8.340213    2.4831535   
S0140        19.897725    -8.0969017   2.4717302   
S0141        19.844208    -7.8132301   2.4732367   
S0142        19.818553    -7.5034531   2.4223198   
S0143        19.846037    -7.1473503   2.414518    
S0144        19.911787    -6.7510147   2.410775    
S0145        20.004752    -6.3471531   2.2869537   
S0146        20.144742    -5.8965088   2.2024361   
S0147        20.292781    -5.6378212   2.0363306   
S0148        20.468448    -5.3820805   1.9007128   
S0149        20.670621    -5.1371918   1.7686823   
S0150        20.902377    -4.9160751   1.6216169   
S0151        21.160532    -4.7023315   1.4821965   
S0152        21.447682    -4.5065815   1.3369843   
S0153        21.761461    -4.3146217   1.1965378   
S0154        22.102019    -4.1165504   1.0599011   
S0155        24.695236    -16.545744   6.3718315   
S0156        24.317628    -16.675047   6.4634209   
S0157        23.93071     -16.75338    6.5839752   
S0158        23.597594    -16.922707   6.7113411   
S0159        23.281128    -17.10522    6.857827    
S0160        22.990607    -17.323726   7.0166893   
S0161        22.679942    -17.494923   7.2291351   
S0162        22.480229    -17.846869   7.3719383   
S0163        22.258371    -18.144226   7.5698387   
S0164        21.824722    -18.444531   7.8243622   
S0165        21.386986    -18.647408   8.111145    
S0166        20.983464    -18.841086   8.347084    
S0167        20.584442    -19.008629   8.5495087   
S0168        20.180952    -19.116241   8.7517784   
S0169        19.786459    -19.130658   8.9787498   
S0170        19.391132    -19.106839   9.1879623   
S0171        19.007416    -19.010898   9.4020393   
S0172        18.630603    -18.857234   9.610675    
S0173        18.166177    -18.631154   9.9576935   
S0174        17.844942    -18.413966   10.278767   
S0175        17.592172    -18.238225   10.568588   
S0176        17.423599    -18.076108   10.838859   
S0177        17.450563    -17.920375   11.073637   
S0178        17.680638    -17.788237   11.24462    
S0179        18.077116    -17.678094   11.329202   
S0180        18.316203    -17.565469   11.498787   
S0181        22.33506     -17.669394   11.503177   
S0182        22.157356    -17.625656   11.691681   
S0183        21.97961     -17.627951   11.879803   
S0184        21.798474    -17.613651   12.058124   
S0185        21.613785    -17.576263   12.221659   
S0186        21.426588    -17.537863   12.37658    
S0187        21.236214    -17.485381   12.51957    
S0188        21.043939    -17.445758   12.659307   
S0189        20.850957    -17.436836   12.796349   
S0190        20.578903    -17.416302   12.882945   
S0191        20.316037    -17.372389   12.967094   
S0192        20.061278    -17.330797   13.052705   
S0193        19.816586    -17.264313   13.13575    
S0194        19.57972     -17.192068   13.218941   
S0195        19.356625    -17.088794   13.299216   
S0196        19.142307    -16.978734   13.379698   
S0197        18.929488    -16.876648   13.461392   
S0198        18.721315    -16.766937   13.542215   
S0199        18.458299    -16.653197   13.635617   
S0200        18.227858    -16.498766   13.730025   
S0201        18.026863    -16.314389   13.825587   
S0202        17.839888    -16.112787   13.921223   
S0203        17.665096    -15.890768   14.017542   
S0204        17.545811    -15.621616   14.107993   
S0205        17.397794    -15.353723   14.207944   
S0206        17.340869    -15.021077   14.276028   
S0207        17.231215    -14.495969   14.500769   
S0208        17.230386    -14.285379   14.605093   
S0209        17.287473    -14.055351   14.652145   
S0210        17.319386    -13.836261   14.705223   
S0211        17.330571    -13.623027   14.758296   
S0212        17.315285    -13.412775   14.811143   
S0213        17.297372    -13.202078   14.849216   
S0214        17.324266    -12.996054   14.857205   
S0215        17.349602    -12.797445   14.859258   
S0216        17.444266    -12.637908   14.826437   
S0217        17.657225    -12.502442   14.762448   
S0218        17.84803     -12.362093   14.701646   
S0219        17.955875    -12.170865   14.654808   
S0220        18.078381    -11.983004   14.60294    
S0221        18.143529    -11.749276   14.555048   
S0222        18.207414    -11.510966   14.503337   
S0223        18.260222    -11.262749   14.44938    
S0224        18.840941    -10.695969   14.491736   
S0225        19.125069    -10.273864   14.520328   
S0226        19.305714    -9.76026     14.606181   
S0227        19.597827    -9.4086685   14.595885   
S0228        19.912575    -9.1609612   14.488632   
S0229        20.217882    -8.986441    14.302092   
S0230        20.495724    -8.8108711   14.116801   
S0231        20.764404    -8.6382431   13.935602   
S0232        21.038696    -8.4651512   13.76033    
S0233        21.016943    -8.1219002   13.330388   
S0234        21.037997    -7.8516808   12.895332   
S0235        21.110448    -7.5382996   12.591479   
S0236        21.236076    -7.2156075   12.398183   
S0237        21.409297    -6.9430984   12.236642   
S0238        21.640295    -6.6955193   12.160585   
S0239        21.921143    -6.4992714   12.116589   
S0240        22.23293     -6.3433571   12.06393    
S0241        22.668843    -6.3114483   11.887746   
S0242        22.793452    -6.4548111   11.780465   
S0243        22.926338    -6.6079079   11.662569   
S0244        23.078389    -6.7662277   11.538528   
S0245        23.224969    -6.9340607   11.388141   
S0246        23.353531    -7.1169479   11.207671   
S0247        23.500223    -7.3045288   11.018892   
S0248        23.667268    -7.4957268   10.820959   
S0249        23.834978    -7.6971382   10.603938   
S0250        23.920259    -7.7713974   10.427887   
S0251        23.983415    -7.869014    10.25049    
S0252        24.064503    -7.9801117   10.086376   
S0253        24.130634    -8.1126945   9.9247414   
S0254        24.187889    -8.2652901   9.7687393   
S0255        24.240196    -8.4370468   9.6196167   
S0256        24.305351    -8.6235504   9.4774445   
S0257        24.378839    -8.8255112   9.3394829   
S0258        24.41954     -9.0539032   9.2091217   
S0259        24.510754    -9.2760429   9.0294235   
S0260        24.62919     -9.5024094   8.8936165   
S0261        24.728223    -9.7462891   8.8072479   
S0262        24.801826    -10.008891   8.7658073   
S0263        24.849275    -10.289941   8.7664886   
S0264        24.863898    -10.589878   8.8057533   
S0265        24.851332    -10.907256   8.8891479   
S0266        24.841582    -11.239088   9.0267921   
S0267        24.828752    -11.587128   9.206839    
S0268        24.853024    -11.826783   9.2140175   
S0269        24.858235    -12.082673   9.2097351   
S0270        24.829974    -12.351589   9.199894    
S0271        24.7927      -12.633591   9.1817894   
S0272        24.754491    -12.929947   9.1528992   
S0273        24.705493    -13.241158   9.1140533   
S0274        24.680455    -13.567909   9.0590263   
S0275        24.606879    -13.912447   8.9967522   
S0276        24.622829    -14.261565   8.9191971   
S0277        24.716545    -14.60757    8.7675636   
S0278        24.662572    -14.939261   8.6779793   
S0279        24.654184    -15.24299    8.6335876   
S0280        24.639105    -15.524918   8.6370201   
S0281        24.59335     -15.780531   8.694783    
S0282        24.509543    -16.003795   8.8092613   
S0283        24.431642    -16.209276   8.9660515   
S0284        24.362068    -16.402968   9.1661224   
S0285        24.285588    -16.580888   9.4170197   
S0286        24.18521     -16.784546   9.6156273   
S0287        24.060744    -16.968108   9.8156517   
S0288        23.929317    -17.142754   10.02356    
S0289        23.754451    -17.285828   10.229575   
S0290        23.561198    -17.414542   10.441041   
S0291        23.352763    -17.539194   10.660662   
S0292        23.087787    -17.603589   10.866728   
S0293        22.797948    -17.616956   11.076879   
S0294        21.254742    -4.7992195   11.652327   
S0295        21.190359    -4.6944809   11.544972   
S0296        21.137302    -4.5824852   11.422231   
S0297        21.090919    -4.461068    11.285802   
S0298        21.057401    -4.3311543   11.130557   
S0299        21.048759    -4.197541    10.950669   
S0300        21.066165    -4.0629826   10.7478     
S0301        21.094731    -3.9195015   10.528374   
S0302        21.144589    -3.7754208   10.289616   
S0303        21.2267      -3.6790356   10.077827   
S0304        21.30899     -3.5669861   9.8968887   
S0305        21.403369    -3.451202    9.7450127   
S0306        21.528136    -3.3579521   9.6194824   
S0307        21.667064    -3.2661892   9.5229935   
S0308        21.825238    -3.1839323   9.4554878   
S0309        21.987036    -3.0851526   9.4177818   
S0310        22.158058    -2.9775009   9.4082085   
S0311        22.344414    -2.8714016   9.4262787   
S0312        22.535948    -2.7563202   9.4158218   
S0313        22.722548    -2.6538599   9.4172318   
S0314        22.907588    -2.5703531   9.4309677   
S0315        23.086769    -2.4938089   9.4541275   
S0316        23.265529    -2.4324888   9.4893448   
S0317        23.444824    -2.3793556   9.5370659   
S0318        23.629755    -2.3570911   9.6020477   
S0319        23.815392    -2.3703068   9.681897    
S0320        22.897795    -2.0445705   7.6409134   
S0321        22.709366    -2.1589209   7.7666924   
S0322        22.461353    -2.238987    7.8894653   
S0323        22.16192     -2.3044044   7.9978867   
S0324        21.837677    -2.4392189   8.0397667   
S0325        21.468759    -2.606591    8.03451     
S0326        21.036134    -2.7426504   8.0222931   
S0327        20.544785    -2.805374    8.0369247   
S0328        20.020871    -2.800836    8.0848221   
S0329        19.763606    -2.6803165   7.9702965   
S0330        19.499573    -2.5596064   7.8437286   
S0331        19.228175    -2.4707769   7.6812668   
S0332        18.951738    -2.3903069   7.5020126   
S0333        18.668701    -2.2894215   7.325209    
S0334        18.379134    -2.1941574   7.1320671   
S0335        18.08437     -2.1131733   6.9180412   
S0336        17.780838    -2.0191299   6.6979866   
S0337        17.475732    -1.9566576   6.4499847   
S0338        17.193423    -1.8955151   6.1680157   
S0339        16.939861    -1.8266823   5.8836765   
S0340        16.722485    -1.7946939   5.579451    
S0341        16.536284    -1.7616503   5.2675831   
S0342        16.381593    -1.7273092   4.9429703   
S0343        16.265868    -1.7605818   4.593475    
S0344        16.186433    -1.8351362   4.2323269   
S0345        16.134747    -1.8821217   3.8551254   
S0346        16.431053    -1.9620529   3.2983459   
S0347        16.748474    -1.9645205   3.196368    
S0348        17.063783    -1.9285238   3.1384266   
S0349        17.383685    -1.899427    3.1446989   
S0350        17.702519    -1.8386354   3.1974047   
S0351        18.019705    -1.7364519   3.2923222   
S0352        18.339484    -1.6268902   3.4452904   
S0353        18.661023    -1.5055434   3.6539772   
S0354        18.985303    -1.3961546   3.9253517   
S0355        19.37429     -1.3485937   3.9683422   
S0356        19.74614     -1.3394253   4.0432899   
S0357        20.10278     -1.3208385   4.1348549   
S0358        20.443079    -1.3229735   4.2527275   
S0359        20.768222    -1.3317625   4.3939949   
S0360        21.075385    -1.3727232   4.5627979   
S0361        21.36758     -1.4137442   4.7556889   
S0362        21.642183    -1.512537    4.9683804   
S0363        21.901619    -1.5682552   5.2149071   
S0364        22.123985    -1.6551796   5.3812061   
S0365        22.324715    -1.7132399   5.5882027   
S0366        22.498584    -1.7358007   5.811549    
S0367        22.638823    -1.7081015   6.0374546   
S0368        22.745912    -1.6535265   6.273983    
S0369        22.832596    -1.6338654   6.5452637   
S0370        22.909291    -1.6788647   6.8555717   
S0371        22.9745      -1.7685217   7.1874825   
S0372        12.203967    -1.3773108   2.9133688   
S0373        12.354975    -1.4740262   2.6291973   
S0374        12.484447    -1.5808769   2.3599392   
S0375        12.622415    -1.6650068   2.1139143   
S0376        12.746255    -1.7504      1.8784765   
S0377        12.82359     -1.873291    1.6465815   
S0378        12.852348    -2.035994    1.432273    
S0379        12.882945    -2.1834211   1.2267074   
S0380        12.879602    -2.3538889   1.0468824   
S0381        12.770581    -2.5078852   0.90246572  
S0382        12.684171    -2.6414402   0.74092035  
S0383        12.604778    -2.7698078   0.58184614  
S0384        12.522433    -2.9042828   0.44056039  
S0385        12.444569    -3.0365814   0.30570307  
S0386        12.373627    -3.1629259   0.17077444  
S0387        12.30253     -3.29272     0.05016343  
S0388        12.22969     -3.4307537   -0.045340896
S0389        12.163257    -3.564883    -0.13595272 
S0390        11.932821    -3.6821163   -0.15702834 
S0391        11.728267    -3.7728794   -0.21045027 
S0392        11.539678    -3.8621826   -0.34214866 
S0393        11.347838    -3.9811089   -0.39436843 
S0394        11.159455    -4.1185173   -0.37030423 
S0395        10.978033    -4.2694717   -0.29245567 
S0396        10.817654    -4.4290512   -0.14443411 
S0397        10.651233    -4.6063953   0.011245637 
S0398        10.347633    -4.3440681   0.2174963   
S0399        10.132867    -3.9404716   0.22071953  
S0400        9.9312073    -3.5760651   0.29295552  
S0401        9.737397     -3.2582447   0.44255009  
S0402        9.550486     -2.9846464   0.67470679  
S0403        9.4087761    -2.7105097   0.97078562  
S0404        9.2696732    -2.4642527   1.3396721   
S0405        9.2770935    -2.1449295   1.7108345   
S0406        9.3082245    -1.8684673   2.1478926   
S0407        9.4294243    -1.7208887   2.5357761   
S0408        9.5706772    -1.616539    2.9218451   
S0409        9.8316483    -1.5204227   3.2672886   
S0410        10.1529      -1.4535571   3.5938301   
S0411        10.450292    -1.4426163   3.9599434   
S0412        10.878842    -1.4374344   4.2817795   
S0413        11.379377    -1.4575115   4.5990639   
S0414        12.032386    -1.4776973   4.763702    
S0415        12.690799    -1.5438175   4.9617741   
S0416        13.173863    -1.6887793   5.0175362   
S0417        13.631847    -1.8282953   5.1709049   
S0418        14.093286    -1.9719463   5.3338379   
S0419        14.519917    -2.0803049   5.5677311   
S0420        14.901366    -2.148764    5.8781242   
S0421        15.290704    -2.2445024   6.2015221   
S0422        15.682483    -2.3714083   6.5571861   
S0423        16.097803    -2.5375586   6.91688     
S0424        16.591525    -2.6238409   7.1147675   
S0425        16.882393    -2.7534845   7.1915329   
S0426        17.202133    -2.9423162   7.2429329   
S0427        17.433369    -3.2002262   7.4629135   
S0428        17.590276    -3.4657814   7.7732536   
S0429        17.837115    -3.7388512   7.9243172   
S0430        18.091092    -4.0341072   8.0538589   
S0431        18.329463    -4.3499157   8.1886597   
S0432        18.65578     -4.7004921   8.2149284   
S0433        18.909177    -5.0661804   8.3086922   
S0434        19.001033    -5.5799843   8.7186684   
S0435        19.191649    -6.0617123   9.0698753   
S0436        19.405876    -6.5140358   9.429911    
S0437        19.358342    -6.8732338   9.8560417   
S0438        19.423514    -7.2093369   10.237191   
S0439        19.551266    -7.5317482   10.594395   
S0440        19.584796    -7.7753944   10.962962   
S0441        19.658392    -8.0106239   11.303017   
S0442        19.628963    -8.097966    11.702266   
S0443        19.67119     -8.5387794   12.080351   
S0444        19.736092    -9.0021301   12.419682   
S0445        19.494336    -9.1718933   12.889252   
S0446        19.336131    -9.4619232   13.246144   
S0447        19.185379    -9.780455    13.550076   
S0448        19.076314    -10.14511    13.80616    
S0449        18.926463    -10.49009    14.039136   
S0450        18.670184    -10.775536   14.242975   
S0451        -0.62705197  -5.4319519   8.9960747   
S0452        -0.90235987  -5.1718361   8.933683    
S0453        -1.1141634   -4.8997925   8.8611038   
S0454        -1.2743886   -4.6333508   8.7804916   
S0455        -1.4117033   -4.3830311   8.7003876   
S0456        -1.5190707   -4.1367413   8.6195587   
S0457        -1.6530005   -3.9183624   8.5547897   
S0458        -1.8228037   -3.7502678   8.5072372   
S0459        -1.9994587   -3.6471481   8.4658356   
S0460        -2.1657837   -3.5197796   8.5790047   
S0461        -2.351088    -3.3932484   8.6857887   
S0462        -2.5688339   -3.2968952   8.7712013   
S0463        -2.8145193   -3.2368923   8.8253319   
S0464        -3.0721972   -3.1811092   8.8646935   
S0465        -3.3282291   -3.0449465   8.9176285   
S0466        -3.614991    -2.9569242   8.9325745   
S0467        -3.9215252   -2.9159878   8.9303749   
S0468        -4.2410511   -2.877816    8.9267426   
S0469        -4.4272842   -2.9045837   8.980056    
S0470        -4.6757538   -2.8822258   8.9730446   
S0471        -4.9164616   -2.7634329   8.9858643   
S0472        -5.1513439   -2.6097361   9.0480865   
S0473        -5.4302185   -2.4774698   9.1125      
S0474        -5.7915779   -2.4094469   9.1247055   
S0475        -6.1706615   -2.2970093   9.1583214   
S0476        -6.603791    -2.2076452   9.1660805   
S0477        -7.3850601   -6.1716415   1.8857193   
S0478        -7.3236198   -6.2968975   2.0379818   
S0479        -7.2895393   -6.4486618   2.1533297   
S0480        -7.3268616   -6.5936363   2.2329098   
S0481        -7.4077507   -6.742028    2.2621071   
S0482        -7.5033257   -6.9251808   2.2387051   
S0483        -7.5781395   -7.1717812   2.168144    
S0484        -7.5991234   -7.4775757   2.0591167   
S0485        -7.4996315   -8.1016052   1.9981241   
S0486        -7.4902542   -8.429055    2.0619522   
S0487        -7.4313644   -8.7617073   2.1060005   
S0488        -7.376001    -9.1038521   2.1361591   
S0489        -7.3077431   -9.4563011   2.1501446   
S0490        -7.2056885   -9.8176285   2.1410517   
S0491        -7.1104645   -10.197197   2.1191254   
S0492        -6.9385063   -10.568378   2.0609312   
S0493        -6.572937    -11.143038   1.9791374   
S0494        -6.3401272   -11.31956    1.9504015   
S0495        -6.0985786   -11.49355    1.9108677   
S0496        -5.8415497   -11.647852   1.8620949   
S0497        -5.5840931   -11.803987   1.8008438   
S0498        -5.3540672   -12.018162   1.7247019   
S0499        -5.1527775   -12.292021   1.6431562   
S0500        -4.8985542   -12.486184   1.5409162   
S0501        -4.638308    -12.691032   1.4168156   
S0502        -4.3770203   -12.824937   1.6397768   
S0503        -4.1151985   -12.971826   1.7998512   
S0504        -3.8506241   -13.112154   1.9020338   
S0505        -3.595623    -13.268597   1.9548199   
S0506        -3.3642418   -13.472743   1.9627575   
S0507        -3.181809    -13.751999   1.9311453   
S0508        -3.0157578   -14.062967   1.8505728   
S0509        -2.8396574   -14.407933   1.7135424   
S0510        -2.9957022   -15.098036   1.0681241   
S0511        -3.3331467   -15.354999   0.6803493   
S0512        -3.6574989   -15.601498   0.31962969  
S0513        -4.0303776   -15.813629   0.04783366  
S0514        -4.4476162   -15.980365   -0.10319664 
S0515        -4.8566723   -16.142348   -0.24857628 
S0516        -5.2887653   -16.278717   -0.33136017 
S0517        -5.739444    -16.400092   -0.3775414  
S0518        -6.2115917   -16.511575   -0.39201956 
S0519        -6.7549324   -16.767542   -0.3023289  
S0520        -7.2642151   -16.978339   -0.15972975 
S0521        -7.7349457   -17.150563   0.01489456  
S0522        -8.1676071   -17.298537   0.20541949  
S0523        -8.5610695   -17.413365   0.4223907   
S0524        -8.9150215   -17.497655   0.6636704   
S0525        -9.2307487   -17.555293   0.92665882  
S0526        -9.5095413   -17.587143   1.2111547   
S0527        -9.7680634   -17.60641    1.5038066   
S0528        -10.019753   -17.708148   1.9411547   
S0529        -10.218864   -17.757008   2.3954081   
S0530        -10.395245   -17.785925   2.8486023   
S0531        -10.526867   -17.770029   3.3127178   
S0532        -10.62991    -17.729663   3.784436    
S0533        -10.699795   -17.658665   4.2677696   
S0534        -10.706559   -17.518251   4.7552597   
S0535        -10.685272   -17.354007   5.2520836   
S0536        -10.525008   -17.078511   6.0271282   
S0537        -10.437279   -16.983005   6.2757492   
S0538        -10.368174   -16.870088   6.5076004   
S0539        -10.313182   -16.733257   6.7210381   
S0540        -10.274461   -16.571283   6.9194077   
S0541        -10.220498   -16.363458   7.0753288   
S0542        -10.176021   -16.127284   7.2094139   
S0543        -10.120851   -15.85665    7.3003555   
S0544        -10.071468   -15.561395   7.3630981   
S0545        -10.048562   -15.290132   7.3997803   
S0546        -9.9858994   -15.027831   7.4130104   
S0547        -9.9036751   -14.775192   7.4267891   
S0548        -9.7894836   -14.541165   7.4259918   
S0549        -9.6510368   -14.322774   7.4190918   
S0550        -9.5092552   -14.101321   7.4326691   
S0551        -9.3032249   -13.925049   7.3852684   
S0552        -9.11231     -13.725659   7.3826263   
S0553        -8.9524597   -13.502721   7.4573875   
S0554        -8.7425209   -13.277164   7.4503601   
S0555        -8.5231422   -13.075899   7.3739273   
S0556        -8.3256691   -12.875861   7.2786545   
S0557        -8.163401    -12.639425   7.2084877   
S0558        -7.9946144   -12.420969   7.0776016   
S0559        -7.8276337   -12.246853   6.8692619   
S0560        -7.6731468   -12.03839    6.6651428   
S0561        -7.5021965   -11.794359   6.4454514   
S0562        -7.5505844   -11.432186   5.9346905   
S0563        -7.703566    -11.199007   5.7750504   
S0564        -7.8831924   -10.967979   5.6348118   
S0565        -8.1018883   -10.72207    5.5144295   
S0566        -8.1528557   -10.384913   5.4896542   
S0567        -8.2528008   -10.045018   5.4794186   
S0568        -8.3325241   -9.6752518   5.5095081   
S0569        -8.30345     -9.2661469   5.6046902   
S0570        -8.3376923   -8.8403358   5.7151672   
S0571        -8.343782    -8.490728    5.8950581   
S0572        -8.3468643   -8.179982    6.0932495   
S0573        -8.3807076   -7.9132278   6.3015175   
S0574        -8.3789497   -7.6654694   6.5328415   
S0575        -8.4790009   -7.4882324   6.7595779   
S0576        -8.561969    -7.3370407   7.0064247   
S0577        -8.6750191   -7.2284119   7.2622223   
S0578        -8.7600494   -7.1595619   7.5552765   
S0579        -9.1397125   -7.0930885   8.1415794   
S0580        -9.4022003   -7.0670067   8.3631218   
S0581        -9.628447    -7.0737343   8.5622841   
S0582        -9.8141266   -7.1143768   8.7559685   
S0583        -10.00492    -7.1839333   8.9110847   
S0584        -10.214037   -7.2822533   9.0160217   
S0585        -10.454842   -7.3970818   9.0308762   
S0586        -10.699478   -7.5257271   8.9688248   
S0587        -10.9341     -7.6838058   8.8755707   
S0588        -11.118998   -7.8776627   8.7386032   
S0589        -11.295393   -8.0570824   8.5778107   
S0590        -11.460609   -8.2183716   8.3905022   
S0591        -11.611782   -8.3590431   8.1765388   
S0592        -11.755019   -8.4904694   7.9505974   
S0593        -11.893805   -8.616539    7.715197    
S0594        -12.022211   -8.7286995   7.4610481   
S0595        -12.150343   -8.838205    7.1974998   
S0596        -12.527094   -8.8558998   6.6187401   
S0597        -12.76471    -8.8021423   6.3023415   
S0598        -12.944522   -8.7406364   5.9498829   
S0599        -13.031931   -8.6566399   5.5615982   
S0600        -13.093318   -8.5979538   5.1553825   
S0601        -13.070868   -8.5435371   4.7251091   
S0602        -13.033534   -8.5237137   4.2755928   
S0603        -13.042061   -8.523185    3.7976917   
S0604        -13.02536    -8.5098213   3.2877811   
S0605        -13.004082   -8.5936546   2.9211544   
S0606        -12.927255   -8.6386276   2.5685608   
S0607        -12.814104   -8.6339569   2.2213186   
S0608        -12.653072   -8.5804482   1.8752316   
S0609        -12.426418   -8.4843956   1.5313531   
S0610        -12.119209   -8.3539001   1.1959594   
S0611        -11.712272   -8.2047356   0.89298134  
S0612        -11.244819   -8.01185     0.59046316  
S0613        -10.681578   -7.8114685   0.36161273  
S0614        -10.292627   -7.5670471   0.46137795  
S0615        -9.9143059   -7.3425682   0.57446532  
S0616        -9.5553658   -7.1048187   0.66534472  
S0617        -9.1992874   -6.8809891   0.7764348   
S0618        -8.8441826   -6.6736465   0.90862741  
S0619        -8.4795891   -6.4555122   1.0326779   
S0620        -8.1043854   -6.2746731   1.1946698   
S0621        -7.7520226   -6.1575153   1.4196013   
S0622        -7.6858734   -8.0316833   1.3963641   
S0623        -7.9826836   -8.2906769   0.95424509  
S0624        -8.3172661   -8.5415764   0.63502512  
S0625        -8.650869    -8.7787598   0.42109766  
S0626        -8.9766403   -9.0033966   0.28602412  
S0627        -9.3025024   -9.2172249   0.22308965  
S0628        -9.6315269   -9.4249306   0.21310787  
S0629        -9.9720726   -9.6303482   0.25660675  
S0630        -10.331508   -9.8390755   0.35527003  
S0631        -10.674305   -10.001848   0.49207935  
S0632        -10.990912   -10.14543    0.67108712  
S0633        -11.288479   -10.275417   0.88527136  
S0634        -11.559304   -10.381775   1.1540216   
S0635        -11.814151   -10.475336   1.4638975   
S0636        -12.052531   -10.555353   1.8219313   
S0637        -12.265488   -10.614563   2.2373713   
S0638        -12.432455   -10.634732   2.7146101   
S0639        -12.538467   -10.599175   3.2397789   
S0640        -12.481542   -10.581262   3.734256    
S0641        -12.388629   -10.478741   4.2071575   
S0642        -12.308287   -10.337794   4.6554893   
S0643        -12.236639   -10.1529     5.0745697   
S0644        -12.164157   -9.9130135   5.4559715   
S0645        -12.10144    -9.6363815   5.8059544   
S0646        -12.092914   -9.3816795   6.160994    
S0647        -12.196187   -9.2035629   6.5659912   
S0648        -3.1151308   -15.219319   1.0212271   
S0649        -3.5219799   -15.601091   0.60172763  
S0650        -3.9447899   -15.919093   0.29606173  
S0651        -4.3625698   -16.159467   0.10400474  
S0652        -4.7404045   -16.355272   0.001573687 
S0653        -5.0758053   -16.524489   -0.01993354 
S0654        -5.365591    -16.692395   0.030553347 
S0655        -5.6150333   -16.862733   0.15668552  
S0656        -5.8280952   -17.02872    0.36674864  
S0657        -6.1486839   -17.275842   0.72313843  
S0658        -6.4774139   -17.470248   1.0693984   
S0659        -6.8152557   -17.609711   1.3908268   
S0660        -7.1543701   -17.711185   1.6822699   
S0661        -7.4933853   -17.773441   1.9432961   
S0662        -7.815905    -17.843835   2.1885885   
S0663        -8.1295494   -17.905301   2.4160633   
S0664        -8.4367424   -17.956259   2.6240528   
S0665        -8.7406334   -17.991124   2.808493    
S0666        -8.9597313   -17.995412   3.1463692   
S0667        -9.1800278   -17.953535   3.4791779   
S0668        -9.3946281   -17.908804   3.8138985   
S0669        -9.6105652   -17.818251   4.1387955   
S0670        -9.8208344   -17.717316   4.4636078   
S0671        -10.027731   -17.61429    4.7934254   
S0672        -10.227757   -17.467517   5.1105587   
S0673        -10.443973   -17.349341   5.4497398   
