# Supplementary material for: Interspecific variation in the limb long bones among modern rhinoceroses—extent and drivers
Source: PeerJ. 2019 Sep 26;7:e7647. doi: 10.7717/peerj.7647 (PMC6766374; doi:10.7717/peerj.7647)
Supplement: Supplemental Information 9 [file peerj-07-7647-s009.zip › Humerus/Ceratotherium_simum_85_32_M_Humerus_LM_surface.pts]

Version 1.0
2111
S0000        22.485423    -4.0520981   0.87297211  
S0001        26.123572    -5.3407864   5.9155785   
S0002        29.173907    -10.206127   5.7632786   
S0003        30.264941    -12.980334   4.7612022   
S0004        24.38208     -14.355736   1.3089439   
S0005        22.295026    -10.221698   1.9177078   
S0006        27.503888    -16.839449   2.1432816   
S0007        25.041656    -16.35331    6.2958523   
S0008        18.559508    -17.475345   11.778469   
S0009        22.509685    -17.698695   11.301241   
S0010        17.181993    -14.726051   14.420891   
S0011        18.370618    -11.048388   14.402385   
S0012        22.550146    -6.1819145   11.988214   
S0013        21.318594    -4.8917892   11.757013   
S0014        23.818573    -3.3072369   11.324507   
S0015        23.987267    -2.4359919   9.7671783   
S0016        23.040216    -1.9313509   7.4911407   
S0017        16.121085    -1.9810661   3.4685631   
S0018        12.054119    -1.2688637   3.2146584   
S0019        10.483603    -4.7986565   0.2053009   
S0020        -0.34561768  -5.7045914   9.0651077   
S0021        -7.0723694   -2.1711817   9.159285    
S0022        -8.1298141   -1.2511104   7.0334892   
S0023        -14.094702   -5.72323     6.807473    
S0024        -7.4878372   -6.0977135   1.7116646   
S0025        -7.5617264   -7.7893623   1.9161934   
S0026        -6.7411224   -10.934232   1.9839218   
S0027        -2.7432522   -14.802583   1.5451878   
S0028        -10.626276   -17.1535     5.7569229   
S0029        -7.3835724   -11.655623   6.1282715   
S0030        -8.9308784   -7.135659    7.8295609   
S0031        -12.270129   -8.9348701   6.915226    
S0032        -4.8734436   -16.802379   7.3133499   
S0033        -8.8880913   -15.133786   9.7722839   
S0034        -6.6190536   -11.414491   9.2923737   
S0035        23.006796    -3.9468349   0.90027885  
S0036        23.513217    -3.927919    0.955758    
S0037        23.937639    -3.8586845   1.1081274   
S0038        24.297707    -3.8102242   1.3293513   
S0039        24.56348     -3.7668125   1.6366613   
S0040        24.840976    -3.796455    1.9643044   
S0041        25.043326    -3.8375687   2.3675177   
S0042        25.207338    -3.9097195   2.8248919   
S0043        25.389227    -4.0335197   3.3090405   
S0044        25.498552    -4.1273937   3.6199905   
S0045        25.576707    -4.223159    3.9370934   
S0046        25.671494    -4.3425259   4.2378284   
S0047        25.758667    -4.4743065   4.533535    
S0048        25.838644    -4.6188263   4.8238209   
S0049        25.932996    -4.7836864   5.1004898   
S0050        26.019336    -4.9587917   5.3724205   
S0051        26.080371    -5.1421185   5.6452332   
S0052        26.179602    -5.6581852   6.1239872   
S0053        26.211249    -5.9642178   6.3192348   
S0054        26.242755    -6.2808392   6.4646904   
S0055        26.271179    -6.6297005   6.5375397   
S0056        26.425458    -6.9436928   6.5833832   
S0057        26.616031    -7.2646126   6.5782951   
S0058        26.861581    -7.5798805   6.5320526   
S0059        27.172314    -7.8765182   6.4528137   
S0060        27.548755    -8.1480003   6.3403244   
S0061        27.839218    -8.3689835   6.2412231   
S0062        28.125034    -8.5721176   6.1655602   
S0063        28.359637    -8.7994583   6.0831184   
S0064        28.558401    -9.0329514   6.0040943   
S0065        28.726355    -9.2681389   5.9331619   
S0066        28.887708    -9.4952827   5.8818062   
S0067        29.019354    -9.7269577   5.8362019   
S0068        29.111481    -9.9652443   5.7950867   
S0069        29.216248    -10.416166   5.7579025   
S0070        29.220795    -10.626441   5.7540318   
S0071        29.23588     -10.829623   5.750095    
S0072        29.249188    -11.02711    5.7465946   
S0073        29.250931    -11.219324   5.74417     
S0074        29.25282     -11.407784   5.741888    
S0075        29.260956    -11.593305   5.73918     
S0076        29.279645    -11.774494   5.7358372   
S0077        29.3375      -11.935862   5.7314911   
S0078        29.415466    -12.128722   5.7082729   
S0079        29.489053    -12.306618   5.6639977   
S0080        29.572464    -12.463728   5.5985302   
S0081        29.666776    -12.599754   5.5123447   
S0082        29.749673    -12.723203   5.3982838   
S0083        29.880606    -12.811159   5.2759865   
S0084        30.023392    -12.87403    5.1344692   
S0085        30.149789    -12.92818    4.9621964   
S0086        30.435568    -13.011147   4.3018593   
S0087        30.520792    -13.033159   3.845396    
S0088        30.504614    -13.069669   3.3948895   
S0089        30.414487    -13.086165   2.9498589   
S0090        30.24187     -13.091646   2.5092094   
S0091        29.99321     -13.065767   2.0674046   
S0092        29.650922    -13.048174   1.6346956   
S0093        29.215024    -13.064169   1.2173376   
S0094        28.703171    -13.042468   0.79732604  
S0095        28.393225    -13.112115   0.45131493  
S0096        28.035095    -13.234549   0.20808625  
S0097        27.640588    -13.391966   0.082586348 
S0098        27.206552    -13.54821    0.055329388 
S0099        26.733902    -13.710211   0.12863218  
S0100        26.240012    -13.904129   0.33068352  
S0101        25.722864    -14.118492   0.64412298  
S0102        25.095973    -14.254756   0.94736643  
S0103        24.57771     -14.119809   1.4754929   
S0104        24.837534    -14.021619   1.7587269   
S0105        25.007806    -13.890501   1.9853142   
S0106        25.08102     -13.723607   2.1262817   
S0107        25.077148    -13.547859   2.2003714   
S0108        25.01039     -13.380544   2.228837    
S0109        24.89921     -13.226172   2.2598051   
S0110        24.736267    -13.065755   2.2910418   
S0111        24.507805    -12.889941   2.2916555   
S0112        24.297125    -12.803981   2.2598793   
S0113        24.077646    -12.722404   2.1852808   
S0114        23.87133     -12.61537    2.140386    
S0115        23.692958    -12.469296   2.1536772   
S0116        23.515636    -12.313657   2.1525072   
S0117        23.37444     -12.099584   2.2195669   
S0118        23.208066    -11.901019   2.216995    
S0119        23.014268    -11.739239   2.1457195   
S0120        22.812637    -11.609203   2.047381    
S0121        22.851465    -11.472292   1.9505667   
S0122        22.872882    -11.308839   1.8925226   
S0123        22.887209    -11.1325     1.8775246   
S0124        22.867076    -10.969389   1.8631056   
S0125        22.807614    -10.815936   1.8465721   
S0126        22.721298    -10.664169   1.8446861   
S0127        22.587372    -10.523975   1.8349405   
S0128        22.426678    -10.388365   1.8414349   
S0129        22.083089    -10.080194   1.9344103   
S0130        21.841667    -9.9521324   1.9336941   
S0131        21.609467    -9.8100639   1.9552216   
S0132        21.367635    -9.671563    1.968782    
S0133        21.14153     -9.5116432   2.0164852   
S0134        20.917851    -9.341819    2.0784748   
S0135        20.712805    -9.1479103   2.1831785   
S0136        20.492537    -8.9567474   2.2761196   
S0137        20.314265    -8.7304207   2.4404869   
S0138        20.147917    -8.5473091   2.4835983   
S0139        20.001097    -8.340213    2.4831535   
S0140        19.897725    -8.0969017   2.4717302   
S0141        19.844208    -7.8132301   2.4732367   
S0142        19.818553    -7.5034531   2.4223198   
S0143        19.846037    -7.1473503   2.414518    
S0144        19.911787    -6.7510147   2.410775    
S0145        20.004752    -6.3471531   2.2869537   
S0146        20.144742    -5.8965088   2.2024361   
S0147        20.292781    -5.6378212   2.0363306   
S0148        20.468448    -5.3820805   1.9007128   
S0149        20.670621    -5.1371918   1.7686823   
S0150        20.902377    -4.9160751   1.6216169   
S0151        21.160532    -4.7023315   1.4821965   
S0152        21.447682    -4.5065815   1.3369843   
S0153        21.761461    -4.3146217   1.1965378   
S0154        22.102019    -4.1165504   1.0599011   
S0155        24.695236    -16.545744   6.3718315   
S0156        24.317628    -16.675047   6.4634209   
S0157        23.93071     -16.75338    6.5839752   
S0158        23.597594    -16.922707   6.7113411   
S0159        23.281128    -17.10522    6.857827    
S0160        22.990607    -17.323726   7.0166893   
S0161        22.679942    -17.494923   7.2291351   
S0162        22.480229    -17.846869   7.3719383   
S0163        22.258371    -18.144226   7.5698387   
S0164        21.824722    -18.444531   7.8243622   
S0165        21.386986    -18.647408   8.111145    
S0166        20.983464    -18.841086   8.347084    
S0167        20.584442    -19.008629   8.5495087   
S0168        20.180952    -19.116241   8.7517784   
S0169        19.786459    -19.130658   8.9787498   
S0170        19.391132    -19.106839   9.1879623   
S0171        19.007416    -19.010898   9.4020393   
S0172        18.630603    -18.857234   9.610675    
S0173        18.166177    -18.631154   9.9576935   
S0174        17.844942    -18.413966   10.278767   
S0175        17.592172    -18.238225   10.568588   
S0176        17.423599    -18.076108   10.838859   
S0177        17.450563    -17.920375   11.073637   
S0178        17.680638    -17.788237   11.24462    
S0179        18.077116    -17.678094   11.329202   
S0180        18.316203    -17.565469   11.498787   
S0181        22.33506     -17.669394   11.503177   
S0182        22.157356    -17.625656   11.691681   
S0183        21.97961     -17.627951   11.879803   
S0184        21.798474    -17.613651   12.058124   
S0185        21.613785    -17.576263   12.221659   
S0186        21.426588    -17.537863   12.37658    
S0187        21.236214    -17.485381   12.51957    
S0188        21.043939    -17.445758   12.659307   
S0189        20.850957    -17.436836   12.796349   
S0190        20.578903    -17.416302   12.882945   
S0191        20.316037    -17.372389   12.967094   
S0192        20.061278    -17.330797   13.052705   
S0193        19.816586    -17.264313   13.13575    
S0194        19.57972     -17.192068   13.218941   
S0195        19.356625    -17.088794   13.299216   
S0196        19.142307    -16.978734   13.379698   
S0197        18.929488    -16.876648   13.461392   
S0198        18.721315    -16.766937   13.542215   
S0199        18.458299    -16.653197   13.635617   
S0200        18.227858    -16.498766   13.730025   
S0201        18.026863    -16.314389   13.825587   
S0202        17.839888    -16.112787   13.921223   
S0203        17.665096    -15.890768   14.017542   
S0204        17.545811    -15.621616   14.107993   
S0205        17.397794    -15.353723   14.207944   
S0206        17.340869    -15.021077   14.276028   
S0207        17.231215    -14.495969   14.500769   
S0208        17.230386    -14.285379   14.605093   
S0209        17.287473    -14.055351   14.652145   
S0210        17.319386    -13.836261   14.705223   
S0211        17.330571    -13.623027   14.758296   
S0212        17.315285    -13.412775   14.811143   
S0213        17.297372    -13.202078   14.849216   
S0214        17.324266    -12.996054   14.857205   
S0215        17.349602    -12.797445   14.859258   
S0216        17.444266    -12.637908   14.826437   
S0217        17.657225    -12.502442   14.762448   
S0218        17.84803     -12.362093   14.701646   
S0219        17.955875    -12.170865   14.654808   
S0220        18.078381    -11.983004   14.60294    
S0221        18.143529    -11.749276   14.555048   
S0222        18.207414    -11.510966   14.503337   
S0223        18.260222    -11.262749   14.44938    
S0224        18.840941    -10.695969   14.491736   
S0225        19.125069    -10.273864   14.520328   
S0226        19.305714    -9.76026     14.606181   
S0227        19.597827    -9.4086685   14.595885   
S0228        19.912575    -9.1609612   14.488632   
S0229        20.217882    -8.986441    14.302092   
S0230        20.495724    -8.8108711   14.116801   
S0231        20.764404    -8.6382431   13.935602   
S0232        21.038696    -8.4651512   13.76033    
S0233        21.016943    -8.1219002   13.330388   
S0234        21.037997    -7.8516808   12.895332   
S0235        21.110448    -7.5382996   12.591479   
S0236        21.236076    -7.2156075   12.398183   
S0237        21.409297    -6.9430984   12.236642   
S0238        21.640295    -6.6955193   12.160585   
S0239        21.921143    -6.4992714   12.116589   
S0240        22.23293     -6.3433571   12.06393    
S0241        22.668843    -6.3114483   11.887746   
S0242        22.793452    -6.4548111   11.780465   
S0243        22.926338    -6.6079079   11.662569   
S0244        23.078389    -6.7662277   11.538528   
S0245        23.224969    -6.9340607   11.388141   
S0246        23.353531    -7.1169479   11.207671   
S0247        23.500223    -7.3045288   11.018892   
S0248        23.667268    -7.4957268   10.820959   
S0249        23.834978    -7.6971382   10.603938   
S0250        23.920259    -7.7713974   10.427887   
S0251        23.983415    -7.869014    10.25049    
S0252        24.064503    -7.9801117   10.086376   
S0253        24.130634    -8.1126945   9.9247414   
S0254        24.187889    -8.2652901   9.7687393   
S0255        24.240196    -8.4370468   9.6196167   
S0256        24.305351    -8.6235504   9.4774445   
S0257        24.378839    -8.8255112   9.3394829   
S0258        24.41954     -9.0539032   9.2091217   
S0259        24.510754    -9.2760429   9.0294235   
S0260        24.62919     -9.5024094   8.8936165   
S0261        24.728223    -9.7462891   8.8072479   
S0262        24.801826    -10.008891   8.7658073   
S0263        24.849275    -10.289941   8.7664886   
S0264        24.863898    -10.589878   8.8057533   
S0265        24.851332    -10.907256   8.8891479   
S0266        24.841582    -11.239088   9.0267921   
S0267        24.828752    -11.587128   9.206839    
S0268        24.853024    -11.826783   9.2140175   
S0269        24.858235    -12.082673   9.2097351   
S0270        24.829974    -12.351589   9.199894    
S0271        24.7927      -12.633591   9.1817894   
S0272        24.754491    -12.929947   9.1528992   
S0273        24.705493    -13.241158   9.1140533   
S0274        24.680455    -13.567909   9.0590263   
S0275        24.606879    -13.912447   8.9967522   
S0276        24.622829    -14.261565   8.9191971   
S0277        24.716545    -14.60757    8.7675636   
S0278        24.662572    -14.939261   8.6779793   
S0279        24.654184    -15.24299    8.6335876   
S0280        24.639105    -15.524918   8.6370201   
S0281        24.59335     -15.780531   8.694783    
S0282        24.509543    -16.003795   8.8092613   
S0283        24.431642    -16.209276   8.9660515   
S0284        24.362068    -16.402968   9.1661224   
S0285        24.285588    -16.580888   9.4170197   
S0286        24.18521     -16.784546   9.6156273   
S0287        24.060744    -16.968108   9.8156517   
S0288        23.929317    -17.142754   10.02356    
S0289        23.754451    -17.285828   10.229575   
S0290        23.561198    -17.414542   10.441041   
S0291        23.352763    -17.539194   10.660662   
S0292        23.087787    -17.603589   10.866728   
S0293        22.797948    -17.616956   11.076879   
S0294        21.254742    -4.7992195   11.652327   
S0295        21.190359    -4.6944809   11.544972   
S0296        21.137302    -4.5824852   11.422231   
S0297        21.090919    -4.461068    11.285802   
S0298        21.057401    -4.3311543   11.130557   
S0299        21.048759    -4.197541    10.950669   
S0300        21.066165    -4.0629826   10.7478     
S0301        21.094731    -3.9195015   10.528374   
S0302        21.144589    -3.7754208   10.289616   
S0303        21.2267      -3.6790356   10.077827   
S0304        21.30899     -3.5669861   9.8968887   
S0305        21.403369    -3.451202    9.7450127   
S0306        21.528136    -3.3579521   9.6194824   
S0307        21.667064    -3.2661892   9.5229935   
S0308        21.825238    -3.1839323   9.4554878   
S0309        21.987036    -3.0851526   9.4177818   
S0310        22.158058    -2.9775009   9.4082085   
S0311        22.344414    -2.8714016   9.4262787   
S0312        22.535948    -2.7563202   9.4158218   
S0313        22.722548    -2.6538599   9.4172318   
S0314        22.907588    -2.5703531   9.4309677   
S0315        23.086769    -2.4938089   9.4541275   
S0316        23.265529    -2.4324888   9.4893448   
S0317        23.444824    -2.3793556   9.5370659   
S0318        23.629755    -2.3570911   9.6020477   
S0319        23.815392    -2.3703068   9.681897    
S0320        22.897795    -2.0445705   7.6409134   
S0321        22.709366    -2.1589209   7.7666924   
S0322        22.461353    -2.238987    7.8894653   
S0323        22.16192     -2.3044044   7.9978867   
S0324        21.837677    -2.4392189   8.0397667   
S0325        21.468759    -2.606591    8.03451     
S0326        21.036134    -2.7426504   8.0222931   
S0327        20.544785    -2.805374    8.0369247   
S0328        20.020871    -2.800836    8.0848221   
S0329        19.763606    -2.6803165   7.9702965   
S0330        19.499573    -2.5596064   7.8437286   
S0331        19.228175    -2.4707769   7.6812668   
S0332        18.951738    -2.3903069   7.5020126   
S0333        18.668701    -2.2894215   7.325209    
S0334        18.379134    -2.1941574   7.1320671   
S0335        18.08437     -2.1131733   6.9180412   
S0336        17.780838    -2.0191299   6.6979866   
S0337        17.475732    -1.9566576   6.4499847   
S0338        17.193423    -1.8955151   6.1680157   
S0339        16.939861    -1.8266823   5.8836765   
S0340        16.722485    -1.7946939   5.579451    
S0341        16.536284    -1.7616503   5.2675831   
S0342        16.381593    -1.7273092   4.9429703   
S0343        16.265868    -1.7605818   4.593475    
S0344        16.186433    -1.8351362   4.2323269   
S0345        16.134747    -1.8821217   3.8551254   
S0346        16.431053    -1.9620529   3.2983459   
S0347        16.748474    -1.9645205   3.196368    
S0348        17.063783    -1.9285238   3.1384266   
S0349        17.383685    -1.899427    3.1446989   
S0350        17.702519    -1.8386354   3.1974047   
S0351        18.019705    -1.7364519   3.2923222   
S0352        18.339484    -1.6268902   3.4452904   
S0353        18.661023    -1.5055434   3.6539772   
S0354        18.985303    -1.3961546   3.9253517   
S0355        19.37429     -1.3485937   3.9683422   
S0356        19.74614     -1.3394253   4.0432899   
S0357        20.10278     -1.3208385   4.1348549   
S0358        20.443079    -1.3229735   4.2527275   
S0359        20.768222    -1.3317625   4.3939949   
S0360        21.075385    -1.3727232   4.5627979   
S0361        21.36758     -1.4137442   4.7556889   
S0362        21.642183    -1.512537    4.9683804   
S0363        21.901619    -1.5682552   5.2149071   
S0364        22.123985    -1.6551796   5.3812061   
S0365        22.324715    -1.7132399   5.5882027   
S0366        22.498584    -1.7358007   5.811549    
S0367        22.638823    -1.7081015   6.0374546   
S0368        22.745912    -1.6535265   6.273983    
S0369        22.832596    -1.6338654   6.5452637   
S0370        22.909291    -1.6788647   6.8555717   
S0371        22.9745      -1.7685217   7.1874825   
S0372        12.203967    -1.3773108   2.9133688   
S0373        12.354975    -1.4740262   2.6291973   
S0374        12.484447    -1.5808769   2.3599392   
S0375        12.622415    -1.6650068   2.1139143   
S0376        12.746255    -1.7504      1.8784765   
S0377        12.82359     -1.873291    1.6465815   
S0378        12.852348    -2.035994    1.432273    
S0379        12.882945    -2.1834211   1.2267074   
S0380        12.879602    -2.3538889   1.0468824   
S0381        12.770581    -2.5078852   0.90246572  
S0382        12.684171    -2.6414402   0.74092035  
S0383        12.604778    -2.7698078   0.58184614  
S0384        12.522433    -2.9042828   0.44056039  
S0385        12.444569    -3.0365814   0.30570307  
S0386        12.373627    -3.1629259   0.17077444  
S0387        12.30253     -3.29272     0.05016343  
S0388        12.22969     -3.4307537   -0.045340896
S0389        12.163257    -3.564883    -0.13595272 
S0390        11.932821    -3.6821163   -0.15702834 
S0391        11.728267    -3.7728794   -0.21045027 
S0392        11.539678    -3.8621826   -0.34214866 
S0393        11.347838    -3.9811089   -0.39436843 
S0394        11.159455    -4.1185173   -0.37030423 
S0395        10.978033    -4.2694717   -0.29245567 
S0396        10.817654    -4.4290512   -0.14443411 
S0397        10.651233    -4.6063953   0.011245637 
S0398        10.347633    -4.3440681   0.2174963   
S0399        10.132867    -3.9404716   0.22071953  
S0400        9.9312073    -3.5760651   0.29295552  
S0401        9.737397     -3.2582447   0.44255009  
S0402        9.550486     -2.9846464   0.67470679  
S0403        9.4087761    -2.7105097   0.97078562  
S0404        9.2696732    -2.4642527   1.3396721   
S0405        9.2770935    -2.1449295   1.7108345   
S0406        9.3082245    -1.8684673   2.1478926   
S0407        9.4294243    -1.7208887   2.5357761   
S0408        9.5706772    -1.616539    2.9218451   
S0409        9.8316483    -1.5204227   3.2672886   
S0410        10.1529      -1.4535571   3.5938301   
S0411        10.450292    -1.4426163   3.9599434   
S0412        10.878842    -1.4374344   4.2817795   
S0413        11.379377    -1.4575115   4.5990639   
S0414        12.032386    -1.4776973   4.763702    
S0415        12.690799    -1.5438175   4.9617741   
S0416        13.173863    -1.6887793   5.0175362   
S0417        13.631847    -1.8282953   5.1709049   
S0418        14.093286    -1.9719463   5.3338379   
S0419        14.519917    -2.0803049   5.5677311   
S0420        14.901366    -2.148764    5.8781242   
S0421        15.290704    -2.2445024   6.2015221   
S0422        15.682483    -2.3714083   6.5571861   
S0423        16.097803    -2.5375586   6.91688     
S0424        16.591525    -2.6238409   7.1147675   
S0425        16.882393    -2.7534845   7.1915329   
S0426        17.202133    -2.9423162   7.2429329   
S0427        17.433369    -3.2002262   7.4629135   
S0428        17.590276    -3.4657814   7.7732536   
S0429        17.837115    -3.7388512   7.9243172   
S0430        18.091092    -4.0341072   8.0538589   
S0431        18.329463    -4.3499157   8.1886597   
S0432        18.65578     -4.7004921   8.2149284   
S0433        18.909177    -5.0661804   8.3086922   
S0434        19.001033    -5.5799843   8.7186684   
S0435        19.191649    -6.0617123   9.0698753   
S0436        19.405876    -6.5140358   9.429911    
S0437        19.358342    -6.8732338   9.8560417   
S0438        19.423514    -7.2093369   10.237191   
S0439        19.551266    -7.5317482   10.594395   
S0440        19.584796    -7.7753944   10.962962   
S0441        19.658392    -8.0106239   11.303017   
S0442        19.628963    -8.097966    11.702266   
S0443        19.67119     -8.5387794   12.080351   
S0444        19.736092    -9.0021301   12.419682   
S0445        19.494336    -9.1718933   12.889252   
S0446        19.336131    -9.4619232   13.246144   
S0447        19.185379    -9.780455    13.550076   
S0448        19.076314    -10.14511    13.80616    
S0449        18.926463    -10.49009    14.039136   
S0450        18.670184    -10.775536   14.242975   
S0451        -0.62705197  -5.4319519   8.9960747   
S0452        -0.90235987  -5.1718361   8.933683    
S0453        -1.1141634   -4.8997925   8.8611038   
S0454        -1.2743886   -4.6333508   8.7804916   
S0455        -1.4117033   -4.3830311   8.7003876   
S0456        -1.5190707   -4.1367413   8.6195587   
S0457        -1.6530005   -3.9183624   8.5547897   
S0458        -1.8228037   -3.7502678   8.5072372   
S0459        -1.9994587   -3.6471481   8.4658356   
S0460        -2.1657837   -3.5197796   8.5790047   
S0461        -2.351088    -3.3932484   8.6857887   
S0462        -2.5688339   -3.2968952   8.7712013   
S0463        -2.8145193   -3.2368923   8.8253319   
S0464        -3.0721972   -3.1811092   8.8646935   
S0465        -3.3282291   -3.0449465   8.9176285   
S0466        -3.614991    -2.9569242   8.9325745   
S0467        -3.9215252   -2.9159878   8.9303749   
S0468        -4.2410511   -2.877816    8.9267426   
S0469        -4.4272842   -2.9045837   8.980056    
S0470        -4.6757538   -2.8822258   8.9730446   
S0471        -4.9164616   -2.7634329   8.9858643   
S0472        -5.1513439   -2.6097361   9.0480865   
S0473        -5.4302185   -2.4774698   9.1125      
S0474        -5.7915779   -2.4094469   9.1247055   
S0475        -6.1706615   -2.2970093   9.1583214   
S0476        -6.603791    -2.2076452   9.1660805   
S0477        -7.3850601   -6.1716415   1.8857193   
S0478        -7.3236198   -6.2968975   2.0379818   
S0479        -7.2895393   -6.4486618   2.1533297   
S0480        -7.3268616   -6.5936363   2.2329098   
S0481        -7.4077507   -6.742028    2.2621071   
S0482        -7.5033257   -6.9251808   2.2387051   
S0483        -7.5781395   -7.1717812   2.168144    
S0484        -7.5991234   -7.4775757   2.0591167   
S0485        -7.4996315   -8.1016052   1.9981241   
S0486        -7.4902542   -8.429055    2.0619522   
S0487        -7.4313644   -8.7617073   2.1060005   
S0488        -7.376001    -9.1038521   2.1361591   
S0489        -7.3077431   -9.4563011   2.1501446   
S0490        -7.2056885   -9.8176285   2.1410517   
S0491        -7.1104645   -10.197197   2.1191254   
S0492        -6.9385063   -10.568378   2.0609312   
S0493        -6.572937    -11.143038   1.9791374   
S0494        -6.3401272   -11.31956    1.9504015   
S0495        -6.0985786   -11.49355    1.9108677   
S0496        -5.8415497   -11.647852   1.8620949   
S0497        -5.5840931   -11.803987   1.8008438   
S0498        -5.3540672   -12.018162   1.7247019   
S0499        -5.1527775   -12.292021   1.6431562   
S0500        -4.8985542   -12.486184   1.5409162   
S0501        -4.638308    -12.691032   1.4168156   
S0502        -4.3770203   -12.824937   1.6397768   
S0503        -4.1151985   -12.971826   1.7998512   
S0504        -3.8506241   -13.112154   1.9020338   
S0505        -3.595623    -13.268597   1.9548199   
S0506        -3.3642418   -13.472743   1.9627575   
S0507        -3.181809    -13.751999   1.9311453   
S0508        -3.0157578   -14.062967   1.8505728   
S0509        -2.8396574   -14.407933   1.7135424   
S0510        -2.9957022   -15.098036   1.0681241   
S0511        -3.3331467   -15.354999   0.6803493   
S0512        -3.6574989   -15.601498   0.31962969  
S0513        -4.0303776   -15.813629   0.04783366  
S0514        -4.4476162   -15.980365   -0.10319664 
S0515        -4.8566723   -16.142348   -0.24857628 
S0516        -5.2887653   -16.278717   -0.33136017 
S0517        -5.739444    -16.400092   -0.3775414  
S0518        -6.2115917   -16.511575   -0.39201956 
S0519        -6.7549324   -16.767542   -0.3023289  
S0520        -7.2642151   -16.978339   -0.15972975 
S0521        -7.7349457   -17.150563   0.01489456  
S0522        -8.1676071   -17.298537   0.20541949  
S0523        -8.5610695   -17.413365   0.4223907   
S0524        -8.9150215   -17.497655   0.6636704   
S0525        -9.2307487   -17.555293   0.92665882  
S0526        -9.5095413   -17.587143   1.2111547   
S0527        -9.7680634   -17.60641    1.5038066   
S0528        -10.019753   -17.708148   1.9411547   
S0529        -10.218864   -17.757008   2.3954081   
S0530        -10.395245   -17.785925   2.8486023   
S0531        -10.526867   -17.770029   3.3127178   
S0532        -10.62991    -17.729663   3.784436    
S0533        -10.699795   -17.658665   4.2677696   
S0534        -10.706559   -17.518251   4.7552597   
S0535        -10.685272   -17.354007   5.2520836   
S0536        -10.525008   -17.078511   6.0271282   
S0537        -10.437279   -16.983005   6.2757492   
S0538        -10.368174   -16.870088   6.5076004   
S0539        -10.313182   -16.733257   6.7210381   
S0540        -10.274461   -16.571283   6.9194077   
S0541        -10.220498   -16.363458   7.0753288   
S0542        -10.176021   -16.127284   7.2094139   
S0543        -10.120851   -15.85665    7.3003555   
S0544        -10.071468   -15.561395   7.3630981   
S0545        -10.048562   -15.290132   7.3997803   
S0546        -9.9858994   -15.027831   7.4130104   
S0547        -9.9036751   -14.775192   7.4267891   
S0548        -9.7894836   -14.541165   7.4259918   
S0549        -9.6510368   -14.322774   7.4190918   
S0550        -9.5092552   -14.101321   7.4326691   
S0551        -9.3032249   -13.925049   7.3852684   
S0552        -9.11231     -13.725659   7.3826263   
S0553        -8.9524597   -13.502721   7.4573875   
S0554        -8.7425209   -13.277164   7.4503601   
S0555        -8.5231422   -13.075899   7.3739273   
S0556        -8.3256691   -12.875861   7.2786545   
S0557        -8.163401    -12.639425   7.2084877   
S0558        -7.9946144   -12.420969   7.0776016   
S0559        -7.8276337   -12.246853   6.8692619   
S0560        -7.6731468   -12.03839    6.6651428   
S0561        -7.5021965   -11.794359   6.4454514   
S0562        -7.5505844   -11.432186   5.9346905   
S0563        -7.703566    -11.199007   5.7750504   
S0564        -7.8831924   -10.967979   5.6348118   
S0565        -8.1018883   -10.72207    5.5144295   
S0566        -8.1528557   -10.384913   5.4896542   
S0567        -8.2528008   -10.045018   5.4794186   
S0568        -8.3325241   -9.6752518   5.5095081   
S0569        -8.30345     -9.2661469   5.6046902   
S0570        -8.3376923   -8.8403358   5.7151672   
S0571        -8.343782    -8.490728    5.8950581   
S0572        -8.3468643   -8.179982    6.0932495   
S0573        -8.3807076   -7.9132278   6.3015175   
S0574        -8.3789497   -7.6654694   6.5328415   
S0575        -8.4790009   -7.4882324   6.7595779   
S0576        -8.561969    -7.3370407   7.0064247   
S0577        -8.6750191   -7.2284119   7.2622223   
S0578        -8.7600494   -7.1595619   7.5552765   
S0579        -9.1406296   -7.0908157   8.1434387   
S0580        -9.4042908   -7.0637459   8.364431    
S0581        -9.6298599   -7.070932    8.5637482   
S0582        -9.8148964   -7.1130791   8.7568314   
S0583        -10.003521   -7.1856651   8.909919    
S0584        -10.207876   -7.2885811   9.0109161   
S0585        -10.44133    -7.409597    9.0231598   
S0586        -10.679215   -7.5453018   8.9599167   
S0587        -10.906064   -7.7135399   8.8677528   
S0588        -11.098459   -7.8987198   8.7330154   
S0589        -11.281625   -8.0690331   8.5723541   
S0590        -11.453891   -8.2251938   8.3886848   
S0591        -11.609982   -8.3608002   8.1759544   
S0592        -11.756435   -8.4891373   7.9510948   
S0593        -11.896971   -8.6135269   7.7162643   
S0594        -12.02529    -8.724942    7.4618103   
S0595        -12.15216    -8.8351158   7.1977257   
S0596        -12.527094   -8.8558998   6.6187401   
S0597        -12.76471    -8.8021423   6.3023415   
S0598        -12.944522   -8.7406364   5.9498829   
S0599        -13.031931   -8.6566399   5.5615982   
S0600        -13.093318   -8.5979538   5.1553825   
S0601        -13.070868   -8.5435371   4.7251091   
S0602        -13.033534   -8.5237137   4.2755928   
S0603        -13.042061   -8.523185    3.7976917   
S0604        -13.02536    -8.5098213   3.2877811   
S0605        -13.004082   -8.5936546   2.9211544   
S0606        -12.927255   -8.6386276   2.5685608   
S0607        -12.814104   -8.6339569   2.2213186   
S0608        -12.653072   -8.5804482   1.8752316   
S0609        -12.426418   -8.4843956   1.5313531   
S0610        -12.119209   -8.3539001   1.1959594   
S0611        -11.712272   -8.2047356   0.89298134  
S0612        -11.244819   -8.01185     0.59046316  
S0613        -10.681578   -7.8114685   0.36161273  
S0614        -10.292627   -7.5670471   0.46137795  
S0615        -9.9143059   -7.3425682   0.57446532  
S0616        -9.5553658   -7.1048187   0.66534472  
S0617        -9.1992874   -6.8809891   0.7764348   
S0618        -8.8441826   -6.6736465   0.90862741  
S0619        -8.4795891   -6.4555122   1.0326779   
S0620        -8.1043854   -6.2746731   1.1946698   
S0621        -7.7520226   -6.1575153   1.4196013   
S0622        -7.6858734   -8.0316833   1.3963641   
S0623        -7.9826836   -8.2906769   0.95424509  
S0624        -8.3172661   -8.5415764   0.63502512  
S0625        -8.650869    -8.7787598   0.42109766  
S0626        -8.9766403   -9.0033966   0.28602412  
S0627        -9.3025024   -9.2172249   0.22308965  
S0628        -9.6315269   -9.4249306   0.21310787  
S0629        -9.9720726   -9.6303482   0.25660675  
S0630        -10.331508   -9.8390755   0.35527003  
S0631        -10.674305   -10.001848   0.49207935  
S0632        -10.990912   -10.14543    0.67108712  
S0633        -11.288479   -10.275417   0.88527136  
S0634        -11.559304   -10.381775   1.1540216   
S0635        -11.814151   -10.475336   1.4638975   
S0636        -12.052531   -10.555353   1.8219313   
S0637        -12.265488   -10.614563   2.2373713   
S0638        -12.432455   -10.634732   2.7146101   
S0639        -12.538467   -10.599175   3.2397789   
S0640        -12.481542   -10.581262   3.734256    
S0641        -12.388629   -10.478741   4.2071575   
S0642        -12.308287   -10.337794   4.6554893   
S0643        -12.236639   -10.1529     5.0745697   
S0644        -12.164157   -9.9130135   5.4559715   
S0645        -12.10144    -9.6363815   5.8059544   
S0646        -12.092914   -9.3816795   6.160994    
S0647        -12.196187   -9.2035629   6.5659912   
S0648        -3.1151308   -15.219319   1.0212271   
S0649        -3.5219799   -15.601091   0.60172763  
S0650        -3.9447899   -15.919093   0.29606173  
S0651        -4.3625698   -16.159467   0.10400474  
S0652        -4.7404045   -16.355272   0.001573687 
S0653        -5.0758053   -16.524489   -0.01993354 
S0654        -5.365591    -16.692395   0.030553347 
S0655        -5.6150333   -16.862733   0.15668552  
S0656        -5.8280952   -17.02872    0.36674864  
S0657        -6.1486839   -17.275842   0.72313843  
S0658        -6.4774139   -17.470248   1.0693984   
S0659        -6.8152557   -17.609711   1.3908268   
S0660        -7.1543701   -17.711185   1.6822699   
S0661        -7.4933853   -17.773441   1.9432961   
S0662        -7.815905    -17.843835   2.1885885   
S0663        -8.1295494   -17.905301   2.4160633   
S0664        -8.4367424   -17.956259   2.6240528   
S0665        -8.7406334   -17.991124   2.808493    
S0666        -8.9597313   -17.995412   3.1463692   
S0667        -9.1800278   -17.953535   3.4791779   
S0668        -9.3946281   -17.908804   3.8138985   
S0669        -9.6105652   -17.818251   4.1387955   
S0670        -9.8208344   -17.717316   4.4636078   
S0671        -10.027731   -17.61429    4.7934254   
S0672        -10.227757   -17.467517   5.1105587   
S0673        -10.443973   -17.349341   5.4497398   
S0674        29.917773    -12.899869   3.1385414   
S0675        29.44772     -12.626316   4.5602871   
S0676        29.083878    -11.682674   5.1282967   
S0677        28.989572    -10.15982    5.0902779   
S0678        28.398846    -8.9424683   5.117305    
S0679        27.211914    -7.8899162   5.3870449   
S0680        26.161981    -6.9714317   5.7946575   
S0681        25.31814     -5.5817287   4.8971222   
S0682        24.8646      -4.8186172   3.8586746   
S0683        24.039236    -4.6778885   3.0183372   
S0684        23.57403     -4.4793201   2.1382362   
S0685        22.313666    -4.5274117   1.7617729   
S0686        21.359958    -5.0559971   1.8778404   
S0687        20.900684    -6.2290936   2.4165886   
S0688        20.845901    -7.6706116   2.4206146   
S0689        21.455907    -8.6445747   2.1330269   
S0690        22.722095    -9.2471619   1.8389229   
S0691        23.520099    -10.368673   1.4223679   
S0692        23.682777    -11.430589   1.7289734   
S0693        24.712047    -11.84226    1.7451752   
S0694        25.406633    -12.667535   2.1096756   
S0695        25.898633    -13.653912   1.874707    
S0696        26.112808    -13.87896    1.0289864   
S0697        27.185046    -13.44991    0.89304123  
S0698        28.274802    -13.15004    1.5009674   
S0699        29.191159    -12.967805   2.2111465   
S0700        28.673636    -12.490257   3.9762703   
S0701        28.56301     -11.030053   4.1960014   
S0702        28.413409    -9.7610939   4.184568    
S0703        27.714398    -8.5187927   4.2984573   
S0704        26.491495    -7.6973541   4.7038506   
S0705        25.315724    -6.8035393   4.6535492   
S0706        24.506586    -5.9789417   4.3191246   
S0707        24.013503    -5.4066261   3.8269554   
S0708        23.059666    -5.2560745   3.0749062   
S0709        22.339783    -5.162225    2.5147415   
S0710        21.786301    -6.255991    2.7310249   
S0711        22.057011    -7.5576668   2.5385056   
S0712        22.712677    -8.2477745   2.3189629   
S0713        23.747755    -8.9143906   1.9879021   
S0714        24.563794    -10.5576     1.5219696   
S0715        25.462819    -11.263382   1.7191338   
S0716        26.047308    -12.028845   2.1184029   
S0717        26.33262     -12.861102   2.2557182   
S0718        27.119785    -13.336925   1.9908298   
S0719        28.299637    -13.020178   2.653553    
S0720        27.863736    -11.957454   3.430542    
S0721        27.88569     -10.491521   3.3190948   
S0722        27.539148    -9.2671005   3.3203293   
S0723        27.059082    -8.3472916   3.6692696   
S0724        25.909711    -7.6894005   4.1267059   
S0725        24.649387    -6.9180511   4.0194069   
S0726        23.775089    -6.4437065   3.6704315   
S0727        22.756857    -6.2975998   3.1605736   
S0728        23.06147     -7.2626373   2.9388329   
S0729        23.765567    -8.1145775   2.5989426   
S0730        25.414056    -9.7437157   1.8169189   
S0731        24.518701    -9.6848114   1.6644302   
S0732        25.873901    -10.475404   1.8597946   
S0733        26.61864     -10.937022   2.2449852   
S0734        26.821536    -12.175496   2.549469    
S0735        27.576154    -12.639886   2.9475662   
S0736        29.174374    -12.886681   3.4161156   
S0737        27.359793    -11.276442   2.848555    
S0738        27.098923    -10.16536    2.6278839   
S0739        26.816269    -8.9050507   2.9035736   
S0740        26.079868    -8.1866547   3.2177986   
S0741        25.157935    -7.6298737   3.734642    
S0742        23.908765    -7.2221062   3.3493439   
S0743        24.860439    -8.1859772   2.7913292   
S0744        24.753171    -8.8639503   2.1417984   
S0745        25.571771    -8.8666992   2.2580032   
S0746        26.155621    -9.6389641   2.1650848   
S0747        26.198303    -8.8524101   2.5531715   
S0748        25.807538    -6.1003635   5.5536392   
S0749        26.170807    -4.4332695   5.7567001   
S0750        26.016241    -4.2229298   6.859201    
S0751        25.394131    -3.3243034   8.353875    
S0752        25.192699    -2.4371885   8.8639374   
S0753        25.733514    -4.0147354   7.80793     
S0754        24.64324     -1.9513292   9.084948    
S0755        23.664877    -1.9874088   8.715831    
S0756        23.986606    -1.5939134   7.6960953   
S0757        24.824275    -1.7795406   8.1598221   
S0758        25.186354    -2.7331408   7.7748932   
S0759        25.49527     -3.3354832   6.9954666   
S0760        25.705188    -3.4963799   6.0942276   
S0761        25.837766    -3.8913914   5.0126682   
S0762        25.53242     -3.6031059   3.9243103   
S0763        25.409509    -3.1903484   5.0167088   
S0764        25.027426    -2.8715542   6.1197174   
S0765        24.675969    -2.3427299   6.9403152   
S0766        23.809219    -1.9074673   6.8361923   
S0767        24.234384    -2.2681028   5.7520691   
S0768        24.602478    -2.6519842   4.7897964   
S0769        25.092572    -2.9582125   3.6778694   
S0770        25.055914    -3.2985142   2.6466581   
S0771        24.320248    -3.2446484   1.5514572   
S0772        24.414282    -2.7695555   2.6741051   
S0773        24.149409    -2.4710325   3.888797    
S0774        23.783875    -2.1189297   4.9585495   
S0775        23.403065    -1.8507092   5.9879551   
S0776        22.814746    -1.858568    5.1753441   
S0777        23.173772    -1.995505    3.9874889   
S0778        23.486363    -2.167292    3.0613995   
S0779        23.767276    -2.7257221   1.9983181   
S0780        23.444824    -3.2972359   0.98669205  
S0781        22.364644    -3.3549809   0.69633636  
S0782        22.857175    -2.7691315   1.5021378   
S0783        22.807037    -2.304006    2.4724754   
S0784        22.268961    -2.0528486   3.4112152   
S0785        22.018195    -1.7602776   4.4421623   
S0786        21.045689    -1.6238415   3.8945694   
S0787        21.414442    -2.1840269   2.9138367   
S0788        21.762616    -2.5523884   2.1408768   
S0789        21.499332    -2.9589216   1.2464447   
S0790        20.895103    -3.3868027   0.44024887  
S0791        21.618233    -3.8608967   0.38905182  
S0792        20.172958    -4.1039322   0.18904724  
S0793        20.058972    -3.1558344   0.70283356  
S0794        20.606789    -2.9289211   1.3031898   
S0795        20.694119    -2.3888222   2.294104    
S0796        20.402896    -1.7818876   3.2560188   
S0797        19.477386    -1.5338519   3.5582283   
S0798        19.721487    -2.0091198   2.6057503   
S0799        19.793652    -2.5734158   1.8912193   
S0800        19.338182    -3.6361504   0.40708389  
S0801        18.688823    -4.4412476   0.41468124  
S0802        18.071768    -3.8956982   0.40844498  
S0803        18.940131    -3.0720493   0.88638992  
S0804        18.726385    -2.6201296   1.7851074   
S0805        18.676404    -1.9143621   2.8922989   
S0806        17.816315    -2.2252632   2.4199455   
S0807        17.918405    -2.9152735   1.3801651   
S0808        17.48616     -3.3039459   0.86154709  
S0809        17.152679    -4.5979187   0.29236298  
S0810        16.392027    -4.0052639   0.41089935  
S0811        16.668358    -3.1154959   1.2135147   
S0812        16.814539    -2.584886    2.0571426   
S0813        16.102759    -2.4170794   2.6479767   
S0814        22.281148    -2.000433    6.7880981   
S0815        21.584631    -2.3507318   7.505616    
S0816        21.578821    -1.7968086   5.5445534   
S0817        21.349585    -2.1946854   6.74161     
S0818        20.4939      -2.4925154   7.4680443   
S0819        20.847945    -1.5226467   5.0067612   
S0820        20.547467    -1.8263487   6.073925    
S0821        19.865692    -2.2297459   6.9191238   
S0822        18.688766    -2.0414829   6.6694473   
S0823        19.511772    -1.773175    5.81782     
S0824        19.813672    -1.4490832   4.7910522   
S0825        18.490306    -1.5949092   4.2492752   
S0826        18.460268    -1.7970613   5.2900753   
S0827        17.747823    -1.8574472   5.8905277   
S0828        17.247244    -1.7526342   4.7536438   
S0829        17.509795    -1.7380728   3.9615837   
S0830        16.738559    -1.7474703   4.0191429   
S0831        15.359239    -1.8684765   4.9809902   
S0832        16.294319    -1.9964731   6.0824444   
S0833        15.233257    -1.9169546   4.1135818   
S0834        14.20423     -1.5882976   4.5851986   
S0835        14.836115    -2.0586941   3.2560989   
S0836        15.222583    -2.837298    1.6990564   
S0837        15.289972    -3.606485    0.70558472  
S0838        15.445958    -4.8615257   0.26001129  
S0839        14.064792    -4.8323238   0.16568451  
S0840        14.094841    -3.7661491   0.49673462  
S0841        14.136174    -2.7808432   1.3602753   
S0842        14.062642    -2.1729778   2.4591774   
S0843        13.678825    -1.6972969   3.5923584   
S0844        12.634444    -1.378734    4.1762749   
S0845        17.796101    -2.4767321   7.3986923   
S0846        12.9254      -1.7111231   3.1646324   
S0847        13.352733    -2.1845354   1.7277107   
S0848        13.340114    -3.145509    0.69629745  
S0849        12.844246    -4.1671738   0.029502869 
S0850        12.075897    -4.9213348   -0.15362244 
S0851        10.560071    -3.7678368   -0.22254562 
S0852        11.216188    -2.9462357   -0.36856079 
S0853        11.733835    -2.1261368   0.40786591  
S0854        12.123534    -1.588219    1.3956116   
S0855        11.681987    -0.96575747  2.2436371   
S0856        10.907467    -0.92473412  3.1233603   
S0857        10.053741    -1.2340132   2.5685051   
S0858        9.6337006    -1.802886    1.1965046   
S0859        9.7117203    -2.3941616   0.25993042  
S0860        10.285524    -2.7399046   -0.22853165 
S0861        10.793965    -2.0438858   0.14389343  
S0862        11.160075    -1.2902389   1.2512764   
S0863        10.650953    -1.185412    2.0740379   
S0864        10.307751    -1.7024384   0.67457428  
S0865        11.39271     -1.0773314   4.3257927   
S0866        22.510527    -2.4580042   8.6878464   
S0867        21.378514    -3.2546959   8.7358253   
S0868        20.295471    -3.788089    8.5362587   
S0869        19.218083    -3.7951042   8.2813011   
S0870        18.264822    -3.4157875   7.9078522   
S0871        19.392326    -4.6244823   8.600631    
S0872        20.710941    -4.0203407   9.5772926   
S0873        19.877226    -5.5870876   8.86632     
S0874        20.281186    -4.7115536   9.4395767   
S0875        20.712947    -4.8466282   10.72873    
S0876        20.427782    -5.5649254   9.8626938   
S0877        19.963036    -6.5421051   9.8720863   
S0878        20.148604    -7.1554001   10.656079   
S0879        20.5974      -6.0378002   10.896918   
S0880        20.912607    -5.4723427   11.773225   
S0881        20.613028    -6.5098312   12.360391   
S0882        20.162083    -7.5829796   11.759927   
S0883        20.589012    -7.3924759   12.553677   
S0884        20.53403     -8.2120338   13.086102   
S0885        20.025607    -8.9753647   13.820862   
S0886        19.895624    -8.5111458   12.741363   
S0887        19.485458    -9.5944138   14.01178    
S0888        21.539636    -4.174614    11.727176   
S0889        21.572861    -3.5872799   10.93598    
S0890        22.165469    -2.9184454   10.28088    
S0891        22.98792     -2.5388039   10.246606   
S0892        23.890295    -2.6135258   10.510085   
S0893        24.300064    -3.0385418   10.694062   
S0894        23.283678    -2.8477039   11.047295   
S0895        22.367583    -3.0988131   11.09303    
S0896        22.226357    -3.6031273   11.685645   
S0897        22.130878    -4.4129753   12.097002   
S0898        21.803912    -5.1942638   12.226432   
S0899        21.316556    -6.0822674   12.393163   
S0900        22.579497    -5.4278854   12.02587    
S0901        22.722476    -3.9519264   11.968367   
S0902        23.146362    -3.4099483   11.676752   
S0903        23.500206    -3.9551304   11.611852   
S0904        23.077185    -4.6962849   11.687195   
S0905        23.085606    -5.498365    11.560522   
S0906        23.612628    -4.7652618   11.162619   
S0907        24.126117    -4.14664     10.559005   
S0908        24.672665    -3.2454521   10.090092   
S0909        24.883887    -3.2686554   9.0044952   
S0910        24.692291    -2.6148212   9.609214    
S0911        24.603949    -3.9550358   9.2650032   
S0912        24.179102    -4.6756508   9.8023911   
S0913        23.60551     -5.374501    10.455155   
S0914        23.399771    -6.167841    10.994146   
S0915        23.596678    -6.8777168   10.636113   
S0916        23.653001    -6.2503914   10.203088   
S0917        23.816032    -5.4048996   9.3272896   
S0918        24.350978    -4.6502495   8.8052887   
S0919        24.988048    -4.0574348   8.3985519   
S0920        24.84899     -4.7565048   7.9287292   
S0921        25.438885    -4.7826771   7.4273773   
S0922        25.853207    -4.8998482   6.4354828   
S0923        25.736551    -5.9046757   6.4857651   
S0924        25.173575    -5.6049301   6.8419571   
S0925        24.398994    -5.1901386   7.5435265   
S0926        23.902443    -5.4033249   8.128476    
S0927        23.666214    -5.9679615   8.9152077   
S0928        23.690015    -6.7183266   9.3413025   
S0929        23.854832    -7.4678841   9.771933    
S0930        23.961446    -8.0353348   9.0242638   
S0931        23.713846    -7.1452499   8.5385498   
S0932        23.696288    -6.5091316   8.1177879   
S0933        23.83744     -5.9564823   7.3785858   
S0934        24.642535    -6.1147736   6.8486397   
S0935        25.494568    -6.7277763   6.6130402   
S0936        26.345288    -7.3965355   6.7274254   
S0937        25.31821     -7.5267479   6.7004814   
S0938        24.540904    -6.9184013   6.974617    
S0939        24.404115    -7.644101    7.421022    
S0940        24.054802    -7.8949265   8.1150169   
S0941        24.394699    -8.7981049   8.3914505   
S0942        24.582172    -8.3239059   7.5807816   
S0943        25.220993    -8.4173264   7.0068825   
S0944        26.052606    -8.2253075   6.8667618   
S0945        26.695789    -8.0212715   6.6731041   
S0946        27.237402    -8.4878479   6.5520721   
S0947        26.410785    -8.8119095   6.7254395   
S0948        25.86579     -9.2703232   7.1550262   
S0949        25.011148    -9.0830055   7.6216003   
S0950        24.715739    -9.4876778   8.4627243   
S0951        25.187308    -10.339069   8.2477982   
S0952        25.468887    -9.8010155   7.6649704   
S0953        26.462521    -9.7175766   6.9564423   
S0954        27.038718    -9.2338783   6.4522339   
S0955        27.749072    -8.9231888   6.2847244   
S0956        28.415533    -9.637635    6.1264954   
S0957        27.683008    -9.733297    6.1881622   
S0958        27.061707    -10.108438   6.6727676   
S0959        25.997418    -10.446908   7.5344086   
S0960        25.592056    -11.101634   7.965773    
S0961        25.019699    -11.27577    8.6041527   
S0962        24.902408    -12.329078   8.7173752   
S0963        25.357632    -12.104729   8.0875168   
S0964        26.178381    -11.527596   7.5062576   
S0965        26.622882    -10.723209   7.0888428   
S0966        27.498624    -10.707121   6.494635    
S0967        28.070483    -10.398098   6.1006241   
S0968        28.867892    -10.503754   6.061441    
S0969        28.884256    -11.536124   5.9727875   
S0970        28.084229    -11.57906    6.212056    
S0971        27.219452    -11.52635    6.616127    
S0972        26.589993    -12.153107   7.0427856   
S0973        25.787775    -12.802333   7.5711685   
S0974        24.962106    -13.159741   8.3388664   
S0975        24.717494    -14.144191   8.3213211   
S0976        24.856633    -14.338449   7.6584587   
S0977        25.337793    -13.626384   7.5994102   
S0978        26.495508    -12.985707   6.8712212   
S0979        27.260626    -12.596885   6.3601486   
S0980        28.254102    -12.394791   6.156749    
S0981        29.082153    -12.719998   5.9259918   
S0982        29.389008    -13.190381   5.4432205   
S0983        28.615576    -13.164613   5.8402084   
S0984        27.782855    -13.237637   5.9504257   
S0985        26.790866    -13.450403   6.3906036   
S0986        25.914203    -13.86346    6.8534561   
S0987        25.187048    -14.662788   6.9670578   
S0988        24.503119    -15.146892   7.5352753   
S0989        24.521947    -16.044473   8.061441    
S0990        29.76962     -13.317384   4.8073647   
S0991        30.486981    -13.303598   4.1841057   
S0992        30.727301    -13.508847   3.1514023   
S0993        30.595795    -13.596362   2.0330261   
S0994        29.949329    -13.291367   1.3799389   
S0995        28.394641    -13.391092   0.0017112732
S0996        29.205838    -13.317517   0.75102921  
S0997        29.774948    -13.833806   0.63074112  
S0998        28.540317    -13.899942   -0.34052429 
S0999        28.908551    -14.471761   0.17586365  
S1000        27.478305    -14.066173   -0.091070557
S1001        26.328241    -14.231535   0.18144836  
S1002        25.00975     -14.847124   0.80561752  
S1003        24.448306    -15.003041   1.4492928   
S1004        24.504153    -15.600574   1.9601479   
S1005        24.86068     -15.626292   1.4589592   
S1006        25.462206    -15.315648   0.82015228  
S1007        25.997711    -15.094025   0.30612946  
S1008        27.024878    -14.944615   0.24289551  
S1009        28.076984    -14.722798   0.16538467  
S1010        29.317657    -14.422081   1.0731003   
S1011        29.999048    -14.168214   1.6675652   
S1012        30.47406     -14.224097   2.6035034   
S1013        30.244769    -14.009822   3.4920399   
S1014        29.848801    -13.828998   4.3183064   
S1015        29.134195    -14.074487   5.2075096   
S1016        28.310226    -13.873979   5.5768211   
S1017        27.019299    -13.968938   5.9087234   
S1018        25.999158    -14.467416   6.2712456   
S1019        25.36763     -15.184151   6.4954941   
S1020        24.882108    -15.757281   6.8334724   
S1021        25.440492    -16.018945   5.8433651   
S1022        26.163654    -15.390265   5.7846428   
S1023        26.96398     -14.756894   5.6751991   
S1024        28.088403    -14.616678   5.5765709   
S1025        29.053802    -14.853757   5.0053345   
S1026        29.462225    -14.790976   4.2727287   
S1027        29.989456    -14.840022   3.3461201   
S1028        29.741306    -14.963094   2.2480129   
S1029        29.120932    -14.95598    1.5562496   
S1030        28.231006    -15.356046   0.95781631  
S1031        27.262527    -15.470294   0.73507156  
S1032        26.182712    -15.791678   1.1018265   
S1033        25.351886    -16.1658     1.5346298   
S1034        24.681036    -16.279004   2.2612114   
S1035        24.784538    -16.390678   3.21521     
S1036        25.277747    -16.614642   2.3980856   
S1037        26.031323    -16.547293   1.8858242   
S1038        26.979651    -16.293237   1.4788498   
S1039        27.998517    -16.128802   1.6122137   
S1040        28.808209    -15.753575   2.099061    
S1041        29.444681    -15.75878    3.0190563   
S1042        29.327844    -15.731564   4.0027103   
S1043        28.622263    -15.591734   4.7761574   
S1044        27.797168    -15.472867   5.4678467   
S1045        26.949521    -15.958678   5.468261    
S1046        25.859097    -16.017317   5.404274    
S1047        25.037392    -16.214441   4.7269733   
S1048        24.898245    -16.258586   4.0201633   
S1049        25.683063    -16.7733     3.1590542   
S1050        26.460651    -16.935931   2.6939339   
S1051        27.617661    -17.005429   2.9457718   
S1052        28.579871    -16.652959   3.3986816   
S1053        28.455237    -16.46122    2.5221348   
S1054        28.628314    -16.209735   4.2700119   
S1055        27.809662    -15.978458   4.8375015   
S1056        27.010306    -16.29743    4.779805    
S1057        26.062515    -16.261125   4.846669    
S1058        25.714844    -16.477687   3.9961933   
S1059        26.331738    -16.8931     3.5846058   
S1060        27.161542    -16.920323   3.4566132   
S1061        28.161743    -16.634882   3.8904675   
S1062        27.216028    -16.614644   4.2481354   
S1063        26.399316    -16.534685   4.251804    
S1064        24.899847    -16.270586   5.60522     
S1065        24.57197     -16.434758   6.896032    
S1066        23.93602     -16.840446   7.1933754   
S1067        24.143936    -16.559859   7.8225151   
S1068        24.091754    -16.635561   8.7652908   
S1069        23.570897    -17.373334   9.8405357   
S1070        23.457333    -17.276198   8.9946396   
S1071        23.205896    -16.911032   7.929837    
S1072        22.859717    -17.771863   7.8732941   
S1073        22.046771    -18.326515   8.3698822   
S1074        22.660823    -17.823003   9.0638969   
S1075        22.891235    -17.803017   10.278875   
S1076        22.014099    -18.086499   10.667352   
S1077        21.809052    -18.289104   9.7855896   
S1078        21.207887    -18.848285   8.7837448   
S1079        20.524118    -19.167555   9.2061302   
S1080        21.023083    -18.598488   9.9477531   
S1081        21.34068     -18.216449   10.950164   
S1082        21.503084    -17.718129   11.529114   
S1083        20.717825    -17.387996   12.112605   
S1084        20.549977    -18.199829   11.399855   
S1085        20.370152    -18.552231   10.541      
S1086        19.987825    -19.081203   9.7438271   
S1087        19.18653     -19.004518   9.8516647   
S1088        19.478189    -18.767924   10.627811   
S1089        19.7492      -18.384343   11.491287   
S1090        20.01189     -17.690494   12.147116   
S1091        19.656242    -17.178792   12.587686   
S1092        18.292308    -16.330133   13.254927   
S1093        18.884103    -16.684906   12.577435   
S1094        19.35455     -18.092      12.011429   
S1095        18.750697    -18.275894   11.553311   
S1096        17.888336    -18.373888   11.177602   
S1097        18.462477    -18.719357   10.294598   
S1098        18.793434    -18.596207   11.050044   
S1099        22.257965    -7.1859779   12.191492   
S1100        23.188425    -7.5747757   11.551418   
S1101        23.845522    -8.3158463   10.800481   
S1102        24.256049    -8.9211075   10.030821   
S1103        24.545822    -9.7542671   9.5152184   
S1104        24.749478    -10.92634    9.5696739   
S1105        24.917917    -12.107267   10.115594   
S1106        24.891098    -13.198424   9.8711235   
S1107        24.827649    -14.340009   9.9519821   
S1108        24.728578    -15.135387   9.2838326   
S1109        24.591455    -15.657199   9.8341087   
S1110        24.153311    -16.428909   10.280429   
S1111        23.584299    -16.946828   11.026152   
S1112        23.047235    -17.139101   11.655123   
S1113        22.394394    -17.150577   12.368985   
S1114        21.406693    -17.167812   13.079773   
S1115        20.197684    -16.907339   13.588635   
S1116        19.166141    -16.468202   13.981427   
S1117        18.438918    -15.876477   14.271474   
S1118        18.061478    -14.953612   14.693594   
S1119        18.065146    -13.791534   15.061282   
S1120        18.269998    -12.75152    15.284967   
S1121        18.476631    -11.866357   15.113872   
S1122        18.998911    -10.881561   14.805692   
S1123        18.791347    -12.05078    15.394818   
S1124        19.425934    -11.311998   15.377171   
S1125        19.799641    -10.602914   15.20909    
S1126        19.909848    -9.8052177   14.909068   
S1127        20.72635     -9.4005135   14.587015   
S1128        21.832648    -8.7964928   13.656081   
S1129        21.773944    -8.057103    12.950955   
S1130        22.640442    -8.1986725   12.279056   
S1131        23.527353    -8.7156654   11.593324   
S1132        24.178497    -9.4195793   10.976575   
S1133        24.536349    -10.299818   10.490359   
S1134        24.821179    -11.214439   10.828712   
S1135        24.919055    -13.136913   10.960066   
S1136        24.850922    -14.027657   11.063797   
S1137        24.657498    -15.119597   10.558121   
S1138        24.078421    -15.936736   11.316378   
S1139        23.450476    -16.318799   12.110106   
S1140        22.4358      -16.420139   13.127083   
S1141        21.37634     -16.398419   13.780644   
S1142        20.281099    -16.168205   14.229407   
S1143        19.528836    -15.484636   14.695224   
S1144        19.06993     -14.627217   15.034      
S1145        19.091766    -13.266634   15.395181   
S1146        19.717416    -12.35069    15.496281   
S1147        20.598792    -11.367824   15.334113   
S1148        20.889804    -10.54406    15.049002   
S1149        21.84566     -9.7700409   14.333371   
S1150        22.824414    -8.9964066   12.988525   
S1151        23.672896    -9.5257118   12.384022   
S1152        24.235413    -10.139706   11.814532   
S1153        24.646352    -11.326227   11.780973   
S1154        24.891953    -12.142754   11.125863   
S1155        24.743269    -12.612168   12.039496   
S1156        24.743047    -13.727966   11.721593   
S1157        24.524319    -14.781409   11.604453   
S1158        23.889645    -15.41382    12.35797    
S1159        22.922072    -15.656752   13.357172   
S1160        21.964665    -15.548067   14.097025   
S1161        20.924434    -15.235001   14.666193   
S1162        20.282703    -14.433421   15.121185   
S1163        20.188316    -13.384401   15.392293   
S1164        21.120755    -12.260551   15.290576   
S1165        21.800391    -10.991649   14.860532   
S1166        22.999413    -9.8854034   13.530307   
S1167        23.829579    -10.511043   12.958136   
S1168        24.257358    -11.504657   12.812103   
S1169        24.359987    -12.92258    12.816583   
S1170        24.401112    -14.033917   12.413824   
S1171        23.664496    -14.982719   13.003415   
S1172        22.778021    -14.754929   13.975629   
S1173        21.786185    -14.679092   14.602313   
S1174        21.281177    -13.858266   15.047083   
S1175        21.837744    -12.714927   15.00788    
S1176        22.045621    -11.967088   14.915057   
S1177        22.663788    -10.665231   14.258731   
S1178        23.481662    -11.123729   13.676321   
S1179        23.660777    -12.52542    13.747928   
S1180        23.684666    -13.82002    13.517099   
S1181        22.353275    -13.863222   14.574179   
S1182        23.028845    -13.551663   14.196922   
S1183        22.641698    -12.837982   14.577101   
S1184        22.934676    -11.86293    14.347571   
S1185        24.157664    -16.555544   5.9537334   
S1186        24.29816     -16.226157   5.0503067   
S1187        24.038567    -16.046999   4.0510853   
S1188        23.880357    -15.62144    3.0259029   
S1189        23.914597    -14.572801   2.3994411   
S1190        23.761917    -13.457047   2.5865627   
S1191        23.013869    -12.712293   2.8669739   
S1192        22.369357    -11.942744   2.9081291   
S1193        21.96685     -10.958737   2.7002525   
S1194        21.12337     -10.008523   2.8418953   
S1195        20.007727    -9.4926842   2.9513741   
S1196        19.088547    -8.4328491   2.8724678   
S1197        19.00739     -7.0684532   2.604435    
S1198        19.146506    -5.6553185   1.9867859   
S1199        19.77075     -4.8594902   1.26754     
S1200        20.770151    -4.3372723   0.7585968   
S1201        18.431827    -5.0162975   1.1738541   
S1202        17.441431    -5.0821301   1.0454514   
S1203        18.103271    -5.8976376   1.9481483   
S1204        18.050493    -7.3248207   2.8037239   
S1205        18.112842    -8.9798126   3.3531311   
S1206        19.196805    -9.9645752   3.4578568   
S1207        20.398567    -10.728177   3.4893936   
S1208        21.455936    -12.078204   3.3754341   
S1209        22.106104    -13.460085   3.3109169   
S1210        23.1591      -13.729999   2.7370361   
S1211        22.992963    -14.829422   3.3105728   
S1212        23.062665    -15.698846   4.0278717   
S1213        23.207724    -16.138379   5.1574417   
S1214        22.966467    -16.770351   6.1952888   
S1215        22.083084    -17.356483   6.9189484   
S1216        22.015233    -16.583206   6.025563    
S1217        22.263       -15.743057   4.9082108   
S1218        22.058835    -14.700781   3.9149876   
S1219        20.922173    -13.210201   3.7423462   
S1220        20.409308    -11.839467   3.7214813   
S1221        19.143805    -11.208793   3.8797493   
S1222        18.065321    -10.295868   3.7629112   
S1223        16.974573    -9.0567413   3.4491943   
S1224        17.083543    -7.6028809   2.9387535   
S1225        17.038007    -6.2139645   2.0337845   
S1226        16.10533     -5.3507412   1.0025291   
S1227        15.836827    -6.7384872   2.1905876   
S1228        15.814029    -8.1850159   3.0642471   
S1229        16.171371    -9.883947    3.6897491   
S1230        17.217041    -10.582661   3.8578003   
S1231        18.024562    -11.839349   4.0785172   
S1232        19.481183    -12.911861   4.0552711   
S1233        21.034084    -14.24305    4.1086288   
S1234        21.213354    -15.464867   5.1980644   
S1235        20.958664    -16.572868   6.3811928   
S1236        21.439233    -18.210992   7.3753708   
S1237        20.293182    -18.586266   8.1422562   
S1238        20.464096    -17.377493   7.1927391   
S1239        19.202853    -18.571632   8.8297852   
S1240        19.574101    -17.65105    7.9817123   
S1241        18.293385    -18.27657    9.31856     
S1242        18.560046    -17.377403   8.2870346   
S1243        17.533371    -17.663663   10.277756   
S1244        17.903693    -17.310301   9.2939835   
S1245        17.784526    -16.575485   7.8442841   
S1246        19.524724    -16.755951   7.1147354   
S1247        19.885876    -15.917299   6.2368423   
S1248        20.019128    -15.034207   5.210305    
S1249        19.505374    -14.104236   4.4706768   
S1250        18.122067    -13.101685   4.2952961   
S1251        18.75255     -14.465413   4.9132977   
S1252        18.912399    -15.623718   6.1567181   
S1253        18.452689    -16.258356   6.9903259   
S1254        17.402509    -16.687636   8.8721619   
S1255        18.01256     -14.977054   5.6089294   
S1256        17.664166    -14.059569   4.7547573   
S1257        17.161226    -12.508295   4.2054367   
S1258        16.364929    -11.382318   4.0066437   
S1259        15.079921    -10.193497   3.6991676   
S1260        14.536418    -8.6446754   3.0818527   
S1261        14.999669    -7.4272118   2.5109047   
S1262        14.975684    -5.933181    1.2796425   
S1263        14.093629    -5.4574348   0.55783615  
S1264        12.739343    -5.6260662   0.47173996  
S1265        13.659088    -6.3021255   1.2849091   
S1266        13.503488    -7.5719917   2.2379822   
S1267        13.778116    -9.5775696   3.3704834   
S1268        14.751784    -11.568719   3.9938812   
S1269        15.748055    -12.365811   4.197583    
S1270        16.63558     -13.550844   4.5481461   
S1271        16.739226    -14.780965   5.4438629   
S1272        17.514627    -15.803262   6.6419601   
S1273        16.727393    -16.149312   7.576281    
S1274        16.499811    -16.341493   8.6618607   
S1275        17.362129    -16.770016   9.8502457   
S1276        16.617776    -16.295406   9.5522644   
S1277        18.490692    -16.981691   11.183572   
S1278        17.929698    -16.585583   10.653905   
S1279        17.086922    -16.038776   10.284802   
S1280        18.502908    -16.421959   11.713567   
S1281        18.429242    -15.812062   12.599676   
S1282        18.022067    -15.441228   13.779758   
S1283        17.725362    -14.587276   13.938678   
S1284        17.640421    -13.410513   14.347247   
S1285        17.839236    -12.248045   14.039229   
S1286        17.415109    -13.540331   13.49511    
S1287        17.705429    -14.606346   13.005687   
S1288        17.846307    -15.221307   12.341648   
S1289        17.94812     -15.873856   11.330274   
S1290        18.241193    -11.302073   13.718671   
S1291        19.039461    -9.9185753   12.754745   
S1292        19.267271    -8.9856697   11.658235   
S1293        19.302979    -8.2972778   10.621082   
S1294        19.190376    -7.410537    9.3505104   
S1295        19.077725    -6.490062    8.4861893   
S1296        18.662849    -5.6776073   7.6498573   
S1297        18.215863    -4.7696339   7.1912445   
S1298        17.263824    -3.9317665   6.5949745   
S1299        16.30632     -2.9572775   6.5368553   
S1300        15.120114    -2.8500196   5.5886932   
S1301        14.086014    -2.4286003   5.1394424   
S1302        12.780923    -1.9070171   4.6099091   
S1303        11.66816     -1.7820915   4.1772537   
S1304        10.662557    -1.7501333   3.653183    
S1305        9.9344055    -2.0830517   2.6196388   
S1306        9.7431404    -2.6327007   1.7279535   
S1307        10.141656    -3.4742569   1.1616999   
S1308        10.226655    -4.6210732   0.93643131  
S1309        9.6473747    -5.7851063   0.94961157  
S1310        10.31998     -6.1807526   0.72385216  
S1311        11.438991    -5.911124    0.52658997  
S1312        12.517454    -6.4494476   1.1122444   
S1313        12.089471    -7.5410873   1.8408478   
S1314        14.521307    -6.7454247   1.8960579   
S1315        12.856351    -8.7182701   2.7907822   
S1316        13.555267    -10.81395    3.7382988   
S1317        14.597572    -12.957964   4.2218376   
S1318        15.727089    -13.949066   4.7326439   
S1319        16.12928     -15.48649    6.3632744   
S1320        15.707141    -16.093411   7.835537    
S1321        15.442722    -15.950455   9.2376472   
S1322        16.204947    -15.63232    10.262066   
S1323        16.949719    -15.431702   11.175076   
S1324        17.005994    -14.749496   12.123232   
S1325        16.893567    -13.837761   12.689903   
S1326        17.030373    -12.758595   13.036386   
S1327        17.528979    -11.923168   13.2327     
S1328        18.313722    -10.570238   12.667186   
S1329        18.438705    -9.7480659   11.513571   
S1330        18.450412    -8.8619675   10.203749   
S1331        18.437404    -7.4283119   8.5645576   
S1332        17.957718    -6.3694374   7.5133141   
S1333        17.345328    -5.1117348   6.7110199   
S1334        16.184171    -4.239447    6.0581642   
S1335        14.655511    -3.8897202   5.3307129   
S1336        13.50822     -3.0881918   4.6273552   
S1337        12.132249    -2.7001856   3.961927    
S1338        10.97978     -2.623665    3.2060577   
S1339        10.504783    -3.2282413   2.548204    
S1340        10.245139    -4.1468403   2.0983265   
S1341        9.5953796    -5.5132538   2.1936043   
S1342        8.9556412    -6.194873    1.9031883   
S1343        9.0416092    -6.5994728   1.0675362   
S1344        10.028152    -7.2840332   1.3116798   
S1345        11.284368    -6.8846725   1.1983574   
S1346        10.926149    -8.0545837   1.926899    
S1347        11.736574    -8.9823769   2.6876839   
S1348        12.400195    -10.28433    3.4358543   
S1349        13.49632     -12.088795   3.9923744   
S1350        14.260921    -13.82346    4.6459938   
S1351        15.332077    -14.78448    5.46045     
S1352        14.996973    -15.607335   6.5285255   
S1353        14.3688      -15.961798   7.6445755   
S1354        14.429457    -15.871201   8.732283    
S1355        14.649962    -15.411084   9.896627    
S1356        15.713368    -15.192972   10.705318   
S1357        16.022466    -14.60824    11.53926    
S1358        16.023111    -13.611694   12.144215   
S1359        16.016521    -12.564114   12.123041   
S1360        16.746318    -11.609177   12.126804   
S1361        17.407445    -10.993062   12.125007   
S1362        17.324405    -10.403175   11.296941   
S1363        17.167783    -9.5615143   10.131078   
S1364        17.598254    -8.658226    9.2392891   
S1365        17.548444    -7.6262657   8.1807907   
S1366        16.800751    -6.3412003   7.1094322   
S1367        15.68383     -5.0238136   6.1918179   
S1368        14.207784    -4.8518513   5.555986    
S1369        12.990353    -4.0688576   4.6929703   
S1370        11.72972     -4.0943596   3.8329735   
S1371        10.545351    -4.6363438   2.8110649   
S1372        9.8412071    -5.8596661   3.3468521   
S1373        8.5704086    -6.6521843   2.8388468   
S1374        8.0150208    -7.2145241   1.5155495   
S1375        8.9278053    -7.7591057   1.5042358   
S1376        10.153474    -8.7292236   2.1836624   
S1377        10.912198    -9.7242561   2.9304062   
S1378        11.511076    -11.156733   3.6298218   
S1379        12.163184    -12.156072   3.9459702   
S1380        12.96133     -13.658492   4.5105988   
S1381        13.867722    -14.817902   5.4466919   
S1382        13.603218    -15.600694   6.3947678   
S1383        13.365991    -15.949284   7.5125839   
S1384        13.392136    -15.728317   8.7843849   
S1385        13.595358    -15.291197   9.713633    
S1386        14.658099    -14.506448   10.923882   
S1387        14.71476     -13.259023   11.449805   
S1388        15.198196    -11.767223   11.232268   
S1389        16.306174    -10.931816   11.182298   
S1390        15.803058    -10.054523   10.072246   
S1391        16.326511    -8.763237    8.8968323   
S1392        16.075528    -7.4603569   7.7526306   
S1393        15.13385     -6.4186913   6.8455994   
S1394        13.359544    -5.9602932   5.9116318   
S1395        12.468907    -5.3354004   5.0512085   
S1396        11.168621    -5.233448    4.1029366   
S1397        7.0331024    -7.8514961   1.7803459   
S1398        8.6776047    -8.8265419   2.0058075   
S1399        7.2932602    -7.4453789   2.6769463   
S1400        9.4257431    -9.6839775   2.6096176   
S1401        7.7820465    -8.4140495   1.8096588   
S1402        9.9599052    -10.87998    3.3567627   
S1403        10.751297    -12.030598   3.8253731   
S1404        11.557578    -13.250726   4.2969109   
S1405        12.656287    -14.586266   5.1594536   
S1406        12.349754    -15.42856    6.0224541   
S1407        12.044637    -15.956654   7.1518517   
S1408        12.008861    -15.742339   8.3804565   
S1409        12.10989     -15.210507   9.4106842   
S1410        13.372855    -14.482127   10.441218   
S1411        13.34023     -13.283762   10.805798   
S1412        13.925523    -11.87881    10.788509   
S1413        14.27466     -10.517924   10.110216   
S1414        14.95508     -9.3331909   9.1905128   
S1415        14.806311    -8.196257    8.1495132   
S1416        13.845248    -7.2923576   7.1751266   
S1417        12.333968    -6.9722885   6.4138809   
S1418        11.492505    -6.3571182   5.4467918   
S1419        9.920092     -6.52425     4.5272865   
S1420        8.3970978    -7.1418869   4.0337799   
S1421        6.8022339    -7.8242142   3.4763016   
S1422        6.0338894    -8.2525101   2.370822    
S1423        6.670047     -8.8214203   2.0656898   
S1424        8.0248596    -9.5006195   2.2984703   
S1425        8.5058205    -10.865138   3.1002007   
S1426        9.3676842    -12.165564   3.7739342   
S1427        10.393132    -13.368112   4.3201561   
S1428        11.568861    -14.426964   4.9542236   
S1429        11.149428    -15.328508   5.7644196   
S1430        10.75757     -16.015977   6.8565598   
S1431        10.583038    -15.86701    8.0022095   
S1432        10.565027    -14.945782   9.4469597   
S1433        11.859572    -13.994653   10.233029   
S1434        12.515938    -12.335332   10.586662   
S1435        13.070631    -10.774815   10.121841   
S1436        13.499983    -9.4644005   9.0775742   
S1437        13.238466    -8.3695229   8.0309921   
S1438        11.815778    -8.025412    7.3814056   
S1439        10.860254    -7.4167023   6.3595154   
S1440        9.4743607    -7.2439468   5.2561966   
S1441        7.5090416    -7.8589027   4.6265869   
S1442        5.8557854    -8.3413635   3.6648098   
S1443        5.0336754    -8.9425758   2.5402554   
S1444        5.7566647    -9.3655594   2.3507721   
S1445        6.9878639    -10.160934   2.5584656   
S1446        7.5670898    -11.549439   3.3020462   
S1447        8.6518402    -13.323085   4.2717697   
S1448        9.971006     -14.485997   4.9301079   
S1449        9.7502403    -15.648125   5.9097023   
S1450        8.6063812    -15.403464   5.5287064   
S1451        8.7681656    -14.380458   4.8234818   
S1452        8.8500725    -16.234531   6.4483772   
S1453        9.5026947    -16.049428   7.4072685   
S1454        8.7552429    -15.456923   8.4914124   
S1455        9.3106155    -14.371271   9.6658585   
S1456        9.7836998    -15.303882   8.8593903   
S1457        10.511371    -13.914146   10.033583   
S1458        11.033137    -12.623347   10.349287   
S1459        11.726212    -11.172797   10.191841   
S1460        12.142194    -10.047592   9.4630936   
S1461        12.023918    -9.0220116   8.4694115   
S1462        10.745876    -8.4521561   7.6535622   
S1463        9.2793839    -7.9040535   6.3141335   
S1464        7.5556953    -8.2828697   5.8366127   
S1465        6.2001595    -8.4934753   4.9072845   
S1466        4.6870232    -8.8776215   3.811821    
S1467        3.970467     -9.4460464   2.8843441   
S1468        4.8904652    -9.9500313   2.6174213   
S1469        5.9226467    -10.500381   2.6666687   
S1470        6.3414341    -11.670858   3.2080032   
S1471        7.3848907    -12.870641   3.9221222   
S1472        7.7018585    -14.478098   4.8099075   
S1473        7.6746223    -15.747884   5.7962486   
S1474        7.8129936    -16.323505   6.7532585   
S1475        7.7064285    -15.94987    8.091153    
S1476        7.9218285    -14.640382   9.1433701   
S1477        8.4029808    -12.953249   10.068184   
S1478        9.4799881    -12.886185   10.132637   
S1479        10.215282    -11.543346   10.106284   
S1480        10.824998    -10.479975   9.7015556   
S1481        10.67463     -9.4551239   8.8022118   
S1482        9.5824089    -8.7607803   7.8852982   
S1483        8.5280548    -8.3553505   6.869072    
S1484        9.1201813    -11.382704   10.024887   
S1485        9.5011383    -10.05032    9.3311615   
S1486        8.6296532    -9.1692467   8.4088249   
S1487        7.4356888    -8.7836128   7.6301048   
S1488        6.4814278    -8.6490776   6.6124329   
S1489        5.2695686    -8.8364799   5.4916061   
S1490        3.9811684    -9.1130402   4.4936371   
S1491        3.1939575    -9.573082    3.3378326   
S1492        3.3880695    -10.584142   2.9836174   
S1493        4.4762089    -11.011398   2.9281281   
S1494        5.3419151    -11.745841   3.1621712   
S1495        5.953162     -12.829665   3.7270447   
S1496        6.3055237    -14.326224   4.60149     
S1497        6.4930382    -15.378682   5.4110428   
S1498        6.6694984    -16.215149   6.4399132   
S1499        6.5851845    -16.007814   7.7142975   
S1500        6.822657     -15.064752   8.6032791   
S1501        7.2802063    -13.749236   9.6646584   
S1502        7.7338074    -12.028128   10.204822   
S1503        8.1790825    -10.456614   9.7392723   
S1504        7.7468857    -9.3928268   8.8188408   
S1505        6.3802162    -8.9003426   8.0313095   
S1506        5.1424187    -8.8034592   6.7308075   
S1507        4.0922745    -8.9784477   5.6332176   
S1508        3.0955395    -9.2183197   4.5211258   
S1509        2.2510567    -9.7192413   3.6405445   
S1510        2.4016655    -10.64846    3.2202682   
S1511        3.447438     -11.535284   3.1394661   
S1512        4.4751022    -12.368448   3.3786041   
S1513        4.9172497    -13.605179   4.028801    
S1514        5.3080593    -14.923761   4.9588379   
S1515        5.198933     -15.844189   6.0255524   
S1516        5.306255     -15.974414   7.342276    
S1517        5.5947639    -15.154152   8.3261009   
S1518        5.8338081    -13.837791   9.3205902   
S1519        6.4981026    -13.014322   9.9400665   
S1520        6.8737404    -11.496      10.254487   
S1521        7.0456512    -10.204582   9.8169807   
S1522        6.7263016    -9.3406166   9.0807632   
S1523        5.1668694    -8.7175194   8.2252975   
S1524        3.8628944    -8.6887299   6.9027206   
S1525        2.9086109    -8.9451897   5.5089291   
S1526        1.8032991    -9.2696419   4.51409     
S1527        1.4198431    -10.205723   3.6974701   
S1528        1.7523569    -11.545364   3.3787674   
S1529        2.7450748    -12.283205   3.3753342   
S1530        3.8757347    -13.494649   3.8710678   
S1531        4.2791142    -14.856827   4.7349907   
S1532        4.0529316    -15.663591   5.7907097   
S1533        4.1078934    -15.935704   6.76717     
S1534        4.2256569    -15.352831   7.8836296   
S1535        4.6916107    -14.32058    8.8644051   
S1536        5.2092758    -12.786738   9.7658218   
S1537        5.6287712    -11.759964   10.369173   
S1538        5.8405392    -10.376385   10.262311   
S1539        5.5601822    -9.1276062   9.4673355   
S1540        3.9983219    -8.4020264   8.1898605   
S1541        2.7086842    -8.4524734   6.8545242   
S1542        1.7971163    -8.6305473   5.8226242   
S1543        0.94856644   -8.9731155   4.9100708   
S1544        0.61272888   -9.8321396   4.0330559   
S1545        0.74500809   -10.837359   3.7989059   
S1546        1.0459808    -12.07196    3.5231888   
S1547        1.9765894    -13.12469    3.6982155   
S1548        3.1252497    -14.251619   4.2944954   
S1549        3.0053738    -15.19977    5.0707184   
S1550        2.8421963    -15.710522   6.149123    
S1551        3.0001631    -15.777455   7.1901558   
S1552        3.2261776    -14.872504   8.3565186   
S1553        3.3690628    -13.878841   9.0008362   
S1554        3.7814869    -12.668957   9.5117142   
S1555        4.3323486    -11.421905   10.19239    
S1556        4.5683746    -10.170061   10.508553   
S1557        4.7230473    -9.1552856   9.9880104   
S1558        4.2895535    -8.470137    9.2832291   
S1559        3.097522     -7.967054    8.3791161   
S1560        1.788648     -7.9076637   7.3189026   
S1561        0.58615952   -8.1468987   6.0517982   
S1562        -0.17992935  -8.6009766   5.0257126   
S1563        -0.4757988   -9.3889725   4.3990463   
S1564        -0.5378562   -10.777517   4.2611687   
S1565        -0.090680408 -11.97976    3.7771217   
S1566        0.58593597   -13.47292    3.6437195   
S1567        1.9436739    -14.323677   4.347998    
S1568        1.8083199    -15.314388   5.203907    
S1569        1.4093307    -15.748488   6.2538902   
S1570        1.6350456    -15.54756    7.4256752   
S1571        1.8104408    -14.780289   8.3538483   
S1572        1.8013149    -13.761833   9.0347176   
S1573        2.1963146    -12.436211   9.2824593   
S1574        2.6957848    -11.144993   9.8571968   
S1575        3.3431301    -10.014702   10.569624   
S1576        3.588192     -9.0359291   10.433796   
S1577        3.2678116    -8.1438889   9.803656    
S1578        2.1957138    -7.3949585   9.0352295   
S1579        1.3036275    -7.2123215   8.0718056   
S1580        0.13657122   -7.2375183   6.9696037   
S1581        -0.55327978  -7.7031891   5.8058784   
S1582        -1.2511897   -8.3871346   4.8565342   
S1583        -1.6253426   -9.50522     4.3973602   
S1584        -1.5726567   -10.975546   4.5111282   
S1585        -1.0608662   -12.162018   4.0250519   
S1586        -0.52180576  -13.577301   3.4408707   
S1587        0.41765518   -14.553075   4.1373779   
S1588        0.23113289   -15.458687   4.9063507   
S1589        0.12142868   -15.780293   6.2137138   
S1590        0.19649763   -15.403629   7.4284164   
S1591        0.27033787   -14.811513   8.282106    
S1592        0.48192258   -13.484694   9.0616608   
S1593        0.86580935   -11.92459    9.1931885   
S1594        1.4876907    -10.141772   10.054866   
S1595        2.0769936    -8.8214417   10.586996   
S1596        2.1132813    -7.7644615   10.262662   
S1597        1.2162785    -6.7999939   9.3783653   
S1598        0.33311272   -6.5408409   8.3589928   
S1599        -0.3255722   -6.5924484   7.4495995   
S1600        -1.1198277   -6.8049065   6.3155739   
S1601        -1.8239292   -7.3422287   5.2701881   
S1602        -2.379092    -8.3015785   4.5349106   
S1603        -2.8568253   -9.4801033   4.3475647   
S1604        -2.742123    -10.596362   4.6809128   
S1605        -1.9465748   -12.48488    4.4733231   
S1606        -1.144404    -12.991579   3.5125229   
S1607        -2.2028419   -13.03909    3.771553    
S1608        -1.7492857   -13.851553   3.0420929   
S1609        -0.69245715  -14.881538   3.7174988   
S1610        -0.76054993  -15.610141   4.5797134   
S1611        -1.0860445   -15.866322   6.0048302   
S1612        -1.085586    -15.260127   7.6394196   
S1613        -0.72382202  -14.304544   8.645623    
S1614        -0.47024717  -12.744804   8.9937744   
S1615        0.030807018  -10.812357   9.1472626   
S1616        0.20387936   -9.2117325   10.12101    
S1617        1.0150391    -8.291497    10.561095   
S1618        0.94719009   -7.2883774   10.371664   
S1619        0.36817627   -6.3914341   9.7892708   
S1620        -0.76465683  -5.7116673   8.1849747   
S1621        -1.3743454   -5.7804447   7.1820496   
S1622        -2.018821    -6.131271    5.959079    
S1623        -2.636525    -6.8235825   5.1052322   
S1624        -3.2810295   -7.596521    4.4117088   
S1625        -3.6438618   -8.791214    4.1821419   
S1626        -3.8001514   -9.6858719   4.6296577   
S1627        -3.8303207   -10.717652   4.7343483   
S1628        -3.6674042   -11.689999   4.4190895   
S1629        -3.2463787   -12.618977   4.1135727   
S1630        -3.0452625   -13.356662   3.030513    
S1631        -2.8444069   -12.058039   4.6057938   
S1632        -2.6765377   -13.869098   2.4645004   
S1633        -1.7607487   -14.953876   3.0599976   
S1634        -1.8016777   -15.72227    3.9920944   
S1635        -2.1856148   -16.132747   5.2311871   
S1636        -2.3063671   -15.825461   6.6402397   
S1637        -2.3532341   -15.281943   8.1085205   
S1638        -2.143763    -14.228162   8.7519859   
S1639        -2.1275879   -13.057077   8.9342056   
S1640        -1.8424398   -11.860531   8.6807571   
S1641        -1.1915136   -10.639845   8.6696732   
S1642        -0.88011351  -9.7473534   9.2541122   
S1643        -0.94930859  -8.5706963   10.069112   
S1644        -0.25339727  -7.4769409   10.511723   
S1645        -0.63695879  -6.175423    10.157773   
S1646        -1.0501318   -5.4044792   9.6230766   
S1647        -1.2176642   -4.5159264   7.8649437   
S1648        -1.8972137   -4.9210018   7.0515404   
S1649        -2.7137253   -5.3115318   6.191922    
S1650        -3.153723    -5.8797844   5.4578903   
S1651        -3.6987396   -6.4911148   4.5557716   
S1652        -4.2907509   -7.492717    3.71735     
S1653        -4.5445107   -8.49077     3.9076286   
S1654        -4.9077572   -9.494278    4.5981758   
S1655        -4.9318283   -10.375401   4.6140236   
S1656        -4.6643635   -11.682404   4.1550926   
S1657        -4.1509796   -12.631332   3.4805603   
S1658        -3.8709946   -13.056232   2.5365936   
S1659        -2.7557629   -15.29437    2.2374702   
S1660        -3.0049137   -15.948924   3.4623352   
S1661        -3.2093876   -16.49594    4.9298351   
S1662        -3.396043    -16.266486   6.2555889   
S1663        -3.3130581   -16.057759   7.6842537   
S1664        -3.2280785   -15.028915   8.7807854   
S1665        -3.3765373   -13.845616   9.2087845   
S1666        -3.4439564   -12.596055   9.0724518   
S1667        -3.2719807   -11.645319   8.210379    
S1668        -2.2795757   -10.691647   8.1271027   
S1669        -1.9591377   -9.6909111   8.4539841   
S1670        -1.9241219   -8.6993477   9.4633331   
S1671        -1.8853432   -7.0384308   10.377274   
S1672        -1.8229065   -5.9639812   10.287245   
S1673        -1.8670507   -5.0336575   9.7256332   
S1674        -2.0310431   -4.0864342   9.0086884   
S1675        -2.099762    -4.1852123   7.6575348   
S1676        -3.0550777   -4.6392075   6.928569    
S1677        -3.6796215   -5.0116207   5.9805717   
S1678        -4.1763386   -5.4973808   4.9309177   
S1679        -4.4459793   -6.0617023   3.5914398   
S1680        -5.123037    -7.1120842   3.5741402   
S1681        -5.4308594   -8.0421822   3.3393532   
S1682        -5.5603786   -8.9173294   4.1956787   
S1683        -5.7274742   -10.095324   4.4068008   
S1684        -5.5710175   -11.224712   4.2841797   
S1685        -4.9536568   -12.146272   3.5197411   
S1686        -4.7332016   -12.608824   2.6535721   
S1687        -3.7295296   -13.608568   1.2687744   
S1688        -3.2001419   -14.550313   1.0841507   
S1689        -3.4392338   -15.691302   1.3207426   
S1690        -3.5866947   -16.062099   2.5975939   
S1691        -4.0980762   -16.459741   3.92612     
S1692        -4.2454025   -17.014331   5.0430271   
S1693        -4.5246658   -16.701033   6.2417767   
S1694        -4.1095058   -16.394794   8.220459    
S1695        -4.3432827   -15.538947   9.0660309   
S1696        -4.4848888   -14.27523    9.5255806   
S1697        -4.4203445   -13.088075   9.6036835   
S1698        -4.6801544   -12.078521   8.9598572   
S1699        -4.5508152   -11.767944   7.7507797   
S1700        -3.5869316   -10.974948   7.255864    
S1701        -3.0950096   -10.082745   7.3803696   
S1702        -2.8480125   -8.7373062   8.5941864   
S1703        -2.8753757   -7.773056    9.7805984   
S1704        -3.2139297   -6.4012161   10.348027   
S1705        -2.8901428   -5.2787811   10.086995   
S1706        -2.6382107   -4.4929157   9.6153183   
S1707        -3.3677792   -3.7194061   9.3551453   
S1708        -2.8321663   -3.975848    8.0256271   
S1709        -4.0961437   -4.2576664   6.7028481   
S1710        -4.5880569   -4.6924664   5.6501236   
S1711        -4.8194939   -5.2756359   4.2890907   
S1712        -5.39142     -5.6371731   3.53321     
S1713        -5.9337788   -6.6236778   3.2940666   
S1714        -6.081683    -7.6138832   3.1575066   
S1715        -6.2838055   -8.504821    3.7144966   
S1716        -6.4820633   -9.6864243   4.0343636   
S1717        -6.4442268   -10.746295   4.0773796   
S1718        -5.7884758   -11.726005   3.2812416   
S1719        -5.4455925   -12.149888   2.5748985   
S1720        -4.5823257   -13.384583   0.80293884  
S1721        -4.1016518   -14.273845   0.63596649  
S1722        -3.8294823   -15.039537   0.43440628  
S1723        -4.0792294   -16.103899   0.80770493  
S1724        -4.411993    -16.419786   1.9119356   
S1725        -4.8802547   -16.639523   3.009704    
S1726        -5.4777023   -16.841115   4.4349068   
S1727        -5.8032875   -17.234654   5.7027779   
S1728        -6.3038612   -16.56228    7.0965576   
S1729        -5.7889732   -16.519542   8.593396    
S1730        -5.4887421   -15.644675   9.3936928   
S1731        -5.7430695   -14.431673   9.9041122   
S1732        -5.6743275   -13.114865   9.9376785   
S1733        -5.7181389   -11.929475   9.383316    
S1734        -5.5349846   -11.838718   8.3887169   
S1735        -5.7028831   -12.353318   7.1055862   
S1736        -4.7727264   -11.987207   6.2770546   
S1737        -4.1659241   -10.938312   6.1741417   
S1738        -3.7063263   -9.3643929   6.9310181   
S1739        -3.5417442   -8.3314499   8.0850433   
S1740        -4.3668213   -7.1496185   9.696656    
S1741        -4.7270134   -5.8780289   10.275075   
S1742        -3.7613968   -4.5955322   9.8936852   
S1743        -4.399321    -3.5945534   9.5474846   
S1744        -4.7148727   -4.6703979   10.054641   
S1745        -5.4489204   -3.341227    9.645826    
S1746        -6.4449524   -2.6212475   9.4617874   
S1747        -3.7107563   -3.7743477   7.9163177   
S1748        -4.9516724   -3.0210436   8.2765526   
S1749        -4.8575447   -3.375766    7.391217    
S1750        -5.1663643   -3.7484512   6.2224205   
S1751        -5.5633049   -4.537532    4.7484222   
S1752        -6.1917465   -4.7272308   3.7651024   
S1753        -6.660537    -5.3486889   3.308754    
S1754        -6.9191261   -6.4758156   2.980687    
S1755        -7.2998672   -7.2477257   3.1666969   
S1756        -7.845919    -8.3721344   3.1641258   
S1757        -7.0095711   -8.4860977   3.5584229   
S1758        -7.4364571   -9.7003212   3.046756    
S1759        -7.0366028   -10.68876    3.5557983   
S1760        -6.9811089   -10.580328   2.7011173   
S1761        -6.3029587   -11.458678   2.691431    
S1762        -4.6858727   -12.631887   1.9641724   
S1763        -5.5496727   -12.136858   1.2980148   
S1764        -5.4451767   -12.943054   0.62802582  
S1765        -5.1416359   -14.004358   0.17736511  
S1766        -4.8027237   -15.125307   -0.069389343
S1767        -5.7081242   -16.708774   -0.10723724 
S1768        -5.1436943   -16.718466   1.1548649   
S1769        -5.5741413   -16.963719   2.0074276   
S1770        -6.1201836   -17.08418    3.2660191   
S1771        -6.6378784   -17.281921   4.6241508   
S1772        -6.9333054   -17.301646   5.9643879   
S1773        -7.1788574   -16.701645   7.5643402   
S1774        -6.7429054   -16.3797     8.7530983   
S1775        -6.6012833   -15.388184   9.8152786   
S1776        -6.6107895   -13.978433   10.19704    
S1777        -6.512368    -12.646616   10.020023   
S1778        -6.7853828   -11.86288    9.8157745   
S1779        -6.1328701   -11.506966   8.5697685   
S1780        -6.4669968   -12.380712   7.5760201   
S1781        -6.2864143   -12.379787   6.5335655   
S1782        -5.5359383   -12.08299    5.6181244   
S1783        -4.80354     -11.632005   5.3572617   
S1784        -4.3912315   -10.199635   5.9709152   
S1785        -4.3263428   -9.3119415   6.4336685   
S1786        -3.9963486   -8.5759186   6.9375046   
S1787        -4.4411255   -7.7802505   7.9870956   
S1788        -5.1440422   -7.1026085   9.4017303   
S1789        -5.7573593   -6.2250111   10.131446   
S1790        -5.7920105   -4.8439075   10.197796   
S1791        -6.3492699   -3.8168831   9.9256264   
S1792        -7.3652039   -3.0567156   9.7045853   
S1793        -8.0823975   -2.2607031   9.3463593   
S1794        -7.9934685   -1.6065029   8.4576889   
S1795        -6.5891243   -2.1773046   8.3867218   
S1796        -5.8141174   -2.4394844   8.6305946   
S1797        -5.8611755   -2.6118303   7.5461952   
S1798        -5.9400063   -2.9611671   6.4423317   
S1799        -6.2567646   -3.0424728   5.1962257   
S1800        -6.573735    -3.3788425   4.0848839   
S1801        -7.1143562   -4.3199966   3.3799843   
S1802        -7.7857826   -4.7459953   2.3882294   
S1803        -8.2371925   -5.7183491   1.695961    
S1804        -8.0330132   -6.7326584   1.5178665   
S1805        -7.8387085   -8.7451546   1.1349991   
S1806        -7.9417778   -7.5207733   1.2877792   
S1807        -7.4998909   -9.5601837   1.6770142   
S1808        -7.5870842   -10.409308   1.5119431   
S1809        -6.7623856   -11.446337   1.4160172   
S1810        -6.3861755   -12.39355    0.7692894   
S1811        -6.1743294   -13.488248   0.17106094  
S1812        -5.7801079   -14.528539   -0.1518692  
S1813        -5.4740807   -15.638216   -0.35620575 
S1814        -6.0206711   -17.199199   1.3401588   
S1815        -6.5531143   -17.277214   2.7227196   
S1816        -7.1152588   -17.316261   3.8522591   
S1817        -7.5780746   -17.39157    5.1885254   
S1818        -7.829631    -17.015254   7.0320282   
S1819        -7.9126793   -16.438728   8.1274521   
S1820        -7.5562546   -16.114658   9.0249214   
S1821        -7.5653206   -15.262918   10.011369   
S1822        -7.6279709   -14.057243   10.301987   
S1823        -7.5583107   -12.933232   10.30214    
S1824        -7.4378036   -12.071336   9.6392059   
S1825        -7.2754456   -12.0257     8.5843559   
S1826        -6.6276382   -12.274111   5.473909    
S1827        -5.8247326   -11.44428    4.8528091   
S1828        -5.0168861   -10.900684   4.9489716   
S1829        -4.9779579   -9.9551414   5.369632    
S1830        -4.8280792   -9.0722229   5.8724579   
S1831        -4.8190643   -8.3124069   6.4451324   
S1832        -5.1309052   -7.4666908   7.6565918   
S1833        -5.7625671   -7.0949409   8.72267     
S1834        -6.5355515   -6.6885277   9.5625847   
S1835        -6.9130089   -5.7104855   10.273177   
S1836        -7.3198906   -4.4193054   10.283927   
S1837        -8.5115364   -3.1477077   9.787381    
S1838        -8.8390228   -2.1088043   9.1810043   
S1839        -8.7436981   -1.6742411   8.0951111   
S1840        -7.3499557   -1.5982845   7.7377571   
S1841        -6.6471199   -2.1867537   7.0415558   
S1842        -7.4388763   -1.5775288   6.6195671   
S1843        -7.8175323   -1.7810492   5.5526787   
S1844        -6.5762779   -2.3871983   5.8341705   
S1845        -7.0096161   -2.6511827   4.7670036   
S1846        -7.5101753   -3.33232     3.5886879   
S1847        -7.9163208   -4.065015    2.8977058   
S1848        -8.5613953   -4.921888    2.450013    
S1849        -9.145195    -5.8933754   1.8937614   
S1850        -8.6595009   -7.2734947   0.80476303  
S1851        -8.5482849   -8.0396149   0.5567337   
S1852        -8.28983     -9.4454422   0.81220779  
S1853        -8.2018837   -10.89493    1.1746513   
S1854        -7.3511055   -11.847621   1.0247887   
S1855        -7.1049072   -12.901895   0.44197464  
S1856        -6.7493866   -14.130077   -0.12071304 
S1857        -6.5045387   -15.441411   -0.3767662  
S1858        -6.5752022   -17.02179    0.020157623 
S1859        -6.6126396   -17.396938   0.65540543  
S1860        -7.8750259   -17.593037   2.9292767   
S1861        -8.5897919   -17.584837   3.610231    
S1862        -7.9114594   -17.400923   4.4180332   
S1863        -9.0479729   -17.349307   4.9811157   
S1864        -8.3100357   -17.305905   5.7616528   
S1865        -8.7337677   -17.083698   6.6274689   
S1866        -8.8187355   -16.52505    7.8034576   
S1867        -8.5133667   -16.087119   8.9123444   
S1868        -8.317189    -15.588402   9.7783058   
S1869        -8.3304558   -14.097893   10.091843   
S1870        -8.0708435   -13.072855   9.7974258   
S1871        -8.8101929   -14.108673   9.326915    
S1872        -9.1954407   -15.143611   9.2203529   
S1873        -9.3177658   -15.042809   8.0791489   
S1874        -9.5764641   -15.800906   7.6944267   
S1875        -9.2218605   -15.875635   8.5345879   
S1876        -9.4342972   -16.429495   7.0387009   
S1877        -9.5309784   -17.079651   5.9604473   
S1878        -8.9330605   -14.193402   8.1052444   
S1879        -8.3577675   -13.37337    8.8660957   
S1880        -8.2748604   -13.214273   7.675737    
S1881        -7.8205124   -12.892868   8.4319725   
S1882        -7.3590752   -12.782923   7.6134026   
S1883        -7.3754768   -12.32971    6.9536346   
S1884        -6.9045677   -12.107683   6.3747871   
S1885        -7.4335098   -11.801955   5.4615211   
S1886        -6.89356     -11.864198   4.7863419   
S1887        -5.9609653   -10.529154   4.6718307   
S1888        -5.4243298   -9.7020325   5.0428146   
S1889        -5.5325737   -8.2969002   5.4349472   
S1890        -5.5790409   -7.5806305   6.6397705   
S1891        -5.8902172   -7.1215675   7.5919708   
S1892        -6.6400986   -6.9105568   8.470723    
S1893        -7.7089493   -6.6700493   9.134874    
S1894        -8.6100616   -6.7007744   9.111705    
S1895        -8.7109978   -6.5488037   7.2439407   
S1896        -7.8387184   -6.4919632   6.8693115   
S1897        -6.886924    -6.9119331   6.4976349   
S1898        -6.2714386   -7.4848495   5.9995102   
S1899        -6.1932411   -8.2116653   5.1735458   
S1900        -6.3792717   -9.6402145   4.7113113   
S1901        -7.2062904   -10.211926   4.4426758   
S1902        -7.1870407   -11.072942   4.3502838   
S1903        -7.8444092   -11.242322   4.7273422   
S1904        -8.2235146   -10.41681    4.579216    
S1905        -8.4886337   -9.6971375   4.7446426   
S1906        -7.6680763   -9.0936264   4.7221344   
S1907        -6.7851753   -8.887532    4.8447388   
S1908        -7.0030899   -8.0896622   5.1522919   
S1909        -6.9498276   -7.4584969   5.7059113   
S1910        -7.9958054   -7.0249443   5.9626785   
S1911        -8.566021    -6.8598907   6.4833054   
S1912        -8.189859    -7.7618271   5.4256409   
S1913        -7.6790268   -8.1752075   4.9919907   
S1914        -8.521228    -8.7304779   4.905986    
S1915        -8.4777344   -7.6365395   5.9194138   
S1916        -7.8808983   -6.1377407   10.120954   
S1917        -8.2913101   -4.8574093   10.42785    
S1918        -9.1297775   -3.8352718   10.227638   
S1919        -9.5170975   -2.8348452   9.4899345   
S1920        -9.5703079   -2.1222952   8.6483688   
S1921        -9.4827202   -2.2875353   7.7901459   
S1922        -8.5024933   -2.0824018   6.5754494   
S1923        -8.5122681   -2.4243938   5.2990219   
S1924        -8.1259827   -2.7197784   4.3717087   
S1925        -8.5449249   -3.5806442   3.837748    
S1926        -9.1967621   -4.5576172   3.2980247   
S1927        -9.7506538   -5.4205978   2.5809959   
S1928        -9.8658173   -6.523053    2.2298988   
S1929        -9.6345947   -6.9874603   1.3138992   
S1930        -9.4532349   -7.7778923   0.29745865  
S1931        -9.5695198   -8.4900879   0.15611877  
S1932        -9.0659531   -9.8908714   0.54201889  
S1933        -8.4546738   -11.792785   1.0861343   
S1934        -8.0184998   -12.8493     0.59647064  
S1935        -7.6153267   -14.052664   -0.0168396  
S1936        -7.3426315   -15.201845   -0.27714081 
S1937        -7.1640289   -16.328888   -0.34056244 
S1938        -7.2455338   -17.329962   0.30862875  
S1939        -7.4933914   -17.719487   1.1620543   
S1940        -8.0976379   -17.582112   0.72196579  
S1941        -8.2578003   -17.853513   1.6432812   
S1942        -8.9633484   -17.743303   1.2453487   
S1943        -8.9472466   -17.971568   2.4343493   
S1944        -9.7479279   -17.893164   2.3789797   
S1945        -9.7345917   -17.965276   3.2568359   
S1946        -10.211104   -17.781706   4.2550865   
S1947        -8.1234528   -16.593443   -0.013523865
S1948        -8.1637772   -15.467265   -0.052393341
S1949        -8.4693703   -14.245064   0.18999176  
S1950        -8.8514023   -13.097624   0.77949371  
S1951        -9.2734062   -11.859575   1.2339195   
S1952        -9.1322472   -10.774326   0.93248062  
S1953        -10.308782   -10.682071   0.87098999  
S1954        -11.189042   -10.946298   1.4529747   
S1955        -10.007554   -11.669793   1.4541527   
S1956        -9.8243568   -12.692882   1.5216766   
S1957        -9.3653931   -14.166736   0.71399078  
S1958        -9.056942    -14.95705    0.39228897  
S1959        -9.1410835   -16.359123   0.53524933  
S1960        -9.3243553   -17.262059   0.85370407  
S1961        -10.121141   -16.741763   1.6212753   
S1962        -9.6847939   -15.829773   0.92275543  
S1963        -10.121413   -14.792451   1.3273071   
S1964        -10.020992   -13.841071   1.4194771   
S1965        -10.537587   -12.577001   2.3162125   
S1966        -10.861359   -11.64081    2.0608482   
S1967        -11.92518    -10.938519   2.2542381   
S1968        -11.419495   -11.541638   3.0330048   
S1969        -10.855984   -12.963136   3.1467533   
S1970        -10.491251   -13.895403   2.0530613   
S1971        -10.539671   -15.625861   2.0320812   
S1972        -10.524602   -17.159767   2.5373768   
S1973        -10.831261   -17.172363   3.7118649   
S1974        -10.823211   -16.459253   2.9489651   
S1975        -10.938761   -14.94917    2.9026463   
S1976        -10.821822   -13.931334   2.775556    
S1977        -10.871046   -16.910045   4.8494682   
S1978        -11.031426   -16.248309   3.9396149   
S1979        -11.05686    -15.442673   3.5014481   
S1980        -10.97737    -13.744266   4.0020012   
S1981        -10.966048   -12.278242   3.8159546   
S1982        -11.767738   -10.857679   4.1931648   
S1983        -10.985204   -11.528065   4.543399    
S1984        -10.790045   -13.240178   4.7588844   
S1985        -11.08973    -14.967432   4.5052086   
S1986        -10.794981   -16.373883   5.8728111   
S1987        -11.037949   -15.906259   4.6243988   
S1988        -10.334641   -15.842778   6.9327469   
S1989        -10.887453   -15.414095   5.7421379   
S1990        -10.187559   -15.014018   7.0640114   
S1991        -10.990695   -14.624477   5.007534    
S1992        -10.556741   -14.687305   6.3488991   
S1993        -9.8040405   -13.830888   6.9601646   
S1994        -10.827566   -14.206087   5.4599632   
S1995        -10.336357   -13.594518   6.0930946   
S1996        -10.474191   -12.852922   5.3268669   
S1997        -10.528662   -11.308931   5.2011833   
S1998        -11.423199   -10.584332   4.9806526   
S1999        -11.587186   -9.8658531   5.8350784   
S2000        -11.823506   -9.1580528   6.8781883   
S2001        -11.38294    -8.703022    7.5332092   
S2002        -10.51356    -7.8900757   8.3498154   
S2003        -9.7393021   -7.5044006   8.2248581   
S2004        -9.0297913   -7.5947899   7.4002243   
S2005        -8.8583328   -8.417984    6.5008575   
S2006        -8.9672653   -9.0196297   6.1996353   
S2007        -8.8481812   -9.9003777   5.9199921   
S2008        -8.5251999   -10.76552    5.9308121   
S2009        -8.1782608   -11.640736   6.3993462   
S2010        -8.6023552   -12.201223   6.6880096   
S2011        -9.1352974   -12.980904   6.9701118   
S2012        -9.8490707   -12.950809   6.3020309   
S2013        -9.8775169   -12.180193   5.8461571   
S2014        -9.3458138   -12.324471   6.3575378   
S2015        -9.0417366   -11.523351   6.1189713   
S2016        -9.8979965   -11.100623   5.690535    
S2017        -9.3941673   -10.443959   5.9090256   
S2018        -10.618924   -10.566443   5.5015915   
S2019        -11.117002   -9.9017136   5.8602219   
S2020        -11.011163   -9.3482597   6.544986    
S2021        -10.52053    -8.5720306   7.3269974   
S2022        -9.6126808   -8.0492287   7.4118622   
S2023        -9.5560944   -8.5878059   6.8083557   
S2024        -10.370564   -9.1292252   6.6319946   
S2025        -10.323627   -10.079855   5.8676666   
S2026        -9.5891449   -9.4547318   6.2057861   
S2027        -10.967198   -8.2658859   8.0460632   
S2028        -12.416467   -9.1180328   6.1237885   
S2029        -12.775851   -9.0607956   5.2147469   
S2030        -12.597942   -9.8094566   4.9846664   
S2031        -13.043022   -9.0173714   4.1311752   
S2032        -12.75799    -10.141751   4.072382    
S2033        -13.042363   -9.0654404   3.0344187   
S2034        -12.927832   -9.7767578   3.2115837   
S2035        -12.592433   -10.269635   2.4822861   
S2036        -12.522729   -9.0447212   1.609547    
S2037        -12.780909   -9.5051559   2.2550106   
S2038        -12.310673   -9.9562012   1.6463009   
S2039        -11.818279   -8.7160675   0.79066467  
S2040        -11.913742   -9.4069702   0.97160797  
S2041        -11.287742   -9.7055038   0.6166748   
S2042        -10.5114     -8.3651321   0.1937294   
S2043        -11.090056   -8.8801735   0.36974602  
S2044        -10.200108   -9.1605446   0.16859436  
S2045        -10.245041   -7.564212    1.1458862   
S2046        -11.090567   -8.0291107   1.2204315   
S2047        -12.107408   -8.3121033   1.8561485   
S2048        -12.466697   -8.3140526   2.9008631   
S2049        -12.733097   -8.0018242   4.1443367   
S2050        -12.131685   -7.4561485   3.4163574   
S2051        -11.227411   -7.7467491   2.2921034   
S2052        -10.342286   -7.3316063   2.099457    
S2053        -10.187206   -5.967635    2.6993769   
S2054        -10.845422   -6.7104576   2.9894125   
S2055        -11.890314   -6.6578362   3.4701492   
S2056        -12.763493   -6.603933    4.3367405   
S2057        -13.225034   -7.4226616   5.0420551   
S2058        -13.368494   -8.0279068   5.9321552   
S2059        -12.760883   -8.3192711   6.8778      
S2060        -12.176989   -8.1933594   7.9046295   
S2061        -11.932056   -7.7331718   8.7661774   
S2062        -11.075765   -7.068927    9.6695786   
S2063        -10.057862   -6.707885    9.7959763   
S2064        -8.8751289   -6.4917931   9.8761086   
S2065        -9.170639    -5.6698189   10.36866    
S2066        -9.9062111   -4.7090382   10.444551   
S2067        -10.385765   -3.6978489   10.118719   
S2068        -10.387553   -2.9604401   9.2006767   
S2069        -10.612367   -2.4091148   8.3988396   
S2070        -10.303249   -2.8571762   7.5064995   
S2071        -9.4153976   -2.9479841   6.3628189   
S2072        -9.3478752   -3.3988411   5.1100163   
S2073        -9.5192421   -4.0869301   4.2918625   
S2074        -11.056954   -5.7305077   3.8219086   
S2075        -10.193954   -4.8014286   3.7394554   
S2076        -12.026899   -5.6047382   4.1800529   
S2077        -13.317035   -6.4087685   5.395974    
S2078        -13.878262   -6.9907761   6.2107029   
S2079        -13.611902   -7.5586014   7.1408806   
S2080        -13.180447   -7.5304306   8.1769806   
S2081        -12.827887   -7.2517441   9.0816803   
S2082        -12.179561   -6.9039482   9.8085594   
S2083        -11.350507   -6.3067272   10.299463   
S2084        -10.52851    -5.9234402   10.35183    
S2085        -11.473602   -4.9310493   10.468712   
S2086        -11.583476   -3.7895977   10.249033   
S2087        -11.815975   -3.0051954   9.41502     
S2088        -11.934756   -2.7171608   8.0459793   
S2089        -11.335608   -3.0232796   7.1845581   
S2090        -10.489305   -3.496701    6.3931324   
S2091        -10.586755   -4.2176495   5.0916294   
S2092        -11.506097   -4.9795288   4.6171139   
S2093        -12.800209   -5.6218571   5.0177799   
S2094        -13.58364    -5.387392    6.0494884   
S2095        -12.676224   -4.7405983   5.7537434   
S2096        -11.596174   -4.2152855   5.6573429   
S2097        -12.152214   -3.6628708   6.6880417   
S2098        -12.620045   -3.1622068   8.0243408   
S2099        -12.856924   -3.127878    8.9807602   
S2100        -12.965363   -3.9686119   6.9300568   
S2101        -13.775706   -5.1122528   7.1069489   
S2102        -13.47226    -4.4171757   7.7090317   
S2103        -12.898183   -3.4683559   9.7177872   
S2104        -12.9748     -4.3638165   10.184511   
S2105        -13.327074   -4.1979633   8.9968307   
S2106        -13.684164   -5.3166706   9.474173    
S2107        -13.896918   -5.1948601   8.3360611   
S2108        -13.885712   -6.7056587   8.1316895   
S2109        -13.625644   -6.3621384   9.0914665   
S2110        -12.577394   -5.8927834   10.152579   
