# Supplementary material for: Interspecific variation in the limb long bones among modern rhinoceroses—extent and drivers
Source: PeerJ. 2019 Sep 26;7:e7647. doi: 10.7717/peerj.7647 (PMC6766374; doi:10.7717/peerj.7647)
Supplement: Supplemental Information 9 [file peerj-07-7647-s009.zip › Humerus/Ceratotherium_simum_cottoni_C110_Humerus.pts]

Version 1.0
674
S0000        11.640136    15.355475    0.78519058  
S0001        15.189038    14.842233    5.6630295   
S0002        19.668521    11.256041    6.736631    
S0003        21.641025    8.1213669    4.0361031   
S0004        14.65114     6.3161289    0.70026703  
S0005        12.585313    9.7807014    2.088382    
S0006        18.509981    3.5454006    2.7659637   
S0007        15.252011    3.0416996    8.4077988   
S0008        9.5255478    1.7585241    13.013904   
S0009        14.879382    2.2694183    11.788297   
S0010        7.8007172    5.1673161    15.662653   
S0011        8.3142715    7.5138039    15.970059   
S0012        12.592235    13.219894    12.569049   
S0013        10.292473    13.488567    12.581112   
S0014        13.532083    16.721162    11.855684   
S0015        13.602386    17.826846    9.6983673   
S0016        12.618895    18.699977    7.5588821   
S0017        6.8350052    18.25983     3.282058    
S0018        3.2365311    18.092096    4.8271271   
S0019        -1.1048721   15.603268    1.2320251   
S0020        -9.751004    12.252006    9.859272    
S0021        -16.717746   15.628912    9.6136795   
S0022        -18.905807   16.233365    8.292408    
S0023        -23.689394   10.162325    7.4961617   
S0024        -18.910516   10.231684    1.2904709   
S0025        -17.435809   9.5737724    2.4037491   
S0026        -16.354654   6.9316345    3.216214    
S0027        -13.581441   2.872451     0.88814545  
S0028        -20.255351   -0.53370223  5.1399002   
S0029        -16.935918   5.461063     7.2606323   
S0030        -18.642433   10.325172    8.713504    
S0031        -22.305849   7.8269409    7.5085526   
S0032        -14.093721   -0.1391929   8.966803    
S0033        -18.475786   1.1759837    10.450502   
S0034        -16.448648   5.0412426    10.181906   
S0035        12.018796    15.402342    0.91203661  
S0036        12.356094    15.467897    1.0838471   
S0037        12.65723     15.53364     1.2875615   
S0038        12.909712    15.604268    1.5313251   
S0039        13.140019    15.658809    1.791194    
S0040        13.336197    15.706677    2.0778458   
S0041        13.513339    15.743933    2.3825794   
S0042        13.671303    15.775096    2.7083565   
S0043        13.795291    15.803781    3.0635347   
S0044        13.922003    15.756088    3.4228481   
S0045        14.068303    15.693904    3.7593369   
S0046        14.207487    15.615189    4.0857681   
S0047        14.352504    15.521077    4.3950363   
S0048        14.543195    15.422391    4.6612713   
S0049        14.717822    15.306079    4.9245605   
S0050        14.865875    15.165378    5.190601    
S0051        15.035968    15.01572     5.4302784   
S0052        15.377083    14.675044    6.0296909   
S0053        15.56946     14.49698     6.3545841   
S0054        15.769098    14.307251    6.6348701   
S0055        15.998845    14.137364    6.8786606   
S0056        16.211787    13.922081    7.0681557   
S0057        16.440863    13.70667     7.2139351   
S0058        16.678256    13.480283    7.3100784   
S0059        16.929556    13.255199    7.3654015   
S0060        17.204832    13.046802    7.4094345   
S0061        17.455428    12.912939    7.375618    
S0062        17.714433    12.766161    7.3385727   
S0063        17.978032    12.601309    7.2880661   
S0064        18.248001    12.420245    7.2281898   
S0065        18.5233      12.222167    7.1556419   
S0066        18.799557    12.004444    7.0636055   
S0067        19.06852     11.761712    6.9479385   
S0068        19.331499    11.493655    6.823378    
S0069        19.805586    11.033801    6.8014694   
S0070        19.915297    10.791121    6.836573    
S0071        20.018161    10.542931    6.8516159   
S0072        20.100952    10.284116    6.8418137   
S0073        20.183594    10.024051    6.8149857   
S0074        20.267935    9.761982     6.7713112   
S0075        20.332896    9.4921326    6.7040527   
S0076        20.41449     9.2221596    6.6239433   
S0077        20.515131    8.9481102    6.5298912   
S0078        20.629617    8.6543633    6.2434357   
S0079        20.743683    8.4172295    5.9436604   
S0080        20.874792    8.2270134    5.6521065   
S0081        21.069409    8.072319     5.4325428   
S0082        21.252924    7.978595     5.2227829   
S0083        21.422403    7.96259      5.0068474   
S0084        21.509663    7.9973495    4.6912296   
S0085        21.589641    8.0702919    4.3692158   
S0086        21.651968    8.1803108    3.505801    
S0087        21.58792     8.1718765    3.0006407   
S0088        21.47424     8.1474663    2.5350622   
S0089        21.275395    8.0492493    2.1347878   
S0090        21.046286    7.966468     1.7699936   
S0091        20.757016    7.8479256    1.4643293   
S0092        20.433707    7.7365738    1.1831079   
S0093        20.070793    7.6279327    0.91773348  
S0094        19.65246     7.4962105    0.69125957  
S0095        19.091203    7.3799286    0.44786677  
S0096        18.522353    7.2345589    0.30321476  
S0097        17.953694    7.0762115    0.24685535  
S0098        17.396655    6.9459183    0.19446613  
S0099        16.842145    6.8386414    0.12995453  
S0100        16.289114    6.6994476    0.21035936  
S0101        15.730003    6.5802452    0.26888616  
S0102        15.182768    6.4469635    0.44688749  
S0103        14.48071     6.3127995    0.84394188  
S0104        14.327286    6.3246429    1.0105325   
S0105        14.178543    6.3558537    1.1732144   
S0106        14.038934    6.4045006    1.3398591   
S0107        13.885362    6.4833923    1.4833429   
S0108        13.761057    6.5678452    1.6557953   
S0109        13.63176     6.6751144    1.8178028   
S0110        13.55551     6.7912552    2.0215799   
S0111        13.435202    6.937339     2.182164    
S0112        13.452718    7.1318665    2.1839323   
S0113        13.434789    7.3207291    2.1704657   
S0114        13.433327    7.4971703    2.1975262   
S0115        13.419582    7.6634636    2.2387272   
S0116        13.39149     7.822422     2.2896242   
S0117        13.330804    7.9766663    2.3267815   
S0118        13.22941     8.1210068    2.3445099   
S0119        13.116948    8.2558365    2.37593     
S0120        12.984702    8.379808     2.4127886   
S0121        12.964789    8.5117981    2.3726147   
S0122        12.95192     8.6562843    2.341362    
S0123        12.921501    8.8012459    2.3037716   
S0124        12.894295    8.9558876    2.2742737   
S0125        12.851427    9.1121178    2.2397865   
S0126        12.812971    9.2779282    2.2205408   
S0127        12.747106    9.4411819    2.1831642   
S0128        12.667442    9.6074303    2.1335506   
S0129        12.318399    9.884597     2.2599972   
S0130        12.08147     10.027773    2.4336222   
S0131        11.814571    10.164411    2.5405544   
S0132        11.552026    10.318982    2.6296499   
S0133        11.297063    10.495162    2.6973404   
S0134        11.05775     10.700674    2.745109    
S0135        10.817578    10.921123    2.7617516   
S0136        10.596045    11.17356     2.7626459   
S0137        10.382349    11.447677    2.7479109   
S0138        10.226209    11.693004    2.723419    
S0139        10.112722    11.94927     2.7090439   
S0140        10.0276      12.206858    2.6742043   
S0141        9.9891563    12.4645      2.6736143   
S0142        9.9809258    12.721785    2.6769953   
S0143        9.9885963    12.983067    2.6231371   
S0144        10.024454    13.245815    2.5386684   
S0145        10.093275    13.507863    2.4411711   
S0146        10.193546    13.772792    2.3452461   
S0147        10.277366    14.017247    2.2015141   
S0148        10.387846    14.241525    2.0218575   
S0149        10.51412     14.424371    1.8095497   
S0150        10.654688    14.579466    1.5956694   
S0151        10.81427     14.736909    1.4061274   
S0152        10.994162    14.879526    1.2216883   
S0153        11.196211    15.021713    1.0512186   
S0154        11.413397    15.188358    0.91103764  
S0155        14.893007    2.7321577    8.2134682   
S0156        14.53504     2.4431789    8.0495514   
S0157        14.152855    2.2139542    7.934285    
S0158        13.764697    2.0355663    7.8730667   
S0159        13.38559     1.8853149    7.8557854   
S0160        13.017854    1.7478077    7.8692307   
S0161        12.652369    1.6523293    7.935537    
S0162        12.294019    1.5486181    8.0073967   
S0163        11.933895    1.4726078    8.1131905   
S0164        11.771081    1.2702724    8.3682259   
S0165        11.602788    1.1292067    8.6612991   
S0166        11.414053    1.0017205    8.9393288   
S0167        11.210854    0.90106192   9.2165146   
S0168        11.009264    0.84423571   9.5080109   
S0169        10.767062    0.78468657   9.7716537   
S0170        10.518231    0.7596415    10.041167   
S0171        10.245342    0.74577565   10.295057   
S0172        9.992437     0.81311903   10.598692   
S0173        9.4521523    0.91328697   10.795957   
S0174        8.9975807    1.0518857    11.017082   
S0175        8.7318848    1.1985693    11.306154   
S0176        8.6845978    1.3034837    11.625586   
S0177        8.6381783    1.4076729    11.896117   
S0178        8.7628708    1.4932344    12.165051   
S0179        8.9699707    1.587852     12.411678   
S0180        9.1695618    1.6853954    12.706115   
S0181        14.581824    2.230855     12.281014   
S0182        14.259599    2.2649822    12.731105   
S0183        13.952017    2.2496496    13.136115   
S0184        13.64447     2.2219334    13.500327   
S0185        13.32925     2.1938084    13.824857   
S0186        12.995137    2.2254913    14.104636   
S0187        12.652197    2.3063292    14.338116   
S0188        12.304228    2.377622     14.531284   
S0189        11.949435    2.4672981    14.681393   
S0190        11.609553    2.6173538    14.913036   
S0191        11.262501    2.7562908    15.117848   
S0192        10.934258    2.9419777    15.269188   
S0193        10.601222    3.1122375    15.388541   
S0194        10.281563    3.3088741    15.45916    
S0195        9.9685387    3.523428     15.491747   
S0196        9.6234489    3.6748428    15.522404   
S0197        9.2560097    3.7694584    15.532579   
S0198        8.8897423    3.8500118    15.496881   
S0199        8.7266823    3.9194298    15.444545   
S0200        8.5669098    3.9947422    15.40976    
S0201        8.4319824    4.1083992    15.392967   
S0202        8.2973358    4.2306622    15.393585   
S0203        8.1787971    4.3780617    15.411922   
S0204        8.0811058    4.5518787    15.447607   
S0205        8.0012245    4.7497692    15.499963   
S0206        7.9186188    4.9613914    15.569728   
S0207        7.7687653    5.294754     15.693747   
S0208        7.7758965    5.4346294    15.725024   
S0209        7.7792374    5.5676819    15.758574   
S0210        7.7894638    5.6966656    15.794826   
S0211        7.7982414    5.8230434    15.831517   
S0212        7.809449     5.9472195    15.869177   
S0213        7.8143555    6.071384     15.905907   
S0214        7.836097     6.1900478    15.947031   
S0215        7.8635529    6.3063713    15.989191   
S0216        7.8736015    6.4763046    16.011459   
S0217        7.8733795    6.6394463    16.026746   
S0218        7.8788933    6.7949867    16.037543   
S0219        7.9051987    6.9408142    16.042255   
S0220        7.9583214    7.0738899    16.039922   
S0221        8.0171036    7.2020782    16.031607   
S0222        8.09347      7.3222237    16.015663   
S0223        8.1836548    7.4395966    15.989806   
S0224        8.7056213    7.7248985    16.116533   
S0225        8.9900368    8.0505272    16.176112   
S0226        9.2343422    8.3801086    16.194485   
S0227        9.4846817    8.6861534    16.159349   
S0228        9.7377518    8.9834755    16.057533   
S0229        9.9553505    9.300061     15.894398   
S0230        10.079478    9.6755791    15.691574   
S0231        10.178268    10.064656    15.430154   
S0232        10.315651    10.408112    15.085522   
S0233        10.556779    10.805607    14.73009    
S0234        10.824699    11.161601    14.383307   
S0235        11.082573    11.507603    14.059837   
S0236        11.353693    11.823105    13.744693   
S0237        11.578909    12.158828    13.486168   
S0238        11.825316    12.460636    13.236876   
S0239        12.087032    12.723376    12.982098   
S0240        12.338718    12.981581    12.765984   
S0241        12.862323    13.153415    12.536967   
S0242        13.115067    13.063541    12.492688   
S0243        13.332762    12.948848    12.402074   
S0244        13.524582    12.817287    12.29308    
S0245        13.693242    12.667326    12.171804   
S0246        13.826729    12.496066    12.029078   
S0247        13.92733     12.298676    11.877249   
S0248        14.068221    12.090407    11.74517    
S0249        14.194577    11.872993    11.581844   
S0250        14.3382      11.606403    11.445155   
S0251        14.478696    11.352961    11.323875   
S0252        14.60106     11.105762    11.218147   
S0253        14.715727    10.869619    11.127882   
S0254        14.814456    10.640957    11.053243   
S0255        14.918585    10.428838    10.993739   
S0256        15.003488    10.222812    10.949946   
S0257        15.084685    10.029183    10.921312   
S0258        15.148335    9.8426849    10.908569   
S0259        15.204169    9.6924339    10.983626   
S0260        15.261104    9.5416565    11.07237    
S0261        15.317848    9.3897385    11.174909   
S0262        15.365753    9.2349571    11.291782   
S0263        15.395038    9.0761391    11.423559   
S0264        15.402969    8.9133812    11.570415   
S0265        15.420503    8.7513702    11.730516   
S0266        15.501202    8.5980339    11.900446   
S0267        15.572659    8.4425056    12.084608   
S0268        15.608383    8.1676842    12.066857   
S0269        15.679523    7.8909767    12.02365    
S0270        15.749675    7.6067894    11.956693   
S0271        15.835724    7.3219688    11.860075   
S0272        15.908055    7.0274254    11.73948    
S0273        15.971213    6.7242447    11.593883   
S0274        16.004556    6.4013222    11.435387   
S0275        16.032614    6.0688717    11.254973   
S0276        16.048825    5.7225628    11.058859   
S0277        16.092769    5.4797607    10.97522    
S0278        16.108374    5.2358345    10.88363    
S0279        16.0828      4.9942539    10.784695   
S0280        16.054654    4.7616234    10.661388   
S0281        16.003914    4.5340652    10.523304   
S0282        15.961948    4.3087337    10.357217   
S0283        15.915331    4.0839436    10.161958   
S0284        15.799536    3.8704857    9.9699547   
S0285        15.614915    3.6725552    9.807299    
S0286        15.631935    3.4180359    9.9302498   
S0287        15.598836    3.1891891    10.102914   
S0288        15.540207    2.9925091    10.300089   
S0289        15.459355    2.8347479    10.517346   
S0290        15.360176    2.7153708    10.750146   
S0291        15.25146     2.6119562    10.992062   
S0292        15.13291     2.5147448    11.244862   
S0293        15.012093    2.3913099    11.50784    
S0294        10.252689    13.735741    12.487658   
S0295        10.251067    13.969888    12.345087   
S0296        10.245294    14.199159    12.190871   
S0297        10.223635    14.430922    12.032223   
S0298        10.218571    14.651474    11.850948   
S0299        10.172162    14.887105    11.67593    
S0300        10.133384    15.116399    11.482671   
S0301        10.063497    15.34687     11.2838     
S0302        10.026727    15.572733    11.062838   
S0303        9.9996666    15.791147    10.881229   
S0304        10.044529    15.995125    10.703493   
S0305        10.095211    16.194188    10.534307   
S0306        10.193549    16.385585    10.369799   
S0307        10.303053    16.592677    10.208919   
S0308        10.512823    16.758946    10.055278   
S0309        10.76503     16.912892    9.9077759   
S0310        11.065587    17.044041    9.7667686   
S0311        11.394281    17.186575    9.6299095   
S0312        11.655717    17.341528    9.5419167   
S0313        11.900111    17.505318    9.4768318   
S0314        12.148531    17.629198    9.4364647   
S0315        12.391107    17.73511     9.419812    
S0316        12.628796    17.826541    9.4256134   
S0317        12.878264    17.852647    9.459462    
S0318        13.120258    17.8686      9.5157997   
S0319        13.361386    17.862558    9.5949356   
S0320        12.4742      18.553334    7.7997902   
S0321        12.295996    18.417564    8.0144806   
S0322        12.080549    18.291753    8.2125061   
S0323        11.837794    18.144626    8.3688889   
S0324        11.571126    17.97285     8.4741875   
S0325        11.280379    17.779999    8.52714     
S0326        10.95092     17.594469    8.5691055   
S0327        10.589225    17.402504    8.5838432   
S0328        10.199876    17.196019    8.5577805   
S0329        9.8037453    17.149432    8.4443039   
S0330        9.4238197    17.154753    8.3464943   
S0331        9.079718     17.180249    8.2068893   
S0332        8.7583099    17.238136    8.0463921   
S0333        8.4827171    17.310838    7.8339333   
S0334        8.2152519    17.430251    7.6149063   
S0335        7.9801094    17.581996    7.3594574   
S0336        7.8034393    17.741089    7.044471    
S0337        7.7058502    17.861792    6.6559021   
S0338        7.6163506    17.995947    6.3260181   
S0339        7.5471184    18.066347    5.9642605   
S0340        7.4670792    18.127216    5.5995598   
S0341        7.379937     18.17444     5.2292946   
S0342        7.2760262    18.240054    4.8585754   
S0343        7.1793968    18.252791    4.4734802   
S0344        7.064904     18.281676    4.0846775   
S0345        6.9583847    18.267761    3.6868008   
S0346        7.1043739    18.436026    3.2589649   
S0347        7.4307014    18.533229    3.2469177   
S0348        7.7754364    18.580573    3.2498764   
S0349        8.1208527    18.620015    3.2588947   
S0350        8.4713097    18.658423    3.2697693   
S0351        8.8321045    18.701263    3.278611    
S0352        9.205571     18.710899    3.2983757   
S0353        9.5900566    18.699498    3.3251953   
S0354        9.9797729    18.641568    3.3700405   
S0355        10.219675    18.693195    3.5614208   
S0356        10.457948    18.724168    3.7688427   
S0357        10.685553    18.723181    3.9863083   
S0358        10.88672     18.654971    4.2158436   
S0359        11.101173    18.629715    4.4376694   
S0360        11.32738     18.638733    4.655489    
S0361        11.560569    18.670737    4.869812    
S0362        11.791676    18.700388    5.0857773   
S0363        12.020469    18.72318     5.3069313   
S0364        12.139734    18.813823    5.5218601   
S0365        12.247239    18.870868    5.7467369   
S0366        12.341042    18.931734    5.9730614   
S0367        12.421382    18.955318    6.2124336   
S0368        12.484655    18.973357    6.46241     
S0369        12.537815    18.944186    6.7230476   
S0370        12.576718    18.894728    6.9943275   
S0371        12.601876    18.822476    7.2770897   
S0372        3.2946739    18.117291    4.4677227   
S0373        3.28596      18.068945    4.0986191   
S0374        3.2426662    17.98087     3.7610458   
S0375        3.1935015    17.927525    3.4509926   
S0376        3.1263624    17.88829     3.1602837   
S0377        3.0353846    17.846307    2.8912537   
S0378        2.915723     17.781297    2.6515846   
S0379        2.7742327    17.7205      2.4316896   
S0380        2.6180035    17.691531    2.2222755   
S0381        2.5540031    17.521053    1.8794027   
S0382        2.4802902    17.337212    1.5736839   
S0383        2.401302     17.15448     1.3002849   
S0384        2.3209616    16.979329    1.0533159   
S0385        2.2422052    16.813298    0.82529917  
S0386        2.1531498    16.635092    0.63390732  
S0387        2.0605831    16.455159    0.4647234   
S0388        1.9397837    16.251987    0.3883287   
S0389        1.8273687    16.064586    0.3130275   
S0390        1.478222     15.992999    0.20128226  
S0391        1.1422695    15.932388    0.16689557  
S0392        0.81542168   15.875687    0.14942636  
S0393        0.48602204   15.817772    0.16306884  
S0394        0.14858873   15.75654     0.22464092  
S0395        -0.16778461  15.713531    0.39094424  
S0396        -0.49078994  15.667557    0.60377941  
S0397        -0.88271122  15.577153    0.84841232  
S0398        -1.2976778   15.851578    1.5713621   
S0399        -1.4245977   16.086038    1.9157104   
S0400        -1.5020894   16.289413    2.277212    
S0401        -1.4786509   16.511198    2.6281796   
S0402        -1.3968138   16.710739    2.9909624   
S0403        -1.2756205   16.859396    3.40383     
S0404        -1.0747331   17.004277    3.8254368   
S0405        -0.77361937  17.18047     4.2006203   
S0406        -0.37874439  17.388251    4.5047771   
S0407        -0.027687219 17.549951    4.7270523   
S0408        0.33016448   17.658249    4.9448093   
S0409        0.71102433   17.739499    5.1211067   
S0410        1.0722666    17.72708     5.3471298   
S0411        1.4731397    17.71075     5.5004086   
S0412        1.87885      17.637109    5.6526611   
S0413        2.3361328    17.550414    5.7258999   
S0414        2.7621069    17.36796     5.8574039   
S0415        3.1345963    17.105933    6.0700439   
S0416        3.4698723    17.055768    6.256266    
S0417        3.7943001    16.975543    6.4748642   
S0418        4.1201714    16.859697    6.7236092   
S0419        4.4948505    16.760521    6.892012    
S0420        4.8999359    16.662984    7.0071976   
S0421        5.3285149    16.551675    7.0861252   
S0422        5.7350315    16.376488    7.282003    
S0423        6.1625725    16.196132    7.4602867   
S0424        6.6060837    16.012479    7.6308029   
S0425        7.007795     15.826857    7.9387856   
S0426        7.4032394    15.623096    8.2005676   
S0427        7.7958412    15.408401    8.4387428   
S0428        8.1843712    15.182059    8.6724129   
S0429        8.5248131    14.930609    8.9547256   
S0430        8.9063484    14.671207    9.1997459   
S0431        9.2502396    14.382228    9.4876732   
S0432        9.4733643    14.066771    9.8433548   
S0433        9.6593307    13.74386     10.197872   
S0434        9.8451622    13.413188    10.665901   
S0435        10.054711    13.066298    11.1226     
S0436        10.029707    12.74775     11.5736     
S0437        10.069344    12.408745    12.000579   
S0438        10.005306    12.088801    12.408602   
S0439        10.000467    11.740773    12.802896   
S0440        9.9385895    11.401126    13.183513   
S0441        9.8195374    11.081683    13.559567   
S0442        9.8091141    10.656235    13.883179   
S0443        9.6603043    10.235577    14.232889   
S0444        9.6556396    9.7253372    14.482797   
S0445        9.5857597    9.283165     14.731871   
S0446        9.4073547    8.9237869    15.003049   
S0447        9.2376045    8.575148     15.239149   
S0448        9.092292     8.2199059    15.444135   
S0449        8.9024612    7.8979767    15.648808   
S0450        8.6440559    7.6426956    15.842686   
S0451        -9.88834     12.419527    9.6806534   
S0452        -9.9593643   12.649624    9.5286209   
S0453        -9.9880371   12.90963     9.4209381   
S0454        -10.050512   13.146872    9.3533249   
S0455        -10.19589    13.325905    9.3137001   
S0456        -10.395159   13.463472    9.3040611   
S0457        -10.620174   13.581816    9.3301811   
S0458        -10.864613   13.695029    9.3938332   
S0459        -11.13448    13.815349    9.492807    
S0460        -11.352346   13.912462    9.5256409   
S0461        -11.591507   14.058829    9.5741676   
S0462        -11.871274   14.092496    9.5948845   
S0463        -12.170404   14.093109    9.6014656   
S0464        -12.4938     14.046152    9.5979752   
S0465        -12.85649    13.927728    9.5994331   
S0466        -13.221173   14.086902    9.6589035   
S0467        -13.601947   14.233856    9.7016006   
S0468        -13.973802   14.412926    9.7078308   
S0469        -14.294212   14.622133    9.6371811   
S0470        -14.637628   14.796703    9.5720535   
S0471        -14.93017    15.00885     9.5112862   
S0472        -15.160593   15.256744    9.4782974   
S0473        -15.418634   15.449619    9.4756241   
S0474        -15.734006   15.551225    9.4857346   
S0475        -16.06593    15.59648     9.506707    
S0476        -16.390215   15.625949    9.5499077   
S0477        -18.693535   10.183707    1.3070511   
S0478        -18.495346   10.112343    1.3612682   
S0479        -18.309253   10.040936    1.4375662   
S0480        -18.130199   9.9760193    1.5344564   
S0481        -17.965176   9.9040398    1.6581873   
S0482        -17.803795   9.8387428    1.8055182   
S0483        -17.671645   9.749501     1.9813946   
S0484        -17.530688   9.6782692    2.1819498   
S0485        -17.323703   9.3909309    2.6081215   
S0486        -17.219228   9.1655121    2.7868679   
S0487        -17.115268   8.9121956    2.9364674   
S0488        -17.057411   8.6212807    3.0290049   
S0489        -16.991737   8.3104675    3.0886536   
S0490        -16.908907   7.9756218    3.122847    
S0491        -16.781691   7.6224815    3.1508324   
S0492        -16.596307   7.2657692    3.1829609   
S0493        -16.104915   6.698951     3.1630453   
S0494        -15.883791   6.4578232    3.0889526   
S0495        -15.656407   6.2432014    3.018679    
S0496        -15.42207    6.0592716    2.9546936   
S0497        -15.201439   5.8835365    2.8807587   
S0498        -15.016513   5.6880432    2.7813686   
S0499        -14.823328   5.5260815    2.6881372   
S0500        -14.620578   5.3996983    2.5964865   
S0501        -14.460915   5.2435146    2.4804993   
S0502        -14.246526   5.0548962    2.3342237   
S0503        -14.064981   4.844656     2.184647    
S0504        -13.881824   4.6522232    2.0289921   
S0505        -13.751408   4.4141869    1.863797    
S0506        -13.627246   4.1766365    1.6812113   
S0507        -13.560027   3.8904617    1.4934226   
S0508        -13.561447   3.5600269    1.3168389   
S0509        -13.503532   3.2467327    1.0702725   
S0510        -13.71351    2.5788321    0.77466397  
S0511        -13.84731    2.2995174    0.6375699   
S0512        -14.018091   2.0313929    0.50824175  
S0513        -14.208237   1.769516     0.36330037  
S0514        -14.455968   1.5184186    0.23902121  
S0515        -14.75759    1.2784028    0.13085421  
S0516        -15.115845   1.0525393    0.047621012 
S0517        -15.527052   0.8478075    0.010346866 
S0518        -15.973083   0.65658727   -0.010966074
S0519        -16.466785   0.3560611    0.089963692 
S0520        -16.923611   0.092151994  0.23482733  
S0521        -17.34668    -0.1419474   0.39898415  
S0522        -17.727724   -0.30854311  0.62756834  
S0523        -18.074625   -0.45114512  0.85661211  
S0524        -18.382616   -0.55541649  1.1059284   
S0525        -18.652161   -0.62782698  1.3696611   
S0526        -18.896417   -0.69226089  1.6305704   
S0527        -19.117255   -0.73808727  1.9012486   
S0528        -19.33028    -0.79294295  2.2225365   
S0529        -19.529881   -0.83821192  2.5477077   
S0530        -19.695677   -0.84971838  2.8906443   
S0531        -19.847339   -0.85042982  3.2392666   
S0532        -19.973875   -0.82776823  3.5994919   
S0533        -20.083424   -0.79074483  3.9693871   
S0534        -20.174825   -0.73808589  4.3515491   
S0535        -20.247346   -0.66918802  4.7485802   
S0536        -20.252968   -0.3555058   5.5629005   
S0537        -20.248894   -0.20555255  5.9720211   
S0538        -20.257088   -0.087411469 6.3735558   
S0539        -20.200208   0.063084906  6.7298309   
S0540        -20.118654   0.21060514   7.0604073   
S0541        -20.012575   0.355299     7.3653046   
S0542        -19.879893   0.498423     7.6430702   
S0543        -19.716414   0.64151859   7.8897217   
S0544        -19.553615   0.77219563   8.1328186   
S0545        -19.471921   1.0168033    8.2709      
S0546        -19.360863   1.2634294    8.3799187   
S0547        -19.229535   1.5103761    8.4696274   
S0548        -19.103828   1.7785206    8.57771     
S0549        -18.919739   2.0253202    8.6140663   
S0550        -18.717831   2.2741467    8.6354156   
S0551        -18.488387   2.5160662    8.6297554   
S0552        -18.269077   2.8011713    8.6438034   
S0553        -17.996072   3.0473764    8.5994942   
S0554        -17.886818   3.3010639    8.4551201   
S0555        -17.785587   3.5722637    8.3061493   
S0556        -17.686269   3.8472118    8.155558    
S0557        -17.608325   4.1524593    8.0801842   
S0558        -17.502937   4.4417419    7.9809082   
S0559        -17.373982   4.7205482    7.8525711   
S0560        -17.224019   5.0017338    7.712883    
S0561        -17.058534   5.270797     7.5314598   
S0562        -17.127333   5.7686314    7.1365723   
S0563        -17.352144   5.9992348    6.9559837   
S0564        -17.550954   6.2208832    6.7975769   
S0565        -17.761971   6.3627209    6.6469307   
S0566        -17.963954   6.5150856    6.5348808   
S0567        -18.153735   6.7341599    6.466143    
S0568        -18.307681   7.0690994    6.4421623   
S0569        -18.280376   7.5125465    6.47285     
S0570        -18.127505   7.8817719    6.535334    
S0571        -18.032648   8.2911476    6.5800072   
S0572        -17.986252   8.6699684    6.673098    
S0573        -17.99097    9.0159126    6.8144669   
S0574        -18.019525   9.323381     7.0061043   
S0575        -18.050795   9.5917625    7.2512749   
S0576        -18.156398   9.8292786    7.5410652   
S0577        -18.300018   10.031393    7.8785172   
S0578        -18.500601   10.200483    8.2569817   
S0579        -18.730582   10.336164    8.9789268   
S0580        -18.831221   10.329753    9.2134201   
S0581        -18.946933   10.294447    9.4176567   
S0582        -19.080319   10.22028     9.5955414   
S0583        -19.26467    10.132174    9.7311852   
S0584        -19.491803   10.027417    9.8284622   
S0585        -19.759297   9.9047501    9.8896561   
S0586        -20.068036   9.7672928    9.9132805   
S0587        -20.417395   9.6523788    9.8507607   
S0588        -20.722443   9.4436768    9.6769859   
S0589        -21.003745   9.2377838    9.4795509   
S0590        -21.261266   9.0359215    9.2587563   
S0591        -21.496007   8.8122719    9.0330635   
S0592        -21.703409   8.6432983    8.7500336   
S0593        -21.873952   8.5240395    8.415506    
S0594        -22.034598   8.2952324    8.1295059   
S0595        -22.18152    8.0514633    7.8341476   
S0596        -22.57941    7.9896317    7.3133667   
S0597        -22.799266   8.1601212    7.0731339   
S0598        -22.962386   8.3172371    6.805011    
S0599        -23.065199   8.4525925    6.5148415   
S0600        -23.10988    8.5598213    6.2065342   
S0601        -23.07888    8.6330933    5.8802811   
S0602        -23.038011   8.6741699    5.5409664   
S0603        -23.045609   8.7107544    5.1819752   
S0604        -23.050656   8.7531792    4.7963837   
S0605        -23.061186   8.6562149    4.3805897   
S0606        -23.086989   8.6110382    3.9793682   
S0607        -23.056914   8.5854553    3.5980003   
S0608        -22.999652   8.5932365    3.2320969   
S0609        -22.881544   8.6177307    2.8887501   
S0610        -22.734935   8.675737     2.560216    
S0611        -22.533482   8.7519348    2.2552691   
S0612        -22.292699   8.8547455    1.9693981   
S0613        -22.022021   8.9928001    1.6958029   
S0614        -21.758887   9.132534     1.5037271   
S0615        -21.485568   9.2807556    1.3413794   
S0616        -21.185777   9.421666     1.2210771   
S0617        -20.879825   9.582737     1.1212463   
S0618        -20.540053   9.7322624    1.0670382   
S0619        -20.177174   9.8915947    1.0421016   
S0620        -19.778052   10.032084    1.0685603   
S0621        -19.350752   10.152316    1.1468219   
S0622        -17.429489   9.3048935    1.8996609   
S0623        -17.653935   8.9132484    1.4409338   
S0624        -17.96694    8.5566551    1.1292015   
S0625        -18.299117   8.26605      0.9431241   
S0626        -18.612712   8.0186455    0.80951738  
S0627        -18.936887   7.8041985    0.74183974  
S0628        -19.265129   7.5991158    0.69639282  
S0629        -19.620764   7.4154182    0.7153563   
S0630        -20.005804   7.2466957    0.7902761   
S0631        -20.358156   7.0494072    0.89963942  
S0632        -20.68943    6.8875267    1.0708255   
S0633        -21.001175   6.7400528    1.2716459   
S0634        -21.295895   6.6059227    1.5043044   
S0635        -21.578172   6.478788     1.7674852   
S0636        -21.824794   6.4130554    2.1085661   
S0637        -22.063202   6.3439022    2.4712809   
S0638        -22.28826    6.2877449    2.8757929   
S0639        -22.473796   6.2863476    3.332275    
S0640        -22.575963   6.3237465    3.7494114   
S0641        -22.657039   6.3834148    4.1834991   
S0642        -22.68271    6.510257     4.623563    
S0643        -22.680989   6.6656616    5.0719936   
S0644        -22.652374   6.8498154    5.5296078   
S0645        -22.560144   7.113092     5.9652267   
S0646        -22.465758   7.3770889    6.423436    
S0647        -22.397858   7.5944054    6.9506554   
S0648        -13.668773   2.51511      0.86215992  
S0649        -13.745338   2.1665245    0.83359451  
S0650        -13.840785   1.8277006    0.82801065  
S0651        -14.020399   1.5540798    0.87599955  
S0652        -14.213901   1.3103507    0.93289728  
S0653        -14.39333    1.0610882    0.99118748  
S0654        -14.596281   0.83924561   1.0680272   
S0655        -14.81664    0.63824558   1.161213    
S0656        -15.050786   0.45220094   1.2703527   
S0657        -15.23681    0.25052261   1.50244     
S0658        -15.452625   0.085745633  1.7414011   
S0659        -15.693466   -0.049185747 1.9848394   
S0660        -15.929652   -0.19811718  2.232262    
S0661        -16.182413   -0.3298249   2.4861635   
S0662        -16.435608   -0.46897559  2.7526886   
S0663        -16.735867   -0.54498324  3.017519    
S0664        -17.052675   -0.60352569  3.2860886   
S0665        -17.395245   -0.62947121  3.5484035   
S0666        -17.717296   -0.6788229   3.7698467   
S0667        -18.033841   -0.72359486  3.9832275   
S0668        -18.330078   -0.77213421  4.2053829   
S0669        -18.632083   -0.79537096  4.4105305   
S0670        -18.933266   -0.80845518  4.61241     
S0671        -19.256247   -0.78256383  4.7783241   
S0672        -19.589897   -0.74773932  4.9362644   
S0673        -19.932938   -0.66231947  5.0504101   
