# Supplementary material for: Interspecific variation in the limb long bones among modern rhinoceroses—extent and drivers
Source: PeerJ. 2019 Sep 26;7:e7647. doi: 10.7717/peerj.7647 (PMC6766374; doi:10.7717/peerj.7647)
Supplement: Supplemental Information 9 [file peerj-07-7647-s009.zip › Humerus/Ceratotherium_simum_cottoni_C112_Humerus.pts]

Version 1.0
674
S0000        16.931183    8.1813995    1.8413742   
S0001        23.126575    8.9701698    6.5791069   
S0002        26.55676     4.9837044    6.539962    
S0003        28.189426    1.9217617    6.3172794   
S0004        21.050972    -0.24610479  0.75658646  
S0005        18.725171    2.8694077    1.519548    
S0006        25.054846    -2.4818298   3.8141258   
S0007        22.961583    -2.3578871   6.846917    
S0008        15.614711    -3.9551682   15.476527   
S0009        20.764099    -4.2755051   15.07666    
S0010        14.3681      0.23595932   18.140575   
S0011        14.801772    2.3985577    17.82825    
S0012        19.959235    5.9641888    14.265254   
S0013        17.857697    8.2104156    14.569626   
S0014        21.876801    11.312527    12.797781   
S0015        21.370197    12.125333    10.404494   
S0016        20.571075    12.140261    8.3915771   
S0017        14.087323    11.859212    5.9518482   
S0018        9.5327972    12.452718    6.2680008   
S0019        6.1178955    9.8501389    1.5715965   
S0020        -3.265097    7.5067657    10.386963   
S0021        -10.02157    10.918179    9.6750061   
S0022        -12.568391   11.775139    8.546579    
S0023        -17.985977   5.8942673    6.136554    
S0024        -12.574848   5.7928474    1.3768612   
S0025        -11.512997   4.4107178    1.9709545   
S0026        -10.60155    1.3360518    2.8097645   
S0027        -7.28909     -3.4705631   1.2944008   
S0028        -15.07252    -5.3118801   7.0554764   
S0029        -10.874213   0.43273668   7.403685    
S0030        -12.698209   5.9031208    8.425946    
S0031        -16.366101   3.9788742    8.0525261   
S0032        -9.4883049   -4.5732861   10.320296   
S0033        -13.505482   -3.0432085   10.882181   
S0034        -10.402257   1.3084452    9.9882767   
S0035        17.43287     8.4918587    1.7529099   
S0036        17.956091    8.8397858    1.763381    
S0037        18.475656    9.0551338    1.7159618   
S0038        18.962691    9.1787987    1.6773743   
S0039        19.420834    9.1652313    1.5924389   
S0040        19.909236    9.3042549    1.7215687   
S0041        20.397542    9.451133     1.937635    
S0042        20.872758    9.5812096    2.2262701   
S0043        21.300403    9.6805946    2.6057236   
S0044        21.661571    9.7112991    3.0074205   
S0045        21.965308    9.7165596    3.4355724   
S0046        22.203697    9.7031723    3.8863125   
S0047        22.457365    9.6480156    4.3114639   
S0048        22.656786    9.569519     4.753751    
S0049        22.788612    9.4670502    5.2135315   
S0050        22.920346    9.3267769    5.6653065   
S0051        23.007826    9.1558197    6.1260658   
S0052        23.251254    8.7097198    6.8880478   
S0053        23.351468    8.4376892    7.1705017   
S0054        23.448422    8.1536156    7.4087341   
S0055        23.512515    7.832933     7.5774574   
S0056        23.624054    7.5155769    7.6969116   
S0057        23.742337    7.1747643    7.7479782   
S0058        23.962315    6.8896637    7.8061333   
S0059        24.199612    6.599939     7.8196327   
S0060        24.468246    6.3204193    7.8024773   
S0061        24.67892     6.2504433    7.6294518   
S0062        24.863159    6.1580376    7.4746895   
S0063        25.165535    6.1096458    7.3672852   
S0064        25.428847    6.004649     7.2361252   
S0065        25.635791    5.8448906    7.0926857   
S0066        25.801315    5.6355412    6.9398178   
S0067        26.062033    5.4424545    6.8008186   
S0068        26.279196    5.1980232    6.6503983   
S0069        26.608328    4.7537903    6.7080894   
S0070        26.64614     4.5070435    6.8436539   
S0071        26.72041     4.2734428    6.9742371   
S0072        26.763797    4.0240826    7.0672356   
S0073        26.801801    3.7732727    7.1359612   
S0074        26.868246    3.5286015    7.1944405   
S0075        26.951004    3.2854752    7.2372192   
S0076        27.036676    3.0406506    7.2584793   
S0077        27.131808    2.796158     7.2613976   
S0078        27.213327    2.6579868    7.1890739   
S0079        27.298312    2.5288725    7.1043091   
S0080        27.373599    2.4014469    7.004493    
S0081        27.466772    2.2874603    6.9012962   
S0082        27.5625      2.1794855    6.7878838   
S0083        27.68533     2.0898972    6.6729141   
S0084        27.847211    2.0256676    6.5633545   
S0085        28.003088    1.9631718    6.4380371   
S0086        28.450092    2.0467434    5.7123466   
S0087        28.60437     2.1566343    5.1065693   
S0088        28.585629    2.1664335    4.5060509   
S0089        28.423431    2.0678461    3.957756    
S0090        28.196802    1.993169     3.4221191   
S0091        27.902939    2.0230534    2.8166727   
S0092        27.44433     1.9186449    2.2665081   
S0093        26.849945    1.6252678    1.8525478   
S0094        26.174478    1.2478453    1.5270846   
S0095        25.475006    0.92792196   1.3968019   
S0096        24.801501    0.6840291    1.2456611   
S0097        24.167917    0.50748186   1.0489077   
S0098        23.568599    0.33515666   0.89693851  
S0099        23.001376    0.18079953   0.76314349  
S0100        22.460982    0.048517653  0.57851801  
S0101        21.942953    -0.094651043 0.55911169  
S0102        21.466209    -0.20169914  0.62565112  
S0103        20.875221    -0.25828574  0.82209206  
S0104        20.70385     -0.25028615  0.92192221  
S0105        20.557458    -0.21384571  1.029004    
S0106        20.461244    -0.13752502  1.1296536   
S0107        20.393268    -0.037990105 1.2191407   
S0108        20.235606    0.019281332  1.292962    
S0109        20.080818    0.089869595  1.3565333   
S0110        19.972603    0.19514824   1.4290889   
S0111        19.847333    0.30204477   1.4893253   
S0112        19.790012    0.42745233   1.568967    
S0113        19.739986    0.56631742   1.6619713   
S0114        19.650731    0.68587885   1.6688339   
S0115        19.544223    0.79332461   1.6135695   
S0116        19.468446    0.92599449   1.6070269   
S0117        19.402907    1.0706336    1.6087969   
S0118        19.352798    1.2304534    1.624671    
S0119        19.295638    1.3888448    1.6115971   
S0120        19.235985    1.550422     1.5837762   
S0121        19.204381    1.7166782    1.4871555   
S0122        19.149994    1.8703199    1.396246    
S0123        19.105273    2.0250708    1.3427694   
S0124        19.046103    2.1733271    1.3054935   
S0125        19.006943    2.3213221    1.3135517   
S0126        18.980663    2.4630123    1.3645775   
S0127        18.918568    2.5966631    1.4163285   
S0128        18.815311    2.7328455    1.4508186   
S0129        18.581483    2.9974831    1.6198299   
S0130        18.492818    3.1197058    1.8140499   
S0131        18.415004    3.2368874    2.0446341   
S0132        18.340077    3.3401783    2.3144604   
S0133        18.2075      3.5189133    2.469549    
S0134        18.070401    3.7071129    2.6317968   
S0135        17.926149    3.9016209    2.8057821   
S0136        17.769934    4.1061188    2.9884451   
S0137        17.596732    4.3410919    3.1437408   
S0138        17.55952     4.6683495    3.3133747   
S0139        17.512376    4.9699883    3.4816593   
S0140        17.449309    5.2707554    3.5478069   
S0141        17.375389    5.5482067    3.5951668   
S0142        17.290758    5.8060371    3.5850761   
S0143        17.194313    6.0454601    3.566576    
S0144        17.089012    6.2640606    3.4952171   
S0145        16.9599      6.4786301    3.4307102   
S0146        16.828645    6.6646179    3.2901848   
S0147        16.744501    6.8721176    3.2625179   
S0148        16.708652    7.0526413    3.1564245   
S0149        16.715543    7.179641     2.9805222   
S0150        16.728075    7.3151093    2.8049501   
S0151        16.747812    7.4647026    2.6271057   
S0152        16.771716    7.6404755    2.4545691   
S0153        16.817249    7.80336      2.2505232   
S0154        16.879405    7.9688408    2.0246475   
S0155        22.453854    -2.5708696   7.010006    
S0156        21.97673     -2.7412298   7.2617035   
S0157        21.561253    -3.0066856   7.4798546   
S0158        21.181937    -3.2371723   7.7810249   
S0159        20.847118    -3.474736    8.1264824   
S0160        20.555899    -3.7277431   8.5090538   
S0161        20.308177    -3.9904221   8.9336044   
S0162        20.107619    -4.2906399   9.3908669   
S0163        19.946074    -4.5585052   9.9061455   
S0164        19.574788    -4.9105755   10.290746   
S0165        19.230392    -5.2673008   10.649863   
S0166        18.852391    -5.457946    11.04728    
S0167        18.495665    -5.6283737   11.427576   
S0168        18.171748    -5.8352581   11.749644   
S0169        17.832417    -5.9416821   12.090379   
S0170        17.491904    -5.918961    12.46519    
S0171        17.152759    -5.9116203   12.799799   
S0172        16.837489    -5.7773529   13.156752   
S0173        16.505444    -5.7207054   13.452513   
S0174        16.231741    -5.6122219   13.756976   
S0175        16.042619    -5.3634678   14.009839   
S0176        15.861028    -5.1906559   14.278369   
S0177        15.730957    -4.9777332   14.524553   
S0178        15.621912    -4.7820675   14.804314   
S0179        15.529413    -4.5689259   15.117389   
S0180        15.484258    -4.287608    15.3939     
S0181        20.555965    -4.2825424   15.309996   
S0182        20.333005    -4.2514286   15.53632    
S0183        20.098776    -4.2008156   15.760692   
S0184        19.853107    -4.1296734   15.982996   
S0185        19.596548    -4.0475903   16.207765   
S0186        19.326463    -3.9461777   16.431551   
S0187        19.043904    -3.8049805   16.644301   
S0188        18.748143    -3.6508224   16.858597   
S0189        18.451895    -3.445282    17.056458   
S0190        18.159518    -3.2054771   17.270995   
S0191        17.875229    -2.9668564   17.466029   
S0192        17.594441    -2.736939    17.640565   
S0193        17.320314    -2.509148    17.792206   
S0194        17.025069    -2.3226791   17.921858   
S0195        16.741231    -2.1262394   18.031851   
S0196        16.490765    -1.8949579   18.119051   
S0197        16.248213    -1.6649933   18.183151   
S0198        16.023199    -1.4267385   18.214427   
S0199        15.820808    -1.2117736   18.22093    
S0200        15.652176    -0.92843237  18.213123   
S0201        15.459764    -0.7054822   18.222346   
S0202        15.251768    -0.56965876  18.225145   
S0203        15.031192    -0.48771105  18.21217    
S0204        14.818672    -0.35558107  18.194946   
S0205        14.622925    -0.16584462  18.18187    
S0206        14.468286    0.052669626  18.168839   
S0207        14.454019    0.34382641   18.159714   
S0208        14.494702    0.45726171   18.18127    
S0209        14.553395    0.57041063   18.19894    
S0210        14.577066    0.6877389    18.215094   
S0211        14.591519    0.80787506   18.230077   
S0212        14.68645     0.91948595   18.234837   
S0213        14.683846    1.04503      18.247942   
S0214        14.698087    1.1708003    18.259169   
S0215        14.729678    1.2938949    18.262372   
S0216        14.763428    1.405184     18.223088   
S0217        14.767044    1.5322612    18.184686   
S0218        14.707648    1.6641796    18.204015   
S0219        14.672205    1.7896441    18.202451   
S0220        14.65356     1.913427     18.177356   
S0221        14.65546     2.0377928    18.121556   
S0222        14.716779    2.1563616    18.024976   
S0223        14.759874    2.2761303    17.934074   
S0224        14.993555    2.7003883    17.93063    
S0225        15.328984    2.9553782    18.03116    
S0226        15.726622    3.1037886    18.054971   
S0227        16.055064    3.2700451    17.997072   
S0228        16.324103    3.4761921    17.874396   
S0229        16.511378    3.7766056    17.70719    
S0230        16.724417    4.0045483    17.456931   
S0231        16.878107    4.294371     17.156442   
S0232        16.987943    4.611985     16.795668   
S0233        17.225122    4.8398479    16.612695   
S0234        17.475697    5.0733837    16.4133     
S0235        17.787149    5.2008255    16.162389   
S0236        18.094682    5.3484047    15.896239   
S0237        18.418788    5.5295708    15.626927   
S0238        18.772324    5.6923626    15.335307   
S0239        19.14883     5.8114555    15.008328   
S0240        19.536348    5.8657692    14.633449   
S0241        20.262039    5.9830471    14.074998   
S0242        20.512102    5.9341946    13.856496   
S0243        20.755542    5.8890301    13.658888   
S0244        20.96431     5.8138268    13.45623    
S0245        21.129846    5.7094807    13.247037   
S0246        21.263893    5.5827049    13.040387   
S0247        21.398723    5.4421638    12.847672   
S0248        21.509192    5.2782013    12.656024   
S0249        21.606087    5.0957069    12.465894   
S0250        21.683559    4.8862625    12.290856   
S0251        21.751125    4.6663559    12.13893    
S0252        21.810385    4.4376148    12.013766   
S0253        21.844072    4.1957996    11.92031    
S0254        21.889963    3.952047     11.852177   
S0255        21.942624    3.7043129    11.808757   
S0256        22.018456    3.4567886    11.787238   
S0257        22.096985    3.20401      11.792159   
S0258        22.17397     2.9449055    11.824194   
S0259        22.252248    2.7007532    11.664574   
S0260        22.311996    2.4635279    11.570441   
S0261        22.363548    2.2366877    11.542767   
S0262        22.408891    2.0210094    11.581648   
S0263        22.453792    1.817721     11.686334   
S0264        22.491621    1.6256266    11.857226   
S0265        22.534782    1.4467012    12.092705   
S0266        22.59691     1.2823267    12.391973   
S0267        22.657169    1.1292486    12.757686   
S0268        22.670216    0.75660944   12.773026   
S0269        22.689087    0.39870732   12.778284   
S0270        22.73058     0.055788761  12.766283   
S0271        22.805153    -0.27299302  12.729392   
S0272        22.839539    -0.59221215  12.68503    
S0273        22.85652     -0.89996052  12.629612   
S0274        22.846364    -1.1961864   12.567319   
S0275        22.806378    -1.480547    12.499675   
S0276        22.783086    -1.7521421   12.41075    
S0277        22.677794    -1.7497208   12.136196   
S0278        22.570502    -1.7798334   11.894805   
S0279        22.502238    -1.8358555   11.688929   
S0280        22.688657    -1.9007122   11.498089   
S0281        22.686104    -2.0089127   11.377233   
S0282        22.666789    -2.1474556   11.30228    
S0283        22.613747    -2.3141312   11.280669   
S0284        22.591872    -2.5094458   11.296607   
S0285        22.58494     -2.7372908   11.346738   
S0286        22.552341    -3.0209574   11.670338   
S0287        22.488452    -3.2859802   12.016229   
S0288        22.36837     -3.5187653   12.391405   
S0289        22.175838    -3.6962585   12.790328   
S0290        21.964301    -3.857811    13.204796   
S0291        21.718652    -3.9948025   13.639323   
S0292        21.445776    -4.1241856   14.098294   
S0293        21.128342    -4.2241596   14.579231   
S0294        17.561459    8.2363091    14.325253   
S0295        17.376634    8.2986122    14.031564   
S0296        17.237814    8.3943153    13.776526   
S0297        17.165108    8.5256729    13.527893   
S0298        17.099901    8.7123619    13.314024   
S0299        17.12914     8.9350616    13.078989   
S0300        17.24785     9.1901863    12.834431   
S0301        17.485928    9.4514519    12.581632   
S0302        17.762527    9.7625938    12.342428   
S0303        17.986314    10.004442    12.056398   
S0304        18.232681    10.205765    11.775785   
S0305        18.445941    10.423672    11.511765   
S0306        18.64075     10.647726    11.264078   
S0307        18.834769    10.856281    11.026231   
S0308        19.00589     11.080017    10.804335   
S0309        19.195901    11.256586    10.583101   
S0310        19.386653    11.410209    10.370922   
S0311        19.591125    11.52039     10.171872   
S0312        19.810381    11.683538    10.181723   
S0313        20.030193    11.811597    10.197688   
S0314        20.244626    11.910545    10.221973   
S0315        20.443726    12.017235    10.23594    
S0316        20.643224    12.074046    10.267278   
S0317        20.833612    12.133046    10.289432   
S0318        21.018652    12.136597    10.331844   
S0319        21.196959    12.139655    10.366736   
S0320        20.379605    12.061207    8.6055511   
S0321        20.174606    11.950429    8.7902115   
S0322        19.948654    11.848031    8.9585327   
S0323        19.712267    11.70576     9.0922935   
S0324        19.451474    11.581362    9.2168533   
S0325        19.188777    11.392404    9.2833534   
S0326        18.893987    11.243903    9.3611465   
S0327        18.58661     11.068759    9.4035858   
S0328        18.257935    10.892661    9.4445633   
S0329        17.675816    10.708285    9.5521301   
S0330        17.155865    10.599052    9.653405    
S0331        16.699512    10.568185    9.7251694   
S0332        16.318637    10.588361    9.7181427   
S0333        16.017609    10.645965    9.618457    
S0334        15.806281    10.660847    9.3653481   
S0335        15.659216    10.753616    9.0750214   
S0336        15.58414     11.020091    8.7899345   
S0337        15.590398    11.230471    8.3592972   
S0338        15.396368    11.348076    8.1251244   
S0339        15.205586    11.413523    7.8646561   
S0340        15.023672    11.491026    7.6066856   
S0341        14.849332    11.566124    7.3444672   
S0342        14.683829    11.653381    7.0811523   
S0343        14.523824    11.713048    6.8061348   
S0344        14.373279    11.78882     6.5288452   
S0345        14.230481    11.859325    6.2437191   
S0346        14.28734     11.855755    5.4029411   
S0347        14.516405    11.896507    4.9347904   
S0348        14.775328    11.902689    4.5543892   
S0349        15.062164    11.935461    4.2543026   
S0350        15.390536    11.876873    4.0615337   
S0351        15.74424     11.840817    3.9551441   
S0352        16.116475    11.913888    3.9015091   
S0353        16.524132    12.004307    3.9218311   
S0354        16.962015    12.014836    4.0589779   
S0355        17.317313    11.990193    4.1696655   
S0356        17.65338     12.004045    4.3092381   
S0357        17.964616    12.025285    4.4911797   
S0358        18.221831    11.996242    4.7084126   
S0359        18.417673    11.908532    4.9510048   
S0360        18.594327    11.840611    5.2317696   
S0361        18.774744    11.840391    5.5605686   
S0362        18.93578     11.868488    5.9289165   
S0363        19.078201    11.975223    6.3183815   
S0364        19.269304    12.021148    6.5412369   
S0365        19.456178    12.06935     6.764798    
S0366        19.636322    12.106285    6.9908485   
S0367        19.810173    12.136276    7.2176552   
S0368        19.978281    12.176509    7.4412468   
S0369        20.137297    12.183443    7.6741104   
S0370        20.288416    12.208174    7.9084793   
S0371        20.433479    12.170068    8.14925     
S0372        9.7835762    12.6037      6.060907    
S0373        10.000453    12.73299     5.7723587   
S0374        10.120789    12.672678    5.4573437   
S0375        10.15621     12.542886    5.1852619   
S0376        10.141595    12.431153    4.9189621   
S0377        10.076462    12.321171    4.6411304   
S0378        9.9706596    12.219108    4.3338177   
S0379        9.8486252    12.144044    3.9757801   
S0380        9.6932297    12.05891     3.5962555   
S0381        9.510804     11.992424    3.1951351   
S0382        9.3173225    11.900912    2.8306702   
S0383        9.1347557    11.808288    2.4824081   
S0384        8.9383377    11.6823      2.1898102   
S0385        8.7311722    11.52097     1.9693525   
S0386        8.5553436    11.387124    1.7258379   
S0387        8.3838455    11.243018    1.5116      
S0388        8.2306465    11.117084    1.2623796   
S0389        8.0608589    10.939237    1.134106    
S0390        7.9013382    10.656478    0.99283056  
S0391        7.7202721    10.411381    0.95396366  
S0392        7.5339058    10.211577    0.90428905  
S0393        7.3331352    10.04389     0.88103142  
S0394        7.1175972    9.9258911    0.93803864  
S0395        6.8922798    9.8539261    1.0438435   
S0396        6.6620216    9.8296135    1.1965869   
S0397        6.4005852    9.8198463    1.3585624   
S0398        5.8404354    10.114405    1.8356382   
S0399        5.6672607    10.393179    2.1325571   
S0400        5.5509411    10.64938     2.4476025   
S0401        5.4475491    10.847609    2.8071444   
S0402        5.437571     11.05238     3.1874205   
S0403        5.4142178    11.188373    3.6428154   
S0404        5.5776508    11.392579    4.052174    
S0405        5.7908508    11.565651    4.4971691   
S0406        6.0492199    11.708561    4.9825104   
S0407        6.3872349    11.959633    5.4636734   
S0408        6.8200851    12.158872    5.8426052   
S0409        7.2456245    12.271969    6.1859074   
S0410        7.6766388    12.299542    6.478891    
S0411        8.1269592    12.212858    6.6518166   
S0412        8.5994072    12.039108    6.7721802   
S0413        9.0671707    11.863255    7.0169182   
S0414        9.5448105    11.618503    7.2331757   
S0415        9.9508667    11.317796    7.4885559   
S0416        10.301784    11.146862    7.7064613   
S0417        10.645966    10.968353    7.9634995   
S0418        11.019376    10.771137    8.2091248   
S0419        11.429151    10.550239    8.4148643   
S0420        11.853846    10.312125    8.6166786   
S0421        12.247621    10.081435    8.9255219   
S0422        12.679554    9.8240646    9.1854095   
S0423        13.127907    9.5502083    9.4467339   
S0424        13.582494    9.2664421    9.7305534   
S0425        14.071257    9.0803383    9.9560341   
S0426        14.506299    8.8418617    10.169097   
S0427        14.959412    8.5296448    10.33017    
S0428        15.295247    8.2018089    10.569695   
S0429        15.512845    7.8496712    10.866393   
S0430        15.756953    7.4346535    11.129547   
S0431        15.778554    7.0125206    11.502921   
S0432        15.766476    6.5382668    11.88005    
S0433        15.825484    6.0099529    12.206383   
S0434        16.00047     5.9248287    12.739191   
S0435        16.242047    5.746043     13.21964    
S0436        16.353568    5.5396038    13.694905   
S0437        16.253491    5.4003551    14.128604   
S0438        16.127129    5.2404011    14.505385   
S0439        16.067401    4.9714207    14.841202   
S0440        16.054762    4.5862125    15.129918   
S0441        15.981384    4.1750896    15.363855   
S0442        15.753221    3.8306465    15.591043   
S0443        15.637231    3.5875275    15.803619   
S0444        15.549161    3.3439587    16.013376   
S0445        15.438123    3.1421057    16.243167   
S0446        15.334067    2.9581486    16.480392   
S0447        15.26069     2.7792143    16.723009   
S0448        15.212207    2.6137787    16.981245   
S0449        15.111438    2.5040398    17.261362   
S0450        14.9744      2.4344439    17.548663   
S0451        -3.4034206   7.5978935    10.10144    
S0452        -3.5463963   7.7381866    9.8661697   
S0453        -3.6555981   7.9335724    9.6906502   
S0454        -3.7363136   8.171994     9.5738579   
S0455        -3.8769543   8.4073532    9.4994286   
S0456        -4.0685989   8.6498367    9.4681786   
S0457        -4.3148914   8.8972672    9.480426    
S0458        -4.6335339   9.1252029    9.5397659   
S0459        -4.9729313   9.3667809    9.6515175   
S0460        -5.2598221   9.5214943    9.6613945   
S0461        -5.5537327   9.6329659    9.6514595   
S0462        -5.8360069   9.7882393    9.6365463   
S0463        -6.1191418   9.9454163    9.6102142   
S0464        -6.3617893   9.9349442    9.5135887   
S0465        -6.6234566   10.017194    9.443557    
S0466        -6.9072807   10.257549    9.3950073   
S0467        -7.1577171   10.453819    9.2991394   
S0468        -7.413018    10.503684    9.1901611   
S0469        -7.6940483   10.591187    9.2877174   
S0470        -8.0003029   10.537791    9.4014603   
S0471        -8.2860519   10.625356    9.474556    
S0472        -8.5768814   10.657023    9.5436584   
S0473        -8.8680603   10.670957    9.5991371   
S0474        -9.160067    10.704435    9.637513    
S0475        -9.4613396   10.697681    9.6582176   
S0476        -9.7481621   10.804018    9.6697517   
S0477        -12.434978   5.7941803    1.545994    
S0478        -12.276953   5.77407      1.6721008   
S0479        -12.142294   5.702903     1.7848505   
S0480        -12.002795   5.5952351    1.868733    
S0481        -11.922837   5.4298725    1.947765    
S0482        -11.87133    5.2182491    2.0047283   
S0483        -11.790345   4.9744625    2.0244942   
S0484        -11.692702   4.6945713    2.0151747   
S0485        -11.401159   4.0572956    2.2615      
S0486        -11.329729   3.690934     2.5074659   
S0487        -11.225166   3.3365284    2.7010044   
S0488        -11.175131   2.981395     2.8460855   
S0489        -11.129321   2.6325541    2.9427698   
S0490        -10.987445   2.3021832    2.9826984   
S0491        -10.865993   1.9746902    2.9744362   
S0492        -10.731207   1.6556137    2.9144735   
S0493        -10.343961   1.0320086    2.7590677   
S0494        -10.054314   0.76727214   2.6810457   
S0495        -9.7617287   0.53937073   2.5805618   
S0496        -9.4858147   0.33244607   2.4686903   
S0497        -9.2653168   0.086772257  2.385281    
S0498        -9.0343575   -0.1083913   2.2694036   
S0499        -8.8463303   -0.32938066  2.1736267   
S0500        -8.6647583   -0.52625217  2.062822    
S0501        -8.5147903   -0.72822385  1.9590042   
S0502        -8.2766685   -0.99110765  2.0693392   
S0503        -8.0563576   -1.2557261   2.1203045   
S0504        -7.7548431   -1.4338948   2.0649874   
S0505        -7.4969589   -1.64482     1.9801882   
S0506        -7.3331169   -1.9297119   1.8904181   
S0507        -7.257       -2.2735783   1.7922632   
S0508        -7.2310623   -2.6459476   1.6653297   
S0509        -7.2009438   -3.0357882   1.4690786   
S0510        -7.686618    -3.8301456   1.0213867   
S0511        -8.0987854   -4.161018    0.81054068  
S0512        -8.5135269   -4.4575947   0.665203    
S0513        -8.9076469   -4.7312462   0.54576397  
S0514        -9.3147011   -4.9411621   0.5441556   
S0515        -9.6891914   -5.1434189   0.53012223  
S0516        -10.054938   -5.3085445   0.56817985  
S0517        -10.406258   -5.4572155   0.62972713  
S0518        -10.743759   -5.6004646   0.71486645  
S0519        -11.168677   -5.7365372   0.81404686  
S0520        -11.57346    -5.8451294   0.95743637  
S0521        -11.959332   -5.9763306   1.0969221   
S0522        -12.325185   -6.0754856   1.2857028   
S0523        -12.664738   -6.141013    1.5241614   
S0524        -12.988408   -6.2135601   1.7745258   
S0525        -13.290115   -6.269664    2.0583168   
S0526        -13.569955   -6.3111904   2.3732235   
S0527        -13.82979    -6.3416935   2.7167181   
S0528        -14.100302   -6.3314877   3.0644672   
S0529        -14.33952    -6.3007248   3.43965     
S0530        -14.56472    -6.2722614   3.8383682   
S0531        -14.764056   -6.2243237   4.2737164   
S0532        -14.917616   -6.1289413   4.7534359   
S0533        -15.049046   -6.0126072   5.2770981   
S0534        -15.117668   -5.8306801   5.84305     
S0535        -15.107222   -5.5796455   6.4316978   
S0536        -14.952954   -5.1870983   7.3695168   
S0537        -14.838663   -5.0386936   7.652916    
S0538        -14.730247   -4.8623264   7.9013611   
S0539        -14.629123   -4.6639496   8.1201416   
S0540        -14.534285   -4.4547741   8.3219513   
S0541        -14.449722   -4.2326534   8.5106438   
S0542        -14.377777   -3.9707806   8.6556053   
S0543        -14.310561   -3.674234    8.7535728   
S0544        -14.217181   -3.3634026   8.8034813   
S0545        -14.061737   -3.0241383   8.8410988   
S0546        -13.922754   -2.7063482   8.883651    
S0547        -13.733138   -2.4318285   8.8886047   
S0548        -13.547623   -2.1834719   8.890361    
S0549        -13.384125   -1.9482634   8.9053894   
S0550        -13.170161   -1.7653978   8.8767792   
S0551        -12.95397    -1.6109106   8.84133     
S0552        -12.722874   -1.4962789   8.7867767   
S0553        -12.535294   -1.3480024   8.7810516   
S0554        -12.293879   -1.0765125   8.7136719   
S0555        -12.072583   -0.80444517  8.6460594   
S0556        -11.846629   -0.58997355  8.5151703   
S0557        -11.641047   -0.39033594  8.3656891   
S0558        -11.455589   -0.20724816  8.197773    
S0559        -11.285317   -0.010942989 8.0389427   
S0560        -11.111642   0.21278155   7.8881958   
S0561        -10.959468   0.37268608   7.6723572   
S0562        -11.1633     0.72314582   7.1288353   
S0563        -11.392091   1.0633142    6.9058067   
S0564        -11.583274   1.4140531    6.7211456   
S0565        -11.782323   1.7375519    6.5446953   
S0566        -11.933764   2.0864729    6.4127571   
S0567        -12.062695   2.4411818    6.3108448   
S0568        -12.176103   2.8030354    6.2398697   
S0569        -12.205177   3.188813     6.2169769   
S0570        -12.231737   3.5746708    6.2182968   
S0571        -12.261396   3.9149673    6.3898273   
S0572        -12.323211   4.239296     6.5734711   
S0573        -12.387978   4.5463741    6.7710258   
S0574        -12.405728   4.8187969    7.0071144   
S0575        -12.428516   5.0685188    7.2662865   
S0576        -12.464532   5.3007736    7.5416847   
S0577        -12.523097   5.5194794    7.8256744   
S0578        -12.589905   5.7197868    8.1253136   
S0579        -12.905992   5.8738197    8.7213478   
S0580        -13.120251   5.8380375    8.9737473   
S0581        -13.30097    5.7878338    9.2248871   
S0582        -13.509218   5.7338215    9.4148979   
S0583        -13.734578   5.6806644    9.5390625   
S0584        -13.938162   5.6099312    9.6618965   
S0585        -14.151398   5.5391525    9.729081    
S0586        -14.35948    5.4554054    9.7726746   
S0587        -14.567656   5.3613781    9.7824226   
S0588        -14.776016   5.2409733    9.7488846   
S0589        -14.980896   5.103931     9.6803848   
S0590        -15.188933   4.9769119    9.5567062   
S0591        -15.392676   4.8327557    9.4018219   
S0592        -15.594518   4.6948612    9.1987518   
S0593        -15.790665   4.5433243    8.9603416   
S0594        -15.982678   4.3718365    8.6901024   
S0595        -16.170255   4.1900024    8.3810211   
S0596        -16.740231   3.9596939    7.6680634   
S0597        -17.002428   4.0188576    7.2151421   
S0598        -17.213226   4.0733215    6.7799072   
S0599        -17.333597   4.1536083    6.3574951   
S0600        -17.396672   4.2215332    5.9586956   
S0601        -17.441774   4.2531898    5.5752708   
S0602        -17.436057   4.2734074    5.2032528   
S0603        -17.420099   4.2733505    4.8355988   
S0604        -17.371388   4.2737114    4.4757126   
S0605        -17.333403   4.1520077    3.9145687   
S0606        -17.292451   4.0663441    3.395319    
S0607        -17.185602   4.0093056    2.9356514   
S0608        -17.045068   3.9829384    2.5284143   
S0609        -16.856955   3.9796757    2.1818832   
S0610        -16.645798   4.0078491    1.8838123   
S0611        -16.417523   4.0765244    1.6270679   
S0612        -16.159067   4.1818378    1.4181555   
S0613        -15.862985   4.3157879    1.2636052   
S0614        -15.467839   4.4485229    0.98936443  
S0615        -15.06687    4.5683414    0.8083602   
S0616        -14.687434   4.7176197    0.67691813  
S0617        -14.314862   4.8735298    0.61817293  
S0618        -13.949763   5.0361153    0.6338244   
S0619        -13.594473   5.210009     0.71587954  
S0620        -13.245996   5.3992733    0.85847006  
S0621        -12.90798    5.5883118    1.0864747   
S0622        -11.577314   4.1610153    1.5696827   
S0623        -11.78652    3.8853542    1.2647558   
S0624        -12.037064   3.6196255    1.0302163   
S0625        -12.288436   3.3489628    0.81141634  
S0626        -12.617545   3.0707094    0.66363893  
S0627        -13.005357   2.7803446    0.56289711  
S0628        -13.469466   2.4873856    0.53867483  
S0629        -14.004495   2.2021244    0.60688357  
S0630        -14.587709   1.9459709    0.79758878  
S0631        -15.04066    1.747883     1.0800644   
S0632        -15.443761   1.6077051    1.4110601   
S0633        -15.806403   1.5056581    1.7574549   
S0634        -16.105861   1.4645467    2.1418665   
S0635        -16.384656   1.4430633    2.525256    
S0636        -16.610928   1.4719585    2.9357986   
S0637        -16.787918   1.5478262    3.3676567   
S0638        -16.93203    1.6565151    3.8172932   
S0639        -17.01559    1.8227692    4.2866383   
S0640        -16.943315   1.9287785    4.779311    
S0641        -16.840897   2.0961048    5.2563641   
S0642        -16.730466   2.3034266    5.7072796   
S0643        -16.607559   2.5558418    6.1157619   
S0644        -16.497884   2.8314854    6.4972069   
S0645        -16.412599   3.1208168    6.8667694   
S0646        -16.392459   3.3780544    7.2848503   
S0647        -16.39012    3.6472393    7.700045    
S0648        -7.5575668   -3.8136585   1.0927305   
S0649        -7.8260139   -4.1391232   0.94225988  
S0650        -8.1185783   -4.4308399   0.86625757  
S0651        -8.4056793   -4.7031597   0.83699903  
S0652        -8.6939659   -4.9537422   0.86071815  
S0653        -8.9959641   -5.1657295   0.94815178  
S0654        -9.2993965   -5.3523994   1.0870548   
S0655        -9.5967049   -5.5289696   1.2722192   
S0656        -9.8840378   -5.7084988   1.5056123   
S0657        -10.225833   -5.8880936   1.7735937   
S0658        -10.56932    -6.0323627   2.0435606   
S0659        -10.898701   -6.1707367   2.3139984   
S0660        -11.232413   -6.2684845   2.5834143   
S0661        -11.555695   -6.3523418   2.8535921   
S0662        -11.872581   -6.4132507   3.1240044   
S0663        -12.181041   -6.4562698   3.3957123   
S0664        -12.481667   -6.4922623   3.6699314   
S0665        -12.778886   -6.5028214   3.9436611   
S0666        -13.076944   -6.5016373   4.1536545   
S0667        -13.364381   -6.4619392   4.3919796   
S0668        -13.646072   -6.4554794   4.6817104   
S0669        -13.91442    -6.3801491   5.0002472   
S0670        -14.167401   -6.2377609   5.3417713   
S0671        -14.417274   -6.0848      5.7307465   
S0672        -14.654826   -5.8765228   6.1466663   
S0673        -14.884921   -5.6269123   6.5963379   
