# Supplementary material for: Interspecific variation in the limb long bones among modern rhinoceroses—extent and drivers
Source: PeerJ. 2019 Sep 26;7:e7647. doi: 10.7717/peerj.7647 (PMC6766374; doi:10.7717/peerj.7647)
Supplement: Supplemental Information 9 [file peerj-07-7647-s009.zip › Humerus/Ceratotherium_simum_cottoni_C20_Humerus.pts]

Version 1.0
674
S0000         -4.7233543    7.6620506     -10.198257   
S0001         -3.852533     12.738378     -9.4482773   
S0002         1.3678886     15.395453     -11.317366   
S0003         4.3668991     16.282173     -13.671448   
S0004         5.3323051     11.190205     -13.863023   
S0005         1.5146664     7.1055771     -10.746194   
S0006         8.3084869     13.844908     -13.835023   
S0007         9.9059967     12.995282     -7.6076363   
S0008         11.1451       11.160818     0.62838192   
S0009         11.640474     14.938272     -2.6856958   
S0010         7.8833542     11.275259     4.036171     
S0011         3.5311165     12.902344     3.0538544    
S0012         -1.0816811    15.310912     -2.1942192   
S0013         -2.6247284    14.234772     -0.70565872  
S0014         -5.1369713    16.265297     -3.0668522   
S0015         -6.3452301    14.722594     -5.0185997   
S0016         -7.1474243    12.776617     -5.7671619   
S0017         -7.2185028    5.2413963     -3.8838257   
S0018         -6.8377502    3.2920113     -2.0064953   
S0019         -3.9726612    -1.5282976    -3.0338867   
S0020         -2.673941     -2.8325758    10.691135    
S0021         -6.9396683    -8.3095543    14.48842     
S0022         -7.4982498    -10.062608    14.27041     
S0023         -3.106852     -16.500294    16.962268    
S0024         -3.8593884    -14.807452    9.5461456    
S0025         -2.5066822    -13.755515    9.2176193    
S0026         1.1831062     -13.632553    8.2385712    
S0027         5.2437164     -12.465649    4.0533268    
S0028         7.9424721     -14.739606    14.054933    
S0029         3.5538742     -10.892432    12.944653    
S0030         -2.2009399    -10.550822    14.70502     
S0031         -0.42598877   -14.132033    16.914311    
S0032         9.0403656     -7.762542     12.028555    
S0033         7.1838173     -10.054731    15.423245    
S0034         3.6280548     -8.4827667    13.854744    
S0035         -4.7941597    8.033107      -10.356951   
S0036         -4.8591583    8.4133972     -10.466249   
S0037         -4.9011078    8.7802505     -10.5814     
S0038         -4.9264351    9.1370613     -10.688053   
S0039         -4.9389328    9.4911263     -10.77393    
S0040         -4.9338387    9.8405899     -10.863348   
S0041         -4.9235119    10.205025     -10.893652   
S0042         -4.902631     10.571899     -10.885907   
S0043         -4.8756935    10.917806     -10.81014    
S0044         -4.8817284    11.165446     -10.71391    
S0045         -4.8501652    11.409464     -10.622365   
S0046         -4.8014362    11.631168     -10.490652   
S0047         -4.7130043    11.848326     -10.361401   
S0048         -4.6045528    12.046339     -10.201643   
S0049         -4.4659237    12.229865     -10.024926   
S0050         -4.2999004    12.384773     -9.8140625   
S0051         -4.0853344    12.549036     -9.6227074   
S0052         -3.416254     12.977386     -9.3811783   
S0053         -2.9996836    13.211726     -9.3490845   
S0054         -2.6231462    13.466756     -9.3718483   
S0055         -2.2517595    13.680119     -9.3958801   
S0056         -1.9035095    13.883788     -9.4461998   
S0057         -1.5680444    14.063487     -9.5129684   
S0058         -1.2358551    14.20583      -9.5947182   
S0059         -0.92085514   14.329028     -9.7036232   
S0060         -0.64076004   14.461862     -9.8401154   
S0061         -0.51413765   14.498909     -10.185728   
S0062         -0.51241646   14.742204     -10.491111   
S0063         -0.30990829   14.792729     -10.741417   
S0064         -0.13409313   14.908495     -10.951299   
S0065         0.055853754   15.046126     -11.119649   
S0066         0.33017457    15.131911     -11.236473   
S0067         0.6386272     15.216664     -11.308418   
S0068         0.97389498    15.330743     -11.337603   
S0069         1.7141581     15.417116     -11.230254   
S0070         2.0354225     15.499532     -11.175666   
S0071         2.3385729     15.575835     -11.150132   
S0072         2.6275742     15.628366     -11.152022   
S0073         2.9002184     15.675821     -11.182782   
S0074         3.1533945     15.733737     -11.243539   
S0075         3.3848927     15.809325     -11.334142   
S0076         3.5971249     15.890353     -11.453516   
S0077         3.7966232     15.952335     -11.602367   
S0078         3.9397053     15.993932     -11.719038   
S0079         4.0637657     16.025922     -11.865118   
S0080         4.1668091     16.066145     -12.038404   
S0081         4.2503239     16.103477     -12.240215   
S0082         4.3106232     16.159082     -12.466272   
S0083         4.3494556     16.203171     -12.722408   
S0084         4.3642525     16.244167     -13.007227   
S0085         4.3802048     16.25305      -13.327631   
S0086         4.2444618     16.249506     -14.113344   
S0087         4.1483124     16.158678     -14.495197   
S0088         4.1086018     15.998553     -14.820972   
S0089         4.0327526     15.801627     -15.076334   
S0090         3.9972534     15.536757     -15.274811   
S0091         4.0302448     15.206163     -15.41398    
S0092         4.0307602     14.814702     -15.497772   
S0093         4.069733      14.352068     -15.530223   
S0094         4.1973293     13.848897     -15.480556   
S0095         4.3448158     13.449561     -15.41012    
S0096         4.4738457     13.071227     -15.314117   
S0097         4.6282749     12.732269     -15.181331   
S0098         4.774474      12.417317     -15.024542   
S0099         4.9104988     12.126505     -14.842853   
S0100         5.0357216     11.860185     -14.635378   
S0101         5.1465069     11.615965     -14.40253    
S0102         5.2395546     11.388009     -14.146877   
S0103         5.3397453     11.03742      -13.564931   
S0104         5.3175282     10.936655     -13.286923   
S0105         5.2275307     10.801999     -13.076454   
S0106         5.0930103     10.672497     -12.914124   
S0107         4.9168186     10.586845     -12.773257   
S0108         4.6903698     10.516222     -12.670667   
S0109         4.4156864     10.446856     -12.617369   
S0110         4.1031597     10.365752     -12.629781   
S0111         3.7395481     10.315555     -12.66813    
S0112         3.4855865     10.101041     -12.725368   
S0113         3.2447605     9.9106522     -12.719375   
S0114         3.0485428     9.7020065     -12.712163   
S0115         2.8717442     9.5058975     -12.65151    
S0116         2.7431143     9.2896446     -12.596558   
S0117         2.6360085     9.0825455     -12.493185   
S0118         2.5578876     8.8761696     -12.358752   
S0119         2.5148214     8.6644096     -12.203647   
S0120         2.4986773     8.4558372     -12.017346   
S0121         2.3954939     8.280986      -11.980658   
S0122         2.281258      8.1251419     -11.906721   
S0123         2.1680298     7.9757492     -11.808027   
S0124         2.0610882     7.8164024     -11.694762   
S0125         1.9484581     7.6806793     -11.544881   
S0126         1.8404224     7.5330498     -11.380493   
S0127         1.7312632     7.3953384     -11.188055   
S0128         1.6236298     7.2452354     -10.981092   
S0129         1.4747817     6.9824333     -10.488136   
S0130         1.3956191     6.8516266     -10.245815   
S0131         1.282093      6.7549988     -9.9978188   
S0132         1.1398133     6.7000725     -9.7440086   
S0133         0.96160545    6.6407768     -9.5065575   
S0134         0.78202691    6.7448219     -9.2094131   
S0135         0.50406313    6.5660248     -9.0506828   
S0136         0.20595634    6.466188      -8.8700699   
S0137         -0.12441244   6.3845886     -8.6953499   
S0138         -0.41521516   6.2876228     -8.4740669   
S0139         -0.72187304   6.2161736     -8.3048706   
S0140         -1.0462078    6.162373      -8.191011    
S0141         -1.390232     6.1011909     -8.1555008   
S0142         -1.7504545    6.0738842     -8.1622002   
S0143         -2.1327522    6.0775963     -8.205146    
S0144         -2.5192783    6.0464024     -8.377491    
S0145         -2.9410572    6.0757526     -8.5387711   
S0146         -3.3627232    6.0986298     -8.8031425   
S0147         -3.7784985    6.0434917     -9.0728943   
S0148         -4.0910297    6.0302891     -9.3680649   
S0149         -4.3401669    6.0795586     -9.6245613   
S0150         -4.5668671    6.1969734     -9.7987747   
S0151         -4.725024     6.3718559     -9.9454147   
S0152         -4.8158875    6.6052567     -10.062599   
S0153         -4.8489002    6.8989861     -10.138534   
S0154         -4.8217571    7.2530037     -10.174928   
S0155         10.102067     12.695496     -7.4941803   
S0156         10.274518     12.397494     -7.3527      
S0157         10.442471     12.098431     -7.2050194   
S0158         10.599092     11.794975     -7.0440834   
S0159         10.711364     11.504723     -6.829734    
S0160         10.82699      11.202636     -6.6199814   
S0161         10.934971     10.885995     -6.4036774   
S0162         11.020277     10.565099     -6.1622612   
S0163         11.056099     10.296115     -5.8514118   
S0164         11.226697     10.174039     -5.3877697   
S0165         11.380717     10.065457     -4.941785    
S0166         11.555186     9.9034752     -4.5356117   
S0167         11.646444     9.8798508     -4.0908031   
S0168         11.737182     9.841066      -3.6714657   
S0169         11.804184     9.8290901     -3.2622318   
S0170         11.856911     9.8285316     -2.8645845   
S0171         11.914075     9.8128601     -2.4750614   
S0172         11.923837     9.8607307     -2.0939884   
S0173         11.882004     9.9031883     -1.6553541   
S0174         11.824338     9.9806229     -1.2488532   
S0175         11.746129     10.092255     -0.88165474  
S0176         11.66069      10.222725     -0.54891052  
S0177         11.547657     10.38615      -0.2675153   
S0178         11.431881     10.562651     -0.020496985 
S0179         11.290204     10.765285     0.1686666    
S0180         11.200774     10.957602     0.38547673   
S0181         11.65329      14.897002     -2.2960817   
S0182         11.612592     14.854509     -1.914892    
S0183         11.575013     14.796565     -1.5450011   
S0184         11.524562     14.726451     -1.1842209   
S0185         11.440089     14.650851     -0.83510466  
S0186         11.303338     14.581779     -0.50454688  
S0187         11.14944      14.510837     -0.18854386  
S0188         11.055881     14.38044      0.1420702    
S0189         10.914864     14.250877     0.45666318   
S0190         10.712231     14.032599     0.93321657   
S0191         10.483871     13.851227     1.3288675    
S0192         10.254652     13.640813     1.6557367    
S0193         10.111823     13.384093     1.9563356    
S0194         9.9984001     13.094739     2.2029749    
S0195         9.9659225     12.779071     2.4205233    
S0196         9.9358284     12.427097     2.5712021    
S0197         9.9925308     12.052888     2.6953695    
S0198         10.05678      11.643211     2.7554201    
S0199         9.9281342     11.541485     2.9284407    
S0200         9.7679108     11.441806     3.0957527    
S0201         9.5673019     11.36371      3.2486317    
S0202         9.329184      11.335905     3.3783958    
S0203         9.0820045     11.312556     3.5112984    
S0204         8.8151306     11.300755     3.6395962    
S0205         8.5277153     11.289987     3.7680283    
S0206         8.2120049     11.332205     3.8582684    
S0207         7.5703995     11.390732     4.0294872    
S0208         7.2766823     11.480949     4.0357868    
S0209         6.9969429     11.558801     4.0579632    
S0210         6.7124626     11.588528     4.1742226    
S0211         6.4563881     11.681051     4.1682476    
S0212         6.2125202     11.77142      4.1624729    
S0213         5.9757034     11.853362     4.1623962    
S0214         5.7630371     11.956214     4.1303486    
S0215         5.5509407     12.040439     4.1076572    
S0216         5.3519577     12.146966     4.046254     
S0217         5.1575005     12.268541     3.9590885    
S0218         4.9472004     12.372952     3.8689754    
S0219         4.7395054     12.485567     3.7525646    
S0220         4.5069981     12.572598     3.6464996    
S0221         4.2872215     12.674181     3.4998795    
S0222         4.0467796     12.757024     3.3586391    
S0223         3.7928509     12.83163      3.2126198    
S0224         3.2042805     13.237421     2.8285788    
S0225         2.9417381     13.552301     2.5332644    
S0226         2.7058514     13.835155     2.2160778    
S0227         2.4498838     14.096489     1.9363562    
S0228         2.1999916     14.337508     1.6592388    
S0229         1.986561      14.54449      1.3494315    
S0230         1.7869247     14.724944     1.0347195    
S0231         1.5913252     14.886394     0.72372432   
S0232         1.4241255     15.011705     0.39434905   
S0233         1.1882123     15.018944     0.085893208  
S0234         0.92330742    15.047441     -0.20111375  
S0235         0.67353716    15.063182     -0.50438957  
S0236         0.42758546    15.070265     -0.81776066  
S0237         0.15562114    15.093568     -1.1131778   
S0238         -0.10773457   15.071622     -1.4340975   
S0239         -0.42694101   15.111169     -1.6997522   
S0240         -0.75986156   15.191646     -1.9465208   
S0241         -0.99867144   15.385034     -2.626016    
S0242         -0.90758753   15.44913      -3.0429466   
S0243         -0.80219183   15.389398     -3.4101383   
S0244         -0.66391339   15.297688     -3.7267742   
S0245         -0.49789758   15.217159     -4.0095684   
S0246         -0.30164046   15.107321     -4.2462032   
S0247         -0.10149683   15.077325     -4.4938404   
S0248         0.11271164    15.059189     -4.7237389   
S0249         0.34929802    15.024139     -4.9190979   
S0250         0.42548265    14.921356     -5.1157055   
S0251         0.55031004    14.840382     -5.3084023   
S0252         0.71497183    14.796053     -5.5046349   
S0253         0.9156168     14.791841     -5.7045391   
S0254         1.1548227     14.825072     -5.904166    
S0255         1.4516533     14.85997      -6.0890743   
S0256         1.8004293     14.907758     -6.2652298   
S0257         2.1961895     14.983287     -6.4367836   
S0258         2.6471642     15.016862     -6.5960297   
S0259         3.030678      15.050926     -6.6151855   
S0260         3.3969978     15.081154     -6.6475723   
S0261         3.7469589     15.103203     -6.6941025   
S0262         4.0817295     15.100287     -6.7520798   
S0263         4.4010914     15.074817     -6.8216446   
S0264         4.7052624     15.031866     -6.9040596   
S0265         4.9935112     14.96198      -6.9964821   
S0266         5.26399       14.861922     -7.0971397   
S0267         5.5216003     14.757289     -7.2150337   
S0268         6.0167145     14.54743      -7.4919914   
S0269         6.4855934     14.389922     -7.7071251   
S0270         6.9010132     14.230887     -7.8300217   
S0271         7.2717934     14.102946     -7.8734482   
S0272         7.5715912     13.964607     -7.8122528   
S0273         7.8293854     13.867009     -7.6788902   
S0274         8.1223831     13.926978     -7.5457558   
S0275         8.4577812     14.154683     -7.4108551   
S0276         8.6820908     14.305519     -7.1356415   
S0277         9.0165733     14.096089     -7.0386566   
S0278         9.2958572     13.899222     -6.735006    
S0279         9.6521599     13.917815     -6.6913307   
S0280         10.001851     13.955536     -6.8099144   
S0281         10.273714     13.963377     -6.7129654   
S0282         10.496555     13.998361     -6.5196793   
S0283         10.718972     14.06864      -6.3514961   
S0284         10.92366      14.175467     -6.1341343   
S0285         11.022732     14.31077      -5.8259914   
S0286         11.071355     14.60569      -5.5880566   
S0287         11.065131     14.83204      -5.2962135   
S0288         11.078134     15.002437     -4.9827003   
S0289         11.104002     15.117336     -4.6456264   
S0290         11.194367     15.193892     -4.3054394   
S0291         11.294733     15.212695     -3.9387566   
S0292         11.42625      15.175589     -3.5518806   
S0293         11.560107     15.077338     -3.1358028   
S0294         -2.7989134    14.034189     -0.71034966  
S0295         -2.9802591    13.852142     -0.74072247  
S0296         -3.1673946    13.70132      -0.81637821  
S0297         -3.3567459    13.586304     -0.9277976   
S0298         -3.5500408    13.495093     -1.0577703   
S0299         -3.7465397    13.429381     -1.2124089   
S0300         -3.9488586    13.383852     -1.3877498   
S0301         -4.1736885    13.344801     -1.5665055   
S0302         -4.3841679    13.352718     -1.7972149   
S0303         -4.5440567    13.379019     -1.9759348   
S0304         -4.6977345    13.414563     -2.1615608   
S0305         -4.8578781    13.449178     -2.3427328   
S0306         -4.993684     13.520007     -2.5424543   
S0307         -5.1590702    13.561278     -2.7207449   
S0308         -5.3006145    13.637891     -2.9153397   
S0309         -5.4516132    13.706264     -3.1038549   
S0310         -5.6393543    13.742751     -3.2702839   
S0311         -5.8009445    13.813632     -3.4533577   
S0312         -5.979174     13.900774     -3.5920452   
S0313         -6.1304585    13.991978     -3.7420937   
S0314         -6.2512527    14.088469     -3.9022015   
S0315         -6.3282948    14.1935       -4.0706486   
S0316         -6.3546162    14.303981     -4.2442795   
S0317         -6.3687874    14.407719     -4.4245647   
S0318         -6.3988068    14.507962     -4.6154041   
S0319         -6.3742992    14.612547     -4.8129879   
S0320         -7.0743256    12.704893     -5.4831226   
S0321         -6.9010735    12.560735     -5.2174843   
S0322         -6.7084518    12.377191     -4.9780739   
S0323         -6.5182182    12.159621     -4.7651779   
S0324         -6.3748226    11.927679     -4.5319492   
S0325         -6.2488949    11.666476     -4.3009689   
S0326         -6.1726406    11.405513     -4.0119522   
S0327         -6.1047256    11.120975     -3.7207981   
S0328         -6.0305008    10.783686     -3.4707161   
S0329         -5.9702156    10.474467     -3.3064198   
S0330         -5.9351177    10.154786     -3.1708429   
S0331         -5.9248047    9.8282616     -3.0620564   
S0332         -5.9448341    9.4989754     -2.9697449   
S0333         -5.9828915    9.1621315     -2.9117315   
S0334         -6.0299435    8.8187172     -2.8929411   
S0335         -6.1981197    8.4849274     -2.7971294   
S0336         -6.3325523    8.135717      -2.7930111   
S0337         -6.448999     7.778141      -2.8409182   
S0338         -6.5222733    7.4401405     -2.9414978   
S0339         -6.637616     7.1210365     -3.0224068   
S0340         -6.7505791    6.8157913     -3.1116825   
S0341         -6.7945267    6.5142975     -3.2446751   
S0342         -6.892247     6.2341007     -3.3539951   
S0343         -6.9537979    5.9637566     -3.4881016   
S0344         -7.0432762    5.7101078     -3.6135189   
S0345         -7.1380432    5.4693336     -3.7420753   
S0346         -7.3153801    5.4263226     -4.1226051   
S0347         -7.3855324    5.6160671     -4.3674191   
S0348         -7.3858589    5.8210274     -4.6239796   
S0349         -7.4525536    6.0175411     -4.850621    
S0350         -7.5305511    6.2137962     -5.0692772   
S0351         -7.5731087    6.4198936     -5.2863796   
S0352         -7.6037003    6.6311157     -5.4957642   
S0353         -7.6444305    6.8426292     -5.6964813   
S0354         -7.6838501    7.0569359     -5.8898594   
S0355         -7.7391174    7.226284      -6.2585892   
S0356         -7.7848892    7.4205925     -6.5767761   
S0357         -7.7706734    7.6454102     -6.8381577   
S0358         -7.7465675    7.8938728     -7.0478035   
S0359         -7.7228905    8.1669952     -7.2085701   
S0360         -7.6655777    8.4661232     -7.3145782   
S0361         -7.5961067    8.7912262     -7.3700012   
S0362         -7.4975731    9.1411873     -7.3709496   
S0363         -7.3781212    9.516114      -7.3191452   
S0364         -7.401503     9.8066238     -7.160701    
S0365         -7.3934944    10.113042     -6.9932671   
S0366         -7.3413864    10.436018     -6.814399    
S0367         -7.3920967    10.784595     -6.6621704   
S0368         -7.3775108    11.148093     -6.4914017   
S0369         -7.3241577    11.527018     -6.3125927   
S0370         -7.3622208    11.943292     -6.1376705   
S0371         -7.2777367    12.360178     -5.9488415   
S0372         -7.0302544    3.1538748     -2.18202     
S0373         -7.1886703    2.9448868     -2.3468401   
S0374         -7.2167824    2.6988413     -2.5271893   
S0375         -7.1930389    2.4782619     -2.7013008   
S0376         -7.1915154    2.2671747     -2.8537115   
S0377         -7.1841774    2.0515696     -2.992264    
S0378         -7.1426384    1.8334171     -3.1184561   
S0379         -7.0862137    1.6082214     -3.233009    
S0380         -7.0330124    1.3757328     -3.3513771   
S0381         -6.9881424    1.0812211     -3.4586395   
S0382         -7.0628593    0.81083555    -3.6661488   
S0383         -7.0482544    0.56259971    -3.8626362   
S0384         -7.134584     0.36723142    -4.1347004   
S0385         -7.0412415    0.17104232    -4.3608562   
S0386         -6.8814728    -0.0034688566 -4.5874073   
S0387         -6.7072906    -0.15082211   -4.8429176   
S0388         -6.5080452    -0.28244147   -5.1319912   
S0389         -6.224831     -0.38572342   -5.4033218   
S0390         -5.9120754    -0.69189653   -5.4183697   
S0391         -5.604702     -0.91799717   -5.299136    
S0392         -5.3403034    -1.1250809    -5.1689701   
S0393         -5.0821663    -1.3386204    -5.0492958   
S0394         -4.8160294    -1.5232155    -4.8569832   
S0395         -4.5588371    -1.6486612    -4.5486389   
S0396         -4.3254677    -1.7042149    -4.1280827   
S0397         -4.1963997    -1.513343     -3.5647442   
S0398         -4.4437874    -1.7022699    -2.9033182   
S0399         -4.8601616    -1.7923956    -2.71394     
S0400         -5.2538715    -1.7127035    -2.5215956   
S0401         -5.6117241    -1.4878765    -2.3608103   
S0402         -5.8751869    -1.2894467    -2.0771572   
S0403         -6.0896564    -0.99045095   -1.7652176   
S0404         -6.264904     -0.53157506   -1.5393373   
S0405         -6.3633709    -0.11061273   -1.0567396   
S0406         -6.4178497    0.49477897    -0.74052744  
S0407         -6.4795357    0.96257629    -0.63400202  
S0408         -6.5023003    1.4228992     -0.53286309  
S0409         -6.520005     1.8739275     -0.57294984  
S0410         -6.5089424    2.31758       -0.65885396  
S0411         -6.4789894    2.7460375     -0.82566137  
S0412         -6.429422     3.1370787     -1.1118515   
S0413         -6.3121727    3.4476509     -1.592491    
S0414         -6.1488892    3.8980095     -1.8752676   
S0415         -6.102161     4.3938877     -2.1155813   
S0416         -5.9870884    4.9720932     -2.2919783   
S0417         -5.7824574    5.4997326     -2.5322718   
S0418         -5.8529236    6.0837234     -2.3237114   
S0419         -5.56073      6.5551323     -2.6082375   
S0420         -5.4350189    7.0444786     -2.5783834   
S0421         -5.4314587    7.52621       -2.2277481   
S0422         -5.1277733    7.951088      -2.4615849   
S0423         -4.9859123    8.3739441     -2.2929365   
S0424         -4.8343834    8.774559      -2.0896271   
S0425         -4.6342838    9.050103      -2.0466999   
S0426         -4.4242996    9.32827       -1.993779    
S0427         -4.2046383    9.6087692     -1.9301266   
S0428         -3.9722866    9.8901131     -1.8634867   
S0429         -3.7245827    10.171481     -1.8007683   
S0430         -3.4743351    10.45878      -1.7088581   
S0431         -3.221344     10.75106      -1.5881184   
S0432         -2.9629627    11.045909     -1.4450036   
S0433         -2.6892738    11.341772     -1.3060227   
S0434         -2.4990297    11.762823     -1.2147463   
S0435         -2.2806564    12.138535     -1.0617123   
S0436         -2.019211     12.470276     -0.88918552  
S0437         -1.7062733    12.760134     -0.72824383  
S0438         -1.3427749    13.006982     -0.57440162  
S0439         -0.93362732   13.208728     -0.40696273  
S0440         -0.50386853   13.368567     -0.15950985  
S0441         0.0037814483  13.4786       0.019355816  
S0442         0.51221156    13.557452     0.30475168   
S0443         0.89036398    13.497195     0.57794843   
S0444         1.278874      13.424489     0.81939487   
S0445         1.6894115     13.359143     1.0522901    
S0446         2.0460255     13.288422     1.3365376    
S0447         2.3184359     13.19601      1.6809826    
S0448         2.551576      13.093692     2.0624619    
S0449         2.8656307     13.023347     2.4080027    
S0450         3.1956987     12.963145     2.745487     
S0451         -2.9006054    -2.9628658    10.874467    
S0452         -3.1242884    -3.0928421    11.035751    
S0453         -3.3397125    -3.2225521    11.184599    
S0454         -3.5572697    -3.3131802    11.344879    
S0455         -3.7453499    -3.4646549    11.474596    
S0456         -3.9227776    -3.6209251    11.59611     
S0457         -4.0863159    -3.7920589    11.704237    
S0458         -4.2297462    -3.9857758    11.795731    
S0459         -4.3851826    -4.1633846    11.884516    
S0460         -4.572496     -4.3783352    12.019864    
S0461         -4.7672829    -4.5821785    12.162166    
S0462         -4.9594994    -4.7829685    12.309933    
S0463         -5.0948166    -5.0235954    12.458211    
S0464         -5.2556194    -5.237183     12.616812    
S0465         -5.4171394    -5.4447266    12.782278    
S0466         -5.5688385    -5.6567528    12.952957    
S0467         -5.7434551    -5.8424606    13.132806    
S0468         -5.9308598    -6.0056614    13.322466    
S0469         -6.1141815    -6.1996853    13.430473    
S0470         -6.2780636    -6.4166916    13.542717    
S0471         -6.3911789    -6.6716278    13.656465    
S0472         -6.5083626    -6.9220741    13.778827    
S0473         -6.6220406    -7.1773514    13.90867     
S0474         -6.7238358    -7.4430214    14.045047    
S0475         -6.816095     -7.7180717    14.188803    
S0476         -6.8808784    -8.0099342    14.334778    
S0477         -3.7849171    -14.686168    9.4995544    
S0478         -3.6780945    -14.568671    9.4675705    
S0479         -3.5590824    -14.453076    9.4333374    
S0480         -3.4367577    -14.333961    9.3865166    
S0481         -3.3073715    -14.206108    9.3272446    
S0482         -3.1428568    -14.083519    9.2858849    
S0483         -2.9721758    -13.93972     9.2253593    
S0484         -2.7560642    -13.820605    9.201371     
S0485         -2.077387     -13.588441    9.2801506    
S0486         -1.6439964    -13.498114    9.3142143    
S0487         -1.2238048    -13.410011    9.2895592    
S0488         -0.81377916   -13.336551    9.2166748    
S0489         -0.41425438   -13.282106    9.0939026    
S0490         -0.030596727  -13.239661    8.906707     
S0491         0.33910077    -13.236946    8.6440208    
S0492         0.72641339    -13.359761    8.3631691    
S0493         1.4879117     -13.52952     8.0727379    
S0494         1.7331678     -13.356546    7.7575653    
S0495         1.8517143     -13.127776    7.3884018    
S0496         2.0150303     -12.937822    7.099926     
S0497         2.169301      -12.749625    6.8370598    
S0498         2.3076242     -12.554257    6.5924339    
S0499         2.5347645     -12.408871    6.3885593    
S0500         2.7463657     -12.260149    6.1956322    
S0501         2.9792408     -12.139586    6.0280277    
S0502         3.0811918     -12.131281    5.7628456    
S0503         3.2593704     -12.168627    5.5252441    
S0504         3.467075      -12.206492    5.2964718    
S0505         3.728516      -12.257869    5.10298      
S0506         3.9765736     -12.292533    4.8807438    
S0507         4.2606197     -12.33737     4.6823757    
S0508         4.5578346     -12.376758    4.4657326    
S0509         4.8897789     -12.412258    4.2390327    
S0510         5.5784245     -13.070731    4.0447392    
S0511         5.8978848     -13.639117    4.0459309    
S0512         6.1657017     -14.172766    4.1270855    
S0513         6.394556      -14.654115    4.2746319    
S0514         6.5781662     -15.063673    4.508036     
S0515         6.7424706     -15.432906    4.7572472    
S0516         6.8839027     -15.770184    5.0257648    
S0517         7.0064934     -16.087917    5.3062073    
S0518         7.1261963     -16.406567    5.5802036    
S0519         7.3868553     -16.738988    5.9839687    
S0520         7.6100304     -16.995767    6.4315308    
S0521         7.8071083     -17.193501    6.8982384    
S0522         8.004129      -17.374529    7.3551498    
S0523         8.1802902     -17.505412    7.8298958    
S0524         8.3333366     -17.582471    8.3228119    
S0525         8.4640228     -17.607146    8.8314056    
S0526         8.5771736     -17.586955    9.3532394    
S0527         8.6698692     -17.517488    9.8893181    
S0528         8.7438927     -17.397742    10.387015    
S0529         8.7826538     -17.237344    10.870219    
S0530         8.8006828     -17.054138    11.35276     
S0531         8.7758659     -16.816615    11.82993     
S0532         8.721286      -16.536932    12.314339    
S0533         8.6376663     -16.207906    12.81394     
S0534         8.5011406     -15.801727    13.30694     
S0535         8.2766106     -15.30313     13.739859    
S0536         7.83386       -14.535136    14.159802    
S0537         7.7150352     -14.334686    14.249463    
S0538         7.5856133     -14.139307    14.321667    
S0539         7.4519585     -13.949344    14.387418    
S0540         7.3101723     -13.765224    14.43714     
S0541         7.1695892     -13.585272    14.494879    
S0542         7.0212517     -13.410927    14.537775    
S0543         6.8695175     -13.240775    14.583017    
S0544         6.7095238     -13.07729     14.602678    
S0545         6.4798553     -12.989671    14.611232    
S0546         6.2660404     -12.88358     14.603072    
S0547         6.075956      -12.763436    14.550655    
S0548         5.9026649     -12.621548    14.515611    
S0549         5.752319      -12.463683    14.458424    
S0550         5.6176826     -12.284263    14.41124     
S0551         5.5033028     -12.086947    14.353207    
S0552         5.407991      -11.870776    14.28931     
S0553         5.3329601     -11.638432    14.20966     
S0554         5.1847095     -11.48441     14.139085    
S0555         5.0242832     -11.348956    14.04301     
S0556         4.8580269     -11.246329    13.904808    
S0557         4.6742027     -11.148853    13.775417    
S0558         4.4739559     -11.061085    13.642012    
S0559         4.2422939     -10.962087    13.533578    
S0560         4.02444       -10.924434    13.349353    
S0561         3.8024624     -10.909618    13.140302    
S0562         3.1488747     -10.919118    12.660023    
S0563         2.8076271     -11.003297    12.363935    
S0564         2.5197187     -11.147872    12.125148    
S0565         2.2389729     -11.319273    11.988029    
S0566         1.947773      -11.505648    11.955995    
S0567         1.6288164     -11.683445    12.028653    
S0568         1.2956756     -11.88038     12.195148    
S0569         0.93449202    -12.046309    12.457786    
S0570         0.58402481    -12.07691     12.816063    
S0571         0.20297785    -11.996646    12.835457    
S0572         -0.15230354   -11.835627    12.900789    
S0573         -0.49185572   -11.664156    13.010072    
S0574         -0.81731205   -11.50192     13.170726    
S0575         -1.1297815    -11.351762    13.387552    
S0576         -1.4216207    -11.161406    13.642383    
S0577         -1.6861664    -10.921314    13.930377    
S0578         -1.952895     -10.749294    14.296779    
S0579         -2.0863417    -10.537124    15.146638    
S0580         -1.9855408    -10.582185    15.554118    
S0581         -1.8908501    -10.658913    15.917361    
S0582         -1.8060066    -10.767857    16.233997    
S0583         -1.7458832    -10.91842     16.497856    
S0584         -1.680397     -11.090065    16.712604    
S0585         -1.5895737    -11.272798    16.888437    
S0586         -1.4827211    -11.472742    17.027715    
S0587         -1.3548521    -11.679567    17.141643    
S0588         -1.2168719    -11.931258    17.238614    
S0589         -1.0904025    -12.191711    17.302846    
S0590         -0.97225771   -12.457169    17.33687     
S0591         -0.86396608   -12.727546    17.339507    
S0592         -0.77197399   -13.00304     17.305495    
S0593         -0.68134904   -13.27951     17.246306    
S0594         -0.58755798   -13.559126    17.166129    
S0595         -0.49899235   -13.844052    17.058614    
S0596         -0.36766269   -14.517336    16.705997    
S0597         -0.35872424   -14.880663    16.470985    
S0598         -0.3830945    -15.229895    16.225024    
S0599         -0.4398972    -15.570634    15.971069    
S0600         -0.54415255   -15.876421    15.685568    
S0601         -0.68155203   -16.165323    15.38479     
S0602         -0.85285921   -16.422508    15.054134    
S0603         -1.0546327    -16.716763    14.752272    
S0604         -1.3041814    -17.004874    14.448735    
S0605         -1.3765814    -17.337479    14.087865    
S0606         -1.465637     -17.647661    13.739531    
S0607         -1.547341     -17.872191    13.357214    
S0608         -1.6349022    -18.046399    12.967526    
S0609         -1.721059     -18.156403    12.564686    
S0610         -1.8071814    -18.207948    12.152137    
S0611         -1.9178293    -18.236639    11.735191    
S0612         -2.0213091    -18.193967    11.303912    
S0613         -2.1413261    -18.109669    10.861847    
S0614         -2.3606304    -17.934784    10.442879    
S0615         -2.5598804    -17.699013    10.093087    
S0616         -2.7324902    -17.399374    9.8266464    
S0617         -2.9514112    -17.096732    9.5966782    
S0618         -3.1276726    -16.719879    9.4622856    
S0619         -3.2778069    -16.29201     9.4171616    
S0620         -3.4029762    -15.824977    9.4583809    
S0621         -3.6436485    -15.348677    9.4574234    
S0622         -2.3663233    -14.126233    8.7610344    
S0623         -2.1819006    -14.600061    8.4805832    
S0624         -1.9743834    -15.056781    8.3348412    
S0625         -1.7612669    -15.477362    8.2707161    
S0626         -1.5424905    -15.870984    8.2895103    
S0627         -1.3238587    -16.259433    8.3540901    
S0628         -1.0971787    -16.637743    8.4996773    
S0629         -0.86210556   -17.011143    8.719828     
S0630         -0.61655922   -17.378461    9.0196159    
S0631         -0.3664788    -17.685243    9.4105789    
S0632         -0.13233203   -17.916679    9.8225342    
S0633         0.083126378   -18.066656    10.254793    
S0634         0.28388629    -18.149835    10.69791     
S0635         0.47261209    -18.170474    11.153258    
S0636         0.65036469    -18.126811    11.624428    
S0637         0.82073517    -18.020232    12.114857    
S0638         0.96631441    -17.823367    12.621703    
S0639         1.0623326     -17.521475    13.125914    
S0640         1.1335594     -17.036671    13.655914    
S0641         1.067802      -16.498508    14.120541    
S0642         0.92332335    -15.993382    14.540259    
S0643         0.7128161     -15.541063    14.917421    
S0644         0.46555638    -15.148846    15.272186    
S0645         0.25010967    -14.818509    15.664023    
S0646         0.033531916   -14.538161    16.070314    
S0647         -0.17467299   -14.310933    16.502539    
S0648         5.4313904     -12.963785    4.0544075    
S0649         5.6966969     -13.381534    4.0228668    
S0650         5.9708252     -13.770659    4.056517     
S0651         6.2549992     -14.130487    4.1566002    
S0652         6.5404366     -14.460512    4.3406216    
S0653         6.8126198     -14.757286    4.6282429    
S0654         7.0926743     -15.019209    4.9819511    
S0655         7.3978256     -15.248468    5.3830341    
S0656         7.7394981     -15.445683    5.8323116    
S0657         8.0171883     -15.46907     6.2536518    
S0658         8.2828949     -15.501421    6.6769745    
S0659         8.5203331     -15.541611    7.1155518    
S0660         8.6838661     -15.59617     7.5777229    
S0661         8.7828766     -15.6677      8.0527138    
S0662         8.8663841     -15.748384    8.5338142    
S0663         8.9481522     -15.832999    9.024099     
S0664         9.0094315     -15.923839    9.5263809    
S0665         9.0485947     -16.020258    10.03949     
S0666         9.0770081     -16.01152     10.546619    
S0667         9.054261      -15.974419    11.035089    
S0668         9.0273018     -15.892036    11.509196    
S0669         8.9739876     -15.772156    11.974318    
S0670         8.8444824     -15.631728    12.417252    
S0671         8.740451      -15.441582    12.881168    
S0672         8.5643532     -15.234119    13.332945    
S0673         8.2996986     -15.007018    13.742502    
