# Supplementary material for: Interspecific variation in the limb long bones among modern rhinoceroses—extent and drivers
Source: PeerJ. 2019 Sep 26;7:e7647. doi: 10.7717/peerj.7647 (PMC6766374; doi:10.7717/peerj.7647)
Supplement: Supplemental Information 9 [file peerj-07-7647-s009.zip › Humerus/Ceratotherium_simum_cottoni_C32_Humerus.pts]

Version 1.0
674
S0000         -6.3129555    5.5347401     -10.00423    
S0001         -6.5677963    11.09112      -9.0203232   
S0002         -1.2342575    14.487987     -10.619366   
S0003         1.2899704     14.112654     -13.285252   
S0004         2.4315517     9.8158928     -12.387685   
S0005         0.10222454    6.5433311     -9.7858391   
S0006         5.1408493     12.041686     -12.445432   
S0007         5.9768997     12.745739     -6.298819    
S0008         6.786499      11.427309     0.62111816   
S0009         6.4108597     14.848885     -2.958234    
S0010         2.0250488     10.772805     4.5353638    
S0011         -0.84713144   12.244753     3.7336014    
S0012         -4.986467     13.108772     -1.3165035   
S0013         -5.9134995    12.236007     -0.88448944  
S0014         -7.7994797    13.972643     -3.2651989   
S0015         -8.6327957    11.607738     -5.8686325   
S0016         -8.8434982    9.9610512     -5.5910355   
S0017         -8.4835251    4.7135593     -4.3508324   
S0018         -8.3062012    1.5128903     -2.4643997   
S0019         -5.7128014    -2.1933155    -2.4347095   
S0020         -3.3203568    -3.4194767    10.798698    
S0021         -6.9551468    -8.857016     13.710153    
S0022         -7.6840042    -10.850156    14.499602    
S0023         -2.894912     -16.920486    16.624261    
S0024         -3.5168892    -15.507423    9.5528534    
S0025         -2.1909039    -14.524733    9.0831772    
S0026         0.97874832    -13.459636    8.6750877    
S0027         4.4437164     -11.648043    5.3991051    
S0028         7.2010765     -13.075307    15.066696    
S0029         2.312249      -10.379843    13.022652    
S0030         -3.1822136    -11.270634    14.536783    
S0031         -0.78869476   -14.714629    16.430707    
S0032         7.1630188     -8.0239311    13.117198    
S0033         5.2574982     -10.261388    16.045905    
S0034         2.0459209     -8.3997803    13.782416    
S0035         -6.4244186    5.8684105     -10.209222   
S0036         -6.5785576    6.291951      -10.311446   
S0037         -6.7081276    6.7172409     -10.360255   
S0038         -6.8095299    7.1335884     -10.324366   
S0039         -6.8828392    7.5329597     -10.311106   
S0040         -6.9356812    7.9284225     -10.294125   
S0041         -6.9652847    8.328701      -10.291175   
S0042         -6.9737       8.7278252     -10.256321   
S0043         -6.9616089    9.1256645     -10.195541   
S0044         -6.9880249    9.3143089     -10.140053   
S0045         -6.9937889    9.5003723     -10.044318   
S0046         -6.9726753    9.6905151     -9.9287971   
S0047         -6.956498     9.9322441     -9.881176    
S0048         -6.9157883    10.155348     -9.7586296   
S0049         -6.8552696    10.380948     -9.6074646   
S0050         -6.7655739    10.590911     -9.4028076   
S0051         -6.6694466    10.81731      -9.1947212   
S0052         -6.2837612    11.374191     -8.7814621   
S0053         -5.9797878    11.638255     -8.563205    
S0054         -5.6541363    11.898244     -8.3873749   
S0055         -5.3082596    12.160569     -8.2636086   
S0056         -4.9462017    12.431554     -8.1984718   
S0057         -4.5230324    12.642596     -8.1533768   
S0058         -4.1404915    12.946254     -8.2201126   
S0059         -3.7168251    13.218282     -8.3293724   
S0060         -3.3477093    13.596741     -8.4927696   
S0061         -3.1349997    13.696973     -8.7140411   
S0062         -2.9056845    13.771393     -8.9408958   
S0063         -2.7169298    13.937259     -9.1640572   
S0064         -2.4901562    14.041296     -9.3963379   
S0065         -2.2523516    14.132384     -9.6324463   
S0066         -2.0169168    14.250591     -9.8757751   
S0067         -1.7692545    14.355807     -10.12605    
S0068         -1.5191535    14.48598      -10.395837   
S0069         -0.97685041   14.604796     -10.648232   
S0070         -0.73027487   14.701837     -10.684847   
S0071         -0.48107228   14.749304     -10.711595   
S0072         -0.24241445   14.792145     -10.753049   
S0073         -0.030562347  14.857065     -10.826886   
S0074         0.19288994    14.870599     -10.886137   
S0075         0.40995512    14.87175      -10.954022   
S0076         0.59030547    14.898021     -11.060538   
S0077         0.74395504    14.92614      -11.19309    
S0078         0.83523016    14.809775     -11.450217   
S0079         0.88413601    14.735286     -11.734972   
S0080         0.89885902    14.683823     -12.035545   
S0081         0.95454178    14.59541      -12.284123   
S0082         1.0600833     14.476581     -12.481242   
S0083         1.1443659     14.375143     -12.685709   
S0084         1.2000312     14.288031     -12.897205   
S0085         1.2517987     14.200031     -13.096162   
S0086         1.3579041     13.964343     -13.524202   
S0087         1.407307      13.799461     -13.728758   
S0088         1.4485508     13.613129     -13.899887   
S0089         1.5124471     13.402238     -14.012064   
S0090         1.5808929     13.169714     -14.078311   
S0091         1.6546091     12.915973     -14.098161   
S0092         1.7273033     12.639146     -14.077884   
S0093         1.792535      12.333823     -14.021745   
S0094         1.8858988     12.018541     -13.900415   
S0095         2.0029411     11.752753     -13.820261   
S0096         2.1058718     11.492174     -13.718042   
S0097         2.1950977     11.237276     -13.593404   
S0098         2.2666853     10.985548     -13.449448   
S0099         2.3150496     10.731195     -13.292114   
S0100         2.3549242     10.482545     -13.110468   
S0101         2.4030092     10.263294     -12.883011   
S0102         2.4203646     10.027641     -12.653542   
S0103         2.2632366     9.7181252     -12.232808   
S0104         2.090728      9.6148621     -12.107136   
S0105         1.9066261     9.5371628     -11.980749   
S0106         1.7225405     9.4416473     -11.896101   
S0107         1.5605165     9.3105888     -11.882491   
S0108         1.3826963     9.2071953     -11.863884   
S0109         1.1947442     9.1141731     -11.857767   
S0110         0.99058475    9.0381416     -11.853803   
S0111         0.79088187    8.9542732     -11.886861   
S0112         0.61629729    8.884996      -11.908383   
S0113         0.45667119    8.8049866     -11.907224   
S0114         0.31397691    8.7062782     -11.895736   
S0115         0.1893662     8.6062111     -11.844547   
S0116         0.084405154   8.4942299     -11.770415   
S0117         -0.0042106256 8.3625359     -11.687893   
S0118         -0.074109018  8.2229836     -11.575975   
S0119         -0.12910985   8.0653046     -11.453695   
S0120         -0.16896954   7.8755959     -11.344935   
S0121         -0.1840036    7.7183517     -11.22299    
S0122         -0.1871755    7.5515297     -11.106223   
S0123         -0.18113396   7.4143761     -10.938062   
S0124         -0.16232784   7.2613739     -10.782737   
S0125         -0.13044355   7.1012749     -10.62227    
S0126         -0.083650631  6.9271828     -10.456304   
S0127         -0.025340751  6.7594711     -10.263804   
S0128         0.042780492   6.6041687     -10.044302   
S0129         -0.0056448303 6.4280869     -9.5757538   
S0130         -0.12171353   6.2719913     -9.4002586   
S0131         -0.26384313   6.0803661     -9.2637138   
S0132         -0.43928227   5.9760609     -9.1360756   
S0133         -0.64100227   5.9433292     -9.0182076   
S0134         -0.85569611   6.0193775     -8.887619    
S0135         -1.0916355    6.1187458     -8.7724785   
S0136         -1.380985     6.1596046     -8.7298683   
S0137         -1.7102703    6.2320419     -8.7269203   
S0138         -1.9066233    6.1392372     -8.4965141   
S0139         -2.1271709    6.042691      -8.3133926   
S0140         -2.3650591    5.9159122     -8.1804283   
S0141         -2.6118298    5.8067833     -8.0726395   
S0142         -2.8728117    5.7389687     -7.9831841   
S0143         -3.146217     5.6672924     -7.9307518   
S0144         -3.4239796    5.5637028     -7.9334999   
S0145         -3.7298023    5.5450142     -7.9284767   
S0146         -4.0445457    5.5131939     -7.9672218   
S0147         -4.3939182    5.4770584     -8.0416412   
S0148         -4.7521328    5.4623817     -8.1244682   
S0149         -5.0606289    5.4333775     -8.280648    
S0150         -5.304303     5.4110527     -8.5010811   
S0151         -5.4975163    5.4006966     -8.7698929   
S0152         -5.7091805    5.408036      -9.0438393   
S0153         -5.9102139    5.4237816     -9.3472969   
S0154         -6.1155315    5.4596607     -9.667746    
S0155         6.1761868     12.47271      -6.1023975   
S0156         6.3409138     12.211961     -5.8794056   
S0157         6.4968643     11.970837     -5.6483292   
S0158         6.6248131     11.754565     -5.3964012   
S0159         6.7330841     11.564885     -5.1307468   
S0160         6.8428871     11.392689     -4.865292    
S0161         6.9669708     11.227985     -4.6054333   
S0162         7.1004921     11.070699     -4.3447414   
S0163         7.1870895     10.951575     -4.0568184   
S0164         7.2296936     10.819056     -3.7517159   
S0165         7.2887276     10.694177     -3.4541889   
S0166         7.342701      10.586699     -3.1556503   
S0167         7.3564209     10.546549     -2.8352997   
S0168         7.3988075     10.481276     -2.5316702   
S0169         7.4094704     10.480458     -2.2117655   
S0170         7.4386292     10.459735     -1.8991863   
S0171         7.4107384     10.553969     -1.5709387   
S0172         7.4353058     10.567094     -1.2504902   
S0173         7.3403465     10.675732     -0.9279582   
S0174         7.2951561     10.723197     -0.63348308  
S0175         7.2596008     10.723114     -0.3774411   
S0176         7.2117691     10.725967     -0.1507082   
S0177         7.1523376     10.73172      0.059084707  
S0178         7.0771942     10.808484     0.25889173   
S0179         6.9891891     10.978407     0.42830358   
S0180         6.8947739     11.1813       0.56817913   
S0181         6.3988148     14.922108     -2.516371    
S0182         6.3772568     14.97016      -2.096981    
S0183         6.3487747     14.994435     -1.6999586   
S0184         6.319228      14.996808     -1.3241914   
S0185         6.2626965     14.96852      -0.97412043  
S0186         6.2076565     14.919769     -0.64495635  
S0187         6.1535427     14.847878     -0.33625846  
S0188         6.1005375     14.749765     -0.047907683 
S0189         6.0102905     14.62865      0.21161277   
S0190         5.907629      14.427951     0.60122404   
S0191         5.8248356     14.206821     0.95854168   
S0192         5.6730827     13.972023     1.2793406    
S0193         5.6416565     13.705742     1.5772902    
S0194         5.5655228     13.419908     1.8368986    
S0195         5.4661034     13.107852     2.0474665    
S0196         5.4194607     12.76823      2.2124628    
S0197         5.5246826     12.414528     2.3905943    
S0198         5.7016388     12.053697     2.6066687    
S0199         5.3293015     11.850455     2.9789938    
S0200         4.9573471     11.658564     3.3228447    
S0201         4.5686863     11.481464     3.6218815    
S0202         4.131752      11.334193     3.8325096    
S0203         3.714109      11.195215     4.0320179    
S0204         3.262838      11.077917     4.1396584    
S0205         2.8405802     10.956986     4.2558685    
S0206         2.4484442     10.850644     4.4318859    
S0207         1.8826338     10.872344     4.5115776    
S0208         1.7408543     10.968658     4.5002468    
S0209         1.5941904     11.055325     4.4661934    
S0210         1.4468287     11.132748     4.4718712    
S0211         1.2917317     11.198191     4.4692657    
S0212         1.1351797     11.257162     4.3900398    
S0213         0.96886845    11.303144     4.3624134    
S0214         0.79726729    11.340585     4.3142616    
S0215         0.62633243    11.369386     4.2378483    
S0216         0.42837415    11.445297     4.1897709    
S0217         0.23746128    11.526528     4.1434338    
S0218         0.037060291   11.615686     4.1368107    
S0219         -0.12194259   11.705999     4.0519901    
S0220         -0.27444422   11.799911     3.9703163    
S0221         -0.43714128   11.905193     3.9294662    
S0222         -0.58848591   12.016676     3.8803467    
S0223         -0.73809052   12.141745     3.8456249    
S0224         -1.24221      12.43662      3.4358673    
S0225         -1.6022457    12.595908     3.1116714    
S0226         -1.9386015    12.738163     2.7922745    
S0227         -2.2009533    12.851723     2.4261738    
S0228         -2.4679815    12.960707     2.1068861    
S0229         -2.7160774    13.05592      1.8025028    
S0230         -2.9571447    13.140134     1.5199518    
S0231         -3.1605585    13.206403     1.2351862    
S0232         -3.3042236    13.244937     0.93815928   
S0233         -3.3969803    13.371497     0.67062268   
S0234         -3.5071419    13.458565     0.38939648   
S0235         -3.5733337    13.49465      0.095480072  
S0236         -3.6346333    13.486111     -0.19157001  
S0237         -3.7326252    13.434277     -0.46792207  
S0238         -3.9310528    13.359808     -0.72345939  
S0239         -4.2011784    13.24621      -0.97286015  
S0240         -4.5709736    13.140677     -1.1871236   
S0241         -5.0404888    13.279839     -1.6206827   
S0242         -5.0672493    13.426024     -1.9210392   
S0243         -5.0669956    13.541194     -2.2208858   
S0244         -5.0391811    13.633075     -2.5189386   
S0245         -4.9872391    13.662712     -2.8166496   
S0246         -4.9068092    13.675281     -3.1103867   
S0247         -4.7981979    13.673921     -3.4032921   
S0248         -4.6627308    13.620033     -3.6923725   
S0249         -4.5011436    13.580957     -3.9852608   
S0250         -4.2843369    13.562787     -4.2626781   
S0251         -4.0542934    13.509671     -4.526136    
S0252         -3.8121994    13.464314     -4.7806759   
S0253         -3.5710289    13.476819     -5.0347115   
S0254         -3.3200237    13.497626     -5.2803982   
S0255         -3.0607002    13.534232     -5.5189617   
S0256         -2.8010784    13.610715     -5.7541077   
S0257         -2.5272741    13.685426     -5.9793301   
S0258         -2.2445774    13.774269     -6.1974228   
S0259         -1.9967751    13.837097     -6.3782772   
S0260         -1.7436943    13.900685     -6.5199425   
S0261         -1.4859573    13.970325     -6.6224098   
S0262         -1.2256023    14.056953     -6.6857361   
S0263         -0.95596199   14.132632     -6.7080238   
S0264         -0.67331467   14.179874     -6.6890709   
S0265         -0.37685435   14.19725      -6.6295937   
S0266         -0.06967867   14.202013     -6.5303749   
S0267         0.22150183    14.287437     -6.3916733   
S0268         0.47502718    14.276225     -6.4510712   
S0269         0.74970579    14.241048     -6.4923111   
S0270         1.0384595     14.19774      -6.5149971   
S0271         1.3414049     14.183101     -6.5191315   
S0272         1.6590986     14.152745     -6.5039841   
S0273         1.9887192     14.096527     -6.4637466   
S0274         2.3384474     14.091666     -6.4121132   
S0275         2.7003742     14.05625      -6.3300087   
S0276         3.0832195     14.078278     -6.2582443   
S0277         3.0555496     14.344658     -6.0018291   
S0278         3.0821753     14.536118     -5.7831326   
S0279         3.1756512     14.643373     -5.5427979   
S0280         3.313876      14.739082     -5.4345623   
S0281         3.5006844     14.79632      -5.4390453   
S0282         3.750613      14.801535     -5.495977    
S0283         4.0677364     14.739336     -5.5364231   
S0284         4.4400616     14.614015     -5.5956894   
S0285         4.8425606     14.391788     -5.6597618   
S0286         5.1644295     14.548239     -5.355056    
S0287         5.4638706     14.680168     -5.0591427   
S0288         5.6957237     14.762627     -4.7264889   
S0289         5.8801392     14.821591     -4.3958565   
S0290         6.0443832     14.867789     -4.0884018   
S0291         6.182716      14.895204     -3.7942684   
S0292         6.2856674     14.89917      -3.5070206   
S0293         6.3702255     14.887537     -3.2309326   
S0294         -5.9942818    11.954766     -0.89979486  
S0295         -6.0791512    11.696268     -1.029422    
S0296         -6.1638359    11.493654     -1.2192284   
S0297         -6.2625343    11.31573      -1.3819766   
S0298         -6.3762989    11.155856     -1.5397285   
S0299         -6.5001144    11.025694     -1.71639     
S0300         -6.6375557    10.918999     -1.9060036   
S0301         -6.7809792    10.85116      -2.1213732   
S0302         -6.9222595    10.831798     -2.3640533   
S0303         -7.139489     10.843993     -2.490859    
S0304         -7.3070839    10.908516     -2.6514908   
S0305         -7.4109314    11.013875     -2.8416721   
S0306         -7.5957085    11.039158     -2.9886745   
S0307         -7.7107964    11.108598     -3.1671608   
S0308         -7.8400276    11.159373     -3.3388039   
S0309         -7.9797318    11.196751     -3.5068829   
S0310         -8.1012955    11.238293     -3.6823357   
S0311         -8.1830994    11.296942     -3.8724018   
S0312         -8.2658783    11.322143     -4.1091053   
S0313         -8.303949     11.372045     -4.3564907   
S0314         -8.3439766    11.417578     -4.5972237   
S0315         -8.3543694    11.46705      -4.8422897   
S0316         -8.4281937    11.496611     -5.0567673   
S0317         -8.5183739    11.523726     -5.2655499   
S0318         -8.600325     11.55211      -5.4776909   
S0319         -8.6502548    11.58111      -5.6885372   
S0320         -8.7542908    9.8979332     -5.3112118   
S0321         -8.60504      9.8141647     -5.0759857   
S0322         -8.4928093    9.7190094     -4.8358898   
S0323         -8.3684212    9.6091331     -4.6167561   
S0324         -8.2441872    9.4848167     -4.4118542   
S0325         -8.1006104    9.345443      -4.2338425   
S0326         -7.9626457    9.1898911     -4.0671875   
S0327         -7.8393967    9.0198341     -3.9048233   
S0328         -7.7388962    8.8418846     -3.7395103   
S0329         -7.6719795    8.6260384     -3.5226673   
S0330         -7.6188934    8.3999901     -3.3499645   
S0331         -7.64086      8.1832024     -3.1773289   
S0332         -7.6772789    7.9557358     -3.0479645   
S0333         -7.6907295    7.7086006     -2.9905775   
S0334         -7.7681061    7.4613159     -2.9377031   
S0335         -7.8683418    7.1999954     -2.9184095   
S0336         -7.940995     6.9243057     -2.9785116   
S0337         -7.9992386    6.6490623     -3.1149424   
S0338         -8.0888985    6.4491615     -3.2019711   
S0339         -8.1989334    6.2415386     -3.284845    
S0340         -8.2644234    6.0358456     -3.404694    
S0341         -8.3151794    5.8263306     -3.5367577   
S0342         -8.3485847    5.612944      -3.6814301   
S0343         -8.3749748    5.3949047     -3.8359001   
S0344         -8.409803     5.1718624     -3.9976707   
S0345         -8.4341484    4.9449913     -4.1725979   
S0346         -8.5609451    4.792366      -4.5959652   
S0347         -8.6259224    4.8888485     -4.8281597   
S0348         -8.6681442    5.0052189     -5.0521664   
S0349         -8.7464851    5.1347183     -5.2461151   
S0350         -8.8099861    5.2832111     -5.4289764   
S0351         -8.8700836    5.4496284     -5.5967297   
S0352         -8.9466515    5.6323078     -5.7427471   
S0353         -8.9644203    5.8378826     -5.8923878   
S0354         -8.985537     6.058799      -6.0226101   
S0355         -9.0134964    6.2044624     -6.1939831   
S0356         -9.0217728    6.3711712     -6.3436287   
S0357         -9.0293427    6.5581306     -6.4663788   
S0358         -9.0371437    6.7649147     -6.5620247   
S0359         -9.0488846    6.9909103     -6.6298691   
S0360         -8.99925      7.2420616     -6.6852028   
S0361         -8.9837799    7.5096909     -6.7053604   
S0362         -8.9947227    7.7939751     -6.6940002   
S0363         -8.9916504    8.0990311     -6.660183    
S0364         -8.9997078    8.3235298     -6.5883896   
S0365         -8.9929306    8.5440369     -6.5052559   
S0366         -8.9985512    8.7584267     -6.4087181   
S0367         -9.0157516    8.9680115     -6.2990021   
S0368         -9.0020103    9.1749229     -6.179805    
S0369         -8.967498     9.3775269     -6.0511032   
S0370         -8.9713638    9.5787186     -5.9001431   
S0371         -8.922126     9.774099      -5.7461758   
S0372         -8.3767197    1.3071409     -2.8513557   
S0373         -8.4362625    1.1086222     -3.2081841   
S0374         -8.5128036    0.98955889    -3.5473682   
S0375         -8.5981758    0.94449911    -3.8774158   
S0376         -8.6238358    0.85190516    -4.1832237   
S0377         -8.6413147    0.75367589    -4.472715    
S0378         -8.5025833    0.53711495    -4.7085529   
S0379         -8.2834       0.34771094    -4.9153214   
S0380         -8.1487785    0.18561833    -5.1228157   
S0381         -7.8873322    -0.0072082318 -5.3163387   
S0382         -7.6978897    -0.21443479   -5.4663876   
S0383         -7.5015961    -0.41645069   -5.5650253   
S0384         -7.2807243    -0.58971443   -5.5758732   
S0385         -7.0526779    -0.7380435    -5.5029354   
S0386         -6.8076797    -0.80772886   -5.279715    
S0387         -6.5813118    -0.91330309   -5.067178    
S0388         -6.3598824    -1.0698872    -4.8633057   
S0389         -6.1378937    -1.2573539    -4.6163177   
S0390         -6.0047623    -1.384947     -4.4149685   
S0391         -5.8941715    -1.5169633    -4.2107899   
S0392         -5.8027275    -1.6180977    -3.979203    
S0393         -5.7342781    -1.7292191    -3.7485691   
S0394         -5.6875443    -1.8480837    -3.5123798   
S0395         -5.6612934    -1.9730627    -3.2628277   
S0396         -5.6539082    -2.1089996    -2.9898439   
S0397         -5.6662167    -2.2145832    -2.687966    
S0398         -6.0922321    -1.9482077    -2.1028368   
S0399         -6.4307343    -1.7986532    -1.7570478   
S0400         -6.7404762    -1.5677903    -1.5224057   
S0401         -7.0270943    -1.3667123    -1.299748    
S0402         -7.2871201    -1.1075933    -1.1612356   
S0403         -7.5171555    -0.79381518   -1.1101303   
S0404         -7.6707108    -0.4162992    -1.274089    
S0405         -7.8544014    -0.054009682  -1.3216625   
S0406         -7.9996239    0.3643733     -1.4776017   
S0407         -7.8275444    0.56250272    -1.5600997   
S0408         -7.738884     0.84250622    -1.5348838   
S0409         -7.6585655    1.1127781     -1.5742176   
S0410         -7.598465     1.3903968     -1.653334    
S0411         -7.5591995    1.6792652     -1.7666737   
S0412         -7.5529823    1.9876196     -1.886167    
S0413         -7.6020996    2.3216078     -1.9872108   
S0414         -7.6708992    2.6642687     -2.1333826   
S0415         -7.7252129    3.0093325     -2.3411051   
S0416         -7.7081238    3.3654476     -2.4207907   
S0417         -7.6738235    3.7346119     -2.489719    
S0418         -7.654129     4.1268452     -2.523032    
S0419         -7.6147095    4.5319386     -2.5465939   
S0420         -7.5745049    4.9543274     -2.5414864   
S0421         -7.4978683    5.3847824     -2.5421228   
S0422         -7.3927734    5.8279728     -2.5481543   
S0423         -7.2817482    6.2879848     -2.5328789   
S0424         -7.1696838    6.7587799     -2.4732313   
S0425         -7.0015015    7.1474571     -2.4244877   
S0426         -6.8082863    7.5386009     -2.3940237   
S0427         -6.6123009    7.933316      -2.3168949   
S0428         -6.3953922    8.3045784     -2.2623129   
S0429         -6.1453026    8.6288765     -2.2788565   
S0430         -5.9194416    9.0094635     -2.1387146   
S0431         -5.6859985    9.3869553     -1.970216    
S0432         -5.4374725    9.755883      -1.7975534   
S0433         -5.188055     10.116817     -1.5811109   
S0434         -5.0113766    10.446451     -1.3462615   
S0435         -4.7180302    10.769184     -1.1954906   
S0436         -4.4049664    11.05508      -0.99956923  
S0437         -4.3240028    11.295082     -0.67087936  
S0438         -4.1716866    11.513516     -0.3793124   
S0439         -3.8813156    11.722949     -0.13864924  
S0440         -3.5189526    11.946893     0.054258502  
S0441         -3.3892845    12.049299     0.41821055   
S0442         -3.141333     12.156223     0.73104572   
S0443         -2.9260639    12.185056     0.99258738   
S0444         -2.6910959    12.179166     1.3115945    
S0445         -2.5562391    12.096449     1.7164881    
S0446         -2.3684727    12.063503     2.0810791    
S0447         -2.1873577    12.045273     2.4587439    
S0448         -1.9427244    12.069257     2.8191971    
S0449         -1.699506     12.125952     3.2227676    
S0450         -1.2909412    12.202946     3.5158569    
S0451         -3.5437515    -3.6297291    10.999258    
S0452         -3.7575146    -3.8371929    11.189087    
S0453         -3.9560078    -4.0471096    11.367786    
S0454         -4.1416683    -4.2570354    11.535191    
S0455         -4.3244732    -4.4575302    11.694318    
S0456         -4.5007683    -4.6524616    11.844825    
S0457         -4.6641262    -4.8478863    11.984576    
S0458         -4.8064106    -5.0499641    12.111765    
S0459         -4.9511227    -5.2402401    12.231133    
S0460         -5.0597427    -5.3688854    12.335131    
S0461         -5.1507061    -5.5330864    12.428885    
S0462         -5.2671391    -5.6977558    12.521232    
S0463         -5.3937199    -5.8743046    12.609776    
S0464         -5.5288036    -6.0647221    12.693433    
S0465         -5.6540131    -6.2843243    12.768654    
S0466         -5.7827042    -6.521936     12.838181    
S0467         -5.9096996    -6.7806854    12.902229    
S0468         -6.0530758    -7.0503014    12.959383    
S0469         -6.1367004    -7.20756      13.02789     
S0470         -6.2190594    -7.37948      13.093893    
S0471         -6.3136539    -7.5576805    13.163957    
S0472         -6.4415581    -7.7299988    13.249384    
S0473         -6.5517334    -7.9249893    13.335904    
S0474         -6.6912804    -8.1191254    13.432927    
S0475         -6.795031     -8.3458313    13.52153     
S0476         -6.8938026    -8.5886597    13.610936    
S0477         -3.4907196    -15.282275    9.5561363    
S0478         -3.4161381    -15.089307    9.5674431    
S0479         -3.3284107    -14.922598    9.5441505    
S0480         -3.2143848    -14.782846    9.5024872    
S0481         -3.0758926    -14.667715    9.4402542    
S0482         -2.8944407    -14.590431    9.3783485    
S0483         -2.6683308    -14.560625    9.3199837    
S0484         -2.4243349    -14.556488    9.2350403    
S0485         -1.7869658    -14.331746    9.2627571    
S0486         -1.3850208    -14.174084    9.3866432    
S0487         -1.0009319    -14.025874    9.4494576    
S0488         -0.64851499   -13.868086    9.455896     
S0489         -0.34471834   -13.682744    9.4014786    
S0490         -0.051014823  -13.530804    9.277211     
S0491         0.23847606    -13.423309    9.0674232    
S0492         0.6035347     -13.434138    8.8530739    
S0493         1.2169992     -13.404105    8.5793976    
S0494         1.4252209     -13.327286    8.4032738    
S0495         1.5621644     -13.201543    8.1761124    
S0496         1.7325094     -13.089082    7.9860802    
S0497         1.8957628     -12.965634    7.7957726    
S0498         2.0529078     -12.831503    7.6032288    
S0499         2.2384438     -12.709258    7.418058     
S0500         2.4541954     -12.601354    7.2420227    
S0501         2.6636204     -12.483788    7.0635498    
S0502         2.837405      -12.353444    6.8408714    
S0503         2.9876753     -12.213629    6.6107117    
S0504         3.1126911     -12.08581     6.3663136    
S0505         3.2935608     -11.979872    6.1642395    
S0506         3.463044      -11.884609    5.9491085    
S0507         3.6758766     -11.800409    5.7681961    
S0508         3.915506      -11.72655     5.611446     
S0509         4.1767792     -11.669467    5.4851444    
S0510         4.9288727     -12.06106     5.2747787    
S0511         5.3523342     -12.519514    5.2972153    
S0512         5.7177315     -12.946233    5.3859982    
S0513         6.0377663     -13.329662    5.506842     
S0514         6.3407532     -13.67887     5.6162804    
S0515         6.5788361     -13.992458    5.8011848    
S0516         6.791394      -14.278874    5.9970127    
S0517         6.971283      -14.539832    6.2184807    
S0518         7.127919      -14.783353    6.4555305    
S0519         7.4182228     -15.083163    6.9033859    
S0520         7.6807266     -15.339951    7.360511     
S0521         7.9093262     -15.549281    7.8338425    
S0522         8.1064781     -15.71333     8.3214859    
S0523         8.267292      -15.826961    8.8259148    
S0524         8.3872139     -15.884666    9.3467186    
S0525         8.4866737     -15.909032    9.8784653    
S0526         8.5508339     -15.883804    10.425813    
S0527         8.5794777     -15.808656    10.987739    
S0528         8.5981499     -15.645338    11.59412     
S0529         8.5651535     -15.439023    12.157662    
S0530         8.5055916     -15.213824    12.689449    
S0531         8.4020645     -14.951506    13.184061    
S0532         8.2616997     -14.656584    13.647192    
S0533         8.0692764     -14.317949    14.067456    
S0534         7.8586594     -13.950822    14.478572    
S0535         7.5714691     -13.52989     14.820425    
S0536         6.8986214     -12.685049    15.23954     
S0537         6.5971542     -12.351728    15.343869    
S0538         6.3080875     -12.079376    15.465723    
S0539         6.0361549     -11.858538    15.486081    
S0540         5.7954132     -11.688736    15.438365    
S0541         5.5656815     -11.577668    15.375336    
S0542         5.3431782     -11.525504    15.28853     
S0543         5.1144539     -11.536842    15.198875    
S0544         4.8980793     -11.605541    15.072298    
S0545         4.699387      -11.402106    15.012042    
S0546         4.499675      -11.219931    14.960254    
S0547         4.3111931     -11.055926    14.875751    
S0548         4.1268223     -10.910554    14.79688     
S0549         3.9456902     -10.7814      14.733852    
S0550         3.7798489     -10.673073    14.616556    
S0551         3.6119339     -10.580182    14.52562     
S0552         3.4573715     -10.507105    14.401602    
S0553         3.2994102     -10.451893    14.282024    
S0554         3.2094826     -10.444788    14.186526    
S0555         3.1095806     -10.435072    14.080695    
S0556         3.0209623     -10.4271      13.948311    
S0557         2.9374269     -10.422552    13.800241    
S0558         2.8324703     -10.415436    13.656453    
S0559         2.7141949     -10.406655    13.509114    
S0560         2.5695459     -10.390339    13.36506     
S0561         2.4239136     -10.375135    13.208955    
S0562         2.1155386     -10.582587    12.849371    
S0563         1.930271      -10.797594    12.699242    
S0564         1.7372927     -11.019484    12.591702    
S0565         1.5382424     -11.256367    12.532418    
S0566         1.3080835     -11.491828    12.520801    
S0567         1.066878      -11.757156    12.557858    
S0568         0.76421056    -11.988606    12.630066    
S0569         0.39975984    -12.135708    12.734162    
S0570         0.024988909   -12.258814    12.886688    
S0571         -0.41960845   -12.277388    12.906496    
S0572         -0.84586535   -12.284534    12.97151     
S0573         -1.2492483    -12.201321    13.071838    
S0574         -1.6249689    -12.080121    13.208946    
S0575         -1.9751598    -11.937878    13.386105    
S0576         -2.3040602    -11.785993    13.606984    
S0577         -2.6200689    -11.646986    13.877188    
S0578         -2.9112263    -11.468761    14.185986    
S0579         -3.228014     -11.207024    14.890556    
S0580         -3.2264931    -11.133963    15.222134    
S0581         -3.1877926    -11.097416    15.53588     
S0582         -3.1205917    -11.11386     15.839352    
S0583         -2.9750238    -11.117596    16.108722    
S0584         -2.8113813    -11.191608    16.39066     
S0585         -2.6812712    -11.387975    16.687708    
S0586         -2.524674     -11.632394    16.965366    
S0587         -2.3412582    -11.926973    17.216151    
S0588         -2.1200048    -12.238621    17.327463    
S0589         -1.9210423    -12.560822    17.382822    
S0590         -1.735144     -12.881525    17.38886     
S0591         -1.5578408    -13.196922    17.347552    
S0592         -1.3771255    -13.501958    17.26409     
S0593         -1.2422817    -13.818269    17.11528     
S0594         -1.0960708    -14.11978     16.927341    
S0595         -0.94212151   -14.41591     16.699858    
S0596         -0.80069838   -15.217627    16.227504    
S0597         -0.87061195   -15.705153    15.97402     
S0598         -1.0091909    -16.074808    15.616812    
S0599         -1.0897887    -16.447896    15.278734    
S0600         -1.1614173    -16.712962    14.877061    
S0601         -1.1934731    -17.122005    14.559738    
S0602         -1.2246354    -17.436336    14.182397    
S0603         -1.238088     -17.704384    13.776871    
S0604         -1.2317546    -17.943806    13.352736    
S0605         -1.1805984    -18.101495    13.000754    
S0606         -1.1621115    -18.227278    12.648928    
S0607         -1.1506721    -18.287248    12.290916    
S0608         -1.1677091    -18.311276    11.935042    
S0609         -1.2166679    -18.302292    11.580113    
S0610         -1.2840542    -18.242757    11.226122    
S0611         -1.4070553    -18.178741    10.868017    
S0612         -1.5642039    -18.086075    10.505216    
S0613         -1.7345528    -17.937379    10.1432      
S0614         -1.9060324    -17.739531    9.8980522    
S0615         -2.0751959    -17.505161    9.7018555    
S0616         -2.2406343    -17.247235    9.5489143    
S0617         -2.4146194    -16.978981    9.4390305    
S0618         -2.5734392    -16.690504    9.377253     
S0619         -2.8083048    -16.419279    9.3524216    
S0620         -3.0702517    -16.135938    9.3574013    
S0621         -3.3121613    -15.829016    9.4076797    
S0622         -1.9931385    -14.750127    8.8046463    
S0623         -1.7603954    -15.021783    8.6359299    
S0624         -1.5187346    -15.29632     8.5489105    
S0625         -1.2703289    -15.570366    8.4895195    
S0626         -1.0122922    -15.849545    8.537426     
S0627         -0.73717675   -16.143684    8.6008293    
S0628         -0.44923363   -16.446809    8.7407547    
S0629         -0.14966553   -16.75715     8.9537788    
S0630         0.14722527    -17.057916    9.2627403    
S0631         0.48488002    -17.322388    9.7003914    
S0632         0.74883771    -17.501572    10.179581    
S0633         0.95533838    -17.61368     10.658656    
S0634         1.098514      -17.653242    11.132185    
S0635         1.1920058     -17.63967     11.590446    
S0636         1.2479309     -17.587044    12.035786    
S0637         1.2765059     -17.50166     12.476855    
S0638         1.2577394     -17.360764    12.915248    
S0639         1.1865886     -17.160718    13.348315    
S0640         1.1085427     -16.880798    13.727853    
S0641         0.95982437    -16.58253     14.082912    
S0642         0.78290811    -16.290529    14.429449    
S0643         0.56849399    -16.003177    14.753984    
S0644         0.30361426    -15.719736    15.040463    
S0645         0.0057773948  -15.445959    15.320041    
S0646         -0.29162564   -15.185823    15.641191    
S0647         -0.55638671   -14.941853    16.023814    
S0648         4.8721378     -12.035184    5.2655491    
S0649         5.2689697     -12.442783    5.2686543    
S0650         5.6357716     -12.820923    5.3515652    
S0651         5.980011      -13.155231    5.4875874    
S0652         6.3232567     -13.437431    5.6452026    
S0653         6.6576538     -13.680533    5.8500618    
S0654         6.9786484     -13.88792     6.1121857    
S0655         7.2523468     -14.064232    6.4602341    
S0656         7.4972595     -14.201929    6.8661888    
S0657         7.6832497     -14.188647    7.2197891    
S0658         7.8812607     -14.186829    7.5783066    
S0659         8.0595421     -14.199113    7.9630791    
S0660         8.2409721     -14.224011    8.369133     
S0661         8.3715942     -14.263655    8.8130432    
S0662         8.4584213     -14.318611    9.2890846    
S0663         8.497448      -14.39146     9.7951363    
S0664         8.5464592     -14.473959    10.3243      
S0665         8.5890343     -14.56447     10.881599    
S0666         8.6134506     -14.592131    11.405719    
S0667         8.594574      -14.569148    11.913874    
S0668         8.5544182     -14.492685    12.40428     
S0669         8.5000862     -14.363795    12.881871    
S0670         8.3973763     -14.189896    13.353432    
S0671         8.2354271     -13.97261     13.824173    
S0672         7.9807175     -13.71575     14.282982    
S0673         7.6807968     -13.41259     14.752383    
