# Supplementary material for: Interspecific variation in the limb long bones among modern rhinoceroses—extent and drivers
Source: PeerJ. 2019 Sep 26;7:e7647. doi: 10.7717/peerj.7647 (PMC6766374; doi:10.7717/peerj.7647)
Supplement: Supplemental Information 9 [file peerj-07-7647-s009.zip › Humerus/Ceratotherium_simum_cottoni_C37_Humerus_miroir.pts]

Version 1.0
674
S0000          -24.950575     6.6746819      14.810786     
S0001          -28.457849     5.8767368      10.495232     
S0002          -31.076974     -0.086838722   10.779196     
S0003          -32.141534     -2.953549      12.340611     
S0004          -25.030731     -2.8990284     14.482739     
S0005          -22.755843     1.0690394      14.366382     
S0006          -28.430978     -6.5567299     12.967018     
S0007          -25.14852      -6.4361099     8.3814713     
S0008          -19.417401     -6.2517689     3.6225258     
S0009          -25.534891     -6.6791626     5.3565601     
S0010          -18.483586     -3.4327297     0.79731216    
S0011          -19.951917     0.22764156     0.3693512     
S0012          -25.161838     4.0549004      3.4574471     
S0013          -23.460683     5.7677738      3.4012489     
S0014          -27.45408      8.0437004      4.5238914     
S0015          -27.027762     9.2917221      6.0134796     
S0016          -26.513611     9.7296654      8.7325066     
S0017          -19.464067     10.461446      11.40365      
S0018          -18.352318     10.747397      10.696931     
S0019          -12.025109     10.369518      14.19357      
S0020          -2.7575439     8.5324234      6.515873      
S0021          3.4133057      12.189735      5.906324      
S0022          4.2093277      13.28947       7.3686111     
S0023          10.778986      8.32286        9.7172409     
S0024          5.3090534      8.4750656      14.473712     
S0025          4.0700085      6.802951       13.598241     
S0026          3.8435799      3.4476673      13.409708     
S0027          0.46893997     -0.46249962    14.466042     
S0028          8.0354546      -1.5394917     8.6642494     
S0029          4.6810757      2.9502968      8.6626427     
S0030          5.2703156      7.3415527      7.9920235     
S0031          9.0726204      5.8249954      8.4353638     
S0032          2.429483       -2.6264639     7.2677826     
S0033          6.7704971      -0.3347369     5.6585907     
S0034          3.5186783      2.9133474      5.9211899     
S0035          -25.430751     6.7242027      14.80999      
S0036          -25.878476     6.7078697      14.828558     
S0037          -26.295108     6.6749115      14.827        
S0038          -26.675253     6.6631325      14.766466     
S0039          -27.018106     6.6676796      14.650291     
S0040          -27.304059     6.7177635      14.444948     
S0041          -27.560321     6.7520615      14.219035     
S0042          -27.785226     6.7837196      13.958163     
S0043          -28.015784     6.7867699      13.688324     
S0044          -28.164673     6.7267365      13.413492     
S0045          -28.289044     6.6557968      13.113617     
S0046          -28.38757      6.5760841      12.791756     
S0047          -28.437924     6.50644        12.446874     
S0048          -28.442627     6.4408318      12.086704     
S0049          -28.428217     6.3541981      11.714621     
S0050          -28.436749     6.2187527      11.327168     
S0051          -28.463864     6.0480175      10.920262     
S0052          -28.408167     5.6670353      10.221378     
S0053          -28.379642     5.4392048      9.9813148     
S0054          -28.376181     5.1828812      9.7821274     
S0055          -28.434271     4.9054489      9.6052544     
S0056          -28.502808     4.5906197      9.4809624     
S0057          -28.592426     4.2358482      9.4064034     
S0058          -28.736932     3.8639347      9.3523094     
S0059          -28.970898     3.5036812      9.2886314     
S0060          -29.244452     3.1192551      9.2596489     
S0061          -29.488953     2.9153433      9.4757835     
S0062          -29.724908     2.6714481      9.682621      
S0063          -29.954031     2.3895014      9.8774086     
S0064          -30.11825      2.0479549      10.082513     
S0065          -30.295987     1.682188       10.261523     
S0066          -30.502609     1.2936473      10.412288     
S0067          -30.733316     0.87634001     10.539322     
S0068          -30.894754     0.40892205     10.670911     
S0069          -31.051993     -0.24560533    10.61307      
S0070          -31.019635     -0.42547779    10.485538     
S0071          -31.006628     -0.62295914    10.387144     
S0072          -30.994034     -0.84028044    10.329166     
S0073          -30.999567     -1.0754402     10.300625     
S0074          -31.034787     -1.3269977     10.292882     
S0075          -31.072665     -1.59822       10.324267     
S0076          -31.115158     -1.8891678     10.39195      
S0077          -31.185822     -2.196357      10.482957     
S0078          -31.28082      -2.4205681     10.598119     
S0079          -31.387231     -2.6097658     10.733764     
S0080          -31.490958     -2.7663151     10.895132     
S0081          -31.625504     -2.876647      11.06087      
S0082          -31.7694       -2.9441107     11.244339     
S0083          -31.905499     -2.9753462     11.458707     
S0084          -32.011871     -2.9845991     11.71707      
S0085          -32.085263     -2.9793547     12.015934     
S0086          -32.031262     -2.915106      12.691811     
S0087          -31.895325     -2.8665697     13.045911     
S0088          -31.675485     -2.8870728     13.37932      
S0089          -31.433664     -2.9158987     13.69342      
S0090          -31.173724     -2.9383951     13.999258     
S0091          -30.889297     -2.9566311     14.299924     
S0092          -30.57652      -2.9714638     14.596272     
S0093          -30.229568     -3.0138458     14.870215     
S0094          -29.854065     -3.0586237     15.136659     
S0095          -29.407715     -3.1744057     15.366574     
S0096          -28.937851     -3.2175842     15.575194     
S0097          -28.446201     -3.2947784     15.624181     
S0098          -27.93006      -3.3121544     15.637303     
S0099          -27.39668      -3.3037418     15.537537     
S0100          -26.860529     -3.2559311     15.307187     
S0101          -26.27804      -3.1647356     15.110619     
S0102          -25.67774      -3.0423729     14.820842     
S0103          -25.150052     -2.7729658     14.627156     
S0104          -25.28298      -2.6132261     14.71967      
S0105          -25.418813     -2.4504089     14.754425     
S0106          -25.526039     -2.2850946     14.773843     
S0107          -25.613831     -2.1187897     14.755505     
S0108          -25.663733     -1.9328684     14.741508     
S0109          -25.666257     -1.7163485     14.775957     
S0110          -25.640305     -1.4881861     14.818373     
S0111          -25.594261     -1.2557832     14.838202     
S0112          -25.406607     -1.1221357     14.834277     
S0113          -25.222775     -0.99056435    14.82272      
S0114          -25.042322     -0.86184902    14.808871     
S0115          -24.857433     -0.74855485    14.84864      
S0116          -24.681323     -0.63107452    14.84882      
S0117          -24.507022     -0.51896133    14.853308     
S0118          -24.336288     -0.40939794    14.850764     
S0119          -24.170665     -0.30101929    14.838031     
S0120          -24.014426     -0.1910815     14.809698     
S0121          -23.819356     -0.065965432   14.774945     
S0122          -23.639549     0.068438882    14.7259       
S0123          -23.499854     0.21518295     14.63625      
S0124          -23.356535     0.35635095     14.573578     
S0125          -23.234151     0.50106683     14.501048     
S0126          -23.11293      0.64482436     14.443336     
S0127          -22.990694     0.78755913     14.402861     
S0128          -22.868289     0.92838068     14.381154     
S0129          -22.660834     1.3285829      14.298601     
S0130          -22.585362     1.5877482      14.230647     
S0131          -22.519673     1.847842       14.184943     
S0132          -22.481406     2.1088449      14.122121     
S0133          -22.453622     2.3737511      14.082021     
S0134          -22.458266     2.6348867      14.010313     
S0135          -22.485468     2.8954241      13.930257     
S0136          -22.520247     3.1626114      13.881909     
S0137          -22.566162     3.4330727      13.857008     
S0138          -22.388446     3.7709846      13.824623     
S0139          -22.254782     4.1008995      13.800095     
S0140          -22.15661      4.421468       13.822832     
S0141          -22.097725     4.7296738      13.888602     
S0142          -22.079756     5.0219345      13.998451     
S0143          -22.100826     5.3095901      14.125052     
S0144          -22.162807     5.5752651      14.301912     
S0145          -22.260074     5.8617584      14.46848      
S0146          -22.399165     6.12052        14.693851     
S0147          -22.636522     6.2116909      14.784341     
S0148          -22.8855       6.296851       14.854253     
S0149          -23.145447     6.3770496      14.901778     
S0150          -23.416991     6.4483299      14.931468     
S0151          -23.699168     6.5154076      14.937836     
S0152          -23.994484     6.5683434      14.933089     
S0153          -24.30092      6.6162674      14.906447     
S0154          -24.61981      6.6522751      14.865575     
S0155          -24.728391     -6.5600151     8.6268082     
S0156          -24.290092     -6.6612114     8.8047646     
S0157          -23.840263     -6.7521332     8.9170334     
S0158          -23.38261      -6.7943329     8.9185944     
S0159          -22.928075     -6.8235214     8.8321892     
S0160          -22.465521     -6.8632042     8.6972694     
S0161          -21.979939     -6.9138474     8.5300613     
S0162          -21.501245     -6.9309555     8.2519699     
S0163          -21.013004     -6.939801      7.9071251     
S0164          -20.624387     -6.8209381     7.6464172     
S0165          -20.269038     -6.6954514     7.390947      
S0166          -19.912306     -6.6092728     7.1974037     
S0167          -19.626717     -6.4703957     6.9525093     
S0168          -19.321059     -6.3966133     6.7872269     
S0169          -19.06138      -6.2987171     6.6065643     
S0170          -18.861612     -6.1715515     6.4125038     
S0171          -18.655084     -6.0780334     6.2584473     
S0172          -18.497153     -5.9713669     6.1056469     
S0173          -18.53004      -6.0988125     5.8362385     
S0174          -18.554027     -6.1909645     5.5526833     
S0175          -18.609676     -6.2534645     5.2599224     
S0176          -18.729234     -6.3113106     4.9873337     
S0177          -18.915672     -6.3697781     4.7568127     
S0178          -19.014883     -6.3714451     4.4713573     
S0179          -19.18638      -6.3545116     4.2267467     
S0180          -19.369333     -6.2850456     3.9803566     
S0181          -25.645297     -6.5232468     5.0176804     
S0182          -25.655267     -6.3652691     4.6918255     
S0183          -25.587154     -6.2498589     4.3741112     
S0184          -25.472597     -6.2412079     4.0570694     
S0185          -25.291682     -6.3148129     3.746529      
S0186          -25.005333     -6.3883312     3.4514755     
S0187          -24.628197     -6.4992264     3.1692673     
S0188          -24.156296     -6.5903        2.8964865     
S0189          -23.620032     -6.6368896     2.6180237     
S0190          -23.149043     -6.5612144     2.3529882     
S0191          -22.719424     -6.3533794     2.1092993     
S0192          -22.323653     -6.0946358     1.9035196     
S0193          -21.90602      -6.1661224     1.7119141     
S0194          -21.534718     -6.0678474     1.5450303     
S0195          -21.220424     -5.8031128     1.4247984     
S0196          -20.919154     -5.6099995     1.3211976     
S0197          -20.621106     -5.4850899     1.2233118     
S0198          -20.340561     -5.3505577     1.1435284     
S0199          -20.038202     -5.2159203     1.2189831     
S0200          -19.761473     -5.0865505     1.2381462     
S0201          -19.448079     -5.0302864     1.2596474     
S0202          -19.181802     -4.8954155     1.260725      
S0203          -18.96685      -4.6919571     1.2269631     
S0204          -18.78414      -4.4458931     1.1653707     
S0205          -18.627472     -4.1604458     1.0754111     
S0206          -18.537677     -3.815052      0.94745674    
S0207          -18.437036     -3.1760416     0.70728431    
S0208          -18.419792     -2.9173889     0.62190456    
S0209          -18.478076     -2.6744232     0.56352868    
S0210          -18.537125     -2.4484797     0.51145983    
S0211          -18.61676      -2.2416195     0.47164845    
S0212          -18.68273      -2.0373358     0.42692471    
S0213          -18.733282     -1.8281258     0.37495105    
S0214          -18.80558      -1.6322878     0.33410997    
S0215          -18.920506     -1.4636039     0.31315823    
S0216          -19.01656      -1.3045977     0.24063075    
S0217          -19.088039     -1.1224752     0.17992793    
S0218          -19.203023     -0.9542429     0.14998606    
S0219          -19.327397     -0.7813818     0.13955859    
S0220          -19.44678      -0.59617419    0.14652357    
S0221          -19.591591     -0.41620054    0.17592251    
S0222          -19.719081     -0.21692879    0.22205932    
S0223          -19.845081     -0.0067990974  0.28750296    
S0224          -20.168785     0.48082256     0.39316213    
S0225          -20.327786     0.79015102     0.41357718    
S0226          -20.522836     1.081388       0.45924678    
S0227          -20.748351     1.3455819      0.54774771    
S0228          -20.998296     1.5635489      0.70161543    
S0229          -21.262593     1.7466581      0.90318289    
S0230          -21.536067     1.9972775      1.0647544     
S0231          -21.828708     2.2331682      1.2689941     
S0232          -22.140683     2.4196453      1.5292798     
S0233          -22.470451     2.4880638      1.7285917     
S0234          -22.796428     2.6310986      1.9258156     
S0235          -23.119128     2.8398319      2.0934694     
S0236          -23.447749     3.0399464      2.2765274     
S0237          -23.783859     3.2551208      2.4518852     
S0238          -24.121205     3.4329521      2.6977919     
S0239          -24.45412      3.6166344      2.9733553     
S0240          -24.805821     3.8361588      3.2027447     
S0241          -25.356841     3.9339928      3.5862114     
S0242          -25.549893     3.8169342      3.70121       
S0243          -25.722311     3.6961365      3.8276718     
S0244          -25.862576     3.5666798      3.9694046     
S0245          -25.997211     3.439743       4.1053791     
S0246          -26.110165     3.3090115      4.246978      
S0247          -26.218906     3.1807476      4.3858566     
S0248          -26.310107     3.0498999      4.5289352     
S0249          -26.38609      2.9171463      4.6750389     
S0250          -26.420496     2.6814451      4.7198891     
S0251          -26.466257     2.4648495      4.7924572     
S0252          -26.526703     2.2664825      4.8913853     
S0253          -26.603317     2.0858561      5.0162228     
S0254          -26.670453     1.9209864      5.1760288     
S0255          -26.726956     1.7714933      5.3707817     
S0256          -26.801135     1.6399992      5.5910114     
S0257          -26.885834     1.5265012      5.8394814     
S0258          -26.984857     1.433229       6.1157326     
S0259          -27.075201     1.3101771      6.356517      
S0260          -27.162335     1.1732423      6.5707069     
S0261          -27.270728     1.025201       6.7494728     
S0262          -27.370105     0.85857897     6.9009346     
S0263          -27.44025      0.67113695     7.0324287     
S0264          -27.498874     0.46545939     7.1379662     
S0265          -27.5358       0.24119735     7.2217697     
S0266          -27.549109     -0.00068802787 7.2853424     
S0267          -27.554556     -0.2600513     7.3218719     
S0268          -27.433139     -0.4227078     7.0994827     
S0269          -27.34118      -0.60937219    6.9074799     
S0270          -27.254984     -0.81860542    6.7570267     
S0271          -27.147699     -1.0462108     6.6572197     
S0272          -27.078687     -1.3012346     6.5868515     
S0273          -27.00267      -1.5767178     6.5617081     
S0274          -26.94325      -1.877474      6.5728584     
S0275          -26.864767     -2.1948273     6.6338409     
S0276          -26.774146     -2.5285244     6.7443924     
S0277          -26.790714     -2.7504522     6.9062607     
S0278          -26.792822     -2.9802731     7.050943      
S0279          -26.779459     -3.2181538     7.1782578     
S0280          -26.68031      -3.4592144     7.2987335     
S0281          -26.654965     -3.7178425     7.3839966     
S0282          -26.606909     -3.9835827     7.4535355     
S0283          -26.536215     -4.2576        7.5057716     
S0284          -26.370596     -4.5467834     7.5357445     
S0285          -26.192136     -4.8496281     7.5407768     
S0286          -26.208636     -5.247942      7.4156845     
S0287          -26.086526     -5.5834766     7.2438087     
S0288          -26.045822     -5.8973667     7.0603783     
S0289          -25.972363     -6.1511406     6.8437195     
S0290          -25.859189     -6.3133591     6.5906181     
S0291          -25.774551     -6.4563713     6.3200523     
S0292          -25.697464     -6.5703697     6.0262142     
S0293          -25.61731      -6.6436432     5.7056171     
S0294          -23.401068     5.9854721      3.4805721     
S0295          -23.382996     6.1775959      3.6251469     
S0296          -23.351564     6.3559498      3.759407      
S0297          -23.316408     6.5189728      3.9010201     
S0298          -23.279555     6.666571       4.0536823     
S0299          -23.244597     6.7978363      4.2198551     
S0300          -23.231685     6.9038742      4.4049259     
S0301          -23.205069     6.9995148      4.5966854     
S0302          -23.185387     7.075708       4.8014847     
S0303          -23.310124     7.2988823      4.9808884     
S0304          -23.471632     7.4941002      5.1417553     
S0305          -23.650194     7.6653603      5.2792309     
S0306          -23.845082     7.8066254      5.3902122     
S0307          -24.056461     7.9157631      5.473053      
S0308          -24.266811     8.0331673      5.5391811     
S0309          -24.492744     8.1350883      5.5833519     
S0310          -24.681207     8.3059357      5.6306126     
S0311          -24.889381     8.4361786      5.648217      
S0312          -25.058195     8.5575958      5.6817707     
S0313          -25.241925     8.6696548      5.7131016     
S0314          -25.431773     8.7900841      5.754388      
S0315          -25.628101     8.9298927      5.8111706     
S0316          -25.858768     9.0395752      5.8579872     
S0317          -26.116934     9.1262589      5.8987202     
S0318          -26.398383     9.1967819      5.937146      
S0319          -26.701981     9.2530067      5.974688      
S0320          -26.330829     9.6841805      8.5690567     
S0321          -26.122049     9.6406364      8.4106369     
S0322          -25.877936     9.5385765      8.2891151     
S0323          -25.610739     9.414135       8.1930214     
S0324          -25.324052     9.3404549      8.0761917     
S0325          -25.009232     9.2710594      7.9617569     
S0326          -24.661818     9.2049797      7.8467262     
S0327          -24.292206     9.1084549      7.7631561     
S0328          -23.935614     8.9617668      7.7535843     
S0329          -23.509656     8.8524292      7.7907921     
S0330          -23.076057     8.8366348      7.7833832     
S0331          -22.699538     8.8142738      7.8777054     
S0332          -22.341634     8.8568893      7.9676437     
S0333          -22.014053     8.9433189      8.0855637     
S0334          -21.726614     9.0404793      8.2792252     
S0335          -21.461908     9.1999161      8.4753578     
S0336          -21.230937     9.3871582      8.7224564     
S0337          -21.036488     9.5996101      9.0209846     
S0338          -20.800793     9.7903938      9.263121      
S0339          -20.588853     9.9429306      9.5306023     
S0340          -20.39413      10.062595      9.8067223     
S0341          -20.209891     10.168638      10.077795     
S0342          -20.038828     10.247256      10.349477     
S0343          -19.876587     10.327307      10.613802     
S0344          -19.726706     10.394016      10.877351     
S0345          -19.589598     10.440586      11.141031     
S0346          -19.727782     10.387704      11.573689     
S0347          -20.005847     10.322723      11.722143     
S0348          -20.29648      10.279305      11.849284     
S0349          -20.588733     10.293291      11.954956     
S0350          -20.879279     10.361537      12.03857      
S0351          -21.182806     10.435542      12.100349     
S0352          -21.519096     10.447205      12.140183     
S0353          -21.869917     10.45088       12.157525     
S0354          -22.220648     10.513293      12.15332      
S0355          -22.502504     10.570617      12.149332     
S0356          -22.801012     10.547018      12.11451      
S0357          -23.108211     10.524986      12.052172     
S0358          -23.425722     10.5133        11.963018     
S0359          -23.756258     10.512122      11.846975     
S0360          -24.104141     10.528159      11.703802     
S0361          -24.458603     10.489446      11.530522     
S0362          -24.817136     10.416108      11.328946     
S0363          -25.178391     10.319886      11.100462     
S0364          -25.405458     10.218248      10.845633     
S0365          -25.614169     10.127525      10.588718     
S0366          -25.819659     10.094831      10.330244     
S0367          -25.999918     10.056822      10.068951     
S0368          -26.145529     9.9823112      9.8064987     
S0369          -26.267526     9.9044891      9.5433327     
S0370          -26.373499     9.8495628      9.2754181     
S0371          -26.46167      9.8139793      8.9986404     
S0372          -18.289752     10.870251      11.063655     
S0373          -18.172513     10.907168      11.469041     
S0374          -18.046608     10.936271      11.86442      
S0375          -17.868794     10.898763      12.243033     
S0376          -17.680728     10.847509      12.613028     
S0377          -17.493869     10.798222      12.998026     
S0378          -17.291017     10.733694      13.395818     
S0379          -17.04884      10.617062      13.770987     
S0380          -16.775076     10.437962      14.105225     
S0381          -16.464311     10.231318      14.452055     
S0382          -16.153758     10.052811      14.753267     
S0383          -15.837427     9.8935387      14.998154     
S0384          -15.516336     9.7576836      15.188805     
S0385          -15.215446     9.6864449      15.391431     
S0386          -14.892747     9.6109718      15.499858     
S0387          -14.5698       9.5690613      15.576823     
S0388          -14.245291     9.5498947      15.584154     
S0389          -13.931548     9.5656815      15.532173     
S0390          -13.665515     9.6791794      15.427951     
S0391          -13.402693     9.7814667      15.341539     
S0392          -13.159213     9.8800606      15.228235     
S0393          -12.941733     9.9854187      15.069365     
S0394          -12.712254     10.055376      14.965091     
S0395          -12.513817     10.139321      14.799838     
S0396          -12.305866     10.202496      14.649956     
S0397          -12.174689     10.300092      14.407115     
S0398          -11.914718     10.556679      13.627245     
S0399          -11.949697     10.716466      13.07567      
S0400          -11.981037     10.842362      12.581709     
S0401          -12.112709     10.925081      12.140914     
S0402          -12.290822     10.974818      11.75078      
S0403          -12.508858     10.994772      11.402098     
S0404          -12.770435     10.981619      11.089775     
S0405          -13.098746     10.932645      10.830249     
S0406          -13.481627     10.848057      10.61468      
S0407          -13.835936     10.891008      10.399998     
S0408          -14.203944     10.905247      10.218468     
S0409          -14.56911      10.877603      10.040063     
S0410          -14.95407      10.826798      9.9195496     
S0411          -15.345416     10.744148      9.8408592     
S0412          -15.725725     10.611232      9.7326424     
S0413          -16.10714      10.432777      9.5994057     
S0414          -16.501871     10.227866      9.5249748     
S0415          -16.898753     10.001681      9.5437119     
S0416          -17.253685     9.774662       9.4602676     
S0417          -17.600154     9.5347931      9.3181541     
S0418          -17.914304     9.2888664      9.1348656     
S0419          -18.182597     9.0413452      8.9149384     
S0420          -18.428181     8.7957298      8.6887398     
S0421          -18.659416     8.5511543      8.4550659     
S0422          -18.920338     8.3017921      8.2550774     
S0423          -19.161728     8.0492355      8.039003      
S0424          -19.393953     7.7905113      7.8269585     
S0425          -19.711433     7.4425087      7.6732567     
S0426          -19.958977     7.1027122      7.4360092     
S0427          -20.186154     6.754734       7.2012436     
S0428          -20.37879      6.4083824      6.9419647     
S0429          -20.572462     6.0339909      6.7282799     
S0430          -20.711304     5.6852665      6.4468651     
S0431          -20.838489     5.3202614      6.1855263     
S0432          -20.948022     4.9383602      5.9349964     
S0433          -21.034424     4.5425602      5.6851837     
S0434          -21.098872     4.233411       5.331506      
S0435          -21.165504     3.8691837      5.0405834     
S0436          -21.197015     3.5545269      4.7026798     
S0437          -21.265724     3.2790276      4.4706913     
S0438          -21.399733     3.0489635      4.3769825     
S0439          -21.374013     2.8666885      3.9823566     
S0440          -21.294588     2.7360973      3.5137428     
S0441          -21.1743       2.6903448      3.0023998     
S0442          -21.109814     2.6098923      2.5956175     
S0443          -21.089915     2.3240366      2.3396263     
S0444          -21.024821     2.084664       2.0477957     
S0445          -20.89698      1.910766       1.7408508     
S0446          -20.768413     1.6909868      1.4670147     
S0447          -20.603809     1.4775928      1.2072518     
S0448          -20.433888     1.2245202      0.97019987    
S0449          -20.279733     0.9144351      0.75472302    
S0450          -20.161028     0.54453888     0.5604445     
S0451          -2.6503334     8.75047        6.520536      
S0452          -2.6103973     9.020253       6.4810074     
S0453          -2.5506451     9.3020882      6.4399719     
S0454          -2.4246449     9.5255249      6.4319847     
S0455          -2.2329523     9.6637207      6.4529762     
S0456          -2.0012676     9.7559753      6.4739479     
S0457          -1.7882853     9.9223763      6.4729866     
S0458          -1.5990157     10.163138      6.4831718     
S0459          -1.3640149     10.344702      6.5178551     
S0460          -1.0588255     10.529607      6.4863297     
S0461          -0.71309595    10.626844      6.4478172     
S0462          -0.39855797    10.736798      6.4125175     
S0463          -0.11583744    10.862199      6.3648846     
S0464          0.14441254     10.989624      6.3041351     
S0465          0.39405167     11.10106       6.2428204     
S0466          0.62119985     11.214031      6.1689087     
S0467          0.82847471     11.323988      6.0866566     
S0468          1.0491057      11.385006      6.033596      
S0469          1.2744036      11.469836      5.9855667     
S0470          1.5164142      11.545866      5.9535816     
S0471          1.760638       11.638279      5.9229294     
S0472          2.0237135      11.704878      5.9095078     
S0473          2.285161       11.798557      5.8936966     
S0474          2.5472054      11.916012      5.875621      
S0475          2.831991       11.991654      5.8826157     
S0476          3.1260323      12.070419      5.9019314     
S0477          5.1140434      8.4235497      14.374202     
S0478          4.9577717      8.3272598      14.205496     
S0479          4.8331554      8.1929718      14.03457      
S0480          4.7050209      8.0324348      13.903506     
S0481          4.5778561      7.8435944      13.799487     
S0482          4.4408131      7.629097       13.723094     
S0483          4.2946793      7.3881737      13.667276     
S0484          4.1475048      7.1183586      13.625616     
S0485          4.1271687      6.4608955      13.464592     
S0486          4.1521343      6.1161495      13.359937     
S0487          4.1043148      5.7702015      13.277858     
S0488          4.0270664      5.4159901      13.222482     
S0489          3.9880123      5.0454437      13.200658     
S0490          3.9320637      4.6679523      13.208885     
S0491          3.8831448      4.2799541      13.248817     
S0492          3.8761261      3.8674698      13.315277     
S0493          3.6524113      3.1709183      13.580823     
S0494          3.4161373      2.9236233      13.732225     
S0495          3.1499382      2.7347923      13.851958     
S0496          2.8789902      2.5954445      13.933688     
S0497          2.6291248      2.4560654      13.981239     
S0498          2.3827982      2.3347023      13.995526     
S0499          2.1559288      2.196981       13.980777     
S0500          1.9394669      2.0637775      13.934845     
S0501          1.7432156      1.932933       13.856088     
S0502          1.5573188      1.6785177      13.967639     
S0503          1.3747559      1.431461       14.066284     
S0504          1.1728664      1.2066661      14.157854     
S0505          0.9850317      0.97220707     14.240511     
S0506          0.82876348     0.71551166     14.310889     
S0507          0.69740181     0.44251456     14.36935      
S0508          0.57293401     0.1608117      14.41954      
S0509          0.49628286     -0.14420739    14.452097     
S0510          0.66712322     -0.69281225    14.822273     
S0511          0.94964876     -0.91747847    15.134103     
S0512          1.317837       -1.106836      15.3513       
S0513          1.6916712      -1.2761871     15.531837     
S0514          2.0745268      -1.4394015     15.698094     
S0515          2.4964037      -1.5724557     15.796284     
S0516          2.9424784      -1.6915577     15.860181     
S0517          3.4153629      -1.7981857     15.891428     
S0518          3.9138046      -1.9118164     15.927832     
S0519          4.3189613      -2.097851      15.870924     
S0520          4.7207901      -2.280789      15.783368     
S0521          5.1268341      -2.4714434     15.671231     
S0522          5.5394024      -2.6460112     15.492252     
S0523          5.963884       -2.8137119     15.256514     
S0524          6.3961285      -2.9567932     14.940868     
S0525          6.826265       -3.0627253     14.535558     
S0526          7.2417725      -3.1260107     14.042877     
S0527          7.6309814      -3.1482218     13.473746     
S0528          7.8561035      -3.1190014     13.063731     
S0529          8.063311       -3.075848      12.641514     
S0530          8.2285652      -3.0020157     12.188682     
S0531          8.353183       -2.9001736     11.69883      
S0532          8.4225609      -2.7503016     11.165039     
S0533          8.452343       -2.5651308     10.581024     
S0534          8.4344429      -2.3270126     9.9403908     
S0535          8.3003448      -1.9764097     9.2850975     
S0536          7.9135033      -1.3105332     8.4500938     
S0537          7.7709656      -1.084815      8.2738991     
S0538          7.612616       -0.86680803    8.1326996     
S0539          7.4829338      -0.65740066    7.9841888     
S0540          7.3531982      -0.44935546    7.851339      
S0541          7.1765099      -0.24912257    7.787458      
S0542          6.9948303      -0.055119622   7.7510872     
S0543          6.816967       0.13592635     7.7276558     
S0544          6.6471878      0.32728748     7.6951965     
S0545          6.4830063      0.54351244     7.6369286     
S0546          6.3103352      0.74450126     7.614035      
S0547          6.1295799      0.93115931     7.6250916     
S0548          5.9599987      1.1046853      7.6287781     
S0549          5.8062565      1.2717747      7.6104057     
S0550          5.6506886      1.4360779      7.604483      
S0551          5.4775383      1.567732       7.6657303     
S0552          5.3112785      1.6868441      7.7281456     
S0553          5.1508392      1.7819572      7.8022308     
S0554          5.092971       1.8251472      7.9495247     
S0555          5.0237827      1.9771336      8.0484573     
S0556          4.9623821      2.1276817      8.1362129     
S0557          4.9089279      2.2912844      8.1901627     
S0558          4.8573971      2.4286905      8.2735397     
S0559          4.80826        2.5613146      8.3647812     
S0560          4.7620502      2.6915297      8.4620682     
S0561          4.7225147      2.8127424      8.5756897     
S0562          4.7161709      3.1508081      8.871122      
S0563          4.7582275      3.3570534      9.0701187     
S0564          4.8124313      3.5623287      9.2558578     
S0565          4.8949062      3.752763       9.435627      
S0566          4.9842724      3.9654835      9.5819633     
S0567          5.0790627      4.2053349      9.6960594     
S0568          5.1611107      4.4833248      9.7683266     
S0569          5.2451206      4.7851212      9.8114845     
S0570          5.2528778      5.1053158      9.779818      
S0571          5.2620369      5.4223129      9.78974       
S0572          5.2641922      5.7219086      9.7426796     
S0573          5.2535061      6.0042603      9.639949      
S0574          5.2239964      6.2678608      9.4823799     
S0575          5.2418972      6.518013       9.2880074     
S0576          5.234161       6.7476021      9.0362823     
S0577          5.2319416      6.9590553      8.7351913     
S0578          5.2062744      7.1411224      8.3760231     
S0579          5.4231609      7.3735115      7.6828941     
S0580          5.5768402      7.381176       7.4024376     
S0581          5.7399235      7.3620758      7.1548302     
S0582          5.9268425      7.3323868      6.9431526     
S0583          6.1154369      7.2558807      6.7594498     
S0584          6.3339199      7.181028       6.6102928     
S0585          6.5828529      7.1163216      6.5025597     
S0586          6.8408844      7.0190521      6.4211487     
S0587          7.1273911      6.9265251      6.3917953     
S0588          7.411721       6.8445282      6.4033035     
S0589          7.6794746      6.7600624      6.476841      
S0590          7.9269783      6.6653084      6.6039139     
S0591          8.1631325      6.5415878      6.7650795     
S0592          8.3785721      6.4202576      6.9932518     
S0593          8.579689       6.284388       7.2706543     
S0594          8.7452278      6.159948       7.6246811     
S0595          8.890229       6.0246292      8.0323463     
S0596          9.4256248      5.9365433      8.7019005     
S0597          9.6561111      6.0978779      9.0272583     
S0598          9.8478935      6.2331261      9.3400581     
S0599          10.008221      6.341753       9.6475189     
S0600          10.115962      6.4398254      9.9602821     
S0601          10.154075      6.5327789      10.279104     
S0602          10.094654      6.6189156      10.600754     
S0603          10.024846      6.6736084      10.922985     
S0604          10.019248      6.7233871      11.258222     
S0605          10.01007       6.6481804      11.684699     
S0606          9.9862076      6.5922638      12.106066     
S0607          9.9389496      6.5681793      12.52785      
S0608          9.815638       6.5518867      12.938788     
S0609          9.6139687      6.5339127      13.332607     
S0610          9.3849625      6.5508774      13.730836     
S0611          9.1027283      6.5848488      14.124873     
S0612          8.7422104      6.6131256      14.495473     
S0613          8.3389732      6.6659897      14.866832     
S0614          7.874704       6.8269226      15.057895     
S0615          7.406189       6.9657997      15.149498     
S0616          6.9913872      7.1346069      15.208572     
S0617          6.6089745      7.3101006      15.199538     
S0618          6.2718121      7.5093445      15.151631     
S0619          5.974065       7.7255058      15.053929     
S0620          5.7159882      7.953405       14.891075     
S0621          5.5011864      8.1994926      14.675465     
S0622          4.1225441      6.53937        14.125388     
S0623          4.3540379      6.2561367      14.565532     
S0624          4.6572666      5.9860214      14.890439     
S0625          4.9879261      5.7322605      15.126875     
S0626          5.3474716      5.4902393      15.289467     
S0627          5.7385643      5.2524376      15.395424     
S0628          6.1785183      5.0248981      15.416513     
S0629          6.6633873      4.7924046      15.386137     
S0630          7.1973335      4.5903389      15.231635     
S0631          7.7252007      4.3625412      14.962386     
S0632          8.1877983      4.20382        14.632887     
S0633          8.573877       4.1050564      14.269768     
S0634          8.8925575      4.0474316      13.900615     
S0635          9.1479446      4.0273319      13.529878     
S0636          9.3471786      4.0394676      13.160457     
S0637          9.4905487      4.0853138      12.789545     
S0638          9.598748       4.1475403      12.417079     
S0639          9.6637138      4.2337067      12.031335     
S0640          9.646244       4.3140171      11.596326     
S0641          9.5973152      4.4350143      11.16975      
S0642          9.5315346      4.5857738      10.756151     
S0643          9.4501274      4.7662449      10.360194     
S0644          9.3672836      4.9613335      9.9739471     
S0645          9.2901001      5.1625824      9.588842      
S0646          9.2124611      5.3761402      9.2075729     
S0647          9.1470345      5.5894001      8.8159828     
S0648          0.67258749     -0.75777407    14.830356     
S0649          0.99587288     -1.0727482     15.108734     
S0650          1.4309337      -1.3012615     15.294734     
S0651          1.8378244      -1.5102558     15.424846     
S0652          2.2371809      -1.7073671     15.493735     
S0653          2.6333052      -1.9056873     15.501712     
S0654          3.0264456      -2.1212778     15.453256     
S0655          3.4218399      -2.3515381     15.35052      
S0656          3.8241493      -2.5837013     15.193684     
S0657          4.1169006      -2.8476133     14.81723      
S0658          4.4194859      -3.0797651     14.441278     
S0659          4.7367935      -3.2281025     14.067104     
S0660          5.060648       -3.2942051     13.713789     
S0661          5.3847759      -3.3343288     13.382314     
S0662          5.7133106      -3.3415592     13.068411     
S0663          6.0439728      -3.3508282     12.759785     
S0664          6.3752445      -3.352198      12.454592     
S0665          6.7011871      -3.3429268     12.153404     
S0666          6.9267548      -3.3066669     11.799409     
S0667          7.1309448      -3.2329655     11.435007     
S0668          7.3316399      -3.0766521     11.075708     
S0669          7.5099892      -2.8836178     10.709154     
S0670          7.6480499      -2.7257532     10.302197     
S0671          7.7782906      -2.5362972     9.8737282     
S0672          7.907135       -2.2715176     9.4476944     
S0673          7.9999954      -1.9203308     9.0522858     
