# Supplementary material for: Interspecific variation in the limb long bones among modern rhinoceroses—extent and drivers
Source: PeerJ. 2019 Sep 26;7:e7647. doi: 10.7717/peerj.7647 (PMC6766374; doi:10.7717/peerj.7647)
Supplement: Supplemental Information 9 [file peerj-07-7647-s009.zip › Humerus/Ceratotherium_simum_cottoni_C40_Humerus.pts]

Version 1.0
674
S0000         -5.3550957    7.1959656     -8.6652985   
S0001         -5.6307854    13.024886     -6.3121029   
S0002         -1.3075535    16.220296     -8.324408    
S0003         1.427121      16.627228     -11.133337   
S0004         2.8980072     12.408498     -10.941381   
S0005         -0.36355705   9.1982277     -9.498111    
S0006         5.757135      14.099686     -10.214365   
S0007         6.8408844     13.191176     -4.8839149   
S0008         7.6437943     10.864026     2.0564087    
S0009         6.8689789     15.009203     -2.2008974   
S0010         4.7547318     10.102378     5.3745148    
S0011         3.1308998     10.166058     5.8118683    
S0012         -3.0195435    12.350848     1.4485725    
S0013         -4.0223511    11.65747      1.4687096    
S0014         -7.1885979    13.561827     -0.26760864  
S0015         -8.0887337    12.602546     -1.6673706   
S0016         -8.4547134    10.30165      -3.10952     
S0017         -7.9185364    3.7139015     -3.5561348   
S0018         -7.3846588    1.4979182     -1.2675148   
S0019         -5.4549019    -3.4813469    -3.1510078   
S0020         -2.1427307    -6.4788521    9.5657097    
S0021         -5.1171829    -12.436539    12.84821     
S0022         -5.9388397    -14.262544    12.851575    
S0023         -0.44133339   -19.689366    12.943399    
S0024         -2.0857925    -18.181805    6.5335342    
S0025         -0.55018368   -17.013289    5.9874435    
S0026         2.2464706     -16.050711    5.8762695    
S0027         5.7383224     -13.258856    2.7551132    
S0028         8.9120735     -16.52316     11.042001    
S0029         3.7770908     -13.92406     9.9334961    
S0030         -0.9126236    -14.561679    11.325089    
S0031         1.1997299     -17.997008    13.171188    
S0032         8.5710724     -11.414321    7.3588402    
S0033         7.5221436     -14.207864    12.676762    
S0034         3.793137      -11.398481    11.089027    
S0035         -5.4579594    7.5447922     -8.9367859   
S0036         -5.5644009    7.903701      -9.1498566   
S0037         -5.6898575    8.2632614     -9.2894638   
S0038         -5.8646629    8.5963982     -9.3143761   
S0039         -6.0296112    8.9200829     -9.264502    
S0040         -6.1481297    9.2673698     -9.1909935   
S0041         -6.2467941    9.6306816     -9.0765381   
S0042         -6.3459816    9.9904007     -8.8894531   
S0043         -6.425663     10.384278     -8.6902649   
S0044         -6.4263992    10.745847     -8.463076    
S0045         -6.4213051    11.0505       -8.1676582   
S0046         -6.3845451    11.364516     -7.9002495   
S0047         -6.3252903    11.657824     -7.6221565   
S0048         -6.2392426    11.933024     -7.3381622   
S0049         -6.1235748    12.20929      -7.0681854   
S0050         -5.980402     12.481691     -6.8058586   
S0051         -5.8149967    12.755589     -6.5558441   
S0052         -5.5053513    13.293405     -6.0699429   
S0053         -5.2949028    13.49044      -5.8322464   
S0054         -5.0320126    13.637178     -5.6742733   
S0055         -4.7723293    13.814679     -5.6132874   
S0056         -4.4946491    13.995715     -5.6407719   
S0057         -4.2218197    14.216924     -5.742548    
S0058         -3.9426575    14.46008      -5.9174572   
S0059         -3.6318802    14.691504     -6.1781788   
S0060         -3.3419098    14.973946     -6.4991249   
S0061         -3.2485641    15.142937     -6.7204552   
S0062         -3.0948938    15.296239     -6.948571    
S0063         -2.8799757    15.371667     -7.1869232   
S0064         -2.6522993    15.447287     -7.4112701   
S0065         -2.4107174    15.53517      -7.6204185   
S0066         -2.1567682    15.659348     -7.8137627   
S0067         -1.8960552    15.844231     -7.993206    
S0068         -1.6094238    16.021965     -8.1637856   
S0069         -1.0532969    16.332735     -8.3148453   
S0070         -0.79078374   16.411343     -8.3223106   
S0071         -0.53340578   16.498955     -8.3470345   
S0072         -0.27765777   16.563974     -8.3894569   
S0073         -0.024525924  16.567444     -8.447374    
S0074         0.22856815    16.579004     -8.5194183   
S0075         0.48458948    16.601628     -8.6062073   
S0076         0.73486929    16.659149     -8.7150818   
S0077         0.96035948    16.744112     -8.8555161   
S0078         1.1155588     16.763701     -9.0675087   
S0079         1.2447224     16.789821     -9.3034637   
S0080         1.3303101     16.832716     -9.5471237   
S0081         1.3660212     16.884009     -9.7890305   
S0082         1.3652366     16.919106     -10.033577   
S0083         1.3732187     16.899841     -10.293949   
S0084         1.3871841     16.838889     -10.568999   
S0085         1.3904169     16.752745     -10.854292   
S0086         1.5087899     16.572906     -11.348022   
S0087         1.6087587     16.47896      -11.543208   
S0088         1.7165588     16.347293     -11.716321   
S0089         1.812583      16.18875      -11.881167   
S0090         1.8875256     16.008578     -12.053561   
S0091         1.9256145     15.809175     -12.263633   
S0092         2.0092539     15.550073     -12.402255   
S0093         2.1160709     15.254198     -12.48484    
S0094         2.2305023     14.93925      -12.531725   
S0095         2.4117971     14.656958     -12.550001   
S0096         2.5726942     14.388608     -12.499696   
S0097         2.6783602     14.095798     -12.462299   
S0098         2.7647991     13.797774     -12.368511   
S0099         2.8340338     13.502754     -12.209031   
S0100         2.8916931     13.248492     -11.949432   
S0101         2.9177742     12.973932     -11.662942   
S0102         2.9202187     12.705543     -11.319215   
S0103         2.8231834     12.311671     -10.75784    
S0104         2.7431372     12.187376     -10.607088   
S0105         2.657254      12.075524     -10.460311   
S0106         2.5680014     11.936408     -10.348153   
S0107         2.4676371     11.821391     -10.227402   
S0108         2.370681      11.663139     -10.156596   
S0109         2.2487902     11.540141     -10.065143   
S0110         2.138213      11.372888     -10.026167   
S0111         2.0293392     11.194655     -10.009029   
S0112         1.8144999     11.04977      -10.107395   
S0113         1.610903      10.911768     -10.186194   
S0114         1.4202675     10.779505     -10.246749   
S0115         1.2253067     10.684397     -10.261981   
S0116         1.0496511     10.592262     -10.261263   
S0117         0.89194536    10.502335     -10.245019   
S0118         0.75728235    10.399185     -10.22768    
S0119         0.63047428    10.317542     -10.177499   
S0120         0.52325044    10.22855      -10.122177   
S0121         0.37970345    10.142855     -10.072005   
S0122         0.24420996    10.056187     -10.011002   
S0123         0.11936208    9.9693466     -9.9375595   
S0124         0.0081749007  9.8665039     -9.8687485   
S0125         -0.092206788  9.7678192     -9.7810081   
S0126         -0.17767698   9.6361565     -9.7184578   
S0127         -0.25078845   9.4964233     -9.65214     
S0128         -0.31209362   9.3499924     -9.5797203   
S0129         -0.42966542   9.0216896     -9.3358002   
S0130         -0.51495333   8.8637222     -9.1477264   
S0131         -0.60862312   8.70952       -8.9582397   
S0132         -0.70355215   8.5972473     -8.7228157   
S0133         -0.80939684   8.4315613     -8.5568779   
S0134         -0.92408142   8.2612442     -8.3999336   
S0135         -1.0405244    8.1115685     -8.2236328   
S0136         -1.1596795    7.9755966     -8.036142    
S0137         -1.2883671    7.8293434     -7.8643379   
S0138         -1.5668876    7.7508148     -7.7367577   
S0139         -1.8351753    7.7066933     -7.5844124   
S0140         -2.0995676    7.6536087     -7.4582771   
S0141         -2.3582729    7.5855904     -7.3691017   
S0142         -2.6102274    7.5120407     -7.3092026   
S0143         -2.8559902    7.4552284     -7.2451622   
S0144         -3.095863     7.4085083     -7.1830025   
S0145         -3.3294048    7.3680122     -7.1250938   
S0146         -3.5555637    7.3313896     -7.0702003   
S0147         -3.8394276    7.3475731     -7.0802467   
S0148         -4.0913513    7.3631538     -7.1202538   
S0149         -4.3231522    7.37239       -7.1913628   
S0150         -4.5587593    7.371431      -7.2731354   
S0151         -4.7842842    7.3563843     -7.4117889   
S0152         -5.0233032    7.3271736     -7.5844131   
S0153         -5.153545     7.2934502     -7.9019585   
S0154         -5.2146736    7.2529892     -8.291777    
S0155         6.7946365     12.855817     -5.0320183   
S0156         6.7774696     12.537189     -5.0979404   
S0157         6.8007401     12.234013     -5.0890614   
S0158         6.8445328     11.95705      -4.9960598   
S0159         6.9203087     11.703757     -4.8248966   
S0160         7.0927803     11.409155     -4.6007652   
S0161         7.2340843     11.195036     -4.2732208   
S0162         7.4158035     10.995675     -3.8694275   
S0163         7.6353584     10.812007     -3.3876217   
S0164         7.8106064     10.796465     -3.0726976   
S0165         7.9618378     10.767592     -2.7470421   
S0166         8.0467438     10.775557     -2.3359703   
S0167         8.1589226     10.708675     -1.9755268   
S0168         8.300872      10.561693     -1.676284    
S0169         8.4349678     10.377364     -1.3638909   
S0170         8.6137062     10.080762     -1.062796    
S0171         8.6059959     9.9940132     -0.59410686  
S0172         8.5789063     9.9002235     -0.18417206  
S0173         8.4898918     9.8016838     0.22865348   
S0174         8.3730934     9.712886      0.66443267   
S0175         8.2199814     9.8280296     0.98480263   
S0176         8.0956169     10.023793     1.1893819    
S0177         7.9947411     10.208954     1.3453952    
S0178         7.8985161     10.3701       1.491636     
S0179         7.8017792     10.496268     1.7095669    
S0180         7.7183853     10.655943     1.9223135    
S0181         6.7508011     15.208075     -1.9753962   
S0182         6.6315735     15.318182     -1.7035179   
S0183         6.5628792     15.369942     -1.397156    
S0184         6.5611984     15.391969     -1.0536572   
S0185         6.6037148     15.36244      -0.66761413  
S0186         6.6734398     15.256071     -0.23982484  
S0187         6.7808342     15.078526     0.2288264    
S0188         6.9044968     14.815327     0.73441806   
S0189         6.9939613     14.469078     1.2685332    
S0190         6.9762222     14.220772     1.7221601    
S0191         6.891568      13.959807     2.1406891    
S0192         6.7703339     13.693434     2.5225954    
S0193         6.6482086     13.431337     2.88139      
S0194         6.5266624     13.173587     3.2216072    
S0195         6.3951473     12.917004     3.5395557    
S0196         6.2426029     12.659283     3.8284851    
S0197         6.0671532     12.400986     4.0865425    
S0198         5.8765434     12.143625     4.3187458    
S0199         5.8074051     11.803217     4.5217785    
S0200         5.7374325     11.491821     4.7118397    
S0201         5.6392075     11.209722     4.8725281    
S0202         5.5642761     10.953571     5.0292362    
S0203         5.4540562     10.724046     5.1541851    
S0204         5.2622799     10.541119     5.2184986    
S0205         5.0879543     10.386959     5.2730564    
S0206         4.9375771     10.233727     5.3364178    
S0207         4.6415653     10.080059     5.423513     
S0208         4.539304      10.048949     5.4794132    
S0209         4.4381435     10.028464     5.5207115    
S0210         4.3422672     10.009627     5.5583183    
S0211         4.2479237     10.004155     5.5736359    
S0212         4.159235      10.001816     5.5842278    
S0213         4.0766624     9.9974602     5.5977409    
S0214         3.9991341     9.9911865     5.6105377    
S0215         3.925592      9.9894287     5.6130901    
S0216         3.8556293     9.9998665     5.6374535    
S0217         3.7805393     10.014223     5.6602135    
S0218         3.70173       10.02689      5.6850876    
S0219         3.6193398     10.037105     5.7128242    
S0220         3.5321095     10.046763     5.7430683    
S0221         3.4381409     10.062257     5.7718002    
S0222         3.3350933     10.076443     5.8080322    
S0223         3.2246231     10.107061     5.8333462    
S0224         2.703883      10.401162     5.7653099    
S0225         2.2729025     10.59062      5.755019     
S0226         1.8680567     10.764693     5.723621     
S0227         1.4926299     10.936082     5.6589916    
S0228         1.1401306     11.095116     5.5760529    
S0229         0.81874933    11.257755     5.4520546    
S0230         0.52875147    11.413895     5.290934     
S0231         0.24936228    11.541299     5.1416656    
S0232         -0.0067806587 11.660879     4.9709038    
S0233         -0.34967649   11.848479     4.7298336    
S0234         -0.67807665   11.998951     4.4041317    
S0235         -1.0134687    12.120187     4.0518299    
S0236         -1.2473322    12.269369     3.6385891    
S0237         -1.5261831    12.373673     3.2252739    
S0238         -1.8349558    12.434727     2.7903599    
S0239         -2.1336386    12.463161     2.2971333    
S0240         -2.5082329    12.420672     1.7862411    
S0241         -3.241291     12.535638     1.247113     
S0242         -3.4209019    12.702982     1.033493     
S0243         -3.5568295    12.859268     0.81691427   
S0244         -3.641275     13.024927     0.61220326   
S0245         -3.6675434    13.21033      0.41189322   
S0246         -3.6497398    13.367876     0.17463434   
S0247         -3.5857124    13.518066     -0.07992487  
S0248         -3.4862621    13.614812     -0.36547067  
S0249         -3.3435814    13.653577     -0.66445694  
S0250         -3.2846657    13.667426     -0.96018648  
S0251         -3.2119736    13.691817     -1.2554556   
S0252         -3.1234352    13.696761     -1.5427165   
S0253         -3.013183     13.681108     -1.816394    
S0254         -2.8778952    13.661043     -2.080204    
S0255         -2.7151913    13.643393     -2.340358    
S0256         -2.5414988    13.676886     -2.6086094   
S0257         -2.365996     13.757431     -2.877916    
S0258         -2.2175787    13.90854      -3.1275135   
S0259         -1.9661062    14.035811     -3.3786743   
S0260         -1.6755884    14.098041     -3.6170425   
S0261         -1.398483     14.19164      -3.8194592   
S0262         -1.1191472    14.29438      -3.9904053   
S0263         -0.83513432   14.405681     -4.1300575   
S0264         -0.54126449   14.510184     -4.2432034   
S0265         -0.23107169   14.573448     -4.3389359   
S0266         0.083247572   14.643318     -4.4042534   
S0267         0.40730891    14.691798     -4.4453892   
S0268         0.66168385    14.751306     -4.5441513   
S0269         0.92619982    14.770226     -4.616687    
S0270         1.1954474     14.769234     -4.6576519   
S0271         1.4680466     14.760075     -4.6645855   
S0272         1.7444302     14.755276     -4.6367588   
S0273         2.0247763     14.741228     -4.5748428   
S0274         2.3096933     14.727505     -4.4790066   
S0275         2.5992807     14.710851     -4.3496105   
S0276         2.8955872     14.712135     -4.1921978   
S0277         3.2288002     14.725484     -4.1286263   
S0278         3.5638195     14.763205     -4.0869598   
S0279         3.8864426     14.816063     -4.0745598   
S0280         4.184552      14.910077     -4.1150841   
S0281         4.4828239     14.951483     -4.1594421   
S0282         4.7809898     14.962968     -4.2160896   
S0283         5.0810654     14.941043     -4.279731    
S0284         5.3762642     14.859962     -4.3276356   
S0285         5.6541409     14.754468     -4.3849632   
S0286         5.8696861     14.800354     -4.1972645   
S0287         6.0622799     14.830756     -3.9868443   
S0288         6.2317112     14.853227     -3.7598499   
S0289         6.3759476     14.869624     -3.517791    
S0290         6.5165916     14.902086     -3.2784615   
S0291         6.6309036     14.92709      -3.0229422   
S0292         6.7257324     14.952315     -2.7573957   
S0293         6.8127251     14.983389     -2.4863846   
S0294         -4.3419411    11.486153     1.4106368    
S0295         -4.6370911    11.334029     1.328253     
S0296         -4.9096951    11.205449     1.2237439    
S0297         -5.1589787    11.113425     1.0829812    
S0298         -5.3882057    11.013191     0.98052025   
S0299         -5.5910961    10.957165     0.83431768   
S0300         -5.7736843    10.902709     0.69979558   
S0301         -5.9331036    10.86918      0.55235066   
S0302         -6.0787994    10.838239     0.4051446    
S0303         -6.3006031    10.848575     0.2809221    
S0304         -6.5192711    10.844371     0.15845224   
S0305         -6.724395     10.844565     0.024761315  
S0306         -6.9074486    10.860818     -0.12726507  
S0307         -7.0750862    10.88341      -0.29138117  
S0308         -7.231382     10.906226     -0.46530027  
S0309         -7.3806686    10.920602     -0.64838982  
S0310         -7.5022034    10.958666     -0.85155354  
S0311         -7.5938713    11.03146      -1.0706352   
S0312         -7.7172424    11.129286     -1.2369153   
S0313         -7.8412865    11.225864     -1.3826414   
S0314         -7.9101112    11.374739     -1.490219    
S0315         -8.0005989    11.518254     -1.5890315   
S0316         -8.0392532    11.696915     -1.6481997   
S0317         -8.0637939    11.891799     -1.6853191   
S0318         -8.1058456    12.105858     -1.710673    
S0319         -8.1213066    12.345277     -1.7047222   
S0320         -8.2862679    10.239989     -2.8265478   
S0321         -8.1067871    10.145496     -2.5657104   
S0322         -7.9120934    10.018703     -2.3641293   
S0323         -7.7166336    9.8648239     -2.2290905   
S0324         -7.5461098    9.6904892     -2.1116983   
S0325         -7.424575     9.5025887     -1.9465235   
S0326         -7.2935966    9.2831635     -1.8481398   
S0327         -7.2017067    9.0483765     -1.7246597   
S0328         -7.1363182    8.7952492     -1.6139534   
S0329         -6.9633408    8.4694847     -1.4934813   
S0330         -6.893586     8.1746094     -1.3545639   
S0331         -6.8653107    7.8844559     -1.2619478   
S0332         -6.882135     7.5991112     -1.2124567   
S0333         -6.9443764    7.3170372     -1.2152662   
S0334         -7.015036     7.0333771     -1.3480392   
S0335         -7.1456177    6.7588081     -1.4982616   
S0336         -7.3130096    6.4897736     -1.7077705   
S0337         -7.5548042    6.2255939     -1.9482571   
S0338         -7.5813972    5.9460987     -2.0858936   
S0339         -7.6655807    5.6666634     -2.2025593   
S0340         -7.7249634    5.387532      -2.3459719   
S0341         -7.7432816    5.1086308     -2.5219547   
S0342         -7.8071274    4.8296478     -2.6892452   
S0343         -7.8607269    4.5493073     -2.8763729   
S0344         -7.898542     4.2682835     -3.0845285   
S0345         -7.9397278    3.9836174     -3.3081669   
S0346         -7.962117     3.7787849     -3.7817764   
S0347         -8.0257591    3.8630718     -4.0017994   
S0348         -8.0889183    3.9747509     -4.2184921   
S0349         -8.1377243    4.1216324     -4.4336159   
S0350         -8.2228508    4.2779804     -4.6411507   
S0351         -8.3298187    4.4522606     -4.8445309   
S0352         -8.4082115    4.6696491     -5.0476387   
S0353         -8.4972481    4.9111053     -5.2473408   
S0354         -8.5425537    5.1935085     -5.440229    
S0355         -8.6149849    5.4634262     -5.5333733   
S0356         -8.6796188    5.7424419     -5.5980503   
S0357         -8.7423195    6.0293842     -5.6351204   
S0358         -8.7818069    6.3289215     -5.6418266   
S0359         -8.8348869    6.6344032     -5.6236935   
S0360         -8.8648361    6.9523865     -5.5751122   
S0361         -8.8517754    7.2812996     -5.4907005   
S0362         -8.8608139    7.617318      -5.3840298   
S0363         -8.8739639    7.9648529     -5.2527431   
S0364         -8.8719185    8.3111038     -5.0145859   
S0365         -8.9100693    8.6395012     -4.7876537   
S0366         -8.9285225    8.9436836     -4.5549454   
S0367         -8.9125908    9.2253029     -4.3179714   
S0368         -8.8777306    9.4849258     -4.0770264   
S0369         -8.8205879    9.7234329     -3.8323036   
S0370         -8.7660446    9.9442245     -3.5743572   
S0371         -8.6364586    10.140263     -3.332732    
S0372         -7.5282883    1.3654109     -1.4026182   
S0373         -7.602494     1.1835829     -1.56793     
S0374         -7.6011459    0.9857132     -1.7357317   
S0375         -7.6111931    0.82137375    -1.909676    
S0376         -7.6014984    0.66889772    -2.0912441   
S0377         -7.5951889    0.53059912    -2.2901779   
S0378         -7.5757896    0.39962206    -2.5040989   
S0379         -7.5146667    0.27419059    -2.7196539   
S0380         -7.4103943    0.15790656    -2.9320997   
S0381         -7.2790871    0.017025802   -3.16586     
S0382         -7.1577629    -0.13592185   -3.3869366   
S0383         -7.0398956    -0.30078857   -3.5904053   
S0384         -6.9271835    -0.47766786   -3.7767822   
S0385         -6.8129219    -0.66637521   -3.943655    
S0386         -6.6820549    -0.86601295   -4.0807739   
S0387         -6.5626518    -1.0777796    -4.2015072   
S0388         -6.4587181    -1.3026729    -4.3186089   
S0389         -6.3542694    -1.5404469    -4.4315632   
S0390         -6.1963902    -1.7917395    -4.4077579   
S0391         -6.0464127    -2.0344501    -4.339843    
S0392         -5.9106499    -2.2762335    -4.2615669   
S0393         -5.7951778    -2.4894232    -4.1144482   
S0394         -5.7019703    -2.6874155    -3.9457802   
S0395         -5.624469     -2.8821199    -3.7706898   
S0396         -5.5366615    -3.1214001    -3.6120373   
S0397         -5.4685925    -3.3433151    -3.403516    
S0398         -5.7764847    -3.5499825    -2.4766735   
S0399         -6.0847908    -3.4964966    -1.8635595   
S0400         -6.3595394    -3.3735508    -1.3289297   
S0401         -6.6487053    -3.1238232    -0.95384731  
S0402         -6.8546471    -2.8733961    -0.63600736  
S0403         -7.0076683    -2.5745985    -0.416256    
S0404         -7.0901962    -2.2463236    -0.25353308  
S0405         -7.106797     -1.8997446    -0.079710865 
S0406         -7.0954102    -1.5060658    0.073801172  
S0407         -7.1318359    -1.0392795    0.037976488  
S0408         -7.1426498    -0.58555131   -0.15861735  
S0409         -7.1442841    -0.14823279   -0.22974231  
S0410         -7.1254036    0.29409599    -0.2752845   
S0411         -7.0863953    0.72592421    -0.38483558  
S0412         -7.022184     1.1142419     -0.63600311  
S0413         -6.9309441    1.4914056     -0.89953938  
S0414         -6.8239174    1.8878857     -1.1028518   
S0415         -6.7406296    2.3300968     -1.1772423   
S0416         -6.688134     2.6523485     -1.2796322   
S0417         -6.6403931    3.0225582     -1.2898864   
S0418         -6.5821175    3.4206261     -1.2653805   
S0419         -6.5052788    3.8360558     -1.2287169   
S0420         -6.3918518    4.2534737     -1.2246382   
S0421         -6.268679     4.6963203     -1.1817952   
S0422         -6.1241066    5.1541191     -1.1299341   
S0423         -5.955621     5.6267036     -1.0754261   
S0424         -5.7462666    6.1190903     -1.0683645   
S0425         -5.6117451    6.5431992     -1.0206699   
S0426         -5.4615097    6.9551636     -0.98116512  
S0427         -5.2787727    7.3549835     -1.000771    
S0428         -5.1255543    7.739547      -0.89568024  
S0429         -4.9518829    8.1131241     -0.81625738  
S0430         -4.7652603    8.4806656     -0.74659839  
S0431         -4.5930141    8.8263359     -0.58688192  
S0432         -4.4193916    9.1465912     -0.38030853  
S0433         -4.2276901    9.4705864     -0.20962019  
S0434         -3.8468857    9.8410172     0.05168702   
S0435         -3.4798878    10.138924     0.37815013   
S0436         -3.1017683    10.414783     0.70260177   
S0437         -2.6901592    10.686429     1.0208404    
S0438         -2.3972992    10.786296     1.4634813    
S0439         -2.057226     10.91562      1.8827635    
S0440         -1.764192     10.996806     2.3636814    
S0441         -1.3728358    11.110623     2.8041985    
S0442         -0.83066635   11.179865     3.1337975    
S0443         -0.45261488   11.064832     3.5574429    
S0444         -0.080758786  10.950135     3.9688557    
S0445         0.32026424    10.844782     4.3391552    
S0446         0.72609739    10.715517     4.6781464    
S0447         1.1456972     10.566042     4.9832561    
S0448         1.5712252     10.385548     5.2676662    
S0449         2.0930569     10.356049     5.4734642    
S0450         2.6285667     10.299889     5.6257374    
S0451         -2.3147411    -6.6776642    9.5790474    
S0452         -2.4955212    -6.8601166    9.5930061    
S0453         -2.6739458    -7.0332092    9.6061989    
S0454         -2.8498695    -7.1962631    9.6176353    
S0455         -3.0113653    -7.361631     9.6304672    
S0456         -3.1600924    -7.528109     9.6448372    
S0457         -3.3004032    -7.691568     9.6597641    
S0458         -3.417841     -7.8647179    9.6785675    
S0459         -3.5442833    -8.0197777    9.6941696    
S0460         -3.6716373    -8.1942467    9.844664     
S0461         -3.7815884    -8.3839752    10.000892    
S0462         -3.8933971    -8.5772903    10.161234    
S0463         -4.0196754    -8.7709785    10.326073    
S0464         -4.1142052    -8.9862564    10.497004    
S0465         -4.2085255    -9.2088097    10.672776    
S0466         -4.308429     -9.4380875    10.853141    
S0467         -4.3583794    -9.6890671    11.039534    
S0468         -4.4033318    -9.9477837    11.231372    
S0469         -4.4497791    -10.203204    11.460574    
S0470         -4.5080177    -10.463123    11.67722     
S0471         -4.5643364    -10.731583    11.880609    
S0472         -4.6499004    -10.997968    12.074146    
S0473         -4.7406853    -11.269796    12.256243    
S0474         -4.8150475    -11.55675     12.421066    
S0475         -4.9130566    -11.84239     12.577259    
S0476         -5.0174877    -12.133795    12.721171    
S0477         -2.0453667    -17.977319    6.4504448    
S0478         -1.9939486    -17.7815      6.3385143    
S0479         -1.8359146    -17.60945     6.3241806    
S0480         -1.6805431    -17.462228    6.2793026    
S0481         -1.501967     -17.338455    6.2321274    
S0482         -1.2972714    -17.238628    6.1852859    
S0483         -1.065028     -17.164337    6.139724     
S0484         -0.82090874   -17.08286     6.0634659    
S0485         -0.28362832   -16.831836    6.077306     
S0486         0.0061608732  -16.699776    6.1622162    
S0487         0.30606997    -16.584947    6.2182724    
S0488         0.61815863    -16.491183    6.2470566    
S0489         0.92556314    -16.376938    6.2313709    
S0490         1.2488769     -16.291034    6.1933311    
S0491         1.5765394     -16.206406    6.1213112    
S0492         1.9078476     -16.123743    6.0143997    
S0493         2.5352253     -15.97        5.6471859    
S0494         2.798032      -15.840323    5.4181965    
S0495         2.9603584     -15.666797    5.15839      
S0496         3.1079264     -15.49446     4.9347572    
S0497         3.2089466     -15.310208    4.7294487    
S0498         3.3259251     -15.116568    4.5673595    
S0499         3.4316639     -14.90688     4.4332851    
S0500         3.5553349     -14.689722    4.3332687    
S0501         3.6580952     -14.463831    4.2541351    
S0502         3.8530403     -14.194846    4.1373676    
S0503         4.0212082     -13.944435    4.0018909    
S0504         4.1820034     -13.716223    3.8449608    
S0505         4.3741848     -13.531036    3.6795479    
S0506         4.6021332     -13.39478     3.5112251    
S0507         4.8277798     -13.269008    3.3093876    
S0508         5.0971809     -13.196004    3.1078869    
S0509         5.4030552     -13.179742    2.911451     
S0510         6.080822      -13.655232    2.5221188    
S0511         6.4172638     -14.112752    2.4388367    
S0512         6.7350777     -14.541618    2.4236351    
S0513         7.041835      -14.94922     2.4409803    
S0514         7.3404289     -15.347717    2.4996258    
S0515         7.6378731     -15.744067    2.591857     
S0516         7.908577      -16.120383    2.777545     
S0517         8.1687599     -16.489392    3.0131542    
S0518         8.4341728     -16.855853    3.281612     
S0519         8.6126404     -17.120123    3.5162689    
S0520         8.7945854     -17.364671    3.773909     
S0521         8.9652924     -17.58596     4.0725918    
S0522         9.1215744     -17.782881    4.415229     
S0523         9.2769684     -17.961679    4.7933971    
S0524         9.409024      -18.11244     5.2221458    
S0525         9.5340088     -18.243022    5.692247     
S0526         9.6424446     -18.348608    6.2083893    
S0527         9.6931892     -18.401369    6.7735939    
S0528         9.7606529     -18.367471    7.3346848    
S0529         9.7768829     -18.282425    7.8738586    
S0530         9.7514183     -18.153558    8.3889236    
S0531         9.7048691     -17.98978     8.8846596    
S0532         9.6284653     -17.785027    9.3620171    
S0533         9.5321548     -17.539899    9.827858     
S0534         9.3955452     -17.246729    10.275795    
S0535         9.1912666     -16.904373    10.686326    
S0536         8.814344      -16.423419    11.133614    
S0537         8.6920029     -16.328662    11.217094    
S0538         8.5487694     -16.222913    11.339051    
S0539         8.3554489     -16.127733    11.423535    
S0540         8.1238052     -16.06241     11.415248    
S0541         7.8613586     -15.978069    11.465903    
S0542         7.5622643     -15.900694    11.492593    
S0543         7.2262535     -15.823355    11.520787    
S0544         6.8568878     -15.746593    11.563547    
S0545         6.6599236     -15.56808     11.566547    
S0546         6.4664932     -15.385962    11.56883     
S0547         6.2748482     -15.20323     11.554298    
S0548         6.0861023     -15.016263    11.54127     
S0549         5.8989803     -14.835208    11.484242    
S0550         5.7162148     -14.64995     11.428654    
S0551         5.5308296     -14.452092    11.413113    
S0552         5.351685      -14.262134    11.344653    
S0553         5.182431      -14.073474    11.248415    
S0554         5.0095142     -13.868536    11.092893    
S0555         4.8317593     -13.709109    10.947655    
S0556         4.6675644     -13.598943    10.787777    
S0557         4.5227245     -13.538994    10.617745    
S0558         4.3813488     -13.526556    10.458083    
S0559         4.2395802     -13.561395    10.310027    
S0560         4.1017166     -13.645856    10.169172    
S0561         3.955122      -13.773985    10.04178     
S0562         3.558147      -14.123891    9.758506     
S0563         3.3217358     -14.310054    9.6089233    
S0564         3.0767141     -14.498357    9.4868736    
S0565         2.8149527     -14.673531    9.3896896    
S0566         2.5315214     -14.798573    9.3000717    
S0567         2.2438103     -14.956326    9.2522507    
S0568         1.9419703     -15.102646    9.228035     
S0569         1.6215063     -15.220337    9.2232307    
S0570         1.2950195     -15.353827    9.2484726    
S0571         0.97947445    -15.42906     9.3977295    
S0572         0.64324307    -15.357899    9.5613197    
S0573         0.34053497    -15.296739    9.7479691    
S0574         0.071210796   -15.142354    9.9524254    
S0575         -0.18073149   -15.094188    10.184917    
S0576         -0.43787203   -15.067177    10.438611    
S0577         -0.6901988    -14.997508    10.709821    
S0578         -0.75486693   -14.70443     11.007755    
S0579         -0.95607014   -14.54729     11.539053    
S0580         -0.98348198   -14.554706    11.775645    
S0581         -0.90936794   -14.547585    12.01869     
S0582         -0.82047434   -14.570296    12.275256    
S0583         -0.74029427   -14.629915    12.553555    
S0584         -0.64040494   -14.713963    12.848688    
S0585         -0.51213102   -14.818942    13.158658    
S0586         -0.33600991   -14.934624    13.481422    
S0587         -0.17744672   -15.092998    13.826268    
S0588         -0.025951314  -15.415977    13.9545      
S0589         0.11962166    -15.742856    14.01519     
S0590         0.2919925     -16.052571    14.047089    
S0591         0.45627747    -16.367297    14.031927    
S0592         0.62223649    -16.683899    13.97896     
S0593         0.78765125    -17.006158    13.877339    
S0594         0.9197114     -17.335957    13.680383    
S0595         1.084444      -17.667439    13.468649    
S0596         1.0505041     -18.547153    12.984439    
S0597         0.85598269    -19.073506    12.75114     
S0598         0.64022932    -19.500809    12.462847    
S0599         0.44308352    -19.768304    12.114129    
S0600         0.32960773    -19.947447    11.740462    
S0601         0.30679142    -20.128006    11.368418    
S0602         0.3492676     -20.356671    11.00953     
S0603         0.43531713    -20.579251    10.6442      
S0604         0.54572763    -20.831924    10.294424    
S0605         0.63860703    -20.983881    10.021476    
S0606         0.69099512    -21.092812    9.725309     
S0607         0.7003324     -21.180705    9.4127754    
S0608         0.66977119    -21.228772    9.0763573    
S0609         0.59634347    -21.258589    8.7181183    
S0610         0.48196025    -21.246565    8.3315979    
S0611         0.32286549    -21.207878    7.9143845    
S0612         0.12732221    -21.094836    7.4728134    
S0613         -0.086801052  -20.870624    7.0392403    
S0614         -0.29795225   -20.600584    6.6843536    
S0615         -0.50377436   -20.295903    6.4163414    
S0616         -0.71348653   -19.988725    6.2207191    
S0617         -0.91034784   -19.659946    6.1107231    
S0618         -1.1480539    -19.377443    6.0423668    
S0619         -1.374087     -19.075197    6.0588394    
S0620         -1.6002726    -18.771222    6.15019      
S0621         -1.8217424    -18.465448    6.3202606    
S0622         -0.35179875   -17.261407    5.6841393    
S0623         -0.12606673   -17.571851    5.5076633    
S0624         0.10110867    -17.875978    5.3889233    
S0625         0.33568654    -18.186981    5.3328846    
S0626         0.58063116    -18.509663    5.3374508    
S0627         0.83803568    -18.847978    5.4059574    
S0628         1.1026711     -19.198907    5.5622807    
S0629         1.3774102     -19.563026    5.7905087    
S0630         1.6383831     -19.916193    6.1315418    
S0631         1.9037573     -20.196439    6.5499367    
S0632         2.1092585     -20.389029    7.0046883    
S0633         2.278952      -20.519508    7.4585571    
S0634         2.4085258     -20.583864    7.9145218    
S0635         2.505599      -20.590916    8.3697472    
S0636         2.5787245     -20.547267    8.8269592    
S0637         2.6180775     -20.440857    9.2904846    
S0638         2.5937021     -20.252829    9.7525192    
S0639         2.54034       -20.010451    10.21686     
S0640         2.4628418     -19.699141    10.639047    
S0641         2.3178877     -19.387808    11.026033    
S0642         2.1180618     -19.088434    11.353079    
S0643         1.9216091     -18.821901    11.657835    
S0644         1.7173649     -18.585655    11.936961    
S0645         1.5214788     -18.382852    12.213641    
S0646         1.3607986     -18.216663    12.514445    
S0647         1.2685861     -18.090681    12.850237    
S0648         6.008012      -13.521904    2.5978848    
S0649         6.2838005     -13.804599    2.4912283    
S0650         6.5416122     -14.1153      2.4787237    
S0651         6.7956467     -14.408371    2.488162     
S0652         7.0519142     -14.691014    2.5210623    
S0653         7.3173279     -14.965945    2.5775198    
S0654         7.5670006     -15.243109    2.6897547    
S0655         7.8056953     -15.518808    2.8445259    
S0656         8.0420151     -15.791093    3.0328766    
S0657         8.3244843     -16.00666     3.3349102    
S0658         8.5705238     -16.200439    3.6583431    
S0659         8.8038673     -16.366479    3.9892078    
S0660         9.0229004     -16.504088    4.3281208    
S0661         9.2167976     -16.614726    4.6828957    
S0662         9.3562111     -16.709477    5.0677753    
S0663         9.4754929     -16.774919    5.4676849    
S0664         9.5490311     -16.823993    5.8902935    
S0665         9.5807549     -16.858603    6.3285336    
S0666         9.658242      -17.078743    6.9007523    
S0667         9.6957153     -17.233699    7.4636795    
S0668         9.7125862     -17.312149    8.0117813    
S0669         9.6990326     -17.323318    8.5451447    
S0670         9.6563072     -17.269272    9.0670906    
S0671         9.5771126     -17.156667    9.5842476    
S0672         9.4626686     -16.988188    10.105773    
S0673         9.2293999     -16.786386    10.601659    
