# Supplementary material for: Interspecific variation in the limb long bones among modern rhinoceroses—extent and drivers
Source: PeerJ. 2019 Sep 26;7:e7647. doi: 10.7717/peerj.7647 (PMC6766374; doi:10.7717/peerj.7647)
Supplement: Supplemental Information 9 [file peerj-07-7647-s009.zip › Humerus/Ceratotherium_simum_NSM_Z_2010_44_Humerus.pts]

Version 1.0
674
S000 -4.9764900e+000  4.9862814e+000 -1.0983753e+001
S001 -3.5176904e+000  6.1907724e-002 -7.6278534e+000
S002  1.3738837e+000  4.5719683e-001 -4.1038103e+000
S003  5.2752266e+000  2.3083272e+000 -3.1381474e+000
S004  6.3239717e+000  6.0062561e+000 -9.6434212e+000
S005  1.2002053e+000  4.3337488e+000 -1.1620234e+001
S006  9.1852932e+000  2.9460177e+000 -6.3209147e+000
S007  9.1942673e+000 -7.4797100e-001 -9.1735535e+000
S008  9.7953072e+000 -8.9028912e+000 -1.6587700e+001
S009  9.9270477e+000 -7.8337822e+000 -1.0827553e+001
S010  6.3335481e+000 -1.0896807e+001 -1.7059879e+001
S011  4.2574658e+000 -1.1295030e+001 -1.7064541e+001
S012 -1.7944336e+000 -7.8758307e+000 -1.1435711e+001
S013 -4.6134644e+000 -6.2803931e+000 -1.2151199e+001
S014 -6.5026646e+000 -5.0346775e+000 -9.0325279e+000
S015 -6.7869110e+000 -2.9632349e+000 -8.5381165e+000
S016 -7.1778564e+000 -2.2294116e+000 -9.8524399e+000
S017 -7.7046833e+000  2.7350245e+000 -1.6393963e+001
S018 -7.9722385e+000 -2.9638156e-001 -1.8993734e+001
S019 -7.6220608e+000  4.0534906e+000 -2.4185457e+001
S020 -4.8981190e+000 -2.9803951e+000 -3.5368706e+001
S021 -8.5055294e+000 -3.7859817e+000 -4.1676823e+001
S022 -9.3692036e+000 -2.2157037e+000 -4.4035267e+001
S023 -3.1520219e+000  1.3968004e-002 -4.9272030e+001
S024 -3.8988421e+000  5.1835828e+000 -4.3825024e+001
S025 -2.6932538e+000  4.7474508e+000 -4.2821739e+001
S026  9.7273779e-001  3.7891943e+000 -4.1860729e+001
S027  5.3505187e+000  5.7867413e+000 -3.8382114e+001
S028  6.6292953e+000 -1.8320068e+000 -4.6008087e+001
S029  1.5508082e+000 -8.1376266e-001 -4.1987015e+001
S030 -3.7150965e+000 -1.8825483e+000 -4.3861336e+001
S031 -1.5093842e+000 -1.1852474e+000 -4.8070110e+001
S032  7.8394279e+000 -3.9034817e+000 -4.1075825e+001
S033  5.9381843e+000 -4.2053623e+000 -4.4828884e+001
S034  1.7272873e+000 -3.0379064e+000 -4.0890388e+001
C000-001 -5.0648670e+000  4.8996420e+000 -1.0665569e+001
C000-002 -5.1531186e+000  4.6895123e+000 -1.0387513e+001
C000-003 -5.2153296e+000  4.4700747e+000 -1.0136999e+001
C000-004 -5.2589045e+000  4.2433319e+000 -9.9022503e+000
C000-005 -5.2988324e+000  4.0364943e+000 -9.6490469e+000
C000-006 -5.3175478e+000  3.7650688e+000 -9.4408140e+000
C000-007 -5.3092198e+000  3.4405560e+000 -9.2811098e+000
C000-008 -5.3004141e+000  3.1188736e+000 -9.1057072e+000
C000-009 -5.2329493e+000  2.7064991e+000 -9.0426445e+000
C001-001 -5.1265750e+000  2.4503622e+000 -8.8505239e+000
C001-002 -4.9718704e+000  2.1543899e+000 -8.7404718e+000
C001-003 -4.8156781e+000  1.8709337e+000 -8.5886326e+000
C001-004 -4.6519504e+000  1.5910646e+000 -8.3580952e+000
C001-005 -4.4553514e+000  1.2946491e+000 -8.2042646e+000
C001-006 -4.2433858e+000  9.9283499e-001 -8.0784607e+000
C001-007 -4.0026484e+000  6.9512391e-001 -7.8507175e+000
C001-008 -3.7481167e+000  3.8993397e-001 -7.6941805e+000
C002-001 -3.2279720e+000 -3.6569804e-002 -7.8397160e+000
C002-002 -2.8953464e+000 -1.0786381e-001 -7.5939703e+000
C002-003 -2.6135108e+000 -1.9184460e-001 -7.4511809e+000
C002-004 -2.2758775e+000 -2.3985335e-001 -7.3590274e+000
C002-005 -1.9726849e+000 -2.9396284e-001 -7.1592860e+000
C002-006 -1.6361593e+000 -3.2499486e-001 -6.9392185e+000
C002-007 -1.3553827e+000 -3.6795247e-001 -6.6196623e+000
C002-008 -1.0647173e+000 -3.9555365e-001 -6.2578454e+000
C002-009 -7.3407555e-001 -4.0234557e-001 -5.8805470e+000
C003-001 -5.5103439e-001 -3.0927992e-001 -5.6456823e+000
C003-002 -3.7375873e-001 -2.2169642e-001 -5.4019456e+000
C003-003 -1.7416704e-001 -1.2966520e-001 -5.1778364e+000
C003-004  4.4654533e-002 -3.2975368e-002 -4.9714570e+000
C003-005  2.6629353e-001  4.7833685e-002 -4.7538233e+000
C003-006  4.9947271e-001  1.1830112e-001 -4.5219355e+000
C003-007  7.7718341e-001  2.3190765e-001 -4.3641529e+000
C003-008  1.0682472e+000  3.4475946e-001 -4.2186108e+000
C004-001  1.6203099e+000  3.9092723e-001 -4.1078377e+000
C004-002  1.8850474e+000  3.4392998e-001 -4.1134367e+000
C004-003  2.1640356e+000  3.1910539e-001 -4.1220155e+000
C004-004  2.4567351e+000  3.1668806e-001 -4.1300268e+000
C004-005  2.7195909e+000  3.8030490e-001 -4.2353535e+000
C004-006  3.0190709e+000  4.5950615e-001 -4.3521900e+000
C004-007  3.4020529e+000  4.9753067e-001 -4.3492427e+000
C004-008  3.8099124e+000  5.4499942e-001 -4.3212738e+000
C004-009  4.1567874e+000  6.2005734e-001 -4.1298056e+000
C005-001  4.3392229e+000  7.5410092e-001 -4.1014743e+000
C005-002  4.5272183e+000  9.0011644e-001 -4.0986567e+000
C005-003  4.6677656e+000  1.0618581e+000 -4.0000272e+000
C005-004  4.7941256e+000  1.2356259e+000 -3.8824952e+000
C005-005  4.9283123e+000  1.4235090e+000 -3.7944851e+000
C005-006  5.0284643e+000  1.6222889e+000 -3.6440637e+000
C005-007  5.1174250e+000  1.8336674e+000 -3.4816020e+000
C005-008  5.2211385e+000  2.0718200e+000 -3.3530817e+000
C006-001  5.3941326e+000  2.7281189e+000 -2.9702280e+000
C006-002  5.5101228e+000  3.1380832e+000 -2.9110589e+000
C006-003  5.6214929e+000  3.5240867e+000 -2.9560547e+000
C006-004  5.7099462e+000  3.8879485e+000 -3.0769744e+000
C006-005  5.7758646e+000  4.2338843e+000 -3.2750168e+000
C006-006  5.8172784e+000  4.5685434e+000 -3.5475280e+000
C006-007  5.8483725e+000  4.8735819e+000 -3.9158533e+000
C006-008  5.8677349e+000  5.1380625e+000 -4.3786497e+000
C006-009  5.8313189e+000  5.4921818e+000 -4.8660131e+000
C007-001  5.8819618e+000  5.6725860e+000 -5.4237633e+000
C007-002  5.9603825e+000  5.7639403e+000 -5.9847178e+000
C007-003  5.9995785e+000  5.9223075e+000 -6.5145288e+000
C007-004  6.0164428e+000  6.0818434e+000 -7.0470119e+000
C007-005  6.1043782e+000  6.0840025e+000 -7.5724597e+000
C007-006  6.1235595e+000  6.1643958e+000 -8.1097631e+000
C007-007  6.1470737e+000  6.1973734e+000 -8.6540985e+000
C007-008  6.2207313e+000  6.1313181e+000 -9.1679764e+000
C008-001  6.3471174e+000  5.7571979e+000 -9.7496805e+000
C008-002  6.3664980e+000  5.4850693e+000 -9.7810631e+000
C008-003  6.3338952e+000  5.2531819e+000 -9.8112192e+000
C008-004  6.2591910e+000  5.0585942e+000 -9.8416529e+000
C008-005  6.1486139e+000  4.9502749e+000 -9.9329977e+000
C008-006  5.9989982e+000  4.8383689e+000 -9.9635448e+000
C008-007  5.8117590e+000  4.7116117e+000 -9.9404135e+000
C008-008  5.5803909e+000  4.6784210e+000 -9.9590340e+000
C008-009  5.3245230e+000  4.6120529e+000 -9.9307919e+000
C009-001  5.0934587e+000  4.5381007e+000 -9.9364643e+000
C009-002  4.8500576e+000  4.4774804e+000 -9.9436083e+000
C009-003  4.5925636e+000  4.4614520e+000 -9.9564075e+000
C009-004  4.3265080e+000  4.4709196e+000 -9.9705172e+000
C009-005  4.0515509e+000  4.4873772e+000 -9.9838772e+000
C009-006  3.7686889e+000  4.5433812e+000 -1.0005481e+001
C009-007  3.4771266e+000  4.6207609e+000 -1.0036772e+001
C009-008  3.1685636e+000  4.6552129e+000 -1.0047435e+001
C009-009  2.8472495e+000  4.6901560e+000 -1.0036751e+001
C010-001  2.6053672e+000  4.6247931e+000 -1.0148173e+001
C010-002  2.3738029e+000  4.5842433e+000 -1.0291032e+001
C010-003  2.1532552e+000  4.5437827e+000 -1.0444924e+001
C010-004  2.0050418e+000  4.5356092e+000 -1.0638700e+001
C010-005  1.8641860e+000  4.5199680e+000 -1.0834852e+001
C010-006  1.7548678e+000  4.5248613e+000 -1.1054790e+001
C010-007  1.5692086e+000  4.4865294e+000 -1.1248439e+001
C010-008  1.3855267e+000  4.4422946e+000 -1.1448819e+001
C011-001  1.0491035e+000  4.2180333e+000 -1.1859196e+001
C011-002  8.7600523e-001  4.0722370e+000 -1.2047078e+001
C011-003  6.9329506e-001  3.9988978e+000 -1.2279712e+001
C011-004  4.8936638e-001  3.8821144e+000 -1.2445087e+001
C011-005  2.7009976e-001  3.7471168e+000 -1.2568274e+001
C011-006  3.1598855e-002  3.6838758e+000 -1.2739791e+001
C011-007 -2.2209495e-001  3.5634916e+000 -1.2838770e+001
C011-008 -4.9476874e-001  3.4745519e+000 -1.2944869e+001
C011-009 -7.8398383e-001  3.4410439e+000 -1.3051882e+001
C012-001 -1.0820255e+000  3.3992479e+000 -1.3165151e+001
C012-002 -1.3839277e+000  3.4014571e+000 -1.3265320e+001
C012-003 -1.6992486e+000  3.3669765e+000 -1.3327060e+001
C012-004 -2.0110173e+000  3.4157758e+000 -1.3387106e+001
C012-005 -2.3264267e+000  3.4815445e+000 -1.3424752e+001
C012-006 -2.6505625e+000  3.5510285e+000 -1.3436672e+001
C012-007 -2.9733686e+000  3.6527379e+000 -1.3430551e+001
C012-008 -3.3187900e+000  3.7404449e+000 -1.3395047e+001
C012-009 -3.6638160e+000  3.8619795e+000 -1.3342079e+001
C013-001 -3.9486115e+000  4.0735140e+000 -1.3192115e+001
C013-002 -4.2140307e+000  4.2422090e+000 -1.3010509e+001
C013-003 -4.4072499e+000  4.4523106e+000 -1.2806330e+001
C013-004 -4.6122937e+000  4.5583940e+000 -1.2568697e+001
C013-005 -4.7786407e+000  4.6403508e+000 -1.2305687e+001
C013-006 -4.9005275e+000  4.7117424e+000 -1.2016712e+001
C013-007 -4.9601765e+000  4.8250980e+000 -1.1700100e+001
C013-008 -4.9767361e+000  4.9439015e+000 -1.1355268e+001
C014-001  9.2815647e+000 -8.1306213e-001 -9.5561934e+000
C014-002  9.3396645e+000 -9.1056931e-001 -9.9323177e+000
C014-003  9.3922539e+000 -1.0320557e+000 -1.0292023e+001
C014-004  9.4269609e+000 -1.1837231e+000 -1.0632070e+001
C014-005  9.4572821e+000 -1.3604424e+000 -1.0952840e+001
C014-006  9.5035992e+000 -1.5521190e+000 -1.1260181e+001
C014-007  9.5812654e+000 -1.7489140e+000 -1.1559059e+001
C014-008  9.5942688e+000 -2.0043674e+000 -1.1831132e+001
C014-009  9.7106628e+000 -2.2201002e+000 -1.2104299e+001
C015-001  9.6981802e+000 -2.3152637e+000 -1.2487967e+001
C015-002  9.7528257e+000 -2.4567311e+000 -1.2849422e+001
C015-003  9.8235502e+000 -2.6865857e+000 -1.3173743e+001
C015-004  9.9436960e+000 -2.9712529e+000 -1.3477097e+001
C015-005  1.0115106e+001 -3.3047416e+000 -1.3767827e+001
C015-006  1.0318179e+001 -3.7138085e+000 -1.4029451e+001
C015-007  1.0488002e+001 -4.2758813e+000 -1.4190075e+001
C015-008  1.0722197e+001 -4.8640294e+000 -1.4352857e+001
C015-009  1.1071075e+001 -5.4495959e+000 -1.4565330e+001
C016-001  1.0921354e+001 -5.9446955e+000 -1.5033087e+001
C016-002  1.0893579e+001 -6.3326273e+000 -1.5542356e+001
C016-003  1.0813045e+001 -6.7298627e+000 -1.5941676e+001
C016-004  1.0752767e+001 -7.1066666e+000 -1.6298660e+001
C016-005  1.0574295e+001 -7.4963517e+000 -1.6483919e+001
C016-006  1.0391953e+001 -7.8631706e+000 -1.6592609e+001
C016-007  1.0189040e+001 -8.2057467e+000 -1.6589050e+001
C016-008  1.0014374e+001 -8.5444393e+000 -1.6594389e+001
C017-001  9.9985399e+000 -8.0626621e+000 -1.1077584e+001
C017-002  1.0042493e+001 -8.2785225e+000 -1.1330296e+001
C017-003  1.0016889e+001 -8.4640312e+000 -1.1600436e+001
C017-004  1.0006691e+001 -8.6552057e+000 -1.1853283e+001
C017-005  9.9907236e+000 -8.8424969e+000 -1.2100518e+001
C017-006  9.9169607e+000 -9.0062895e+000 -1.2350200e+001
C017-007  9.8979826e+000 -9.1871824e+000 -1.2595093e+001
C017-008  9.8106165e+000 -9.3412275e+000 -1.2840521e+001
C017-009  9.6996088e+000 -9.4849768e+000 -1.3081285e+001
C018-001  9.6037741e+000 -9.6220226e+000 -1.3292608e+001
C018-002  9.5163069e+000 -9.7540169e+000 -1.3513203e+001
C018-003  9.4127769e+000 -9.8759413e+000 -1.3733728e+001
C018-004  9.2724895e+000 -9.9856234e+000 -1.3945471e+001
C018-005  9.1532745e+000 -1.0091443e+001 -1.4172639e+001
C018-006  9.0455551e+000 -1.0194298e+001 -1.4416170e+001
C018-007  8.8965988e+000 -1.0284945e+001 -1.4648476e+001
C018-008  8.7346239e+000 -1.0368055e+001 -1.4883121e+001
C018-009  8.5236197e+000 -1.0421004e+001 -1.5077566e+001
C019-001  8.3371410e+000 -1.0489424e+001 -1.5337661e+001
C019-002  8.1220808e+000 -1.0545613e+001 -1.5576759e+001
C019-003  7.8870654e+000 -1.0594741e+001 -1.5804525e+001
C019-004  7.6688423e+000 -1.0657636e+001 -1.6041468e+001
C019-005  7.4626002e+000 -1.0732316e+001 -1.6286282e+001
C019-006  7.2005367e+000 -1.0779112e+001 -1.6496281e+001
C019-007  6.8917346e+000 -1.0799784e+001 -1.6658138e+001
C019-008  6.6077490e+000 -1.0839455e+001 -1.6834166e+001
C020-001  6.2435379e+000 -1.0884166e+001 -1.7060350e+001
C020-002  6.1385126e+000 -1.0870252e+001 -1.7057871e+001
C020-003  6.0477166e+000 -1.0875728e+001 -1.7094143e+001
C020-004  5.9665174e+000 -1.0894190e+001 -1.7151093e+001
C020-005  5.8736315e+000 -1.0911165e+001 -1.7201626e+001
C020-006  5.7738948e+000 -1.0930147e+001 -1.7260008e+001
C020-007  5.6530104e+000 -1.0943236e+001 -1.7302322e+001
C020-008  5.5199189e+000 -1.0956660e+001 -1.7334440e+001
C020-009  5.3829575e+000 -1.0977003e+001 -1.7337284e+001
C021-001  5.2698393e+000 -1.1074602e+001 -1.7341311e+001
C021-002  5.1529493e+000 -1.1155749e+001 -1.7339760e+001
C021-003  5.0346146e+000 -1.1220552e+001 -1.7341780e+001
C021-004  4.9141474e+000 -1.1270333e+001 -1.7346113e+001
C021-005  4.7882009e+000 -1.1306672e+001 -1.7345190e+001
C021-006  4.6523013e+000 -1.1330989e+001 -1.7333570e+001
C021-007  4.5048051e+000 -1.1342957e+001 -1.7296789e+001
C021-008  4.3815289e+000 -1.1326475e+001 -1.7174938e+001
C022-001  4.0908461e+000 -1.1290170e+001 -1.6390091e+001
C022-002  3.7061434e+000 -1.1332445e+001 -1.5958725e+001
C022-003  3.2984996e+000 -1.1341727e+001 -1.5567108e+001
C022-004  2.7290490e+000 -1.1357246e+001 -1.5298213e+001
C022-005  2.4383178e+000 -1.1282159e+001 -1.4870413e+001
C022-006  2.1348588e+000 -1.1174370e+001 -1.4482987e+001
C022-007  1.8458396e+000 -1.1017675e+001 -1.4120007e+001
C022-008  1.4953244e+000 -1.0869129e+001 -1.3811652e+001
C022-009  1.1066757e+000 -1.0773442e+001 -1.3533769e+001
C023-001  6.8296462e-001 -1.0521852e+001 -1.3457038e+001
C023-002  2.5838056e-001 -1.0284578e+001 -1.3343613e+001
C023-003 -8.2544953e-002 -9.9653502e+000 -1.3191073e+001
C023-004 -4.7374764e-001 -9.7051086e+000 -1.2993510e+001
C023-005 -7.7106816e-001 -9.3598576e+000 -1.2764987e+001
C023-006 -1.0891184e+000 -9.0383215e+000 -1.2486444e+001
C023-007 -1.3499452e+000 -8.6696959e+000 -1.2175830e+001
C023-008 -1.5796293e+000 -8.2772760e+000 -1.1828099e+001
C024-001 -1.8799031e+000 -7.6531711e+000 -1.1139519e+001
C024-002 -1.9138813e+000 -7.4090462e+000 -1.0869769e+001
C024-003 -1.9103799e+000 -7.1487885e+000 -1.0650751e+001
C024-004 -1.8967943e+000 -6.9095941e+000 -1.0426865e+001
C024-005 -1.8551015e+000 -6.6587877e+000 -1.0270134e+001
C024-006 -1.7988573e+000 -6.4306893e+000 -1.0086854e+001
C024-007 -1.7206498e+000 -6.2171884e+000 -9.8792830e+000
C024-008 -1.6163260e+000 -5.9891005e+000 -9.7682066e+000
C024-009 -1.4908948e+000 -5.7809248e+000 -9.6063747e+000
C025-001 -1.3653797e+000 -5.5518909e+000 -9.5502548e+000
C025-002 -1.2217233e+000 -5.3516493e+000 -9.3750248e+000
C025-003 -1.0385427e+000 -5.1430526e+000 -9.2980289e+000
C025-004 -8.3363181e-001 -4.9459772e+000 -9.1866179e+000
C025-005 -5.9378165e-001 -4.7515726e+000 -9.1106758e+000
C025-006 -2.8050864e-001 -4.5518413e+000 -9.1619406e+000
C025-007 -1.4550176e-002 -4.3780508e+000 -9.0057030e+000
C025-008  2.7162200e-001 -4.2091999e+000 -8.8699598e+000
C025-009  6.2478685e-001 -4.0380445e+000 -8.8282452e+000
C026-001  8.0168658e-001 -3.8241568e+000 -8.6350126e+000
C026-002  1.0679280e+000 -3.6258183e+000 -8.6052017e+000
C026-003  1.3459949e+000 -3.4485178e+000 -8.5972528e+000
C026-004  1.6289641e+000 -3.2877853e+000 -8.3910255e+000
C026-005  1.9669344e+000 -3.1449449e+000 -8.3474340e+000
C026-006  2.3373251e+000 -3.0128121e+000 -8.3485785e+000
C026-007  2.7441182e+000 -2.8998723e+000 -8.3286104e+000
C026-008  3.1912951e+000 -2.8210568e+000 -8.2934017e+000
C026-009  3.6744237e+000 -2.7715580e+000 -8.2863770e+000
C027-001  4.1432033e+000 -2.7417283e+000 -8.3398933e+000
C027-002  4.6049790e+000 -2.7752035e+000 -8.3174572e+000
C027-003  5.0489411e+000 -2.8079147e+000 -8.3150339e+000
C027-004  5.4756055e+000 -2.8476114e+000 -8.3547707e+000
C027-005  5.8873930e+000 -2.9043772e+000 -8.3757133e+000
C027-006  6.2890053e+000 -2.9742558e+000 -8.5038052e+000
C027-007  6.6749563e+000 -3.0576091e+000 -8.5541210e+000
C027-008  7.0541482e+000 -3.1488805e+000 -8.6510887e+000
C027-009  7.3765273e+000 -3.2717559e+000 -8.5528145e+000
C028-001  7.8015699e+000 -3.2030728e+000 -8.6011887e+000
C028-002  8.1693287e+000 -3.2093215e+000 -8.5998850e+000
C028-003  8.5131989e+000 -3.2579877e+000 -8.7295942e+000
C028-004  8.8017006e+000 -3.3724356e+000 -8.8588219e+000
C028-005  9.0411711e+000 -3.5693212e+000 -8.8938360e+000
C028-006  9.2036648e+000 -3.8003740e+000 -9.1290607e+000
C028-007  9.3362999e+000 -4.1228361e+000 -9.2102098e+000
C028-008  9.4327869e+000 -4.5089817e+000 -9.2952213e+000
C028-009  9.5173206e+000 -4.9557972e+000 -9.3769274e+000
C029-001  9.6329451e+000 -5.2798853e+000 -9.4305391e+000
C029-002  9.6858559e+000 -5.6038880e+000 -9.5602760e+000
C029-003  9.7743921e+000 -5.9253006e+000 -9.6591568e+000
C029-004  9.8297844e+000 -6.2451038e+000 -9.8035612e+000
C029-005  9.9239559e+000 -6.5708098e+000 -9.8998117e+000
C029-006  9.9498005e+000 -6.8907661e+000 -1.0095296e+001
C029-007  9.9501114e+000 -7.2054582e+000 -1.0325379e+001
C029-008  9.9389639e+000 -7.5178838e+000 -1.0570604e+001
C030-001 -4.7294741e+000 -6.1340861e+000 -1.2280073e+001
C030-002 -4.8330269e+000 -5.9484153e+000 -1.2362534e+001
C030-003 -4.9295812e+000 -5.7492752e+000 -1.2412239e+001
C030-004 -5.0371780e+000 -5.5528836e+000 -1.2446643e+001
C030-005 -5.1443334e+000 -5.3472095e+000 -1.2453692e+001
C030-006 -5.2261748e+000 -5.1249771e+000 -1.2411828e+001
C030-007 -5.3397460e+000 -4.9081440e+000 -1.2370083e+001
C030-008 -5.4593377e+000 -4.6832700e+000 -1.2305903e+001
C030-009 -5.6104512e+000 -4.4478626e+000 -1.2243833e+001
C031-001 -5.7430592e+000 -4.2711658e+000 -1.2075697e+001
C031-002 -5.8358374e+000 -4.1038442e+000 -1.1879997e+001
C031-003 -5.9759984e+000 -3.9414763e+000 -1.1719222e+001
C031-004 -6.0823603e+000 -3.7881861e+000 -1.1535644e+001
C031-005 -6.1832743e+000 -3.6424561e+000 -1.1348986e+001
C031-006 -6.2522473e+000 -3.5067163e+000 -1.1144131e+001
C031-007 -6.3055811e+000 -3.3805776e+000 -1.0929530e+001
C031-008 -6.3988733e+000 -3.2569091e+000 -1.0737844e+001
C031-009 -6.4943967e+000 -3.1381900e+000 -1.0549966e+001
C032-001 -6.5987840e+000 -3.0536423e+000 -1.0395378e+001
C032-002 -6.7208209e+000 -2.9795930e+000 -1.0247899e+001
C032-003 -6.8139701e+000 -2.9239380e+000 -1.0075655e+001
C032-004 -6.8902526e+000 -2.8855262e+000 -9.8828478e+000
C032-005 -6.9361615e+000 -2.8651958e+000 -9.6629133e+000
C032-006 -6.9606485e+000 -2.8619967e+000 -9.4169359e+000
C032-007 -6.9605951e+000 -2.8756766e+000 -9.1415806e+000
C032-008 -6.9041848e+000 -2.9086351e+000 -8.8423624e+000
C033-001 -7.1644502e+000 -2.2506347e+000 -1.0130090e+001
C033-002 -7.0890899e+000 -2.2815433e+000 -1.0411300e+001
C033-003 -6.9750471e+000 -2.3352227e+000 -1.0675524e+001
C033-004 -6.7799716e+000 -2.3818109e+000 -1.0901802e+001
C033-005 -6.6378326e+000 -2.5063975e+000 -1.1124141e+001
C033-006 -6.5290194e+000 -2.7009456e+000 -1.1345222e+001
C033-007 -6.4127703e+000 -2.9395633e+000 -1.1550860e+001
C033-008 -6.2786560e+000 -3.2143652e+000 -1.1735309e+001
C033-009 -6.0398445e+000 -3.4417765e+000 -1.1890311e+001
C034-001 -6.1074600e+000 -3.3657150e+000 -1.2344081e+001
C034-002 -6.1422920e+000 -3.2063591e+000 -1.2763144e+001
C034-003 -6.1651754e+000 -2.9738033e+000 -1.3142031e+001
C034-004 -6.2277012e+000 -2.7283719e+000 -1.3491159e+001
C034-005 -6.3575931e+000 -2.5077195e+000 -1.3824874e+001
C034-006 -6.5121036e+000 -2.2585537e+000 -1.4130762e+001
C034-007 -6.6706891e+000 -1.9565446e+000 -1.4397738e+001
C034-008 -6.8391314e+000 -1.6127218e+000 -1.4626083e+001
C034-009 -7.0540166e+000 -1.2654837e+000 -1.4835883e+001
C035-001 -7.1498752e+000 -9.4396728e-001 -1.5074146e+001
C035-002 -7.2767358e+000 -6.2743384e-001 -1.5317819e+001
C035-003 -7.4011154e+000 -2.8041372e-001 -1.5551545e+001
C035-004 -7.5461102e+000  9.3893819e-002 -1.5791235e+001
C035-005 -7.6078763e+000  5.4167128e-001 -1.5957273e+001
C035-006 -7.5993466e+000  1.0378798e+000 -1.6071104e+001
C035-007 -7.6328759e+000  1.5578396e+000 -1.6201738e+001
C035-008 -7.6675286e+000  2.1212568e+000 -1.6313070e+001
C036-001 -7.6979632e+000  2.9172504e+000 -1.6128063e+001
C036-002 -7.7518296e+000  3.0919032e+000 -1.5861292e+001
C036-003 -7.7966700e+000  3.2442729e+000 -1.5586550e+001
C036-004 -7.7563262e+000  3.3206577e+000 -1.5306557e+001
C036-005 -7.7095675e+000  3.3590782e+000 -1.5024410e+001
C036-006 -7.6855478e+000  3.3843830e+000 -1.4737386e+001
C036-007 -7.6601086e+000  3.3830140e+000 -1.4445681e+001
C036-008 -7.6696210e+000  3.3778796e+000 -1.4144437e+001
C036-009 -7.6664100e+000  3.3342266e+000 -1.3838532e+001
C037-001 -7.6905813e+000  3.1383562e+000 -1.3530704e+001
C037-002 -7.7466526e+000  2.9488175e+000 -1.3231396e+001
C037-003 -7.8253236e+000  2.7611568e+000 -1.2922036e+001
C037-004 -7.8761091e+000  2.5476339e+000 -1.2622377e+001
C037-005 -7.8464866e+000  2.2856536e+000 -1.2369575e+001
C037-006 -7.8103395e+000  2.0101974e+000 -1.2120239e+001
C037-007 -7.7399483e+000  1.7107230e+000 -1.1889578e+001
C037-008 -7.6867180e+000  1.3992339e+000 -1.1651244e+001
C037-009 -7.6134763e+000  1.0616920e+000 -1.1430756e+001
C038-001 -7.5592203e+000  7.3903453e-001 -1.1141372e+001
C038-002 -7.5592842e+000  4.1287082e-001 -1.0862405e+001
C038-003 -7.5958843e+000  7.7705204e-002 -1.0602015e+001
C038-004 -7.6317387e+000 -2.7380386e-001 -1.0372615e+001
C038-005 -7.6024303e+000 -6.4117193e-001 -1.0192080e+001
C038-006 -7.5461707e+000 -1.0234809e+000 -1.0049117e+001
C038-007 -7.4585223e+000 -1.4188336e+000 -9.9446421e+000
C038-008 -7.3605909e+000 -1.8334771e+000 -9.8733644e+000
C039-001 -8.1117716e+000  1.6387205e-001 -1.9155602e+001
C039-002 -8.3411541e+000  5.9940982e-001 -1.9252592e+001
C039-003 -8.4486780e+000  1.0346357e+000 -1.9406279e+001
C039-004 -8.5008411e+000  1.4507732e+000 -1.9585218e+001
C039-005 -8.5044718e+000  1.8419253e+000 -1.9786888e+001
C039-006 -8.5333042e+000  2.2501602e+000 -1.9942509e+001
C039-007 -8.5222006e+000  2.6528862e+000 -2.0107998e+001
C039-008 -8.4551392e+000  3.0326185e+000 -2.0300825e+001
C039-009 -8.3182650e+000  3.3623528e+000 -2.0534702e+001
C040-001 -8.0147114e+000  3.7666450e+000 -2.0745367e+001
C040-002 -7.7867589e+000  4.2032380e+000 -2.0883556e+001
C040-003 -7.5771289e+000  4.6046209e+000 -2.1000723e+001
C040-004 -7.3386149e+000  4.9223471e+000 -2.1152155e+001
C040-005 -7.1100416e+000  5.2085338e+000 -2.1296160e+001
C040-006 -6.8793612e+000  5.4688740e+000 -2.1452341e+001
C040-007 -6.5844297e+000  5.5734348e+000 -2.1680872e+001
C040-008 -6.2958779e+000  5.6539702e+000 -2.1910742e+001
C040-009 -6.0025339e+000  5.5693626e+000 -2.2117987e+001
C041-001 -6.2878876e+000  5.4955907e+000 -2.2456903e+001
C041-002 -6.5458274e+000  5.4062691e+000 -2.2779598e+001
C041-003 -6.7766132e+000  5.2791381e+000 -2.3068512e+001
C041-004 -6.9817557e+000  5.1170912e+000 -2.3317484e+001
C041-005 -7.1636024e+000  4.9299245e+000 -2.3529919e+001
C041-006 -7.3126864e+000  4.7445745e+000 -2.3741041e+001
C041-007 -7.4286256e+000  4.5428576e+000 -2.3934658e+001
C041-008 -7.5159554e+000  4.3161225e+000 -2.4097120e+001
C042-001 -7.7748361e+000  3.4799862e+000 -2.4331812e+001
C042-002 -7.9707246e+000  2.9322484e+000 -2.4361557e+001
C042-003 -8.1444407e+000  2.4370098e+000 -2.4324268e+001
C042-004 -8.3009567e+000  2.0094807e+000 -2.4201946e+001
C042-005 -8.4039192e+000  1.6204877e+000 -2.4076908e+001
C042-006 -8.4826784e+000  1.2886486e+000 -2.3896412e+001
C042-007 -8.5165930e+000  9.8691314e-001 -2.3701059e+001
C042-008 -8.5327053e+000  7.4555588e-001 -2.3446764e+001
C042-009 -8.4981508e+000  5.2898616e-001 -2.3169613e+001
C043-001 -8.4308434e+000  3.2279202e-001 -2.2794567e+001
C043-002 -8.3300152e+000  1.2209293e-001 -2.2405006e+001
C043-003 -8.1616573e+000 -1.4079294e-001 -2.2051826e+001
C043-004 -7.9918976e+000 -2.9012069e-001 -2.1600628e+001
C043-005 -7.7467923e+000 -5.4184610e-001 -2.1217846e+001
C043-006 -7.4786234e+000 -6.3908136e-001 -2.0692970e+001
C043-007 -7.1492295e+000 -8.4100819e-001 -2.0238029e+001
C043-008 -6.7701211e+000 -1.1505884e+000 -1.9867527e+001
C043-009 -6.3412871e+000 -1.5250181e+000 -1.9555983e+001
C044-001 -6.0862656e+000 -1.8203253e+000 -1.9203989e+001
C044-002 -5.8067765e+000 -2.1005075e+000 -1.8842543e+001
C044-003 -5.4780540e+000 -2.4164357e+000 -1.8625067e+001
C044-004 -5.1427550e+000 -2.6561699e+000 -1.8274961e+001
C044-005 -4.7715082e+000 -2.8892207e+000 -1.7967665e+001
C044-006 -4.3698659e+000 -3.1038759e+000 -1.7663164e+001
C044-007 -3.9955025e+000 -3.2485044e+000 -1.7221327e+001
C044-008 -3.5196862e+000 -3.4409611e+000 -1.6965216e+001
C044-009 -3.0478590e+000 -3.5835428e+000 -1.6639032e+001
C045-001 -2.5689962e+000 -4.0272408e+000 -1.6349871e+001
C045-002 -2.1039016e+000 -4.4553552e+000 -1.6099586e+001
C045-003 -1.6536547e+000 -4.8705955e+000 -1.5919293e+001
C045-004 -1.2234656e+000 -5.2809887e+000 -1.5886065e+001
C045-005 -8.4348530e-001 -5.6261706e+000 -1.5784266e+001
C045-006 -4.9739566e-001 -5.9623656e+000 -1.5849519e+001
C045-007 -1.8465067e-001 -6.2471452e+000 -1.5846848e+001
C045-008  1.0155825e-001 -6.4968228e+000 -1.5848483e+001
C045-009  3.6573502e-001 -6.7082181e+000 -1.5844707e+001
C046-001  6.0078800e-001 -6.9955907e+000 -1.5841634e+001
C046-002  7.6748139e-001 -7.3153634e+000 -1.5953546e+001
C046-003  9.6822536e-001 -7.6132231e+000 -1.5992224e+001
C046-004  1.2340933e+000 -7.8800874e+000 -1.5993171e+001
C046-005  1.4379541e+000 -8.1725168e+000 -1.6044222e+001
C046-006  1.5909901e+000 -8.4932461e+000 -1.6128878e+001
C046-007  1.8108844e+000 -8.7823696e+000 -1.6186750e+001
C046-008  2.0141790e+000 -9.0923424e+000 -1.6276999e+001
C046-009  2.3453419e+000 -9.2654305e+000 -1.6226759e+001
C047-001  2.5767176e+000 -9.5317211e+000 -1.6231962e+001
C047-002  2.7796881e+000 -9.7959156e+000 -1.6281858e+001
C047-003  2.9945428e+000 -1.0034320e+001 -1.6332054e+001
C047-004  3.2933257e+000 -1.0238579e+001 -1.6322758e+001
C047-005  3.4768555e+000 -1.0472142e+001 -1.6442581e+001
C047-006  3.7052391e+000 -1.0684788e+001 -1.6540281e+001
C047-007  4.0113163e+000 -1.0869269e+001 -1.6586140e+001
C047-008  4.0850573e+000 -1.1097728e+001 -1.6860098e+001
C048-001 -5.1933503e+000 -2.8370812e+000 -3.5603764e+001
C048-002 -5.4906659e+000 -2.7135201e+000 -3.5771282e+001
C048-003 -5.7747092e+000 -2.6217461e+000 -3.5873779e+001
C048-004 -6.0650668e+000 -2.5760915e+000 -3.5870216e+001
C048-005 -6.2832909e+000 -2.5409212e+000 -3.5986038e+001
C048-006 -6.4624910e+000 -2.5288260e+000 -3.6119770e+001
C048-007 -6.6270423e+000 -2.5466747e+000 -3.6238995e+001
C048-008 -6.7526069e+000 -2.5864506e+000 -3.6378986e+001
C048-009 -6.8379774e+000 -2.6497838e+000 -3.6530354e+001
C049-001 -6.9105668e+000 -2.7422445e+000 -3.6807327e+001
C049-002 -6.9811468e+000 -2.8321104e+000 -3.7093174e+001
C049-003 -7.1348810e+000 -2.9178054e+000 -3.7354683e+001
C049-004 -7.3104749e+000 -2.9940014e+000 -3.7605686e+001
C049-005 -7.4497414e+000 -3.0630422e+000 -3.7871170e+001
C049-006 -7.5364819e+000 -3.1303465e+000 -3.8167675e+001
C049-007 -7.5962920e+000 -3.1976361e+000 -3.8490891e+001
C049-008 -7.7143383e+000 -3.2505999e+000 -3.8779236e+001
C049-009 -7.8734231e+000 -3.2848563e+000 -3.9025787e+001
C050-001 -8.0636454e+000 -3.3756933e+000 -3.9170631e+001
C050-002 -8.1469212e+000 -3.4669526e+000 -3.9431171e+001
C050-003 -8.1571541e+000 -3.5064914e+000 -3.9758404e+001
C050-004 -8.2294464e+000 -3.5621853e+000 -4.0037338e+001
C050-005 -8.3571472e+000 -3.6517801e+000 -4.0294685e+001
C050-006 -8.4253883e+000 -3.7035449e+000 -4.0607048e+001
C050-007 -8.4394207e+000 -3.7259824e+000 -4.0955025e+001
C050-008 -8.4660406e+000 -3.7566242e+000 -4.1308720e+001
C051-001 -3.8690164e+000  5.1214004e+000 -4.3682743e+001
C051-002 -3.7854910e+000  5.0271764e+000 -4.3565868e+001
C051-003 -3.6894860e+000  4.9518452e+000 -4.3450188e+001
C051-004 -3.5778439e+000  4.8949156e+000 -4.3333820e+001
C051-005 -3.4493263e+000  4.8584199e+000 -4.3212162e+001
C051-006 -3.2941618e+000  4.8218975e+000 -4.3101364e+001
C051-007 -3.1103787e+000  4.7722673e+000 -4.3021114e+001
C051-008 -2.9187865e+000  4.7825456e+000 -4.2879559e+001
C052-001 -2.3577766e+000  4.5698557e+000 -4.2716251e+001
C052-002 -2.0063431e+000  4.4158378e+000 -4.2610432e+001
C052-003 -1.6275467e+000  4.2166772e+000 -4.2592072e+001
C052-004 -1.2326463e+000  4.0579672e+000 -4.2536079e+001
C052-005 -8.2912266e-001  3.9668543e+000 -4.2405697e+001
C052-006 -3.9340037e-001  3.8471808e+000 -4.2351002e+001
C052-007  6.3090935e-002  3.7635310e+000 -4.2290924e+001
C052-008  5.1422501e-001  3.7647185e+000 -4.2101700e+001
C053-001  1.2820691e+000  3.8520849e+000 -4.1734005e+001
C053-002  1.5633920e+000  3.9357293e+000 -4.1500668e+001
C053-003  1.7611001e+000  4.0233941e+000 -4.1182926e+001
C053-004  1.9692091e+000  4.1077466e+000 -4.0903618e+001
C053-005  2.1793623e+000  4.1935854e+000 -4.0632725e+001
C053-006  2.4858744e+000  4.2809367e+000 -4.0424591e+001
C053-007  2.5371933e+000  4.3747659e+000 -4.0049953e+001
C053-008  2.7445197e+000  4.4689155e+000 -3.9773445e+001
C053-009  2.9526103e+000  4.5618000e+000 -3.9498135e+001
C054-001  3.1220353e+000  4.7433810e+000 -3.9226444e+001
C054-002  3.3496587e+000  4.9053183e+000 -3.9019741e+001
C054-003  3.5988925e+000  5.0515947e+000 -3.8852642e+001
C054-004  3.8643947e+000  5.1825981e+000 -3.8721951e+001
C054-005  4.1305137e+000  5.3141656e+000 -3.8602680e+001
C054-006  4.4214926e+000  5.4229794e+000 -3.8532993e+001
C054-007  4.6973290e+000  5.5797396e+000 -3.8414707e+001
C054-008  5.0130653e+000  5.6954231e+000 -3.8373398e+001
C055-001  5.6720843e+000  6.0699649e+000 -3.8708588e+001
C055-002  5.9912677e+000  6.2315898e+000 -3.9113148e+001
C055-003  6.2981768e+000  6.3794479e+000 -3.9495453e+001
C055-004  6.5959024e+000  6.4866118e+000 -3.9882832e+001
C055-005  6.8882122e+000  6.5637741e+000 -4.0273041e+001
C055-006  7.1630158e+000  6.5679302e+000 -4.0681637e+001
C055-007  7.4434495e+000  6.5646334e+000 -4.1087601e+001
C055-008  7.7041326e+000  6.4929047e+000 -4.1508911e+001
C055-009  7.9685736e+000  6.3930221e+000 -4.1934830e+001
C056-001  8.2420721e+000  6.2048707e+000 -4.2447979e+001
C056-002  8.4678307e+000  5.9771767e+000 -4.2938347e+001
C056-003  8.6646395e+000  5.7271910e+000 -4.3406631e+001
C056-004  8.7927151e+000  5.4213562e+000 -4.3845108e+001
C056-005  8.8969812e+000  5.0973554e+000 -4.4262978e+001
C056-006  8.9519167e+000  4.7349100e+000 -4.4652985e+001
C056-007  8.9769964e+000  4.3476334e+000 -4.5024136e+001
C056-008  8.9570704e+000  3.9249890e+000 -4.5369362e+001
C056-009  8.9042120e+000  3.4739647e+000 -4.5696426e+001
C057-001  8.8445358e+000  2.7870526e+000 -4.6025822e+001
C057-002  8.7312365e+000  2.1251159e+000 -4.6277004e+001
C057-003  8.5721617e+000  1.4899989e+000 -4.6455635e+001
C057-004  8.3840952e+000  8.7728006e-001 -4.6577229e+001
C057-005  8.1501675e+000  2.8174278e-001 -4.6630650e+001
C057-006  7.8495460e+000 -2.8867465e-001 -4.6595169e+001
C057-007  7.5224137e+000 -8.6217046e-001 -4.6522396e+001
C057-008  7.0896845e+000 -1.3553249e+000 -4.6292160e+001
C058-001  6.4491081e+000 -1.9578849e+000 -4.5902756e+001
C058-002  6.2822146e+000 -2.1222882e+000 -4.5820492e+001
C058-003  6.1117120e+000 -2.2571352e+000 -4.5713020e+001
C058-004  5.9414840e+000 -2.3781269e+000 -4.5594376e+001
C058-005  5.7691522e+000 -2.4619236e+000 -4.5453644e+001
C058-006  5.6044650e+000 -2.5619168e+000 -4.5314453e+001
C058-007  5.4444771e+000 -2.6447139e+000 -4.5157444e+001
C058-008  5.2873445e+000 -2.7455442e+000 -4.5006298e+001
C058-009  5.1227345e+000 -2.8545589e+000 -4.4869556e+001
C059-001  4.9957495e+000 -2.9213407e+000 -4.4719921e+001
C059-002  4.8720598e+000 -2.9051664e+000 -4.4501034e+001
C059-003  4.7262549e+000 -2.8834260e+000 -4.4297791e+001
C059-004  4.5648785e+000 -2.9196422e+000 -4.4125397e+001
C059-005  4.3858008e+000 -2.9876122e+000 -4.3963360e+001
C059-006  4.1734319e+000 -3.0807791e+000 -4.3814159e+001
C059-007  3.9419363e+000 -3.0851920e+000 -4.3643200e+001
C059-008  3.6977806e+000 -3.0589178e+000 -4.3467918e+001
C059-009  3.5430737e+000 -2.9776909e+000 -4.3235416e+001
C060-001  3.3066013e+000 -2.7759998e+000 -4.2990456e+001
C060-002  3.0415986e+000 -2.5850859e+000 -4.2781898e+001
C060-003  2.8766534e+000 -2.3237836e+000 -4.2570168e+001
C060-004  2.6341963e+000 -2.1047993e+000 -4.2408722e+001
C060-005  2.4137616e+000 -1.8636149e+000 -4.2270035e+001
C060-006  2.2338507e+000 -1.5827007e+000 -4.2159893e+001
C060-007  1.9994158e+000 -1.3380791e+000 -4.2076675e+001
C060-008  1.7610222e+000 -1.0912353e+000 -4.2016773e+001
C061-001  1.2303647e+000 -4.2311317e-001 -4.2269360e+001
C061-002  9.1590363e-001 -8.1545644e-002 -4.2530338e+001
C061-003  5.7464647e-001  1.8114087e-001 -4.2757359e+001
C061-004  1.8116020e-001  3.3864549e-001 -4.2917645e+001
C061-005 -1.8153316e-001  4.7364554e-001 -4.3095512e+001
C061-006 -6.1443168e-001  4.8197952e-001 -4.3159294e+001
C061-007 -9.6635091e-001  5.3042293e-001 -4.3396221e+001
C061-008 -1.4369817e+000  3.9144796e-001 -4.3365318e+001
C061-009 -1.8913434e+000  2.2104388e-001 -4.3383461e+001
C062-001 -2.2228203e+000  1.2753534e-001 -4.3461208e+001
C062-002 -2.5285103e+000 -3.4222856e-002 -4.3374214e+001
C062-003 -2.7901611e+000 -2.1723264e-001 -4.3358295e+001
C062-004 -3.0254400e+000 -4.1029352e-001 -4.3450123e+001
C062-005 -3.2273581e+000 -6.4190650e-001 -4.3520226e+001
C062-006 -3.3735106e+000 -9.3583691e-001 -4.3530483e+001
C062-007 -3.5232589e+000 -1.2149782e+000 -4.3654633e+001
C062-008 -3.5780029e+000 -1.6019863e+000 -4.3684353e+001
C063-001 -3.6073532e+000 -2.2883196e+000 -4.4000866e+001
C063-002 -3.4461179e+000 -2.6908879e+000 -4.4126205e+001
C063-003 -3.2692022e+000 -3.0285792e+000 -4.4272972e+001
C063-004 -3.1262832e+000 -3.2982910e+000 -4.4466797e+001
C063-005 -3.0148306e+000 -3.5084784e+000 -4.4704395e+001
C063-006 -2.9314489e+000 -3.6570182e+000 -4.4985275e+001
C063-007 -2.8869882e+000 -3.7237701e+000 -4.5322689e+001
C063-008 -2.8250673e+000 -3.7010081e+000 -4.5689705e+001
C063-009 -2.6690423e+000 -3.7778974e+000 -4.5976440e+001
C064-001 -2.3813109e+000 -3.7414021e+000 -4.6324596e+001
C064-002 -2.1783085e+000 -3.5108573e+000 -4.6719944e+001
C064-003 -2.0681107e+000 -3.1777501e+000 -4.7059883e+001
C064-004 -1.9763411e+000 -2.8514800e+000 -4.7325619e+001
C064-005 -1.8382530e+000 -2.5714395e+000 -4.7562290e+001
C064-006 -1.7520705e+000 -2.2442863e+000 -4.7735390e+001
C064-007 -1.7084672e+000 -1.8889055e+000 -4.7833065e+001
C064-008 -1.5524089e+000 -1.5699699e+000 -4.8021160e+001
C065-001 -1.5394536e+000 -6.9789481e-001 -4.8385983e+001
C065-002 -1.6749585e+000 -2.0749545e-001 -4.8504269e+001
C065-003 -1.6713203e+000  2.5382596e-001 -4.8717979e+001
C065-004 -1.7771124e+000  7.1922624e-001 -4.8768394e+001
C065-005 -1.8069100e+000  1.1636519e+000 -4.8837833e+001
C065-006 -1.8324252e+000  1.5953424e+000 -4.8838924e+001
C065-007 -1.7953879e+000  2.0081012e+000 -4.8843082e+001
C065-008 -1.7221767e+000  2.4062884e+000 -4.8836792e+001
C065-009 -1.6315656e+000  2.7935708e+000 -4.8819721e+001
C066-001 -1.5173571e+000  3.1553030e+000 -4.8803101e+001
C066-002 -1.4557089e+000  3.4778707e+000 -4.8658291e+001
C066-003 -1.4238091e+000  3.8339684e+000 -4.8625721e+001
C066-004 -1.4321778e+000  4.1861839e+000 -4.8539925e+001
C066-005 -1.4935471e+000  4.5059390e+000 -4.8355228e+001
C066-006 -1.6018069e+000  4.8076501e+000 -4.8114571e+001
C066-007 -1.7597380e+000  5.1081491e+000 -4.7844059e+001
C066-008 -1.9655919e+000  5.3871775e+000 -4.7514023e+001
C066-009 -2.1727962e+000  5.6117830e+000 -4.7093578e+001
C067-001 -2.3483303e+000  5.8011637e+000 -4.6737190e+001
C067-002 -2.5380716e+000  5.9392977e+000 -4.6389942e+001
C067-003 -2.7500288e+000  6.0374413e+000 -4.6050434e+001
C067-004 -2.9526289e+000  6.0642810e+000 -4.5697178e+001
C067-005 -3.1210272e+000  5.9909573e+000 -4.5327560e+001
C067-006 -3.3138986e+000  5.8814049e+000 -4.4961903e+001
C067-007 -3.5112021e+000  5.7142143e+000 -4.4590023e+001
C067-008 -3.7112381e+000  5.4873838e+000 -4.4209450e+001
C068-001 -2.4854884e+000  5.1094317e+000 -4.3069801e+001
C068-002 -2.2743297e+000  5.4465933e+000 -4.3298450e+001
C068-003 -2.0537064e+000  5.7129416e+000 -4.3574181e+001
C068-004 -1.8255947e+000  5.9274435e+000 -4.3876339e+001
C068-005 -1.5887822e+000  6.0863233e+000 -4.4209641e+001
C068-006 -1.3430651e+000  6.1775999e+000 -4.4578770e+001
C068-007 -1.0869179e+000  6.2220011e+000 -4.4976280e+001
C068-008 -8.2424450e-001  6.1894536e+000 -4.5408722e+001
C068-009 -5.5950856e-001  6.0844922e+000 -4.5869358e+001
C069-001 -2.4060032e-001  5.8488235e+000 -4.6433098e+001
C069-002 -4.3072514e-003  5.5093160e+000 -4.6923065e+001
C069-003  1.6154145e-001  5.1262755e+000 -4.7322529e+001
C069-004  2.8293961e-001  4.7451577e+000 -4.7647903e+001
C069-005  3.5076824e-001  4.3560610e+000 -4.7889736e+001
C069-006  4.0280008e-001  3.9884748e+000 -4.8094528e+001
C069-007  4.2074439e-001  3.6184700e+000 -4.8245720e+001
C069-008  4.0610370e-001  3.2422247e+000 -4.8348202e+001
C069-009  3.5165045e-001  2.8531630e+000 -4.8393612e+001
C070-001  2.4586624e-001  2.3165679e+000 -4.8537315e+001
C070-002  6.3750446e-002  1.7961808e+000 -4.8554722e+001
C070-003 -1.4033835e-001  1.3093194e+000 -4.8539562e+001
C070-004 -3.6640137e-001  8.5897887e-001 -4.8493324e+001
C070-005 -6.2387490e-001  4.5041582e-001 -4.8403950e+001
C070-006 -8.6511081e-001  3.8445689e-002 -4.8316628e+001
C070-007 -1.1499412e+000 -3.4102938e-001 -4.8159233e+001
C070-008 -1.3764961e+000 -7.6139688e-001 -4.8047729e+001
C071-001  5.7687693e+000  6.0754538e+000 -3.8731369e+001
C071-002  6.1669922e+000  6.2093568e+000 -3.9156704e+001
C071-003  6.5434775e+000  6.2779498e+000 -3.9557308e+001
C071-004  6.9311647e+000  6.3085570e+000 -3.9917019e+001
C071-005  7.3012972e+000  6.2483230e+000 -4.0281906e+001
C071-006  7.6586375e+000  6.1074095e+000 -4.0642693e+001
C071-007  8.0236654e+000  5.8980551e+000 -4.0989109e+001
C071-008  8.3646307e+000  5.5986824e+000 -4.1337292e+001
C071-009  8.6406088e+000  5.2045922e+000 -4.1697327e+001
C072-001  8.9692726e+000  4.7533951e+000 -4.2260582e+001
C072-002  9.1502542e+000  4.3003139e+000 -4.2803753e+001
C072-003  9.2497702e+000  3.8634508e+000 -4.3290886e+001
C072-004  9.3152571e+000  3.4549086e+000 -4.3717728e+001
C072-005  9.2980156e+000  3.0678587e+000 -4.4079418e+001
C072-006  9.2756796e+000  2.7163742e+000 -4.4388889e+001
C072-007  9.2339487e+000  2.3958690e+000 -4.4649292e+001
C072-008  9.2008953e+000  2.1026864e+000 -4.4870300e+001
C072-009  9.1475811e+000  1.8291047e+000 -4.5044685e+001
C073-001  9.0049677e+000  1.3063252e+000 -4.5243401e+001
C073-002  8.7917271e+000  8.2420176e-001 -4.5418072e+001
C073-003  8.5468693e+000  3.7792841e-001 -4.5572456e+001
C073-004  8.3424520e+000 -7.0536114e-002 -4.5702415e+001
C073-005  8.0909395e+000 -4.9132815e-001 -4.5809349e+001
C073-006  7.8239059e+000 -9.0947837e-001 -4.5902962e+001
C073-007  7.5090842e+000 -1.3133105e+000 -4.5995380e+001
C073-008  7.0845094e+000 -1.6087761e+000 -4.6038765e+001
