# Supplementary material for: Interspecific variation in the limb long bones among modern rhinoceroses—extent and drivers
Source: PeerJ. 2019 Sep 26;7:e7647. doi: 10.7717/peerj.7647 (PMC6766374; doi:10.7717/peerj.7647)
Supplement: Supplemental Information 9 [file peerj-07-7647-s009.zip › Humerus/Ceratotherium_simum_RG35146_Humerus_miroir.pts]

Version 1.0
674
S0000        5.9626091    -15.881258   10.705621   
S0001        11.28336     -15.45829    5.6671265   
S0002        14.653775    -11.453058   5.4415131   
S0003        16.917293    -8.4713654   7.4381523   
S0004        10.369136    -6.5237671   11.678114   
S0005        8.0117706    -10.565638   10.223203   
S0006        15.339163    -5.1209995   10.024037   
S0007        11.489107    -4.5240639   7.3559013   
S0008        4.4021046    -1.6770803   0.78456268  
S0009        10.190894    -2.00301     2.6320185   
S0010        3.046756     -3.2188816   -1.9126465  
S0011        3.5765976    -9.0506203   -2.4825172  
S0012        8.8086761    -11.731283   0.18759232  
S0013        6.3451443    -14.025122   -0.3877594  
S0014        9.2303963    -15.942213   0.36778107  
S0015        9.4397293    -17.713188   2.0394039   
S0016        8.6138382    -18.521114   3.91805     
S0017        1.8981316    -18.865891   7.0208603   
S0018        -0.18347588  -18.91404    6.5249741   
S0019        -5.299884    -17.471405   11.074252   
S0020        -16.92587    -12.632142   2.330381    
S0021        -25.046359   -15.219594   2.0565075   
S0022        -24.709439   -15.816403   4.1784157   
S0023        -30.950922   -9.2062714   5.766391    
S0024        -24.068222   -11.556371   10.175636   
S0025        -23.383417   -9.4402679   10.105854   
S0026        -22.527646   -6.3128445   9.9271027   
S0027        -18.004402   -2.6404274   11.726643   
S0028        -25.777777   1.3594223    7.1127136   
S0029        -23.293214   -5.0357651   5.3610641   
S0030        -25.337128   -10.002287   3.8759865   
S0031        -28.732684   -7.4725357   4.5489422   
S0032        -19.244101   0.31558325   4.4240208   
S0033        -23.253748   -0.43689933  2.3339333   
S0034        -21.18084    -4.925671    2.7544159   
S0035        6.5186714    -16.194171   10.60662    
S0036        7.049823     -16.44894    10.540396   
S0037        7.5811119    -16.636723   10.543676   
S0038        8.0704559    -16.816525   10.484939   
S0039        8.5132423    -16.989716   10.357919   
S0040        8.9440842    -17.143468   10.216172   
S0041        9.2916595    -17.29895    9.9578476   
S0042        9.5573936    -17.434709   9.6165237   
S0043        9.7891991    -17.543808   9.2496979   
S0044        10.060225    -17.490193   8.7343941   
S0045        10.267265    -17.384926   8.2204323   
S0046        10.442966    -17.232494   7.7408524   
S0047        10.613264    -17.04021    7.3024635   
S0048        10.717371    -16.787929   6.9014809   
S0049        10.850673    -16.507768   6.5394089   
S0050        10.988576    -16.192415   6.2119175   
S0051        11.137849    -15.844464   5.9200764   
S0052        11.399153    -15.210901   5.3558388   
S0053        11.52395     -14.965797   5.0880093   
S0054        11.637693    -14.710088   4.8786285   
S0055        11.765749    -14.452765   4.7285168   
S0056        11.909017    -14.193008   4.6377983   
S0057        12.084078    -13.942668   4.5924286   
S0058        12.252086    -13.670454   4.6198696   
S0059        12.507401    -13.46127    4.6389191   
S0060        12.800725    -13.281384   4.6928665   
S0061        13.008984    -13.120169   4.7679665   
S0062        13.255792    -12.987611   4.8136364   
S0063        13.504405    -12.839137   4.8584549   
S0064        13.741464    -12.666066   4.9145287   
S0065        13.935129    -12.457522   5.007402    
S0066        14.130266    -12.235268   5.1006699   
S0067        14.249867    -11.970334   5.2471554   
S0068        14.473395    -11.727017   5.3270489   
S0069        14.727994    -11.080328   5.4607063   
S0070        14.788844    -10.714459   5.5002785   
S0071        14.801418    -10.388971   5.5808491   
S0072        14.82383     -10.107168   5.671917    
S0073        14.845793    -9.8643738   5.7785973   
S0074        14.976201    -9.6316933   5.8415329   
S0075        15.084024    -9.4369431   5.9317047   
S0076        15.21978     -9.2704796   6.0218208   
S0077        15.385135    -9.1398392   6.1115086   
S0078        15.529048    -8.9525185   6.1967514   
S0079        15.657806    -8.7771599   6.3087627   
S0080        15.788461    -8.619754    6.4410973   
S0081        15.950134    -8.5140709   6.5747177   
S0082        16.134621    -8.4599632   6.7111412   
S0083        16.30455     -8.3979172   6.8822365   
S0084        16.505513    -8.4050308   7.0465759   
S0085        16.715283    -8.4455231   7.2228348   
S0086        17.246104    -8.5842422   7.9982437   
S0087        17.454108    -8.6000954   8.5786263   
S0088        17.524683    -8.548307    9.130793    
S0089        17.48479     -8.4725487   9.639785    
S0090        17.326387    -8.3652542   10.098146   
S0091        17.095894    -8.2592117   10.531378   
S0092        16.775436    -8.135421    10.934373   
S0093        16.421446    -8.0248489   11.381244   
S0094        15.949286    -7.8744469   11.798191   
S0095        15.351218    -7.7275421   12.061388   
S0096        14.725107    -7.5686913   12.185081   
S0097        14.113762    -7.41912     12.267096   
S0098        13.515889    -7.2775795   12.386133   
S0099        12.898094    -7.1303642   12.46253    
S0100        12.249577    -6.9762688   12.490609   
S0101        11.586211    -6.8191025   12.371821   
S0102        10.949735    -6.6672707   12.085951   
S0103        10.180947    -6.5121628   11.53846    
S0104        10.019778    -6.5370026   11.431076   
S0105        9.889801     -6.595858    11.35077    
S0106        9.7856339    -6.6850365   11.306366   
S0107        9.7098038    -6.8087219   11.294714   
S0108        9.6603615    -6.9739418   11.319297   
S0109        9.6363564    -7.1952881   11.38188    
S0110        9.7072464    -7.4561172   11.369424   
S0111        9.8402718    -7.707235    11.333685   
S0112        9.8890549    -7.9409164   11.139374   
S0113        9.8952492    -8.1979797   11.008332   
S0114        9.8616669    -8.4581917   10.947923   
S0115        9.8189232    -8.6950676   10.900884   
S0116        9.7746674    -8.9102486   10.847726   
S0117        9.7383545    -9.112059    10.762634   
S0118        9.673201     -9.3019814   10.730406   
S0119        9.5792084    -9.4698082   10.753917   
S0120        9.4837997    -9.6260155   10.76628    
S0121        9.3344025    -9.7299339   10.732697   
S0122        9.1873657    -9.8383148   10.673104   
S0123        9.0359993    -9.9454536   10.604933   
S0124        8.875193     -10.049157   10.555968   
S0125        8.705629     -10.152077   10.520639   
S0126        8.5262856    -10.255209   10.489758   
S0127        8.3427444    -10.358653   10.437182   
S0128        8.1697418    -10.462057   10.341413   
S0129        7.8416832    -10.682495   10.130106   
S0130        7.6381233    -10.806636   10.058101   
S0131        7.4235069    -10.935954   10.045242   
S0132        7.2192993    -11.070389   10.078007   
S0133        7.0270332    -11.213426   10.084742   
S0134        6.8392052    -11.366509   10.04703    
S0135        6.6563461    -11.529789   9.9726517   
S0136        6.4801903    -11.701546   9.891011    
S0137        6.3036007    -11.879774   9.8232681   
S0138        6.2654675    -12.056506   9.8108917   
S0139        6.2394478    -12.256262   9.7696213   
S0140        6.2097473    -12.472488   9.7165543   
S0141        6.1693851    -12.704627   9.6585106   
S0142        6.1091606    -12.956709   9.6398445   
S0143        6.035593     -13.228192   9.6361801   
S0144        5.9487915    -13.519998   9.6451935   
S0145        5.8497555    -13.829842   9.695417    
S0146        5.7410004    -14.154979   9.7685532   
S0147        5.6682716    -14.36324    9.8423439   
S0148        5.6212288    -14.565379   9.9283432   
S0149        5.6002411    -14.760965   10.026574   
S0150        5.5985336    -14.960204   10.113211   
S0151        5.6169888    -15.161276   10.196582   
S0152        5.6653679    -15.349797   10.307197   
S0153        5.7425354    -15.527475   10.439453   
S0154        5.8487888    -15.693295   10.59576    
S0155        11.130329    -4.1610302   7.3890335   
S0156        10.69101     -3.8612576   7.2710556   
S0157        10.269666    -3.583828    7.1868614   
S0158        9.8363503    -3.3625576   7.0351845   
S0159        9.4172089    -3.1343616   6.9737434   
S0160        8.9863838    -2.9315495   6.9164619   
S0161        8.5500496    -2.7830595   6.7980377   
S0162        8.1216644    -2.6832781   6.6282402   
S0163        7.6823616    -2.5947197   6.4981987   
S0164        7.415992     -1.9311411   6.0935802   
S0165        7.1149193    -1.384647    5.6869122   
S0166        6.7723495    -0.9401125   5.3023987   
S0167        6.3464176    -0.53302865  5.0330215   
S0168        5.9173943    -0.28696666  4.6779556   
S0169        5.4438091    -0.14264148  4.3358818   
S0170        4.9316837    -0.11007527  3.9927917   
S0171        4.3463459    -0.16817646  3.6835327   
S0172        3.8357044    -0.40106106  3.2700527   
S0173        3.7234833    -0.45217075  3.0966375   
S0174        3.7501015    -0.59967861  2.7535761   
S0175        3.8915932    -0.73422642  2.4306145   
S0176        4.1403202    -0.82644081  2.221673    
S0177        4.3112545    -0.94293184  2.0200949   
S0178        4.4163467    -1.1010448   1.7836952   
S0179        4.4559406    -1.2954329   1.4886841   
S0180        4.4404549    -1.4967451   1.1421346   
S0181        10.305139    -2.1135538   2.3575716   
S0182        10.34192     -2.2227411   2.082613    
S0183        10.316767    -2.3048212   1.8104954   
S0184        10.221982    -2.3772223   1.5494383   
S0185        10.078765    -2.4019646   1.2842397   
S0186        9.9067841    -2.3271002   0.99744225  
S0187        9.6681213    -2.2329384   0.72048569  
S0188        9.3574837    -2.1507318   0.45322757  
S0189        8.9926392    -2.042672    0.17747216  
S0190        8.6214249    -1.9662674   -0.053521687
S0191        8.2480797    -1.9672174   -0.27422035 
S0192        7.9082733    -1.8337688   -0.46628542 
S0193        7.5672562    -1.7480356   -0.64549212 
S0194        7.2261597    -1.709997    -0.81215124 
S0195        6.8882233    -1.7423647   -0.96649351 
S0196        6.5546158    -1.7599407   -1.1046038  
S0197        6.2253021    -1.8155897   -1.2287712  
S0198        5.9096027    -1.9287691   -1.3363062  
S0199        5.5307339    -2.0405516   -1.4468712  
S0200        5.1795101    -2.2243654   -1.5505934  
S0201        4.8373024    -2.389884    -1.64382    
S0202        4.5041721    -2.5179916   -1.7176649  
S0203        4.169479     -2.5897715   -1.7683424  
S0204        3.8145634    -2.6293369   -1.8109846  
S0205        3.501038     -2.8023123   -1.8710394  
S0206        3.2216858    -3.0013083   -1.9186529  
S0207        3.0376787    -3.4593761   -2.0152679  
S0208        3.01094      -3.7115223   -2.1182508  
S0209        2.9213722    -3.9395847   -2.2347376  
S0210        2.8257753    -4.1735725   -2.3382654  
S0211        2.7232798    -4.4195293   -2.423403   
S0212        2.649958     -4.7010479   -2.4831083  
S0213        2.6156418    -5.0173515   -2.5247602  
S0214        2.6607893    -5.3578304   -2.5702374  
S0215        2.6347242    -5.6979321   -2.592099   
S0216        2.6721836    -5.9983009   -2.6813229  
S0217        2.6659019    -6.3196922   -2.6843391  
S0218        2.6530514    -6.6596962   -2.6780426  
S0219        2.5609074    -7.0450882   -2.7576101  
S0220        2.6343971    -7.425248    -2.7665659  
S0221        2.9793461    -7.7313156   -2.5876482  
S0222        3.0812798    -8.1681137   -2.6199305  
S0223        3.3211994    -8.5865807   -2.5635843  
S0224        3.83423      -9.2982147   -2.4850334  
S0225        4.1303177    -9.5214676   -2.4586348  
S0226        4.4459946    -9.7171387   -2.3805048  
S0227        4.7543343    -9.9112793   -2.2653368  
S0228        5.0541267    -10.111795   -2.1241131  
S0229        5.349715     -10.308983   -1.9471741  
S0230        5.6402847    -10.505326   -1.7382601  
S0231        5.9318886    -10.727391   -1.5378035  
S0232        6.2322788    -10.969279   -1.3400078  
S0233        6.5977867    -10.932458   -1.2231421  
S0234        6.9472267    -10.934295   -1.1072181  
S0235        7.2717239    -10.954702   -0.9581275  
S0236        7.5737648    -11.002851   -0.78959489 
S0237        7.8664803    -11.095423   -0.63641205 
S0238        8.1276337    -11.20484    -0.44116225 
S0239        8.3790825    -11.353228   -0.2529676  
S0240        8.6110069    -11.530175   -0.048711729
S0241        9.0704567    -11.733595   0.37394032  
S0242        9.2790474    -11.703601   0.58146567  
S0243        9.4577347    -11.64702    0.77681079  
S0244        9.5876617    -11.555337   0.96260805  
S0245        9.6864624    -11.439208   1.130892    
S0246        9.7559601    -11.303197   1.2849487   
S0247        9.8290932    -11.161166   1.4205256   
S0248        9.9302147    -11.012996   1.528959    
S0249        10.05807     -10.841133   1.5974251   
S0250        10.124984    -10.741005   1.7614288   
S0251        10.200959    -10.627309   1.9058722   
S0252        10.254945    -10.492997   2.0390623   
S0253        10.315438    -10.343678   2.1524223   
S0254        10.378899    -10.179087   2.2475082   
S0255        10.448817    -10.000259   2.3237602   
S0256        10.526037    -9.8065781   2.3802467   
S0257        10.589349    -9.5923088   2.4211416   
S0258        10.627291    -9.3590523   2.4532091   
S0259        10.814245    -9.225988    2.7335657   
S0260        11.014378    -9.0673943   2.955687    
S0261        11.187844    -8.876696    3.1264599   
S0262        11.322309    -8.6520477   3.253352    
S0263        11.378477    -8.3990929   3.3726536   
S0264        11.383485    -8.1170387   3.4624298   
S0265        11.340179    -7.8057495   3.5183014   
S0266        11.265942    -7.4603081   3.529269    
S0267        11.163275    -7.0787949   3.5015388   
S0268        11.173704    -6.6420013   3.8014084   
S0269        11.217619    -6.2509232   4.0098465   
S0270        11.205077    -5.9610306   4.1103973   
S0271        11.167052    -5.7660892   4.0858768   
S0272        11.133495    -5.6429287   3.9477932   
S0273        11.133172    -5.566222    3.7171764   
S0274        11.155568    -5.5449913   3.3902229   
S0275        11.227421    -5.5739834   2.9654444   
S0276        11.224161    -5.7082726   2.4175571   
S0277        11.146666    -5.3765732   2.3214186   
S0278        11.164697    -5.0537792   2.2920689   
S0279        11.165106    -4.7648018   2.3284529   
S0280        11.124432    -4.5023403   2.4274839   
S0281        11.136044    -4.2753918   2.5979939   
S0282        11.122749    -4.0729389   2.832782    
S0283        11.072401    -3.8908104   3.1290966   
S0284        10.989706    -3.7314789   3.4864986   
S0285        10.854588    -3.6019798   3.9010719   
S0286        10.834243    -3.3928249   3.7965473   
S0287        10.780464    -3.1953671   3.6785198   
S0288        10.724117    -3.0054615   3.5533989   
S0289        10.671227    -2.8175661   3.4234695   
S0290        10.612029    -2.6317844   3.2861553   
S0291        10.538265    -2.4511717   3.1387365   
S0292        10.440795    -2.2846664   2.9790503   
S0293        10.327563    -2.129599    2.8095377   
S0294        6.3589756    -14.491058   -0.18264611 
S0295        6.3865059    -14.887953   0.064512312 
S0296        6.4332657    -15.210841   0.33835034  
S0297        6.4643784    -15.486813   0.59988842  
S0298        6.4827347    -15.712936   0.85535927  
S0299        6.4864685    -15.890602   1.1054873   
S0300        6.4762733    -16.019035   1.3522262   
S0301        6.4424919    -16.111063   1.5900464   
S0302        6.3816742    -16.179417   1.8153055   
S0303        6.376799     -16.263838   2.0168119   
S0304        6.4120018    -16.363023   2.1925419   
S0305        6.483223     -16.477556   2.3432196   
S0306        6.5798668    -16.614856   2.4674334   
S0307        6.7067726    -16.76973    2.5676353   
S0308        6.9201065    -16.891914   2.6575832   
S0309        7.1622101    -17.032893   2.7224728   
S0310        7.4351166    -17.192075   2.7627052   
S0311        7.7350983    -17.379886   2.7747202   
S0312        7.935775     -17.473839   2.7040468   
S0313        8.1322922    -17.555208   2.6302425   
S0314        8.3248833    -17.624477   2.5528095   
S0315        8.516687     -17.676025   2.4739973   
S0316        8.7041885    -17.717065   2.3903442   
S0317        8.8891632    -17.744502   2.3028133   
S0318        9.0763626    -17.745633   2.2195766   
S0319        9.2603409    -17.733453   2.1334166   
S0320        8.4226906    -18.404608   3.8306347   
S0321        8.2086098    -18.273485   3.746386    
S0322        7.9727631    -18.130092   3.6646626   
S0323        7.712249     -17.981308   3.5823902   
S0324        7.4426903    -17.800604   3.5199749   
S0325        7.1284607    -17.647124   3.4364349   
S0326        6.7806252    -17.502351   3.3380589   
S0327        6.4058304    -17.358595   3.2250118   
S0328        6.0211441    -17.177531   3.1530443   
S0329        5.6594555    -17.056998   3.1824654   
S0330        5.3168282    -17.009129   3.205093    
S0331        4.9874092    -17.04572    3.2018604   
S0332        4.6844891    -17.127847   3.243911    
S0333        4.4216022    -17.221568   3.3839657   
S0334        4.1911983    -17.347865   3.5846802   
S0335        3.9854965    -17.525793   3.8205036   
S0336        3.8088524    -17.744568   4.1069012   
S0337        3.6614304    -18.003864   4.4440521   
S0338        3.3730316    -18.057106   4.7120186   
S0339        3.093631     -18.153008   4.9568302   
S0340        2.8284233    -18.271303   5.1911922   
S0341        2.5883539    -18.394804   5.435413    
S0342        2.3843777    -18.507268   5.7081047   
S0343        2.2202084    -18.597284   6.0146126   
S0344        2.0850676    -18.683765   6.336483    
S0345        1.9704157    -18.826018   6.6614662   
S0346        2.2531155    -18.86152    7.20662     
S0347        2.6058971    -18.862793   7.379454    
S0348        2.9468739    -18.908229   7.5318008   
S0349        3.2764469    -18.975375   7.6643631   
S0350        3.5977638    -19.05327    7.7809502   
S0351        3.912635     -19.147382   7.8857483   
S0352        4.2350567    -19.182831   7.9810013   
S0353        4.5524197    -19.227534   8.062751    
S0354        4.8630737    -19.198953   8.1060272   
S0355        5.2653263    -19.284601   8.139003    
S0356        5.6247742    -19.304419   8.1015755   
S0357        5.9435745    -19.31736    8.0138153   
S0358        6.2143211    -19.295967   7.8593811   
S0359        6.4587509    -19.319528   7.6916367   
S0360        6.6627777    -19.331882   7.4733116   
S0361        6.8230438    -19.321211   7.2036774   
S0362        6.9527695    -19.337312   6.8944313   
S0363        7.0362282    -19.315857   6.5397812   
S0364        7.2812042    -19.192381   6.2923466   
S0365        7.5144371    -19.108481   6.0253796   
S0366        7.7334579    -19.0774     5.737698    
S0367        7.9255508    -18.972414   5.4589565   
S0368        8.1002174    -18.893158   5.1650921   
S0369        8.2537216    -18.832669   4.856398    
S0370        8.386306     -18.75787    4.5411095   
S0371        8.500602     -18.668199   4.2207111   
S0372        -0.26292682  -19.065503   6.853598    
S0373        -0.36652486  -19.160364   7.1982727   
S0374        -0.47878156  -19.227541   7.5288277   
S0375        -0.60363722  -19.244475   7.8382347   
S0376        -0.73513508  -19.250841   8.1227425   
S0377        -0.86370497  -19.291956   8.3983208   
S0378        -0.99603567  -19.32493    8.6630974   
S0379        -1.1454146   -19.314905   8.902462    
S0380        -1.2951351   -19.306384   9.1331192   
S0381        -1.4514627   -19.266539   9.4160118   
S0382        -1.5702323   -19.257436   9.7342041   
S0383        -1.7230398   -19.117628   9.9728493   
S0384        -1.8369761   -19.012149   10.25108    
S0385        -1.9511602   -18.844878   10.491891   
S0386        -2.0431017   -18.677132   10.749602   
S0387        -2.1135302   -18.497202   11.017606   
S0388        -2.181348    -18.271194   11.258501   
S0389        -2.2441385   -18.01465    11.48625    
S0390        -2.4185026   -17.657376   11.789424   
S0391        -2.690033    -17.337764   11.914991   
S0392        -2.9761606   -17.115865   11.976418   
S0393        -3.2836712   -16.977702   11.993474   
S0394        -3.6218201   -16.918715   11.946909   
S0395        -3.9710957   -16.97104    11.771584   
S0396        -4.3942394   -17.038055   11.648588   
S0397        -4.8740772   -17.173799   11.440089   
S0398        -5.5477539   -17.672047   10.741505   
S0399        -5.6712189   -17.878064   10.380225   
S0400        -5.7326332   -18.048438   10.007815   
S0401        -5.7519672   -18.171474   9.6124588   
S0402        -5.6774368   -18.278676   9.1905769   
S0403        -5.5314697   -18.350352   8.7374313   
S0404        -5.2752705   -18.415302   8.2652855   
S0405        -4.9076103   -18.486658   7.7857521   
S0406        -4.4520725   -18.555492   7.2961853   
S0407        -4.0220295   -18.51203    6.9347023   
S0408        -3.598082    -18.479604   6.6204346   
S0409        -3.1655914   -18.476134   6.375721    
S0410        -2.7644653   -18.439825   6.1463997   
S0411        -2.3695885   -18.408549   5.967461    
S0412        -1.9817465   -18.377835   5.8404385   
S0413        -1.6025475   -18.342122   5.7660519   
S0414        -1.2492373   -18.292633   5.707349    
S0415        -0.93080006  -18.247797   5.6241295   
S0416        -0.52163315  -18.073444   5.4448051   
S0417        -0.10807381  -17.902513   5.2855976   
S0418        0.26073918   -17.724977   5.0402996   
S0419        0.64996843   -17.552748   4.8519157   
S0420        1.0425875    -17.384821   4.6789989   
S0421        1.3986535    -17.207794   4.4473869   
S0422        1.7598019    -17.036617   4.2345268   
S0423        2.1531374    -16.874744   4.090976    
S0424        2.5091566    -16.705988   3.8878078   
S0425        2.9161121    -16.409673   3.7157894   
S0426        3.367263     -16.167664   3.6059288   
S0427        3.7801853    -15.947823   3.4387905   
S0428        4.0963348    -15.705469   3.1884825   
S0429        4.392041     -15.490382   2.9307579   
S0430        4.7394821    -15.337726   2.7071871   
S0431        5.1513065    -15.216913   2.52218     
S0432        5.3459652    -15.081303   2.1871897   
S0433        5.5872196    -14.994795   1.8771753   
S0434        5.641637     -14.612016   1.3852742   
S0435        5.7352436    -14.239209   0.93798857  
S0436        5.7932796    -13.887958   0.52021027  
S0437        5.6218685    -13.57016    0.14614527  
S0438        5.5973774    -13.238023   -0.1488597  
S0439        5.609515     -12.909019   -0.38629234 
S0440        5.5937759    -12.590883   -0.56698918 
S0441        5.604718     -12.273914   -0.68748336 
S0442        5.5441235    -11.984821   -0.76449738 
S0443        5.4117317    -11.648532   -0.80701342 
S0444        5.3163486    -11.238409   -0.89387999 
S0445        5.1210468    -10.879362   -1.0312608  
S0446        4.794067     -10.682488   -1.1854384  
S0447        4.503751     -10.451918   -1.3671296  
S0448        4.3298836    -10.048352   -1.5998522  
S0449        4.0976822    -9.7110535   -1.858742   
S0450        3.8773029    -9.3513718   -2.1501549  
S0451        -17.097426   -12.811134   2.4075314   
S0452        -17.333151   -12.935039   2.4984863   
S0453        -17.533995   -13.099068   2.5818012   
S0454        -17.705026   -13.295447   2.6610928   
S0455        -17.879199   -13.495763   2.7415617   
S0456        -17.999046   -13.763437   2.8159763   
S0457        -18.13609    -14.038506   2.8922369   
S0458        -18.358388   -14.214088   2.9784773   
S0459        -18.585863   -14.351926   3.0672842   
S0460        -18.907968   -14.433455   2.9746473   
S0461        -19.236563   -14.500279   2.8967352   
S0462        -19.506714   -14.670058   2.8016272   
S0463        -19.81908    -14.749208   2.7322439   
S0464        -20.103838   -14.878595   2.6499344   
S0465        -20.411137   -14.95739    2.5872152   
S0466        -20.717934   -15.040192   2.5264763   
S0467        -21.036029   -15.088048   2.4824154   
S0468        -21.357808   -15.100766   2.4544281   
S0469        -21.800713   -15.158662   2.3290108   
S0470        -22.237625   -15.176997   2.2383299   
S0471        -22.665639   -15.195996   2.164432    
S0472        -23.084073   -15.215991   2.1028757   
S0473        -23.493576   -15.231352   2.0567728   
S0474        -23.894946   -15.230176   2.0389357   
S0475        -24.28672    -15.226071   2.0343044   
S0476        -24.670557   -15.228847   2.0332174   
S0477        -23.811063   -11.420688   10.090472   
S0478        -23.553339   -11.204267   9.9334023   
S0479        -23.513744   -11.031291   9.7249313   
S0480        -23.528981   -10.864117   9.6218689   
S0481        -23.588596   -10.678952   9.6012192   
S0482        -23.645238   -10.440913   9.6414757   
S0483        -23.611909   -10.127027   9.7301231   
S0484        -23.490578   -9.7777557   9.8801491   
S0485        -23.285716   -9.0817741   10.065228   
S0486        -23.268271   -8.695224    10.018243   
S0487        -23.246558   -8.3114273   10.002591   
S0488        -23.155336   -7.959816    9.9718292   
S0489        -23.033264   -7.6244629   9.9345497   
S0490        -22.885426   -7.3026466   9.9016899   
S0491        -22.76489    -6.9703781   9.9066582   
S0492        -22.668159   -6.6306396   9.9231834   
S0493        -22.17314    -6.0292103   10.005157   
S0494        -21.757669   -5.7939056   10.10379    
S0495        -21.357544   -5.5910793   10.194278   
S0496        -20.966307   -5.4554626   10.262096   
S0497        -20.616463   -5.3155579   10.336044   
S0498        -20.295866   -5.1756546   10.418839   
S0499        -20.002951   -5.0314022   10.510785   
S0500        -19.719551   -4.9210941   10.608985   
S0501        -19.50152    -4.7536942   10.69483    
S0502        -19.196468   -4.6010021   10.690624   
S0503        -18.912321   -4.4468105   10.724078   
S0504        -18.672104   -4.2581917   10.781134   
S0505        -18.465726   -4.0550034   10.869351   
S0506        -18.268102   -3.8732803   11.008334   
S0507        -18.117314   -3.6317642   11.166711   
S0508        -17.994702   -3.3501919   11.357106   
S0509        -17.974693   -2.9956182   11.529984   
S0510        -18.255281   -2.358378    12.014198   
S0511        -18.510298   -2.0937513   12.280815   
S0512        -18.809705   -1.8597866   12.49356    
S0513        -19.092252   -1.6331673   12.70631    
S0514        -19.410924   -1.4372988   12.867221   
S0515        -19.729765   -1.252016    13.020422   
S0516        -20.071834   -1.0918647   13.1349     
S0517        -20.432928   -0.95527411  13.210988   
S0518        -20.807547   -0.83749752  13.261624   
S0519        -21.252338   -0.64939742  13.264134   
S0520        -21.670549   -0.45181866  13.221533   
S0521        -22.06268    -0.24073994  13.154726   
S0522        -22.429947   -0.018151216 13.051176   
S0523        -22.775679   0.22206063   12.926155   
S0524        -23.094801   0.47088289   12.747552   
S0525        -23.387993   0.73087006   12.525483   
S0526        -23.651894   0.99549541   12.25282    
S0527        -23.884143   1.2569627    11.929668   
S0528        -24.261667   1.4116065    11.545007   
S0529        -24.605397   1.5486367    11.140521   
S0530        -24.907491   1.6467842    10.695597   
S0531        -25.172116   1.7101139    10.211072   
S0532        -25.391554   1.7310608    9.6805725   
S0533        -25.570715   1.7167355    9.1053551   
S0534        -25.709552   1.6707735    8.481752    
S0535        -25.782623   1.5637722    7.8095306   
S0536        -25.748608   1.2831718    6.8275475   
S0537        -25.721576   1.2031008    6.5397964   
S0538        -25.677365   1.0891685    6.2632423   
S0539        -25.627188   0.95604019   5.9893776   
S0540        -25.560736   0.79315629   5.726667    
S0541        -25.484514   0.6074017    5.4699379   
S0542        -25.399832   0.3993573    5.2177582   
S0543        -25.302994   0.16632293   4.9738407   
S0544        -25.203181   -0.086611116 4.7272964   
S0545        -25.146684   -0.40247612  4.5835686   
S0546        -25.063574   -0.72938623  4.4873169   
S0547        -24.9547     -1.0633692   4.4462864   
S0548        -24.842677   -1.3926732   4.4275394   
S0549        -24.763092   -1.7129107   4.3636066   
S0550        -24.650562   -2.0363068   4.3715809   
S0551        -24.540758   -2.3574158   4.3863548   
S0552        -24.427994   -2.6775537   4.418148    
S0553        -24.314442   -2.9991249   4.4628235   
S0554        -24.188162   -3.2748425   4.5216885   
S0555        -24.072353   -3.545676    4.571909    
S0556        -23.948122   -3.7944798   4.6589073   
S0557        -23.825273   -4.0253925   4.7666161   
S0558        -23.713544   -4.2575371   4.8561127   
S0559        -23.602658   -4.4747475   4.9625919   
S0560        -23.49433    -4.6798138   5.0801495   
S0561        -23.385808   -4.8844418   5.19706     
S0562        -23.499916   -5.3254772   5.5890797   
S0563        -23.693752   -5.60471     5.7899246   
S0564        -23.907425   -5.8463577   5.9594158   
S0565        -24.082977   -6.1267445   6.0722878   
S0566        -24.270535   -6.3953411   6.1405025   
S0567        -24.420673   -6.6926453   6.1618385   
S0568        -24.587369   -6.9881653   6.1368191   
S0569        -24.704262   -7.3108902   6.0701214   
S0570        -24.737369   -7.6426674   5.9631332   
S0571        -24.681424   -8.056916    5.84645     
S0572        -24.710362   -8.4310661   5.6992798   
S0573        -24.738374   -8.7692932   5.5231144   
S0574        -24.808978   -9.0642235   5.3206963   
S0575        -24.907619   -9.3196304   5.0931572   
S0576        -25.005357   -9.5434639   4.8361023   
S0577        -25.080182   -9.7361305   4.5409222   
S0578        -25.204965   -9.8878227   4.2245033   
S0579        -25.473119   -9.9687782   3.5966904   
S0580        -25.652963   -9.9221054   3.3796024   
S0581        -25.818741   -9.8565285   3.1906649   
S0582        -25.977161   -9.7734222   3.0254478   
S0583        -26.149985   -9.6737869   2.9055731   
S0584        -26.335648   -9.5591141   2.833894    
S0585        -26.521927   -9.426033    2.7917011   
S0586        -26.712134   -9.271666    2.7810946   
S0587        -26.915195   -9.1075974   2.8235382   
S0588        -27.147595   -8.9144066   2.9203798   
S0589        -27.368948   -8.7160332   3.0314171   
S0590        -27.585638   -8.5295898   3.1752722   
S0591        -27.791388   -8.3329399   3.3317814   
S0592        -27.992465   -8.1454147   3.5189568   
S0593        -28.18822    -7.9732933   3.7401699   
S0594        -28.376819   -7.798127    3.9816784   
S0595        -28.559146   -7.629351    4.25037     
S0596        -29.011044   -7.4659172   5.0522228   
S0597        -29.247012   -7.4805855   5.5631199   
S0598        -29.449686   -7.5030411   6.074918    
S0599        -29.568024   -7.5637421   6.5975494   
S0600        -29.634583   -7.6281189   7.1171387   
S0601        -29.643066   -7.6946266   7.6333794   
S0602        -29.699704   -7.7544884   8.1499298   
S0603        -29.698355   -7.8356773   8.6708412   
S0604        -29.626944   -7.9265785   9.1912079   
S0605        -29.535626   -7.9208344   9.576181    
S0606        -29.405347   -7.9428116   9.9375954   
S0607        -29.229745   -7.9898781   10.273825   
S0608        -29.024445   -8.0708466   10.591794   
S0609        -28.780603   -8.182       10.890914   
S0610        -28.474271   -8.3081673   11.155664   
S0611        -28.121429   -8.4582413   11.39185    
S0612        -27.732828   -8.6397568   11.609747   
S0613        -27.308505   -8.853656    11.816278   
S0614        -26.872916   -9.1073074   11.874422   
S0615        -26.43884    -9.3508682   11.842548   
S0616        -26.031427   -9.6097496   11.761002   
S0617        -25.657162   -9.9075394   11.647348   
S0618        -25.298125   -10.207742   11.464535   
S0619        -24.952663   -10.441906   11.129522   
S0620        -24.65424    -10.764784   10.795471   
S0621        -24.378506   -11.139645   10.443768   
S0622        -23.491733   -9.2323441   10.531826   
S0623        -23.64413    -9.0071419   10.900644   
S0624        -23.836252   -8.7639893   11.234567   
S0625        -24.088361   -8.4928566   11.53418    
S0626        -24.411771   -8.1855484   11.804134   
S0627        -24.825618   -7.8317123   12.035911   
S0628        -25.357573   -7.4329857   12.163538   
S0629        -25.987598   -7.0161285   12.144865   
S0630        -26.663571   -6.6182289   11.982425   
S0631        -27.199078   -6.3111992   11.681266   
S0632        -27.664136   -6.0636143   11.324412   
S0633        -28.046109   -5.8810768   10.915055   
S0634        -28.364572   -5.7416241   10.485275   
S0635        -28.611581   -5.6545395   10.02486    
S0636        -28.796194   -5.6120155   9.5395477   
S0637        -28.921014   -5.6115223   9.0269615   
S0638        -28.987903   -5.6493755   8.4827103   
S0639        -28.974725   -5.7503475   7.9064529   
S0640        -28.771069   -5.7846592   7.4512451   
S0641        -28.581705   -5.8939663   7.0202431   
S0642        -28.43447    -6.0500851   6.619239    
S0643        -28.33204    -6.2585236   6.2597622   
S0644        -28.284451   -6.5019814   5.9288727   
S0645        -28.297601   -6.7605003   5.6044006   
S0646        -28.371884   -7.0240868   5.2735168   
S0647        -28.516132   -7.261792    4.9162735   
S0648        -18.336278   -2.2569845   12.075476   
S0649        -18.683348   -1.8833427   12.340186   
S0650        -19.057458   -1.5407486   12.52328    
S0651        -19.396286   -1.181271    12.641084   
S0652        -19.763593   -0.86197004  12.677973   
S0653        -20.125035   -0.54909844  12.639835   
S0654        -20.495169   -0.26121442  12.520531   
S0655        -20.839108   0.058957529  12.33235    
S0656        -21.166002   0.40201006   12.086285   
S0657        -21.459895   0.68072248   11.852887   
S0658        -21.77108    0.90511627   11.586324   
S0659        -22.086969   1.0945127    11.298623   
S0660        -22.398177   1.2729006    10.996233   
S0661        -22.711528   1.4248052    10.673942   
S0662        -23.025514   1.5545073    10.332008   
S0663        -23.341975   1.6566151    9.9697105   
S0664        -23.664821   1.7203808    9.5886292   
S0665        -23.986099   1.7681629    9.1873314   
S0666        -24.099745   1.6886909    8.8389328   
S0667        -24.24623    1.6101875    8.5302956   
S0668        -24.390512   1.5674593    8.2342216   
S0669        -24.548866   1.5354389    7.958802    
S0670        -24.750182   1.4864303    7.7318565   
S0671        -24.968089   1.4507355    7.5273987   
S0672        -25.210277   1.4307556    7.3464279   
S0673        -25.489798   1.424703     7.1971611   
