# Supplementary material for: Interspecific variation in the limb long bones among modern rhinoceroses—extent and drivers
Source: PeerJ. 2019 Sep 26;7:e7647. doi: 10.7717/peerj.7647 (PMC6766374; doi:10.7717/peerj.7647)
Supplement: Supplemental Information 9 [file peerj-07-7647-s009.zip › Humerus/Dicerorhinus_sumatrensis_1204_Humerus_miroir.pts]

Version 1.0
674
S0000         14.198238     -1.5967998    10.627258    
S0001         18.156558     -1.8971342    9.2642113    
S0002         18.244873     2.200773      7.890451     
S0003         19.539345     3.3136494     9.7958809    
S0004         15.956369     3.1921049     11.229063    
S0005         13.986455     1.5710283     10.504085    
S0006         17.572028     5.4628407     10.262566    
S0007         16.828288     5.6672485     8.6127769    
S0008         12.641185     7.7600197     4.2172016    
S0009         15.207095     7.7893951     4.6087494    
S0010         10.533883     6.4734131     1.4700718    
S0011         11.964379     2.3739962     0.58311462   
S0012         14.351959     -0.66243014   1.9575594    
S0013         12.572212     -1.6118744    1.553167     
S0014         16.132333     -2.9974869    1.9240156    
S0015         15.845467     -3.5048042    6.0191994    
S0016         14.828999     -4.3504257    7.1281105    
S0017         9.5152809     -3.9178436    8.7741547    
S0018         6.4169632     -3.329668     6.653685     
S0019         2.035495      -3.491782     8.8520309    
S0020         -7.0061928    2.1169725     2.3404961    
S0021         -12.439086    -0.2179085    2.296183     
S0022         -13.613719    -2.0475561    4.1480598    
S0023         -17.391884    0.12404934    6.1759857    
S0024         -12.268444    -0.6373065    7.3589142    
S0025         -12.15126     -0.024827464  7.31427      
S0026         -11.858038    2.193318      8.5225998    
S0027         -9.7450813    4.3730816     10.206256    
S0028         -15.553186    7.5453407     6.6371948    
S0029         -11.366196    5.2677914     4.9652851    
S0030         -12.688818    1.1664549     3.3890152    
S0031         -16.197073    2.1519543     5.4862404    
S0032         -12.690173    8.3572342     7.3222099    
S0033         -12.715815    7.1364746     3.5165916    
S0034         -10.374741    4.6715046     4.0534969    
S0035         14.497926     -1.7138674    10.873715    
S0036         14.806145     -1.8056696    11.085403    
S0037         15.122566     -1.8511747    11.271999    
S0038         15.446764     -1.8567118    11.429971    
S0039         15.779118     -1.8271347    11.55741     
S0040         16.121957     -1.7704247    11.653651    
S0041         16.466031     -1.6529997    11.722044    
S0042         16.827742     -1.5274621    11.760365    
S0043         17.191443     -1.3490759    11.767759    
S0044         17.522742     -1.2501165    11.601791    
S0045         17.804897     -1.2029392    11.41158     
S0046         18.01515      -1.1705647    11.180026    
S0047         18.195453     -1.2150314    10.941552    
S0048         18.322029     -1.3132054    10.686878    
S0049         18.37227      -1.4391643    10.39947     
S0050         18.342471     -1.5931756    10.077828    
S0051         18.252466     -1.7405016    9.6957817    
S0052         17.836331     -1.6870573    9.175502     
S0053         17.405582     -1.5509077    9.1276184    
S0054         17.194469     -1.329457     8.9877716    
S0055         17.056041     -1.1118855    8.8216621    
S0056         16.955466     -0.90867214   8.6399765    
S0057         16.877821     -0.71726718   8.44524      
S0058         16.833521     -0.53181844   8.233139     
S0059         16.791092     -0.34482923   8.0123825    
S0060         16.79727      -0.15453193   7.770118     
S0061         16.816039     0.16145121    7.6533684    
S0062         16.944897     0.44331603    7.5312515    
S0063         17.091988     0.71189022    7.4264839    
S0064         17.224593     0.98663683    7.4124939    
S0065         17.391302     1.2450951     7.41343      
S0066         17.581598     1.4935389     7.4513092    
S0067         17.791322     1.7352402     7.5414375    
S0068         18.014104     1.9715265     7.6906395    
S0069         18.326547     2.2592657     7.9880547    
S0070         18.406715     2.3264498     8.0825554    
S0071         18.467719     2.4059729     8.1824867    
S0072         18.531703     2.4932928     8.2765137    
S0073         18.587437     2.5905384     8.3702614    
S0074         18.636508     2.6971546     8.463324     
S0075         18.679863     2.8127022     8.5558273    
S0076         18.727321     2.937254      8.6413948    
S0077         18.770525     3.0721703     8.7232338    
S0078         18.835478     3.2188702     8.8154457    
S0079         18.913235     3.3360035     8.9086197    
S0080         19.010664     3.4298889     8.9900887    
S0081         19.104523     3.4915955     9.0868576    
S0082         19.207713     3.5222527     9.185701     
S0083         19.321017     3.5149281     9.29048      
S0084         19.422998     3.4651924     9.4265419    
S0085         19.502419     3.3856606     9.5971275    
S0086         19.49433      3.0922132     10.206326    
S0087         19.4006       2.9248871     10.581512    
S0088         19.278856     2.8064928     10.909631    
S0089         19.139131     2.7321915     11.186317    
S0090         18.988559     2.6884874     11.411112    
S0091         18.827438     2.6672153     11.585843    
S0092         18.653345     2.6631943     11.712508    
S0093         18.462866     2.6779217     11.791877    
S0094         18.25278      2.7103712     11.824356    
S0095         18.015829     2.7547743     11.913582    
S0096         17.773753     2.7971647     11.964527    
S0097         17.525079     2.8318285     11.978381    
S0098         17.274167     2.8805157     11.951469    
S0099         17.017967     2.9302774     11.885995    
S0100         16.755573     2.9811733     11.781945    
S0101         16.483479     3.0293819     11.63994     
S0102         16.203702     3.0836842     11.458283    
S0103         16.059145     3.0827089     11.062689    
S0104         16.136577     2.9880033     10.915139    
S0105         16.149281     2.8997221     10.810302    
S0106         16.116397     2.8345188     10.743669    
S0107         16.049606     2.7878553     10.704822    
S0108         15.946553     2.7568913     10.694147    
S0109         15.799454     2.7489412     10.726237    
S0110         15.614871     2.7596203     10.798359    
S0111         15.415425     2.7391136     10.81074     
S0112         15.30161      2.7277668     10.789906    
S0113         15.198041     2.6943459     10.755289    
S0114         15.095554     2.6559015     10.735242    
S0115         14.99416      2.6103157     10.72364     
S0116         14.897752     2.5515602     10.712812    
S0117         14.810687     2.4750122     10.697004    
S0118         14.726646     2.3886112     10.686272    
S0119         14.648703     2.2891855     10.675403    
S0120         14.569318     2.1826332     10.677672    
S0121         14.470943     2.1280645     10.650011    
S0122         14.376295     2.0732363     10.633651    
S0123         14.287299     2.0182051     10.623457    
S0124         14.205553     1.9610619     10.616666    
S0125         14.136748     1.8961119     10.604302    
S0126         14.077567     1.8247736     10.592718    
S0127         14.034348     1.7440466     10.570377    
S0128         14.004344     1.6581024     10.54083     
S0129         14.059695     1.4318103     10.424691    
S0130         14.119089     1.3129882     10.310651    
S0131         14.15043      1.1951669     10.200638    
S0132         14.146147     1.0738009     10.112479    
S0133         14.097749     0.94415817    10.074901    
S0134         14.019586     0.81472578    10.051961    
S0135         13.916194     0.68956733    10.021204    
S0136         13.782224     0.56892786    9.9849274    
S0137         13.612363     0.44763284    9.969384     
S0138         13.449455     0.32652462    9.9366913    
S0139         13.337241     0.21043711    9.9057945    
S0140         13.276476     0.094445121   9.8929825    
S0141         13.265277     -0.0098439597 9.8600578    
S0142         13.305724     -0.10859047   9.8292336    
S0143         13.398753     -0.20168729   9.80159      
S0144         13.54357      -0.29407547   9.7904999    
S0145         13.734837     -0.39302859   9.8093567    
S0146         13.976556     -0.48502488   9.8241211    
S0147         14.144588     -0.57245078   9.8402397    
S0148         14.285199     -0.65333481   9.8517204    
S0149         14.393091     -0.74614325   9.8717995    
S0150         14.464038     -0.857582     9.911274     
S0151         14.497676     -0.99289751   9.9683174    
S0152         14.492903     -1.161629     10.040353    
S0153         14.436942     -1.3335588    10.178042    
S0154         14.335335     -1.4913273    10.374924    
S0155         16.696706     5.7724842     8.7101662    
S0156         16.513083     5.8513393     8.7717842    
S0157         16.309172     5.9278076     8.8200783    
S0158         16.080287     6.0056942     8.8604942    
S0159         15.818347     6.0788944     8.8886993    
S0160         15.519746     6.1390251     8.8955833    
S0161         15.186212     6.1956795     8.8976746    
S0162         14.81808      6.2237621     8.8510574    
S0163         14.423444     6.2363045     8.7621239    
S0164         14.148508     6.5126007     8.5396194    
S0165         13.8907       6.7546989     8.3287125    
S0166         13.647919     6.9635551     8.1290291    
S0167         13.403929     7.1503952     7.9616379    
S0168         13.186407     7.2915176     7.7721344    
S0169         12.998125     7.3883049     7.5696022    
S0170         12.811319     7.4575127     7.3824577    
S0171         12.625177     7.49599       7.1992928    
S0172         12.514414     7.4737206     6.9949715    
S0173         12.51565      7.4374855     6.6413589    
S0174         12.330886     7.4536018     6.314875     
S0175         12.20367      7.4670776     5.9820816    
S0176         12.290344     7.4785408     5.6673496    
S0177         12.354544     7.5030205     5.3647564    
S0178         12.425765     7.5321564     5.0724762    
S0179         12.405337     7.6279831     4.7638454    
S0180         12.497277     7.7139145     4.4805141    
S0181         15.070319     7.8532646     4.5032265    
S0182         14.921625     7.8998421     4.3935501    
S0183         14.761523     7.9497856     4.2883469    
S0184         14.585146     7.9980171     4.1875614    
S0185         14.396986     8.0165359     4.0774193    
S0186         14.200114     8.0086769     3.958482     
S0187         13.982854     8.013166      3.8512375    
S0188         13.752823     8.0018593     3.7409878    
S0189         13.505775     7.9888168     3.6343018    
S0190         13.18278      7.9722984     3.4789291    
S0191         12.856903     8.0082458     3.3618641    
S0192         12.56265      8.0048645     3.2328312    
S0193         12.305322     7.9649025     3.0871956    
S0194         12.081217     7.9017693     2.9328623    
S0195         11.874457     7.8315536     2.7856152    
S0196         11.695153     7.7428314     2.6351444    
S0197         11.555776     7.6309776     2.4762749    
S0198         11.408592     7.5151733     2.330311     
S0199         11.313872     7.3926102     2.2277416    
S0200         11.196062     7.2707657     2.1351376    
S0201         11.044592     7.1792328     2.0537226    
S0202         10.903572     7.0928085     1.9685484    
S0203         10.798428     6.9839279     1.8745481    
S0204         10.714181     6.8630241     1.7767216    
S0205         10.637888     6.7404037     1.6767338    
S0206         10.592892     6.6027748     1.5753641    
S0207         10.506965     6.2848248     1.2789558    
S0208         10.513483     6.0879189     1.1037353    
S0209         10.525866     5.8888321     0.93638058   
S0210         10.588451     5.6815826     0.80404549   
S0211         10.660652     5.4735279     0.68554487   
S0212         10.739436     5.2637798     0.57551847   
S0213         10.831429     5.0512592     0.47747722   
S0214         10.931357     4.8345337     0.38592489   
S0215         11.045366     4.6132362     0.30641723   
S0216         11.186365     4.4145218     0.22557852   
S0217         11.321948     4.2052597     0.17747329   
S0218         11.440804     3.9796604     0.14902304   
S0219         11.547663     3.7396275     0.14626209   
S0220         11.659486     3.4976791     0.18785219   
S0221         11.738239     3.2275955     0.23556359   
S0222         11.824133     2.9566698     0.32611704   
S0223         11.89529      2.6703636     0.44096704   
S0224         12.155914     2.1318535     0.54267964   
S0225         12.398775     1.9203489     0.52219429   
S0226         12.618559     1.7227631     0.53610182   
S0227         12.815359     1.5482652     0.6042644    
S0228         12.948801     1.3567746     0.67484999   
S0229         13.045628     1.1748857     0.78571377   
S0230         13.095641     0.98743181    0.91394644   
S0231         13.104996     0.77948933    1.0154455    
S0232         13.098633     0.56174417    1.0784658    
S0233         13.164424     0.25006399    1.1634064    
S0234         13.257945     -0.026096791  1.2152289    
S0235         13.369209     -0.26338117   1.2562983    
S0236         13.497275     -0.45579257   1.3051625    
S0237         13.642784     -0.59751892   1.377934     
S0238         13.805539     -0.68653607   1.4808562    
S0239         14.022072     -0.72450643   1.5607504    
S0240         14.227367     -0.70286593   1.7287891    
S0241         14.441637     -0.69953694   2.2062004    
S0242         14.532938     -0.71200323   2.4420321    
S0243         14.627354     -0.6996592    2.6679924    
S0244         14.691005     -0.67339582   2.8937574    
S0245         14.709528     -0.63577332   3.1190578    
S0246         14.711772     -0.57776761   3.3373173    
S0247         14.719829     -0.49624987   3.5484306    
S0248         14.706622     -0.39717078   3.7553223    
S0249         14.696371     -0.2803808    3.959798     
S0250         14.720592     -0.080089045  4.0126648    
S0251         14.774445     0.11383669    4.0963085    
S0252         14.867686     0.29369314    4.2085239    
S0253         14.96272      0.46165471    4.3475704    
S0254         15.02453      0.62860131    4.5129044    
S0255         15.081241     0.78956184    4.7052402    
S0256         15.137247     0.94323883    4.9245659    
S0257         15.209819     1.079333      5.1734398    
S0258         15.271439     1.2113687     5.449287     
S0259         15.210054     1.2146462     5.7429798    
S0260         15.296619     1.1756378     6.0425861    
S0261         15.446178     1.1306794     6.2799313    
S0262         15.622021     1.1189905     6.4517319    
S0263         15.808736     1.1723711     6.5834122    
S0264         16.00114      1.3050589     6.7025276    
S0265         16.208435     1.5084288     6.8102867    
S0266         16.433578     1.777232      6.9073288    
S0267         16.578043     2.0936729     7.0734863    
S0268         16.65692      2.4038982     7.1931023    
S0269         16.677589     2.7058161     7.3034332    
S0270         16.561389     2.9698263     7.4082527    
S0271         16.45441      3.2287529     7.4244453    
S0272         16.351828     3.4840027     7.3603767    
S0273         16.194879     3.7190281     7.2170044    
S0274         16.07193      3.96213       6.9899086    
S0275         16.027477     4.2274948     6.7153542    
S0276         16.049982     4.5082962     6.4416435    
S0277         16.014172     4.7778332     6.4247536    
S0278         16.062784     5.06544       6.4527069    
S0279         16.23092      5.3236588     6.507386     
S0280         16.318156     5.5679192     6.5003548    
S0281         16.358557     5.8046196     6.4536057    
S0282         16.354701     6.0333164     6.3712143    
S0283         16.320747     6.2485268     6.2580963    
S0284         16.261807     6.4439621     6.1148918    
S0285         16.240956     6.6563057     5.963493     
S0286         16.207339     6.7741074     5.8196701    
S0287         16.148196     6.8883499     5.6734661    
S0288         16.081389     7.015049      5.5289864    
S0289         15.996724     7.147258      5.3827454    
S0290         15.888538     7.2801056     5.2336681    
S0291         15.752747     7.408091      5.0811367    
S0292         15.591571     7.5321274     4.9254948    
S0293         15.412007     7.6632233     4.7687931    
S0294         12.309928     -1.5835777    1.7746319    
S0295         12.145621     -1.5871942    2.0167828    
S0296         12.065862     -1.629273     2.2415226    
S0297         12.049193     -1.7129608    2.4403202    
S0298         12.084428     -1.8411968    2.6184622    
S0299         12.180362     -2.0144104    2.7816822    
S0300         12.344012     -2.2336456    2.931208     
S0301         12.612076     -2.471764     3.0524668    
S0302         12.936531     -2.7517872    3.1565016    
S0303         13.196666     -2.9484093    3.1238638    
S0304         13.453963     -3.1179352    3.130209     
S0305         13.69505      -3.2818359    3.1862972    
S0306         13.935483     -3.4156723    3.2803272    
S0307         14.181407     -3.5094856    3.4071472    
S0308         14.452025     -3.5328758    3.5507835    
S0309         14.701379     -3.5591885    3.7489586    
S0310         14.930933     -3.585376     4.0005871    
S0311         15.15054      -3.5950195    4.2972897    
S0312         15.132439     -3.4930519    4.5010643    
S0313         15.123039     -3.4389877    4.7249557    
S0314         15.122095     -3.421537     4.9383614    
S0315         15.125624     -3.4483452    5.130843     
S0316         15.154846     -3.5081558    5.3091682    
S0317         15.232605     -3.604015     5.4934296    
S0318         15.413643     -3.6876778    5.7196629    
S0319         15.687416     -3.6564522    5.957444     
S0320         14.690753     -4.2774628    6.9073555    
S0321         14.548929     -4.1323139    6.7436508    
S0322         14.392694     -3.9965832    6.6203041    
S0323         14.211601     -3.9138756    6.5056908    
S0324         14.019336     -3.8200737    6.4376389    
S0325         13.810132     -3.740358     6.3993587    
S0326         13.579797     -3.6853985    6.3773895    
S0327         13.337956     -3.6258488    6.4019409    
S0328         13.078667     -3.5793949    6.4544571    
S0329         12.834938     -3.5230412    6.4965309    
S0330         12.580922     -3.5030159    6.5317673    
S0331         12.322273     -3.5075459    6.5661057    
S0332         12.06319      -3.527375     6.6173767    
S0333         11.800688     -3.5716621    6.6740097    
S0334         11.537568     -3.633205     6.7602898    
S0335         11.282842     -3.6821995    6.9171532    
S0336         11.023012     -3.7601486    7.0816269    
S0337         10.778972     -3.7980705    7.3043549    
S0338         10.620755     -3.8094131    7.4293488    
S0339         10.468711     -3.8102314    7.5777313    
S0340         10.316114     -3.8328667    7.7159622    
S0341         10.167554     -3.8618896    7.8541611    
S0342         10.016441     -3.9291588    7.9679634    
S0343         9.8720261     -3.9798771    8.1215416    
S0344         9.7415649     -3.9818638    8.3298653    
S0345         9.6233276     -3.9556732    8.5547325    
S0346         9.6398598     -3.9472073    9.0273621    
S0347         9.7793137     -3.9865849    9.2608009    
S0348         9.9491859     -4.0070385    9.463176     
S0349         10.146556     -4.018399     9.6337082    
S0350         10.357099     -4.0429752    9.7863327    
S0351         10.586777     -4.07127      9.9168564    
S0352         10.840208     -4.0955837    10.019548    
S0353         11.114735     -4.1213539    10.098086    
S0354         11.412943     -4.1338886    10.143198    
S0355         11.762357     -4.1496498    10.107486    
S0356         12.097482     -4.190369     10.065202    
S0357         12.415718     -4.2116886    9.9815498    
S0358         12.715781     -4.2304371    9.8686546    
S0359         12.999916     -4.2557598    9.7356354    
S0360         13.267368     -4.2797321    9.5781273    
S0361         13.525227     -4.3335365    9.4156418    
S0362         13.763657     -4.3674557    9.2187279    
S0363         13.990561     -4.4477177    9.0114235    
S0364         14.117859     -4.4359428    8.8275749    
S0365         14.237273     -4.4470047    8.6411644    
S0366         14.34774      -4.4507854    8.4469772    
S0367         14.448477     -4.4587101    8.2453735    
S0368         14.541243     -4.4509579    8.0358978    
S0369         14.62408      -4.4482944    7.8182655    
S0370         14.699841     -4.4281616    7.5939003    
S0371         14.768144     -4.3956749    7.3635185    
S0372         6.2413807     -3.5852741    6.6053429    
S0373         6.0403019     -3.7914459    6.6013885    
S0374         5.8680729     -3.962236     6.6318237    
S0375         5.7320869     -4.1117664    6.697139     
S0376         5.6190502     -4.2361038    6.8002869    
S0377         5.4750443     -4.280711     6.9421417    
S0378         5.3658806     -4.3088367    7.119754     
S0379         5.3014156     -4.3330307    7.3366837    
S0380         5.2477814     -4.3160965    7.5921204    
S0381         5.1745544     -4.3806396    7.802845     
S0382         5.0569614     -4.3902153    7.9879097    
S0383         4.9431072     -4.3940548    8.1759048    
S0384         4.8273701     -4.3898041    8.385778     
S0385         4.6610649     -4.3228294    8.5570686    
S0386         4.4588879     -4.2086006    8.6894852    
S0387         4.2424355     -4.0725922    8.8227013    
S0388         4.0252602     -3.9275646    9.0151192    
S0389         3.7652687     -3.7288284    9.1421455    
S0390         3.5124454     -3.6636082    9.2225258    
S0391         3.2770321     -3.6101093    9.2901352    
S0392         3.0542633     -3.5641422    9.3125771    
S0393         2.8473278     -3.5278343    9.3035728    
S0394         2.6576241     -3.5013512    9.2627556    
S0395         2.4742241     -3.4848221    9.2202248    
S0396         2.3093813     -3.4772213    9.1289696    
S0397         2.1545248     -3.4786655    9.0097885    
S0398         2.011842      -3.5199928    8.5704964    
S0399         2.0368204     -3.5496132    8.2891586    
S0400         2.1105761     -3.5950256    8.0229195    
S0401         2.2026709     -3.6508797    7.7749138    
S0402         2.2830782     -3.6957981    7.5335968    
S0403         2.3994696     -3.7638882    7.3144806    
S0404         2.4891745     -3.7976974    7.0872025    
S0405         2.598982      -3.8370884    6.8723969    
S0406         2.7035929     -3.8489563    6.6555443    
S0407         2.9089062     -3.9002937    6.3731644    
S0408         3.1590086     -3.9332241    6.1494946    
S0409         3.4477657     -3.9548882    5.9937607    
S0410         3.7617359     -3.93941      5.8930462    
S0411         4.1023521     -3.8984913    5.8575161    
S0412         4.4662399     -3.7969505    5.8583485    
S0413         4.8587212     -3.6459713    5.9004269    
S0414         5.2798748     -3.4631454    6.0003277    
S0415         5.7301956     -3.2405567    6.1495499    
S0416         6.0803341     -3.0929335    6.3235718    
S0417         6.4423012     -2.8950953    6.4565544    
S0418         6.7866173     -2.7019688    6.4012802    
S0419         7.1010712     -2.5623947    6.2839672    
S0420         7.4035614     -2.4434559    6.1918983    
S0421         7.6978737     -2.3321888    6.1036381    
S0422         7.9839348     -2.2263857    6.0047371    
S0423         8.2715218     -2.1171343    5.9345428    
S0424         8.5521133     -2.0243097    5.8644588    
S0425         8.9336548     -1.9195667    5.7593288    
S0426         9.3084763     -1.8204556    5.644915     
S0427         9.6737717     -1.7285788    5.5086742    
S0428         10.037952     -1.6360289    5.3876194    
S0429         10.397569     -1.5463861    5.2568691    
S0430         10.7467       -1.4656109    5.0962936    
S0431         11.090321     -1.3898123    4.9225323    
S0432         11.419372     -1.3242771    4.7198559    
S0433         11.731127     -1.2676717    4.4934822    
S0434         11.916803     -1.2726181    4.2738808    
S0435         12.099111     -1.2552721    3.9915146    
S0436         12.245091     -1.2187265    3.6705467    
S0437         12.107747     -1.1680041    3.462215     
S0438         12.024408     -1.0637209    3.2790836    
S0439         12.004517     -0.92107439   3.0620655    
S0440         11.948536     -0.74294858   2.8565123    
S0441         11.918998     -0.53591433   2.6230127    
S0442         11.900232     -0.30262146   2.383617     
S0443         11.881514     -0.015023045  2.2737408    
S0444         11.845908     0.27820475    2.1514246    
S0445         11.795928     0.58645382    2.0083263    
S0446         11.773763     0.89064798    1.8354618    
S0447         11.899612     1.1395146     1.6293957    
S0448         12.090433     1.3989363     1.4029304    
S0449         12.102393     1.7446785     1.1557444    
S0450         12.054655     2.0877699     0.88083153   
S0451         -7.1044418    1.9445269     2.3291956    
S0452         -7.1961731    1.7683735     2.3169037    
S0453         -7.3067451    1.61278       2.3298637    
S0454         -7.4318604    1.4788988     2.3674835    
S0455         -7.5442505    1.3400913     2.4011356    
S0456         -7.6233452    1.1702865     2.4059483    
S0457         -7.6998489    1.0024863     2.4159838    
S0458         -7.785051     0.85121717    2.444413     
S0459         -7.8788208    0.71692705    2.4901602    
S0460         -8.1278976    0.61955175    2.4874983    
S0461         -8.3338715    0.46561499    2.444532     
S0462         -8.5316689    0.29703918    2.3988943    
S0463         -8.7535225    0.17891982    2.3917027    
S0464         -8.9808334    0.085043526   2.4011446    
S0465         -9.1476219    -0.12434713   2.3453506    
S0466         -9.3475945    -0.25292122   2.3403425    
S0467         -9.5455322    -0.3758739    2.3411297    
S0468         -9.738826     -0.50119653   2.3435944    
S0469         -9.9830345    -0.62633238   2.3303707    
S0470         -10.250749    -0.69437227   2.3298248    
S0471         -10.529725    -0.73996654   2.3175631    
S0472         -10.821107    -0.74252553   2.3130121    
S0473         -11.110189    -0.66306648   2.356728     
S0474         -11.409824    -0.56012111   2.3828257    
S0475         -11.724863    -0.42721367   2.3934669    
S0476         -12.064025    -0.28384514   2.3746117    
S0477         -12.229099    -0.58273902   7.3503777    
S0478         -12.197996    -0.52073736   7.3442383    
S0479         -12.180206    -0.45345383   7.3418549    
S0480         -12.170192    -0.38515821   7.3401283    
S0481         -12.16853     -0.3163486    7.3387085    
S0482         -12.162322    -0.24681482   7.3338089    
S0483         -12.146051    -0.1743893    7.3256706    
S0484         -12.146346    -0.10053051   7.3201515    
S0485         -12.20148     0.19704616    7.3977829    
S0486         -12.195087    0.4304419     7.4867592    
S0487         -12.21627     0.66251183    7.5968811    
S0488         -12.20937     0.9013689     7.7190414    
S0489         -12.180934    1.1463079     7.8542648    
S0490         -12.134392    1.39767       8.0032097    
S0491         -12.062824    1.6557461     8.1638184    
S0492         -11.969981    1.9205667     8.3369278    
S0493         -11.783609    2.3271164     8.6575745    
S0494         -11.685368    2.4581684     8.770443     
S0495         -11.588371    2.6167168     8.8656708    
S0496         -11.433966    2.6876129     8.9310669    
S0497         -11.274338    2.7579411     8.971714     
S0498         -11.110863    2.8503704     8.9906425    
S0499         -10.932388    2.9490004     8.9847122    
S0500         -10.73853     3.0570082     8.9549057    
S0501         -10.590011    3.2049942     8.9526733    
S0502         -10.448154    3.3307369     9.0614929    
S0503         -10.317195    3.4591534     9.1731972    
S0504         -10.180358    3.5747807     9.2801994    
S0505         -10.056809    3.6908104     9.3986534    
S0506         -9.9468063    3.8095882     9.5307327    
S0507         -9.8400703    3.92939       9.6772026    
S0508         -9.7667618    4.0679298     9.8445084    
S0509         -9.7286369    4.219635      10.025639    
S0510         -10.027419    4.3667477     10.544933    
S0511         -10.337277    4.3758377     10.83456     
S0512         -10.661532    4.4008587     11.080656    
S0513         -11.000983    4.4414677     11.283559    
S0514         -11.35511     4.4963383     11.446388    
S0515         -11.724529    4.5625118     11.575182    
S0516         -12.11357     4.6466896     11.653339    
S0517         -12.519014    4.7497345     11.680664    
S0518         -12.938638    4.8700626     11.661711    
S0519         -13.321887    5.0285328     11.61945     
S0520         -13.681448    5.1900352     11.529886    
S0521         -14.01826     5.3508755     11.399029    
S0522         -14.331473    5.5106827     11.227187    
S0523         -14.625215    5.6674473     11.020321    
S0524         -14.902266    5.821106      10.779519    
S0525         -15.166545    5.9715942     10.505012    
S0526         -15.406139    6.1219135     10.186469    
S0527         -15.596559    6.2752659     9.8168732    
S0528         -15.705704    6.3973866     9.5484383    
S0529         -15.793065    6.522464      9.2631851    
S0530         -15.858087    6.6513847     8.9579094    
S0531         -15.893378    6.7856224     8.6296974    
S0532         -15.91024     6.926104      8.2774078    
S0533         -15.876689    7.0731018     7.9009338    
S0534         -15.812674    7.22686       7.5003891    
S0535         -15.69455     7.3826256     7.0809822    
S0536         -15.474158    7.5272545     6.4679268    
S0537         -15.380421    7.5006393     6.3050964    
S0538         -15.284006    7.4711441     6.1413944    
S0539         -15.166054    7.4283394     5.99231      
S0540         -15.043292    7.3815651     5.8444031    
S0541         -14.916487    7.3315781     5.6948849    
S0542         -14.775569    7.2725571     5.5551651    
S0543         -14.631247    7.2101463     5.412249     
S0544         -14.473425    7.1393684     5.2787182    
S0545         -14.321536    7.0363091     5.1641785    
S0546         -14.171555    6.9281464     5.066795     
S0547         -14.025453    6.8143921     4.9844769    
S0548         -13.878085    6.695771      4.9233635    
S0549         -13.743214    6.567878      4.8665024    
S0550         -13.603188    6.4362656     4.8353817    
S0551         -13.458495    6.3027283     4.8323856    
S0552         -13.325174    6.1582932     4.8321751    
S0553         -13.194627    6.0068699     4.845134     
S0554         -13.041849    5.9248268     4.8065517    
S0555         -12.871497    5.8507504     4.7912655    
S0556         -12.697877    5.7660133     4.7685329    
S0557         -12.515314    5.6717354     4.7513134    
S0558         -12.312306    5.5897915     4.7644871    
S0559         -12.098078    5.4991676     4.7856518    
S0560         -11.865221    5.4382847     4.841362     
S0561         -11.623515    5.3607239     4.8988876    
S0562         -11.567712    5.0063282     5.2081398    
S0563         -11.726504    4.7197407     5.4177269    
S0564         -11.88746     4.4517136     5.5978703    
S0565         -12.070322    4.1837467     5.7384384    
S0566         -12.208038    3.8734413     5.8400196    
S0567         -12.268353    3.5249691     5.9056274    
S0568         -12.34127     3.1708237     5.9318817    
S0569         -12.457813    2.8087061     5.9250534    
S0570         -12.501077    2.4157879     5.8805885    
S0571         -12.589487    2.1754358     5.6531548    
S0572         -12.643055    1.9450129     5.4224957    
S0573         -12.647223    1.7522715     5.1525089    
S0574         -12.614263    1.6225588     4.8300491    
S0575         -12.682476    1.4382751     4.6037617    
S0576         -12.673379    1.3484567     4.2913776    
S0577         -12.68354     1.2614404     3.996693     
S0578         -12.673901    1.218862      3.6874031    
S0579         -12.925978    1.3196807     3.2467426    
S0580         -13.168367    1.4399648     3.1280382    
S0581         -13.392613    1.5610302     3.0329876    
S0582         -13.614507    1.6603802     2.9617706    
S0583         -13.828152    1.7509336     2.9140205    
S0584         -14.037361    1.8284216     2.8876354    
S0585         -14.245621    1.8812922     2.8826136    
S0586         -14.450807    1.8982691     2.9066042    
S0587         -14.647519    1.8980106     2.9590717    
S0588         -14.804143    1.9610607     3.1476698    
S0589         -14.959372    1.9812384     3.3876732    
S0590         -15.114168    1.9956141     3.6461681    
S0591         -15.262959    2.0042816     3.9224884    
S0592         -15.391409    2.0005184     4.2218151    
S0593         -15.484456    1.9792274     4.5525635    
S0594         -15.674911    2.0174381     4.8679596    
S0595         -15.950453    2.0954271     5.1645237    
S0596         -16.356668    2.1186346     5.7419186    
S0597         -16.479662    2.0428444     5.9937908    
S0598         -16.581244    1.9287474     6.2358002    
S0599         -16.650298    1.7724623     6.4729355    
S0600         -16.704179    1.5730967     6.699424     
S0601         -16.741426    1.3236605     6.9144958    
S0602         -16.728442    1.0272396     7.1270782    
S0603         -16.638472    0.70857692    7.3510933    
S0604         -16.513663    0.36766531    7.5777061    
S0605         -16.378439    0.11690658    7.8362083    
S0606         -16.174547    -0.053980935  8.0991516    
S0607         -15.942986    -0.17592583   8.3238823    
S0608         -15.704941    -0.27561569   8.501754     
S0609         -15.466734    -0.36640704   8.6368065    
S0610         -15.230051    -0.45629134   8.7352654    
S0611         -14.992619    -0.54476123   8.8006248    
S0612         -14.755115    -0.63658471   8.8364258    
S0613         -14.517174    -0.73303628   8.8435562    
S0614         -14.254158    -0.8539382    8.789341     
S0615         -14.003934    -0.96218662   8.7149971    
S0616         -13.755981    -1.0455639    8.6169731    
S0617         -13.506197    -1.0907046    8.4889877    
S0618         -13.255365    -1.0893342    8.327243     
S0619         -13.002713    -1.0481718    8.1331902    
S0620         -12.737138    -0.98381357   7.9050346    
S0621         -12.472451    -0.86116838   7.6356026    
S0622         -12.160227    -0.074010813  7.6360634    
S0623         -12.205772    -0.10198898   7.9354813    
S0624         -12.28876     -0.1081943    8.2114632    
S0625         -12.411586    -0.09167586   8.4613297    
S0626         -12.574552    -0.051778024  8.6820313    
S0627         -12.761122    0.0072904095  8.8881531    
S0628         -12.985451    0.088692647   9.0687881    
S0629         -13.242644    0.1913064     9.2308311    
S0630         -13.539566    0.3167629     9.3614021    
S0631         -13.800497    0.41472263    9.4325203    
S0632         -14.058003    0.51891475    9.4732735    
S0633         -14.312817    0.62964101    9.488208     
S0634         -14.566       0.74677706    9.465789     
S0635         -14.81828     0.87118416    9.4177513    
S0636         -15.069843    1.002849      9.3372513    
S0637         -15.321376    1.1423847     9.2254089    
S0638         -15.56618     1.2858329     9.0680779    
S0639         -15.797937    1.4286819     8.8636124    
S0640         -16.002368    1.6006012     8.6176697    
S0641         -16.16731     1.7487305     8.3450935    
S0642         -16.296974    1.8782757     8.0456947    
S0643         -16.390465    1.9891088     7.7139648    
S0644         -16.460718    2.0916134     7.3494736    
S0645         -16.481456    2.1617725     6.9376068    
S0646         -16.472049    2.2133024     6.4790497    
S0647         -16.404268    2.2233053     5.9743454    
S0648         -9.8183815    4.4891373     10.371934    
S0649         -9.9332565    4.6000183     10.525905    
S0650         -10.053338    4.7086697     10.693233    
S0651         -10.202136    4.8134937     10.865977    
S0652         -10.391906    4.9135227     11.033441    
S0653         -10.630312    5.0072414     11.180441    
S0654         -10.886733    5.0996655     11.350684    
S0655         -11.191656    5.1849678     11.494244    
S0656         -11.534557    5.2633232     11.619276    
S0657         -11.942035    5.4010456     11.713902    
S0658         -12.338533    5.5497551     11.75566     
S0659         -12.724588    5.7044708     11.73429     
S0660         -13.095059    5.8763592     11.681809    
S0661         -13.453227    6.0556896     11.572949    
S0662         -13.797807    6.2455051     11.416115    
S0663         -14.130006    6.450843      11.218076    
S0664         -14.452092    6.6739571     10.978299    
S0665         -14.756281    6.8947159     10.67571     
S0666         -15.000153    7.1218231     10.277211    
S0667         -15.205521    7.3120201     9.8663628    
S0668         -15.370068    7.4567932     9.4393707    
S0669         -15.495557    7.562159      9.0005768    
S0670         -15.586749    7.6403419     8.5533104    
S0671         -15.653909    7.7013199     8.0951294    
S0672         -15.67317     7.6967056     7.617218     
S0673         -15.646001    7.6436768     7.1277542    
