# Supplementary material for: Interspecific variation in the limb long bones among modern rhinoceroses—extent and drivers
Source: PeerJ. 2019 Sep 26;7:e7647. doi: 10.7717/peerj.7647 (PMC6766374; doi:10.7717/peerj.7647)
Supplement: Supplemental Information 9 [file peerj-07-7647-s009.zip › Humerus/Dicerorhinus_sumatrensis_1879_6_14_2_Humerus_miroir.pts]

Version 1.0
674
S0000         2.6769226     8.0543442     0.98751831   
S0001         2.5935942     8.5619698     -2.4616005   
S0002         -0.22152996   7.1597343     -2.8611046   
S0003         -2.5456207    9.3586647     -2.0756462   
S0004         -2.3034927    7.6534706     1.0569       
S0005         -0.45614815   6.655146      1.546389     
S0006         -3.7724022    7.8621185     -1.2724274   
S0007         -4.1367134    6.0743958     -1.9193609   
S0008         -5.1773834    -0.36956635   -2.4416447   
S0009         -5.350576     1.3975756     -4.5653282   
S0010         -3.5796432    -2.8095108    -3.0681339   
S0011         0.61171799    -1.8804005    -4.5358456   
S0012         2.9428108     1.129777      -4.7620773   
S0013         3.8338242     -0.5614666    -3.6458145   
S0014         5.5896698     2.8940809     -5.3514603   
S0015         6.2788803     4.9857025     -2.5346348   
S0016         6.5439102     4.9243786     -0.76845169  
S0017         6.0611252     2.6542549     3.4162991    
S0018         5.5186432     -0.42922769   4.5472721    
S0019         5.3223999     -1.4795009    8.7557755    
S0020         3.5439728     -13.200961    11.204286    
S0021         5.7886856     -16.942815    15.044044    
S0022         7.3775223     -16.137077    17.41841     
S0023         5.8059273     -17.506514    20.964597    
S0024         5.3434959     -12.668732    18.622688    
S0025         4.5317356     -12.677072    18.40545     
S0026         2.5968716     -12.547165    18.86461     
S0027         -0.16981974   -10.534901    18.235329    
S0028         -1.8677887    -17.258356    19.229221    
S0029         0.14960632    -15.478716    16.150888    
S0030         4.3628326     -15.631938    16.136769    
S0031         3.3690464     -17.600854    19.625543    
S0032         -3.2294357    -15.675713    15.836539    
S0033         -1.9274071    -17.800809    17.234291    
S0034         0.39122505    -15.092574    13.839719    
S0035         2.5574753     8.4214577     0.85798616   
S0036         2.4425329     8.751915      0.69706311   
S0037         2.3532578     9.0458115     0.48852792   
S0038         2.2080193     9.3002693     0.29477625   
S0039         2.0577635     9.5185692     0.074151564  
S0040         1.9266451     9.6996284     -0.18844407  
S0041         1.7771545     9.844458      -0.47109504  
S0042         1.6229151     9.952784      -0.78379354  
S0043         1.52957       10.016677     -1.1338486   
S0044         1.5352673     9.9094566     -1.3193231   
S0045         1.5704726     9.7875633     -1.4961714   
S0046         1.6529057     9.6549599     -1.6608576   
S0047         1.7494495     9.5090057     -1.8163774   
S0048         1.8432301     9.3383926     -1.9702902   
S0049         1.9372391     9.1304298     -2.1280338   
S0050         2.0878754     8.9097702     -2.2716492   
S0051         2.3042252     8.7007614     -2.3897142   
S0052         2.7210865     8.348777      -2.2699251   
S0053         2.7691303     8.0707512     -2.1360357   
S0054         2.7337822     7.8034615     -2.0802591   
S0055         2.6806452     7.576004      -2.0339535   
S0056         2.5938055     7.3750168     -2.0118404   
S0057         2.4949158     7.1809883     -1.9871525   
S0058         2.3562752     7.0046806     -1.9920912   
S0059         2.1727364     6.8547012     -2.0321762   
S0060         1.9791342     6.6914322     -2.0684761   
S0061         1.7896843     6.5560081     -2.0833031   
S0062         1.536871      6.4873055     -2.1208941   
S0063         1.2899318     6.5029869     -2.2204037   
S0064         1.0688533     6.5560883     -2.3424362   
S0065         0.87376785    6.6455742     -2.4915035   
S0066         0.65567546    6.7487579     -2.6263401   
S0067         0.38938131    6.8633759     -2.7278765   
S0068         0.091301072   6.9998779     -2.8068804   
S0069         -0.38485045   7.2459641     -2.9111006   
S0070         -0.54674501   7.3396523     -2.9566685   
S0071         -0.71111693   7.4365936     -2.9876154   
S0072         -0.87713499   7.5379715     -3.0063837   
S0073         -1.0454832    7.6428658     -3.0116608   
S0074         -1.2204695    7.7408134     -2.9888033   
S0075         -1.3899457    7.8608795     -2.9794226   
S0076         -1.5648911    7.977961      -2.947934    
S0077         -1.7430504    8.0871368     -2.8861143   
S0078         -1.9022907    8.2169861     -2.8499964   
S0079         -2.0448523    8.3587456     -2.8157055   
S0080         -2.1701603    8.5010582     -2.7648653   
S0081         -2.2768316    8.6398277     -2.6884695   
S0082         -2.3663696    8.7881653     -2.6128878   
S0083         -2.4341757    8.9426468     -2.5299755   
S0084         -2.4843008    9.082811      -2.3984652   
S0085         -2.5268444    9.2135803     -2.2328976   
S0086         -2.4284578    9.596212      -1.7940163   
S0087         -2.3651245    9.7511818     -1.4767966   
S0088         -2.311088     9.8602531     -1.1760058   
S0089         -2.2966867    9.8935188     -0.87240038  
S0090         -2.2544222    9.9180756     -0.60972228  
S0091         -2.2370785    9.8816277     -0.35459607  
S0092         -2.230423     9.7985321     -0.11552017  
S0093         -2.2353825    9.6678207     0.10701936   
S0094         -2.2382061    9.5054909     0.32518244   
S0095         -2.2763622    9.3262199     0.51772304   
S0096         -2.315114     9.129454      0.6700253    
S0097         -2.339897     8.934259      0.80325527   
S0098         -2.3539501    8.7363731     0.91549797   
S0099         -2.3635241    8.5283257     0.99042778   
S0100         -2.3547279    8.3222382     1.0650348    
S0101         -2.3381056    8.1053162     1.1073049    
S0102         -2.3237129    7.8800735     1.0959665    
S0103         -2.2393547    7.6088768     0.97782049   
S0104         -2.1825151    7.5703064     0.90575428   
S0105         -2.1341913    7.5368553     0.83932648   
S0106         -2.0844481    7.5043884     0.79273481   
S0107         -2.0316814    7.4710869     0.76672773   
S0108         -1.9757082    7.4333824     0.75760555   
S0109         -1.8930862    7.4207802     0.83762331   
S0110         -1.8271774    7.4008469     0.89660149   
S0111         -1.7560799    7.3588715     0.95639992   
S0112         -1.7405998    7.3169632     1.0163924    
S0113         -1.7162029    7.2718414     1.0727461    
S0114         -1.6825304    7.222625      1.1240582    
S0115         -1.6420893    7.1794945     1.1803563    
S0116         -1.592903     7.1342102     1.2337622    
S0117         -1.5344685    7.08498       1.2819701    
S0118         -1.4684964    7.038369      1.3323413    
S0119         -1.3938013    6.9897858     1.3796727    
S0120         -1.3111594    6.9425385     1.4278766    
S0121         -1.2631428    6.9001984     1.4803422    
S0122         -1.2026228    6.8573624     1.5181686    
S0123         -1.1306114    6.8180054     1.5465866    
S0124         -1.0478087    6.7852997     1.573251     
S0125         -0.95306511   6.7556107     1.5916345    
S0126         -0.84626417   6.7239799     1.5892435    
S0127         -0.72853365   6.6950104     1.577099     
S0128         -0.59965739   6.6698921     1.5586777    
S0129         -0.32776375   6.5650337     1.5455938    
S0130         -0.19135637   6.4798767     1.5549373    
S0131         -0.040082395  6.4075447     1.5896111    
S0132         0.116089      6.3325443     1.618681     
S0133         0.26869473    6.2419865     1.6203091    
S0134         0.42298594    6.1405636     1.6073605    
S0135         0.60090933    6.0707188     1.6446007    
S0136         0.77965159    5.9922684     1.6671768    
S0137         0.96407661    5.9169216     1.6917517    
S0138         1.1709245     5.8415188     1.7328835    
S0139         1.3672254     5.7874817     1.7534184    
S0140         1.5543324     5.7745132     1.7712187    
S0141         1.7299212     5.7913113     1.7752121    
S0142         1.894626      5.8218143     1.7509258    
S0143         2.0479134     5.8838814     1.7153969    
S0144         2.1910288     5.9668953     1.6579407    
S0145         2.3257051     6.0704205     1.5752938    
S0146         2.4453829     6.2107819     1.4915359    
S0147         2.6576338     6.3531948     1.5209792    
S0148         2.8227333     6.5221863     1.5483887    
S0149         2.9254581     6.7098442     1.562096     
S0150         2.9695927     6.9083282     1.54952      
S0151         2.9824797     7.1140869     1.4991138    
S0152         2.9453985     7.3306198     1.4232881    
S0153         2.8871954     7.5583885     1.31181      
S0154         2.7922932     7.7988869     1.1709327    
S0155         -4.296928     6.0238754     -1.658189    
S0156         -4.4305172    5.8848015     -1.4186184   
S0157         -4.551178     5.7231384     -1.2017741   
S0158         -4.6587242    5.5286415     -1.0031136   
S0159         -4.7378288    5.2813023     -0.84698429  
S0160         -4.7983784    4.9977726     -0.71862917  
S0161         -4.8481289    4.6831165     -0.60328913  
S0162         -4.8933296    4.3386604     -0.4890172   
S0163         -4.9466568    3.9700943     -0.35539474  
S0164         -5.0756966    3.6867031     -0.37038336  
S0165         -5.1966759    3.4114571     -0.36750364  
S0166         -5.2922913    3.1332153     -0.37976072  
S0167         -5.3604214    2.8572412     -0.42724805  
S0168         -5.4034885    2.5908064     -0.51187806  
S0169         -5.4433407    2.2915791     -0.51795163  
S0170         -5.4487625    2.0227226     -0.62157974  
S0171         -5.4138229    1.7985147     -0.80829306  
S0172         -5.3697464    1.5475966     -0.94917316  
S0173         -5.3545765    1.36094       -1.1082351   
S0174         -5.3495434    1.1603102     -1.2594613   
S0175         -5.3417107    0.95643978    -1.4197108   
S0176         -5.2909889    0.77449532    -1.6159853   
S0177         -5.2576336    0.57010145    -1.7906462   
S0178         -5.1955753    0.38057847    -1.9757421   
S0179         -5.1483727    0.17832785    -2.1436686   
S0180         -5.1859821    -0.1097326    -2.2826254   
S0181         -5.35327      1.1900685     -4.5175583   
S0182         -5.3641129    0.97995348    -4.466172    
S0183         -5.3716167    0.76878734    -4.4093575   
S0184         -5.4320019    0.57660837    -4.3132862   
S0185         -5.4500046    0.37297184    -4.2264038   
S0186         -5.4748684    0.17048568    -4.1254868   
S0187         -5.4550804    -0.04500728   -4.0406342   
S0188         -5.4204292    -0.26245086   -3.9531254   
S0189         -5.3743317    -0.47931318   -3.8592255   
S0190         -5.3152405    -0.67186275   -3.7293049   
S0191         -5.2531403    -0.85671768   -3.6140636   
S0192         -5.1888943    -1.032801     -3.5117168   
S0193         -5.1324093    -1.1985638    -3.4135143   
S0194         -5.0749943    -1.3561838    -3.3238052   
S0195         -4.986018     -1.506637     -3.2689709   
S0196         -4.8991474    -1.6473972    -3.2219063   
S0197         -4.8098473    -1.7795382    -3.1859568   
S0198         -4.7221054    -1.9073187    -3.1584078   
S0199         -4.6262589    -2.0169176    -3.1290651   
S0200         -4.5287167    -2.1277716    -3.0995098   
S0201         -4.416082     -2.2319658    -3.0810093   
S0202         -4.2947937    -2.3330202    -3.0688086   
S0203         -4.1798836    -2.4429407    -3.0424711   
S0204         -4.0504803    -2.5499298    -3.0221767   
S0205         -3.8989338    -2.6410425    -3.0297808   
S0206         -3.7422646    -2.7331745    -3.0368412   
S0207         -3.3407196    -2.9182693    -3.199922    
S0208         -3.1097504    -2.9986755    -3.3465939   
S0209         -2.8800415    -3.0721655    -3.4719524   
S0210         -2.6636894    -3.1141655    -3.6221878   
S0211         -2.4422024    -3.1580944    -3.7341053   
S0212         -2.2322929    -3.1750156    -3.8600086   
S0213         -2.0231743    -3.1829134    -3.9709538   
S0214         -1.815275     -3.1827011    -4.0723534   
S0215         -1.6258387    -3.1394247    -4.188649    
S0216         -1.4043671    -3.0917454    -4.2910862   
S0217         -1.1833343    -3.0035452    -4.3862926   
S0218         -0.96397352   -2.8819603    -4.4717846   
S0219         -0.73008318   -2.7519665    -4.5335499   
S0220         -0.49372287   -2.5959578    -4.5832077   
S0221         -0.2386951    -2.4342848    -4.6070473   
S0222         0.042074361   -2.2762535    -4.594862    
S0223         0.32897193    -2.0975006    -4.5645645   
S0224         0.80274582    -1.7829853    -4.5918442   
S0225         0.97683105    -1.6607773    -4.6595791   
S0226         1.1369476     -1.5216165    -4.7230045   
S0227         1.2999592     -1.3896618    -4.772747    
S0228         1.4666283     -1.2638627    -4.8155857   
S0229         1.6337564     -1.1384548    -4.856263    
S0230         1.7749056     -0.98313427   -4.887252    
S0231         1.9228876     -0.83592548   -4.9161976   
S0232         2.0477745     -0.66640429   -4.9267128   
S0233         2.1715578     -0.48585334   -4.9353664   
S0234         2.29832       -0.30865774   -4.9447842   
S0235         2.4294601     -0.12961779   -4.9654949   
S0236         2.5369192     0.064654094   -4.9568058   
S0237         2.6303028     0.26565132    -4.9282433   
S0238         2.7290222     0.47243719    -4.9151905   
S0239         2.8143557     0.68669753    -4.8835178   
S0240         2.8944157     0.90871553    -4.8471046   
S0241         2.9474596     1.3099765     -4.7127468   
S0242         2.9450407     1.489956      -4.6662483   
S0243         2.922015      1.6587357     -4.5897945   
S0244         2.8890202     1.8254768     -4.5100681   
S0245         2.8453035     1.993297      -4.4299301   
S0246         2.7855099     2.1490168     -4.324651    
S0247         2.7099356     2.2893139     -4.1940365   
S0248         2.6231331     2.4311159     -4.064386    
S0249         2.5299349     2.5898756     -3.9495224   
S0250         2.4215855     2.7158506     -3.8478352   
S0251         2.3053066     2.8261309     -3.7409065   
S0252         2.1841867     2.9290428     -3.6389709   
S0253         2.0585155     3.0261084     -3.5435467   
S0254         1.9281864     3.1179714     -3.4549702   
S0255         1.7944874     3.2106022     -3.376825    
S0256         1.6521666     3.2865746     -3.2974865   
S0257         1.5113296     3.3786312     -3.2379749   
S0258         1.3710396     3.4756794     -3.1920551   
S0259         1.2313955     3.5681805     -3.1510025   
S0260         1.0870454     3.6701683     -3.1060682   
S0261         0.94481335    3.7947521     -3.0691158   
S0262         0.79719324    3.928233      -3.0260324   
S0263         0.650172      4.081242      -2.9884995   
S0264         0.49574909    4.2409554     -2.9385973   
S0265         0.34785323    4.429071      -2.9084875   
S0266         0.19572924    4.6288246     -2.8732916   
S0267         0.049261221   4.854179      -2.8588127   
S0268         -0.20549092   4.9790012     -2.8893167   
S0269         -0.44796557   5.0852612     -2.9295376   
S0270         -0.68473167   5.1641945     -2.9604902   
S0271         -0.91556864   5.2160297     -2.9807722   
S0272         -1.1398652    5.2385464     -2.9787037   
S0273         -1.3569236    5.2369026     -2.9776644   
S0274         -1.5659539    5.2060276     -2.9582293   
S0275         -1.7683918    5.1499035     -2.9372599   
S0276         -1.9692871    5.0772514     -2.9305286   
S0277         -2.2016516    4.798317      -3.0276279   
S0278         -2.454328     4.5840759     -3.2099419   
S0279         -2.7065327    4.4337894     -3.3893303   
S0280         -2.9565319    4.3470695     -3.5443985   
S0281         -3.2081554    4.3119835     -3.672023    
S0282         -3.4560963    4.2407707     -3.7776821   
S0283         -3.7041958    4.1700207     -3.8723965   
S0284         -3.9401657    4.0711533     -3.9538811   
S0285         -4.1463741    3.9502506     -4.0077732   
S0286         -4.2593285    3.7555443     -4.2127834   
S0287         -4.3798416    3.5495354     -4.378598    
S0288         -4.5154942    3.3357273     -4.5218098   
S0289         -4.661454     3.0992908     -4.638073    
S0290         -4.8068352    2.826642      -4.7121132   
S0291         -4.9495136    2.5181007     -4.7403492   
S0292         -5.1000938    2.1796528     -4.7278049   
S0293         -5.246183     1.8063301     -4.6665176   
S0294         3.9303059     -0.53604789   -3.4375351   
S0295         4.0293091     -0.46521902   -3.2472046   
S0296         4.1311359     -0.35905883   -3.0809061   
S0297         4.2419601     -0.23332376   -2.9338629   
S0298         4.3636158     -0.087273705  -2.8019581   
S0299         4.4918041     0.088506901   -2.6894575   
S0300         4.6247692     0.29560513    -2.5989355   
S0301         4.7580387     0.53657718    -2.5360479   
S0302         4.9018902     0.80091047    -2.4879808   
S0303         5.1569809     0.97083035    -2.6212963   
S0304         5.3623852     1.1628146     -2.7446522   
S0305         5.5306992     1.3679508     -2.8429596   
S0306         5.685231      1.5683126     -2.8920328   
S0307         5.8232944     1.768116      -2.8960218   
S0308         5.9120262     1.9904743     -2.888257    
S0309         5.9749641     2.2209473     -2.8447306   
S0310         5.9856205     2.4706024     -2.7914232   
S0311         5.9525238     2.7297043     -2.7198267   
S0312         5.9628265     3.0351881     -2.6363527   
S0313         6.0169613     3.3220428     -2.5307144   
S0314         6.0768242     3.5876858     -2.4423496   
S0315         6.1510586     3.8262344     -2.3667986   
S0316         6.2295738     4.0526196     -2.3149931   
S0317         6.3069393     4.2843868     -2.2927921   
S0318         6.3458614     4.5399162     -2.3236586   
S0319         6.341835      4.7948917     -2.4043318   
S0320         6.5364586     4.7166348     -0.74486136  
S0321         6.4632149     4.5188965     -0.71772208  
S0322         6.370792      4.3355732     -0.68054833  
S0323         6.2733662     4.163805      -0.63352232  
S0324         6.187999      3.9927364     -0.58085356  
S0325         6.1028652     3.8255871     -0.52192855  
S0326         6.0058464     3.6699406     -0.45374341  
S0327         5.9033405     3.5217571     -0.37785251  
S0328         5.8121021     3.3682579     -0.29987347  
S0329         5.8425644     3.3007061     -0.099540663 
S0330         5.8813942     3.2118954     0.087004232  
S0331         5.9077858     3.1172609     0.26699886   
S0332         5.9249146     3.0143967     0.43924704   
S0333         5.930994      2.9047556     0.60482111   
S0334         5.9268555     2.7877645     0.76351008   
S0335         5.915662      2.6606718     0.91316395   
S0336         5.8906586     2.5296202     1.0588981    
S0337         5.8592621     2.3878609     1.1950802    
S0338         5.9563133     2.3425066     1.3759071    
S0339         6.0149673     2.3366827     1.5930694    
S0340         6.0596012     2.3449749     1.8214851    
S0341         6.077364      2.3753656     2.058028     
S0342         6.0638313     2.4275885     2.2974703    
S0343         6.0794048     2.4657089     2.5572334    
S0344         6.1007252     2.508272      2.8360483    
S0345         6.0792671     2.578491      3.1175131    
S0346         6.0284817     2.8695396     3.5048325    
S0347         5.9957592     3.0842827     3.5664005    
S0348         5.9746292     3.2960327     3.6049282    
S0349         5.9711716     3.505957      3.6242428    
S0350         5.9767502     3.716433      3.6221004    
S0351         5.9714569     3.9261532     3.5871799    
S0352         5.9720097     4.1345505     3.5274445    
S0353         5.974757      4.3406235     3.4397285    
S0354         5.9956593     4.5496048     3.3385765    
S0355         6.0059319     4.8324326     3.2076397    
S0356         5.9965748     5.0831348     3.0465027    
S0357         5.9799759     5.3063507     2.8722549    
S0358         5.9714954     5.5083263     2.6936663    
S0359         5.9639282     5.6857616     2.5059641    
S0360         5.9658756     5.8428833     2.3118536    
S0361         5.9706337     5.9765453     2.108288     
S0362         5.9825268     6.0895638     1.8967262    
S0363         6.0023514     6.1836323     1.6779373    
S0364         6.1016186     6.1493233     1.3956807    
S0365         6.1855774     6.0894505     1.1198852    
S0366         6.2828869     6.0182735     0.85118561   
S0367         6.4212318     5.9405437     0.58540769   
S0368         6.4732765     5.797118      0.31305349   
S0369         6.483876      5.6172352     0.040991253  
S0370         6.5011253     5.4160606     -0.2300302   
S0371         6.5249687     5.1873619     -0.50018201  
S0372         5.6096973     -0.31845028   4.7091667    
S0373         5.6862968     -0.22220256   4.8971088    
S0374         5.7724667     -0.14062775   5.0841629    
S0375         5.8546349     -0.074445444  5.2848682    
S0376         5.9781059     0.013492772   5.4122059    
S0377         6.0583549     0.061753708   5.6402866    
S0378         6.1630352     0.12525343    5.8597942    
S0379         6.254089      0.15876063    6.1296139    
S0380         6.2606293     0.069890171   6.3996449    
S0381         6.2137619     0.055148882   6.6599815    
S0382         6.1366203     0.019687591   6.897361     
S0383         6.0534878     -0.0057195675 7.1144623    
S0384         5.9599987     -0.02736063   7.3094948    
S0385         5.8841969     0.018059777   7.4784058    
S0386         5.7726864     0.033123717   7.6311348    
S0387         5.6412178     0.043871796   7.7663681    
S0388         5.4921284     0.018863401   7.8742096    
S0389         5.3404617     -0.0067278177 7.9502045    
S0390         5.0822952     -0.14403136   8.0977783    
S0391         4.8746689     -0.21647236   8.2622757    
S0392         4.7275974     -0.30169661   8.4116539    
S0393         4.6227238     -0.38076954   8.5772873    
S0394         4.6143215     -0.53652048   8.6779579    
S0395         4.6667816     -0.71492009   8.7771317    
S0396         4.7921982     -0.93475838   8.8662918    
S0397         5.0187195     -1.2050989    8.8633087    
S0398         5.5621513     -1.7325609    8.7659721    
S0399         5.8109818     -1.9087137    8.6209885    
S0400         5.9979321     -2.1018774    8.5159294    
S0401         6.0957428     -2.32609      8.407209     
S0402         6.1486694     -2.530884     8.2220901    
S0403         6.1956272     -2.6833645    7.9492821    
S0404         6.1923695     -2.8240501    7.6211662    
S0405         6.1781479     -2.9218801    7.2286194    
S0406         6.1766464     -2.9658602    6.7863831    
S0407         6.1797363     -2.9233438    6.5473244    
S0408         6.130743      -2.8534651    6.3043179    
S0409         6.0874531     -2.7204813    6.0594105    
S0410         6.0713451     -2.5106123    5.8176167    
S0411         5.9705528     -2.2946352    5.5658516    
S0412         5.8818806     -2.0094135    5.3209343    
S0413         5.7543213     -1.6889103    5.0714298    
S0414         5.5848282     -1.3401013    4.8028767    
S0415         5.4158672     -0.92463417   4.5528496    
S0416         5.3047138     -0.77571945   4.2558762    
S0417         5.1773575     -0.66469293   3.9148506    
S0418         5.0539616     -0.53083019   3.5949032    
S0419         4.9459866     -0.42848501   3.2620312    
S0420         4.8500656     -0.33709719   2.9329084    
S0421         4.7496262     -0.22713079   2.6167967    
S0422         4.6450741     -0.10481646   2.3081104    
S0423         4.5308876     0.070429307   2.0189491    
S0424         4.4321465     0.20169852    1.7190901    
S0425         4.274353      0.22232282    1.390387     
S0426         4.1216038     0.20501561    1.0508752    
S0427         3.9688461     0.23624566    0.73071427   
S0428         3.8179886     0.27447183    0.41486287   
S0429         3.6696243     0.3260905     0.10443976   
S0430         3.5258919     0.37296538    -0.20600884  
S0431         3.3873814     0.42917624    -0.51333466  
S0432         3.2481983     0.44896021    -0.82342119  
S0433         3.1074699     0.47412987    -1.1268845   
S0434         3.089514      0.47775002    -1.5043719   
S0435         3.052557      0.43663888    -1.8488983   
S0436         2.9957165     0.35178027    -2.1471941   
S0437         2.9203527     0.22938166    -2.3925289   
S0438         2.8159235     0.046169406   -2.5383343   
S0439         2.7091408     -0.1368911    -2.6868263   
S0440         2.5783966     -0.37220623   -2.7598499   
S0441         2.4430004     -0.61564775   -2.8433453   
S0442         2.3142551     -0.82976398   -2.9699121   
S0443         2.1417902     -0.95866108   -3.1589754   
S0444         1.9732876     -1.0628842    -3.3687428   
S0445         1.8022013     -1.1579565    -3.5742622   
S0446         1.6212337     -1.2652428    -3.7619114   
S0447         1.4360993     -1.3566835    -3.9504292   
S0448         1.242404      -1.3985522    -4.1627106   
S0449         1.0245768     -1.5045543    -4.3372574   
S0450         0.80298347    -1.6679127    -4.4689922   
S0451         3.7316479     -13.189117    11.306541    
S0452         3.9262295     -13.186325    11.37666     
S0453         4.1030708     -13.211932    11.461023    
S0454         4.2505184     -13.262312    11.575714    
S0455         4.3867325     -13.332346    11.688995    
S0456         4.5063869     -13.423721    11.807479    
S0457         4.6334663     -13.537006    11.905017    
S0458         4.7339088     -13.672882    12.020204    
S0459         4.8450809     -13.828125    12.121001    
S0460         5.0181438     -13.978273    12.170227    
S0461         5.1414181     -14.132079    12.264048    
S0462         5.2620674     -14.281134    12.370499    
S0463         5.351194      -14.418112    12.505136    
S0464         5.4064209     -14.539891    12.666327    
S0465         5.4904091     -14.664499    12.820567    
S0466         5.7128197     -14.818155    12.919843    
S0467         5.8155262     -14.939204    13.087555    
S0468         5.9107754     -15.057491    13.268298    
S0469         5.9404003     -15.226457    13.435345    
S0470         5.9900414     -15.409648    13.597261    
S0471         6.0219116     -15.603296    13.769901    
S0472         6.034359      -15.806325    13.954034    
S0473         6.0223782     -16.016341    14.150874    
S0474         5.998811      -16.237418    14.357149    
S0475         5.9588154     -16.467436    14.574687    
S0476         5.8843056     -16.700766    14.804715    
S0477         5.2855011     -12.663361    18.555023    
S0478         5.2213997     -12.659468    18.498177    
S0479         5.1493465     -12.657741    18.452858    
S0480         5.0722321     -12.650282    18.411339    
S0481         4.9831505     -12.648738    18.384781    
S0482         4.883326      -12.656026    18.376451    
S0483         4.7747433     -12.675941    18.391238    
S0484         4.6590813     -12.682976    18.401823    
S0485         4.306583      -12.691434    18.466664    
S0486         4.0841991     -12.700999    18.528185    
S0487         3.8668758     -12.71111     18.59688     
S0488         3.6478989     -12.699361    18.644574    
S0489         3.4344929     -12.690337    18.70265     
S0490         3.2220528     -12.669326    18.752252    
S0491         3.0116484     -12.641846    18.800906    
S0492         2.8024454     -12.602849    18.841405    
S0493         2.4022741     -12.437141    18.872531    
S0494         2.2138777     -12.344278    18.894334    
S0495         2.0337727     -12.2543      18.902243    
S0496         1.8650486     -12.158305    18.891106    
S0497         1.6990637     -12.070835    18.87002     
S0498         1.5694777     -11.938235    18.814024    
S0499         1.4504693     -11.809473    18.744334    
S0500         1.3428505     -11.682939    18.658133    
S0501         1.2087342     -11.579539    18.58757     
S0502         1.079799      -11.449742    18.486447    
S0503         0.91754169    -11.33791     18.424899    
S0504         0.76105399    -11.223253    18.368459    
S0505         0.6005919     -11.112208    18.326286    
S0506         0.45402517    -10.991145    18.280605    
S0507         0.30767574    -10.866128    18.243127    
S0508         0.16154568    -10.731252    18.211378    
S0509         0.00045344979 -10.610773    18.205862    
S0510         -0.35997384   -10.364436    18.662415    
S0511         -0.5365766    -10.307641    19.099501    
S0512         -0.68699965   -10.317583    19.511813    
S0513         -0.80419159   -10.409851    19.887242    
S0514         -0.89843388   -10.535694    20.229855    
S0515         -0.97258043   -10.697453    20.545427    
S0516         -1.0319454    -10.884328    20.847023    
S0517         -1.073545     -11.107142    21.136641    
S0518         -1.0924062    -11.378733    21.408186    
S0519         -1.1577877    -11.704216    21.676837    
S0520         -1.2339187    -12.035452    21.911136    
S0521         -1.3167951    -12.389215    22.090883    
S0522         -1.4062579    -12.765502    22.21481     
S0523         -1.5059855    -13.160017    22.300446    
S0524         -1.6122183    -13.580045    22.32672     
S0525         -1.7271166    -14.024205    22.302026    
S0526         -1.8445293    -14.490361    22.204503    
S0527         -1.9591736    -14.968346    22.027266    
S0528         -1.9951601    -15.388708    21.812054    
S0529         -2.0162319    -15.76566     21.561491    
S0530         -2.0247751    -16.09942     21.285576    
S0531         -2.0171461    -16.383521    20.982379    
S0532         -2.0009951    -16.628806    20.66456     
S0533         -1.984326     -16.848732    20.337143    
S0534         -1.9599678    -17.032553    19.989867    
S0535         -1.9278482    -17.179984    19.621513    
S0536         -1.7845539    -17.308592    19.064882    
S0537         -1.7052038    -17.359628    18.902238    
S0538         -1.6199871    -17.396793    18.740428    
S0539         -1.5285584    -17.420477    18.579286    
S0540         -1.436196     -17.409259    18.418117    
S0541         -1.3446674    -17.373398    18.258086    
S0542         -1.2412252    -17.347691    18.098882    
S0543         -1.1342081    -17.303368    17.93999     
S0544         -1.0256354    -17.23736     17.781949    
S0545         -0.92308855   -17.140152    17.610063    
S0546         -0.82700262   -17.045377    17.449918    
S0547         -0.74089379   -16.947849    17.303651    
S0548         -0.66227221   -16.853653    17.170216    
S0549         -0.5887475    -16.766745    17.048289    
S0550         -0.51890326   -16.688394    16.937267    
S0551         -0.45114164   -16.619373    16.836984    
S0552         -0.39699183   -16.547716    16.750806    
S0553         -0.3440949    -16.486185    16.675139    
S0554         -0.29635968   -16.408878    16.599156    
S0555         -0.24299693   -16.326318    16.527019    
S0556         -0.1887987    -16.234598    16.459671    
S0557         -0.12547253   -16.138902    16.396927    
S0558         -0.063702714  -16.0311      16.338208    
S0559         -0.0089688525 -15.908614    16.284122    
S0560         0.052934903   -15.778345    16.231976    
S0561         0.11456037    -15.635573    16.181543    
S0562         0.26298187    -15.295438    16.339096    
S0563         0.40341887    -15.143968    16.51929     
S0564         0.58352861    -15.017142    16.676625    
S0565         0.79066677    -14.92467     16.827783    
S0566         1.0197894     -14.886485    16.991766    
S0567         1.2823871     -14.888338    17.149719    
S0568         1.5869312     -14.898915    17.27117     
S0569         1.9283592     -14.924352    17.363911    
S0570         2.3085285     -14.964804    17.425354    
S0571         2.6292645     -14.998718    17.423747    
S0572         2.9316372     -15.048291    17.387228    
S0573         3.2143097     -15.08687     17.297063    
S0574         3.4675465     -15.115215    17.159435    
S0575         3.6947144     -15.180994    17.010042    
S0576         3.9045788     -15.284334    16.846466    
S0577         4.0763496     -15.372899    16.631607    
S0578         4.2222069     -15.48371     16.390907    
S0579         4.349316      -16.259306    15.893062    
S0580         4.2823647     -16.756239    15.67993     
S0581         4.1542686     -17.12309     15.557101    
S0582         4.0041061     -17.404121    15.546536    
S0583         3.902269      -17.650299    15.632663    
S0584         3.9283535     -17.877116    15.792596    
S0585         4.187413      -18.038094    16.030659    
S0586         3.8817142     -18.06115     16.417021    
S0587         3.8287121     -18.072174    16.859012    
S0588         3.7908203     -18.048091    17.126773    
S0589         3.7432053     -18.025305    17.405525    
S0590         3.7027126     -17.988254    17.694691    
S0591         3.6623165     -17.935818    17.991811    
S0592         3.6292389     -17.843456    18.290237    
S0593         3.5909214     -17.726819    18.59176     
S0594         3.5246822     -17.667929    18.919048    
S0595         3.447266      -17.639503    19.267464    
S0596         3.5168633     -17.460013    20.028429    
S0597         3.663065      -17.327853    20.401524    
S0598         3.8142693     -17.169176    20.733762    
S0599         3.9522694     -16.94557     21.000105    
S0600         4.0891953     -16.712267    21.229231    
S0601         4.2142593     -16.447121    21.406068    
S0602         4.3605911     -16.189375    21.565005    
S0603         4.5086021     -15.906815    21.682513    
S0604         4.6517414     -15.59519     21.753067    
S0605         4.7634216     -15.307724    21.756674    
S0606         4.85564       -15.021538    21.728258    
S0607         4.9262028     -14.74026     21.676138    
S0608         4.9959721     -14.472055    21.607715    
S0609         5.0645927     -14.215691    21.520787    
S0610         5.1195648     -13.969012    21.412381    
S0611         5.1729465     -13.734123    21.283531    
S0612         5.2406101     -13.509914    21.138806    
S0613         5.3034184     -13.294092    20.976439    
S0614         5.3689999     -13.087935    20.748926    
S0615         5.4271484     -12.913432    20.51685     
S0616         5.4625393     -12.777171    20.272673    
S0617         5.487262      -12.669983    20.022137    
S0618         5.4979099     -12.593441    19.762253    
S0619         5.4966599     -12.54591     19.491125    
S0620         5.4660992     -12.549028    19.207843    
S0621         5.4158974     -12.590282    18.917032    
S0622         4.4564045     -12.438218    18.690352    
S0623         4.3885567     -12.304336    19.021336    
S0624         4.3202839     -12.219548    19.335449    
S0625         4.2553951     -12.21419     19.634167    
S0626         4.1906322     -12.255463    19.910953    
S0627         4.1261967     -12.34155     20.169548    
S0628         4.058762      -12.451224    20.421512    
S0629         3.9862862     -12.583676    20.67693     
S0630         3.9147217     -12.776137    20.920137    
S0631         3.7905045     -13.049182    21.179135    
S0632         3.6764877     -13.333569    21.398608    
S0633         3.5753666     -13.636957    21.571722    
S0634         3.4881889     -13.959299    21.696393    
S0635         3.4126308     -14.297394    21.777872    
S0636         3.358897      -14.654912    21.794264    
S0637         3.3129341     -15.023071    21.775792    
S0638         3.2535591     -15.415987    21.766953    
S0639         3.2350361     -15.81795     21.652858    
S0640         3.1884865     -16.009103    21.540488    
S0641         3.157909      -16.202377    21.405       
S0642         3.1308268     -16.404807    21.252715    
S0643         3.120738      -16.607727    21.06638     
S0644         3.1253138     -16.8144      20.848906    
S0645         3.1461687     -17.026373    20.599847    
S0646         3.1938763     -17.234488    20.313237    
S0647         3.2821671     -17.404604    19.978578    
S0648         -0.37298114   -10.34507     18.71429     
S0649         -0.57528462   -10.299874    19.200909    
S0650         -0.75199738   -10.340845    19.642026    
S0651         -0.88954115   -10.466186    20.022066    
S0652         -1.0019046    -10.62643     20.347763    
S0653         -1.1065849    -10.803387    20.635144    
S0654         -1.2001796    -11.015639    20.884743    
S0655         -1.2970735    -11.255134    21.105383    
S0656         -1.4028849    -11.529122    21.296582    
S0657         -1.5084759    -11.86328     21.512672    
S0658         -1.6131954    -12.197088    21.69061     
S0659         -1.7120817    -12.533922    21.827942    
S0660         -1.8098944    -12.871519    21.92654     
S0661         -1.9189215    -13.206412    21.990636    
S0662         -2.0182247    -13.548111    22.012251    
S0663         -2.1128998    -13.894598    21.993475    
S0664         -2.1782835    -14.248692    21.92623     
S0665         -2.2262691    -14.603802    21.814809    
S0666         -2.2626898    -14.957343    21.614328    
S0667         -2.2760096    -15.295348    21.390692    
S0668         -2.2788918    -15.617726    21.148442    
S0669         -2.2795132    -15.927408    20.890216    
S0670         -2.2851616    -16.232764    20.617421    
S0671         -2.2619165    -16.534708    20.317766    
S0672         -2.1766569    -16.816635    19.981892    
S0673         -2.0460894    -17.069734    19.617232    
