# Supplementary material for: Interspecific variation in the limb long bones among modern rhinoceroses—extent and drivers
Source: PeerJ. 2019 Sep 26;7:e7647. doi: 10.7717/peerj.7647 (PMC6766374; doi:10.7717/peerj.7647)
Supplement: Supplemental Information 9 [file peerj-07-7647-s009.zip › Humerus/Dicerorhinus_sumatrensis_1894_9_24_1_Humerus.pts]

Version 1.0
674
S0000         4.0967056     -15.585815    9.7489197    
S0001         5.3232651     -18.817865    13.565906    
S0002         1.830435      -17.505544    14.41763     
S0003         0.01722641    -19.309245    14.435242    
S0004         -0.79405632   -17.102261    10.781625    
S0005         1.2785271     -16.021628    10.619003    
S0006         -1.9978424    -17.864317    12.274142    
S0007         -2.2022362    -16.797212    14.331532    
S0008         -4.0614777    -10.939042    16.566626    
S0009         -3.2570244    -14.014496    17.470045    
S0010         -2.0465088    -8.5013237    17.170772    
S0011         -0.46627731   -8.0547729    17.502467    
S0012         5.4934322     -12.765218    17.511958    
S0013         5.389267      -10.408565    16.938843    
S0014         7.7026657     -14.942513    16.255121    
S0015         7.5135025     -13.685362    17.696819    
S0016         7.4652405     -14.437059    12.324799    
S0017         6.3462051     -11.924818    9.1840225    
S0018         5.3819794     -8.3391327    8.5022079    
S0019         4.7730301     -5.9509529    4.8888821    
S0020         0.78931732    4.8431515     4.2809441    
S0021         1.0795876     12.12953      -1.7788494   
S0022         2.9492294     9.872197      -3.5634495   
S0023         0.53819122    11.703712     -6.1174545   
S0024         0.79350548    7.2237091     -5.0858688   
S0025         0.24974539    7.1202202     -4.3720581   
S0026         -2.4533375    6.5400627     -4.3026302   
S0027         -5.0920822    3.8374138     -3.4452003   
S0028         -8.1230614    10.008524     -3.5582062   
S0029         -4.3491924    8.4384361     -0.81429672  
S0030         -0.35422668   9.9775902     -0.35470505  
S0031         -1.7953754    11.631234     -3.6325195   
S0032         -8.1714706    7.0511093     -1.7904692   
S0033         -6.5284607    10.778969     0.49185028   
S0034         -3.6278332    8.7116837     1.3588196    
S0035         4.2146347     -15.938768    9.789798     
S0036         4.3189148     -16.288181    9.8436768    
S0037         4.4108971     -16.635118    9.9091919    
S0038         4.4792595     -16.982524    9.9854881    
S0039         4.5165112     -17.33105     10.072407    
S0040         4.5575768     -17.675626    10.17291     
S0041         4.5584328     -18.02224     10.28359     
S0042         4.5568012     -18.366106    10.41114     
S0043         4.487352      -18.714436    10.535023    
S0044         4.3057747     -19.112381    10.907465    
S0045         4.1689995     -19.420566    11.254326    
S0046         4.0646973     -19.627533    11.585341    
S0047         4.0273102     -19.731425    11.917841    
S0048         4.0842308     -19.736816    12.256816    
S0049         4.2954651     -19.657843    12.583678    
S0050         4.6045254     -19.485568    12.885971    
S0051         4.9317543     -19.202107    13.209268    
S0052         5.2865959     -18.43781     13.578842    
S0053         5.2468723     -18.097549    13.559224    
S0054         5.1600376     -17.797598    13.552361    
S0055         5.0225189     -17.54485     13.557751    
S0056         4.8900639     -17.314914    13.52964     
S0057         4.7293736     -17.107205    13.4827      
S0058         4.5098873     -16.92963     13.428169    
S0059         4.2156025     -16.817505    13.40152     
S0060         3.9236584     -16.851234    13.488797    
S0061         3.692297      -16.758788    13.586781    
S0062         3.4818134     -16.750035    13.736047    
S0063         3.2750381     -16.789737    13.897868    
S0064         3.05319       -16.841293    14.024336    
S0065         2.8046478     -16.884811    14.093521    
S0066         2.5641582     -16.984901    14.1841      
S0067         2.3222054     -17.123079    14.271367    
S0068         2.079644      -17.300099    14.352676    
S0069         1.7133774     -17.579216    14.432767    
S0070         1.6163942     -17.680452    14.471956    
S0071         1.5137524     -17.77175     14.509142    
S0072         1.3976062     -17.846373    14.534607    
S0073         1.2793309     -17.918597    14.560335    
S0074         1.1709705     -18.001521    14.601025    
S0075         1.0663337     -18.08856     14.650137    
S0076         0.95220928    -18.164137    14.690616    
S0077         0.83443584    -18.233736    14.729109    
S0078         0.70502167    -18.339864    14.71985     
S0079         0.58893785    -18.455251    14.709981    
S0080         0.48161058    -18.57298     14.693396    
S0081         0.39185309    -18.702483    14.682768    
S0082         0.30413141    -18.825345    14.654474    
S0083         0.21690814    -18.941566    14.608003    
S0084         0.15715992    -19.07636     14.574988    
S0085         0.081460798   -19.190573    14.506859    
S0086         -0.047699717  -19.639415    14.141766    
S0087         -0.090627295  -19.932741    13.865172    
S0088         -0.15849464   -20.124637    13.574893    
S0089         -0.22312846   -20.243718    13.291618    
S0090         -0.28103251   -20.297295    13.017497    
S0091         -0.33580654   -20.270403    12.753822    
S0092         -0.37708733   -20.221979    12.493703    
S0093         -0.41668625   -20.121086    12.232095    
S0094         -0.45639272   -19.9427      11.975462    
S0095         -0.47079682   -19.728418    11.743391    
S0096         -0.48882489   -19.507082    11.514252    
S0097         -0.51484995   -19.221463    11.34698     
S0098         -0.54978747   -18.911598    11.217474    
S0099         -0.5859272    -18.600784    11.075127    
S0100         -0.62484794   -18.265933    10.940112    
S0101         -0.66619124   -17.898703    10.811031    
S0102         -0.72327108   -17.501532    10.762109    
S0103         -0.68489785   -17.136484    10.80795     
S0104         -0.58327565   -17.165344    10.846526    
S0105         -0.48703694   -17.182883    10.883067    
S0106         -0.39853468   -17.189417    10.922499    
S0107         -0.3162322    -17.183681    10.96283     
S0108         -0.2373889    -17.165074    11.0014      
S0109         -0.15688477   -17.134239    11.027082    
S0110         -0.076914883  -17.092926    11.038727    
S0111         -0.002246679  -17.042789    11.034715    
S0112         0.1037688     -17.00313     11.026295    
S0113         0.19509517    -16.95536     11.01522     
S0114         0.27216265    -16.899889    11.001643    
S0115         0.33714769    -16.843938    10.970225    
S0116         0.38630784    -16.776352    10.947297    
S0117         0.42101874    -16.700383    10.924509    
S0118         0.44087253    -16.619353    10.893877    
S0119         0.4446094     -16.530727    10.859589    
S0120         0.43866792    -16.430141    10.838401    
S0121         0.49328713    -16.39024     10.810606    
S0122         0.5578074     -16.348636    10.784892    
S0123         0.63171253    -16.305664    10.759784    
S0124         0.71392279    -16.263481    10.727679    
S0125         0.80774221    -16.217026    10.707021    
S0126         0.91029234    -16.173357    10.673577    
S0127         1.0236398     -16.127322    10.645097    
S0128         1.1466108     -16.075583    10.63072     
S0129         1.401151      -15.928709    10.609389    
S0130         1.5227754     -15.84167     10.586844    
S0131         1.6398575     -15.751855    10.572511    
S0132         1.7560232     -15.667599    10.547243    
S0133         1.8670027     -15.579079    10.531747    
S0134         1.9764141     -15.494093    10.509689    
S0135         2.084396      -15.414272    10.478701    
S0136         2.1894028     -15.335994    10.445829    
S0137         2.2913551     -15.258987    10.411457    
S0138         2.4353743     -15.146918    10.356511    
S0139         2.5700882     -15.06627     10.308649    
S0140         2.6948677     -15.010149    10.280864    
S0141         2.8089912     -14.972699    10.286651    
S0142         2.9138311     -14.970079    10.294709    
S0143         3.0094765     -15.003378    10.301132    
S0144         3.095401      -15.071939    10.305343    
S0145         3.1717146     -15.160657    10.34383     
S0146         3.2383053     -15.283691    10.38245     
S0147         3.3557468     -15.364833    10.399121    
S0148         3.4648617     -15.436325    10.391404    
S0149         3.5698219     -15.49196     10.371231    
S0150         3.6737976     -15.5312      10.336296    
S0151         3.7806667     -15.553532    10.28446     
S0152         3.8753967     -15.573392    10.192638    
S0153         3.9581383     -15.587379    10.069257    
S0154         4.0403374     -15.587663    9.9246269    
S0155         -2.2891438    -16.690462    14.066757    
S0156         -2.3915333    -16.54171     13.857286    
S0157         -2.5116737    -16.371133    13.690909    
S0158         -2.6523373    -16.177467    13.560005    
S0159         -2.8180586    -15.957108    13.459581    
S0160         -3.003624     -15.692404    13.411736    
S0161         -3.2036041    -15.382756    13.426277    
S0162         -3.4184296    -15.034998    13.497333    
S0163         -3.6076275    -14.648224    13.657755    
S0164         -3.8147217    -14.214339    13.756609    
S0165         -3.9746361    -13.835434    13.867273    
S0166         -4.1615833    -13.48653     13.966766    
S0167         -4.2778385    -13.188431    14.098375    
S0168         -4.220475     -13.00573     14.278476    
S0169         -4.0970898    -12.906755    14.484702    
S0170         -4.0666698    -12.783813    14.684796    
S0171         -4.0960846    -12.626363    14.864281    
S0172         -4.0776581    -12.500441    15.032323    
S0173         -4.1264191    -12.427278    15.232872    
S0174         -4.1691803    -12.321866    15.422444    
S0175         -4.2092255    -12.183612    15.592366    
S0176         -4.2338367    -12.023702    15.756078    
S0177         -4.2365524    -11.846735    15.921756    
S0178         -4.2016159    -11.664178    16.099208    
S0179         -4.1609318    -11.452239    16.260039    
S0180         -4.1798744    -11.159023    16.404414    
S0181         -3.3726009    -13.753987    17.518115    
S0182         -3.4784958    -13.489235    17.553465    
S0183         -3.590852     -13.222604    17.58022     
S0184         -3.6913895    -12.944835    17.592645    
S0185         -3.7551109    -12.652542    17.583987    
S0186         -3.8088131    -12.35166     17.561748    
S0187         -3.8399853    -12.041491    17.522418    
S0188         -3.8849911    -11.719205    17.476277    
S0189         -3.8964493    -11.38752     17.410068    
S0190         -3.8918251    -11.125195    17.247432    
S0191         -3.8476437    -10.878276    17.115155    
S0192         -3.8176437    -10.643216    17.009998    
S0193         -3.7967762    -10.421946    16.920296    
S0194         -3.7461975    -10.21561     16.857143    
S0195         -3.6586525    -10.026736    16.829391    
S0196         -3.551255     -9.8567436    16.830659    
S0197         -3.4486118    -9.6971992    16.845218    
S0198         -3.3517754    -9.5350227    16.871796    
S0199         -3.2353687    -9.3686409    16.903848    
S0200         -3.0960117    -9.2263245    16.945155    
S0201         -2.9524092    -9.095591     16.985033    
S0202         -2.7983377    -8.9909355    17.029327    
S0203         -2.6439238    -8.8956902    17.07099     
S0204         -2.4834393    -8.8189575    17.115456    
S0205         -2.3404205    -8.703936     17.137234    
S0206         -2.1941034    -8.5986351    17.156281    
S0207         -1.9692575    -8.4525398    17.183492    
S0208         -1.8902327    -8.4095848    17.19733     
S0209         -1.8083511    -8.3769623    17.215315    
S0210         -1.728479     -8.3385506    17.2267      
S0211         -1.6463688    -8.306987     17.239848    
S0212         -1.5616218    -8.2905334    17.261049    
S0213         -1.4770409    -8.2674271    17.274432    
S0214         -1.3907398    -8.242778     17.282643    
S0215         -1.3027771    -8.2332222    17.299637    
S0216         -1.218783     -8.1984489    17.337679    
S0217         -1.1327548    -8.1661201    17.37162     
S0218         -1.0444852    -8.1383461    17.402379    
S0219         -0.95350437   -8.1182961    17.430392    
S0220         -0.86018257   -8.1023376    17.45405     
S0221         -0.76512146   -8.084903     17.472191    
S0222         -0.66820464   -8.060495     17.483327    
S0223         -0.56810699   -8.0571083    17.495079    
S0224         -0.0056460388 -8.0757149    17.587563    
S0225         0.43392582    -8.1465218    17.670444    
S0226         0.85976286    -8.2283905    17.736508    
S0227         1.2787665     -8.3166901    17.788953    
S0228         1.6877003     -8.4432343    17.842439    
S0229         2.0662273     -8.6574791    17.904732    
S0230         2.4270233     -8.916317     17.964293    
S0231         2.7700745     -9.2192802    18.020793    
S0232         3.0925285     -9.5688454    18.072433    
S0233         3.5790813     -9.9180878    17.841794    
S0234         4.0522438     -10.227454    17.655182    
S0235         4.4804176     -10.529493    17.537646    
S0236         4.8465828     -10.841298    17.522298    
S0237         5.1216839     -11.189179    17.53541     
S0238         5.3115421     -11.566719    17.550494    
S0239         5.4246086     -11.965733    17.570132    
S0240         5.4741035     -12.374438    17.568906    
S0241         5.4579853     -12.96646     17.397206    
S0242         5.407378      -13.15173     17.268459    
S0243         5.3422035     -13.32032     17.124211    
S0244         5.2638588     -13.467343    16.960495    
S0245         5.1737034     -13.582251    16.773012    
S0246         5.0670025     -13.678731    16.574899    
S0247         4.9441601     -13.756493    16.365665    
S0248         4.8033405     -13.837906    16.150603    
S0249         4.6464348     -13.932039    15.922586    
S0250         4.3719063     -13.946866    15.819321    
S0251         4.100993      -13.953627    15.718686    
S0252         3.8323132     -13.970959    15.62202     
S0253         3.622366      -14.090398    15.56169     
S0254         3.4366135     -14.221732    15.514929    
S0255         3.247858      -14.337108    15.467664    
S0256         3.0581863     -14.447916    15.421278    
S0257         2.8727169     -14.560339    15.377632    
S0258         2.7010466     -14.683459    15.34133     
S0259         2.603525      -14.785042    15.208569    
S0260         2.4993818     -14.902989    15.092435    
S0261         2.390451      -15.037286    14.995728    
S0262         2.2875046     -15.194524    14.936394    
S0263         2.184407      -15.36581     14.91154     
S0264         2.0605297     -15.538237    14.885002    
S0265         1.9268164     -15.721356    14.872408    
S0266         1.7821556     -15.914594    14.867099    
S0267         1.6317822     -16.120337    14.879102    
S0268         1.4103205     -16.230365    14.901215    
S0269         1.1862431     -16.304372    14.937144    
S0270         0.95818405    -16.34232     14.979633    
S0271         0.7252903     -16.343694    15.007591    
S0272         0.48970523    -16.305673    15.024312    
S0273         0.25321507    -16.214787    15.012593    
S0274         0.01590343    -16.079492    15.04614     
S0275         -0.22698784   -15.929242    15.143214    
S0276         -0.4796454    -15.808231    15.283839    
S0277         -0.60419798   -15.719403    15.412425    
S0278         -0.74417591   -15.678271    15.56465     
S0279         -0.8970727    -15.649892    15.713333    
S0280         -1.0406212    -15.568607    15.863237    
S0281         -1.2044971    -15.530467    16.015833    
S0282         -1.3700374    -15.47834     16.173964    
S0283         -1.5405314    -15.421202    16.336948    
S0284         -1.7204575    -15.37278     16.502946    
S0285         -1.9076115    -15.32551     16.672318    
S0286         -2.0828119    -15.245236    16.78723     
S0287         -2.2502319    -15.139476    16.894171    
S0288         -2.403875     -15.004405    16.988057    
S0289         -2.5641163    -14.881007    17.086528    
S0290         -2.7135542    -14.734319    17.174704    
S0291         -2.8685427    -14.585719    17.264096    
S0292         -3.0155333    -14.417726    17.344371    
S0293         -3.1399193    -14.222092    17.409566    
S0294         5.3845604     -10.304306    16.730589    
S0295         5.3849377     -10.275395    16.504454    
S0296         5.3946144     -10.302443    16.300249    
S0297         5.4181389     -10.367098    16.126949    
S0298         5.4616203     -10.45145     15.976062    
S0299         5.5269936     -10.55267     15.839413    
S0300         5.6137016     -10.674621    15.714989    
S0301         5.7205456     -10.821597    15.604227    
S0302         5.8525208     -10.988286    15.503186    
S0303         6.0141068     -11.186333    15.404416    
S0304         6.1595627     -11.399752    15.340738    
S0305         6.2844116     -11.625105    15.314928    
S0306         6.4215012     -11.832057    15.297459    
S0307         6.5638771     -12.030043    15.294731    
S0308         6.6882469     -12.233431    15.328603    
S0309         6.8358223     -12.419692    15.359692    
S0310         6.9698334     -12.60835     15.423332    
S0311         7.1061569     -12.792057    15.503503    
S0312         7.291349      -13.057092    15.590887    
S0313         7.4610237     -13.31554     15.650514    
S0314         7.6284996     -13.548776    15.690009    
S0315         7.7684578     -13.770888    15.73896     
S0316         7.892028      -13.984859    15.798969    
S0317         7.9534767     -14.218123    15.889795    
S0318         7.9499222     -14.468271    16.004141    
S0319         7.856707      -14.718892    16.130994    
S0320         7.4766586     -14.449315    12.231629    
S0321         7.4761223     -14.433784    12.140189    
S0322         7.4662125     -14.380057    12.046364    
S0323         7.4438309     -14.282866    11.947433    
S0324         7.3730385     -14.159453    11.845831    
S0325         7.2164871     -14.032945    11.74649     
S0326         7.0244522     -13.872975    11.643356    
S0327         6.897097      -13.631136    11.528946    
S0328         6.7837723     -13.348294    11.413727    
S0329         6.6837463     -13.074564    11.540761    
S0330         6.5720726     -12.838004    11.617016    
S0331         6.4859116     -12.627554    11.644346    
S0332         6.4194595     -12.445126    11.622247    
S0333         6.3740177     -12.290168    11.551254    
S0334         6.3450729     -12.164977    11.429813    
S0335         6.332206      -12.07039     11.257475    
S0336         6.3512119     -11.997041    11.041526    
S0337         6.4096848     -11.937554    10.786481    
S0338         6.4217255     -11.856193    10.640106    
S0339         6.439595      -11.788441    10.487887    
S0340         6.4472443     -11.744567    10.325111    
S0341         6.4367355     -11.727737    10.154376    
S0342         6.4186554     -11.731511    9.9776825    
S0343         6.3943417     -11.755113    9.7949432    
S0344         6.3849052     -11.790411    9.5997742    
S0345         6.3663338     -11.847901    9.3968964    
S0346         6.3262642     -12.101416    9.0736137    
S0347         6.3002178     -12.278716    8.9948051    
S0348         6.2629826     -12.453662    8.9524544    
S0349         6.2269421     -12.621374    8.9422531    
S0350         6.2356445     -12.77951     8.9396584    
S0351         6.2512062     -12.931609    8.9650871    
S0352         6.2698734     -13.076465    9.0216286    
S0353         6.305608      -13.214488    9.1006409    
S0354         6.3731583     -13.348636    9.1911148    
S0355         6.3881378     -13.48698     9.2633461    
S0356         6.4118629     -13.61411     9.3520981    
S0357         6.4367577     -13.728783    9.4605766    
S0358         6.4803864     -13.833852    9.5808327    
S0359         6.5183601     -13.925662    9.7228188    
S0360         6.6040581     -14.011014    9.86717      
S0361         6.6815948     -14.082181    10.033472    
S0362         6.7483498     -14.140172    10.222543    
S0363         6.8040321     -14.187035    10.436499    
S0364         6.9099518     -14.21412     10.634822    
S0365         6.9848373     -14.239737    10.848608    
S0366         7.0265938     -14.260002    11.082718    
S0367         7.1256927     -14.290149    11.277541    
S0368         7.2400963     -14.32594     11.464036    
S0369         7.3604866     -14.36468     11.656744    
S0370         7.4352036     -14.394495    11.878295    
S0371         7.4768135     -14.418636    12.108618    
S0372         5.4850731     -8.4101036    8.2362663    
S0373         5.6645794     -8.4652779    8.0260361    
S0374         5.8586464     -8.5099358    7.8310806    
S0375         5.8798477     -8.5326057    7.588485     
S0376         5.9500874     -8.5483536    7.3730057    
S0377         5.9621761     -8.547052     7.1528549    
S0378         5.8985168     -8.513961     6.9375504    
S0379         5.8527214     -8.4821259    6.7268776    
S0380         5.7770771     -8.4408012    6.5146187    
S0381         5.7130009     -8.4257301    6.3440857    
S0382         5.64007       -8.4231842    6.1676014    
S0383         5.5150345     -8.3934944    6.0184006    
S0384         5.3728794     -8.3688248    5.8692162    
S0385         5.2051025     -8.3416832    5.7261608    
S0386         5.0203762     -8.3313881    5.5675007    
S0387         4.7978165     -8.3082687    5.4265518    
S0388         4.5415089     -8.2599823    5.317408     
S0389         4.2644089     -8.192923     5.2309822    
S0390         4.2000427     -7.9237167    4.8834309    
S0391         4.1672829     -7.6473801    4.6317001    
S0392         4.1629734     -7.3835052    4.4327526    
S0393         4.1898945     -7.1250351    4.3349766    
S0394         4.2547176     -6.8857597    4.3442207    
S0395         4.3819321     -6.6893394    4.4817604    
S0396         4.5383427     -6.4843346    4.594355     
S0397         4.6880997     -6.2436966    4.711013     
S0398         4.8966469     -5.7463009    5.2374916    
S0399         5.0357662     -5.6100296    5.588768     
S0400         5.161438      -5.538382     5.9304955    
S0401         5.2664444     -5.5186882    6.2603603    
S0402         5.3533325     -5.5779285    6.5705147    
S0403         5.4228592     -5.6562473    6.8756088    
S0404         5.476725      -5.7647633    7.1788177    
S0405         5.515659      -5.9305214    7.4698578    
S0406         5.5355614     -6.1388874    7.757299     
S0407         5.4784676     -6.4037117    7.9984863    
S0408         5.4682137     -6.7543739    8.1981316    
S0409         5.4704159     -7.1120567    8.3433975    
S0410         5.461372      -7.4558151    8.3667381    
S0411         5.3983681     -7.770575     8.3901146    
S0412         5.2903519     -8.0716797    8.5316467    
S0413         5.1543491     -8.3731712    8.7642342    
S0414         5.0781246     -8.6489815    9.1151306    
S0415         5.0822315     -8.8695015    9.4557541    
S0416         5.0433498     -8.8978134    9.7438828    
S0417         5.0096497     -8.9275803    10.027414    
S0418         4.962265      -8.9702309    10.303409    
S0419         4.9254559     -9.0051468    10.576585    
S0420         4.8814095     -9.0440857    10.845076    
S0421         4.820459      -9.0999573    11.10544     
S0422         4.7538017     -9.1602631    11.361276    
S0423         4.6731586     -9.2445358    11.603918    
S0424         4.5906742     -9.3314735    11.84111     
S0425         4.5129055     -9.4226128    12.010937    
S0426         4.4210678     -9.5114647    12.204417    
S0427         4.3177227     -9.5856377    12.426357    
S0428         4.2039692     -9.6391342    12.676456    
S0429         4.0757191     -9.6918449    12.948434    
S0430         3.9305523     -9.7586136    13.241373    
S0431         3.7688297     -9.8438988    13.557767    
S0432         3.603933      -9.8577698    13.905672    
S0433         3.4230072     -9.8805107    14.275876    
S0434         3.3055374     -9.9070251    14.650499    
S0435         3.1701332     -9.9348213    15.008519    
S0436         3.0165653     -9.9500702    15.347728    
S0437         2.8471874     -9.7188301    15.566573    
S0438         2.654579      -9.5789345    15.780989    
S0439         2.4401684     -9.4941734    15.99399     
S0440         2.2028532     -9.416938     16.18567     
S0441         1.9543131     -9.1991493    16.281271    
S0442         1.681599      -9.0334938    16.378078    
S0443         1.4333746     -8.9322906    16.510667    
S0444         1.1822261     -8.8645203    16.655949    
S0445         0.92966347    -8.8065903    16.813704    
S0446         0.68107042    -8.7342232    16.966589    
S0447         0.44567051    -8.611425     17.079134    
S0448         0.21896212    -8.4521149    17.165317    
S0449         -0.012856051  -8.3199554    17.280295    
S0450         -0.23900745   -8.1646851    17.381801    
S0451         1.0366954     5.1394657     4.0725487    
S0452         1.2148196     5.4436241     3.8396687    
S0453         1.3983921     5.7292042     3.6126823    
S0454         1.5163559     6.0098858     3.3553947    
S0455         1.6761341     6.2669582     3.1241932    
S0456         1.8787371     6.499823      2.91749      
S0457         2.0354029     6.7231972     2.6899683    
S0458         2.1313835     6.9467216     2.4419071    
S0459         2.2364197     7.1551956     2.2046627    
S0460         2.2989193     7.3858345     2.0049829    
S0461         2.3506796     7.6242744     1.8007433    
S0462         2.3501444     7.8767166     1.5802857    
S0463         2.3632545     8.141938      1.3633519    
S0464         2.3622602     8.4258194     1.1399891    
S0465         2.2993649     8.7179535     0.89921999   
S0466         2.2549013     9.035894      0.65530596   
S0467         2.1188902     9.3477188     0.39707696   
S0468         1.9967073     9.6856033     0.13203467   
S0469         1.8026192     10.001206     -0.10598624  
S0470         1.6975351     10.327772     -0.34520288  
S0471         1.5848638     10.632584     -0.57526751  
S0472         1.5092154     10.929749     -0.79348125  
S0473         1.4331059     11.209846     -1.0017966   
S0474         1.3481716     11.470319     -1.2035593   
S0475         1.2476329     11.705606     -1.4031446   
S0476         1.167715      11.931177     -1.5919069   
S0477         0.75381622    7.1902565     -4.9913723   
S0478         0.71847515    7.1572006     -4.8977493   
S0479         0.66279569    7.1375328     -4.8120842   
S0480         0.62748871    7.1109001     -4.7247028   
S0481         0.58592997    7.0891678     -4.6396423   
S0482         0.51771145    7.0837425     -4.5636024   
S0483         0.42226958    7.1001122     -4.5051502   
S0484         0.33458831    7.114521      -4.4459301   
S0485         -0.016893871  7.0809624     -4.3590485   
S0486         -0.30172813   7.0551353     -4.3794571   
S0487         -0.58712001   7.0080101     -4.3776241   
S0488         -0.87478523   6.9395073     -4.3494965   
S0489         -1.1735177    6.8703323     -4.3340717   
S0490         -1.4798902    6.7926018     -4.3184788   
S0491         -1.7973499    6.7178299     -4.3180046   
S0492         -2.1208117    6.6303932     -4.3091663   
S0493         -2.6558268    6.4419746     -4.3518635   
S0494         -2.8046822    6.2563553     -4.3067539   
S0495         -2.9442028    6.0875805     -4.2534496   
S0496         -3.0747631    5.9246059     -4.1860394   
S0497         -3.2052731    5.767849      -4.108633    
S0498         -3.3211071    5.6071087     -4.0085094   
S0499         -3.4281452    5.4452854     -3.8900154   
S0500         -3.5155197    5.2756901     -3.7471775   
S0501         -3.6275444    5.125901      -3.6019791   
S0502         -3.7739899    4.9591244     -3.5812939   
S0503         -3.8975342    4.7811443     -3.5491844   
S0504         -4.0345272    4.6159103     -3.522229    
S0505         -4.1733665    4.4563278     -3.4945412   
S0506         -4.2993607    4.2894775     -3.457135    
S0507         -4.4419731    4.1237984     -3.4236515   
S0508         -4.6513493    4.0081673     -3.4260105   
S0509         -4.8683075    3.9082958     -3.4324753   
S0510         -5.3104221    3.7812283     -3.7682892   
S0511         -5.5337215    3.828783      -4.0936195   
S0512         -5.7420773    3.8946304     -4.4003658   
S0513         -5.9416698    4.022176      -4.6912075   
S0514         -6.1273891    4.1249626     -4.9746368   
S0515         -6.3035782    4.3307804     -5.2331398   
S0516         -6.4696136    4.5475811     -5.4833893   
S0517         -6.6268791    4.799992      -5.7225986   
S0518         -6.7667038    5.1040272     -5.9354088   
S0519         -6.871286     5.3869144     -6.103196    
S0520         -6.974543     5.6802071     -6.2294922   
S0521         -7.0795799    5.9789841     -6.3198883   
S0522         -7.1883141    6.2817509     -6.3765247   
S0523         -7.3061546    6.5867279     -6.4048988   
S0524         -7.423008     6.8988983     -6.3942291   
S0525         -7.5464355    7.2157387     -6.352853    
S0526         -7.6684776    7.5385727     -6.2721085   
S0527         -7.7862686    7.8645897     -6.1471733   
S0528         -7.9014351    8.1832664     -5.9786873   
S0529         -8.0065933    8.4845268     -5.7862576   
S0530         -8.0750916    8.76101       -5.5503845   
S0531         -8.1322678    9.0196159     -5.2909954   
S0532         -8.1588516    9.2544868     -4.9986744   
S0533         -8.1895493    9.4767952     -4.6847588   
S0534         -8.203067     9.6800888     -4.3398785   
S0535         -8.1874886    9.8600761     -3.9633076   
S0536         -8.0588562    10.120732     -3.4119617   
S0537         -7.9853622    10.226004     -3.2548691   
S0538         -7.8873398    10.310083     -3.0897108   
S0539         -7.7744263    10.376411     -2.9161644   
S0540         -7.643866     10.415571     -2.7361193   
S0541         -7.5044159    10.439808     -2.5467304   
S0542         -7.3592735    10.463156     -2.3449757   
S0543         -7.2114571    10.517238     -2.1257038   
S0544         -7.0431656    10.537555     -1.9012363   
S0545         -6.9172745    10.535128     -1.8306612   
S0546         -6.7845123    10.507198     -1.7553682   
S0547         -6.6443954    10.489873     -1.6715139   
S0548         -6.4976311    10.451019     -1.5824834   
S0549         -6.341856     10.409025     -1.486601    
S0550         -6.1807449    10.347028     -1.3851861   
S0551         -6.0122871    10.274793     -1.2774606   
S0552         -5.8343548    10.196357     -1.1629905   
S0553         -5.6543503    10.095821     -1.0434052   
S0554         -5.4517494    9.9585846     -0.92709961  
S0555         -5.2592007    9.8141151     -0.83513832  
S0556         -5.0827976    9.6546776     -0.76565061  
S0557         -4.9196453    9.4836891     -0.71885123  
S0558         -4.7964352    9.2863892     -0.68551259  
S0559         -4.6899605    9.0815201     -0.68169022  
S0560         -4.6106899    8.8664543     -0.71785555  
S0561         -4.4640873    8.6645172     -0.7657939   
S0562         -4.0550755    8.3304985     -1.0823536   
S0563         -3.7529892    8.2304199     -1.3322676   
S0564         -3.5560547    8.2319794     -1.688658    
S0565         -3.2029953    8.1546837     -1.852177    
S0566         -2.904446     8.1622017     -2.0641953   
S0567         -2.595771     8.2092697     -2.2549185   
S0568         -2.2578432    8.2666893     -2.4040287   
S0569         -1.8649288    8.2538208     -2.4630726   
S0570         -1.4748463    8.2768295     -2.5062555   
S0571         -1.1080988    8.4104836     -2.3863276   
S0572         -0.79512668   8.5774406     -2.2517408   
S0573         -0.5289114    8.7573898     -2.0881203   
S0574         -0.36433184   8.9096306     -1.8595201   
S0575         -0.25616188   9.0882156     -1.6119915   
S0576         -0.17646679   9.298671      -1.3490351   
S0577         -0.12763677   9.5340004     -1.0594975   
S0578         -0.20155888   9.7536377     -0.72129183  
S0579         -0.44511571   10.20593      -0.40971217  
S0580         -0.54205256   10.420577     -0.47876401  
S0581         -0.61139035   10.627205     -0.58038082  
S0582         -0.68650041   10.817217     -0.70010257  
S0583         -0.75499506   10.990221     -0.84630041  
S0584         -0.81488791   11.140704     -1.023214    
S0585         -0.89609499   11.289764     -1.192799    
S0586         -0.97678957   11.432338     -1.3778005   
S0587         -1.0519103    11.563809     -1.5862092   
S0588         -1.1731467    11.654192     -1.8333189   
S0589         -1.2433857    11.6493       -2.1220644   
S0590         -1.3188298    11.655097     -2.3841286   
S0591         -1.3919559    11.656706     -2.6298269   
S0592         -1.4728606    11.6633       -2.8571346   
S0593         -1.5355594    11.64779      -3.0760395   
S0594         -1.6256462    11.65229      -3.2735413   
S0595         -1.736624     11.66541      -3.4536209   
S0596         -1.8184971    11.606986     -3.8594315   
S0597         -1.8645332    11.581906     -4.0964275   
S0598         -1.9000452    11.586683     -4.344434    
S0599         -1.8968796    11.604872     -4.6136124   
S0600         -1.8576397    11.584238     -4.9093243   
S0601         -1.7921064    11.527584     -5.2282032   
S0602         -1.6974771    11.468943     -5.5747658   
S0603         -1.5819414    11.378121     -5.9458843   
S0604         -1.4524551    11.194652     -6.3026196   
S0605         -1.3323061    10.996584     -6.632357    
S0606         -1.2161388    10.747653     -6.8910202   
S0607         -1.1048679    10.479369     -7.0921547   
S0608         -0.98007135   10.223684     -7.2753555   
S0609         -0.8674408    9.9384605     -7.385154    
S0610         -0.74541378   9.6522842     -7.4650856   
S0611         -0.61935811   9.3560562     -7.5037781   
S0612         -0.48745456   9.0491066     -7.5049461   
S0613         -0.35642021   8.7284119     -7.4557564   
S0614         -0.12839255   8.4662643     -7.3249557   
S0615         0.079383671   8.2290634     -7.1770508   
S0616         0.27924571    8.0163261     -7.011274    
S0617         0.44232879    7.8261032     -6.7939812   
S0618         0.57681079    7.6585541     -6.5350258   
S0619         0.70155549    7.5099129     -6.2404076   
S0620         0.80909252    7.3763222     -5.897892    
S0621         0.82030172    7.2826675     -5.5043144   
S0622         0.13945118    6.8405212     -4.6193684   
S0623         -0.0095638439 6.6819962     -4.9196957   
S0624         -0.16983933   6.5946022     -5.2086235   
S0625         -0.34102097   6.580056      -5.4857571   
S0626         -0.52077479   6.6221237     -5.7541477   
S0627         -0.71082983   6.7073982     -6.0246067   
S0628         -0.91557016   6.8424477     -6.3029198   
S0629         -1.1307297    7.0684479     -6.5639687   
S0630         -1.3549461    7.3610901     -6.8165199   
S0631         -1.5374945    7.6599037     -6.9816536   
S0632         -1.7087828    7.9619843     -7.1040436   
S0633         -1.8652384    8.2712715     -7.177002    
S0634         -2.00476      8.5866806     -7.1982704   
S0635         -2.1331137    8.9047127     -7.1772385   
S0636         -2.2522673    9.2269279     -7.1157906   
S0637         -2.363163     9.5558685     -7.014019    
S0638         -2.4561766    9.8902321     -6.8596558   
S0639         -2.5175909    10.218838     -6.6393776   
S0640         -2.5709734    10.46587      -6.4208755   
S0641         -2.5939976    10.69237      -6.1753998   
S0642         -2.5880262    10.899382     -5.9013786   
S0643         -2.5335802    11.073713     -5.5938492   
S0644         -2.4555534    11.232183     -5.2598019   
S0645         -2.3467163    11.369982     -4.8961338   
S0646         -2.1739214    11.46384      -4.5064091   
S0647         -1.9635218    11.531989     -4.0914528   
S0648         -5.3119225    3.7847038     -3.681522    
S0649         -5.540876     3.80116       -3.9148384   
S0650         -5.7659676    3.8704163     -4.1390541   
S0651         -5.9781475    3.9942444     -4.353656    
S0652         -6.1822926    4.159716      -4.5553467   
S0653         -6.420237     4.3322037     -4.7389462   
S0654         -6.635791     4.5678463     -4.9142536   
S0655         -6.844603     4.8490082     -5.0778549   
S0656         -7.0555252    5.169593      -5.2290405   
S0657         -7.2321541    5.504417      -5.2761997   
S0658         -7.3690613    5.8492989     -5.2987926   
S0659         -7.4479538    6.2049252     -5.297744    
S0660         -7.5531219    6.5326767     -5.2699535   
S0661         -7.6438889    6.8512161     -5.2177067   
S0662         -7.7614883    7.145797      -5.1367531   
S0663         -7.8538818    7.4356461     -5.0323547   
S0664         -7.9413666    7.7134392     -4.9026066   
S0665         -8.0301857    7.9767395     -4.7456661   
S0666         -8.0712181    8.1976112     -4.4952568   
S0667         -8.0798561    8.4303032     -4.2832348   
S0668         -8.0750549    8.6659103     -4.1049152   
S0669         -8.1009666    8.8879715     -3.9393559   
S0670         -8.1066353    9.1150307     -3.8094818   
S0671         -8.1198151    9.3391724     -3.7031853   
S0672         -8.1359085    9.5641464     -3.6239769   
S0673         -8.1623413    9.7945618     -3.5729073   
