# Supplementary material for: Interspecific variation in the limb long bones among modern rhinoceroses—extent and drivers
Source: PeerJ. 2019 Sep 26;7:e7647. doi: 10.7717/peerj.7647 (PMC6766374; doi:10.7717/peerj.7647)
Supplement: Supplemental Information 9 [file peerj-07-7647-s009.zip › Humerus/Dicerorhinus_sumatrensis_1903_300_Humerus.pts]

Version 1.0
674
S0000         32.002701     7.5932335     1.8150627    
S0001         34.578235     8.2181381     3.7499767    
S0002         34.569846     4.3258167     6.051162     
S0003         36.191388     3.1949553     4.6687492    
S0004         32.598993     1.7587255     3.1390945    
S0005         31.081        3.580674      3.4935379    
S0006         34.444284     0.55189757    4.3376999    
S0007         34.373337     0.98611469    6.3061684    
S0008         29.938974     -1.181558     11.363718    
S0009         32.410275     -0.77146955   11.479742    
S0010         27.698767     0.97216129    13.269408    
S0011         27.784744     2.6286522     13.719304    
S0012         30.48884      7.6457382     11.083289    
S0013         29.63736      8.8298012     10.648244    
S0014         32.210428     9.7487419     9.7407486    
S0015         32.604736     10.577335     7.6036682    
S0016         30.329245     10.671442     5.0683121    
S0017         26.493307     9.2268265     3.7281342    
S0018         21.606989     7.5180527     4.9951935    
S0019         18.042198     5.393         2.3515167    
S0020         7.6853363     1.788254      8.1975586    
S0021         1.9372551     2.4994417     7.236171     
S0022         1.2516544     3.3000217     4.7962296    
S0023         -1.8337051    -0.15327765   3.0556877    
S0024         2.7380821     1.0316127     1.4308905    
S0025         3.2679916     0.32166593    1.8011742    
S0026         4.3086411     -2.4986877    2.2940098    
S0027         6.8670456     -4.8077503    1.7638878    
S0028         1.34415       -7.4439972    5.556958     
S0029         4.3179714     -3.7316792    6.1770058    
S0030         2.1828823     0.029450738   6.527066     
S0031         -0.35548401   -1.6957155    5.5658096    
S0032         4.5564171     -7.7810478    5.1557098    
S0033         2.0497253     -6.0742432    7.9634552    
S0034         4.8910427     -2.8166729    8.0575569    
S0035         32.252835     7.4178268     1.7262995    
S0036         32.533728     7.3611412     1.6394163    
S0037         32.821771     7.3555885     1.5828012    
S0038         33.09502      7.2682022     1.5547292    
S0039         33.380771     7.2310394     1.5521262    
S0040         33.670407     7.1726639     1.5682052    
S0041         33.954501     7.0582161     1.6027315    
S0042         34.205957     6.8547531     1.675955     
S0043         34.446597     6.6501816     1.7877815    
S0044         34.656497     6.6644363     1.994282     
S0045         34.8358       6.7390335     2.2060266    
S0046         34.987976     6.8889259     2.3822857    
S0047         35.084338     7.0760429     2.5462521    
S0048         35.116672     7.2886185     2.7132252    
S0049         35.077866     7.5071594     2.9170586    
S0050         34.981314     7.7648308     3.1167734    
S0051         34.808984     7.9873016     3.4179337    
S0052         34.219559     8.3568443     3.9564671    
S0053         33.872906     8.3847702     4.2033405    
S0054         33.615384     8.3000519     4.4678116    
S0055         33.402081     8.1805901     4.6746357    
S0056         33.229391     8.0170784     4.8357697    
S0057         33.093509     7.8071648     4.9552189    
S0058         32.934537     7.5718117     5.0277836    
S0059         32.779443     7.29207       5.0664963    
S0060         32.668378     6.9533195     5.0754997    
S0061         32.560034     6.5860558     5.2925751    
S0062         32.655768     6.1970757     5.484362     
S0063         32.841531     5.8663979     5.6541977    
S0064         33.076569     5.5963181     5.8023987    
S0065         33.320389     5.3388168     5.9199036    
S0066         33.578769     5.0738876     6.0022476    
S0067         33.876541     4.8219078     6.0546486    
S0068         34.20481      4.5688091     6.0707817    
S0069         34.676831     4.2356422     6.0425838    
S0070         34.787851     4.1517189     6.034259     
S0071         34.886441     4.055975      6.0131535    
S0072         34.991171     3.9686649     5.9940063    
S0073         35.096539     3.8835316     5.9723972    
S0074         35.196039     3.7943367     5.9433636    
S0075         35.305646     3.716428      5.9184532    
S0076         35.395691     3.6213551     5.877248     
S0077         35.498514     3.5402565     5.8412922    
S0078         35.592426     3.4863281     5.7530586    
S0079         35.67771      3.4317959     5.6524189    
S0080         35.767047     3.3900547     5.5439217    
S0081         35.842746     3.3417713     5.4226166    
S0082         35.918503     3.3018829     5.2921432    
S0083         35.986792     3.2609188     5.1511059    
S0084         36.056848     3.2310913     5.0004848    
S0085         36.126724     3.2115582     4.8398106    
S0086         36.318585     3.1421509     4.3842991    
S0087         36.406873     3.1026178     4.1096386    
S0088         36.446597     3.0750996     3.8535091    
S0089         36.439246     3.0867632     3.6208031    
S0090         36.381073     3.1320993     3.3957413    
S0091         36.261441     3.1426819     3.1500504    
S0092         36.077921     3.0822838     2.8793617    
S0093         35.812442     2.8941118     2.6711731    
S0094         35.483643     2.7125095     2.546929     
S0095         35.214999     2.5001247     2.4541586    
S0096         34.927396     2.3038256     2.431708     
S0097         34.6293       2.1365044     2.4432442    
S0098         34.328891     1.9951605     2.5111275    
S0099         34.015027     1.8879341     2.5909365    
S0100         33.691727     1.8111439     2.7019724    
S0101         33.333191     1.7657648     2.8026112    
S0102         32.955527     1.7471218     2.9314898    
S0103         32.610522     1.8409517     3.1348763    
S0104         32.625507     1.929612      3.1529112    
S0105         32.631879     2.0229784     3.1786028    
S0106         32.623264     2.1230827     3.2056034    
S0107         32.606076     2.2285299     3.2422333    
S0108         32.591025     2.3368256     3.3101395    
S0109         32.544507     2.4601528     3.3630409    
S0110         32.475809     2.593437      3.4011044    
S0111         32.394403     2.7241285     3.4018539    
S0112         32.29834      2.7842978     3.3983685    
S0113         32.207739     2.8402258     3.4160683    
S0114         32.10726      2.8678644     3.3981884    
S0115         32.008521     2.8858387     3.3958469    
S0116         31.924045     2.9131775     3.4282837    
S0117         31.820959     2.8985344     3.4271374    
S0118         31.712799     2.8603838     3.4261082    
S0119         31.625729     2.8444113     3.4624466    
S0120         31.549445     2.8388004     3.5146473    
S0121         31.472095     2.8788527     3.5082138    
S0122         31.405771     2.9406019     3.5072205    
S0123         31.352539     3.0200045     3.5201729    
S0124         31.301123     3.1012548     3.5294601    
S0125         31.245789     3.1803045     3.5180717    
S0126         31.198428     3.2700546     3.5132996    
S0127         31.155948     3.3673695     3.5101624    
S0128         31.117432     3.4725201     3.511076     
S0129         30.821146     3.6462234     3.488802     
S0130         30.591852     3.7454449     3.5276024    
S0131         30.39119      3.8551727     3.525676     
S0132         30.217776     3.9766716     3.4872238    
S0133         30.074286     4.1261246     3.4673649    
S0134         29.961234     4.3034016     3.4715771    
S0135         29.878104     4.5048027     3.508456     
S0136         29.823044     4.7234909     3.4983284    
S0137         29.797778     4.9662289     3.497694     
S0138         29.719388     5.312262      3.6605042    
S0139         29.684561     5.6414787     3.7258194    
S0140         29.69903      5.9260132     3.6583675    
S0141         29.764859     6.1417156     3.4544598    
S0142         29.860797     6.3277981     3.4285206    
S0143         29.998886     6.4674416     3.3860783    
S0144         30.175443     6.5731781     3.386343     
S0145         30.393066     6.6385765     3.392197     
S0146         30.651978     6.6638924     3.4067905    
S0147         30.853763     6.8687462     3.3572002    
S0148         31.040131     7.0570511     3.3049168    
S0149         31.217667     7.2056297     3.1965733    
S0150         31.376154     7.3471085     3.0723759    
S0151         31.518762     7.4827797     2.9168036    
S0152         31.653055     7.6014755     2.7137094    
S0153         31.786823     7.6036095     2.4395323    
S0154         31.902509     7.6155464     2.1442862    
S0155         34.168851     0.74971843    6.2339523    
S0156         33.954178     0.53904548    6.2091999    
S0157         33.7673       0.31341045    6.1745407    
S0158         33.555142     0.10516534    6.1855717    
S0159         33.323761     -0.090940291  6.2342293    
S0160         33.069232     -0.25535498   6.342094     
S0161         32.799435     -0.41368885   6.4795616    
S0162         32.514139     -0.54066424   6.672776     
S0163         32.223877     -0.62986803   6.9244789    
S0164         31.91925      -0.77107406   7.1178551    
S0165         31.645731     -0.87808762   7.3372574    
S0166         31.384839     -1.0143498    7.502047     
S0167         31.151511     -1.1339668    7.6627686    
S0168         30.934192     -1.2578776    7.7996796    
S0169         30.734024     -1.3642774    7.9516556    
S0170         30.566763     -1.419453     8.158532     
S0171         30.48696      -1.3652517    8.4397614    
S0172         30.446478     -1.2968178    8.6935318    
S0173         30.345038     -1.2902237    9.0189194    
S0174         30.268613     -1.2758295    9.3413857    
S0175         30.215271     -1.2593696    9.6584213    
S0176         30.121344     -1.2570429    9.9546768    
S0177         30.055823     -1.2466375    10.24943     
S0178         29.963016     -1.247732     10.544688    
S0179         29.873364     -1.2706016    10.874749    
S0180         29.887399     -1.2797356    11.208329    
S0181         32.297583     -0.8020381    11.599275    
S0182         32.169141     -0.80794611   11.72113     
S0183         32.030887     -0.8096858    11.844275    
S0184         31.880762     -0.7990397    11.967176    
S0185         31.728522     -0.81293707   12.098132    
S0186         31.563745     -0.81394348   12.229837    
S0187         31.383765     -0.78101182   12.354845    
S0188         31.20058      -0.78212194   12.493388    
S0189         31.005106     -0.76201744   12.628806    
S0190         30.72522      -0.74779587   12.705258    
S0191         30.461646     -0.69935622   12.763741    
S0192         30.211993     -0.68041749   12.826906    
S0193         29.978329     -0.64133668   12.877049    
S0194         29.758255     -0.6050159    12.922861    
S0195         29.555569     -0.54871621   12.955219    
S0196         29.367899     -0.48766937   12.980202    
S0197         29.189642     -0.44105129   13.006139    
S0198         29.029498     -0.37461224   13.018445    
S0199         28.891299     -0.3348423    12.996512    
S0200         28.759265     -0.25453429   12.983211    
S0201         28.618109     -0.1679119    12.991872    
S0202         28.445877     -0.099316305  13.026341    
S0203         28.277524     0.022714762   13.060431    
S0204         28.111603     0.19138793    13.097346    
S0205         27.984552     0.43216796    13.141531    
S0206         27.852695     0.69313822    13.201872    
S0207         27.668768     1.0464985     13.331326    
S0208         27.658514     1.1333864     13.391629    
S0209         27.632352     1.2154325     13.440871    
S0210         27.613235     1.3035745     13.484818    
S0211         27.569589     1.3824625     13.520726    
S0212         27.548767     1.4766614     13.552773    
S0213         27.579004     1.5868327     13.577687    
S0214         27.545764     1.6802868     13.596588    
S0215         27.510043     1.7836895     13.610529    
S0216         27.542429     1.8616133     13.651038    
S0217         27.574777     1.9444069     13.683784    
S0218         27.599225     2.031605      13.710693    
S0219         27.6168       2.1225035     13.731836    
S0220         27.621417     2.217717      13.747057    
S0221         27.660977     2.3149134     13.750925    
S0222         27.711853     2.4144726     13.747754    
S0223         27.753726     2.5183243     13.738184    
S0224         27.93866      3.0151003     13.774257    
S0225         28.136319     3.3787697     13.804216    
S0226         28.341299     3.7255604     13.797012    
S0227         28.542511     4.0588001     13.755415    
S0228         28.746799     4.372559      13.672096    
S0229         28.949924     4.6650486     13.545985    
S0230         29.14234      4.9420258     13.38943     
S0231         29.311945     5.2337143     13.246846    
S0232         29.473138     5.5710194     13.146101    
S0233         29.432779     5.8299221     12.868279    
S0234         29.429388     6.0899948     12.612006    
S0235         29.469418     6.3225647     12.340638    
S0236         29.536322     6.5834961     12.128766    
S0237         29.64382      6.8477722     11.949133    
S0238         29.800671     7.0713425     11.736588    
S0239         30.00062      7.2808472     11.528249    
S0240         30.236191     7.4713943     11.312091    
S0241         30.732413     7.6896225     10.819707    
S0242         30.94639      7.7022362     10.568616    
S0243         31.106882     7.6857994     10.316051    
S0244         31.230536     7.6430054     10.079497    
S0245         31.318173     7.5722656     9.8612488    
S0246         31.390289     7.4718437     9.6685913    
S0247         31.42796      7.3406837     9.4938492    
S0248         31.463318     7.1840591     9.3395889    
S0249         31.481857     7.007695      9.1966217    
S0250         31.513251     6.8791397     9.0406418    
S0251         31.5465       6.7390778     8.8941231    
S0252         31.580334     6.5846825     8.7595505    
S0253         31.611658     6.4120636     8.6399384    
S0254         31.675146     6.2494453     8.5168015    
S0255         31.722498     6.0583508     8.4150223    
S0256         31.787646     5.8663139     8.3166389    
S0257         31.866476     5.6684761     8.2253883    
S0258         31.940427     5.4530685     8.1477036    
S0259         32.074191     5.2667866     7.9983521    
S0260         32.236658     5.088028      7.8531792    
S0261         32.424023     4.9186253     7.7337242    
S0262         32.605298     4.7410351     7.6376175    
S0263         32.765555     4.5454224     7.553006     
S0264         32.919455     4.3401127     7.4847328    
S0265         33.058414     4.1202312     7.4262222    
S0266         33.195789     3.8929836     7.3852623    
S0267         33.311969     3.6495617     7.3518448    
S0268         33.36355      3.4801403     7.3615509    
S0269         33.403345     3.3018856     7.3923721    
S0270         33.427139     3.1147106     7.4397278    
S0271         33.415799     2.9171078     7.4909088    
S0272         33.39993      2.7154476     7.5665672    
S0273         33.364026     2.5073383     7.6608376    
S0274         33.34285      2.2951178     7.7898476    
S0275         33.316544     2.0764292     7.9408707    
S0276         33.301453     1.852578      8.109996     
S0277         33.342355     1.6489975     8.1915184    
S0278         33.393442     1.4252144     8.2756058    
S0279         33.634091     1.3048831     8.4275459    
S0280         33.756488     1.1526292     8.5922783    
S0281         33.802359     0.97384243    8.7654457    
S0282         33.813785     0.79202757    8.957962     
S0283         33.819891     0.61567969    9.1778625    
S0284         33.802118     0.43152237    9.4173111    
S0285         33.732291     0.24870226    9.674614     
S0286         33.645667     0.098526335   9.947525     
S0287         33.536115     -0.036887699  10.202586    
S0288         33.419583     -0.16809422   10.439342    
S0289         33.285471     -0.28749444   10.658123    
S0290         33.146924     -0.40931344   10.858356    
S0291         32.967087     -0.48717933   11.041996    
S0292         32.799658     -0.59265623   11.205991    
S0293         32.610196     -0.67869191   11.352366    
S0294         29.281146     8.721727      10.564819    
S0295         29.01416      8.6267242     10.383965    
S0296         28.902039     8.5508179     10.163794    
S0297         28.844565     8.5324036     9.9650467    
S0298         28.869473     8.5567993     9.7659973    
S0299         28.938583     8.6325874     9.5566322    
S0300         29.047696     8.7638992     9.3232353    
S0301         29.277664     8.9223495     9.0929443    
S0302         29.563086     9.1325676     8.842627     
S0303         29.782242     9.3748459     8.7990433    
S0304         30.039392     9.5595093     8.7619835    
S0305         30.273035     9.7340919     8.6907616    
S0306         30.502072     9.8782425     8.5953491    
S0307         30.712967     10.008469     8.4674492    
S0308         30.901965     10.132549     8.3068153    
S0309         31.073166     10.246333     8.1165794    
S0310         31.231403     10.342992     7.8979103    
S0311         31.356747     10.45116      7.6562012    
S0312         31.488702     10.534044     7.6172981    
S0313         31.62211      10.599977     7.5867203    
S0314         31.750412     10.675574     7.5682281    
S0315         31.89296      10.688836     7.5514786    
S0316         32.032681     10.701711     7.5454361    
S0317         32.176773     10.718225     7.5501617    
S0318         32.317923     10.679917     7.5587059    
S0319         32.467603     10.650668     7.5786507    
S0320         30.185458     10.585086     5.0990398    
S0321         30.075452     10.394249     5.095755     
S0322         29.959894     10.207125     5.1069847    
S0323         29.819193     10.072688     5.1431019    
S0324         29.652319     9.9961777     5.2029255    
S0325         29.479968     9.9232666     5.2732407    
S0326         29.299579     9.8609062     5.3564293    
S0327         29.113095     9.7994469     5.448399     
S0328         28.919287     9.7319542     5.5418922    
S0329         28.765442     9.6605263     5.5859249    
S0330         28.591885     9.6331535     5.6316036    
S0331         28.410986     9.5816986     5.6456173    
S0332         28.21611      9.5382332     5.643346     
S0333         28.010617     9.4878059     5.6179474    
S0334         27.79549      9.4294319     5.5684883    
S0335         27.569272     9.3689308     5.4975822    
S0336         27.323352     9.3216621     5.4171055    
S0337         27.075302     9.2541611     5.3024555    
S0338         26.96337      9.2475296     5.1952927    
S0339         26.854761     9.2536812     5.083165     
S0340         26.761502     9.2557747     4.9503407    
S0341         26.670731     9.2732002     4.8038086    
S0342         26.606351     9.2697411     4.6288952    
S0343         26.545453     9.2795296     4.4348949    
S0344         26.509058     9.2711517     4.2173233    
S0345         26.466656     9.2877975     3.9713547    
S0346         26.555447     9.1537842     3.5054325    
S0347         26.623593     9.1257462     3.2994835    
S0348         26.73363      9.093454      3.1479342    
S0349         26.859161     9.0931618     3.0230381    
S0350         27.01337      9.1048927     2.9460554    
S0351         27.182962     9.1491493     2.8927004    
S0352         27.377637     9.2096107     2.8831045    
S0353         27.581839     9.3169106     2.8731565    
S0354         27.810092     9.4450798     2.8994913    
S0355         27.997299     9.4609146     2.8506981    
S0356         28.181564     9.4965584     2.8134253    
S0357         28.366165     9.5470772     2.7957006    
S0358         28.552237     9.6107384     2.8000916    
S0359         28.739499     9.6752716     2.8403164    
S0360         28.927396     9.7534622     2.9014362    
S0361         29.116971     9.8460091     2.9830135    
S0362         29.306836     9.9459908     3.0923399    
S0363         29.489615     10.03988      3.2427628    
S0364         29.598648     10.148079     3.3800587    
S0365         29.697629     10.249734     3.5368675    
S0366         29.796866     10.311004     3.7269516    
S0367         29.89761      10.369307     3.9235123    
S0368         29.98157      10.46575      4.1207508    
S0369         30.074396     10.521706     4.3399277    
S0370         30.15488      10.595379     4.5724426    
S0371         30.222952     10.688168     4.829747     
S0372         21.511812     7.6727745     4.7915546    
S0373         21.408067     7.7628586     4.588858     
S0374         21.326114     7.8702858     4.4017284    
S0375         21.243825     7.9365387     4.2144711    
S0376         21.14873      7.9223305     4.046106     
S0377         21.063611     7.889901      3.8844528    
S0378         20.983904     7.8229691     3.7323288    
S0379         20.912962     7.7622932     3.5637325    
S0380         20.839523     7.6606705     3.4033833    
S0381         20.865056     7.5766472     3.2588718    
S0382         20.867155     7.4758476     3.1288544    
S0383         20.844781     7.3708481     3.003623     
S0384         20.798601     7.2539124     2.8889975    
S0385         20.728604     7.1319603     2.7768143    
S0386         20.634866     6.9899536     2.6845533    
S0387         20.517307     6.8388268     2.5996563    
S0388         20.375693     6.6758072     2.526498     
S0389         20.210596     6.50271       2.460251     
S0390         19.97338      6.2981663     2.3981752    
S0391         19.732831     6.1176327     2.3218168    
S0392         19.48652      5.9544662     2.2667439    
S0393         19.242131     5.8080074     2.2508432    
S0394         19.022913     5.680283      2.306831     
S0395         18.778047     5.5783787     2.2950724    
S0396         18.496622     5.4919209     2.2538143    
S0397         18.262598     5.4297768     2.2962782    
S0398         18.085719     5.7847675     2.5875654    
S0399         17.947774     6.0906902     2.712007     
S0400         17.700713     6.3377743     2.8694237    
S0401         17.567473     6.5551544     3.1017595    
S0402         17.539212     6.7375969     3.3853024    
S0403         17.657529     6.9053787     3.6890316    
S0404         17.798801     7.0183739     4.0415318    
S0405         18.022647     7.1001816     4.4225071    
S0406         18.329718     7.1746246     4.8169975    
S0407         18.565874     7.2653671     5.0276554    
S0408         18.832713     7.3278946     5.2007328    
S0409         19.132071     7.3639168     5.3364304    
S0410         19.463765     7.4060112     5.4020229    
S0411         19.830669     7.3537514     5.5130909    
S0412         20.227025     7.3324562     5.5314186    
S0413         20.648372     7.3145386     5.4476852    
S0414         21.101122     7.2582901     5.2713589    
S0415         21.592157     7.1584076     5.2138626    
S0416         22.104007     7.0628983     5.2098469    
S0417         22.600937     6.9865517     5.3370049    
S0418         23.061255     6.9362267     5.5100246    
S0419         23.4606       6.9341187     5.7345394    
S0420         23.801045     6.9784813     6.0018993    
S0421         24.182451     6.9688309     6.2141403    
S0422         24.545848     6.9679291     6.4523643    
S0423         24.925455     6.9373764     6.667527     
S0424         25.309473     6.8793617     6.826255     
S0425         25.81936      6.8687187     7.1196037    
S0426         26.30267      6.8228371     7.3807739    
S0427         26.762796     6.7528358     7.6265106    
S0428         27.17482      6.6768066     7.9083267    
S0429         27.529672     6.5938034     8.2278999    
S0430         27.867838     6.4884468     8.5398186    
S0431         28.156296     6.3724651     8.8810204    
S0432         28.31301      6.2590107     9.272393     
S0433         28.539566     6.1090054     9.6320404    
S0434         28.562708     5.9762554     9.9261436    
S0435         28.69072      5.8249966     10.214519    
S0436         28.777606     5.6688919     10.50713     
S0437         28.848178     5.5067326     10.805005    
S0438         28.809659     5.3185856     11.079079    
S0439         28.798038     5.1293446     11.366322    
S0440         28.784616     4.9302246     11.659837    
S0441         28.701343     4.7143532     11.937129    
S0442         28.592462     4.489077      12.213182    
S0443         28.552017     4.3145504     12.391458    
S0444         28.482425     4.1340187     12.561778    
S0445         28.396503     3.9449032     12.726202    
S0446         28.323508     3.746212      12.898619    
S0447         28.226746     3.5398426     13.062762    
S0448         28.131116     3.324704      13.230128    
S0449         28.025018     3.1011915     13.395157    
S0450         27.924387     2.8667707     13.562209    
S0451         7.6112968     1.8920259     8.1232063    
S0452         7.5733032     2.0471037     8.0622528    
S0453         7.4719398     2.1670897     7.9979782    
S0454         7.3504112     2.2894936     7.9384445    
S0455         7.2390495     2.4427521     7.8879036    
S0456         7.0734024     2.5678612     7.8351074    
S0457         6.9096542     2.7181705     7.7841164    
S0458         6.6933418     2.8405563     7.7339584    
S0459         6.4186798     2.9253143     7.6986671    
S0460         6.2055878     3.0166513     7.620401     
S0461         5.9880337     3.0927181     7.5527176    
S0462         5.7523724     3.1246922     7.5030365    
S0463         5.5212132     3.1502678     7.4606537    
S0464         5.2946358     3.1866943     7.4229111    
S0465         5.0629372     3.2257336     7.3934258    
S0466         4.8176193     3.1883738     7.3855614    
S0467         4.5709793     3.1606373     7.3840607    
S0468         4.3216263     3.1024418     7.3947777    
S0469         4.0012165     3.0476763     7.3768562    
S0470         3.6971706     2.9757858     7.3553246    
S0471         3.401479      2.9334202     7.3378151    
S0472         3.1200464     2.8846617     7.3225883    
S0473         2.8494503     2.845756      7.3150932    
S0474         2.602746      2.7536701     7.2903488    
S0475         2.3653526     2.6795193     7.2747757    
S0476         2.1409126     2.6039034     7.261528     
S0477         2.8057373     1.0205539     1.5080545    
S0478         2.8779367     0.99826832    1.5784564    
S0479         2.9388445     0.94320946    1.6376093    
S0480         2.9879459     0.8668623     1.6844774    
S0481         3.0382317     0.78243937    1.7232338    
S0482         3.105069      0.69422088    1.758041     
S0483         3.1809139     0.59210114    1.7855242    
S0484         3.2149361     0.46074719    1.7956211    
S0485         3.3125343     -0.020530567  1.7710056    
S0486         3.3384228     -0.35749283   1.7610857    
S0487         3.3957455     -0.68215442   1.7737661    
S0488         3.4256664     -1.0186288    1.7889286    
S0489         3.4937519     -1.3515617    1.8288673    
S0490         3.668446      -1.6394344    1.9134706    
S0491         3.8925537     -1.8982416    2.0182129    
S0492         4.0658607     -2.2146887    2.1397354    
S0493         4.5357388     -2.6249626    2.2440975    
S0494         4.7519142     -2.7422953    2.1870018    
S0495         4.9184959     -2.8986465    2.1426308    
S0496         5.0801697     -3.0386883    2.0893644    
S0497         5.2219997     -3.1808807    2.0342169    
S0498         5.3433937     -3.3258896    1.9768581    
S0499         5.4524162     -3.4637138    1.912851     
S0500         5.5582859     -3.5831421    1.8391865    
S0501         5.6612492     -3.68419      1.7588608    
S0502         5.8109344     -3.8123676    1.6920172    
S0503         5.952483      -3.9447941    1.6430759    
S0504         6.0934429     -4.0728065    1.6100216    
S0505         6.2151512     -4.2201157    1.5987575    
S0506         6.3512917     -4.3428665    1.5986683    
S0507         6.4830627     -4.4650539    1.6156244    
S0508         6.6496605     -4.5590569    1.6387667    
S0509         6.7882843     -4.6765942    1.686194     
S0510         6.7240028     -5.064843     1.3730602    
S0511         6.5015938     -5.3209484    1.0469973    
S0512         6.2444469     -5.5655251    0.77531195   
S0513         5.9463974     -5.7963596    0.56719699   
S0514         5.6083027     -6.0088943    0.43101382   
S0515         5.2443382     -6.2074474    0.34643397   
S0516         4.8613644     -6.407814     0.27674055   
S0517         4.4418526     -6.6009163    0.2542078    
S0518         3.9843491     -6.7873215    0.27948616   
S0519         3.5781147     -7.0495712    0.40924501   
S0520         3.2065659     -7.2684174    0.59170804   
S0521         2.8743443     -7.4500008    0.81183558   
S0522         2.5774183     -7.6094383    1.0442725    
S0523         2.3249132     -7.7291725    1.3116027    
S0524         2.1056641     -7.830204     1.5851418    
S0525         1.9165173     -7.9138382    1.8672371    
S0526         1.757575      -7.9775856    2.1641373    
S0527         1.6237246     -8.026075     2.4770918    
S0528         1.4935486     -8.0075378    2.733884     
S0529         1.3739695     -7.9934273    3.0037048    
S0530         1.2860468     -7.9597145    3.2974899    
S0531         1.211094      -7.9283348    3.6115723    
S0532         1.1643463     -7.8828049    3.9532028    
S0533         1.1564605     -7.8103241    4.3224426    
S0534         1.1666768     -7.7388779    4.7249329    
S0535         1.2439431     -7.597538     5.1330776    
S0536         1.4255557     -7.297541     5.8570107    
S0537         1.5050936     -7.1425171    6.1175892    
S0538         1.5838535     -6.9864426    6.3414879    
S0539         1.6681253     -6.831881     6.5268791    
S0540         1.7506157     -6.6823639    6.6808662    
S0541         1.8062233     -6.5351921    6.81418      
S0542         1.8586954     -6.3889965    6.9132195    
S0543         1.9179262     -6.2463341    6.9770393    
S0544         1.9595989     -6.1032928    7.0111908    
S0545         2.0071995     -5.9412632    7.0434967    
S0546         2.0932232     -5.7885735    7.069487     
S0547         2.1829262     -5.6393658    7.0908775    
S0548         2.2380436     -5.484063     7.1171379    
S0549         2.2894615     -5.3262165    7.1464577    
S0550         2.3832241     -5.180904     7.1643898    
S0551         2.4839703     -5.0384808    7.1795616    
S0552         2.595027      -4.9012493    7.1900879    
S0553         2.7180527     -4.7732475    7.1931511    
S0554         2.9320223     -4.5451958    7.2159302    
S0555         3.1167435     -4.3259182    7.2132545    
S0556         3.2740967     -4.1146244    7.1626526    
S0557         3.4714458     -3.9814018    7.0884705    
S0558         3.6653046     -3.8894096    6.9864311    
S0559         3.8450779     -3.8333256    6.8488152    
S0560         4.0038681     -3.8102596    6.6674995    
S0561         4.1446404     -3.7852119    6.4336464    
S0562         4.161079      -3.6789459    5.9459347    
S0563         4.0280964     -3.5652561    5.7405716    
S0564         3.8993938     -3.4228088    5.5545143    
S0565         3.7518864     -3.2755417    5.3891422    
S0566         3.6056812     -3.0983063    5.2454468    
S0567         3.4580086     -2.8939508    5.122591     
S0568         3.3182522     -2.6542219    5.0207031    
S0569         3.1999718     -2.3688379    4.9446926    
S0570         3.0549786     -2.0781904    4.8833252    
S0571         2.9135866     -1.8094603    4.8194031    
S0572         2.8177822     -1.5204281    4.8295856    
S0573         2.7134411     -1.2541389    4.8971809    
S0574         2.6674902     -0.96568108   5.0128475    
S0575         2.5707582     -0.73118463   5.1953526    
S0576         2.4770664     -0.51302638   5.4379433    
S0577         2.4399729     -0.29953716   5.7551311    
S0578         2.374412      -0.13092139   6.155151     
S0579         1.9682705     0.25700591    6.7085953    
S0580         2.0604225     0.24415572    7.1519363    
S0581         2.0658115     0.12859097    7.4801239    
S0582         1.9730888     0.046810055   7.6864349    
S0583         1.8195549     0.067999953   7.7824265    
S0584         1.6412373     0.081471747   7.7956993    
S0585         1.4322677     -0.0088011712 7.7554077    
S0586         1.1780733     -0.17771007   7.6783623    
S0587         0.87463951    -0.37290514   7.5802956    
S0588         0.66404066    -0.55202384   7.437011     
S0589         0.47515163    -0.71321993   7.2561172    
S0590         0.31421704    -0.82416754   6.9536476    
S0591         0.16071854    -0.98257856   6.7572647    
S0592         0.0095003858  -1.1621006    6.6138992    
S0593         -0.10600134   -1.2966846    6.3573154    
S0594         -0.18410249   -1.4170025    6.0655251    
S0595         -0.24210992   -1.542769     5.7891373    
S0596         -0.4059967    -1.7380379    5.3743797    
S0597         -0.47592659   -1.7701881    5.1637527    
S0598         -0.57062907   -1.7966141    4.938924     
S0599         -0.67202959   -1.8097324    4.6866814    
S0600         -0.77441902   -1.8067484    4.4030228    
S0601         -0.94599905   -1.8114462    4.1179855    
S0602         -1.0767642    -1.7803667    3.7740288    
S0603         -1.185128     -1.7252029    3.3900677    
S0604         -1.247395     -1.6491959    2.9764444    
S0605         -1.2836533    -1.4674374    2.602071     
S0606         -1.2603864    -1.287371     2.2438656    
S0607         -1.1747828    -1.1216735    1.9107693    
S0608         -1.0142772    -0.98860035   1.6197908    
S0609         -0.8009614    -0.88463392   1.3715266    
S0610         -0.53544908   -0.80821619   1.171952     
S0611         -0.32934544   -0.66347175   0.90600958   
S0612         -0.073434651  -0.53402324   0.65824709   
S0613         0.25057812    -0.43778172   0.45948839   
S0614         0.53122115    -0.22186842   0.42292662   
S0615         0.79644365    -0.016590296  0.41000352   
S0616         1.0460237     0.19003351    0.40107789   
S0617         1.3007908     0.38672249    0.42892947   
S0618         1.5652044     0.57566752    0.50073733   
S0619         1.8444033     0.75211453    0.6314858    
S0620         2.1394068     0.93697672    0.81482325   
S0621         2.4465872     1.0389275     1.0980844    
S0622         3.2679523     0.14646181    1.4959401    
S0623         3.232761      -0.033954024  1.2195557    
S0624         3.1300234     -0.22272227   0.98808823   
S0625         2.983078      -0.41591964   0.8016573    
S0626         2.8178627     -0.61308222   0.63738675   
S0627         2.6115025     -0.81569071   0.50962057   
S0628         2.3664576     -1.0240697    0.41572142   
S0629         2.0761452     -1.2354164    0.36849322   
S0630         1.7494078     -1.4517177    0.35430343   
S0631         1.3804039     -1.7068951    0.41028051   
S0632         1.0359167     -1.930072     0.5317708    
S0633         0.72674675    -2.1199497    0.70803018   
S0634         0.45451245    -2.2839649    0.92350111   
S0635         0.21407411    -2.4309654    1.1697254    
S0636         0.0089909807  -2.5510324    1.4585756    
S0637         -0.17183599   -2.6613251    1.7786003    
S0638         -0.31389973   -2.7388145    2.1464056    
S0639         -0.41301756   -2.7797348    2.5580652    
S0640         -0.42107024   -2.8087862    2.9452116    
S0641         -0.41570487   -2.7938606    3.3283867    
S0642         -0.40465908   -2.7322706    3.6962914    
S0643         -0.38286755   -2.6009148    4.0288326    
S0644         -0.36433849   -2.4494844    4.3434486    
S0645         -0.354443     -2.2973217    4.6595764    
S0646         -0.35429103   -2.1320324    4.9774189    
S0647         -0.33829      -1.918996     5.2644016    
S0648         6.7749733     -5.0030788    1.4670686    
S0649         6.6228874     -5.2058643    1.2377346    
S0650         6.472892      -5.4178383    1.0568057    
S0651         6.311306      -5.6452282    0.92690058   
S0652         6.1074322     -5.8653973    0.86262836   
S0653         5.8977654     -6.1060982    0.84648218   
S0654         5.666135      -6.3549667    0.88627634   
S0655         5.4141365     -6.613932     0.98119335   
S0656         5.1377945     -6.8744751    1.133826     
S0657         4.8058514     -7.1248573    1.3010963    
S0658         4.468005      -7.299382     1.486495     
S0659         4.1662598     -7.4775764    1.6754847    
S0660         3.8854088     -7.6299385    1.8741804    
S0661         3.6240479     -7.7546875    2.0827019    
S0662         3.3744995     -7.8361771    2.3001673    
S0663         3.1501194     -7.8990341    2.527335     
S0664         2.9459183     -7.9333199    2.7640272    
S0665         2.7646011     -7.9623138    3.011553     
S0666         2.4774403     -7.9657608    3.3345581    
S0667         2.2265785     -7.9792328    3.648959     
S0668         2.0059731     -7.9644867    3.9519402    
S0669         1.8206186     -7.9387581    4.2467598    
S0670         1.6687967     -7.9009827    4.5353573    
S0671         1.5398416     -7.8159256    4.8060394    
S0672         1.442905      -7.7019463    5.0612606    
S0673         1.3757303     -7.5996376    5.3241455    
