# Supplementary material for: Interspecific variation in the limb long bones among modern rhinoceroses—extent and drivers
Source: PeerJ. 2019 Sep 26;7:e7647. doi: 10.7717/peerj.7647 (PMC6766374; doi:10.7717/peerj.7647)
Supplement: Supplemental Information 9 [file peerj-07-7647-s009.zip › Humerus/Dicerorhinus_sumatrensis_1908_571_Humerus_miroir.pts]

Version 1.0
674
S0000        -19.436566   1.5811887    11.0712     
S0001        -22.292825   1.5605364    9.6581497   
S0002        -20.598718   -0.85013075  7.0841476   
S0003        -21.79664    -2.6310358   8.0842827   
S0004        -19.09079    -2.8682194   9.3722366   
S0005        -17.654793   -1.322776    9.379303    
S0006        -19.991779   -4.3587509   8.0496262   
S0007        -19.497452   -3.8269295   6.139801    
S0008        -15.203526   -3.7751232   1.9080853   
S0009        -18.714064   -3.765749    3.9377316   
S0010        -14.313275   -1.6400728   0.53486595  
S0011        -15.572739   1.6418552    1.0535015   
S0012        -17.960904   3.7887726    3.070808    
S0013        -16.378168   4.3268295    3.2823143   
S0014        -19.653633   5.3206772    4.4345558   
S0015        -19.68949    5.4028244    6.2909943   
S0016        -19.07747    5.1137909    8.0973175   
S0017        -15.304878   4.9044888    9.8940613   
S0018        -11.353961   5.2667759    7.9862778   
S0019        -8.267923    4.6515747    10.197759   
S0020        1.59653      2.978183     3.75438     
S0021        7.7215622    5.8594097    4.9443752   
S0022        8.7680908    6.5407051    7.3112328   
S0023        11.441033    4.7712231    8.7817757   
S0024        7.4195541    4.1693253    10.930368   
S0025        6.8136925    3.7125671    9.8845718   
S0026        6.9058342    0.86392593   9.4120193   
S0027        5.5126797    -1.9897495   10.288243   
S0028        10.343195    -2.1011763   5.4773571   
S0029        7.3655289    -0.11482627  6.1779842   
S0030        7.1533386    3.8961098    4.5409622   
S0031        11.333928    3.0074373    7.7473129   
S0032        7.8284889    -3.8560486   7.3946854   
S0033        9.9468475    -1.9653297   4.2879116   
S0034        6.4943176    0.4142406    4.0820385   
S0035        -19.803433   1.3755417    11.16759    
S0036        -20.129372   1.1579848    11.244816   
S0037        -20.413461   0.9302165    11.296308   
S0038        -20.673895   0.71917748   11.315693   
S0039        -20.927696   0.54849858   11.301351   
S0040        -21.147627   0.37908604   11.259056   
S0041        -21.341948   0.22263517   11.18735    
S0042        -21.511658   0.080524647  11.086171   
S0043        -21.659378   -0.042864335 10.954131   
S0044        -21.761516   -0.17099602  10.791904   
S0045        -21.947765   -0.13310817  10.562989   
S0046        -22.072232   0.096323115  10.425806   
S0047        -22.137239   0.31096981   10.325115   
S0048        -22.187576   0.51457634   10.213768   
S0049        -22.21599    0.74550157   10.114537   
S0050        -22.246507   0.99146662   9.9900948   
S0051        -22.279021   1.2586616    9.8301765   
S0052        -22.083342   1.800477     9.5371323   
S0053        -21.843744   1.989698     9.4432289   
S0054        -21.58772    2.1156874    9.3284912   
S0055        -21.357069   2.158213     9.1480331   
S0056        -21.127222   2.1333012    8.9481575   
S0057        -20.861871   2.0558361    8.7576706   
S0058        -20.577649   1.916659     8.5544235   
S0059        -20.225842   1.7285957    8.360231    
S0060        -20.005403   1.4352066    8.0773468   
S0061        -19.855914   1.2348632    7.9760628   
S0062        -19.75817    0.99771862   7.8456635   
S0063        -19.77308    0.75883665   7.7242546   
S0064        -19.853223   0.52997823   7.6245514   
S0065        -19.999055   0.31674829   7.5409309   
S0066        -20.152126   0.082438636  7.4392784   
S0067        -20.269559   -0.21064012  7.3118477   
S0068        -20.445232   -0.5062181   7.1840454   
S0069        -20.676747   -0.93897219  7.1443359   
S0070        -20.74834    -1.0363456   7.1997963   
S0071        -20.815047   -1.1410348   7.2484245   
S0072        -20.893407   -1.2457821   7.2871155   
S0073        -20.948157   -1.3660958   7.3214279   
S0074        -21.004555   -1.4912493   7.3471298   
S0075        -21.072585   -1.6167093   7.3645599   
S0076        -21.144427   -1.7454683   7.3746719   
S0077        -21.219772   -1.8768583   7.3772232   
S0078        -21.288945   -1.9859903   7.4206062   
S0079        -21.358482   -2.0878195   7.4727051   
S0080        -21.425871   -2.1838484   7.5336479   
S0081        -21.492542   -2.2731384   7.6033691   
S0082        -21.556126   -2.3572866   7.6819756   
S0083        -21.616112   -2.4366518   7.7696251   
S0084        -21.674146   -2.5100561   7.8663467   
S0085        -21.729298   -2.5780266   7.972438    
S0086        -21.852452   -2.6321024   8.4169632   
S0087        -21.877798   -2.6351145   8.7115646   
S0088        -21.850879   -2.655187    8.9697456   
S0089        -21.801332   -2.6730808   9.1871262   
S0090        -21.756003   -2.663629    9.3732079   
S0091        -21.633942   -2.6947218   9.5135651   
S0092        -21.496602   -2.711046    9.6250145   
S0093        -21.319292   -2.7383831   9.695166    
S0094        -21.108698   -2.7695444   9.7277039   
S0095        -20.911156   -2.7794054   9.7004982   
S0096        -20.706577   -2.7925549   9.6665558   
S0097        -20.497595   -2.8135565   9.6152847   
S0098        -20.28354    -2.8342787   9.5588326   
S0099        -20.057164   -2.8421328   9.5276787   
S0100        -19.816328   -2.8433062   9.5185204   
S0101        -19.569394   -2.8499632   9.4992722   
S0102        -19.320496   -2.8603746   9.4633614   
S0103        -19.042825   -2.8420731   9.3502983   
S0104        -18.99194    -2.8069214   9.3330833   
S0105        -18.942957   -2.7637339   9.3143394   
S0106        -18.898094   -2.712903    9.2920731   
S0107        -18.858582   -2.6534206   9.2634888   
S0108        -18.818579   -2.5825718   9.2333656   
S0109        -18.761745   -2.5023436   9.2285538   
S0110        -18.699818   -2.4161129   9.2365189   
S0111        -18.637907   -2.3281118   9.2567719   
S0112        -18.55594    -2.302424    9.2552094   
S0113        -18.47289    -2.2779228   9.2569702   
S0114        -18.388956   -2.258168    9.2665001   
S0115        -18.304938   -2.2352732   9.2700081   
S0116        -18.220317   -2.2110733   9.270797    
S0117        -18.13131    -2.1926363   9.2775459   
S0118        -18.042523   -2.1667084   9.2730568   
S0119        -17.955888   -2.135257    9.2616356   
S0120        -17.88114    -2.0949959   9.2430054   
S0121        -17.866142   -2.0333286   9.287812    
S0122        -17.853502   -1.9620899   9.3220589   
S0123        -17.837062   -1.8854639   9.3486298   
S0124        -17.816995   -1.8035322   9.3672691   
S0125        -17.789311   -1.7197939   9.388649    
S0126        -17.75914    -1.6291494   9.4012901   
S0127        -17.725354   -1.5323457   9.4065353   
S0128        -17.689491   -1.4295056   9.4003593   
S0129        -17.66582    -1.0814833   9.2761139   
S0130        -17.665622   -0.85333738  9.188549    
S0131        -17.625369   -0.6455008   9.1831467   
S0132        -17.606493   -0.44578795  9.1204796   
S0133        -17.559531   -0.26780736  9.1250145   
S0134        -17.506502   -0.10325818  9.1374008   
S0135        -17.443886   0.047951159  9.1612404   
S0136        -17.369658   0.18465456   9.2029686   
S0137        -17.277136   0.30908718   9.2450851   
S0138        -17.247153   0.45909038   9.288166    
S0139        -17.241164   0.60408511   9.3251236   
S0140        -17.261418   0.74487891   9.3603111   
S0141        -17.310156   0.88000755   9.4007607   
S0142        -17.387143   1.0106604    9.4439545   
S0143        -17.49263    1.1402468    9.4846657   
S0144        -17.628516   1.2710597    9.5221718   
S0145        -17.793355   1.3738935    9.6014175   
S0146        -17.980457   1.4521105    9.7064949   
S0147        -18.119196   1.5165708    9.7744385   
S0148        -18.263316   1.566598     9.8661499   
S0149        -18.413371   1.6045877    9.9781914   
S0150        -18.568991   1.6296021    10.110806   
S0151        -18.728519   1.6377506    10.265316   
S0152        -18.892151   1.6310083    10.440453   
S0153        -19.066347   1.6241026    10.631261   
S0154        -19.238351   1.5902134    10.848041   
S0155        -19.360587   -3.9669773   6.2806034   
S0156        -19.190565   -4.0797287   6.409816    
S0157        -18.9938     -4.1427837   6.5020363   
S0158        -18.803404   -4.1837975   6.5638145   
S0159        -18.620956   -4.2092964   6.6004066   
S0160        -18.445192   -4.2307652   6.6237053   
S0161        -18.2705     -4.2497116   6.6387177   
S0162        -18.093501   -4.2572334   6.6389404   
S0163        -17.913065   -4.2513157   6.6232277   
S0164        -17.684407   -4.40079     6.3808945   
S0165        -17.460255   -4.5048687   6.1033649   
S0166        -17.233589   -4.5813564   5.820348    
S0167        -17.020767   -4.5956749   5.5133461   
S0168        -16.780559   -4.6473137   5.2533035   
S0169        -16.530408   -4.6908775   5.0037403   
S0170        -16.289708   -4.6946911   4.7496902   
S0171        -16.014015   -4.7279797   4.5223522   
S0172        -15.758023   -4.7129414   4.2895233   
S0173        -15.672792   -4.6521252   4.0223095   
S0174        -15.625925   -4.5529392   3.7442642   
S0175        -15.565665   -4.4568459   3.4726929   
S0176        -15.534654   -4.3511478   3.1969349   
S0177        -15.467982   -4.2476276   2.9331818   
S0178        -15.480032   -4.1307598   2.6732273   
S0179        -15.423494   -4.0119953   2.4311512   
S0180        -15.289154   -3.8981194   2.1669968   
S0181        -18.630316   -3.8070095   3.5897629   
S0182        -18.548122   -3.8600243   3.2646725   
S0183        -18.437943   -3.9013649   2.96784     
S0184        -18.309451   -3.9400364   2.6974276   
S0185        -18.16627    -3.9852016   2.4523254   
S0186        -17.996445   -4.0150105   2.235479    
S0187        -17.806203   -4.0388966   2.045483    
S0188        -17.594617   -4.0493866   1.883128    
S0189        -17.364618   -4.0531605   1.7476299   
S0190        -17.169621   -4.0405685   1.6635427   
S0191        -16.971167   -4.0320511   1.5823087   
S0192        -16.767683   -4.0092094   1.505744    
S0193        -16.557451   -3.9831055   1.4321652   
S0194        -16.339697   -3.9424583   1.3636989   
S0195        -16.118488   -3.866901    1.3034274   
S0196        -15.894408   -3.7662956   1.2494083   
S0197        -15.672014   -3.6355167   1.200916    
S0198        -15.433102   -3.5155399   1.1560581   
S0199        -15.228941   -3.3710526   1.0682582   
S0200        -15.069171   -3.1828613   0.99025278  
S0201        -14.907909   -3.0057444   0.91277981  
S0202        -14.73687    -2.8309662   0.83163958  
S0203        -14.62679    -2.6140192   0.766433    
S0204        -14.520049   -2.3919119   0.70170484  
S0205        -14.414189   -2.1593246   0.64036431  
S0206        -14.35806    -1.9053465   0.58631577  
S0207        -14.31127    -1.4258198   0.48822165  
S0208        -14.314389   -1.2179026   0.4449718   
S0209        -14.325867   -1.0158513   0.40535288  
S0210        -14.394588   -0.81930656  0.38037667  
S0211        -14.415988   -0.62924366  0.35096066  
S0212        -14.465652   -0.44565582  0.33164396  
S0213        -14.513892   -0.26725299  0.31512153  
S0214        -14.566986   -0.093389302 0.30325444  
S0215        -14.650069   0.068330294  0.30298374  
S0216        -14.753531   0.28234622   0.32566671  
S0217        -14.855913   0.486835     0.36328788  
S0218        -14.961075   0.67982883   0.41659746  
S0219        -15.057608   0.86809206   0.48379831  
S0220        -15.160468   1.0427118    0.56731081  
S0221        -15.261621   1.2083796    0.6660871   
S0222        -15.364938   1.3628487    0.78015666  
S0223        -15.46787    1.5076083    0.90948696  
S0224        -15.732857   1.8530373    1.1332732   
S0225        -15.954497   2.0219074    1.2020636   
S0226        -16.163478   2.1675245    1.2848247   
S0227        -16.342003   2.309721     1.375134    
S0228        -16.49547    2.4529284    1.4664751   
S0229        -16.635606   2.5834415    1.5635752   
S0230        -16.760071   2.7057331    1.6640987   
S0231        -16.871854   2.8099533    1.7743313   
S0232        -16.967531   2.9053425    1.8886913   
S0233        -17.096877   3.0305511    2.0417007   
S0234        -17.225371   3.1465103    2.1879271   
S0235        -17.349146   3.2422913    2.3411539   
S0236        -17.45994    3.317384     2.5072762   
S0237        -17.570619   3.4143852    2.6395992   
S0238        -17.682114   3.5159538    2.7540075   
S0239        -17.777843   3.6050747    2.8736029   
S0240        -17.870149   3.6966442    2.9787207   
S0241        -18.035927   3.7329216    3.2062916   
S0242        -18.12399    3.6748455    3.3416924   
S0243        -18.227151   3.615992     3.4584156   
S0244        -18.348306   3.5537571    3.5395615   
S0245        -18.453317   3.4804951    3.6250019   
S0246        -18.534038   3.3973011    3.7324535   
S0247        -18.589163   3.30961      3.863588    
S0248        -18.631358   3.2190681    3.9989498   
S0249        -18.671271   3.1216066    4.1277447   
S0250        -18.675958   3.0324867    4.2652061   
S0251        -18.679385   2.9343328    4.3973339   
S0252        -18.691191   2.8231476    4.51982     
S0253        -18.69395    2.7070814    4.6420231   
S0254        -18.688475   2.5854027    4.7626591   
S0255        -18.689825   2.452425     4.8774681   
S0256        -18.688435   2.3121832    4.9908749   
S0257        -18.676715   2.167037     5.1034      
S0258        -18.638478   2.0206991    5.2100201   
S0259        -18.617357   1.8417118    5.2272312   
S0260        -18.605334   1.6648661    5.2513824   
S0261        -18.590868   1.491824     5.2810928   
S0262        -18.583229   1.3209445    5.3176094   
S0263        -18.579848   1.1524496    5.3607082   
S0264        -18.589095   0.98654203   5.4106506   
S0265        -18.596671   0.82294855   5.4669609   
S0266        -18.600276   0.66051922   5.5302929   
S0267        -18.629427   0.50292215   5.5996021   
S0268        -18.668225   0.36474206   5.6695137   
S0269        -18.687433   0.21150353   5.7286961   
S0270        -18.704453   0.046108353  5.7762402   
S0271        -18.729326   -0.13128846  5.81092     
S0272        -18.736519   -0.32118855  5.8368645   
S0273        -18.760851   -0.52338114  5.8479313   
S0274        -18.785075   -0.73801446  5.8465694   
S0275        -18.809129   -0.9649663   5.8325584   
S0276        -18.821838   -1.2047444   5.8119019   
S0277        -18.793083   -1.3925323   5.7427425   
S0278        -18.761754   -1.5741418   5.6717976   
S0279        -18.736584   -1.7494177   5.5947414   
S0280        -18.705652   -1.9212486   5.5194099   
S0281        -18.689906   -2.0862837   5.4315273   
S0282        -18.694913   -2.2422689   5.3280106   
S0283        -18.70873    -2.391791    5.2165375   
S0284        -18.739307   -2.5320765   5.0939354   
S0285        -18.760202   -2.67286     4.9699348   
S0286        -18.810533   -2.8170734   4.9067039   
S0287        -18.860483   -2.9497728   4.8265781   
S0288        -18.898232   -3.0758286   4.7322567   
S0289        -18.919695   -3.1979637   4.6254326   
S0290        -18.909726   -3.3208401   4.5127621   
S0291        -18.875134   -3.4389046   4.3909721   
S0292        -18.832387   -3.5494633   4.2532883   
S0293        -18.78214    -3.6578259   4.1007412   
S0294        -16.263988   4.4036335    3.4737404   
S0295        -16.205476   4.4846016    3.7013714   
S0296        -16.229605   4.5486782    3.9216003   
S0297        -16.294676   4.608667     4.1014565   
S0298        -16.368318   4.68116      4.2487659   
S0299        -16.453981   4.7664242    4.3730927   
S0300        -16.547736   4.8679115    4.4818813   
S0301        -16.64501    4.9892944    4.5809113   
S0302        -16.751944   5.127639     4.6678951   
S0303        -16.886917   5.23013      4.8152439   
S0304        -17.042384   5.3115551    4.9454601   
S0305        -17.201862   5.3824196    5.0640697   
S0306        -17.376595   5.436311     5.1574001   
S0307        -17.526414   5.4950909    5.2626926   
S0308        -17.6575     5.5572468    5.3816833   
S0309        -17.807431   5.5987278    5.4677174   
S0310        -17.952301   5.6338829    5.5484695   
S0311        -18.096379   5.6580704    5.6162991   
S0312        -18.273578   5.6282074    5.7010509   
S0313        -18.455849   5.5934948    5.7728409   
S0314        -18.626164   5.5705444    5.8648617   
S0315        -18.787299   5.5586643    5.9741123   
S0316        -18.956963   5.5397854    6.0653522   
S0317        -19.138309   5.5053768    6.1276844   
S0318        -19.317368   5.4794781    6.1969437   
S0319        -19.502687   5.4413601    6.2463257   
S0320        -18.965773   5.12896      7.9597527   
S0321        -18.836052   5.1177486    7.8424759   
S0322        -18.693707   5.0880096    7.745121    
S0323        -18.541275   5.0404751    7.6684235   
S0324        -18.371942   5.0222099    7.6198578   
S0325        -18.186201   5.0195354    7.5963409   
S0326        -17.986938   5.0142998    7.5958015   
S0327        -17.774266   5.0040863    7.6193481   
S0328        -17.546463   4.9998505    7.6671738   
S0329        -17.430959   4.9912788    7.7041924   
S0330        -17.296954   4.9819256    7.747448    
S0331        -17.144055   4.9780453    7.7959152   
S0332        -16.972139   4.983231     7.8485725   
S0333        -16.781322   4.995314     7.9057938   
S0334        -16.571895   5.0050915    7.9708519   
S0335        -16.343364   5.0280586    8.0383408   
S0336        -16.095834   5.061058     8.1087486   
S0337        -15.829652   5.0928043    8.1871696   
S0338        -15.722728   5.1675003    8.3811295   
S0339        -15.62872    5.2143753    8.5896042   
S0340        -15.546272   5.2126606    8.7969528   
S0341        -15.475682   5.1680592    8.9877815   
S0342        -15.418373   5.1046829    9.1635681   
S0343        -15.37455    5.0452477    9.3372444   
S0344        -15.340218   5.0160019    9.5273376   
S0345        -15.316528   4.9714909    9.7146004   
S0346        -15.373628   4.7661358    10.128252   
S0347        -15.471829   4.6276615    10.310305   
S0348        -15.587999   4.5252907    10.465938   
S0349        -15.731883   4.4434734    10.560293   
S0350        -15.896404   4.392487     10.612601   
S0351        -16.077478   4.3741524    10.643933   
S0352        -16.276884   4.3870876    10.654244   
S0353        -16.497255   4.4302967    10.633548   
S0354        -16.739499   4.5040165    10.577036   
S0355        -16.950301   4.4174137    10.619025   
S0356        -17.158557   4.3662441    10.645345   
S0357        -17.365466   4.3438438    10.647982   
S0358        -17.570911   4.3479935    10.621822   
S0359        -17.773297   4.3753288    10.558817   
S0360        -17.971069   4.4229263    10.453547   
S0361        -18.163126   4.4862667    10.30256    
S0362        -18.350452   4.5652821    10.110229   
S0363        -18.534297   4.659816     9.8807343   
S0364        -18.686668   4.7326061    9.6807556   
S0365        -18.81738    4.8043343    9.4829887   
S0366        -18.922421   4.8580799    9.2803413   
S0367        -19.004044   4.906794     9.0788094   
S0368        -19.06468    4.9582962    8.8810234   
S0369        -19.100217   4.9962433    8.6816017   
S0370        -19.114723   5.0355377    8.4851875   
S0371        -19.107677   5.0763397    8.290947    
S0372        -11.406126   5.3863869    8.1644363   
S0373        -11.364617   5.4408867    8.3950264   
S0374        -11.341216   5.4916527    8.5980606   
S0375        -11.309207   5.5271759    8.7935158   
S0376        -11.288367   5.577689     8.9819016   
S0377        -11.244913   5.6005039    9.1769279   
S0378        -11.164787   5.5699879    9.3672142   
S0379        -11.068291   5.5154301    9.547097    
S0380        -10.957227   5.4420998    9.7141624   
S0381        -10.800915   5.388644     9.8747833   
S0382        -10.632805   5.3221077    10.006      
S0383        -10.460764   5.252652     10.111217   
S0384        -10.288338   5.1856438    10.193167   
S0385        -10.120484   5.1274212    10.26554    
S0386        -9.9562202   5.0766289    10.328748   
S0387        -9.7951584   5.0322369    10.383962   
S0388        -9.6388649   4.9933079    10.439109   
S0389        -9.484761    4.9571812    10.483928   
S0390        -9.2707237   4.9175869    10.51597    
S0391        -9.0823112   4.8791142    10.551204   
S0392        -8.9147049   4.8406464    10.574475   
S0393        -8.7652596   4.8007469    10.587509   
S0394        -8.6296753   4.7630852    10.571801   
S0395        -8.5104668   4.7309547    10.51705    
S0396        -8.4102631   4.7022945    10.433984   
S0397        -8.3104477   4.671748     10.340395   
S0398        -8.2422783   5.0618984    10.012724   
S0399        -8.2749245   5.403236     9.825618    
S0400        -8.307502    5.684631     9.6346237   
S0401        -8.3099884   5.9166306    9.416008    
S0402        -8.3961754   6.0777916    9.1969818   
S0403        -8.4775734   6.1755394    8.9462975   
S0404        -8.5786545   6.1907528    8.6661339   
S0405        -8.8246948   6.1614712    8.4535332   
S0406        -9.0876747   6.0906403    8.2315857   
S0407        -9.3281769   6.0440659    8.0883026   
S0408        -9.5929054   5.9955257    7.9881866   
S0409        -9.8565315   5.9168407    7.9032265   
S0410        -10.119286   5.8084969    7.8316574   
S0411        -10.374619   5.6683422    7.7590714   
S0412        -10.645971   5.5141773    7.7255165   
S0413        -10.936355   5.330682     7.7491096   
S0414        -11.249009   5.0624119    7.8716927   
S0415        -11.483542   4.9076233    7.7401611   
S0416        -11.675185   4.794519     7.6243263   
S0417        -11.891585   4.6481873    7.5464935   
S0418        -12.11892    4.5194069    7.4411804   
S0419        -12.367715   4.3793732    7.3532143   
S0420        -12.62383    4.2613693    7.2244629   
S0421        -12.893268   4.1483128    7.0824249   
S0422        -13.181628   4.0315636    6.9452858   
S0423        -13.491415   3.9105808    6.8156395   
S0424        -13.800436   3.8119492    6.6360146   
S0425        -14.108389   3.7294983    6.4050232   
S0426        -14.395374   3.6454872    6.1708622   
S0427        -14.665828   3.5584614    5.9385513   
S0428        -14.912134   3.4736759    5.695282    
S0429        -15.14416    3.386158     5.4536407   
S0430        -15.416479   3.2724213    5.2674725   
S0431        -15.560211   3.2063725    4.960714    
S0432        -15.702206   3.1320574    4.6714844   
S0433        -15.841583   3.0499926    4.3930698   
S0434        -16.02872    2.9612595    4.2014523   
S0435        -16.048848   2.9205402    3.9281185   
S0436        -16.032291   2.8603657    3.6795147   
S0437        -16.020865   2.7817875    3.460479    
S0438        -16.031367   2.6912476    3.2643833   
S0439        -15.988908   2.5959545    3.0759409   
S0440        -16.075237   2.4828089    2.9230289   
S0441        -16.108087   2.3614229    2.7803932   
S0442        -16.127869   2.2304686    2.6530495   
S0443        -16.107211   2.0814257    2.509622    
S0444        -16.078741   1.9517632    2.3581944   
S0445        -16.044029   1.84018      2.1973137   
S0446        -15.995297   1.7521002    2.0268024   
S0447        -15.919589   1.6959858    1.8517662   
S0448        -15.865901   1.6405735    1.6597408   
S0449        -15.796782   1.6114614    1.4597363   
S0450        -15.685832   1.6192101    1.262433    
S0451        1.769594     3.1497154    3.7972317   
S0452        1.9222704    3.3305202    3.8577164   
S0453        2.0496317    3.5199619    3.9314308   
S0454        2.1677082    3.7036781    4.0144222   
S0455        2.2779373    3.8812103    4.1069382   
S0456        2.3650181    4.064431     4.2087402   
S0457        2.4659052    4.2278297    4.322039    
S0458        2.5983545    4.3564919    4.4490009   
S0459        2.7168489    4.4826515    4.5863796   
S0460        2.8646049    4.6407272    4.5926254   
S0461        3.0694565    4.7539082    4.6088234   
S0462        3.2851826    4.8647587    4.6316208   
S0463        3.497134     4.9976456    4.6616051   
S0464        3.7230831    5.1335743    4.7013889   
S0465        3.968824     5.2638973    4.7518326   
S0466        4.2458588    5.3644638    4.8046806   
S0467        4.5339375    5.471825     4.8689247   
S0468        4.845068     5.5603642    4.930891    
S0469        5.1824383    5.627496     4.9464428   
S0470        5.5139393    5.6870235    4.9615757   
S0471        5.8302181    5.7775791    4.9924236   
S0472        6.1543583    5.8188866    4.997361    
S0473        6.4721481    5.8662949    5.0020569   
S0474        6.7863083    5.9236828    5.0019947   
S0475        7.1027092    5.9431492    4.9870426   
S0476        7.4163895    5.91698      4.9649017   
S0477        7.2959923    4.1164574    10.825656   
S0478        7.1875175    4.0636936    10.714874   
S0479        7.0989716    4.0058933    10.598334   
S0480        7.0262665    3.9467518    10.48044    
S0481        6.9669731    3.8890331    10.36293    
S0482        6.9077751    3.8436001    10.245104   
S0483        6.8527657    3.805172     10.123419   
S0484        6.811805     3.7656242    9.9985947   
S0485        6.8868004    3.4365597    9.7149139   
S0486        6.9739166    3.1397249    9.5903671   
S0487        7.0259048    2.8382858    9.4841972   
S0488        7.060556     2.5288799    9.4079483   
S0489        7.0833199    2.2119585    9.3646584   
S0490        7.0624565    1.8878119    9.333519    
S0491        7.0186249    1.5568109    9.330304    
S0492        6.9631088    1.2176032    9.3584702   
S0493        6.8169594    0.71024985   9.4482887   
S0494        6.7192474    0.56388664   9.4797035   
S0495        6.6132698    0.42605805   9.5052162   
S0496        6.5160965    0.28729036   9.5280403   
S0497        6.4266685    0.14665083   9.5491158   
S0498        6.3120163    0.025108939  9.5602364   
S0499        6.1986301    -0.094226217 9.5680283   
S0500        6.0837563    -0.21022651  9.5722725   
S0501        6.0101749    -0.34720104  9.5814392   
S0502        5.8974712    -0.50091076  9.6412827   
S0503        5.774007     -0.64446373  9.7083      
S0504        5.6786861    -0.80448923  9.7806389   
S0505        5.6083237    -0.97981892  9.8540665   
S0506        5.5492626    -1.1610099   9.934922    
S0507        5.4982689    -1.350528    10.02456    
S0508        5.4688858    -1.5574944   10.113203   
S0509        5.4590618    -1.7804621   10.201068   
S0510        5.6434139    -2.1723566   10.530308   
S0511        5.8324196    -2.325345    10.737854   
S0512        6.0371803    -2.4757624   10.934489   
S0513        6.3013546    -2.5955006   11.090791   
S0514        6.6085648    -2.6936544   11.21402    
S0515        6.9480209    -2.7818316   11.32742    
S0516        7.3301041    -2.8558952   11.42267    
S0517        7.7600952    -2.9054787   11.478371   
S0518        8.2298393    -2.9173439   11.478909   
S0519        8.6334694    -2.9336327   11.425715   
S0520        9.013559     -2.9529953   11.339279   
S0521        9.3676109    -2.9694477   11.210505   
S0522        9.69571      -2.9852751   11.04286    
S0523        10.006779    -3.0113941   10.853088   
S0524        10.2889      -3.031951    10.61665    
S0525        10.548761    -3.0549942   10.345422   
S0526        10.780983    -3.0760454   10.033836   
S0527        10.984286    -3.0952019   9.6838066   
S0528        11.224989    -3.0596132   9.1636742   
S0529        11.373878    -2.9968452   8.6504402   
S0530        11.452911    -2.9199377   8.1519669   
S0531        11.441018    -2.8190954   7.6707527   
S0532        11.368259    -2.707959    7.2034355   
S0533        11.23758     -2.5877129   6.7417206   
S0534        11.053446    -2.4621967   6.2700466   
S0535        10.747165    -2.2985226   5.8429096   
S0536        10.285456    -1.9605667   5.384771    
S0537        10.208812    -1.8159933   5.3077148   
S0538        10.107829    -1.6783266   5.2667786   
S0539        9.9927887    -1.5531763   5.2388222   
S0540        9.8610611    -1.4434198   5.2269829   
S0541        9.7229965    -1.3348177   5.2018337   
S0542        9.580661     -1.2202633   5.1625153   
S0543        9.4451088    -1.0878877   5.1003941   
S0544        9.2690948    -0.99436073  5.0929054   
S0545        9.1641541    -0.91964569  5.0603039   
S0546        9.0408501    -0.85930567  5.0496441   
S0547        8.9189804    -0.79107709  5.0396015   
S0548        8.8054703    -0.70229478  5.0279205   
S0549        8.68069      -0.61802716  5.0324528   
S0550        8.5509499    -0.52869377  5.0488514   
S0551        8.4056053    -0.45343571  5.0812946   
S0552        8.2546967    -0.37532513  5.1246666   
S0553        8.0841957    -0.32948699  5.1755184   
S0554        7.8879845    -0.2831418   5.2581879   
S0555        7.7115776    -0.22819121  5.3482162   
S0556        7.5601196    -0.21414969  5.441367    
S0557        7.4496147    -0.22754605  5.5412998   
S0558        7.3884171    -0.25524223  5.6513046   
S0559        7.3661629    -0.26344128  5.7733868   
S0560        7.3677658    -0.24103446  5.9057148   
S0561        7.3702568    -0.18448086  6.042601    
S0562        7.4520416    0.12253871   6.5353546   
S0563        7.5428581    0.37553155   6.8487755   
S0564        7.6811646    0.61049376   7.1005997   
S0565        7.8006157    0.87025566   7.2863358   
S0566        7.916227     1.1558821    7.4080414   
S0567        7.9645302    1.5027084    7.4775574   
S0568        7.9758965    1.8957125    7.4942368   
S0569        7.9516197    2.3343105    7.4593224   
S0570        7.7541718    2.7698738    7.3430183   
S0571        7.8631546    3.381385     7.1241058   
S0572        7.7265327    3.7929199    6.8374565   
S0573        7.5930237    4.0908924    6.5393486   
S0574        7.4401955    4.2501354    6.2335651   
S0575        7.3140099    4.2996197    5.9318264   
S0576        7.1981979    4.1933563    5.656358    
S0577        7.2029411    4.1489697    5.3440411   
S0578        7.201329     4.1213062    4.9349442   
S0579        7.4236382    3.8905544    4.412323    
S0580        7.6931595    3.9073292    4.3177937   
S0581        7.9936737    3.9954296    4.301173    
S0582        8.2690994    3.944659     4.3246532   
S0583        8.5376671    3.8532665    4.3701385   
S0584        8.8375671    3.8394917    4.5089691   
S0585        9.1390312    3.7961143    4.6913136   
S0586        9.4500885    3.7386684    4.9254372   
S0587        9.7528976    3.7030193    5.2326332   
S0588        9.9277573    3.6130123    5.5977234   
S0589        10.114506    3.5071091    5.9325306   
S0590        10.310979    3.3973335    6.238018    
S0591        10.519331    3.2879238    6.5126404   
S0592        10.681976    3.2196281    6.8023376   
S0593        10.855177    3.1502161    7.0624016   
S0594        11.027302    3.0891148    7.3023941   
S0595        11.18221     3.0439287    7.5342171   
S0596        11.496082    3.0893223    8.0110245   
S0597        11.619944    3.1732529    8.2753281   
S0598        11.706396    3.2581467    8.5363647   
S0599        11.75153     3.3436214    8.7922722   
S0600        11.754238    3.427486     9.0408134   
S0601        11.707458    3.5056583    9.2794136   
S0602        11.656128    3.5800213    9.5149841   
S0603        11.584055    3.6553833    9.7484154   
S0604        11.502269    3.7458836    9.9840927   
S0605        11.387474    3.770557     10.229459   
S0606        11.252147    3.7858852    10.451929   
S0607        11.101543    3.7945942    10.652007   
S0608        10.936722    3.7974083    10.830104   
S0609        10.750851    3.782283     10.972801   
S0610        10.549999    3.7559765    11.086823   
S0611        10.342648    3.7385368    11.196371   
S0612        10.129992    3.7387184    11.312087   
S0613        9.9054413    3.7413193    11.414787   
S0614        9.6268486    3.7665512    11.476891   
S0615        9.3510132    3.8017216    11.514854   
S0616        9.0760246    3.8404411    11.521712   
S0617        8.8076736    3.899033     11.514811   
S0618        8.5391197    3.9792671    11.495569   
S0619        8.2566368    4.056197     11.437251   
S0620        7.960479     4.1204273    11.330154   
S0621        7.6689171    4.1578995    11.160432   
S0622        6.8136169    3.607357     10.09145    
S0623        6.8801544    3.504562     10.273177   
S0624        6.9301079    3.3996788    10.447043   
S0625        7.0163849    3.2753674    10.62989    
S0626        7.1637962    3.1343573    10.815206   
S0627        7.3814934    2.9833273    10.992661   
S0628        7.6649956    2.8244633    11.159962   
S0629        8.0220261    2.6703194    11.296101   
S0630        8.4412956    2.5331148    11.379784   
S0631        8.7966209    2.4740692    11.410976   
S0632        9.1309311    2.4277304    11.40681    
S0633        9.4376213    2.3978392    11.362967   
S0634        9.7138191    2.3766994    11.293124   
S0635        9.9604088    2.3608038    11.203013   
S0636        10.175241    2.3541286    11.08744    
S0637        10.370325    2.3405924    10.96758    
S0638        10.546308    2.3238461    10.836328   
S0639        10.701941    2.3071543    10.687949   
S0640        10.914169    2.2583584    10.403782   
S0641        11.093052    2.2385752    10.112207   
S0642        11.238152    2.2495262    9.8103615   
S0643        11.341969    2.2961176    9.4954491   
S0644        11.416518    2.3712509    9.1700729   
S0645        11.473253    2.4703524    8.829641    
S0646        11.473901    2.6124531    8.4755692   
S0647        11.450053    2.7822235    8.1025299   
S0648        5.7361187    -2.2569487   10.63758    
S0649        6.0351242    -2.459379    10.934638   
S0650        6.3738243    -2.5964436   11.13226    
S0651        6.6967133    -2.7109476   11.256828   
S0652        7.0012459    -2.8093964   11.324069   
S0653        7.2862488    -2.9062548   11.353255   
S0654        7.5594727    -3.0007359   11.341909   
S0655        7.8275352    -3.0812349   11.277688   
S0656        8.0882317    -3.1729351   11.162787   
S0657        8.4476898    -3.2065693   11.075188   
S0658        8.7846733    -3.2381981   10.952157   
S0659        9.099173     -3.2705032   10.794622   
S0660        9.3913071    -3.3091061   10.604111   
S0661        9.6615364    -3.3440098   10.377813   
S0662        9.9097656    -3.377792    10.116045   
S0663        10.135793    -3.3997501   9.8167587   
S0664        10.339734    -3.4253895   9.4826851   
S0665        10.521051    -3.4296658   9.1121368   
S0666        10.72977     -3.4009487   8.6246468   
S0667        10.881499    -3.3197472   8.1565941   
S0668        10.975078    -3.2054993   7.7106415   
S0669        11.007059    -3.0517012   7.2920944   
S0670        10.986449    -2.9014406   6.8894737   
S0671        10.916718    -2.7492748   6.4959877   
S0672        10.795142    -2.5754292   6.1139843   
S0673        10.605804    -2.3544323   5.7700237   
