# Supplementary material for: Interspecific variation in the limb long bones among modern rhinoceroses—extent and drivers
Source: PeerJ. 2019 Sep 26;7:e7647. doi: 10.7717/peerj.7647 (PMC6766374; doi:10.7717/peerj.7647)
Supplement: Supplemental Information 9 [file peerj-07-7647-s009.zip › Humerus/Dicerorhinus_sumatrensis_1931_5_28_1_Humerus.pts]

Version 1.0
674
S0000         1.9413452     -16.026459    14.869501    
S0001         2.3122902     -15.726123    18.796095    
S0002         -1.8385902    -13.822118    19.455197    
S0003         -3.4247223    -15.574094    18.775674    
S0004         -3.2368767    -14.896365    14.587222    
S0005         -1.3968657    -13.265257    14.489087    
S0006         -5.576059     -13.632265    16.340706    
S0007         -5.8274231    -12.453648    17.633046    
S0008         -6.7740967    -6.2391571    17.511459    
S0009         -6.6410995    -9.3742912    19.16091     
S0010         -4.2692837    -3.3075417    17.278098    
S0011         -2.0524384    -3.2577919    18.320395    
S0012         1.6589319     -6.7962807    19.989232    
S0013         3.3949829     -6.391132     19.041293    
S0014         4.5837433     -9.2109108    21.222479    
S0015         4.757869      -10.883776    20.120064    
S0016         5.6032761     -11.769234    17.528955    
S0017         5.4953735     -10.188855    12.463405    
S0018         4.7182907     -6.2340485    11.438146    
S0019         3.6916782     -5.4589928    6.7558685    
S0020         1.242041      6.1725422     2.0195055    
S0021         3.2211258     11.269279     -3.697509    
S0022         4.8740189     8.5679962     -4.3572655   
S0023         1.7790131     10.160986     -8.5032516   
S0024         2.4590973     5.5104515     -6.2852444   
S0025         1.8422836     5.4487003     -5.8858704   
S0026         -1.3075279    5.1556145     -5.6678558   
S0027         -4.7421783    2.8516323     -4.8057716   
S0028         -6.6408134    10.139883     -5.8161354   
S0029         -3.595153     8.1310471     -3.4350853   
S0030         1.2278473     9.1002296     -2.8864403   
S0031         -0.16930084   11.049628     -6.305349    
S0032         -6.4900681    6.3722073     -0.12395172  
S0033         -6.2402031    10.787188     -2.4747458   
S0034         -3.259893     9.140522      -0.21467724  
S0035         1.7764997     -16.27323     15.008842    
S0036         1.6347828     -16.490536    15.173238    
S0037         1.4996277     -16.684804    15.352199    
S0038         1.3866303     -16.854056    15.559483    
S0039         1.3191071     -16.987918    15.805965    
S0040         1.2618349     -17.09959     16.073447    
S0041         1.227641      -17.183788    16.369292    
S0042         1.2255651     -17.236913    16.694664    
S0043         1.2581611     -17.259529    17.046524    
S0044         1.3312921     -17.203053    17.387794    
S0045         1.5054133     -17.09321     17.67655     
S0046         1.6621004     -16.962785    17.925555    
S0047         1.7927914     -16.814075    18.148787    
S0048         1.9143843     -16.6427      18.339723    
S0049         2.0218538     -16.448769    18.504915    
S0050         2.1253929     -16.231012    18.634633    
S0051         2.2239792     -15.990417    18.729645    
S0052         2.2313375     -15.421748    18.69174     
S0053         2.1561661     -15.12888     18.572437    
S0054         2.0458097     -14.831541    18.477858    
S0055         1.8804358     -14.555515    18.467596    
S0056         1.6778646     -14.308727    18.534496    
S0057         1.4516356     -14.072853    18.643245    
S0058         1.2041768     -13.806505    18.712373    
S0059         0.92065954    -13.533197    18.779184    
S0060         0.59926872    -13.278908    18.89341     
S0061         0.35608561    -13.187503    18.92995     
S0062         0.11874502    -13.158476    19.069312    
S0063         -0.1222855    -13.165874    19.193803    
S0064         -0.37611477   -13.201389    19.287871    
S0065         -0.64697356   -13.261662    19.350525    
S0066         -0.94339209   -13.335362    19.363171    
S0067         -1.2222733    -13.475951    19.427888    
S0068         -1.5165354    -13.648009    19.478294    
S0069         -1.9569475    -13.863277    19.447409    
S0070         -2.0751608    -13.913733    19.434439    
S0071         -2.1931274    -13.972789    19.414059    
S0072         -2.3111889    -14.042474    19.392741    
S0073         -2.4283335    -14.118993    19.357878    
S0074         -2.5445827    -14.202425    19.310878    
S0075         -2.6624706    -14.300203    19.275198    
S0076         -2.7797718    -14.405124    19.2283      
S0077         -2.8969948    -14.523909    19.185526    
S0078         -2.9988037    -14.645497    19.127922    
S0079         -3.0910244    -14.768222    19.078264    
S0080         -3.1709951    -14.892201    19.03651     
S0081         -3.2375572    -15.016602    19.000294    
S0082         -3.2940166    -15.136427    18.960239    
S0083         -3.3418785    -15.250699    18.915216    
S0084         -3.37631      -15.365968    18.875278    
S0085         -3.4055294    -15.471852    18.825746    
S0086         -3.4231663    -15.823407    18.585214    
S0087         -3.4268215    -16.024068    18.362619    
S0088         -3.4521782    -16.125887    18.098738    
S0089         -3.4485546    -16.237651    17.855673    
S0090         -3.4365337    -16.31752     17.606999    
S0091         -3.4245094    -16.344339    17.349059    
S0092         -3.3892731    -16.379243    17.091078    
S0093         -3.3530663    -16.364824    16.823755    
S0094         -3.2921051    -16.357697    16.548601    
S0095         -3.2425278    -16.307761    16.311627    
S0096         -3.1966187    -16.238364    16.07645     
S0097         -3.1746801    -16.123792    15.850841    
S0098         -3.1563789    -15.990033    15.626877    
S0099         -3.1506556    -15.826808    15.408627    
S0100         -3.1644001    -15.629933    15.203233    
S0101         -3.1787296    -15.412872    14.994864    
S0102         -3.1980732    -15.171155    14.78287     
S0103         -3.1952055    -14.821011    14.591522    
S0104         -3.1526379    -14.74574     14.598526    
S0105         -3.1111866    -14.670345    14.610722    
S0106         -3.0716553    -14.594766    14.628526    
S0107         -3.0252932    -14.522112    14.637717    
S0108         -2.9712502    -14.452844    14.637581    
S0109         -2.9209391    -14.382217    14.645851    
S0110         -2.8667978    -14.313171    14.650838    
S0111         -2.8065092    -14.247403    14.648947    
S0112         -2.7621401    -14.193132    14.658922    
S0113         -2.7152626    -14.135684    14.670232    
S0114         -2.6614769    -14.078873    14.67267     
S0115         -2.6031525    -14.021149    14.67034     
S0116         -2.540785     -13.9621      14.664757    
S0117         -2.4747198    -13.901031    14.657843    
S0118         -2.4059397    -13.835466    14.653964    
S0119         -2.3325951    -13.768668    14.645537    
S0120         -2.2536905    -13.703264    14.629398    
S0121         -2.1602665    -13.629836    14.606996    
S0122         -2.0642672    -13.564288    14.583757    
S0123         -1.9679255    -13.50262     14.565501    
S0124         -1.8717562    -13.463235    14.529422    
S0125         -1.776672     -13.42393     14.501564    
S0126         -1.6815176    -13.392278    14.470197    
S0127         -1.5859569    -13.342625    14.475122    
S0128         -1.491449     -13.298688    14.485211    
S0129         -1.2217932    -12.994415    14.429808    
S0130         -1.0326956    -12.779485    14.345749    
S0131         -0.82483454   -12.663994    14.198166    
S0132         -0.61701918   -12.589263    14.10208     
S0133         -0.4123301    -12.530758    14.080009    
S0134         -0.20498905   -12.511061    14.095897    
S0135         0.0078473553  -12.545789    14.133142    
S0136         0.22105093    -12.604458    14.222395    
S0137         0.43360863    -12.681686    14.365103    
S0138         0.66324477    -12.754929    14.442856    
S0139         0.87221851    -12.84061     14.531941    
S0140         1.0601607     -12.9283      14.623262    
S0141         1.2324376     -12.977231    14.713943    
S0142         1.4023143     -13.013245    14.795006    
S0143         1.5530849     -13.138387    14.86337     
S0144         1.6744705     -13.309546    14.923674    
S0145         1.7769985     -13.4864      14.977275    
S0146         1.8742535     -13.66759     15.027911    
S0147         1.9811649     -13.885732    14.894699    
S0148         2.0675091     -14.112485    14.791757    
S0149         2.1407339     -14.349333    14.7226      
S0150         2.178628      -14.59966     14.678447    
S0151         2.1973577     -14.86216     14.666823    
S0152         2.194356      -15.137427    14.687959    
S0153         2.1433109     -15.423128    14.726212    
S0154         2.0544167     -15.718945    14.784059    
S0155         -5.971447     -12.464025    17.434419    
S0156         -6.0710613    -12.415941    17.213217    
S0157         -6.1511189    -12.325942    16.990955    
S0158         -6.2525047    -12.205994    16.759351    
S0159         -6.2855026    -12.026196    16.530966    
S0160         -6.35382      -11.818741    16.276105    
S0161         -6.412796     -11.571107    15.997182    
S0162         -6.430011     -11.274583    15.717818    
S0163         -6.3841904    -10.914341    15.494992    
S0164         -6.5652092    -10.590615    15.524124    
S0165         -6.7001175    -10.24834     15.591779    
S0166         -6.8101936    -9.9017548    15.659955    
S0167         -6.894445     -9.5524193    15.730034    
S0168         -6.9540634    -9.2008476    15.80127     
S0169         -7.0054398    -8.8423065    15.85123     
S0170         -7.0570267    -8.472052     15.865782    
S0171         -7.0791977    -8.0983238    15.889233    
S0172         -7.0883301    -7.7167831    15.894397    
S0173         -7.1311584    -7.4863876    16.015773    
S0174         -7.1373146    -7.27341      16.191168    
S0175         -7.1110794    -7.0901161    16.389745    
S0176         -7.0617119    -6.9349991    16.591751    
S0177         -7.0164391    -6.7812874    16.778061    
S0178         -6.979789     -6.6192474    16.955035    
S0179         -6.9377571    -6.4616547    17.134433    
S0180         -6.8659668    -6.3381802    17.322238    
S0181         -6.6990051    -9.1755096    19.318874    
S0182         -6.7539314    -8.9584984    19.446956    
S0183         -6.8314575    -8.7284424    19.553957    
S0184         -6.8800179    -8.4732109    19.630937    
S0185         -6.9116013    -8.1958694    19.679002    
S0186         -6.9167961    -7.8956421    19.695679    
S0187         -6.9270134    -7.5768547    19.68896     
S0188         -6.9259544    -7.2367706    19.654156    
S0189         -6.9137772    -6.8752296    19.59072     
S0190         -6.9010262    -6.6355545    19.496735    
S0191         -6.8998146    -6.3981678    19.389664    
S0192         -6.8464645    -6.1604332    19.27955     
S0193         -6.788678     -5.9246212    19.15976     
S0194         -6.734697     -5.6903301    19.02509     
S0195         -6.6636719    -5.4568237    18.881931    
S0196         -6.5730164    -5.2249969    18.731819    
S0197         -6.4730263    -4.9937283    18.570876    
S0198         -6.353529     -4.7657307    18.402705    
S0199         -6.2091026    -4.6738121    18.191757    
S0200         -6.0917511    -4.550296     17.995135    
S0201         -6.0070602    -4.3776871    17.783897    
S0202         -5.8661163    -4.1963352    17.598427    
S0203         -5.64729      -4.0250607    17.462738    
S0204         -5.3575214    -3.869648     17.385258    
S0205         -5.0450455    -3.6846725    17.312604    
S0206         -4.6796844    -3.5003391    17.280405    
S0207         -4.1466103    -3.2685047    17.311894    
S0208         -4.0296631    -3.224128     17.342059    
S0209         -3.9170372    -3.1750265    17.371724    
S0210         -3.804266     -3.1391916    17.416058    
S0211         -3.6954689    -3.094525     17.458185    
S0212         -3.5871353    -3.0631472    17.513911    
S0213         -3.4807655    -3.0212067    17.568376    
S0214         -3.3766132    -3.0099842    17.644281    
S0215         -3.275713     -2.9984362    17.723604    
S0216         -3.1703304    -2.9963062    17.785953    
S0217         -3.0559187    -2.9926928    17.845227    
S0218         -2.9314754    -2.9916048    17.901723    
S0219         -2.8041843    -3.013637     17.968185    
S0220         -2.6665215    -3.0386494    18.031819    
S0221         -2.5213428    -3.0745308    18.097633    
S0222         -2.3711496    -3.1244812    18.168643    
S0223         -2.2147678    -3.1856571    18.242894    
S0224         -1.7138922    -3.4059814    18.604616    
S0225         -1.4200134    -3.5866798    18.866342    
S0226         -1.1247664    -3.746085     19.081596    
S0227         -0.85881853   -3.9226383    19.262006    
S0228         -0.62371531   -4.1201954    19.401324    
S0229         -0.40907087   -4.3221218    19.501175    
S0230         -0.20616505   -4.5155933    19.567381    
S0231         -0.025960425  -4.7159435    19.596431    
S0232         0.1578035     -4.8974087    19.596758    
S0233         0.33766992    -5.1634441    19.669302    
S0234         0.50209384    -5.4271214    19.730202    
S0235         0.65877385    -5.6817402    19.771771    
S0236         0.82671986    -5.908532     19.821104    
S0237         0.98769875    -6.1263187    19.845949    
S0238         1.1527384     -6.3237179    19.869989    
S0239         1.319723      -6.5027       19.892635    
S0240         1.4897731     -6.659478     19.933617    
S0241         1.6958221     -7.0329521    20.029268    
S0242         1.7139709     -7.2619057    20.03909     
S0243         1.7099331     -7.4764099    20.003387    
S0244         1.6919651     -7.6780083    19.98456     
S0245         1.6566261     -7.8670647    19.953868    
S0246         1.6039001     -8.0422577    19.906287    
S0247         1.5354167     -8.2007675    19.834741    
S0248         1.4481005     -8.3580017    19.787312    
S0249         1.3404916     -8.5031799    19.726015    
S0250         1.1194292     -8.3860512    19.686708    
S0251         0.88914204    -8.3231995    19.678281    
S0252         0.70889335    -8.3465408    19.711569    
S0253         0.57873707    -8.4272102    19.723291    
S0254         0.47764025    -8.5488167    19.697258    
S0255         0.39591358    -8.71026      19.638721    
S0256         0.31162596    -8.8922745    19.534903    
S0257         0.22187026    -9.0835602    19.377969    
S0258         0.15066104    -9.2950333    19.174715    
S0259         -0.01198803   -9.4023674    19.12012     
S0260         -0.17835917   -9.5064476    19.065967    
S0261         -0.36041701   -9.5875908    19.001077    
S0262         -0.54464159   -9.6730797    18.946181    
S0263         -0.7156023    -9.7887596    18.918341    
S0264         -0.89273796   -9.8999527    18.893454    
S0265         -1.0735104    -10.011301    18.874455    
S0266         -1.2517957    -10.134008    18.87236     
S0267         -1.4418022    -10.241161    18.856976    
S0268         -1.666106     -10.30714     18.888231    
S0269         -1.8864607    -10.366864    18.908722    
S0270         -2.1005989    -10.426722    18.926823    
S0271         -2.3131538    -10.473801    18.925693    
S0272         -2.5198786    -10.522179    18.922781    
S0273         -2.722444     -10.57038     18.914453    
S0274         -2.9229464    -10.603375    18.885175    
S0275         -3.1193974    -10.61954     18.836981    
S0276         -3.3109562    -10.637739    18.786288    
S0277         -3.4985237    -10.75616     18.564827    
S0278         -3.7113037    -10.821252    18.403247    
S0279         -3.9190201    -10.837334    18.282916    
S0280         -4.0918171    -10.807371    18.188367    
S0281         -4.2133408    -10.723177    18.112292    
S0282         -4.3801846    -10.62112     18.138884    
S0283         -4.6810642    -10.577866    18.342059    
S0284         -4.9552311    -10.497511    18.580617    
S0285         -5.2152287    -10.373375    18.864641    
S0286         -5.4228558    -10.30227     18.937108    
S0287         -5.6230015    -10.246383    19.009117    
S0288         -5.81143      -10.184422    19.074815    
S0289         -5.9875046    -10.106494    19.129335    
S0290         -6.1528725    -10.010847    19.171062    
S0291         -6.3105816    -9.8966751    19.198555    
S0292         -6.4658073    -9.7625404    19.209392    
S0293         -6.5859596    -9.5835533    19.191368    
S0294         3.4466496     -6.4345978    18.854388    
S0295         3.5065395     -6.5121086    18.692175    
S0296         3.5732494     -6.622744     18.55654     
S0297         3.6529385     -6.7499062    18.434921    
S0298         3.7469349     -6.9010864    18.327592    
S0299         3.8507301     -7.0861252    18.243579    
S0300         3.9630566     -7.3045334    18.184554    
S0301         4.0880581     -7.5523758    18.14556     
S0302         4.1984329     -7.8415794    18.15312     
S0303         4.3161793     -8.0373764    18.234857    
S0304         4.4184025     -8.2301277    18.334074    
S0305         4.509404      -8.4164711    18.44482     
S0306         4.6023926     -8.5936142    18.558136    
S0307         4.6924397     -8.7628044    18.67771     
S0308         4.7783138     -8.9241814    18.804384    
S0309         4.862043      -9.0776573    18.937151    
S0310         4.9479912     -9.2234085    19.073668    
S0311         5.0374493     -9.3618935    19.2129      
S0312         5.095892      -9.5172531    19.325908    
S0313         5.1540848     -9.6762665    19.421741    
S0314         5.1860668     -9.8380707    19.516103    
S0315         5.207296      -10.005022    19.603596    
S0316         5.2027527     -10.178507    19.695609    
S0317         5.1498989     -10.355124    19.799892    
S0318         5.0749683     -10.542802    19.913403    
S0319         4.9489685     -10.730369    20.035309    
S0320         5.583683      -11.605422    17.461461    
S0321         5.555442      -11.4403      17.382175    
S0322         5.5078621     -11.278738    17.294058    
S0323         5.4378761     -11.124566    17.199683    
S0324         5.3754047     -10.969542    17.096686    
S0325         5.3212486     -10.812109    16.983925    
S0326         5.277327      -10.650769    16.86118     
S0327         5.241214      -10.486216    16.729585    
S0328         5.1918079     -10.326354    16.589398    
S0329         5.1926476     -10.269346    16.388156    
S0330         5.1787594     -10.215014    16.174026    
S0331         5.1497746     -10.166603    15.948415    
S0332         5.1306614     -10.113524    15.712024    
S0333         5.1135983     -10.059804    15.464265    
S0334         5.1004406     -10.004733    15.204565    
S0335         5.1175297     -9.9314804    14.934389    
S0336         5.1476292     -9.8493736    14.653963    
S0337         5.1837368     -9.7628609    14.363184    
S0338         5.230722      -9.7204185    14.090065    
S0339         5.2744778     -9.6996201    13.832317    
S0340         5.3168522     -9.6997734    13.59091     
S0341         5.3727715     -9.7138962    13.368454    
S0342         5.4235783     -9.7534645    13.159645    
S0343         5.4655193     -9.8201736    12.963261    
S0344         5.4836235     -9.918856     12.780137    
S0345         5.4970558     -10.040883    12.61248     
S0346         5.5496975     -10.467019    12.580106    
S0347         5.6045269     -10.727576    12.703793    
S0348         5.6372448     -10.973052    12.835205    
S0349         5.6792889     -11.199804    12.971848    
S0350         5.6811974     -11.408736    13.113284    
S0351         5.7064003     -11.59901     13.261372    
S0352         5.7330067     -11.772183    13.415598    
S0353         5.7527969     -11.927613    13.575687    
S0354         5.7688873     -12.065677    13.741437    
S0355         5.7541054     -12.242245    13.910909    
S0356         5.7477634     -12.402113    14.091249    
S0357         5.7412949     -12.542493    14.284351    
S0358         5.7386997     -12.664999    14.489111    
S0359         5.7461411     -12.772551    14.703993    
S0360         5.7576553     -12.862334    14.931105    
S0361         5.7603531     -12.928464    15.173074    
S0362         5.7668125     -12.976668    15.426878    
S0363         5.7718658     -13.005077    15.692796    
S0364         5.787212      -12.941788    15.924168    
S0365         5.7977757     -12.859114    16.150549    
S0366         5.7582039     -12.749409    16.365187    
S0367         5.7322094     -12.627633    16.574174    
S0368         5.7164486     -12.490805    16.778629    
S0369         5.6868771     -12.336118    16.974834    
S0370         5.6507874     -12.164764    17.164136    
S0371         5.6283447     -11.976029    17.349907    
S0372         4.8725956     -6.3261559    11.254714    
S0373         4.9771915     -6.4137405    11.044228    
S0374         5.0813522     -6.4938187    10.846977    
S0375         5.1549244     -6.5660278    10.649039    
S0376         5.196553      -6.6281021    10.453772    
S0377         5.2701942     -6.688504     10.270924    
S0378         5.3011028     -6.7374802    10.087133    
S0379         5.3199867     -6.7791489    9.9071198    
S0380         5.3311771     -6.8156906    9.7317474    
S0381         5.3238777     -6.9543663    9.411097     
S0382         5.2738701     -7.0579582    9.109243     
S0383         5.1899651     -7.1082832    8.8394028    
S0384         5.0942673     -7.113253     8.610009     
S0385         5.0080822     -7.1006592    8.417009     
S0386         4.9213135     -7.0636108    8.2610535    
S0387         4.8414547     -7.018161     8.1344444    
S0388         4.7760315     -6.9773529    8.0244751    
S0389         4.7210541     -6.9287659    7.9289757    
S0390         4.6105785     -6.8511658    7.7519325    
S0391         4.5050831     -6.7570633    7.5836685    
S0392         4.4002472     -6.6481697    7.4222473    
S0393         4.2937275     -6.5222137    7.2669647    
S0394         4.185162      -6.3744373    7.1166008    
S0395         4.07229       -6.1905815    6.9829819    
S0396         3.9625813     -5.9680965    6.8466522    
S0397         3.8532112     -5.6853333    6.7312057    
S0398         3.9995361     -5.409264     6.9078064    
S0399         4.2956841     -5.3028599    7.0490807    
S0400         4.5499363     -5.1638149    7.2202316    
S0401         4.7619453     -5.0241333    7.4431061    
S0402         4.942786      -4.9147434    7.7228584    
S0403         5.0814632     -4.7696556    8.0451271    
S0404         5.187389      -4.6095837    8.4211586    
S0405         5.2741177     -4.4842514    8.8502159    
S0406         5.333334      -4.5396912    9.2874077    
S0407         5.3070892     -4.6311771    9.6414635    
S0408         5.2489952     -4.7673435    9.9760284    
S0409         5.1499138     -4.9435608    10.279473    
S0410         5.0183842     -5.1272182    10.570185    
S0411         4.8617867     -5.3112347    10.859631    
S0412         4.6641663     -5.5265293    11.119962    
S0413         4.3969513     -5.8207226    11.304105    
S0414         4.1439648     -6.0616604    11.550663    
S0415         3.9088326     -6.2209415    11.866923    
S0416         3.8059357     -6.342495     12.107068    
S0417         3.7089321     -6.4504837    12.371307    
S0418         3.6136562     -6.5554787    12.650123    
S0419         3.5261688     -6.6488892    12.947273    
S0420         3.4411392     -6.7392654    13.257396    
S0421         3.3530872     -6.8340759    13.577295    
S0422         3.2567368     -6.9408844    13.904126    
S0423         3.1536945     -7.0580177    14.238847    
S0424         3.0503006     -7.1764221    14.585367    
S0425         2.9563482     -7.2264641    14.816917    
S0426         2.8534403     -7.2582619    15.051019    
S0427         2.7290199     -7.2860832    15.281302    
S0428         2.591235      -7.2974701    15.514754    
S0429         2.4534777     -7.2766937    15.757359    
S0430         2.3133244     -7.2266396    16.00618     
S0431         2.1480045     -7.1771591    16.254745    
S0432         1.9847795     -7.0923515    16.510583    
S0433         1.8113455     -6.988533     16.770389    
S0434         1.6851051     -6.8993164    17.005664    
S0435         1.5560352     -6.7684723    17.229738    
S0436         1.4030333     -6.6352531    17.448511    
S0437         1.2443846     -6.4659225    17.652353    
S0438         1.0708387     -6.2776878    17.84525     
S0439         0.8636301     -6.1041645    18.045277    
S0440         0.62672987    -5.9371479    18.253122    
S0441         0.40971389    -5.6892239    18.415947    
S0442         0.20077562    -5.3833508    18.541269    
S0443         -0.077490896  -5.1620365    18.580508    
S0444         -0.33396108   -4.9160774    18.58158     
S0445         -0.58410096   -4.6721321    18.563312    
S0446         -0.84891329   -4.4457623    18.570053    
S0447         -1.0976638    -4.2085403    18.542451    
S0448         -1.3470968    -3.9743019    18.512485    
S0449         -1.5723234    -3.7259781    18.438036    
S0450         -1.8046227    -3.4839161    18.374348    
S0451         1.4805247     6.2301048     1.8651045    
S0452         1.6981808     6.3131058     1.6792713    
S0453         1.8870148     6.4309196     1.4543218    
S0454         2.1084248     6.5606857     1.2569562    
S0455         2.3557981     6.7028458     1.0742612    
S0456         2.6230808     6.8655807     0.89249458   
S0457         2.8466536     7.072876      0.65787992   
S0458         2.9843658     7.3173836     0.35838385   
S0459         3.1615118     7.5702362     0.083645523  
S0460         3.2190239     7.7634331     -0.087036794 
S0461         3.2660133     7.9608864     -0.26986616  
S0462         3.2935181     8.1562469     -0.4771162   
S0463         3.3244232     8.3565811     -0.68871326  
S0464         3.3920044     8.5791847     -0.87194462  
S0465         3.446772      8.8004829     -1.0782267   
S0466         3.4806065     9.0165108     -1.3117138   
S0467         3.4846493     9.2291237     -1.5653418   
S0468         3.5018604     9.4535446     -1.8139294   
S0469         3.4869991     9.6738419     -2.0595762   
S0470         3.4299416     9.8803764     -2.3038044   
S0471         3.3960907     10.088951     -2.5333843   
S0472         3.3648582     10.294761     -2.7524012   
S0473         3.3377476     10.498605     -2.9603361   
S0474         3.3266758     10.706413     -3.1532806   
S0475         3.3076229     10.905793     -3.3391418   
S0476         3.2622868     11.088043     -3.5239952   
S0477         2.419331      5.4936996     -6.2174961   
S0478         2.3614132     5.4859089     -6.1606968   
S0479         2.2997971     5.4790897     -6.1096027   
S0480         2.2387407     5.4695641     -6.0593552   
S0481         2.1759865     5.458028      -6.0084484   
S0482         2.0992249     5.4548916     -5.9724442   
S0483         2.0179483     5.4525917     -5.941441    
S0484         1.9338741     5.4488693     -5.9086575   
S0485         1.5484304     5.4359173     -5.838311    
S0486         1.2359817     5.424205      -5.8187523   
S0487         0.90962734    5.4079533     -5.8238373   
S0488         0.56955457    5.3897427     -5.8565437   
S0489         0.21916723    5.3584141     -5.8397968   
S0490         -0.14995847   5.3373093     -5.8526169   
S0491         -0.52991304   5.301561      -5.8140373   
S0492         -0.92338123   5.2594707     -5.7599331   
S0493         -1.5024041    5.0723698     -5.6454731   
S0494         -1.6991877    5.0006031     -5.6183392   
S0495         -1.8983873    4.9439262     -5.5854843   
S0496         -2.0902548    4.8727394     -5.5360123   
S0497         -2.2822411    4.7980015     -5.4761497   
S0498         -2.4960165    4.7386269     -5.4215485   
S0499         -2.6516272    4.5864513     -5.3106983   
S0500         -2.7696632    4.4138599     -5.1644558   
S0501         -2.9182556    4.2658859     -5.0302109   
S0502         -3.0632067    4.1831455     -4.8559177   
S0503         -3.2273357    4.0840214     -4.7250954   
S0504         -3.386105     3.9618954     -4.6165207   
S0505         -3.5654484    3.8234085     -4.5499012   
S0506         -3.7259628    3.6417313     -4.4765816   
S0507         -3.9236813    3.4289608     -4.4435429   
S0508         -4.1747452    3.1977903     -4.4744629   
S0509         -4.4691963    2.9598326     -4.5734753   
S0510         -4.8886578    2.7349089     -5.2891201   
S0511         -5.0176289    2.6947285     -5.7666298   
S0512         -5.1374786    2.725779      -6.2200588   
S0513         -5.2502621    2.8505211     -6.6311615   
S0514         -5.3575764    3.028813      -7.0024551   
S0515         -5.4574856    3.2407776     -7.3487663   
S0516         -5.5508888    3.4785343     -7.6853439   
S0517         -5.6338463    3.7856503     -7.9828499   
S0518         -5.7207375    4.1103745     -8.2911545   
S0519         -5.8503342    4.4596622     -8.5179649   
S0520         -5.9773338    4.8125145     -8.6995651   
S0521         -6.1004776    5.1679058     -8.8340385   
S0522         -6.2208908    5.5232113     -8.9245155   
S0523         -6.3364323    5.8786537     -8.9676788   
S0524         -6.4493988    6.2327282     -8.9684036   
S0525         -6.5689247    6.5854988     -8.9401344   
S0526         -6.6855682    6.9389542     -8.8671043   
S0527         -6.7977058    7.2923828     -8.7478477   
S0528         -6.8773125    7.7235527     -8.5956444   
S0529         -6.9283447    8.1232346     -8.394976    
S0530         -6.9650543    8.5000519     -8.1626747   
S0531         -6.9685806    8.8417671     -7.8769073   
S0532         -6.9589912    9.1662178     -7.5589851   
S0533         -6.9246094    9.4635857     -7.1949158   
S0534         -6.871209     9.7407166     -6.7875366   
S0535         -6.7761421    9.9663887     -6.3240364   
S0536         -6.5393028    10.210439     -5.5554165   
S0537         -6.4300278    10.259421     -5.3072823   
S0538         -6.3227554    10.306368     -5.0722675   
S0539         -6.2046333    10.310423     -4.8516953   
S0540         -6.0919849    10.325613     -4.6435734   
S0541         -5.9770248    10.330602     -4.4483761   
S0542         -5.8592968    10.320786     -4.2665249   
S0543         -5.7376526    10.309217     -4.096648    
S0544         -5.6188492    10.25262      -3.9437717   
S0545         -5.4894222    10.218683     -3.841782    
S0546         -5.3529922    10.179401     -3.7460987   
S0547         -5.2032101    10.136697     -3.6605042   
S0548         -5.0662853    10.048975     -3.5774902   
S0549         -4.9211262    9.951667      -3.5023399   
S0550         -4.7373318    9.8677925     -3.4427891   
S0551         -4.5937794    9.724305      -3.3766499   
S0552         -4.4610161    9.5568718     -3.3153378   
S0553         -4.3280506    9.3748055     -3.2633854   
S0554         -4.2199814    9.1584518     -3.1526806   
S0555         -4.1342773    8.9510376     -3.0672596   
S0556         -4.0713947    8.7566963     -3.0197195   
S0557         -4.0333622    8.5787979     -3.0217056   
S0558         -3.9746792    8.4337692     -3.0537218   
S0559         -3.9048988    8.3171371     -3.1167738   
S0560         -3.8177662    8.2290871     -3.2031593   
S0561         -3.7135132    8.1677673     -3.3093113   
S0562         -3.3807034    8.007917      -3.604092    
S0563         -3.1738491    7.9084526     -3.7784664   
S0564         -2.9460888    7.834713      -3.9268642   
S0565         -2.7072987    7.7866951     -4.0622398   
S0566         -2.4666225    7.7695786     -4.2036995   
S0567         -2.1976282    7.7793953     -4.3072975   
S0568         -1.9145943    7.8226532     -4.3992573   
S0569         -1.5961228    7.8602631     -4.4135445   
S0570         -1.2766854    7.9346733     -4.4404812   
S0571         -0.86413078   7.9128342     -4.4084686   
S0572         -0.48193283   7.9396706     -4.353854    
S0573         -0.13334275   7.9394768     -4.1945034   
S0574         0.17913507    8.0186913     -4.0438244   
S0575         0.46056256    8.1541267     -3.878072    
S0576         0.71164875    8.3343491     -3.6849857   
S0577         0.96934519    8.5930626     -3.5063881   
S0578         1.1354791     8.8271736     -3.2160805   
S0579         1.2435289     9.4097603     -2.7266541   
S0580         1.226255      9.7000366     -2.6212194   
S0581         1.1789124     9.9721138     -2.5596704   
S0582         1.1101624     10.231139     -2.5484848   
S0583         1.0161147     10.480574     -2.5791565   
S0584         0.90180578    10.725246     -2.6685953   
S0585         0.77660084    10.956771     -2.8451727   
S0586         0.63283515    11.17274      -3.0890614   
S0587         0.49135313    11.337831     -3.4140903   
S0588         0.39447069    11.448415     -3.7319611   
S0589         0.31523216    11.503634     -4.0665272   
S0590         0.2379271     11.529144     -4.4000629   
S0591         0.19271282    11.486791     -4.7298088   
S0592         0.14366577    11.423489     -5.0493153   
S0593         0.071350574   11.362872     -5.3662609   
S0594         -0.0069300428 11.282737     -5.6816086   
S0595         -0.098129147  11.193267     -5.9979771   
S0596         -0.1518784    10.983136     -6.7152397   
S0597         -0.10988351   10.86044      -7.0947762   
S0598         -0.072504371  10.703196     -7.4470345   
S0599         -0.020451576  10.5601       -7.7827019   
S0600         0.051135945   10.411421     -8.1001694   
S0601         0.12963213    10.237849     -8.3944008   
S0602         0.20968096    10.03671      -8.662088    
S0603         0.29489932    9.8132614     -8.90298     
S0604         0.38872468    9.5695        -9.1153091   
S0605         0.50042486    9.1514206     -9.3442139   
S0606         0.59821959    8.7321411     -9.49217     
S0607         0.70471282    8.3422966     -9.6023918   
S0608         0.81238823    7.9738869     -9.6620239   
S0609         0.9037281     7.6235489     -9.6521233   
S0610         1.0034754     7.300251      -9.6028374   
S0611         1.1199488     7.001368      -9.5198929   
S0612         1.2480164     6.723539      -9.3956612   
S0613         1.380869      6.4660004     -9.2230255   
S0614         1.5440115     6.1606426     -8.955381    
S0615         1.7016068     5.9050018     -8.6785995   
S0616         1.8613306     5.6972832     -8.3958923   
S0617         2.0103098     5.5383995     -8.0959152   
S0618         2.1292154     5.4323845     -7.7689613   
S0619         2.2508453     5.3714298     -7.4290329   
S0620         2.3648981     5.3560158     -7.0665565   
S0621         2.4387774     5.3981518     -6.6789352   
S0622         1.6570002     5.107864      -6.0434196   
S0623         1.4473198     4.900584      -6.3619862   
S0624         1.2437622     4.7643902     -6.6627892   
S0625         1.0443521     4.7154594     -6.9604271   
S0626         0.85306654    4.6943958     -7.2495407   
S0627         0.66551156    4.7198574     -7.5467178   
S0628         0.48073282    4.8075123     -7.853714    
S0629         0.30117736    4.9701881     -8.1644203   
S0630         0.12078284    5.1740788     -8.492981    
S0631         -0.039045677  5.4017609     -8.7286362   
S0632         -0.18918701   5.6538986     -8.9272751   
S0633         -0.33340681   5.9255589     -9.0956711   
S0634         -0.47217898   6.2203194     -9.2339905   
S0635         -0.60080295   6.5452263     -9.3336693   
S0636         -0.72572527   6.8962189     -9.4050682   
S0637         -0.83394537   7.2803162     -9.4271988   
S0638         -0.93391905   7.6921318     -9.413781    
S0639         -1.0028236    8.1246094     -9.3335907   
S0640         -1.0116938    8.5738823     -9.2142067   
S0641         -0.98982067   8.9886467     -9.0384323   
S0642         -0.94822187   9.3744949     -8.8140419   
S0643         -0.8879179    9.7336075     -8.5379036   
S0644         -0.81499786   10.07261      -8.2103004   
S0645         -0.69887643   10.369666     -7.8187775   
S0646         -0.55717192   10.637259     -7.3719742   
S0647         -0.36685612   10.849222     -6.8635658   
S0648         -5.0632698    2.8539724     -5.1092758   
S0649         -5.3099354    2.9847364     -5.4531693   
S0650         -5.5323189    3.1209618     -5.773275    
S0651         -5.7035248    3.2896671     -6.0749378   
S0652         -5.8439045    3.4708008     -6.3567871   
S0653         -5.9594158    3.6635647     -6.6229431   
S0654         -6.0896431    3.8506123     -6.8799812   
S0655         -6.2361649    4.0375423     -7.1273186   
S0656         -6.3520164    4.247897      -7.3585495   
S0657         -6.4657593    4.576609      -7.572123    
S0658         -6.5615669    4.920554      -7.7345009   
S0659         -6.6490555    5.2733124     -7.8459656   
S0660         -6.7314117    5.6329941     -7.9068687   
S0661         -6.81306      5.9984993     -7.9172829   
S0662         -6.9206123    6.3647991     -7.873571    
S0663         -7.0487488    6.7330177     -7.7742767   
S0664         -7.1536758    7.1117455     -7.6268349   
S0665         -7.2104416    7.5090561     -7.4410934   
S0666         -7.2534813    7.8445694     -7.3393791   
S0667         -7.2469521    8.1763748     -7.2244408   
S0668         -7.2199699    8.4965096     -7.0884941   
S0669         -7.1587143    8.8053329     -6.9376122   
S0670         -7.0813293    9.0983955     -6.7632195   
S0671         -7.0075821    9.3801521     -6.5572121   
S0672         -6.9394661    9.6655273     -6.3237103   
S0673         -6.819075     9.9334015     -6.0820755   
