# Supplementary material for: Interspecific variation in the limb long bones among modern rhinoceroses—extent and drivers
Source: PeerJ. 2019 Sep 26;7:e7647. doi: 10.7717/peerj.7647 (PMC6766374; doi:10.7717/peerj.7647)
Supplement: Supplemental Information 9 [file peerj-07-7647-s009.zip › Humerus/Dicerorhinus_sumatrensis_1948_12_20_1_Humerus.pts]

Version 1.0
674
S0000        -3.751638    12.364361    -14.64158   
S0001        -4.284148    16.15793     -14.540288  
S0002        -0.9863575   16.844       -12.693297  
S0003        0.35962296   17.006572    -14.623233  
S0004        1.4654571    13.106786    -12.688457  
S0005        -0.44740329  12.738107    -11.849715  
S0006        2.6586533    15.84554     -13.451233  
S0007        2.5067825    16.642941    -12.071248  
S0008        4.4658073    16.789441    -4.6507755  
S0009        4.5251038    19.172682    -7.1867989  
S0010        2.9775761    16.961603    -2.6072586  
S0011        0.6737793    17.649467    -2.1599014  
S0012        -4.0186172   18.114401    -5.1552124  
S0013        -4.3137894   16.282814    -4.3157951  
S0014        -6.9800018   18.89953     -7.6911346  
S0015        -7.5234879   16.967462    -9.9823387  
S0016        -6.861058    13.62462     -10.725343  
S0017        -5.7978821   9.6304054    -9.1005066  
S0018        -5.144751    7.5442329    -4.2501236  
S0019        -3.2816467   3.1184252    -3.1134518  
S0020        0.27357178   0.61824589   8.2961525   
S0021        -0.85115967  -3.8782162   11.923411   
S0022        -2.0332779   -5.7558769   10.995688   
S0023        0.22271957   -9.2819839   11.575156   
S0024        -0.040170479 -6.769606    7.2319191   
S0025        0.54669647   -6.365123    7.3816422   
S0026        3.2603619    -6.1197693   6.809156    
S0027        6.0978119    -5.4267239   4.446867    
S0028        8.0610519    -5.6978718   11.559331   
S0029        5.2133293    -3.3746841   9.6601524   
S0030        1.4273766    -2.708828    11.018179   
S0031        2.4885582    -6.6484306   12.140952   
S0032        9.1611954    -4.527721    7.7643219   
S0033        7.5804901    -3.8318928   12.268196   
S0034        4.6475143    -1.6988768   10.794633   
S0035        -3.6520447   12.526474    -14.915878  
S0036        -3.58368     12.729713    -15.157542  
S0037        -3.5178837   12.959674    -15.366684  
S0038        -3.4201485   13.200018    -15.544476  
S0039        -3.3169067   13.463054    -15.690169  
S0040        -3.2094536   13.748482    -15.803787  
S0041        -3.0456043   14.041846    -15.886421  
S0042        -2.8831692   14.363982    -15.936263  
S0043        -2.7915611   14.718823    -15.953816  
S0044        -2.7760563   15.047179    -15.850833  
S0045        -2.9478823   15.326027    -15.728323  
S0046        -3.1529673   15.53383     -15.589105  
S0047        -3.317662    15.719633    -15.443771  
S0048        -3.4583702   15.899934    -15.286446  
S0049        -3.6186066   16.046483    -15.110176  
S0050        -3.7864014   16.171245    -14.903244  
S0051        -4.022303    16.194093    -14.707201  
S0052        -4.3781189   15.792671    -14.273016  
S0053        -4.4195709   15.500415    -13.986786  
S0054        -4.364156    15.305888    -13.68485   
S0055        -4.2577831   15.174554    -13.390666  
S0056        -4.1231201   15.093549    -13.090227  
S0057        -3.9290852   15.08231     -12.78288   
S0058        -3.6431499   15.177682    -12.507156  
S0059        -3.3395344   15.31385     -12.205804  
S0060        -2.9831112   15.491443    -11.864823  
S0061        -2.7316441   15.606168    -11.840517  
S0062        -2.4779736   15.729019    -11.853061  
S0063        -2.2506607   15.890242    -11.917854  
S0064        -2.0420097   16.062849    -12.005297  
S0065        -1.8245522   16.217911    -12.100109  
S0066        -1.6301321   16.391913    -12.225436  
S0067        -1.4248546   16.552353    -12.365298  
S0068        -1.2155203   16.707678    -12.524683  
S0069        -0.8883955   16.918497    -12.767745  
S0070        -0.78670754  16.98568     -12.846739  
S0071        -0.68343596  17.047319    -12.931615  
S0072        -0.57328415  17.09622     -13.019862  
S0073        -0.46358829  17.141385    -13.114967  
S0074        -0.35842187  17.189265    -13.219124  
S0075        -0.24731975  17.225015    -13.326846  
S0076        -0.13866218  17.260808    -13.443015  
S0077        -0.022590731 17.282048    -13.560835  
S0078        0.099313021  17.316158    -13.664456  
S0079        0.2016191    17.332535    -13.771812  
S0080        0.27283716   17.353284    -13.891011  
S0081        0.33346612   17.341803    -14.006824  
S0082        0.36969838   17.321114    -14.128656  
S0083        0.393384     17.271449    -14.249146  
S0084        0.397067     17.204755    -14.372925  
S0085        0.38575776   17.11566     -14.497525  
S0086        0.33731108   16.777159    -14.933664  
S0087        0.30267866   16.556297    -15.201697  
S0088        0.28840101   16.324135    -15.413297  
S0089        0.251844     16.100868    -15.586533  
S0090        0.21742275   15.86772     -15.71032   
S0091        0.2183471    15.614264    -15.771042  
S0092        0.22422655   15.349052    -15.780942  
S0093        0.2728889    15.077794    -15.726576  
S0094        0.34353216   14.812375    -15.617142  
S0095        0.50643086   14.471359    -15.445927  
S0096        0.65194454   14.164456    -15.240886  
S0097        0.76583371   13.883131    -14.998973  
S0098        0.87019196   13.637584    -14.714525  
S0099        1.0015439    13.453123    -14.389545  
S0100        1.1253418    13.307945    -14.02496   
S0101        1.2466606    13.206583    -13.621193  
S0102        1.3560071    13.135356    -13.174792  
S0103        1.3680599    13.153659    -12.697534  
S0104        1.2796589    13.221613    -12.712714  
S0105        1.2066419    13.296669    -12.727602  
S0106        1.1530498    13.376808    -12.738773  
S0107        1.102229     13.452737    -12.745329  
S0108        1.0491574    13.526596    -12.74797   
S0109        0.98130779   13.59037     -12.750082  
S0110        0.90180187   13.636995    -12.754724  
S0111        0.82533369   13.657274    -12.763596  
S0112        0.76161218   13.650368    -12.725163  
S0113        0.69197507   13.620465    -12.676869  
S0114        0.62755203   13.56727     -12.630857  
S0115        0.57980027   13.490999    -12.595684  
S0116        0.53821712   13.406995    -12.553127  
S0117        0.49494753   13.316895    -12.494617  
S0118        0.44940395   13.216386    -12.42005   
S0119        0.38330295   13.127589    -12.322662  
S0120        0.31094112   13.04866     -12.223862  
S0121        0.22096765   13.014484    -12.200731  
S0122        0.13106501   12.985202    -12.171041  
S0123        0.04721604   12.943904    -12.138815  
S0124        -0.036447725 12.904358    -12.102703  
S0125        -0.1201092   12.868228    -12.061559  
S0126        -0.20290077  12.8306      -12.01719   
S0127        -0.28557444  12.791233    -11.969787  
S0128        -0.36755147  12.762698    -11.91282   
S0129        -0.67127051  12.669298    -11.674859  
S0130        -0.89904289  12.588681    -11.540819  
S0131        -1.1179535   12.559412    -11.401183  
S0132        -1.3442306   12.499268    -11.320376  
S0133        -1.5657598   12.471117    -11.245644  
S0134        -1.7875902   12.448075    -11.200793  
S0135        -2.011458    12.42212     -11.193652  
S0136        -2.2363449   12.400539    -11.215804  
S0137        -2.4528984   12.422266    -11.234949  
S0138        -2.6814596   12.35832     -11.043031  
S0139        -2.9038368   12.140311    -11.053275  
S0140        -3.0761547   11.96057     -11.111787  
S0141        -3.2107586   11.819692    -11.209752  
S0142        -3.3339523   11.71925     -11.335373  
S0143        -3.4635406   11.654656    -11.489864  
S0144        -3.5756874   11.614183    -11.690331  
S0145        -3.6800346   11.600414    -11.934325  
S0146        -3.771249    11.612286    -12.2252    
S0147        -3.776712    11.642867    -12.562104  
S0148        -3.8215664   11.699356    -12.880652  
S0149        -3.8546623   11.766611    -13.182448  
S0150        -3.8538563   11.836743    -13.468056  
S0151        -3.8297356   11.912294    -13.737074  
S0152        -3.8224895   12.008137    -13.98855   
S0153        -3.8274239   12.124011    -14.222766  
S0154        -3.8001057   12.241648    -14.440564  
S0155        2.7073503    16.490622    -12.040313  
S0156        2.8939335    16.336459    -11.956977  
S0157        3.0699806    16.189944    -11.844867  
S0158        3.2314732    16.053078    -11.698901  
S0159        3.3882439    15.922655    -11.533723  
S0160        3.5406387    15.796315    -11.346393  
S0161        3.685817     15.674652    -11.132339  
S0162        3.8152973    15.564816    -10.884739  
S0163        3.9372925    15.460907    -10.611356  
S0164        4.0574966    15.434952    -10.323219  
S0165        4.1654015    15.428889    -10.022426  
S0166        4.2890125    15.412541    -9.7282372  
S0167        4.44123      15.370879    -9.4449371  
S0168        4.579147     15.350497    -9.1445618  
S0169        4.6926552    15.363229    -8.8263     
S0170        4.8163074    15.370401    -8.5012756  
S0171        4.9770012    15.340297    -8.1541199  
S0172        5.008091     15.466376    -7.829245   
S0173        5.043996     15.634846    -7.4560448  
S0174        5.0346912    15.82261     -7.0990837  
S0175        4.9925827    16.020799    -6.7711319  
S0176        4.9681995    16.149837    -6.3786079  
S0177        4.8737556    16.367328    -6.1255775  
S0178        4.7714359    16.584132    -5.9014095  
S0179        4.6748375    16.756485    -5.6239017  
S0180        4.5865959    16.788878    -5.1447361  
S0181        4.5860748    19.115228    -6.9695694  
S0182        4.6518333    19.052217    -6.7550011  
S0183        4.6748184    18.980887    -6.5334625  
S0184        4.698724     18.90428     -6.3145393  
S0185        4.7229622    18.821848    -6.0966465  
S0186        4.7397785    18.733481    -5.8780918  
S0187        4.7479095    18.63945     -5.6584217  
S0188        4.7313148    18.538383    -5.4398994  
S0189        4.6975811    18.429404    -5.2244156  
S0190        4.6642292    18.331975    -5.0671112  
S0191        4.6189186    18.230153    -4.9128315  
S0192        4.5734272    18.124901    -4.7587265  
S0193        4.5303398    18.015193    -4.6041145  
S0194        4.4797745    17.90152     -4.4514301  
S0195        4.4207676    17.784547    -4.3011318  
S0196        4.3642757    17.662346    -4.14995    
S0197        4.3107574    17.534212    -3.9969791  
S0198        4.2339691    17.406718    -3.8522934  
S0199        4.1304626    17.312392    -3.6665653  
S0200        3.9943493    17.237642    -3.5020096  
S0201        3.844854     17.182771    -3.349955   
S0202        3.7114582    17.123088    -3.2009857  
S0203        3.5921761    17.049384    -3.0545658  
S0204        3.4546104    16.996762    -2.9214609  
S0205        3.2932343    16.983061    -2.8084743  
S0206        3.1292227    16.982182    -2.709244   
S0207        2.8539263    16.977243    -2.5242289  
S0208        2.7316271    16.996416    -2.4479239  
S0209        2.6130116    17.011667    -2.3709919  
S0210        2.4931313    17.050952    -2.3293377  
S0211        2.37787      17.08839     -2.2941286  
S0212        2.2674305    17.114636    -2.2483776  
S0213        2.1588011    17.147708    -2.2176443  
S0214        2.0537498    17.176985    -2.1855431  
S0215        1.95509      17.198456    -2.1478727  
S0216        1.8460899    17.207059    -2.1214054  
S0217        1.7273186    17.234827    -2.1131821  
S0218        1.6010574    17.265707    -2.1025232  
S0219        1.4666772    17.306676    -2.0983877  
S0220        1.3249204    17.358299    -2.1020319  
S0221        1.17056      17.412041    -2.097963   
S0222        1.0072678    17.477489    -2.0990807  
S0223        0.84114857   17.558441    -2.1187565  
S0224        0.33718002   17.911075    -2.2652239  
S0225        0.023296373  18.133159    -2.4011475  
S0226        -0.27096522  18.307222    -2.5591152  
S0227        -0.54654016  18.428889    -2.7337738  
S0228        -0.81484251  18.505183    -2.8976894  
S0229        -1.0741203   18.536975    -3.0548525  
S0230        -1.3333846   18.532603    -3.1908405  
S0231        -1.5800139   18.482225    -3.3297371  
S0232        -1.824371    18.393146    -3.4569847  
S0233        -2.115892    18.284541    -3.6382813  
S0234        -2.3950533   18.194972    -3.823938   
S0235        -2.6722546   18.132361    -4.0021954  
S0236        -2.900358    18.064572    -4.2166576  
S0237        -3.1246321   18.018074    -4.4228481  
S0238        -3.3639568   18.011388    -4.6060238  
S0239        -3.5993      18.034644    -4.783559   
S0240        -3.8216446   18.080788    -4.962743   
S0241        -4.1343044   18.125302    -5.4484722  
S0242        -4.2226009   18.128578    -5.7293667  
S0243        -4.2828243   18.115169    -5.9990341  
S0244        -4.3171379   18.070387    -6.25425    
S0245        -4.3246475   18.02643     -6.4966331  
S0246        -4.3058945   17.961011    -6.7231506  
S0247        -4.2593506   17.887691    -6.9366791  
S0248        -4.1852985   17.815422    -7.1426682  
S0249        -4.0855614   17.732153    -7.3379448  
S0250        -3.9646206   17.603802    -7.5974045  
S0251        -3.831057    17.478014    -7.8301773  
S0252        -3.699683    17.385872    -8.066449   
S0253        -3.545322    17.28768     -8.2600967  
S0254        -3.3707493   17.200249    -8.4228271  
S0255        -3.1793047   17.129997    -8.562767   
S0256        -2.9796396   17.080998    -8.6917229  
S0257        -2.7944199   17.05739     -8.8314232  
S0258        -2.6401754   17.056213    -8.9879379  
S0259        -2.5226875   16.92711     -9.1692841  
S0260        -2.4078123   16.816736    -9.3553932  
S0261        -2.2959938   16.72802     -9.5472603  
S0262        -2.1812071   16.65867     -9.7391533  
S0263        -2.0637251   16.608919    -9.9310707  
S0264        -1.9390812   16.573584    -10.119147  
S0265        -1.806337    16.549461    -10.30388   
S0266        -1.6821732   16.55873     -10.496493  
S0267        -1.5514278   16.581926    -10.686082  
S0268        -1.4393415   16.620143    -10.83868   
S0269        -1.2947027   16.668439    -10.961417  
S0270        -1.1102496   16.7174      -11.050632  
S0271        -0.89060392  16.795627    -11.10527   
S0272        -0.62322898  16.854439    -11.126906  
S0273        -0.31236441  16.896031    -11.113972  
S0274        0.038786474  16.923247    -11.061657  
S0275        0.43290014   16.995184    -10.988017  
S0276        0.87071075   17.055106    -10.884351  
S0277        1.0118112    17.233987    -10.618967  
S0278        1.1779625    17.455405    -10.40423   
S0279        1.3719434    17.685777    -10.239122  
S0280        1.5917281    17.910028    -10.113126  
S0281        1.8250401    18.118579    -9.988842   
S0282        2.0692032    18.315648    -9.8604767  
S0283        2.3466246    18.521619    -9.7929268  
S0284        2.6293886    18.717677    -9.7064903  
S0285        2.8970364    18.867653    -9.5457771  
S0286        3.1421846    18.987711    -9.3615852  
S0287        3.3691044    19.083569    -9.1540054  
S0288        3.5745293    19.152969    -8.9214912  
S0289        3.7700409    19.208311    -8.6794228  
S0290        3.9611843    19.251004    -8.4274834  
S0291        4.1273727    19.264183    -8.1468887  
S0292        4.2853714    19.259058    -7.8506714  
S0293        4.4082943    19.224336    -7.5258194  
S0294        -4.4314201   16.074545    -4.3924042  
S0295        -4.5466648   15.88008     -4.492712   
S0296        -4.6595314   15.726137    -4.6414719  
S0297        -4.7688278   15.594556    -4.8058117  
S0298        -4.8733379   15.49711     -4.9955944  
S0299        -4.9704643   15.438802    -5.2112011  
S0300        -5.0693954   15.359859    -5.4287544  
S0301        -5.1672943   15.297064    -5.6678612  
S0302        -5.2680775   15.245168    -5.9258698  
S0303        -5.3770988   15.247357    -6.0623199  
S0304        -5.5098381   15.268231    -6.2161026  
S0305        -5.6625015   15.315831    -6.3877247  
S0306        -5.832951    15.393279    -6.5751167  
S0307        -6.0179626   15.505504    -6.7758598  
S0308        -6.231179    15.627257    -6.9940269  
S0309        -6.47882     15.748856    -7.2335579  
S0310        -6.7393646   15.9084      -7.4864861  
S0311        -7.0269836   16.080931    -7.7577034  
S0312        -7.0521324   16.120859    -8.0350449  
S0313        -7.0885818   16.167752    -8.3065598  
S0314        -7.1264595   16.23688     -8.5705643  
S0315        -7.1783264   16.3119      -8.8256378  
S0316        -7.2675774   16.376024    -9.0690994  
S0317        -7.3734474   16.463496    -9.3066223  
S0318        -7.4541336   16.603159    -9.5426086  
S0319        -7.5099731   16.776378    -9.7717209  
S0320        -6.7985077   13.675906    -10.57781   
S0321        -6.7074898   13.710046    -10.427831  
S0322        -6.6246849   13.718196    -10.262792  
S0323        -6.5788116   13.696387    -10.074988  
S0324        -6.519529    13.654913    -9.87985    
S0325        -6.4441475   13.593022    -9.6778191  
S0326        -6.3562412   13.508786    -9.4679993  
S0327        -6.262278    13.400674    -9.2488098  
S0328        -6.1912037   13.271416    -9.0098694  
S0329        -6.1077381   13.224254    -8.7939774  
S0330        -6.0242371   13.14147     -8.6076469  
S0331        -5.9612835   13.026077    -8.4425484  
S0332        -5.9143112   12.877327    -8.3007317  
S0333        -5.8804272   12.694523    -8.1842842  
S0334        -5.8569622   12.476945    -8.0961105  
S0335        -5.875721    12.232511    -8.0110291  
S0336        -5.8892876   11.94956     -7.9666656  
S0337        -5.9308125   11.636245    -7.9345108  
S0338        -6.0018608   11.384038    -7.9527672  
S0339        -6.0551796   11.144645    -7.9857162  
S0340        -6.1321438   10.903543    -8.0381714  
S0341        -6.1696781   10.666056    -8.1346863  
S0342        -6.1067463   10.459413    -8.2649315  
S0343        -6.0290653   10.260586    -8.4233505  
S0344        -5.9760952   10.047194    -8.6175102  
S0345        -5.9043255   9.8343788    -8.8442383  
S0346        -5.8424187   9.6753693    -9.2738533  
S0347        -5.8756927   9.7390327    -9.4564178  
S0348        -5.9120365   9.8106873    -9.648455   
S0349        -5.9479561   9.8917053    -9.8512817  
S0350        -5.9781208   9.9864494    -10.064616  
S0351        -5.9937016   10.104       -10.284518  
S0352        -6.0212639   10.218096    -10.522544  
S0353        -6.0336994   10.356028    -10.766557  
S0354        -6.0272121   10.52209     -11.00942   
S0355        -6.0753445   10.63298     -11.076546  
S0356        -6.1204605   10.763493    -11.14184   
S0357        -6.1721928   10.909928    -11.208999  
S0358        -6.2101055   11.08094     -11.269601  
S0359        -6.2462395   11.270967    -11.32894   
S0360        -6.2632477   11.484512    -11.381922  
S0361        -6.268858    11.720201    -11.430405  
S0362        -6.3113674   11.966775    -11.487608  
S0363        -6.3700672   12.226247    -11.549759  
S0364        -6.4016197   12.35351     -11.563617  
S0365        -6.4543678   12.48247     -11.556921  
S0366        -6.5138397   12.618453    -11.524248  
S0367        -6.572953    12.763615    -11.462691  
S0368        -6.6357948   12.916766    -11.372876  
S0369        -6.711998    13.075478    -11.254397  
S0370        -6.7976746   13.240898    -11.102193  
S0371        -6.8585052   13.421364    -10.917665  
S0372        -5.4233509   7.3783508    -4.3538345  
S0373        -5.6147121   7.1639053    -4.4574574  
S0374        -5.7019009   6.920491     -4.4979641  
S0375        -5.8443436   6.6988937    -4.6050831  
S0376        -5.8591385   6.4540894    -4.6102154  
S0377        -5.850819    6.2046143    -4.6246727  
S0378        -5.8253868   5.9348259    -4.6768188  
S0379        -5.7653996   5.6384296    -4.7459526  
S0380        -5.619249    5.3512688    -4.7301239  
S0381        -5.5289188   5.1123535    -4.6618748  
S0382        -5.4498234   4.8711018    -4.6190899  
S0383        -5.3624004   4.6459183    -4.5618519  
S0384        -5.2673286   4.4375874    -4.4898388  
S0385        -5.1678455   4.2421291    -4.4107716  
S0386        -5.059948    4.0684395    -4.3111244  
S0387        -4.9490952   3.9067829    -4.2072796  
S0388        -4.8378349   3.7468353    -4.1120331  
S0389        -4.7230652   3.5922249    -4.0174194  
S0390        -4.6280746   3.4589851    -3.8944008  
S0391        -4.5162693   3.340863     -3.7823402  
S0392        -4.3865601   3.2576748    -3.6571259  
S0393        -4.2412209   3.2087006    -3.5252258  
S0394        -4.0809708   3.1455702    -3.4328468  
S0395        -3.9044914   3.1063215    -3.34063    
S0396        -3.7038139   2.979361     -3.2558277  
S0397        -3.4954945   3.0075827    -3.1321035  
S0398        -3.8570377   3.1420238    -2.9563658  
S0399        -4.3512283   3.1258883    -2.6750076  
S0400        -4.7185173   3.042462     -2.2943911  
S0401        -4.9583767   2.9791822    -1.9111629  
S0402        -5.1334965   3.0602976    -1.6171656  
S0403        -5.2784447   3.2870262    -1.3998779  
S0404        -5.3364872   3.5759369    -1.1973842  
S0405        -5.2297127   3.9052444    -0.99744444 
S0406        -5.200721    4.3668453    -0.85688477 
S0407        -5.1227097   4.7704006    -0.89321613 
S0408        -5.1018311   5.1695335    -0.98600483 
S0409        -5.1147747   5.5546227    -1.1362592  
S0410        -5.1247063   5.9224251    -1.3389119  
S0411        -5.1278839   6.2732841    -1.5927776  
S0412        -5.1220825   6.6087769    -1.8967669  
S0413        -5.0751225   6.9595222    -2.2385223  
S0414        -5.0708515   7.2702972    -2.6449184  
S0415        -5.0582203   7.580191     -3.0986372  
S0416        -4.8773048   7.6113693    -3.5914162  
S0417        -4.6758991   7.8570183    -4.0133183  
S0418        -4.5289246   8.2228935    -4.3218204  
S0419        -4.4420834   8.6152481    -4.5708569  
S0420        -4.3877506   9.0068489    -4.8148224  
S0421        -4.3724602   9.4310066    -5.0253555  
S0422        -4.3638985   9.8686646    -5.2527245  
S0423        -4.3759285   10.342258    -5.4639847  
S0424        -4.4036057   10.851931    -5.6614349  
S0425        -4.2740067   11.315737    -5.7540314  
S0426        -4.1238064   11.763981    -5.8649113  
S0427        -3.9987061   12.212206    -5.9170811  
S0428        -3.8706421   12.650748    -5.9568996  
S0429        -3.7621342   13.075659    -5.91898    
S0430        -3.6300148   13.494376    -5.9294285  
S0431        -3.5000717   13.906935    -5.9220341  
S0432        -3.3715649   14.316986    -5.9046059  
S0433        -3.2515587   14.693582    -5.8029549  
S0434        -3.1372702   15.127502    -5.7354172  
S0435        -3.0163574   15.476573    -5.5410236  
S0436        -2.8782192   15.790942    -5.3298771  
S0437        -2.7129026   16.054764    -5.0797901  
S0438        -2.5568344   16.322742    -4.8630829  
S0439        -2.3820623   16.543437    -4.603933   
S0440        -2.2112778   16.746066    -4.3377415  
S0441        -2.0464043   16.922833    -4.045356   
S0442        -1.8850477   17.16664     -3.936647   
S0443        -1.7840738   17.340375    -3.8363319  
S0444        -1.6367359   17.479747    -3.6838593  
S0445        -1.4486207   17.566011    -3.4961887  
S0446        -1.2187254   17.612581    -3.2917938  
S0447        -0.93986187  17.648843    -3.0835085  
S0448        -0.6054584   17.687732    -2.8771626  
S0449        -0.22470155  17.699643    -2.655258   
S0450        0.20297205   17.686879    -2.4192869  
S0451        0.02667391   0.48930736   8.3149323   
S0452        -0.28131559  0.44576864   8.3261963   
S0453        -0.47699485  0.26539152   8.3795013   
S0454        -0.60306315  0.016535941  8.4596809   
S0455        -0.80005426  -0.13857646  8.5301849   
S0456        -0.98759184  -0.296697    8.6126472   
S0457        -1.1752641   -0.44892392  8.7042976   
S0458        -1.3119495   -0.6422812   8.8197136   
S0459        -1.4680766   -0.81142988  8.9389053   
S0460        -1.5781947   -0.92236738  9.0259041   
S0461        -1.6136599   -1.0906424   9.1394791   
S0462        -1.6164564   -1.2745049   9.2592224   
S0463        -1.6680788   -1.4303155   9.3788208   
S0464        -1.7364229   -1.5810897   9.5067101   
S0465        -1.7820143   -1.744076    9.6411972   
S0466        -1.7959789   -1.9193489   9.7759224   
S0467        -1.8908232   -2.0699245   9.9358772   
S0468        -1.9201933   -2.2433409   10.087072   
S0469        -1.8411369   -2.3766254   10.302925   
S0470        -1.6471176   -2.5371239   10.449192   
S0471        -1.6071375   -2.690066    10.704237   
S0472        -1.5121062   -2.8620621   10.927332   
S0473        -1.3576015   -3.0427834   11.098592   
S0474        -1.2212622   -3.2339802   11.290204   
S0475        -1.1092526   -3.4385559   11.508276   
S0476        -0.98798876  -3.6534401   11.720224   
S0477        -0.043440294 -6.6700615   7.3028625   
S0478        -0.020467959 -6.586808    7.3655067   
S0479        0.022317699  -6.5222855   7.4159233   
S0480        0.075277996  -6.4677322   7.4488579   
S0481        0.14135383   -6.4245003   7.4659958   
S0482        0.2222785    -6.3956852   7.4683899   
S0483        0.3156785    -6.3741039   7.4545265   
S0484        0.42257824   -6.3550064   7.4242226   
S0485        0.79652481   -6.354977    7.3812889   
S0486        1.0598669    -6.3481472   7.365387    
S0487        1.3342966    -6.3618591   7.3384941   
S0488        1.6222044    -6.3576046   7.2945374   
S0489        1.9241608    -6.3411648   7.2347595   
S0490        2.2432873    -6.33386     7.1684982   
S0491        2.5738964    -6.276012    7.0708527   
S0492        2.9090067    -6.1920528   6.9432968   
S0493        3.3673927    -6.1928982   6.7088066   
S0494        3.4929695    -6.2503632   6.6067688   
S0495        3.6430653    -6.2934345   6.5065071   
S0496        3.8071102    -6.3074402   6.3937149   
S0497        3.9644783    -6.2749439   6.2484871   
S0498        4.1106052    -6.196917    6.0702873   
S0499        4.271764     -6.0938004   5.8829552   
S0500        4.4613037    -5.970723    5.6939659   
S0501        4.6629841    -5.8157364   5.4890106   
S0502        4.7999321    -5.7243366   5.3485279   
S0503        4.9558968    -5.6515556   5.2236744   
S0504        5.0985863    -5.5805321   5.0894966   
S0505        5.257943     -5.5278454   4.9713543   
S0506        5.4257587    -5.4911591   4.8659927   
S0507        5.5837646    -5.4538479   4.7467461   
S0508        5.7444279    -5.419191    4.6194214   
S0509        5.9195675    -5.4055099   4.5130611   
S0510        6.2934078    -5.9114708   4.3235283   
S0511        6.4727379    -6.4227409   4.3656734   
S0512        6.6455772    -6.8731644   4.4737202   
S0513        6.8119102    -7.2554993   4.6346027   
S0514        6.9719086    -7.5825401   4.8240784   
S0515        7.1245323    -7.8598122   5.0467148   
S0516        7.2707565    -8.1033859   5.2907188   
S0517        7.4138229    -8.3311935   5.5477295   
S0518        7.5583687    -8.5485802   5.8229755   
S0519        7.8597267    -8.7780876   6.2509892   
S0520        8.1182709    -8.9273041   6.6944321   
S0521        8.3286278    -9.0101448   7.1311363   
S0522        8.4847359    -9.0256088   7.551873    
S0523        8.6009644    -8.9985809   7.9461975   
S0524        8.6882591    -8.9413849   8.3157181   
S0525        8.7443779    -8.8478577   8.6643448   
S0526        8.782309     -8.7339989   8.9998962   
S0527        8.8035461    -8.6027084   9.332988    
S0528        8.7949928    -8.3580711   9.7665764   
S0529        8.7603554    -8.0817581   10.151392   
S0530        8.7045036    -7.7819336   10.485998   
S0531        8.6291458    -7.4631531   10.769407   
S0532        8.5398087    -7.1327652   11.008225   
S0533        8.4476135    -6.7968536   11.21973    
S0534        8.332093     -6.4423569   11.3746     
S0535        8.2024719    -6.0761944   11.48656    
S0536        7.9452774    -5.5590256   11.594092   
S0537        7.8205307    -5.4248619   11.605335   
S0538        7.7009827    -5.2901855   11.6288     
S0539        7.5744301    -5.1596046   11.631912   
S0540        7.4449043    -5.0314072   11.628189   
S0541        7.310778     -4.9052887   11.62963    
S0542        7.1746536    -4.7831188   11.594679   
S0543        7.0362793    -4.6630291   11.553737   
S0544        6.8931229    -4.545533    11.511211   
S0545        6.7519806    -4.4374805   11.45886    
S0546        6.6096733    -4.3368465   11.424391   
S0547        6.468425     -4.244487    11.390299   
S0548        6.3426807    -4.155537    11.331042   
S0549        6.2300781    -4.0706322   11.253538   
S0550        6.1292542    -3.9903191   11.160771   
S0551        6.0365704    -3.9152409   11.056639   
S0552        5.9567017    -3.8447392   10.936587   
S0553        5.8867912    -3.7792229   10.803407   
S0554        5.8046669    -3.7294846   10.686975   
S0555        5.7349998    -3.6834976   10.558545   
S0556        5.6557587    -3.6369431   10.437115   
S0557        5.5699749    -3.5882225   10.320955   
S0558        5.4861645    -3.5392643   10.201692   
S0559        5.4118988    -3.4942719   10.07249    
S0560        5.3413845    -3.4514069   9.9388031   
S0561        5.2676743    -3.4063213   9.804882    
S0562        4.8843601    -3.6342819   9.2126396   
S0563        4.5543686    -3.8681259   8.8049965   
S0564        4.3282139    -4.1592068   8.5576134   
S0565        4.0603897    -4.4010578   8.4163948   
S0566        3.799445     -4.6437901   8.4276161   
S0567        3.5157715    -4.8681808   8.5381721   
S0568        3.1894945    -5.0410812   8.6800774   
S0569        2.8047503    -5.0922573   8.8058609   
S0570        2.4057373    -5.0676674   9.0313812   
S0571        1.9829081    -4.9557335   9.305587    
S0572        1.620196     -4.7313938   9.522039    
S0573        1.3424838    -4.5180344   9.7592293   
S0574        1.1555731    -4.2473392   9.9532448   
S0575        1.0595736    -3.964806    10.145063   
S0576        1.0375066    -3.6836597   10.361657   
S0577        1.0052103    -3.4064007   10.667452   
S0578        1.0249822    -3.0478121   10.929094   
S0579        1.5066181    -2.7841127   11.342026   
S0580        1.5917324    -2.8842123   11.635268   
S0581        1.6395201    -3.0119255   11.894685   
S0582        1.666066     -3.1749712   12.111517   
S0583        1.6652555    -3.378651    12.279386   
S0584        1.6772127    -3.6098877   12.41329    
S0585        1.6694517    -3.8774784   12.502489   
S0586        1.7090878    -4.1512638   12.583409   
S0587        1.801313     -4.4281578   12.662183   
S0588        1.8825348    -4.6569599   12.653716   
S0589        1.9715385    -4.8959396   12.63516    
S0590        2.0240824    -5.1428825   12.588754   
S0591        2.0815971    -5.3889465   12.534016   
S0592        2.0983431    -5.6287563   12.451274   
S0593        2.1492243    -5.872324    12.370288   
S0594        2.2805479    -6.1321247   12.312756   
S0595        2.427219     -6.3955723   12.254062   
S0596        2.4656334    -6.9174591   12.100108   
S0597        2.4789284    -7.1996254   12.073743   
S0598        2.4742493    -7.4922058   12.051366   
S0599        2.4329172    -7.7917023   11.988031   
S0600        2.3657803    -8.1047073   11.924748   
S0601        2.2681387    -8.4316086   11.840944   
S0602        2.1497437    -8.761647    11.695105   
S0603        2.0116632    -9.0991692   11.517583   
S0604        1.8699833    -9.417144    11.275902   
S0605        1.6945257    -9.569268    11.039378   
S0606        1.5385579    -9.6904961   10.781444   
S0607        1.3861062    -9.7942978   10.514983   
S0608        1.2251225    -9.8854744   10.238366   
S0609        1.0694304    -9.9477676   9.9309891   
S0610        0.94374695   -9.9626663   9.5792572   
S0611        0.8506938    -9.931488    9.1895348   
S0612        0.78899803   -9.8573555   8.7688667   
S0613        0.74386482   -9.750634    8.3233391   
S0614        0.51359482   -9.3615334   7.856739    
S0615        0.29197814   -9.0015633   7.4487434   
S0616        0.16683064   -8.6176186   7.1535995   
S0617        0.099548197  -8.2397644   6.9781235   
S0618        0.056736028  -7.8915489   6.8962288   
S0619        0.032003671  -7.5768372   6.8920227   
S0620        0.01625036   -7.2936928   6.9500092   
S0621        -0.016773117 -7.0294312   7.0510658   
S0622        0.5982163    -6.5504494   7.0652061   
S0623        0.6781343    -6.7904602   6.8132713   
S0624        0.78911929   -7.0685738   6.661322    
S0625        0.92686691   -7.3491959   6.5811562   
S0626        1.0903297    -7.6346771   6.5447594   
S0627        1.2819489    -7.9367683   6.557505    
S0628        1.5029454    -8.257975    6.6369644   
S0629        1.7507421    -8.5923676   6.7982773   
S0630        2.0161522    -8.9270325   7.0504448   
S0631        2.2272411    -9.1997314   7.3437271   
S0632        2.4124022    -9.4116066   7.6629059   
S0633        2.5698961    -9.5619545   7.9965187   
S0634        2.709894     -9.664547    8.3298126   
S0635        2.829137     -9.7154892   8.6658234   
S0636        2.9338762    -9.7222534   9.0019493   
S0637        3.0293116    -9.6900154   9.3396797   
S0638        3.1064034    -9.6082794   9.6826195   
S0639        3.1742058    -9.4858353   10.031769   
S0640        3.1916441    -9.2895203   10.445982   
S0641        3.1862436    -9.0598373   10.823119   
S0642        3.1408875    -8.788208    11.143491   
S0643        3.0668201    -8.4878494   11.40784    
S0644        2.9754564    -8.166066    11.6276     
S0645        2.8589283    -7.8196815   11.798549   
S0646        2.7161217    -7.4491898   11.924136   
S0647        2.5530367    -7.0555687   12.014774   
S0648        6.3432777    -5.6895348   4.3674194   
S0649        6.5900696    -5.9621876   4.3241352   
S0650        6.8113503    -6.2531185   4.3631096   
S0651        6.9914879    -6.5451691   4.4809612   
S0652        7.1501961    -6.8325516   4.643676    
S0653        7.3061592    -7.1218452   4.836433    
S0654        7.4697342    -7.4194038   5.0565483   
S0655        7.6293701    -7.7239838   5.3176926   
S0656        7.7853836    -8.0348152   5.620557    
S0657        8.0222015    -8.2413353   6.0310116   
S0658        8.2269241    -8.3905357   6.4262352   
S0659        8.4146065    -8.4821579   6.7995689   
S0660        8.5765701    -8.514579    7.1570366   
S0661        8.7030853    -8.4885048   7.5022705   
S0662        8.7882835    -8.4055206   7.8359695   
S0663        8.8515907    -8.2632347   8.1521713   
S0664        8.8891991    -8.0617447   8.4525436   
S0665        8.9002464    -7.8010651   8.7375137   
S0666        8.9371872    -7.6632126   9.0739517   
S0667        8.9503838    -7.4990074   9.4017738   
S0668        8.9397484    -7.3099297   9.7216705   
S0669        8.9033829    -7.0967911   10.036407   
S0670        8.8534119    -6.858033    10.351795   
S0671        8.7589859    -6.5963432   10.674485   
S0672        8.6172333    -6.3109276   11.008349   
S0673        8.3832573    -6.0090836   11.322746   
