# Supplementary material for: Interspecific variation in the limb long bones among modern rhinoceroses—extent and drivers
Source: PeerJ. 2019 Sep 26;7:e7647. doi: 10.7717/peerj.7647 (PMC6766374; doi:10.7717/peerj.7647)
Supplement: Supplemental Information 9 [file peerj-07-7647-s009.zip › Humerus/Dicerorhinus_sumatrensis_1949_1_11_1_Humerus.pts]

Version 1.0
674
S0000       -22.200366  -10.537952  4.9018772  
S0001       -25.14386   -11.133564  6.7674896  
S0002       -24.44709   -7.5925293  9.5085968  
S0003       -25.536664  -6.3010319  8.4837578  
S0004       -22.176045  -4.7274498  6.8380829  
S0005       -21.218686  -7.1599617  6.9269943  
S0006       -23.104276  -4.0526245  7.0601845  
S0007       -23.517986  -3.843734   10.422458  
S0008       -18.703796  -2.6808922  15.550124  
S0009       -22.882007  -3.1685987  13.685789  
S0010       -17.32341   -4.6698441  17.256485  
S0011       -17.930566  -7.6423767  17.980338  
S0012       -21.919772  -11.673042  14.59227   
S0013       -19.760403  -12.112186  15.062024  
S0014       -22.745569  -14.078639  14.452098  
S0015       -23.734518  -14.151175  11.19705   
S0016       -21.336319  -14.034834  8.8448868  
S0017       -15.940497  -13.109914  7.5748756  
S0018       -12.271728  -13.223524  8.5797516  
S0019       -8.7297791  -11.940634  6.1254158  
S0020       1.6204586   -9.4738525  12.741156  
S0021       7.0243256   -11.274276  11.765965  
S0022       8.3155472   -12.190583  8.9592041  
S0023       11.333804   -9.7788574  7.9869476  
S0024       6.5006554   -9.5714439  6.3256729  
S0025       6.2912663   -9.0959396  6.780323   
S0026       5.6814198   -6.0349998  6.3034622  
S0027       3.6994644   -3.8914455  5.7654182  
S0028       9.034375    -2.4467979  11.115759  
S0029       6.0691303   -5.0487179  10.967833  
S0030       6.0189323   -9.547039   10.717616  
S0031       10.601338   -7.731839   9.5913269  
S0032       6.5245926   -0.78517528 9.9061829  
S0033       7.7449646   -2.9436207  12.919661  
S0034       4.530368    -5.6375557  12.041123  
S0035       -22.421107  -10.514256  4.8383461  
S0036       -22.651726  -10.476427  4.7977554  
S0037       -22.892529  -10.426663  4.7809486  
S0038       -23.145569  -10.378152  4.7919914  
S0039       -23.40874   -10.317391  4.8265316  
S0040       -23.685016  -10.258448  4.8865623  
S0041       -23.976503  -10.204417  4.9682037  
S0042       -24.26264   -10.070718  5.0679443  
S0043       -24.560382  -9.9381935  5.1970947  
S0044       -24.727043  -9.9496742  5.3590706  
S0045       -24.874683  -10.021845  5.516914   
S0046       -24.989919  -10.125746  5.6733112  
S0047       -25.08096   -10.233716  5.8430843  
S0048       -25.139934  -10.377951  6.0089832  
S0049       -25.174568  -10.540204  6.1825085  
S0050       -25.183026  -10.727012  6.3594841  
S0051       -25.173399  -10.925241  6.5531143  
S0052       -24.850504  -11.127128  6.8619751  
S0053       -24.517955  -11.116845  6.985186   
S0054       -24.261488  -11.038917  7.1852554  
S0055       -24.041373  -10.948159  7.4089729  
S0056       -23.93988   -10.828662  7.6653755  
S0057       -23.752658  -10.729058  7.9324051  
S0058       -23.532123  -10.624926  8.2255173  
S0059       -23.284583  -10.513135  8.5419861  
S0060       -23.058304  -10.387399  8.884494   
S0061       -22.877368  -9.9319756  9.0421051  
S0062       -22.917963  -9.4479515  9.2312233  
S0063       -23.134198  -9.0786728  9.4019157  
S0064       -23.387962  -8.8082962  9.5241844  
S0065       -23.619583  -8.5662254  9.6006264  
S0066       -23.818025  -8.3071777  9.6365723  
S0067       -24.021762  -8.0557999  9.6356834  
S0068       -24.235771  -7.8180557  9.5960503  
S0069       -24.537004  -7.4895424  9.4776001  
S0070       -24.612283  -7.3882706  9.4412247  
S0071       -24.679196  -7.293177   9.4018517  
S0072       -24.738     -7.2045456  9.359668   
S0073       -24.800038  -7.1295105  9.3183975  
S0074       -24.855244  -7.0616623  9.2746864  
S0075       -24.909457  -7.0045982  9.2303444  
S0076       -24.954506  -6.9533302  9.1828926  
S0077       -24.993323  -6.9096733  9.1332855  
S0078       -25.058534  -6.8111488  9.0997139  
S0079       -25.129875  -6.7247581  9.0586128  
S0080       -25.196397  -6.6439667  9.0068268  
S0081       -25.25542   -6.5667686  8.9435867  
S0082       -25.322093  -6.5036873  8.8731369  
S0083       -25.384038  -6.4466301  8.7918236  
S0084       -25.43334   -6.3878674  8.6981606  
S0085       -25.485165  -6.3398861  8.5957848  
S0086       -25.723065  -6.1385033  8.3024223  
S0087       -25.84368   -5.9970905  8.1020569  
S0088       -25.921823  -5.8913189  7.8845207  
S0089       -25.943054  -5.8086693  7.6483704  
S0090       -25.924622  -5.7559174  7.3900124  
S0091       -25.874002  -5.7334316  7.0972351  
S0092       -25.742569  -5.7255238  6.7743103  
S0093       -25.510715  -5.7295883  6.4464218  
S0094       -25.181895  -5.7451744  6.1774361  
S0095       -24.944382  -5.6924217  6.046484   
S0096       -24.703355  -5.6316921  5.9250118  
S0097       -24.431766  -5.5593468  5.8176716  
S0098       -24.124547  -5.4641262  5.8194916  
S0099       -23.796559  -5.3485756  5.9141258  
S0100       -23.451056  -5.214798   6.0787163  
S0101       -23.066348  -5.0675117  6.2752399  
S0102       -22.609344  -4.9110397  6.4951874  
S0103       -22.193462  -4.9112755  6.9343849  
S0104       -22.262137  -5.0604832  7.0446236  
S0105       -22.33134   -5.1923206  7.1311562  
S0106       -22.400502  -5.3222591  7.1787781  
S0107       -22.485777  -5.4251125  7.2211205  
S0108       -22.591739  -5.5076458  7.2615097  
S0109       -22.727776  -5.5962753  7.2890465  
S0110       -22.850938  -5.7110245  7.2275909  
S0111       -22.893468  -5.7508507  7.0833374  
S0112       -22.824838  -5.8428539  7.076474   
S0113       -22.758797  -5.9380505  7.0762421  
S0114       -22.677039  -6.0239571  7.0720772  
S0115       -22.581371  -6.1044415  7.0706635  
S0116       -22.467009  -6.175005   7.0631081  
S0117       -22.333829  -6.2304089  7.0401146  
S0118       -22.184657  -6.2845306  7.0220894  
S0119       -22.017305  -6.3305553  6.9958809  
S0120       -21.838748  -6.3446396  6.9429565  
S0121       -21.711105  -6.3421982  6.9184288  
S0122       -21.59169   -6.3795383  6.9106178  
S0123       -21.497449  -6.4469994  6.9173958  
S0124       -21.41792   -6.5244881  6.9194733  
S0125       -21.354434  -6.6182487  6.9226433  
S0126       -21.303488  -6.7277924  6.9251389  
S0127       -21.263445  -6.8539261  6.9264526  
S0128       -21.237767  -6.9981827  6.9295967  
S0129       -21.144783  -7.272879   6.9776077  
S0130       -21.04637   -7.3742012  7.0245506  
S0131       -20.965878  -7.4993568  7.0904305  
S0132       -20.930283  -7.6850914  7.1908401  
S0133       -20.791441  -7.8269768  7.2213097  
S0134       -20.563922  -7.9284142  7.1744629  
S0135       -20.360266  -8.0798347  7.1399071  
S0136       -20.187195  -8.2753113  7.1652725  
S0137       -19.989394  -8.4565308  7.2280899  
S0138       -19.99725   -8.6897301  7.2748413  
S0139       -20.027344  -8.9121346  7.3054291  
S0140       -20.077126  -9.1218979  7.3267578  
S0141       -20.142513  -9.3188553  7.3533997  
S0142       -20.225635  -9.5060493  7.3549065  
S0143       -20.321587  -9.6984535  7.393177   
S0144       -20.444902  -9.9262138  7.4381821  
S0145       -20.600401  -10.084688  7.3124458  
S0146       -20.746364  -10.145327  7.1520172  
S0147       -20.785287  -10.246239  6.9481743  
S0148       -20.873163  -10.397922  6.7668938  
S0149       -20.985315  -10.550529  6.5773033  
S0150       -21.119777  -10.666039  6.3627716  
S0151       -21.279634  -10.745747  6.1242741  
S0152       -21.469342  -10.735925  5.8475277  
S0153       -21.68463   -10.664228  5.5435505  
S0154       -21.923943  -10.587194  5.2266502  
S0155       -23.387302  -3.6805237  10.315837  
S0156       -23.238689  -3.5233299  10.225977  
S0157       -23.052412  -3.3897079  10.166607  
S0158       -22.83539   -3.2801559  10.142593  
S0159       -22.608545  -3.1675211  10.126991  
S0160       -22.359563  -3.0629885  10.12859   
S0161       -22.085374  -2.972142   10.153726  
S0162       -21.785928  -2.8813534  10.181253  
S0163       -21.463545  -2.825964   10.26748   
S0164       -21.187445  -2.6655584  10.423143  
S0165       -20.924379  -2.531905   10.615805  
S0166       -20.675496  -2.4259943  10.843566  
S0167       -20.429855  -2.3172995  11.070042  
S0168       -20.186827  -2.2130838  11.311314  
S0169       -19.964516  -2.151713   11.605424  
S0170       -19.752248  -2.1087351  11.925995  
S0171       -19.551059  -2.085877   12.274576  
S0172       -19.35896   -2.0812086  12.650162  
S0173       -19.293092  -2.0847609  13.050038  
S0174       -19.236557  -2.1270882  13.441267  
S0175       -19.228154  -2.1974186  13.820515  
S0176       -19.199646  -2.2657393  14.171223  
S0177       -19.163689  -2.3391571  14.493671  
S0178       -19.019902  -2.4041616  14.800356  
S0179       -18.824362  -2.4639515  15.105426  
S0180       -18.717461  -2.5445395  15.371367  
S0181       -22.740738  -3.0784826  13.947873  
S0182       -22.582404  -3.0066273  14.207875  
S0183       -22.417308  -2.9323679  14.468938  
S0184       -22.239069  -2.8548933  14.731819  
S0185       -22.027382  -2.8226507  14.987939  
S0186       -21.799055  -2.8001905  15.243405  
S0187       -21.541566  -2.8263872  15.48831   
S0188       -21.280316  -2.8164665  15.744432  
S0189       -21.002405  -2.8149525  16.002821  
S0190       -20.682735  -2.8404118  16.256375  
S0191       -20.361974  -2.9152418  16.458655  
S0192       -20.056261  -2.9979204  16.624797  
S0193       -19.766417  -3.0723791  16.762375  
S0194       -19.492143  -3.1539015  16.865286  
S0195       -19.226427  -3.2085167  16.946884  
S0196       -18.974825  -3.2748291  16.99115   
S0197       -18.738922  -3.3495808  17.000488  
S0198       -18.522421  -3.4355232  16.976529  
S0199       -18.38396   -3.5627632  17.057565  
S0200       -18.246104  -3.6903759  17.126518  
S0201       -18.106783  -3.8164814  17.183282  
S0202       -17.966597  -3.9436176  17.227222  
S0203       -17.829132  -4.0767811  17.257999  
S0204       -17.692473  -4.2141457  17.275433  
S0205       -17.557484  -4.3569214  17.279414  
S0206       -17.419363  -4.5029758  17.268596  
S0207       -17.259816  -4.8076267  17.352052  
S0208       -17.216394  -4.9560272  17.445784  
S0209       -17.214012  -5.1156204  17.533736  
S0210       -17.190993  -5.2799633  17.619688  
S0211       -17.205452  -5.4539223  17.697841  
S0212       -17.229068  -5.6360916  17.772755  
S0213       -17.256567  -5.8277058  17.848517  
S0214       -17.315221  -6.0265835  17.913281  
S0215       -17.391202  -6.2334648  17.971921  
S0216       -17.45883   -6.3899448  18.019226  
S0217       -17.528291  -6.5459991  18.052681  
S0218       -17.596649  -6.7017326  18.074046  
S0219       -17.658362  -6.8585907  18.086668  
S0220       -17.713315  -7.0171783  18.090631  
S0221       -17.768446  -7.1751778  18.081732  
S0222       -17.819881  -7.33395    18.062326  
S0223       -17.874425  -7.4898186  18.028235  
S0224       -18.300406  -7.9173538  18.08474   
S0225       -18.694847  -8.1439476  18.081844  
S0226       -19.03396   -8.3701363  18.01629   
S0227       -19.313875  -8.6076126  17.913365  
S0228       -19.542279  -8.8590462  17.782878  
S0229       -19.722826  -9.0992287  17.581505  
S0230       -19.856828  -9.3553345  17.358617  
S0231       -19.945218  -9.6093063  17.085562  
S0232       -19.984283  -9.9059143  16.807852  
S0233       -20.045648  -10.230073  16.429504  
S0234       -20.141891  -10.517787  16.020369  
S0235       -20.265939  -10.820672  15.715161  
S0236       -20.435854  -11.100204  15.542244  
S0237       -20.675732  -11.324435  15.471643  
S0238       -20.968555  -11.477969  15.334946  
S0239       -21.275333  -11.581666  15.093575  
S0240       -21.61053   -11.647177  14.858037  
S0241       -22.053223  -11.606753  14.408873  
S0242       -22.142865  -11.540213  14.212521  
S0243       -22.227373  -11.469393  14.031006  
S0244       -22.288245  -11.397491  13.853886  
S0245       -22.318301  -11.327193  13.681126  
S0246       -22.330284  -11.254749  13.516963  
S0247       -22.335214  -11.176127  13.361932  
S0248       -22.348848  -11.086494  13.215814  
S0249       -22.33877   -10.99646   13.074734  
S0250       -22.288406  -10.835976  12.914589  
S0251       -22.241949  -10.674992  12.771113  
S0252       -22.196902  -10.511369  12.647842  
S0253       -22.165755  -10.342548  12.54408   
S0254       -22.141333  -10.168011  12.461157  
S0255       -22.118419  -9.985788   12.399911  
S0256       -22.136244  -9.8006653  12.349742  
S0257       -22.195763  -9.6173271  12.311662  
S0258       -22.264827  -9.4309471  12.294414  
S0259       -22.31469   -9.2237175  12.222387  
S0260       -22.365504  -9.0382576  12.132813  
S0261       -22.410355  -8.8703636  12.027471  
S0262       -22.455074  -8.7211647  11.904384  
S0263       -22.504744  -8.592585   11.760858  
S0264       -22.579678  -8.4939781  11.596803  
S0265       -22.653835  -8.4141098  11.409634  
S0266       -22.735077  -8.3569321  11.19621   
S0267       -22.873845  -8.3432091  10.992385  
S0268       -23.017102  -8.1397079  10.93223   
S0269       -23.155133  -7.9274948  10.8928    
S0270       -23.28192   -7.7061584  10.871863  
S0271       -23.404526  -7.4769051  10.87322   
S0272       -23.500801  -7.2262802  10.872752  
S0273       -23.581769  -6.953952   10.873412  
S0274       -23.618115  -6.6537872  10.858183  
S0275       -23.611266  -6.3348892  10.83921   
S0276       -23.531509  -6.0210934  10.838005  
S0277       -23.294363  -5.8099072  11.226979  
S0278       -23.185823  -5.5643158  11.531422  
S0279       -23.112497  -5.3205502  11.770799  
S0280       -23.096533  -5.0748886  11.944875  
S0281       -23.079799  -4.8302799  12.049352  
S0282       -23.14187   -4.5811745  12.089853  
S0283       -23.228903  -4.3288239  12.060796  
S0284       -23.350241  -4.0717724  11.962212  
S0285       -23.416905  -3.8159145  11.779147  
S0286       -23.365968  -3.6679562  11.977465  
S0287       -23.312372  -3.5317093  12.179271  
S0288       -23.241524  -3.4208973  12.381813  
S0289       -23.154399  -3.3457104  12.585092  
S0290       -23.069745  -3.2956974  12.792533  
S0291       -23.000024  -3.2557095  13.006473  
S0292       -22.956424  -3.2102451  13.228635  
S0293       -22.919687  -3.178171   13.455495  
S0294       -19.622359  -12.222548  14.882625  
S0295       -19.551582  -12.31009   14.6418    
S0296       -19.538077  -12.390522  14.400307  
S0297       -19.567313  -12.473717  14.172807  
S0298       -19.632333  -12.562982  13.95844   
S0299       -19.723334  -12.662556  13.75253   
S0300       -19.830443  -12.776437  13.547337  
S0301       -19.953983  -12.903886  13.337372  
S0302       -20.099782  -13.042026  13.121094  
S0303       -20.283669  -13.253734  12.993063  
S0304       -20.446777  -13.450957  12.84772   
S0305       -20.593494  -13.62975   12.687009  
S0306       -20.759253  -13.777029  12.532263  
S0307       -20.929272  -13.898846  12.374339  
S0308       -21.106529  -13.994223  12.215205  
S0309       -21.301653  -14.056888  12.064041  
S0310       -21.49422   -14.096388  11.905529  
S0311       -21.682373  -14.116867  11.735635  
S0312       -21.884207  -14.127524  11.55406   
S0313       -22.094952  -14.13017   11.406216  
S0314       -22.30937   -14.132291  11.286007  
S0315       -22.525267  -14.14646   11.189095  
S0316       -22.74857   -14.168938  11.121375  
S0317       -22.982327  -14.20209   11.084769  
S0318       -23.230888  -14.253162  11.081042  
S0319       -23.487646  -14.227678  11.12491   
S0320       -21.200061  -14.009297  8.8489288  
S0321       -21.053427  -13.956161  8.8534515  
S0322       -20.895372  -13.893521  8.8592957  
S0323       -20.725935  -13.822829  8.8658707  
S0324       -20.542139  -13.750169  8.8748596  
S0325       -20.336362  -13.695879  8.8939751  
S0326       -20.116359  -13.638495  8.9161659  
S0327       -19.883261  -13.567427  8.9375465  
S0328       -19.631255  -13.523347  8.9727486  
S0329       -19.469989  -13.442815  9.2218193  
S0330       -19.290298  -13.357846  9.397081   
S0331       -19.091403  -13.295323  9.5081177  
S0332       -18.8739    -13.276942  9.5656067  
S0333       -18.637607  -13.282341  9.5605354  
S0334       -18.382281  -13.300822  9.4875862  
S0335       -18.108296  -13.317218  9.3401917  
S0336       -17.815755  -13.386952  9.1441025  
S0337       -17.503394  -13.498596  8.892141   
S0338       -17.275876  -13.519218  8.7642639  
S0339       -17.065633  -13.516792  8.6263969  
S0340       -16.873604  -13.490019  8.4789917  
S0341       -16.676633  -13.495222  8.3565994  
S0342       -16.489746  -13.483195  8.2266121  
S0343       -16.337012  -13.405559  8.0669167  
S0344       -16.193878  -13.31868   7.9078323  
S0345       -16.065144  -13.210225  7.7456497  
S0346       -16.188011  -13.11131   7.3714973  
S0347       -16.432291  -13.111856  7.189994   
S0348       -16.667656  -13.121446  7.0221458  
S0349       -16.897728  -13.129527  6.8704536  
S0350       -17.124748  -13.13181   6.7372787  
S0351       -17.357639  -13.113045  6.6418343  
S0352       -17.582973  -13.097626  6.5586067  
S0353       -17.803792  -13.080106  6.4912697  
S0354       -18.021284  -13.059097  6.4398773  
S0355       -18.243111  -13.114575  6.4162895  
S0356       -18.474672  -13.174089  6.4068703  
S0357       -18.716586  -13.242815  6.408461   
S0358       -18.970499  -13.319539  6.4275635  
S0359       -19.237643  -13.395399  6.4762589  
S0360       -19.518454  -13.442377  6.5785927  
S0361       -19.810365  -13.515038  6.6809868  
S0362       -20.114891  -13.598398  6.8022453  
S0363       -20.432205  -13.685429  6.9492653  
S0364       -20.575763  -13.797392  7.1547318  
S0365       -20.708737  -13.869339  7.3703598  
S0366       -20.831549  -13.925887  7.5829315  
S0367       -20.941884  -13.995387  7.7911072  
S0368       -21.043762  -14.019189  8.0019539  
S0369       -21.136267  -14.019852  8.2108047  
S0370       -21.215489  -14.029832  8.4202408  
S0371       -21.283783  -14.024883  8.6303596  
S0372       -12.1101    -13.323283  8.4087288  
S0373       -11.927317  -13.364136  8.245649   
S0374       -11.781288  -13.417755  8.0900978  
S0375       -11.697939  -13.531943  7.8800911  
S0376       -11.54972   -13.530135  7.6955139  
S0377       -11.394402  -13.489528  7.5168266  
S0378       -11.258537  -13.447997  7.3103699  
S0379       -11.116523  -13.36978   7.1053925  
S0380       -10.989945  -13.280609  6.8759148  
S0381       -10.998158  -13.15369   6.7663269  
S0382       -10.983952  -13.025269  6.6631279  
S0383       -10.940337  -12.887717  6.5786957  
S0384       -10.872865  -12.747218  6.5057327  
S0385       -10.79127   -12.613666  6.4191536  
S0386       -10.687726  -12.477841  6.3311714  
S0387       -10.546386  -12.325885  6.2945896  
S0388       -10.379283  -12.171383  6.2825264  
S0389       -10.199179  -12.021507  6.2382965  
S0390       -9.9734261  -12.029198  6.1959015  
S0391       -9.759967   -12.034643  6.1663879  
S0392       -9.5676788  -12.035477  6.1309425  
S0393       -9.3931412  -12.030705  6.1005127  
S0394       -9.2405006  -12.012147  6.0546959  
S0395       -9.0916519  -11.987546  6.0313175  
S0396       -8.945459   -11.957323  6.0278145  
S0397       -8.8150444  -11.94079   6.0660034  
S0398       -8.4910439  -12.276366  6.3469158  
S0399       -8.2688057  -12.549688  6.5718964  
S0400       -8.0746635  -12.769569  6.8221909  
S0401       -7.9158569  -12.940331  7.1078835  
S0402       -7.8297852  -13.093124  7.4271072  
S0403       -7.8191299  -13.232614  7.7698906  
S0404       -7.8230614  -13.299724  8.1571419  
S0405       -7.9366264  -13.392892  8.5431099  
S0406       -8.0825958  -13.433514  8.9638138  
S0407       -8.2617744  -13.460468  9.169371   
S0408       -8.4675499  -13.456938  9.3462799  
S0409       -8.7168259  -13.447252  9.4766479  
S0410       -8.9916039  -13.399188  9.5900345  
S0411       -9.305722   -13.333456  9.6674538  
S0412       -9.6745331  -13.286765  9.6750771  
S0413       -10.074889  -13.208415  9.6587715  
S0414       -10.521073  -13.136047  9.5878426  
S0415       -10.995368  -13.013362  9.5025848  
S0416       -11.455067  -12.844508  9.4255699  
S0417       -11.89683   -12.684937  9.4041023  
S0418       -12.33726   -12.553682  9.3716423  
S0419       -12.754598  -12.430965  9.4183189  
S0420       -13.15616   -12.330802  9.5132652  
S0421       -13.542183  -12.252116  9.6500633  
S0422       -13.915359  -12.18787   9.8149849  
S0423       -14.28513   -12.125751  9.9856194  
S0424       -14.650264  -12.07397   10.182107  
S0425       -15.048595  -12.038506  10.433769  
S0426       -15.43781   -11.982146  10.667861  
S0427       -15.855768  -11.872818  10.827564  
S0428       -16.221683  -11.780497  11.048718  
S0429       -16.540411  -11.692537  11.31563   
S0430       -16.864763  -11.577596  11.550861  
S0431       -17.158321  -11.454362  11.806792  
S0432       -17.445428  -11.320858  12.052264  
S0433       -17.705264  -11.178425  12.313535  
S0434       -18.062312  -11.188634  12.622631  
S0435       -18.369061  -11.146921  12.939198  
S0436       -18.549763  -11.058543  13.325473  
S0437       -18.657724  -10.93607   13.72386   
S0438       -18.863649  -10.744073  14.041943  
S0439       -18.846002  -10.537534  14.464932  
S0440       -18.54845   -10.317507  14.936839  
S0441       -18.555505  -9.9914871  15.313266  
S0442       -18.518768  -9.6357933  15.735764  
S0443       -18.506979  -9.3917831  16.12851   
S0444       -18.63217   -9.13134    16.52438   
S0445       -18.557335  -8.8972343  16.837628  
S0446       -18.447032  -8.6823456  17.105167  
S0447       -18.322237  -8.4819626  17.340089  
S0448       -18.235655  -8.2707008  17.555879  
S0449       -18.131012  -8.0668671  17.738876  
S0450       -18.02545   -7.8607956  17.886771  
S0451       1.6563854   -9.6304405  12.520391  
S0452       1.7525553   -9.7410309  12.27343   
S0453       1.5070142   -10.069011  12.31808   
S0454       1.5545448   -10.2534    12.23371   
S0455       1.6656067   -10.418814  12.162637  
S0456       1.8345181   -10.567542  12.107961  
S0457       2.0628925   -10.693542  12.070231  
S0458       2.3412161   -10.81009   12.055424  
S0459       2.6724396   -10.914988  12.060037  
S0460       2.9142658   -11.02924   12.054742  
S0461       3.1509985   -11.165905  12.03175   
S0462       3.3883152   -11.319202  12.001707  
S0463       3.6294823   -11.337925  11.987801  
S0464       3.8669601   -11.356897  11.959935  
S0465       4.1026123   -11.426025  11.919366  
S0466       4.3371971   -11.45183   11.874484  
S0467       4.5708229   -11.459824  11.823171  
S0468       4.8045567   -11.445279  11.765971  
S0469       5.0341324   -11.45379   11.730334  
S0470       5.264822    -11.477513  11.701456  
S0471       5.5018673   -11.478114  11.683413  
S0472       5.7416077   -11.479445  11.671994  
S0473       5.9844433   -11.498067  11.666489  
S0474       6.2375916   -11.478905  11.677057  
S0475       6.4976311   -11.433472  11.699946  
S0476       6.7646851   -11.37985   11.734632  
S0477       6.4772346   -9.5600731  6.3900612  
S0478       6.4493057   -9.5510735  6.4501198  
S0479       6.4200562   -9.5338142  6.5067337  
S0480       6.3845009   -9.5108772  6.5618729  
S0481       6.3500786   -9.4694786  6.6152725  
S0482       6.31567     -9.4090622  6.6679153  
S0483       6.2964138   -9.3209457  6.7137482  
S0484       6.2836941   -9.2151657  6.7545479  
S0485       6.3272003   -8.8173103  6.8141785  
S0486       6.3254707   -8.5208138  6.8336624  
S0487       6.3145813   -8.2078957  6.8199463  
S0488       6.2327011   -7.8831268  6.8200722  
S0489       6.1373608   -7.5465965  6.7860992  
S0490       5.9809288   -7.2087486  6.7403221  
S0491       5.8531002   -6.8506287  6.6288742  
S0492       5.77654     -6.4538567  6.4698746  
S0493       5.6214413   -5.8816311  6.2031353  
S0494       5.5385075   -5.7351749  6.1186161  
S0495       5.4175316   -5.6177586  6.0439884  
S0496       5.2887283   -5.5085018  5.983873   
S0497       5.1495201   -5.4086281  5.9383148  
S0498       5.0093483   -5.3016426  5.9113453  
S0499       4.8633968   -5.1905361  5.9019268  
S0500       4.701696    -5.0915962  5.9064671  
S0501       4.5321697   -4.9918198  5.9272991  
S0502       4.4151001   -4.8971664  5.931382   
S0503       4.3004501   -4.7999878  5.9303669  
S0504       4.2003178   -4.6856045  5.9231228  
S0505       4.1046772   -4.5674324  5.910128   
S0506       4.0068119   -4.4494209  5.8931881  
S0507       3.9351746   -4.3114368  5.8668617  
S0508       3.8620476   -4.1742195  5.8370949  
S0509       3.785046    -4.0352722  5.8037613  
S0510       3.8275799   -3.7802673  5.4167725  
S0511       4.1021049   -3.6473984  5.1144985  
S0512       4.4472347   -3.511673   4.9152287  
S0513       4.7571644   -3.3804245  4.7233082  
S0514       5.0800152   -3.2470219  4.5518616  
S0515       5.4308685   -3.1110189  4.4200432  
S0516       5.8087582   -2.9725279  4.3273994  
S0517       6.2147594   -2.8331898  4.290728   
S0518       6.6445999   -2.6921452  4.2955105  
S0519       7.0097961   -2.4671227  4.3507668  
S0520       7.3555054   -2.2512962  4.4441261  
S0521       7.685128    -2.0398851  4.5804905  
S0522       8.0022224   -1.8244921  4.7570328  
S0523       8.3037216   -1.609095   4.9939934  
S0524       8.5845123   -1.4041163  5.3062897  
S0525       8.8445587   -1.2094828  5.6893887  
S0526       9.0817398   -1.0341741  6.144471   
S0527       9.2902145   -0.91825342 6.6724228  
S0528       9.6260139   -0.95572271 7.1736351  
S0529       9.8574783   -1.065097   7.6804718  
S0530       9.9986557   -1.1944551  8.1821213  
S0531       10.047587   -1.3490115  8.6781448  
S0532       10.019305   -1.5187786  9.1720039  
S0533       9.9312355   -1.6919708  9.6786957  
S0534       9.7508934   -1.8872234  10.196799  
S0535       9.4443283   -2.1331882  10.691547  
S0536       8.9831161   -2.5412319  11.174819  
S0537       8.9225937   -2.6386801  11.226986  
S0538       8.8577805   -2.7336575  11.285561  
S0539       8.784642    -2.8312143  11.339051  
S0540       8.7076187   -2.9295723  11.396166  
S0541       8.6207901   -3.0304825  11.446001  
S0542       8.5248146   -3.1326706  11.490734  
S0543       8.4265587   -3.2371857  11.540429  
S0544       8.3170731   -3.3424328  11.582137  
S0545       8.1908829   -3.4855965  11.618043  
S0546       8.0630424   -3.6168423  11.644374  
S0547       7.9383064   -3.7381481  11.667396  
S0548       7.8167992   -3.8497719  11.687215  
S0549       7.6906372   -3.9413631  11.695887  
S0550       7.5638443   -4.0172173  11.699692  
S0551       7.449176    -4.0961281  11.709712  
S0552       7.3453156   -4.176564   11.721512  
S0553       7.2478439   -4.2509869  11.729775  
S0554       7.1276466   -4.367028   11.681528  
S0555       7.0086693   -4.4837601  11.627899  
S0556       6.8744316   -4.575428   11.557457  
S0557       6.732299    -4.6474369  11.470841  
S0558       6.6033852   -4.739996   11.38815   
S0559       6.46465     -4.8040615  11.283222  
S0560       6.3232861   -4.8402115  11.152244  
S0561       6.1973465   -4.9237095  11.044994  
S0562       6.0426277   -5.201445   10.678631  
S0563       6.0562347   -5.3781185  10.435789  
S0564       6.0373497   -5.6196968  10.214637  
S0565       6.0839661   -5.8302887  10.018066  
S0566       6.2110851   -6.0329124  9.8652458  
S0567       6.4117889   -6.2417759  9.7462318  
S0568       6.563559    -6.4895805  9.6233688  
S0569       6.725074    -6.7513313  9.5161789  
S0570       6.7913979   -7.0479561  9.4725105  
S0571       6.8899963   -7.5135017  9.4081505  
S0572       6.8480453   -7.9533463  9.4288841  
S0573       6.7193901   -8.3292763  9.4891815  
S0574       6.6334221   -8.6562416  9.5851402  
S0575       6.5080879   -8.9185692  9.7183762  
S0576       6.4546936   -9.1783043  9.9123711  
S0577       6.3427486   -9.3742737  10.144246  
S0578       6.1938286   -9.5026207  10.4132    
S0579       5.9907543   -9.3863052  11.122635  
S0580       5.9799183   -9.1818443  11.464403  
S0581       6.054229    -8.9302605  11.705309  
S0582       6.1890388   -8.7900101  11.936279  
S0583       6.3681141   -8.7355057  12.149793  
S0584       6.5960182   -8.745787   12.329916  
S0585       6.8800369   -8.8131096  12.466669  
S0586       7.2344826   -8.9119675  12.550938  
S0587       7.6662674   -8.9834808  12.597371  
S0588       7.898201    -9.0571587  12.469058  
S0589       8.1382118   -9.1544975  12.25416   
S0590       8.4048347   -9.1679825  11.979721  
S0591       8.7110443   -9.0598022  11.714716  
S0592       9.0602036   -8.8682518  11.454239  
S0593       9.4366417   -8.6442635  11.1215    
S0594       9.8003922   -8.4108559  10.645866  
S0595       10.158154   -8.1233299  10.09963   
S0596       10.831512   -7.7553978  9.2832191  
S0597       11.005042   -7.8096382  8.9515625  
S0598       11.091747   -7.8753044  8.6039383  
S0599       11.109637   -7.9347313  8.2633186  
S0600       11.142755   -8.0011505  7.9496201  
S0601       11.149583   -8.0724365  7.6483719  
S0602       11.155029   -8.1611099  7.3588837  
S0603       11.145219   -8.2669304  7.0769417  
S0604       11.088963   -8.3723785  6.8040131  
S0605       10.89851    -8.5025116  6.3431629  
S0606       10.673241   -8.6138863  5.9465553  
S0607       10.411152   -8.6959061  5.6381016  
S0608       10.144934   -8.7723495  5.4071419  
S0609       9.8810776   -8.8491737  5.2456989  
S0610       9.6161346   -8.921801   5.1535053  
S0611       9.3693184   -9.0239334  5.102393   
S0612       9.1221123   -9.1326187  5.1137241  
S0613       8.8788185   -9.2603951  5.1852463  
S0614       8.6106377   -9.3403412  5.0966385  
S0615       8.3490715   -9.4133614  5.0629341  
S0616       8.090712    -9.4859253  5.074762   
S0617       7.8299522   -9.5527336  5.1338402  
S0618       7.563765    -9.6104561  5.2446262  
S0619       7.2909592   -9.6564468  5.413232   
S0620       7.0223892   -9.6569054  5.6589294  
S0621       6.7512115   -9.6460548  5.9616867  
S0622       6.2672371   -8.9284996  6.4082001  
S0623       6.3279396   -8.7711082  6.0438457  
S0624       6.4662827   -8.6230057  5.7385181  
S0625       6.6443596   -8.4813583  5.4997227  
S0626       6.8467232   -8.344841   5.3114258  
S0627       7.0687752   -8.2117805  5.1554287  
S0628       7.325666    -8.0845284  5.0427654  
S0629       7.6095108   -7.9582687  4.952536   
S0630       7.9330658   -7.8351624  4.9025936  
S0631       8.3361443   -7.6792191  4.9090332  
S0632       8.7167549   -7.5425682  4.9667633  
S0633       9.0678322   -7.4277092  5.07467    
S0634       9.3874115   -7.329969   5.2189526  
S0635       9.6765198   -7.247419   5.3956924  
S0636       9.936235    -7.1793877  5.6042377  
S0637       10.170596   -7.1225075  5.8415424  
S0638       10.382706   -7.075396   6.1090816  
S0639       10.566395   -7.044239   6.4140152  
S0640       10.731451   -7.0507698  6.7772995  
S0641       10.860772   -7.0712105  7.1364388  
S0642       10.939984   -7.1165161  7.4949692  
S0643       10.984461   -7.1749863  7.8495422  
S0644       11.004638   -7.2401184  8.2034744  
S0645       10.988654   -7.3216286  8.5607597  
S0646       10.925622   -7.4270538  8.9200859  
S0647       10.806185   -7.5606995  9.2741501  
S0648       3.7647842   -3.6904736  5.5593109  
S0649       3.9526821   -3.5066189  5.3886925  
S0650       4.1397202   -3.3189552  5.2392929  
S0651       4.3773453   -3.1355589  5.1167656  
S0652       4.6529476   -2.9411341  5.0148727  
S0653       4.9914413   -2.7690508  4.9473793  
S0654       5.3846832   -2.616268   4.9113934  
S0655       5.8217453   -2.4622545  4.8988659  
S0656       6.2858002   -2.2658949  4.9008293  
S0657       6.6945618   -2.0773291  4.9299469  
S0658       7.0766121   -1.9098749  5.0134354  
S0659       7.4190025   -1.7289185  5.1421875  
S0660       7.7327133   -1.560199   5.3230083  
S0661       8.0199692   -1.4102829  5.5579739  
S0662       8.2760696   -1.2654325  5.8453297  
S0663       8.5077438   -1.1467246  6.1892448  
S0664       8.7172806   -1.0627333  6.5884666  
S0665       8.907843    -1.0240458  7.0378494  
S0666       9.0220612   -1.0483142  7.4605408  
S0667       9.1083687   -1.0969038  7.8911606  
S0668       9.1696335   -1.1798882  8.3290878  
S0669       9.20644     -1.2987818  8.7743797  
S0670       9.2125809   -1.4347606  9.234285   
S0671       9.1981674   -1.6100952  9.7063507  
S0672       9.1626999   -1.8109303  10.202999  
S0673       9.1159058   -2.0488729  10.729105  
