# Supplementary material for: Interspecific variation in the limb long bones among modern rhinoceroses—extent and drivers
Source: PeerJ. 2019 Sep 26;7:e7647. doi: 10.7717/peerj.7647 (PMC6766374; doi:10.7717/peerj.7647)
Supplement: Supplemental Information 9 [file peerj-07-7647-s009.zip › Humerus/Dicerorhinus_sumatrensis_2004_23_Humerus.pts]

Version 1.0
674
S0000         2.7327576     -17.070461    12.665649    
S0001         2.9166687     -17.26308     16.10047     
S0002         -1.1565319    -15.635112    16.818924    
S0003         -2.6782303    -17.223447    16.900807    
S0004         -3.3787903    -15.809755    13.080348    
S0005         -1.4817783    -14.813963    12.905231    
S0006         -4.7226215    -16.809087    14.97538     
S0007         -4.9507904    -14.030528    16.778453    
S0008         -6.1432571    -7.2806557    16.977615    
S0009         -5.9044693    -11.584429    18.406973    
S0010         -3.7677151    -4.9807339    18.055292    
S0011         -2.2248093    -5.0316372    18.488739    
S0012         2.073476      -8.3298538    19.206982    
S0013         1.5950905     -7.3428024    17.54767     
S0014         4.3193909     -10.826617    20.168864    
S0015         4.9983353     -12.785456    18.904614    
S0016         5.3207947     -13.232211    16.207338    
S0017         4.7244171     -9.6086891    10.552953    
S0018         3.9331772     -5.2605618    8.5207489    
S0019         2.8037399     -4.1597736    4.4370567    
S0020         0.046894836   6.9823097     2.1190327    
S0021         1.9613617     12.086782     -3.1095112   
S0022         3.1762527     11.647562     -5.2417038   
S0023         0.57916269    11.660612     -8.0918854   
S0024         1.002985      7.3586754     -6.4773773   
S0025         0.04478302    7.2376854     -6.0320496   
S0026         -2.2086926    6.6328323     -6.137505    
S0027         -5.2191841    4.5465958     -5.7446808   
S0028         -6.786409     11.254491     -5.5725475   
S0029         -4.3826614    9.5497406     -3.4765076   
S0030         -0.58508453   10.659325     -2.002578    
S0031         -1.6094868    11.579197     -7.6286659   
S0032         -7.9638168    8.3784126     -4.7512608   
S0033         -6.3148415    11.264421     -1.7369766   
S0034         -3.7234818    9.0214432     -0.0045600891
S0035         2.611278      -17.302841    12.828716    
S0036         2.459403      -17.513631    12.979623    
S0037         2.3125196     -17.709404    13.134697    
S0038         2.1591648     -17.885513    13.285323    
S0039         1.9912903     -18.042542    13.426642    
S0040         1.8024315     -18.190462    13.560368    
S0041         1.6344315     -18.349156    13.72227     
S0042         1.5401524     -18.498843    13.931708    
S0043         1.5083609     -18.590709    14.152185    
S0044         1.5569439     -18.562939    14.49248     
S0045         1.7188797     -18.457138    14.822223    
S0046         1.9276701     -18.329427    15.091623    
S0047         2.1277815     -18.195099    15.314975    
S0048         2.3040127     -18.04801     15.514998    
S0049         2.4727533     -17.882893    15.688544    
S0050         2.6366898     -17.697955    15.836833    
S0051         2.783758      -17.490887    15.975075    
S0052         2.9309645     -16.935483    16.044844    
S0053         2.8619932     -16.624518    16.040916    
S0054         2.7045181     -16.336276    16.089282    
S0055         2.5589766     -16.068559    16.099652    
S0056         2.4565704     -15.807674    16.025565    
S0057         2.2788557     -15.563586    15.978214    
S0058         2.0280119     -15.34305     15.968317    
S0059         1.7141533     -15.164233    16.038498    
S0060         1.3910904     -15.00957     16.110533    
S0061         1.1116036     -14.779674    16.137689    
S0062         0.823207      -14.579666    16.101674    
S0063         0.5357862     -14.476305    16.123965    
S0064         0.25568233    -14.474733    16.189476    
S0065         -0.026373333  -14.547008    16.270587    
S0066         -0.30521758   -14.70531     16.378929    
S0067         -0.56778908   -14.968697    16.534149    
S0068         -0.82958755   -15.303036    16.716222    
S0069         -1.2871133    -15.707339    16.846542    
S0070         -1.4170454    -15.777818    16.868227    
S0071         -1.5408414    -15.852631    16.893471    
S0072         -1.6611689    -15.928816    16.917667    
S0073         -1.7793137    -16.005113    16.938824    
S0074         -1.8929874    -16.084222    16.961087    
S0075         -1.9930824    -16.174821    16.99823     
S0076         -2.0923231    -16.263882    17.029828    
S0077         -2.1925419    -16.35067     17.054408    
S0078         -2.28479      -16.429549    17.074088    
S0079         -2.3657532    -16.514386    17.086755    
S0080         -2.4406622    -16.601303    17.085225    
S0081         -2.4988035    -16.69763     17.085313    
S0082         -2.5469767    -16.798369    17.076439    
S0083         -2.5926785    -16.898885    17.048125    
S0084         -2.6319818    -17.001924    17.006799    
S0085         -2.6618593    -17.10934     16.956584    
S0086         -2.6627207    -17.558643    16.698569    
S0087         -2.6461473    -17.835793    16.480318    
S0088         -2.6226166    -18.058504    16.252869    
S0089         -2.5736393    -18.247183    16.039174    
S0090         -2.5110188    -18.393077    15.820879    
S0091         -2.4405746    -18.488986    15.585257    
S0092         -2.3721539    -18.521188    15.32373     
S0093         -2.3198689    -18.47213     15.04536     
S0094         -2.2750719    -18.354771    14.77562     
S0095         -2.3652081    -18.170947    14.416634    
S0096         -2.4711582    -17.938972    14.097598    
S0097         -2.6276669    -17.666348    13.851428    
S0098         -2.7895861    -17.386078    13.654857    
S0099         -2.9248137    -17.100845    13.478783    
S0100         -3.0419935    -16.802357    13.324187    
S0101         -3.1722761    -16.486787    13.232268    
S0102         -3.2880276    -16.154985    13.168985    
S0103         -3.2993515    -15.749174    13.100629    
S0104         -3.2187695    -15.700911    13.132776    
S0105         -3.1462053    -15.66391     13.179898    
S0106         -3.079417     -15.638821    13.233025    
S0107         -3.0124258    -15.626537    13.285802    
S0108         -2.9352684    -15.628552    13.328305    
S0109         -2.8508995    -15.644414    13.364087    
S0110         -2.7618193    -15.673865    13.39373     
S0111         -2.6738274    -15.715869    13.425854    
S0112         -2.6197596    -15.664397    13.436139    
S0113         -2.5628122    -15.615117    13.422235    
S0114         -2.5090775    -15.569203    13.39762     
S0115         -2.4599941    -15.524837    13.369327    
S0116         -2.4146822    -15.477402    13.345552    
S0117         -2.3732832    -15.431622    13.315256    
S0118         -2.3355204    -15.385509    13.28197     
S0119         -2.298844     -15.333549    13.256055    
S0120         -2.2651548    -15.281941    13.226411    
S0121         -2.1966751    -15.244482    13.190372    
S0122         -2.1245756    -15.205034    13.149992    
S0123         -2.0459061    -15.158958    13.117274    
S0124         -1.9620302    -15.108134    13.087851    
S0125         -1.8749979    -15.05631     13.051762    
S0126         -1.7840719    -15.003448    13.009595    
S0127         -1.6875946    -14.944566    12.973697    
S0128         -1.5866732    -14.882784    12.936328    
S0129         -1.2150665    -14.671219    12.884012    
S0130         -0.948627     -14.522974    12.875844    
S0131         -0.68489823   -14.380295    12.860474    
S0132         -0.43714194   -14.229672    12.85874     
S0133         -0.20523708   -14.068378    12.869937    
S0134         0.039446181   -13.924187    12.849031    
S0135         0.30222449    -13.805893    12.786916    
S0136         0.576472      -13.724557    12.675514    
S0137         0.84157734    -13.661668    12.54323     
S0138         0.94619188    -13.702341    12.583534    
S0139         1.0620878     -13.747197    12.646546    
S0140         1.1923583     -13.826094    12.692908    
S0141         1.3376341     -13.937907    12.719592    
S0142         1.4937547     -14.045992    12.792833    
S0143         1.6743969     -14.172725    12.874237    
S0144         1.8812099     -14.335889    12.926155    
S0145         2.0873394     -14.547667    12.925237    
S0146         2.2550013     -14.801465    12.893526    
S0147         2.432687      -14.961908    12.742678    
S0148         2.5703735     -15.149559    12.616348    
S0149         2.6664791     -15.363803    12.513313    
S0150         2.7478964     -15.593529    12.454693    
S0151         2.8247807     -15.83911     12.446661    
S0152         2.8729004     -16.110835    12.46961     
S0153         2.8655523     -16.410771    12.506687    
S0154         2.8221575     -16.732083    12.572999    
S0155         -5.1382954    -13.981868    16.441139    
S0156         -5.3015633    -13.877483    16.130368    
S0157         -5.4495556    -13.741936    15.84888     
S0158         -5.5630257    -13.547032    15.612543    
S0159         -5.6681763    -13.336485    15.404485    
S0160         -5.7563297    -13.095978    15.230437    
S0161         -5.8308365    -12.829135    15.086502    
S0162         -5.8943317    -12.537276    14.968253    
S0163         -5.9673607    -12.232661    14.842879    
S0164         -6.2183247    -11.9966      14.913406    
S0165         -6.403434     -11.733352    15.005641    
S0166         -6.5503349    -11.45797     15.07606     
S0167         -6.6159683    -11.165548    15.198991    
S0168         -6.6643677    -10.864551    15.263362    
S0169         -6.6866249    -10.54078     15.288486    
S0170         -6.6366783    -10.210137    15.348326    
S0171         -6.541024     -9.8670258    15.398853    
S0172         -6.3761311    -9.5360649    15.464627    
S0173         -6.3940243    -9.3414825    15.700427    
S0174         -6.4057899    -9.1246407    15.909294    
S0175         -6.403994     -8.8957809    16.104016    
S0176         -6.3838562    -8.6688446    16.301102    
S0177         -6.348032     -8.4407272    16.490775    
S0178         -6.2786198    -8.2450142    16.684532    
S0179         -6.2192131    -7.9784828    16.797961    
S0180         -6.2343189    -7.5527969    16.876691    
S0181         -6.0402946    -11.305497    18.541475    
S0182         -6.1557838    -11.02642     18.661177    
S0183         -6.2401669    -10.741996    18.763132    
S0184         -6.3117496    -10.461929    18.850668    
S0185         -6.3764046    -10.186926    18.925671    
S0186         -6.4128555    -9.9088356    18.982739    
S0187         -6.4321281    -9.6316406    19.024466    
S0188         -6.4108452    -9.3549393    19.046159    
S0189         -6.3840832    -9.0824738    19.055824    
S0190         -6.3728779    -8.8269333    19.005637    
S0191         -6.3603912    -8.5592026    18.957161    
S0192         -6.3246643    -8.2831787    18.907048    
S0193         -6.2983849    -7.9956871    18.856035    
S0194         -6.2639977    -7.6944771    18.800929    
S0195         -6.2059868    -7.3768387    18.740346    
S0196         -6.0855919    -7.0528961    18.676924    
S0197         -5.9256348    -6.7230125    18.612111    
S0198         -5.6917828    -6.4250542    18.555438    
S0199         -5.4615295    -6.1368526    18.541623    
S0200         -5.2249088    -5.8869617    18.520294    
S0201         -4.9750309    -5.6890022    18.488509    
S0202         -4.7320362    -5.5243061    18.445494    
S0203         -4.5183655    -5.3635643    18.38976     
S0204         -4.3161766    -5.2273029    18.322311    
S0205         -4.1239079    -5.117643     18.243407    
S0206         -3.9407143    -5.0359734    18.154251    
S0207         -3.6482048    -4.9504517    18.054608    
S0208         -3.5321056    -4.9312431    18.066356    
S0209         -3.4274292    -4.9088631    18.073521    
S0210         -3.3299866    -4.8985012    18.099661    
S0211         -3.2448833    -4.876894     18.108385    
S0212         -3.1689167    -4.8599354    18.124666    
S0213         -3.1043396    -4.8544739    18.151988    
S0214         -3.048794     -4.8410744    18.17019     
S0215         -3.0029556    -4.8286259    18.189713    
S0216         -2.9415129    -4.8378387    18.231505    
S0217         -2.8740944    -4.855883     18.272246    
S0218         -2.7990646    -4.8646526    18.307979    
S0219         -2.717869     -4.8749786    18.341304    
S0220         -2.6284763    -4.8805183    18.370094    
S0221         -2.5335695    -4.9029144    18.399454    
S0222         -2.4316511    -4.9324684    18.426945    
S0223         -2.3266184    -4.9753719    18.455626    
S0224         -1.8954521    -5.2863209    18.861731    
S0225         -1.5728027    -5.5183647    19.178618    
S0226         -1.2743364    -5.7483543    19.43448     
S0227         -1.0228721    -6.006657     19.602782    
S0228         -0.77158108   -6.2370892    19.700343    
S0229         -0.52000442   -6.4375687    19.736957    
S0230         -0.27674613   -6.618515     19.709814    
S0231         -0.040511042  -6.7776787    19.621292    
S0232         0.20391333    -6.8920013    19.482277    
S0233         0.48588967    -7.0176186    19.314432    
S0234         0.75767598    -7.1385612    19.201237    
S0235         0.98627462    -7.3056213    19.076331    
S0236         1.2034481     -7.4727013    18.985394    
S0237         1.4214014     -7.6107422    18.99826     
S0238         1.6182617     -7.7515015    19.059215    
S0239         1.7859503     -7.9290222    19.087157    
S0240         1.9347015     -8.1467323    19.088084    
S0241         2.1647114     -8.617942     19.356563    
S0242         2.2236761     -8.905127     19.450705    
S0243         2.2502508     -9.1806328    19.506453    
S0244         2.2525089     -9.4430008    19.496907    
S0245         2.2231813     -9.6889084    19.453833    
S0246         2.1640224     -9.919062     19.37003     
S0247         2.0597742     -10.147195    19.277831    
S0248         1.9287466     -10.359962    19.133047    
S0249         1.7663223     -10.560535    18.947108    
S0250         1.6566895     -10.704741    18.793738    
S0251         1.5572643     -10.806937    18.601357    
S0252         1.4339        -10.947835    18.467639    
S0253         1.3110571     -11.054203    18.309088    
S0254         1.1804207     -11.161845    18.163762    
S0255         1.0424617     -11.255729    18.018938    
S0256         0.89727859    -11.342793    17.880812    
S0257         0.75428944    -11.462596    17.767439    
S0258         0.59839144    -11.542358    17.641052    
S0259         0.37643123    -11.617099    17.580536    
S0260         0.18341715    -11.730972    17.517201    
S0261         0.0037565954  -11.834142    17.433904    
S0262         -0.15676944   -11.947961    17.337126    
S0263         -0.3005878    -12.068811    17.222751    
S0264         -0.42063875   -12.213646    17.098627    
S0265         -0.52352619   -12.37025     16.953827    
S0266         -0.60180378   -12.55212     16.799173    
S0267         -0.63558626   -12.771458    16.686565    
S0268         -0.91166897   -12.940952    16.68511     
S0269         -1.2000289    -13.077243    16.657579    
S0270         -1.4864329    -13.18701     16.678339    
S0271         -1.7811687    -13.265779    16.699109    
S0272         -2.0812304    -13.314336    16.693073    
S0273         -2.3906801    -13.336255    16.75629     
S0274         -2.7035866    -13.328607    16.784744    
S0275         -3.0210527    -13.290784    16.813625    
S0276         -3.3405495    -13.211256    16.828531    
S0277         -3.4951195    -13.007558    16.940268    
S0278         -3.6489674    -12.845593    17.080597    
S0279         -3.7980873    -12.71716     17.224411    
S0280         -3.9389305    -12.601513    17.353174    
S0281         -4.0731865    -12.513196    17.479701    
S0282         -4.1998405    -12.458246    17.607387    
S0283         -4.3181297    -12.401283    17.71646     
S0284         -4.4328026    -12.329737    17.800241    
S0285         -4.5406395    -12.302521    17.892323    
S0286         -4.7223934    -12.390206    17.861682    
S0287         -4.8961395    -12.447482    17.866666    
S0288         -5.0648575    -12.453598    17.885576    
S0289         -5.2247627    -12.405462    17.908424    
S0290         -5.3711285    -12.310181    17.94409     
S0291         -5.50047      -12.171344    18.002437    
S0292         -5.6104881    -11.990582    18.092795    
S0293         -5.7330227    -11.79276     18.237758    
S0294         1.8019684     -7.4116081    17.294592    
S0295         2.0140682     -7.6054771    17.118297    
S0296         2.2153982     -7.7494995    16.959628    
S0297         2.4106443     -7.9034729    16.840569    
S0298         2.602964      -8.0463341    16.733913    
S0299         2.7831381     -8.2249954    16.700565    
S0300         2.9605408     -8.3969124    16.682513    
S0301         3.1329832     -8.5757492    16.697711    
S0302         3.3133629     -8.7547691    16.734686    
S0303         3.4590122     -8.9647293    16.775322    
S0304         3.5903824     -9.1853836    16.835533    
S0305         3.7319077     -9.4057678    16.896982    
S0306         3.8568008     -9.6373009    16.979504    
S0307         3.9838192     -9.8731544    17.069725    
S0308         4.083252      -10.119662    17.190448    
S0309         4.1930553     -10.368139    17.314265    
S0310         4.3046871     -10.622509    17.445393    
S0311         4.4243668     -10.888203    17.568661    
S0312         4.5120434     -11.136361    17.667267    
S0313         4.5936939     -11.375282    17.777997    
S0314         4.6629539     -11.604084    17.906683    
S0315         4.7381313     -11.825092    18.037083    
S0316         4.815699      -12.036786    18.177505    
S0317         4.9144001     -12.238922    18.325906    
S0318         4.9795971     -12.429444    18.507153    
S0319         4.9991905     -12.611053    18.706197    
S0320         5.1824299     -13.000766    16.36528     
S0321         5.0205742     -12.767031    16.497908    
S0322         4.871714      -12.509347    16.600764    
S0323         4.7360268     -12.225069    16.672229    
S0324         4.56968       -11.942721    16.719293    
S0325         4.3829758     -11.655524    16.740527    
S0326         4.2011356     -11.347834    16.731935    
S0327         4.0042763     -11.031439    16.696431    
S0328         3.8174393     -10.695395    16.631897    
S0329         3.6899097     -10.398381    16.479347    
S0330         3.5969841     -10.159076    16.285449    
S0331         3.551852      -9.9722374    16.049622    
S0332         3.5270042     -9.8508972    15.771117    
S0333         3.5194847     -9.8010574    15.44626     
S0334         3.5903        -9.7928146    15.077513    
S0335         3.7317303     -9.826133     14.667535    
S0336         3.9204754     -9.9140953    14.21414     
S0337         4.1952839     -10.018504    13.733293    
S0338         4.3600903     -10.08455     13.449678    
S0339         4.4863258     -10.136758    13.14214     
S0340         4.5753387     -10.168281    12.81636     
S0341         4.6459824     -10.163189    12.476756    
S0342         4.6745617     -10.134138    12.120341    
S0343         4.6841824     -10.065778    11.748908    
S0344         4.7231239     -9.9424454    11.365971    
S0345         4.7109436     -9.7967224    10.963992    
S0346         4.761013      -9.9104813    10.693154    
S0347         4.7942543     -10.203654    10.827743    
S0348         4.7994114     -10.486281    10.971331    
S0349         4.8140705     -10.756953    11.115131    
S0350         4.8604977     -11.019802    11.240282    
S0351         4.9143051     -11.274123    11.35847     
S0352         4.9556152     -11.516494    11.484781    
S0353         4.9825581     -11.745859    11.61959     
S0354         5.0064716     -11.964188    11.752866    
S0355         5.0340878     -12.238416    11.978505    
S0356         5.0749367     -12.483212    12.206076    
S0357         5.134259      -12.699129    12.438325    
S0358         5.2045986     -12.883769    12.679633    
S0359         5.2192867     -13.031604    12.939061    
S0360         5.233894      -13.149518    13.206865    
S0361         5.2725517     -13.235834    13.482047    
S0362         5.3272518     -13.285841    13.766385    
S0363         5.3501556     -13.304924    14.062801    
S0364         5.3670017     -13.35554     14.308275    
S0365         5.3759079     -13.392924    14.552322    
S0366         5.3704391     -13.415497    14.79465     
S0367         5.3616222     -13.422472    15.0349      
S0368         5.3463989     -13.414644    15.273183    
S0369         5.3292114     -13.393082    15.509639    
S0370         5.3413799     -13.353908    15.744096    
S0371         5.3173588     -13.305048    15.977063    
S0372         4.0831268     -5.3492771    8.2991287    
S0373         4.2002785     -5.4247433    8.1124077    
S0374         4.438007      -5.6026264    7.9497063    
S0375         4.5284027     -5.6697559    7.756678     
S0376         4.499437      -5.6569889    7.5943054    
S0377         4.5001369     -5.6727947    7.4273666    
S0378         4.4905502     -5.6863255    7.2541016    
S0379         4.4959553     -5.7148693    7.0633514    
S0380         4.4576626     -5.7177429    6.8811554    
S0381         4.3282078     -5.7702652    6.6547371    
S0382         4.1977211     -5.8043686    6.4426826    
S0383         4.0587376     -5.8103218    6.2526127    
S0384         3.9340866     -5.8079105    6.0733971    
S0385         3.8156261     -5.7893494    5.909935     
S0386         3.6961636     -5.7449337    5.770126     
S0387         3.6100605     -5.7190166    5.6189583    
S0388         3.5339828     -5.6847828    5.4759399    
S0389         3.4576992     -5.6268116    5.3543671    
S0390         3.2895603     -5.5154041    5.1115891    
S0391         3.154221      -5.3991615    4.897443     
S0392         3.0553705     -5.3047939    4.6924603    
S0393         2.9740688     -5.190057     4.5274189    
S0394         2.9151583     -5.0584579    4.3908806    
S0395         2.8508167     -4.8532578    4.3602268    
S0396         2.8055098     -4.6403648    4.3731323    
S0397         2.792812      -4.4189068    4.3897263    
S0398         3.3021004     -3.9811512    4.6854977    
S0399         3.7966534     -3.7390476    4.7829899    
S0400         4.185825      -3.4170109    4.8681381    
S0401         4.4552456     -3.1333054    5.0756752    
S0402         4.6214233     -2.9100447    5.4020748    
S0403         4.6946316     -2.7506256    5.8348904    
S0404         4.7011463     -2.6962189    6.3656548    
S0405         4.5968887     -2.6458723    6.9799217    
S0406         4.4833466     -2.7678699    7.6375679    
S0407         4.4031914     -3.0209089    7.8781921    
S0408         4.3085991     -3.3065208    8.1263451    
S0409         4.2352306     -3.6597084    8.3326675    
S0410         4.1568794     -4.0547031    8.5018982    
S0411         4.0498856     -4.4842751    8.6391144    
S0412         3.8897751     -4.9967148    8.6764931    
S0413         3.6134342     -5.4658283    8.8274788    
S0414         3.373423      -5.8216942    9.1963745    
S0415         3.304586      -6.1489849    9.6015068    
S0416         3.0937172     -6.3649864    10.18626     
S0417         2.9390543     -6.517662     10.764299    
S0418         2.77994       -6.6462616    11.295763    
S0419         2.6134569     -6.8304306    11.754444    
S0420         2.4626507     -6.9710533    12.181805    
S0421         2.3206181     -7.0787148    12.571928    
S0422         2.1880272     -7.185672     12.914714    
S0423         2.0636898     -7.3088158    13.203014    
S0424         1.946076      -7.4171722    13.44649     
S0425         1.8347206     -7.5785019    13.834392    
S0426         1.7232426     -7.7043495    14.203166    
S0427         1.6145323     -7.8036255    14.550908    
S0428         1.5182434     -7.9390923    14.86899     
S0429         1.4233324     -7.9847351    15.185114    
S0430         1.3261605     -7.9137192    15.488319    
S0431         1.245313      -7.8743851    15.76714     
S0432         1.1741726     -7.8319099    16.031213    
S0433         1.0955997     -7.8526024    16.297775    
S0434         0.87707634    -7.7296669    16.487042    
S0435         0.66463208    -7.6589577    16.695546    
S0436         0.50354528    -7.4906769    16.890338    
S0437         0.27494736    -7.4630966    17.140172    
S0438         0.10879984    -7.3143295    17.37094     
S0439         -0.03100372   -7.1259956    17.603584    
S0440         -0.16450307   -6.9254913    17.851308    
S0441         -0.29359722   -6.7117157    18.119049    
S0442         -0.33644638   -6.3974319    18.339249    
S0443         -0.51616383   -6.2339371    18.349995    
S0444         -0.72205887   -6.0930344    18.379266    
S0445         -0.93000326   -5.9502678    18.405545    
S0446         -1.1420071    -5.8109287    18.431662    
S0447         -1.3691298    -5.701223     18.471696    
S0448         -1.6038826    -5.5929329    18.510403    
S0449         -1.835771     -5.4532436    18.531651    
S0450         -2.0479614    -5.2625095    18.524048    
S0451         0.37733259    6.9059097     2.0941977    
S0452         0.70357008    6.8717232     2.0477243    
S0453         0.98140697    6.8804909     1.9262482    
S0454         1.1611885     6.9260414     1.7060085    
S0455         1.3490366     6.9854202     1.5234034    
S0456         1.5112173     7.0755394     1.3381899    
S0457         1.6623043     7.1997734     1.1620703    
S0458         1.9269129     7.2985016     1.0276896    
S0459         2.1198544     7.4337608     0.84260406   
S0460         2.2017189     7.6655594     0.67985191   
S0461         2.4920961     7.778791      0.48998222   
S0462         2.5727877     8.0145554     0.30838997   
S0463         2.6437983     8.2565094     0.11831219   
S0464         2.6641172     8.5180237     -0.074270743 
S0465         2.7153141     8.7839874     -0.28597407  
S0466         2.6741758     9.0701874     -0.4955049   
S0467         2.7029539     9.3776939     -0.72521591  
S0468         2.6360216     9.696022      -0.95611649  
S0469         2.5610004     9.8886497     -1.1011895   
S0470         2.4569395     10.097456     -1.2719009   
S0471         2.3778778     10.327486     -1.4651527   
S0472         2.3108868     10.574887     -1.6806482   
S0473         2.3263857     10.845496     -1.9048754   
S0474         2.2963106     11.144295     -2.1544596   
S0475         2.1250498     11.43324      -2.4613127   
S0476         2.0592001     11.763522     -2.7669107   
S0477         0.95848389    7.3963203     -6.3803715   
S0478         0.90467243    7.4213478     -6.2958881   
S0479         0.84260225    7.4323471     -6.2172894   
S0480         0.7722682     7.4264221     -6.1356018   
S0481         0.66607771    7.4137245     -6.0878574   
S0482         0.5384944     7.3911186     -6.0604786   
S0483         0.39620402    7.3510513     -6.032515    
S0484         0.23208802    7.289109      -5.9995853   
S0485         -0.18710945   7.2088768     -6.0771637   
S0486         -0.4232451    7.1723183     -6.117004    
S0487         -0.66418567   7.1243469     -6.1460636   
S0488         -0.90980215   7.0680504     -6.1678318   
S0489         -1.1625677    7.0186317     -6.192519    
S0490         -1.4221004    6.9552071     -6.2012703   
S0491         -1.6867939    6.8746994     -6.1944996   
S0492         -1.9470484    6.7580833     -6.1680229   
S0493         -2.4040745    6.5293953     -6.1137936   
S0494         -2.5996578    6.4292542     -6.0908329   
S0495         -2.7423229    6.2606358     -6.0397633   
S0496         -2.8940016    6.1174461     -5.9922981   
S0497         -3.06495      6.0060574     -5.9549629   
S0498         -3.2277916    5.8911415     -5.9127239   
S0499         -3.3715214    5.7623653     -5.8595287   
S0500         -3.502401     5.6279446     -5.7992214   
S0501         -3.6401081    5.5073639     -5.7422512   
S0502         -3.8010418    5.3713013     -5.7189831   
S0503         -4.002013     5.2740021     -5.7196392   
S0504         -4.1498463    5.1366451     -5.6989166   
S0505         -4.2921383    4.9970806     -5.6787167   
S0506         -4.4417267    4.8598854     -5.6636993   
S0507         -4.6149452    4.7392544     -5.6623119   
S0508         -4.8129459    4.6490257     -5.6788582   
S0509         -5.0192871    4.5734848     -5.7045879   
S0510         -5.3957172    4.4935551     -6.2133263   
S0511         -5.5375549    4.5605988     -6.6689911   
S0512         -5.6495312    4.734449      -7.0662491   
S0513         -5.7519196    4.9478672     -7.4034073   
S0514         -5.8508816    5.1799576     -7.6924545   
S0515         -5.9490089    5.4195034     -7.9501633   
S0516         -6.0429592    5.6772663     -8.177298    
S0517         -6.1335354    5.9426239     -8.3944489   
S0518         -6.2153336    6.2328712     -8.5916039   
S0519         -6.4033493    6.59617       -8.7544342   
S0520         -6.5712265    6.9670898     -8.8530807   
S0521         -6.7149902    7.3290077     -8.9004288   
S0522         -6.8343018    7.6748245     -8.9031349   
S0523         -6.9344543    8.0015335     -8.875354    
S0524         -7.0135048    8.3095657     -8.8101166   
S0525         -7.0857353    8.6051743     -8.7376274   
S0526         -7.1434097    8.8902466     -8.6391502   
S0527         -7.1864647    9.1678436     -8.5157059   
S0528         -7.1699982    9.4891006     -8.3571754   
S0529         -7.150827     9.7913536     -8.1664566   
S0530         -7.1257614    10.077193     -7.9398956   
S0531         -7.0903282    10.335101     -7.662188    
S0532         -7.0526817    10.588111     -7.3518021   
S0533         -7.0137337    10.829162     -6.9943871   
S0534         -6.9754364    11.049802     -6.5791855   
S0535         -6.9069214    11.190287     -6.0933125   
S0536         -6.6788338    11.292979     -5.4045498   
S0537         -6.5715195    11.322185     -5.2429588   
S0538         -6.462574     11.334079     -5.0882271   
S0539         -6.3536827    11.334889     -4.9399799   
S0540         -6.2459709    11.318496     -4.7981152   
S0541         -6.1394947    11.288531     -4.6624359   
S0542         -6.0325447    11.248468     -4.5331333   
S0543         -5.9213139    11.203284     -4.4111229   
S0544         -5.805497     11.150784     -4.2969986   
S0545         -5.7373081    11.119965     -4.1965385   
S0546         -5.66558      11.072073     -4.0974297   
S0547         -5.5855907    11.013842     -4.0006874   
S0548         -5.4972851    10.945156     -3.9060619   
S0549         -5.4032829    10.862788     -3.8135738   
S0550         -5.3011127    10.769735     -3.7231319   
S0551         -5.1881153    10.6686       -3.6344769   
S0552         -5.070406     10.552757     -3.5481255   
S0553         -4.9491062    10.421626     -3.4640602   
S0554         -4.8705784    10.321315     -3.3666367   
S0555         -4.7883926    10.218755     -3.2927837   
S0556         -4.7279839    10.106685     -3.2428131   
S0557         -4.6999985    9.990564      -3.2214153   
S0558         -4.6703579    9.8854637     -3.2297989   
S0559         -4.6295647    9.791642      -3.2682236   
S0560         -4.5487961    9.7082901     -3.3189697   
S0561         -4.4676765    9.6278801     -3.391431    
S0562         -4.0718086    9.4206192     -3.6424339   
S0563         -3.755793     9.3249542     -3.7860603   
S0564         -3.4602837    9.2522575     -3.9500637   
S0565         -3.1742165    9.2009552     -4.119286    
S0566         -2.8791702    9.1792412     -4.2648453   
S0567         -2.5660172    9.1915085     -4.3660065   
S0568         -2.2416668    9.2329918     -4.4286476   
S0569         -1.9215559    9.3111382     -4.5097618   
S0570         -1.5870453    9.393129      -4.495919    
S0571         -1.2252805    9.4623161     -4.4891144   
S0572         -0.91906757   9.5524353     -4.40079     
S0573         -0.66645665   9.6771553     -4.2546398   
S0574         -0.51380978   9.7249413     -3.9726345   
S0575         -0.40528111   9.855632      -3.686623    
S0576         -0.27694545   10.123409     -3.3806461   
S0577         -0.22682853   10.34843      -2.963648    
S0578         -0.28269291   10.534251     -2.4703285   
S0579         -0.68284993   10.997283     -2.1840183   
S0580         -0.7542604    11.307597     -2.378524    
S0581         -0.8069932    11.58345      -2.5952148   
S0582         -0.83540173   11.821425     -2.8366524   
S0583         -0.83174362   12.014106     -3.1041689   
S0584         -0.84909801   12.161345     -3.3949856   
S0585         -0.92426176   12.289536     -3.7069588   
S0586         -0.97303181   12.384912     -4.0443966   
S0587         -0.98221836   12.421713     -4.40383     
S0588         -1.0539876    12.197131     -4.7200497   
S0589         -1.1555565    12.028288     -5.0515938   
S0590         -1.2871607    11.974895     -5.4027748   
S0591         -1.3819861    11.902809     -5.7576199   
S0592         -1.450703     11.807125     -6.1157768   
S0593         -1.5063625    11.719076     -6.4806084   
S0594         -1.557744     11.6851       -6.8611389   
S0595         -1.5990252    11.676109     -7.2551414   
S0596         -1.3502086    11.473012     -7.9832581   
S0597         -1.1028522    11.322512     -8.2907761   
S0598         -0.88099442   11.136073     -8.547757    
S0599         -0.69029694   10.92565      -8.754837    
S0600         -0.52546282   10.709422     -8.9218056   
S0601         -0.38675606   10.483738     -9.0453865   
S0602         -0.25712276   10.266651     -9.1477745   
S0603         -0.13899086   10.046252     -9.225264    
S0604         -0.036873603  9.8142929     -9.2737251   
S0605         0.11369262    9.4730423     -9.2954895   
S0606         0.23525226    9.1471146     -9.2563103   
S0607         0.34160633    8.8513573     -9.181456    
S0608         0.43359227    8.5897331     -9.0749146   
S0609         0.53255677    8.3628845     -8.9647026   
S0610         0.61683884    8.1705368     -8.8241112   
S0611         0.71135049    8.0085495     -8.6807175   
S0612         0.80814571    7.8760666     -8.5231247   
S0613         0.91229057    7.7703094     -8.3531998   
S0614         0.97636261    7.6319595     -8.1825706   
S0615         1.0248709     7.5180908     -8.0047752   
S0616         1.0714226     7.4224258     -7.8238777   
S0617         1.1122378     7.3464149     -7.6331818   
S0618         1.1365814     7.2950211     -7.4273338   
S0619         1.1327401     7.2729042     -7.2065002   
S0620         1.1134941     7.2751762     -6.9728813   
S0621         1.0772552     7.3026482     -6.7261589   
S0622         -0.096998048  6.9658455     -6.2983631   
S0623         -0.22627316   6.824015      -6.6590073   
S0624         -0.35317132   6.7741425     -6.9970253   
S0625         -0.4785768    6.8040504     -7.297139    
S0626         -0.61037421   6.8723686     -7.5669678   
S0627         -0.74736857   6.9851784     -7.8173439   
S0628         -0.89270344   7.1360161     -8.0580055   
S0629         -1.043838     7.3386978     -8.2871765   
S0630         -1.2065125    7.5876366     -8.5122688   
S0631         -1.3575004    7.8775597     -8.7113289   
S0632         -1.4830875    8.1741943     -8.8650101   
S0633         -1.5804397    8.4687187     -8.9713943   
S0634         -1.6568184    8.7494125     -9.0401978   
S0635         -1.7182009    9.012159      -9.0786575   
S0636         -1.7655851    9.2575218     -9.0875992   
S0637         -1.8072348    9.4860641     -9.0778641   
S0638         -1.8378347    9.7012482     -9.042939    
S0639         -1.8656231    9.907412      -8.9959396   
S0640         -1.9048946    10.136406     -8.8951401   
S0641         -1.9302233    10.355453     -8.7859009   
S0642         -1.9340502    10.560777     -8.6585793   
S0643         -1.9293118    10.761659     -8.526973    
S0644         -1.9014261    10.947823     -8.3756462   
S0645         -1.8545467    11.121474     -8.2091965   
S0646         -1.7949749    11.292775     -8.0340263   
S0647         -1.7136497    11.449888     -7.8415154   
S0648         -5.4135185    4.4948441     -6.1474876   
S0649         -5.6084949    4.5277454     -6.53974     
S0650         -5.7533516    4.6847786     -6.8867561   
S0651         -5.8662178    4.8997425     -7.1813881   
S0652         -5.9894341    5.1241119     -7.4447708   
S0653         -6.1278049    5.3656399     -7.6836121   
S0654         -6.2920506    5.6254204     -7.9018387   
S0655         -6.4690506    5.918322      -8.0914444   
S0656         -6.6528931    6.2493587     -8.2473434   
S0657         -6.7960037    6.6150421     -8.3938721   
S0658         -6.9243103    6.9804375     -8.4951317   
S0659         -7.0343597    7.3468109     -8.550563    
S0660         -7.1332275    7.7120667     -8.5615219   
S0661         -7.2167358    8.0778595     -8.5271835   
S0662         -7.2877403    8.4440384     -8.4479187   
S0663         -7.335743     8.8117607     -8.3217346   
S0664         -7.3721382    9.1799706     -8.1504593   
S0665         -7.371257     9.5469376     -7.9318924   
S0666         -7.3501366    9.8347946     -7.7368538   
S0667         -7.3129456    10.0956       -7.5237762   
S0668         -7.2752945    10.334438     -7.2955818   
S0669         -7.2289093    10.550758     -7.0514801   
S0670         -7.175853     10.747096     -6.7916214   
S0671         -7.1160164    10.925666     -6.5150299   
S0672         -7.029052     11.071437     -6.2178413   
S0673         -6.9162994    11.179893     -5.9024128   
