# Supplementary material for: Interspecific variation in the limb long bones among modern rhinoceroses—extent and drivers
Source: PeerJ. 2019 Sep 26;7:e7647. doi: 10.7717/peerj.7647 (PMC6766374; doi:10.7717/peerj.7647)
Supplement: Supplemental Information 9 [file peerj-07-7647-s009.zip › Humerus/Dicerorhinus_sumatrensis_3082_Humerus.pts]

Version 1.0
674
S0000      -14.862029 6.1163619  -69.784808
S0001      -17.991781 6.4626977  -67.736679
S0002      -17.282739 9.7176738  -65.803808
S0003      -18.114828 11.476842  -66.908324
S0004      -14.226332 11.89198   -68.415445
S0005      -13.575183 9.8744415  -67.654443
S0006      -15.56451  12.909889  -67.606425
S0007      -15.508279 13.057739  -65.786171
S0008      -12.27284  14.710553  -60.785121
S0009      -15.050028 14.531201  -61.3855  
S0010      -10.97642  11.986836  -57.389265
S0011      -12.071151 10.236598  -56.868827
S0012      -15.188283 5.786413   -60.071331
S0013      -13.233927 6.0942866  -59.293455
S0014      -16.312496 3.9013602  -60.503566
S0015      -16.686791 3.4574512  -62.750542
S0016      -14.332698 3.7379835  -65.272045
S0017      -9.3989    3.7362546  -66.331726
S0018      -6.5388031 3.4024108  -64.263755
S0019      -3.1961277 4.3515567  -66.280723
S0020      6.6772714  5.8926079  -58.954895
S0021      10.046031  3.1786896  -59.257954
S0022      11.681757  2.1274148  -62.834483
S0023      15.43819   3.8677294  -63.935328
S0024      11.324249  4.3574885  -65.616834
S0025      11.07869   5.063412   -65.220976
S0026      11.111282  7.0565782  -65.205038
S0027      9.8008558  10.461023  -66.762364
S0028      14.486437  11.654747  -61.064631
S0029      11.425623  9.6113287  -61.089671
S0030      11.348639  5.1365092  -60.360539
S0031      15.521772  5.8785278  -61.895716
S0032      12.809739  13.227104  -63.032436
S0033      13.547492  11.822122  -59.655768
S0034      9.7268738  9.5554888  -59.442347
S0035      -15.154797 6.1074369  -69.955754
S0036      -15.449913 6.1125733  -70.080233
S0037      -15.744908 6.1344981  -70.1603  
S0038      -16.037239 6.1781812  -70.205855
S0039      -16.329269 6.2388636  -70.207626
S0040      -16.619046 6.3356109  -70.202875
S0041      -16.911133 6.4330459  -70.119327
S0042      -17.198336 6.5267354  -69.961649
S0043      -17.486918 6.6658825  -69.808   
S0044      -17.736277 6.7909792  -69.584554
S0045      -17.913064 6.7957565  -69.26465 
S0046      -18.018548 6.754259   -68.964642
S0047      -18.10277  6.7309     -68.707561
S0048      -18.13236  6.6788904  -68.477321
S0049      -18.141195 6.6329159  -68.270153
S0050      -18.119803 6.5804869  -68.081242
S0051      -18.067041 6.5200269  -67.907929
S0052      -17.69575  6.3986152  -67.602485
S0053      -17.38463  6.3512154  -67.483395
S0054      -17.161736 6.4144768  -67.28605 
S0055      -16.96552  6.5214299  -67.073864
S0056      -16.756628 6.6483848  -66.873896
S0057      -16.552508 6.8145446  -66.668183
S0058      -16.376819 7.0316367  -66.442084
S0059      -16.207908 7.2932377  -66.206223
S0060      -16.121843 7.6031372  -65.935546
S0061      -16.09741  7.9289086  -65.789622
S0062      -16.178569 8.2340762  -65.65752 
S0063      -16.325083 8.4872916  -65.54628 
S0064      -16.461316 8.7261431  -65.483075
S0065      -16.628695 8.9299276  -65.453506
S0066      -16.80394  9.1231167  -65.467715
S0067      -16.969764 9.3246542  -65.532607
S0068      -17.139421 9.5208012  -65.642196
S0069      -17.355487 9.856344   -65.856487
S0070      -17.423619 9.9942051  -65.907973
S0071      -17.49386  10.128779  -65.956765
S0072      -17.561632 10.26204   -66.004187
S0073      -17.61283  10.398787  -66.052961
S0074      -17.666472 10.532364  -66.099221
S0075      -17.716126 10.665046  -66.144294
S0076      -17.761706 10.79687   -66.188222
S0077      -17.80377  10.927684  -66.230929
S0078      -17.832051 10.987142  -66.323876
S0079      -17.863294 11.046484  -66.412169
S0080      -17.895745 11.106284  -66.496074
S0081      -17.926888 11.167642  -66.576087
S0082      -17.964648 11.227302  -66.650766
S0083      -18.007891 11.285711  -66.720361
S0084      -18.045297 11.347754  -66.786951
S0085      -18.080704 11.411665  -66.849726
S0086      -18.152338 11.525254  -67.245835
S0087      -18.13588  11.57193   -67.563993
S0088      -18.088314 11.60561   -67.863458
S0089      -18.001869 11.629068  -68.146801
S0090      -17.890835 11.635175  -68.424207
S0091      -17.78505  11.612716  -68.734252
S0092      -17.536221 11.636944  -68.985075
S0093      -17.192325 11.669082  -69.137496
S0094      -16.849162 11.669643  -69.296145
S0095      -16.507889 11.75973   -69.347626
S0096      -16.179273 11.835144  -69.335103
S0097      -15.865904 11.893135  -69.331986
S0098      -15.562157 11.933559  -69.283909
S0099      -15.26583  11.953957  -69.203031
S0100      -14.975141 11.952947  -69.084078
S0101      -14.682172 11.923917  -68.929631
S0102      -14.417772 11.891494  -68.702865
S0103      -14.286174 11.819104  -68.395174
S0104      -14.373264 11.768426  -68.363094
S0105      -14.466937 11.740801  -68.316406
S0106      -14.543889 11.697756  -68.271679
S0107      -14.612661 11.650315  -68.224049
S0108      -14.670897 11.585724  -68.180293
S0109      -14.721277 11.509952  -68.138033
S0110      -14.761858 11.419979  -68.099815
S0111      -14.805172 11.349422  -68.044466
S0112      -14.748508 11.327977  -67.936629
S0113      -14.676547 11.22856   -67.843032
S0114      -14.57458  11.123607  -67.854464
S0115      -14.477989 11.065455  -67.89363 
S0116      -14.403303 11.013138  -67.890322
S0117      -14.342497 10.953316  -67.862874
S0118      -14.295118 10.882008  -67.816991
S0119      -14.259604 10.806532  -67.764711
S0120      -14.218049 10.751353  -67.738569
S0121      -14.149292 10.676637  -67.754722
S0122      -14.054315 10.624703  -67.80495 
S0123      -13.959336 10.571029  -67.855591
S0124      -13.880071 10.490499  -67.868865
S0125      -13.80143  10.401269  -67.875898
S0126      -13.736674 10.288195  -67.845726
S0127      -13.686362 10.159735  -67.783374
S0128      -13.633519 10.024887  -67.720991
S0129      -13.66013  9.7072951  -67.648119
S0130      -13.750233 9.5471561  -67.58455 
S0131      -13.791837 9.3806341  -67.52913 
S0132      -13.766725 9.2121676  -67.525822
S0133      -13.710763 9.0419613  -67.509723
S0134      -13.589287 8.8740692  -67.553496
S0135      -13.440923 8.7010711  -67.568952
S0136      -13.27191  8.5218035  -67.54241 
S0137      -13.090634 8.3402216  -67.469025
S0138      -13.142762 8.0228202  -67.480576
S0139      -13.22173  7.7480435  -67.496943
S0140      -13.315871 7.4714698  -67.481428
S0141      -13.406032 7.2178327  -67.505956
S0142      -13.505584 7.0793584  -67.650306
S0143      -13.613679 6.9738433  -67.810971
S0144      -13.723414 6.8739571  -67.975354
S0145      -13.835949 6.7692555  -68.145305
S0146      -13.961498 6.6596113  -68.326247
S0147      -14.002135 6.5868646  -68.488818
S0148      -14.058597 6.5070927  -68.645221
S0149      -14.132412 6.4211972  -68.796128
S0150      -14.218538 6.3530244  -68.955463
S0151      -14.319673 6.2898338  -69.11552 
S0152      -14.433554 6.2378686  -69.280595
S0153      -14.556205 6.2029585  -69.456995
S0154      -14.699186 6.1601661  -69.624501
S0155      -15.230744 13.258506  -65.767318
S0156      -14.945416 13.416475  -65.705097
S0157      -14.671524 13.52862   -65.597636
S0158      -14.419535 13.671246  -65.509862
S0159      -14.207014 13.658431  -65.270722
S0160      -13.958235 13.872167  -65.239567
S0161      -13.732199 13.986559  -65.113997
S0162      -13.547669 14.034063  -64.907509
S0163      -13.343552 14.112593  -64.742678
S0164      -13.172872 14.192225  -64.598691
S0165      -13.001269 14.277595  -64.451289
S0166      -12.840851 14.356829  -64.280432
S0167      -12.671433 14.447886  -64.107996
S0168      -12.527943 14.518459  -63.889289
S0169      -12.331261 14.634351  -63.686311
S0170      -12.186782 14.705922  -63.406736
S0171      -12.113149 14.724725  -63.072777
S0172      -12.090287 14.712141  -62.723804
S0173      -12.084479 14.720339  -62.474513
S0174      -12.085475 14.72566   -62.233591
S0175      -12.099817 14.72261   -62.000978
S0176      -12.098211 14.736359  -61.777812
S0177      -12.115796 14.737974  -61.562639
S0178      -12.150902 14.725775  -61.356217
S0179      -12.182923 14.722842  -61.157966
S0180      -12.222603 14.719142  -60.967505
S0181      -15.006611 14.512646  -61.092556
S0182      -14.937334 14.504313  -60.82266 
S0183      -14.841256 14.508718  -60.575104
S0184      -14.716519 14.523897  -60.349512
S0185      -14.560331 14.537838  -60.147327
S0186      -14.371292 14.536834  -59.971577
S0187      -14.155866 14.560243  -59.815085
S0188      -13.909854 14.582005  -59.682626
S0189      -13.634285 14.608663  -59.572798
S0190      -13.471019 14.594352  -59.4643  
S0191      -13.293578 14.575818  -59.35415 
S0192      -13.100405 14.552143  -59.240502
S0193      -12.888026 14.519484  -59.124839
S0194      -12.65555  14.45277   -59.017438
S0195      -12.400763 14.365613  -58.914381
S0196      -12.111644 14.271389  -58.81567 
S0197      -11.819398 14.112465  -58.732307
S0198      -11.553741 13.900854  -58.644348
S0199      -11.431405 13.688348  -58.428651
S0200      -11.33225  13.470037  -58.232731
S0201      -11.248693 13.252056  -58.057541
S0202      -11.145459 13.056217  -57.899451
S0203      -11.056358 12.857576  -57.757187
S0204      -10.998805 12.646668  -57.634175
S0205      -10.968672 12.428495  -57.53175 
S0206      -10.965867 12.206801  -57.451183
S0207      -10.99432  11.868978  -57.317436
S0208      -11.027064 11.754072  -57.25258 
S0209      -11.073382 11.643963  -57.199413
S0210      -11.125077 11.538813  -57.154638
S0211      -11.182537 11.438923  -57.118601
S0212      -11.245095 11.344162  -57.089901
S0213      -11.30254  11.250868  -57.056373
S0214      -11.356553 11.158708  -57.019651
S0215      -11.410956 11.068933  -56.98536 
S0216      -11.447679 10.994923  -56.97189 
S0217      -11.493599 10.916477  -56.958878
S0218      -11.546652 10.832771  -56.944096
S0219      -11.605732 10.742984  -56.926072
S0220      -11.674914 10.648527  -56.908798
S0221      -11.756102 10.550345  -56.894374
S0222      -11.85284  10.451172  -56.88684 
S0223      -11.958817 10.347559  -56.879425
S0224      -12.242197 10.088819  -56.842798
S0225      -12.416393 9.9346831  -56.843936
S0226      -12.590563 9.7689889  -56.863236
S0227      -12.768075 9.5948473  -56.904954
S0228      -12.950091 9.4194897  -56.983209
S0229      -13.134421 9.2277363  -57.06929 
S0230      -13.321812 9.0353772  -57.193291
S0231      -13.511443 8.8367485  -57.343721
S0232      -13.705096 8.6261623  -57.511538
S0233      -13.80917  8.3169393  -57.773083
S0234      -13.920709 8.0337964  -58.077878
S0235      -14.044535 7.7542894  -58.391392
S0236      -14.188486 7.4576922  -58.690542
S0237      -14.344706 7.1549304  -58.991641
S0238      -14.527388 6.8287052  -59.270757
S0239      -14.739761 6.4884879  -59.530842
S0240      -14.94782  6.1437685  -59.811687
S0241      -15.300904 5.8111895  -60.198921
S0242      -15.389018 5.8412395  -60.343766
S0243      -15.487655 5.8823071  -60.487717
S0244      -15.55537  5.925218   -60.654837
S0245      -15.620205 5.9741803  -60.833639
S0246      -15.64692  6.0260344  -61.034483
S0247      -15.664294 6.0836159  -61.249459
S0248      -15.669063 6.1470423  -61.481196
S0249      -15.635194 6.212635   -61.727339
S0250      -15.578797 6.2617637  -61.918938
S0251      -15.51667  6.3418075  -62.088507
S0252      -15.437514 6.4480759  -62.231272
S0253      -15.361975 6.5861143  -62.350339
S0254      -15.290661 6.7577116  -62.444353
S0255      -15.219244 6.9652148  -62.50872 
S0256      -15.154007 7.2143525  -62.542528
S0257      -15.144265 7.4998215  -62.58294 
S0258      -15.184373 7.7942759  -62.65071 
S0259      -15.262839 8.0290034  -62.715793
S0260      -15.327919 8.2481824  -62.795115
S0261      -15.40003  8.440575   -62.908047
S0262      -15.458848 8.6179651  -63.040602
S0263      -15.487874 8.7914206  -63.192087
S0264      -15.519023 8.9425437  -63.384312
S0265      -15.564623 9.0632066  -63.618475
S0266      -15.647785 9.1360345  -63.884252
S0267      -15.761241 9.1623232  -64.159346
S0268      -15.869561 9.3255781  -64.188468
S0269      -15.938285 9.5180787  -64.231688
S0270      -16.011123 9.7197771  -64.258891
S0271      -16.058142 9.9475153  -64.289093
S0272      -16.094609 10.200357  -64.314026
S0273      -16.132553 10.486961  -64.33484 
S0274      -16.114378 10.802431  -64.385092
S0275      -16.043334 11.131772  -64.447749
S0276      -15.919098 11.454953  -64.493537
S0277      -15.877695 11.590203  -64.276588
S0278      -15.822014 11.717638  -64.06191 
S0279      -15.761989 11.849855  -63.848811
S0280      -15.743259 12.015229  -63.669407
S0281      -15.759632 12.20406   -63.519156
S0282      -15.789351 12.4042    -63.380659
S0283      -15.802111 12.610596  -63.239211
S0284      -15.85183  12.838298  -63.123876
S0285      -15.865822 13.079754  -63.01378 
S0286      -15.869872 13.229612  -62.885469
S0287      -15.860513 13.380113  -62.746954
S0288      -15.839724 13.534631  -62.596285
S0289      -15.80603  13.697655  -62.431765
S0290      -15.741375 13.868453  -62.251794
S0291      -15.634172 14.043139  -62.056422
S0292      -15.486649 14.221336  -61.84625 
S0293      -15.290679 14.390008  -61.622185
S0294      -12.985857 6.0299888  -59.46458 
S0295      -12.815659 5.9605695  -59.714639
S0296      -12.76224  5.8881789  -59.972757
S0297      -12.759508 5.7905454  -60.189509
S0298      -12.817959 5.6723811  -60.370666
S0299      -12.847582 5.5090591  -60.538131
S0300      -12.929791 5.324012   -60.687691
S0301      -13.036504 5.1084545  -60.826987
S0302      -13.179581 4.8650846  -60.9532  
S0303      -13.329096 4.6275899  -61.074179
S0304      -13.498107 4.4241372  -61.19554 
S0305      -13.661802 4.2481285  -61.32496 
S0306      -13.868132 4.1509688  -61.43049 
S0307      -14.035198 4.0574268  -61.561477
S0308      -14.176987 3.9742414  -61.71205 
S0309      -14.308725 3.9164554  -61.872631
S0310      -14.424111 3.8781527  -62.046832
S0311      -14.533527 3.8701974  -62.228113
S0312      -14.750178 3.7201133  -62.41641 
S0313      -14.989802 3.6033116  -62.56519 
S0314      -15.232244 3.5058204  -62.683368
S0315      -15.483765 3.4745134  -62.756336
S0316      -15.726843 3.4621187  -62.805223
S0317      -15.965374 3.4460261  -62.833852
S0318      -16.20429  3.4391463  -62.836093
S0319      -16.446467 3.4183472  -62.80846 
S0320      -14.184488 3.8009293  -65.152025
S0321      -14.030166 3.8564909  -65.044773
S0322      -13.867006 3.8924377  -64.946973
S0323      -13.706203 3.9661318  -64.873278
S0324      -13.533574 4.0120084  -64.806646
S0325      -13.35253  4.0469158  -64.751482
S0326      -13.161108 4.048714   -64.702517
S0327      -12.961386 4.0094469  -64.658058
S0328      -12.757471 4.0172793  -64.63905 
S0329      -12.509723 4.017698   -64.51292 
S0330      -12.260684 4.0376548  -64.437234
S0331      -12.023813 3.9807856  -64.359474
S0332      -11.778621 3.9742112  -64.354581
S0333      -11.545907 3.9113041  -64.352626
S0334      -11.306383 3.8759943  -64.413965
S0335      -11.070595 3.8263783  -64.506286
S0336      -10.839728 3.7573837  -64.62636 
S0337      -10.613631 3.6585104  -64.773577
S0338      -10.385784 3.6363691  -64.945614
S0339      -10.181865 3.6064528  -65.114743
S0340      -10.000056 3.5968315  -65.287697
S0341      -9.841878  3.6195733  -65.463245
S0342      -9.706299  3.6168005  -65.635771
S0343      -9.5976226 3.6589362  -65.808684
S0344      -9.5109224 3.6860265  -65.980989
S0345      -9.43987   3.6917444  -66.157955
S0346      -9.4666407 3.7278742  -66.438526
S0347      -9.5609151 3.7257079  -66.554505
S0348      -9.6799634 3.7247267  -66.681099
S0349      -9.8232239 3.7231781  -66.819572
S0350      -9.9925004 3.7261415  -66.969115
S0351      -10.192282 3.7462529  -67.123914
S0352      -10.414951 3.7624516  -67.294496
S0353      -10.669212 3.7985507  -67.466509
S0354      -10.950911 3.8427453  -67.645037
S0355      -11.16543  3.8893227  -67.761976
S0356      -11.383118 3.9121445  -67.847568
S0357      -11.608009 3.9310381  -67.880398
S0358      -11.838127 3.9207488  -67.888862
S0359      -12.074853 3.8998734  -67.851532
S0360      -12.31616  3.8782552  -67.760563
S0361      -12.565733 3.821874   -67.646384
S0362      -12.820801 3.7549783  -67.486131
S0363      -13.080926 3.680848   -67.280424
S0364      -13.257782 3.6594931  -67.154479
S0365      -13.428171 3.6227051  -67.015064
S0366      -13.588703 3.5863549  -66.850698
S0367      -13.737382 3.5477683  -66.65737 
S0368      -13.8753   3.5387773  -66.433793
S0369      -14.003229 3.5548002  -66.182405
S0370      -14.126773 3.6214959  -65.909761
S0371      -14.231233 3.6545597  -65.600711
S0372      -6.4947926 3.3236638  -64.5181  
S0373      -6.392131  3.3219133  -64.785224
S0374      -6.2993728 3.3014562  -65.032077
S0375      -6.19964   3.282908   -65.272975
S0376      -6.0720187 3.3069242  -65.493363
S0377      -5.9487194 3.3093363  -65.720552
S0378      -5.8172982 3.3136792  -65.952367
S0379      -5.6641512 3.3508725  -66.164571
S0380      -5.4788206 3.4432095  -66.317964
S0381      -5.3664651 3.546454   -66.419327
S0382      -5.2387133 3.6569938  -66.490895
S0383      -5.1012795 3.7647821  -66.537803
S0384      -4.956612  3.8650323  -66.563994
S0385      -4.8055358 3.954247   -66.58048 
S0386      -4.6470247 4.0326789  -66.595393
S0387      -4.4801183 4.1026499  -66.605318
S0388      -4.3042149 4.1652773  -66.611075
S0389      -4.1209519 4.2205218  -66.594589
S0390      -4.011919  4.2502329  -66.575706
S0391      -3.9035574 4.2763963  -66.562754
S0392      -3.796871  4.3000877  -66.558295
S0393      -3.6914904 4.320303   -66.547823
S0394      -3.5862967 4.3364782  -66.5259  
S0395      -3.4799591 4.3483824  -66.490799
S0396      -3.371473  4.3557242  -66.440541
S0397      -3.2632064 4.3578479  -66.372007
S0398      -3.0641118 3.9266597  -66.272718
S0399      -2.8557893 3.57146    -66.223496
S0400      -2.680953  3.2814059  -66.115183
S0401      -2.5204824 3.0695187  -65.952373
S0402      -2.37354   2.9363774  -65.726155
S0403      -2.3574485 2.806659   -65.405387
S0404      -2.5562286 2.6465008  -65.026087
S0405      -2.6980739 2.6185757  -64.623338
S0406      -2.5815504 2.7431471  -64.050704
S0407      -2.824424  2.7736057  -63.659501
S0408      -3.1708762 2.8231768  -63.391477
S0409      -3.5484813 2.9179916  -63.189143
S0410      -3.9833561 3.0482709  -63.074452
S0411      -4.4683225 3.2239798  -63.014829
S0412      -5.0157283 3.4343608  -63.035047
S0413      -5.6244418 3.6643296  -63.206512
S0414      -6.2759504 3.9236434  -63.55738 
S0415      -7.0008233 4.2462897  -63.771433
S0416      -7.3548086 4.4430666  -63.798839
S0417      -7.7150434 4.627398   -63.751578
S0418      -8.0764875 4.7995839  -63.698256
S0419      -8.4308915 4.9553048  -63.605237
S0420      -8.7637447 5.0870124  -63.447082
S0421      -9.1056302 5.2090216  -63.299322
S0422      -9.4668403 5.3270586  -63.172776
S0423      -9.8455392 5.4424006  -63.064671
S0424      -10.22146  5.5448748  -62.935579
S0425      -10.538658 5.6893066  -62.778383
S0426      -10.839753 5.8298405  -62.612504
S0427      -11.127902 5.9661385  -62.44061 
S0428      -11.407816 6.0984865  -62.263501
S0429      -11.677063 6.2244724  -62.066424
S0430      -11.9544   6.3503556  -61.864048
S0431      -12.180296 6.4552434  -61.581284
S0432      -12.364224 6.5444149  -61.250126
S0433      -12.461114 6.6044256  -60.864419
S0434      -12.611003 6.7495041  -60.530883
S0435      -12.560703 6.8504013  -60.147631
S0436      -12.497422 6.9648817  -59.800774
S0437      -12.476412 7.1126953  -59.505039
S0438      -12.487276 7.2914153  -59.254777
S0439      -12.52737  7.5012237  -59.050721
S0440      -12.551354 7.7239893  -58.874297
S0441      -12.603711 7.978446   -58.748001
S0442      -12.634875 8.2424186  -58.640373
S0443      -12.673491 8.4018029  -58.47261 
S0444      -12.688237 8.5805655  -58.293533
S0445      -12.668596 8.7694943  -58.102351
S0446      -12.604514 8.9579843  -57.898492
S0447      -12.523808 9.1656104  -57.693851
S0448      -12.443364 9.4077781  -57.494569
S0449      -12.32538  9.653119   -57.281262
S0450      -12.205568 9.9329315  -57.073563
S0451      6.6253021  5.7695311  -59.026009
S0452      6.5606393  5.6376528  -59.062284
S0453      6.4945467  5.4971464  -59.063238
S0454      6.4968936  5.356963   -59.082818
S0455      6.5266497  5.2114286  -59.090781
S0456      6.6034608  5.0669502  -59.102494
S0457      6.7093119  4.9198739  -59.102726
S0458      6.838914   4.76638    -59.087938
S0459      6.9803983  4.5930836  -59.054655
S0460      7.0868909  4.4680219  -59.07011 
S0461      7.1914025  4.3328404  -59.078175
S0462      7.2806895  4.1741341  -59.047127
S0463      7.410533   4.0405691  -59.035701
S0464      7.5601384  3.9140668  -59.025258
S0465      7.7336863  3.8005304  -59.025186
S0466      7.9146199  3.6787819  -59.006101
S0467      8.1232555  3.5773214  -59.005737
S0468      8.3493821  3.4834795  -59.004307
S0469      8.5028492  3.4118168  -59.032851
S0470      8.6631753  3.3473168  -59.060603
S0471      8.8268548  3.2716829  -59.061587
S0472      9.0074949  3.2330308  -59.096211
S0473      9.195593   3.1914797  -59.115905
S0474      9.3943596  3.1603482  -59.139574
S0475      9.6021228  3.1634893  -59.185648
S0476      9.8196246  3.1625438  -59.219873
S0477      11.263015  4.3713957  -65.548581
S0478      11.212662  4.4021562  -65.485859
S0479      11.162791  4.4445395  -65.431917
S0480      11.123266  4.5051694  -65.382892
S0481      11.099454  4.5845903  -65.338278
S0482      11.078274  4.678984   -65.300494
S0483      11.068895  4.7905944  -65.268117
S0484      11.070266  4.9187806  -65.241635
S0485      11.10981   5.2478373  -65.163285
S0486      11.148909  5.4406133  -65.121704
S0487      11.17033   5.6430615  -65.092587
S0488      11.199811  5.8546349  -65.07991 
S0489      11.196103  6.0759109  -65.077323
S0490      11.182547  6.3061155  -65.088958
S0491      11.170516  6.5465003  -65.114856
S0492      11.169571  6.8006575  -65.151137
S0493      11.047748  7.2513737  -65.202856
S0494      10.992981  7.444793   -65.212524
S0495      10.959712  7.6411746  -65.24421 
S0496      10.908828  7.8316048  -65.297699
S0497      10.834491  8.0143906  -65.369797
S0498      10.732951  8.1869245  -65.458888
S0499      10.611728  8.3507024  -65.56645 
S0500      10.449903  8.4889166  -65.697527
S0501      10.328665  8.6604528  -65.839225
S0502      10.17001   8.8632129  -65.899426
S0503      10.03712   9.0649918  -65.97032 
S0504      9.9277243  9.2645273  -66.052169
S0505      9.831199   9.4568424  -66.147763
S0506      9.7709797  9.6561506  -66.250795
S0507      9.7291216  9.8534718  -66.366833
S0508      9.7238556  10.055704  -66.490036
S0509      9.7507596  10.258929  -66.620737
S0510      10.109942  10.549875  -67.067695
S0511      10.482754  10.631444  -67.289621
S0512      10.852046  10.705282  -67.460984
S0513      11.221069  10.757782  -67.552757
S0514      11.57516   10.798857  -67.589742
S0515      11.9151    10.846843  -67.607987
S0516      12.248923  10.896766  -67.593944
S0517      12.579635  10.956363  -67.564946
S0518      12.908085  11.02721   -67.530799
S0519      13.444628  11.296247  -67.349756
S0520      13.921846  11.513763  -67.091817
S0521      14.317694  11.681148  -66.782689
S0522      14.638582  11.812276  -66.456574
S0523      14.89677   11.915838  -66.125786
S0524      15.080547  11.97919   -65.777159
S0525      15.237692  12.040278  -65.440023
S0526      15.335441  12.071911  -65.086484
S0527      15.412265  12.113691  -64.730448
S0528      15.529369  12.152843  -64.262283
S0529      15.563691  12.140463  -63.801354
S0530      15.549494  12.11211   -63.359654
S0531      15.487209  12.068585  -62.936926
S0532      15.386485  12.019763  -62.52892 
S0533      15.244117  11.961426  -62.132555
S0534      15.038455  11.873116  -61.76033 
S0535      14.783777  11.769336  -61.406672
S0536      14.415894  11.486739  -60.946447
S0537      14.325085  11.322555  -60.846943
S0538      14.212142  11.172508  -60.774481
S0539      14.085717  11.04263   -60.719848
S0540      13.951382  10.931502  -60.674375
S0541      13.813154  10.834535  -60.629135
S0542      13.672213  10.748363  -60.579175
S0543      13.527669  10.67299   -60.524035
S0544      13.373783  10.613196  -60.476118
S0545      13.236161  10.615995  -60.419905
S0546      13.112091  10.598131  -60.356832
S0547      12.9981    10.55639   -60.30407 
S0548      12.884183  10.498367  -60.278153
S0549      12.772194  10.421945  -60.274559
S0550      12.658969  10.330863  -60.296232
S0551      12.540881  10.232377  -60.348296
S0552      12.417802  10.132871  -60.43545 
S0553      12.302758  10.005076  -60.533428
S0554      12.191752  9.9684626  -60.541785
S0555      12.084181  9.9307731  -60.564107
S0556      11.981648  9.8789208  -60.58864 
S0557      11.880175  9.8440304  -60.643393
S0558      11.782254  9.7964384  -60.701919
S0559      11.682907  9.7376242  -60.766387
S0560      11.581878  9.6811108  -60.848641
S0561      11.487567  9.6361637  -60.955328
S0562      11.454042  9.3871973  -61.370242
S0563      11.472896  9.1305487  -61.596483
S0564      11.475062  8.8270009  -61.74565 
S0565      11.508156  8.5239083  -61.86192 
S0566      11.616202  8.2554534  -61.987805
S0567      11.833382  8.0114685  -62.117958
S0568      11.958069  7.6662831  -62.101763
S0569      12.02716   7.294552   -62.02355 
S0570      12.075785  6.9387756  -61.937106
S0571      11.986598  6.5302707  -61.957181
S0572      11.919235  6.1556168  -61.930585
S0573      11.724165  5.8696635  -61.857218
S0574      11.571581  5.6385621  -61.732364
S0575      11.47074   5.4498728  -61.557525
S0576      11.407907  5.3017255  -61.33303 
S0577      11.42995   5.1207073  -61.051488
S0578      11.397287  5.0521668  -60.722697
S0579      11.619866  5.2025329  -59.995699
S0580      11.886209  5.2676283  -59.698915
S0581      12.151574  5.3191513  -59.468347
S0582      12.39294   5.4092839  -59.315407
S0583      12.622662  5.5164084  -59.230769
S0584      12.87284   5.5581398  -59.202927
S0585      13.118176  5.5909924  -59.244204
S0586      13.357456  5.5968918  -59.360272
S0587      13.587624  5.6572054  -59.533203
S0588      13.745567  5.7098858  -59.752554
S0589      13.914043  5.7596389  -59.985334
S0590      14.09889   5.8212638  -60.221118
S0591      14.310975  5.9026174  -60.448307
S0592      14.54283   5.9610281  -60.686916
S0593      14.787701  5.9835672  -60.946965
S0594      15.05131   5.9791233  -61.221784
S0595      15.294273  5.9329957  -61.543673
S0596      15.672597  5.719351   -62.142569
S0597      15.77377   5.5640902  -62.410492
S0598      15.811488  5.442914   -62.69576 
S0599      15.82195   5.3462598  -62.976241
S0600      15.809633  5.2675366  -63.249731
S0601      15.78421   5.1939726  -63.515669
S0602      15.771362  5.1040921  -63.776481
S0603      15.73676   5.0270036  -64.037412
S0604      15.680863  4.964098   -64.29804 
S0605      15.48437   4.9170572  -64.660096
S0606      15.348658  4.8340037  -65.006089
S0607      15.164907  4.7762807  -65.305847
S0608      14.975075  4.7147553  -65.576369
S0609      14.74829   4.6885286  -65.788555
S0610      14.510407  4.6708193  -65.963483
S0611      14.269342  4.6433505  -66.114837
S0612      14.015344  4.6190217  -66.233027
S0613      13.769519  4.5479201  -66.341168
S0614      13.518097  4.5104787  -66.395777
S0615      13.267061  4.4694662  -66.422969
S0616      13.021363  4.4082534  -66.423428
S0617      12.769057  4.3477997  -66.388506
S0618      12.506633  4.2735688  -66.322953
S0619      12.220995  4.2595234  -66.207415
S0620      11.923163  4.2653389  -66.053432
S0621      11.607508  4.2751044  -65.867025
S0622      11.103097  5.2158274  -65.530753
S0623      11.212007  5.3566586  -65.809804
S0624      11.378226  5.4832999  -66.033977
S0625      11.569912  5.5996273  -66.211826
S0626      11.781807  5.7082336  -66.354454
S0627      12.020878  5.8081076  -66.45987 
S0628      12.283164  5.9034392  -66.543573
S0629      12.579618  5.9888422  -66.586095
S0630      12.907818  6.0670316  -66.596496
S0631      13.261044  6.1605666  -66.569114
S0632      13.591528  6.2375434  -66.494298
S0633      13.892944  6.297785   -66.37736 
S0634      14.172357  6.3523285  -66.245317
S0635      14.424314  6.3939467  -66.08153 
S0636      14.656395  6.4289883  -65.897763
S0637      14.867052  6.4551696  -65.688306
S0638      15.051624  6.4693451  -65.448475
S0639      15.206599  6.4700074  -65.177959
S0640      15.434261  6.4341418  -64.703614
S0641      15.57323   6.366998   -64.2434  
S0642      15.731883  6.3324012  -63.833618
S0643      15.791966  6.261947   -63.439757
S0644      15.861246  6.2147416  -63.078976
S0645      15.852056  6.1431188  -62.741172
S0646      15.798172  6.0643833  -62.428904
S0647      15.661237  5.9704751  -62.157923
S0648      10.046932  10.588601  -67.026156
S0649      10.386387  10.693074  -67.191476
S0650      10.707248  10.796218  -67.338794
S0651      11.040687  10.861062  -67.417604
S0652      11.367346  10.908232  -67.458212
S0653      11.688386  10.95784   -67.478305
S0654      12.009063  11.018997  -67.482418
S0655      12.332381  11.085998  -67.462873
S0656      12.656637  11.164259  -67.423052
S0657      13.068514  11.309849  -67.28673 
S0658      13.442241  11.455654  -67.130035
S0659      13.779058  11.60395   -66.95146 
S0660      14.080004  11.727489  -66.733402
S0661      14.34446   11.851079  -66.48953 
S0662      14.572479  11.967705  -66.21424 
S0663      14.763802  12.071666  -65.904397
S0664      14.919053  12.121497  -65.5518  
S0665      15.037993  12.16922   -65.17269 
S0666      15.17954   12.187196  -64.704084
S0667      15.267375  12.215086  -64.242768
S0668      15.307824  12.234095  -63.784945
S0669      15.298462  12.219636  -63.328308
S0670      15.247722  12.193528  -62.869006
S0671      15.152654  12.136656  -62.403613
S0672      15.001297  12.02746   -61.93769 
S0673      14.782459  11.863178  -61.484516
