# Supplementary material for: Interspecific variation in the limb long bones among modern rhinoceroses—extent and drivers
Source: PeerJ. 2019 Sep 26;7:e7647. doi: 10.7717/peerj.7647 (PMC6766374; doi:10.7717/peerj.7647)
Supplement: Supplemental Information 9 [file peerj-07-7647-s009.zip › Humerus/Dicerorhinus_sumatrensis_A_7967_Humerus_miroir.pts]

Version 1.0
674
S0000         -5.1738182    -5.765144     11.767734    
S0001         -8.4389664    -6.5950958    10.072387    
S0002         -6.4495392    -9.4462067    8.0476189    
S0003         -7.3514114    -11.47505     8.878894     
S0004         -3.574292     -11.253523    10.558824    
S0005         -2.8282169    -8.1885948    10.22328     
S0006         -4.984866     -12.776981    9.2096031    
S0007         -4.2176239    -12.896149    7.5829277    
S0008         -0.3690239    -12.692659    2.6261963    
S0009         -2.802914     -13.24847     2.6035938    
S0010         0.54556122    -10.946333    0.79103241   
S0011         -0.15871048   -8.8306442    -0.05407753  
S0012         -3.8373653    -5.2937393    2.0510193    
S0013         -2.9025263    -3.8556458    2.9235903    
S0014         -6.9140404    -3.3975914    4.1742161    
S0015         -6.1559334    -2.6594646    6.0615261    
S0016         -5.6222675    -2.605822     7.4163002    
S0017         -1.9220739    -2.20515      9.9497169    
S0018         2.8460936     -1.1268866    8.3819458    
S0019         6.5951721     -1.7487873    10.355393    
S0020         16.973146     0.46376233    4.449511     
S0021         22.071725     3.8930779     5.5130829    
S0022         22.183        4.6686913     8.2837723    
S0023         25.824292     2.9108635     9.7885193    
S0024         21.410312     1.4687474     10.854865    
S0025         21.592062     0.56688199    9.9474632    
S0026         21.861008     -1.4401745    10.12431     
S0027         21.225854     -5.128231     11.047392    
S0028         26.112167     -3.8970978    6.4764626    
S0029         22.949176     -2.8693209    6.5455757    
S0030         22.027692     1.442621      5.1965557    
S0031         25.408926     1.2193418     7.3909958    
S0032         23.622629     -6.4455048    7.2407547    
S0033         24.897417     -3.3208153    4.2981182    
S0034         21.501358     -2.0407423    4.0864754    
S0035         -5.5312737    -5.9387318    11.908839    
S0036         -5.877475     -6.1084702    12.015057    
S0037         -6.2219658    -6.2359612    12.067758    
S0038         -6.5256004    -6.4003326    12.103371    
S0039         -6.8220261    -6.4992783    12.07226     
S0040         -7.0247566    -6.8836327    12.149359    
S0041         -7.2547554    -7.0630501    12.090496    
S0042         -7.4610039    -7.2153793    11.982275    
S0043         -7.6422913    -7.3364029    11.820908    
S0044         -7.8758827    -7.432415     11.654867    
S0045         -8.090818     -7.4459953    11.455125    
S0046         -8.2453705    -7.3859764    11.238527    
S0047         -8.3441406    -7.2894539    11.02841     
S0048         -8.426754     -7.1981735    10.830433    
S0049         -8.4624977    -7.0674904    10.640323    
S0050         -8.4844505    -6.9317299    10.452042    
S0051         -8.4878433    -6.7900391    10.252752    
S0052         -8.1253426    -6.3507877    9.8073517    
S0053         -7.8168709    -6.2236137    9.5365372    
S0054         -7.4895485    -6.1124157    9.3248909    
S0055         -7.1640289    -6.1015789    9.1185402    
S0056         -6.8287018    -6.1500034    8.9385864    
S0057         -6.4826508    -6.2704235    8.777758     
S0058         -6.1668892    -6.5216965    8.6225655    
S0059         -5.7983135    -6.7898094    8.5003418    
S0060         -5.4558014    -7.1636444    8.3933716    
S0061         -5.4604954    -7.4515518    8.4393593    
S0062         -5.5793892    -7.7663284    8.4709892    
S0063         -5.7334938    -8.0453697    8.4780067    
S0064         -5.8976841    -8.2852608    8.4579834    
S0065         -6.055896     -8.5038902    8.4121773    
S0066         -6.1842941    -8.7329727    8.3468475    
S0067         -6.2891624    -8.9731041    8.2641243    
S0068         -6.3974468    -9.2041946    8.1587509    
S0069         -6.4644852    -9.5700127    8.0179291    
S0070         -6.4845177    -9.6963142    7.9896584    
S0071         -6.5178978    -9.8235153    7.9612984    
S0072         -6.5467949    -9.9560822    7.9370865    
S0073         -6.5772644    -10.09247     7.9152603    
S0074         -6.5921486    -10.236655    7.9009056    
S0075         -6.6070747    -10.38512     7.8903267    
S0076         -6.6233864    -10.537617    7.8831825    
S0077         -6.6609772    -10.688326    7.8680687    
S0078         -6.7245155    -10.815913    7.9255394    
S0079         -6.7804611    -10.936779    8.0026665    
S0080         -6.8380066    -11.048299    8.0938026    
S0081         -6.9088341    -11.146565    8.1937202    
S0082         -6.9829819    -11.234782    8.3070282    
S0083         -7.0772232    -11.307772    8.4272255    
S0084         -7.1744431    -11.371209    8.5612106    
S0085         -7.2663063    -11.427185    8.711705     
S0086         -7.451001     -11.463433    9.1706627    
S0087         -7.4909218    -11.448428    9.4509422    
S0088         -7.478685     -11.428608    9.7164093    
S0089         -7.4275948    -11.401751    9.9691376    
S0090         -7.3536842    -11.363836    10.22069     
S0091         -7.2301537    -11.31811     10.472195    
S0092         -7.0218903    -11.274084    10.698101    
S0093         -6.7624512    -11.223782    10.914059    
S0094         -6.4337196    -11.186311    11.061145    
S0095         -6.1997086    -11.172971    11.140733    
S0096         -5.9371422    -11.172495    11.163147    
S0097         -5.6539249    -11.179166    11.146286    
S0098         -5.3532581    -11.189014    11.101587    
S0099         -5.0331585    -11.194817    11.052116    
S0100         -4.6934677    -11.204537    10.973091    
S0101         -4.3264389    -11.211946    10.888492    
S0102         -3.9283226    -11.221587    10.787687    
S0103         -3.6512783    -11.104499    10.545792    
S0104         -3.7332825    -10.949539    10.500195    
S0105         -3.8314617    -10.830744    10.426602    
S0106         -3.9395145    -10.771367    10.331002    
S0107         -3.9918476    -10.677613    10.273631    
S0108         -4.0066795    -10.555602    10.244489    
S0109         -4.0081318    -10.451027    10.211769    
S0110         -3.9892742    -10.355743    10.175182    
S0111         -3.946439     -10.256131    10.148136    
S0112         -3.905957     -10.150375    10.123241    
S0113         -3.8477032    -10.046508    10.04746     
S0114         -3.7888145    -9.9311226    10.032668    
S0115         -3.7256241    -9.8171768    10.054136    
S0116         -3.651899     -9.7054466    10.079867    
S0117         -3.5654118    -9.5919708    10.097388    
S0118         -3.4661922    -9.4674614    10.077497    
S0119         -3.3601498    -9.336985     10.053809    
S0120         -3.2445362    -9.2123245    10.070511    
S0121         -3.1787258    -9.1313721    10.079345    
S0122         -3.1201042    -9.0383018    10.07459     
S0123         -3.0704954    -8.9340981    10.062457    
S0124         -3.0203325    -8.8273766    10.073081    
S0125         -2.9730433    -8.7145058    10.092893    
S0126         -2.9308451    -8.5936401    10.116015    
S0127         -2.8995916    -8.458815     10.125898    
S0128         -2.8632324    -8.3251305    10.166078    
S0129         -2.6991016    -8.0346947    10.227344    
S0130         -2.6105543    -7.8874306    10.236225    
S0131         -2.563969     -7.7427605    10.242106    
S0132         -2.560322     -7.599968     10.242704    
S0133         -2.5990078    -7.4588417    10.240522    
S0134         -2.6867033    -7.3212021    10.216907    
S0135         -2.8169224    -7.1869797    10.182726    
S0136         -2.9850889    -7.0506073    10.174948    
S0137         -3.2009968    -6.9184822    10.14696     
S0138         -3.4586308    -6.7385033    10.085439    
S0139         -3.6744297    -6.5764343    10.031499    
S0140         -3.8722134    -6.4131317    9.9834679    
S0141         -4.0311745    -6.2618637    9.988784     
S0142         -4.086422     -6.1791252    10.093713    
S0143         -4.100956     -6.1193596    10.226257    
S0144         -4.1247074    -6.0348412    10.357942    
S0145         -4.1535942    -5.9175613    10.49386     
S0146         -4.1557762    -5.7861565    10.646491    
S0147         -4.1522568    -5.6514694    10.815818    
S0148         -4.166946     -5.5629932    10.987129    
S0149         -4.2029205    -5.5307823    11.155993    
S0150         -4.2761471    -5.5193031    11.303739    
S0151         -4.3874676    -5.5217388    11.430097    
S0152         -4.5347534    -5.5428589    11.538016    
S0153         -4.7162228    -5.5881397    11.629443    
S0154         -4.930891     -5.6601547    11.705107    
S0155         -3.9498825    -12.926009    7.4972275    
S0156         -3.6791992    -12.956223    7.3970657    
S0157         -3.4042469    -12.996439    7.2943703    
S0158         -3.1245686    -13.037338    7.1879974    
S0159         -2.8367966    -13.084769    7.0879715    
S0160         -2.5526886    -13.103058    6.9432518    
S0161         -2.2515896    -13.144888    6.8262077    
S0162         -1.9575478    -13.161244    6.6631516    
S0163         -1.674951     -13.157166    6.4672363    
S0164         -1.4524652    -13.134041    6.3393681    
S0165         -1.2510583    -13.089284    6.1712864    
S0166         -1.0409222    -13.072643    6.0193562    
S0167         -0.83469906   -13.064372    5.8587231    
S0168         -0.62771845   -13.06701     5.6882858    
S0169         -0.38717685   -13.108392    5.5181305    
S0170         -0.10732061   -13.158769    5.3010086    
S0171         0.066946113   -13.102238    5.0057732    
S0172         0.05289973    -12.985481    4.7674137    
S0173         -0.031991258  -12.931934    4.5966885    
S0174         -0.087676525  -12.892798    4.4011597    
S0175         -0.098449123  -12.856662    4.1822529    
S0176         -0.12577584   -12.820763    3.9539951    
S0177         -0.2083432    -12.787533    3.7251297    
S0178         -0.35233612   -12.745749    3.5056046    
S0179         -0.44936757   -12.688287    3.2728344    
S0180         -0.40568142   -12.667883    2.9687727    
S0181         -2.6960899    -13.240283    2.4709953    
S0182         -2.5801277    -13.207608    2.3400238    
S0183         -2.4552456    -13.168962    2.2090576    
S0184         -2.3213459    -13.126401    2.0767799    
S0185         -2.1777817    -13.081606    1.9418777    
S0186         -2.0275003    -13.000752    1.8151859    
S0187         -1.8642717    -12.941832    1.67771      
S0188         -1.6952976    -12.852197    1.5474399    
S0189         -1.5156174    -12.760014    1.4144173    
S0190         -1.3145748    -12.686306    1.355097     
S0191         -1.1246182    -12.592091    1.3074738    
S0192         -0.93770676   -12.507152    1.2616579    
S0193         -0.7616425    -12.402318    1.2264621    
S0194         -0.58293424   -12.32711     1.1889934    
S0195         -0.42035804   -12.215308    1.1658488    
S0196         -0.25930815   -12.112799    1.1462199    
S0197         -0.12143581   -11.979102    1.1367822    
S0198         0.036812592   -11.880936    1.1287599    
S0199         0.11320884    -11.799334    1.1007473    
S0200         0.19487455    -11.7229      1.0699781    
S0201         0.26521306    -11.635481    1.0370394    
S0202         0.34172058    -11.547528    1.0024642    
S0203         0.39198916    -11.441061    0.96500225   
S0204         0.42725987    -11.325282    0.926408     
S0205         0.49778843    -11.213781    0.88124361   
S0206         0.55030155    -11.086901    0.8303997    
S0207         0.52005029    -10.799592    0.71561532   
S0208         0.48717041    -10.658871    0.64622889   
S0209         0.44519515    -10.526321    0.58272486   
S0210         0.40741949    -10.400629    0.52043862   
S0211         0.37295389    -10.281512    0.45980544   
S0212         0.34881108    -10.167615    0.39872656   
S0213         0.33229945    -10.059759    0.33801415   
S0214         0.30539577    -9.9601387    0.28339539   
S0215         0.28195639    -9.8665146    0.23057749   
S0216         0.27175839    -9.7794937    0.20301096   
S0217         0.25278878    -9.6858963    0.17415694   
S0218         0.21864989    -9.5863007    0.14656096   
S0219         0.19348546    -9.4767258    0.11137145   
S0220         0.15123167    -9.3603073    0.076968569  
S0221         0.10070541    -9.2349709    0.038531685  
S0222         0.027007222   -9.1057922    0.0054304883 
S0223         -0.058353448  -8.9699463    -0.027778074 
S0224         -0.58689485   -8.7207001    -0.1910557   
S0225         -0.99131193   -8.6023026    -0.24639316  
S0226         -1.3502906    -8.4611969    -0.25622118  
S0227         -1.6652786    -8.3065941    -0.21098919  
S0228         -1.9293831    -8.1201889    -0.13623213  
S0229         -2.143733     -7.8986946    -0.033915913 
S0230         -2.3038078    -7.626062     0.079128355  
S0231         -2.4121456    -7.315303     0.21904685   
S0232         -2.4823505    -6.9986603    0.42195663   
S0233         -2.5345354    -6.7204384    0.6146574    
S0234         -2.6100544    -6.4605186    0.80049362   
S0235         -2.7110802    -6.223452     0.98448286   
S0236         -2.8379154    -6.0168903    1.1730894    
S0237         -2.987854     -5.8406006    1.3646478    
S0238         -3.1611601    -5.6761669    1.5441006    
S0239         -3.3611492    -5.5245697    1.713994     
S0240         -3.5928101    -5.3824226    1.8739889    
S0241         -4.1174137    -5.3557438    2.233342     
S0242         -4.3508312    -5.4358044    2.4251076    
S0243         -4.5405567    -5.5138737    2.6179764    
S0244         -4.6828125    -5.5856934    2.8110313    
S0245         -4.7791626    -5.6470615    3.0011677    
S0246         -4.847047     -5.6935249    3.1810127    
S0247         -4.8952061    -5.7269249    3.3494476    
S0248         -4.9265911    -5.7499233    3.5083099    
S0249         -4.9552444    -5.7634235    3.6589745    
S0250         -4.9683838    -5.8361065    3.8249462    
S0251         -4.967963     -5.9157921    3.9968655    
S0252         -4.9507122    -6.0026268    4.1739517    
S0253         -4.9277702    -6.0960461    4.3567265    
S0254         -4.8982986    -6.1961357    4.5460411    
S0255         -4.8496136    -6.3034386    4.7393215    
S0256         -4.796204     -6.4173599    4.9398579    
S0257         -4.7241089    -6.5383926    5.1433342    
S0258         -4.6465584    -6.6661079    5.3543659    
S0259         -4.603664     -6.8687653    5.4486408    
S0260         -4.5686626    -7.0581184    5.5492413    
S0261         -4.5263794    -7.2349411    5.6585468    
S0262         -4.5034454    -7.3985901    5.7831703    
S0263         -4.5164318    -7.5478165    5.9203018    
S0264         -4.5455826    -7.6834213    6.0685932    
S0265         -4.5791729    -7.8067436    6.2309319    
S0266         -4.6221214    -7.9180099    6.4081245    
S0267         -4.6957088    -8.0140648    6.5939941    
S0268         -4.770784     -8.2424927    6.6954704    
S0269         -4.8262203    -8.4823837    6.7723801    
S0270         -4.8617695    -8.7341934    6.8213287    
S0271         -4.8695805    -8.9991478    6.8481186    
S0272         -4.8671749    -9.2776474    6.8341789    
S0273         -4.830304     -9.5705505    6.8072281    
S0274         -4.7716511    -9.8783295    6.755674     
S0275         -4.6837776    -10.199444    6.6888336    
S0276         -4.5234592    -10.516492    6.6352203    
S0277         -4.379097     -10.590635    6.4505226    
S0278         -4.2419777    -10.686821    6.2737514    
S0279         -4.1341789    -10.813223    6.0893299    
S0280         -4.0526089    -10.968031    5.8966736    
S0281         -3.9941944    -11.149545    5.6940655    
S0282         -3.988319     -11.376126    5.4897739    
S0283         -4.0603909    -11.660084    5.2968342    
S0284         -4.1234306    -11.949345    5.0844551    
S0285         -4.1259071    -12.228678    4.8329033    
S0286         -4.0904911    -12.451389    4.5383804    
S0287         -4.0179039    -12.648621    4.2526913    
S0288         -3.9070564    -12.807794    3.9748051    
S0289         -3.769754     -12.931241    3.70877      
S0290         -3.6202217    -13.042525    3.4601086    
S0291         -3.448608     -13.128857    3.2251724    
S0292         -3.2547718    -13.188812    3.0039734    
S0293         -3.0397192    -13.226511    2.7969263    
S0294         -2.8848499    -3.6959465    3.0600515    
S0295         -2.8972855    -3.5820259    3.2413448    
S0296         -2.9349642    -3.4992691    3.4332111    
S0297         -2.9687981    -3.4149521    3.625251     
S0298         -3.0234755    -3.358234     3.8276356    
S0299         -3.0803076    -3.3081932    4.0409721    
S0300         -3.1536842    -3.2812691    4.2639267    
S0301         -3.2357571    -3.2679249    4.4991074    
S0302         -3.3312157    -3.2740093    4.7444633    
S0303         -3.5683456    -3.1718126    4.741975     
S0304         -3.8026798    -3.1035152    4.7470783    
S0305         -4.0237259    -3.0602406    4.7647694    
S0306         -4.2240402    -3.0245661    4.8053417    
S0307         -4.4054985    -3.0001284    4.8679596    
S0308         -4.5618996    -2.9612114    4.964241     
S0309         -4.6972351    -2.9216413    5.0863838    
S0310         -4.810931     -2.8819086    5.2328358    
S0311         -4.9092667    -2.860219     5.3991257    
S0312         -5.0488834    -2.8370628    5.5097717    
S0313         -5.1888058    -2.8153145    5.6103046    
S0314         -5.3225933    -2.7805653    5.7053883    
S0315         -5.4613438    -2.7581051    5.7880821    
S0316         -5.5960003    -2.7263376    5.8644569    
S0317         -5.7433804    -2.7286697    5.9225857    
S0318         -5.8831264    -2.7135376    5.9772987    
S0319         -6.0179703    -2.6825653    6.0253788    
S0320         -5.5606281    -2.6973547    7.1685188    
S0321         -5.47356      -2.7746269    6.9304115    
S0322         -5.369772     -2.8640366    6.7072258    
S0323         -5.2267605    -2.8589069    6.5088524    
S0324         -5.0710358    -2.8692366    6.3311882    
S0325         -4.9005779    -2.8966101    6.1689411    
S0326         -4.7138252    -2.9384029    6.020966     
S0327         -4.5095699    -2.9881702    5.8890949    
S0328         -4.2912548    -3.0589722    5.7777367    
S0329         -4.0624554    -3.1164595    5.7347916    
S0330         -3.8631306    -3.1841267    5.7541759    
S0331         -3.6765427    -3.1917118    5.8226925    
S0332         -3.5138786    -3.1864983    5.9509205    
S0333         -3.3700665    -3.1472618    6.1330387    
S0334         -3.2470112    -3.0846697    6.3727444    
S0335         -3.1439707    -3.0060333    6.6739235    
S0336         -3.0580917    -2.8945072    7.0293236    
S0337         -2.9976137    -2.6981312    7.4114044    
S0338         -2.718609     -2.5910881    7.5996262    
S0339         -2.4833649    -2.4965488    7.8103378    
S0340         -2.2874912    -2.3956911    8.0327637    
S0341         -2.1266333    -2.2877417    8.2705757    
S0342         -2.004015     -2.2082478    8.5436249    
S0343         -1.9203186    -2.1503517    8.8506104    
S0344         -1.8767712    -2.1150072    9.1934792    
S0345         -1.8780407    -2.1319733    9.5673584    
S0346         -2.1074528    -2.222084     10.036852    
S0347         -2.2986763    -2.2704554    10.106998    
S0348         -2.4925385    -2.3233501    10.170985    
S0349         -2.687756     -2.3706146    10.231413    
S0350         -2.8851355    -2.3962729    10.295056    
S0351         -3.0878368    -2.4601257    10.340049    
S0352         -3.2955666    -2.5179276    10.384781    
S0353         -3.5023022    -2.6081741    10.407334    
S0354         -3.7123711    -2.6956072    10.426442    
S0355         -3.938847     -2.6701998    10.319343    
S0356         -4.1359253    -2.6634277    10.18351     
S0357         -4.3219948    -2.6457043    10.044601    
S0358         -4.489529     -2.628779     9.8926567    
S0359         -4.6331352    -2.6222309    9.7232681    
S0360         -4.7613007    -2.6151911    9.5438202    
S0361         -4.8799641    -2.5920643    9.3590179    
S0362         -4.9752861    -2.5927874    9.1556145    
S0363         -5.0600567    -2.5432356    8.9504593    
S0364         -5.1625729    -2.5403727    8.8238403    
S0365         -5.2573185    -2.5143147    8.68909      
S0366         -5.3425491    -2.4958588    8.5417267    
S0367         -5.4154961    -2.4953495    8.3823013    
S0368         -5.4765259    -2.5117706    8.2123741    
S0369         -5.5304363    -2.4900991    8.0252335    
S0370         -5.5686192    -2.5136885    7.8306259    
S0371         -5.5973373    -2.5510391    7.6267281    
S0372         2.8756189     -0.92909908   8.6123138    
S0373         3.024675      -0.85225191   8.8765434    
S0374         3.1928541     -0.81823273   9.1091431    
S0375         3.3756454     -0.82509193   9.3001709    
S0376         3.5094704     -0.79449744   9.4765724    
S0377         3.6584396     -0.80075645   9.6208199    
S0378         3.803183      -0.81952219   9.7430161    
S0379         3.9430424     -0.84887609   9.8482422    
S0380         4.0736149     -0.88175697   9.9520149    
S0381         4.2014721     -0.91965055   10.042707    
S0382         4.3391563     -0.96613159   10.106076    
S0383         4.4647137     -0.98729715   10.198781    
S0384         4.5971363     -1.0123432    10.272581    
S0385         4.7344204     -1.0388218    10.328941    
S0386         4.87188       -1.0588038    10.383913    
S0387         5.0118759     -1.0764878    10.428151    
S0388         5.1508228     -1.0847507    10.480506    
S0389         5.2944996     -1.0951868    10.509833    
S0390         5.4347404     -1.1379579    10.55927     
S0391         5.5722153     -1.1818428    10.607245    
S0392         5.7097729     -1.2359451    10.616283    
S0393         5.8527229     -1.2970454    10.677256    
S0394         5.9968876     -1.3697268    10.664783    
S0395         6.1638283     -1.4428831    10.669913    
S0396         6.3722961     -1.4996425    10.638058    
S0397         6.4939117     -1.6083061    10.48053     
S0398         6.3467125     -1.4599437    10.340392    
S0399         6.2056557     -1.1012643    10.224603    
S0400         6.2827484     -0.72266283   10.063633    
S0401         6.3497799     -0.42280126   9.8814194    
S0402         6.3685696     -0.19080893   9.6620369    
S0403         6.3385071     -0.011480225  9.3968651    
S0404         6.2385433     0.12613361    9.0869736    
S0405         6.1513336     0.22086897    8.7315491    
S0406         5.9720673     0.28194525    8.3566261    
S0407         5.7846134     0.16886889    7.979203     
S0408         5.544894      0.046185896   7.6879913    
S0409         5.2718681     -0.074610847  7.4785919    
S0410         5.0053776     -0.23151262   7.3362732    
S0411         4.7121227     -0.3937319    7.2753807    
S0412         4.4028999     -0.57415161   7.292141     
S0413         4.0709866     -0.75759745   7.3994225    
S0414         3.7307625     -0.97992706   7.5771912    
S0415         3.383136      -1.2701722    7.7653496    
S0416         3.0006279     -1.4659358    7.8348412    
S0417         2.6039772     -1.6891098    7.9236511    
S0418         2.2389088     -1.9259468    7.8725525    
S0419         1.9183783     -2.1135963    7.6962662    
S0420         1.6145079     -2.2759851    7.4829903    
S0421         1.309846      -2.4485769    7.2640755    
S0422         1.0043816     -2.6400141    7.0299843    
S0423         0.67401514    -2.8652353    6.8255692    
S0424         0.31858268    -3.0893646    6.6503296    
S0425         -0.0079290196 -3.2855404    6.4712799    
S0426         -0.32813225   -3.4866905    6.3286045    
S0427         -0.60225072   -3.6691483    6.1216705    
S0428         -0.85543175   -3.8471939    5.9150311    
S0429         -1.0919463    -4.0285042    5.7204681    
S0430         -1.2959896    -4.1965126    5.4992306    
S0431         -1.4871089    -4.3715588    5.2924145    
S0432         -1.649007     -4.5362152    5.0659752    
S0433         -1.7843246    -4.6941097    4.8276482    
S0434         -1.9230999    -4.8771477    4.5336536    
S0435         -2.0798035    -5.0918541    4.2576317    
S0436         -2.1120552    -5.2609425    3.9142731    
S0437         -2.1905519    -5.4759781    3.5957451    
S0438         -2.1992643    -5.6750301    3.2476646    
S0439         -2.1811035    -5.8804684    2.8875175    
S0440         -2.1100048    -6.0762138    2.5071733    
S0441         -2.0394514    -6.2939949    2.1199236    
S0442         -1.9923592    -6.5563629    1.7351051    
S0443         -1.8311712    -6.8397301    1.5004418    
S0444         -1.6309832    -7.0939949    1.2723474    
S0445         -1.4390241    -7.3546906    1.0560375    
S0446         -1.2653343    -7.6297394    0.84867392   
S0447         -1.0751065    -7.8927979    0.65063338   
S0448         -0.85665255   -8.1345955    0.45940146   
S0449         -0.61011701   -8.3545212    0.26427529   
S0450         -0.38154457   -8.589286     0.085875785  
S0451         16.999297     0.65087705    4.4862377    
S0452         17.086336     0.84013548    4.5249046    
S0453         17.207603     1.0151432     4.5718979    
S0454         17.342104     1.1781178     4.624807     
S0455         17.467601     1.3492618     4.6721207    
S0456         17.586452     1.5331662     4.7116917    
S0457         17.690376     1.7397457     4.7378563    
S0458         17.786284     1.9599119     4.7555099    
S0459         17.903284     2.1709637     4.7783447    
S0460         18.101009     2.3826372     4.8154625    
S0461         18.23681      2.6157059     4.8177269    
S0462         18.382405     2.831617      4.8131302    
S0463         18.566002     2.9824678     4.8478886    
S0464         18.755553     3.1006359     4.8902863    
S0465         18.944275     3.2040188     4.9267147    
S0466         19.142514     3.2714088     4.9715759    
S0467         19.354248     3.2909046     5.022208     
S0468         19.548422     3.3507782     5.067672     
S0469         19.732822     3.4024544     5.0999828    
S0470         19.921559     3.5023796     5.1469994    
S0471         20.132234     3.6202293     5.1827076    
S0472         20.370491     3.7534325     5.1941589    
S0473         20.648244     3.8299477     5.2326618    
S0474         20.961394     3.8479763     5.3072361    
S0475         21.302429     3.867947      5.3738213    
S0476         21.673552     3.8744255     5.4441036    
S0477         21.355798     1.470019      10.632047    
S0478         21.315825     1.4545052     10.442612    
S0479         21.281978     1.4114929     10.285788    
S0480         21.261208     1.3344749     10.157439    
S0481         21.292889     1.2385077     10.056751    
S0482         21.340678     1.1141203     9.9867966    
S0483         21.423357     0.96815691    9.9507774    
S0484         21.49174      0.77826734    9.9345566    
S0485         21.617867     0.36533091    9.9976616    
S0486         21.68167      0.16843206    10.061399    
S0487         21.733949     -0.037490237  10.110376    
S0488         21.790405     -0.24982975   10.151192    
S0489         21.824062     -0.47252641   10.171906    
S0490         21.857913     -0.70242577   10.181326    
S0491         21.895946     -0.94013262   10.177332    
S0492         21.886162     -1.1870356    10.154618    
S0493         21.848251     -1.6750092    10.140543    
S0494         21.792632     -1.8977468    10.153029    
S0495         21.731792     -2.1105553    10.157411    
S0496         21.644342     -2.305271     10.155492    
S0497         21.558231     -2.4920839    10.145286    
S0498         21.469974     -2.6715736    10.127182    
S0499         21.372121     -2.8405832    10.101926    
S0500         21.277608     -3.0071922    10.06771     
S0501         21.180977     -3.1684675    10.024306    
S0502         21.090137     -3.3683453    10.046534    
S0503         21.031158     -3.574889     10.087944    
S0504         20.968614     -3.7747337    10.162522    
S0505         20.945442     -3.9862179    10.254819    
S0506         20.959261     -4.2049519    10.364419    
S0507         21.002234     -4.4271988    10.494804    
S0508         21.072707     -4.6517849    10.647327    
S0509         21.118605     -4.889011     10.844083    
S0510         21.469728     -5.2103374    11.347617    
S0511         21.803076     -5.2477921    11.564914    
S0512         22.150002     -5.2704487    11.738665    
S0513         22.520552     -5.275721     11.868029    
S0514         22.921082     -5.2583885    11.941184    
S0515         23.347791     -5.2225067    11.968227    
S0516         23.800661     -5.158527     11.920097    
S0517         24.285692     -5.0948608    11.887138    
S0518         24.798712     -5.0016605    11.775677    
S0519         25.188        -4.9995708    11.618584    
S0520         25.546861     -4.9907066    11.442891    
S0521         25.849289     -4.9563019    11.218461    
S0522         26.115591     -4.9129864    10.982477    
S0523         26.34437      -4.8604752    10.731815    
S0524         26.547421     -4.803899     10.472736    
S0525         26.698154     -4.7335331    10.188686    
S0526         26.863382     -4.6630352    9.909166     
S0527         26.94075      -4.5752502    9.5916374    
S0528         27.014551     -4.509063     9.251284     
S0529         27.06351      -4.4397831    8.9161324    
S0530         27.080942     -4.3674332    8.5807968    
S0531         27.057843     -4.2926929    8.2407021    
S0532         27.006436     -4.215443     7.8907608    
S0533         26.880167     -4.1383564    7.5326057    
S0534         26.704453     -4.0604851    7.1635948    
S0535         26.431284     -3.9808186    6.8147186    
S0536         26.049329     -3.8531197    6.4269722    
S0537         25.956534     -3.8030479    6.3798485    
S0538         25.848746     -3.7479202    6.3232742    
S0539         25.727701     -3.6907154    6.280526     
S0540         25.594705     -3.6448193    6.2843956    
S0541         25.448454     -3.5776608    6.1744152    
S0542         25.291411     -3.5012863    6.0556763    
S0543         25.121944     -3.4247826    5.9438217    
S0544         24.928188     -3.3593102    5.8345612    
S0545         24.803447     -3.2810562    5.8214012    
S0546         24.665199     -3.2338173    5.8232647    
S0547         24.53911      -3.1773758    5.8050423    
S0548         24.405566     -3.1587542    5.8173847    
S0549         24.281258     -3.1343811    5.8115116    
S0550         24.159952     -3.1210739    5.8056351    
S0551         24.04111      -3.1241905    5.8040676    
S0552         23.926801     -3.1181608    5.7816925    
S0553         23.8155       -3.1195866    5.7580364    
S0554         23.703836     -3.1161228    5.7761814    
S0555         23.596275     -3.0955723    5.8044754    
S0556         23.492081     -3.0773289    5.8555626    
S0557         23.392604     -3.0588917    5.9279045    
S0558         23.295399     -3.0281895    6.0133427    
S0559         23.199467     -2.9897264    6.1142574    
S0560         23.103934     -2.9459902    6.2316082    
S0561         23.027928     -2.9151901    6.3837673    
S0562         22.82674      -2.58799      6.9184166    
S0563         22.76501      -2.2985661    7.2536911    
S0564         22.681032     -1.9673136    7.4982613    
S0565         22.549043     -1.5982747    7.6482285    
S0566         22.553072     -1.2093045    7.7724434    
S0567         22.535704     -0.77320104   7.8030716    
S0568         22.494554     -0.29602752   7.7445152    
S0569         22.42764      0.2142817     7.602224     
S0570         22.209261     0.68521423    7.3900543    
S0571         22.084508     0.99516373    7.0255188    
S0572         21.96167      1.2418973     6.6914749    
S0573         21.880305     1.4481179     6.3854359    
S0574         21.768872     1.5374022     6.119434     
S0575         21.712935     1.5758439     5.8825912    
S0576         21.713373     1.5666245     5.673806     
S0577         21.772313     1.5212925     5.4912422    
S0578         21.884579     1.4568069     5.3334496    
S0579         22.330067     1.4508252     5.1314079    
S0580         22.624065     1.4342219     5.0939091    
S0581         22.908012     1.399108      5.0765709    
S0582         23.181311     1.3868954     5.0846146    
S0583         23.443042     1.4029886     5.1240623    
S0584         23.693199     1.4267877     5.1910458    
S0585         23.931528     1.455445      5.2843277    
S0586         24.162642     1.4773381     5.3958416    
S0587         24.388078     1.501339      5.5277046    
S0588         24.542714     1.4586181     5.80644      
S0589         24.690245     1.4178347     6.0657085    
S0590         24.827562     1.381385      6.3077209    
S0591         24.941103     1.352852      6.5392609    
S0592         25.05293      1.3221333     6.747197     
S0593         25.165497     1.2919325     6.9312592    
S0594         25.279178     1.2647328     7.0909775    
S0595         25.349997     1.2419135     7.2491219    
S0596         25.536029     1.2152751     7.6887817    
S0597         25.637091     1.217744      7.9802299    
S0598         25.719357     1.2277054     8.2610207    
S0599         25.823004     1.257246      8.520874     
S0600         25.876596     1.2868772     8.7818748    
S0601         25.919363     1.3273262     9.0325409    
S0602         25.921887     1.3693583     9.2757973    
S0603         25.939072     1.4302362     9.5083534    
S0604         25.917072     1.493238      9.7321663    
S0605         25.848514     1.6116571     9.9329475    
S0606         25.759116     1.6994143     10.136485    
S0607         25.678958     1.786912      10.353633    
S0608         25.556981     1.8401304     10.572941    
S0609         25.406129     1.8662758     10.796912    
S0610         25.221465     1.8544867     11.02024     
S0611         25.006619     1.8043669     11.240833    
S0612         24.777238     1.7502264     11.477077    
S0613         24.526569     1.6876768     11.730928    
S0614         24.171149     1.6793102     11.856701    
S0615         23.825496     1.6843399     11.940086    
S0616         23.482822     1.6819063     11.965427    
S0617         23.142982     1.6972475     11.947144    
S0618         22.795497     1.7219641     11.878236    
S0619         22.440314     1.7036169     11.728693    
S0620         22.09055      1.6400545     11.499539    
S0621         21.735416     1.5746307     11.214381    
S0622         21.496349     0.45398765    10.318634    
S0623         21.568736     0.38596318    10.693552    
S0624         21.716757     0.3416117     10.999071    
S0625         21.870119     0.28816319    11.256143    
S0626         22.060149     0.23656287    11.471313    
S0627         22.32066      0.21138625    11.610966    
S0628         22.586624     0.16032485    11.755158    
S0629         22.914922     0.12944783    11.83374     
S0630         23.287805     0.097531319   11.883208    
S0631         23.601331     0.073406011   11.871443    
S0632         23.901057     0.052280462   11.842796    
S0633         24.183687     0.049912345   11.768147    
S0634         24.456371     0.045782974   11.684521    
S0635         24.713332     0.054779649   11.565363    
S0636         24.947849     0.080533272   11.40501     
S0637         25.179027     0.10481423    11.234191    
S0638         25.390959     0.14235183    11.028113    
S0639         25.584358     0.19055285    10.791105    
S0640         25.772665     0.20026302    10.387466    
S0641         25.896243     0.24152069    9.9722282    
S0642         25.948807     0.31755247    9.5622795    
S0643         25.922348     0.42922807    9.1726669    
S0644         25.892004     0.5470068     8.7974876    
S0645         25.796179     0.69130349    8.4439148    
S0646         25.661053     0.85107641    8.1065277    
S0647         25.536034     1.0213931     7.7572769    
S0648         21.600011     -5.3513988    11.392614    
S0649         22.1687       -5.458828     11.600159    
S0650         22.695476     -5.4457413    11.707722    
S0651         23.130481     -5.3952866    11.768109    
S0652         23.503894     -5.3510502    11.799692    
S0653         23.836073     -5.3058311    11.795148    
S0654         24.14034      -5.2731884    11.760098    
S0655         24.420107     -5.2545177    11.695592    
S0656         24.666792     -5.235231     11.595898    
S0657         25.005127     -5.2153584    11.435806    
S0658         25.320346     -5.1993538    11.261185    
S0659         25.610132     -5.1766159    11.065775    
S0660         25.875076     -5.1483299    10.849681    
S0661         26.115372     -5.1133648    10.612405    
S0662         26.328793     -5.0656326    10.352869    
S0663         26.524405     -5.0218227    10.074081    
S0664         26.685019     -4.9519276    9.7714294    
S0665         26.813446     -4.8687035    9.4472252    
S0666         26.887772     -4.7912346    9.0941666    
S0667         26.921429     -4.6998665    8.750679     
S0668         26.934576     -4.6238461    8.4109413    
S0669         26.910278     -4.5433723    8.0725952    
S0670         26.837582     -4.4423019    7.740303     
S0671         26.732407     -4.3374775    7.4049301    
S0672         26.589993     -4.2171989    7.0672707    
S0673         26.375369     -4.0595749    6.7634094    
