# Supplementary material for: Interspecific variation in the limb long bones among modern rhinoceroses—extent and drivers
Source: PeerJ. 2019 Sep 26;7:e7647. doi: 10.7717/peerj.7647 (PMC6766374; doi:10.7717/peerj.7647)
Supplement: Supplemental Information 9 [file peerj-07-7647-s009.zip › Humerus/Dicerorhinus_sumatrensis_H_6392_Humerus_miroir.pts]

Version 1.0
674
S000  4.7875023e-001 -4.0642037e+000  1.1400488e+001
S001 -5.2117443e-001 -1.2471949e+000  8.1682386e+000
S002  2.5708261e+000  9.2954300e-002  1.0527597e+001
S003  5.2475281e+000 -1.7825834e-001  1.0003163e+001
S004  4.9308324e+000 -2.6560700e+000  1.2838487e+001
S005  2.3860214e+000 -2.1183152e+000  1.3918222e+001
S006  6.4207897e+000 -3.7395307e-001  1.1503533e+001
S007  6.6095734e+000  7.6694137e-001  1.1980866e+001
S008  6.4568968e+000  5.4638305e+000  1.6784372e+001
S009  7.1927643e+000  3.9520392e+000  1.2764733e+001
S010  4.5481768e+000  7.3445172e+000  1.8391584e+001
S011  1.8697000e+000  7.6322203e+000  1.7482357e+001
S012 -1.8267674e+000  6.1876678e+000  1.3489639e+001
S013 -2.5727911e+000  5.6578302e+000  1.4237403e+001
S014 -3.7892809e+000  4.6648111e+000  1.0454055e+001
S015 -3.6394701e+000  1.9775560e+000  1.0036244e+001
S016 -3.9305849e+000  3.2771254e-001  1.1679893e+001
S017 -4.8819532e+000 -1.5141592e+000  1.6204142e+001
S018 -5.7380524e+000  5.9232771e-001  2.0891014e+001
S019 -4.1377482e+000 -2.2086763e+000  2.3734316e+001
S020 -3.0573168e+000  3.2073631e+000  3.5591877e+001
S021 -5.6358738e+000  1.9399338e+000  4.1583027e+001
S022 -6.6472187e+000 -3.8556668e-001  4.2850754e+001
S023 -4.7904482e+000 -2.2921104e+000  4.6315208e+001
S024 -4.0023789e+000 -3.0554054e+000  4.1483234e+001
S025 -3.1530252e+000 -2.6712086e+000  4.1037926e+001
S026 -5.8424854e-001 -2.6360483e+000  4.1635429e+001
S027  3.0665073e+000 -2.8114345e+000  3.9648258e+001
S028  3.8376207e+000  6.7732471e-001  4.6122414e+001
S029  1.5919914e+000  1.9500414e+000  4.2000767e+001
S030 -3.1281729e+000  2.0114422e+000  4.1980953e+001
S031 -2.5781598e+000  6.5633178e-001  4.5549789e+001
S032  4.0429645e+000  3.5293992e+000  4.1397064e+001
S033  3.2002363e+000  3.3271375e+000  4.4690414e+001
S034  7.4825573e-001  3.9066014e+000  4.1961784e+001
C000-001  9.0163398e-001 -3.9511275e+000  1.0898686e+001
C000-002  1.3108897e+000 -3.8713584e+000  1.0514887e+001
C000-003  1.7868050e+000 -3.7797139e+000  1.0280070e+001
C000-004  2.0716372e+000 -3.6863525e+000  9.9898634e+000
C000-005  2.1935904e+000 -3.6072226e+000  9.6845198e+000
C000-006  2.2226131e+000 -3.5290983e+000  9.4069309e+000
C000-007  2.1464005e+000 -3.4544511e+000  9.1495066e+000
C000-008  1.9343466e+000 -3.4037116e+000  8.9199705e+000
C000-009  1.6894394e+000 -3.3035295e+000  8.6818714e+000
C001-001  1.4013314e+000 -3.1823523e+000  8.4265337e+000
C001-002  1.2125537e+000 -2.9681246e+000  8.1586847e+000
C001-003  1.0528215e+000 -2.7390101e+000  7.9272408e+000
C001-004  8.5322195e-001 -2.5131273e+000  7.7806029e+000
C001-005  6.9321382e-001 -2.2515326e+000  7.6558819e+000
C001-006  4.8188308e-001 -1.9640532e+000  7.6174598e+000
C001-007  2.0385434e-001 -1.6469860e+000  7.6773210e+000
C001-008 -1.6207333e-001 -1.3786337e+000  7.8750210e+000
C002-001 -6.0134178e-001 -1.2663176e+000  8.5064325e+000
C002-002 -6.3780218e-001 -1.2404180e+000  8.8200388e+000
C002-003 -6.2682414e-001 -1.1658098e+000  9.1060886e+000
C002-004 -5.7419413e-001 -1.0773849e+000  9.3760271e+000
C002-005 -4.8313728e-001 -9.8676836e-001  9.6387987e+000
C002-006 -3.4191856e-001 -8.3312547e-001  9.8652897e+000
C002-007 -1.5820217e-001 -6.5732449e-001  1.0075078e+001
C002-008  6.9203623e-002 -4.4767702e-001  1.0260456e+001
C002-009  3.3962193e-001 -2.1040231e-001  1.0425978e+001
C003-001  4.8527345e-001 -8.3825804e-002  1.0431981e+001
C003-002  6.7989111e-001 -7.2981507e-002  1.0540602e+001
C003-003  8.9539504e-001 -7.5551048e-002  1.0814599e+001
C003-004  1.1225624e+000 -3.8225528e-002  1.0876666e+001
C003-005  1.3703462e+000 -5.1342188e-003  1.0878241e+001
C003-006  1.6391848e+000  2.5176594e-002  1.0852759e+001
C003-007  1.9289430e+000  5.1589161e-002  1.0785259e+001
C003-008  2.2329814e+000  7.2256684e-002  1.0642368e+001
C004-001  2.7641168e+000  1.1211640e-001  1.0525228e+001
C004-002  2.9311531e+000  1.3097835e-001  1.0451622e+001
C004-003  3.1004443e+000  1.5001968e-001  1.0414323e+001
C004-004  3.2657526e+000  1.6981526e-001  1.0395167e+001
C004-005  3.4236012e+000  1.8934205e-001  1.0379048e+001
C004-006  3.5727997e+000  2.0875110e-001  1.0356377e+001
C004-007  3.7120488e+000  2.3315935e-001  1.0307629e+001
C004-008  3.8494389e+000  2.4950267e-001  1.0311687e+001
C004-009  3.9777040e+000  2.6865518e-001  1.0299095e+001
C005-001  4.1303158e+000  2.6652959e-001  1.0279289e+001
C005-002  4.2835159e+000  2.3949426e-001  1.0277792e+001
C005-003  4.4259691e+000  2.3274125e-001  1.0214954e+001
C005-004  4.5674691e+000  2.0574787e-001  1.0166366e+001
C005-005  4.7080154e+000  1.5986040e-001  1.0127324e+001
C005-006  4.8466434e+000  1.0450625e-001  1.0081490e+001
C005-007  4.9858246e+000  4.1226439e-002  1.0024901e+001
C005-008  5.1200509e+000 -6.2924124e-002  1.0014704e+001
C006-001  5.3980169e+000 -4.5871428e-001  9.9285479e+000
C006-002  5.5258141e+000 -7.3377466e-001  9.8969650e+000
C006-003  5.6356196e+000 -9.9517161e-001  9.8797522e+000
C006-004  5.7306614e+000 -1.2486181e+000  9.8221502e+000
C006-005  5.7957454e+000 -1.4961240e+000  9.8792181e+000
C006-006  5.8451915e+000 -1.7458736e+000  9.9035463e+000
C006-007  5.8703856e+000 -1.9805225e+000  9.9933319e+000
C006-008  5.8784037e+000 -2.2236650e+000  1.0084489e+001
C006-009  5.8576593e+000 -2.4251697e+000  1.0246955e+001
C007-001  5.8377328e+000 -2.5809500e+000  1.0497091e+001
C007-002  5.8041477e+000 -2.7559023e+000  1.0720327e+001
C007-003  5.7453179e+000 -2.8784323e+000  1.0971002e+001
C007-004  5.6650381e+000 -2.9411740e+000  1.1243341e+001
C007-005  5.5625715e+000 -2.9665596e+000  1.1530270e+001
C007-006  5.4439631e+000 -2.9203897e+000  1.1831756e+001
C007-007  5.3069735e+000 -2.8244643e+000  1.2144600e+001
C007-008  5.1383142e+000 -2.7317848e+000  1.2477175e+001
C008-001  4.8807921e+000 -2.6360791e+000  1.2919426e+001
C008-002  4.8293614e+000 -2.6115582e+000  1.2994750e+001
C008-003  4.7753468e+000 -2.5903614e+000  1.3066253e+001
C008-004  4.7192502e+000 -2.5712540e+000  1.3133778e+001
C008-005  4.6610756e+000 -2.5529716e+000  1.3196988e+001
C008-006  4.6007948e+000 -2.5361319e+000  1.3256111e+001
C008-007  4.5382280e+000 -2.5191901e+000  1.3310555e+001
C008-008  4.4734292e+000 -2.5028105e+000  1.3360535e+001
C008-009  4.4067860e+000 -2.4848320e+000  1.3405087e+001
C009-001  4.3064394e+000 -2.4490047e+000  1.3448421e+001
C009-002  4.2057557e+000 -2.4124467e+000  1.3486495e+001
C009-003  4.1073098e+000 -2.3886180e+000  1.3525239e+001
C009-004  4.0135403e+000 -2.3835399e+000  1.3566878e+001
C009-005  3.9215281e+000 -2.3815336e+000  1.3604306e+001
C009-006  3.8287942e+000 -2.3658335e+000  1.3630870e+001
C009-007  3.7358544e+000 -2.3563139e+000  1.3654402e+001
C009-008  3.6443439e+000 -2.3366208e+000  1.3669172e+001
C009-009  3.5631673e+000 -2.3010976e+000  1.3674764e+001
C010-001  3.4643357e+000 -2.2206724e+000  1.3670972e+001
C010-002  3.3340452e+000 -2.2195408e+000  1.3679341e+001
C010-003  3.2177827e+000 -2.1533272e+000  1.3697847e+001
C010-004  3.0885634e+000 -2.1339417e+000  1.3717923e+001
C010-005  2.9556577e+000 -2.1720886e+000  1.3732229e+001
C010-006  2.8214529e+000 -2.1500165e+000  1.3768912e+001
C010-007  2.6810427e+000 -2.1266086e+000  1.3813606e+001
C010-008  2.5375037e+000 -2.1348708e+000  1.3863004e+001
C011-001  2.2333021e+000 -2.0931311e+000  1.3967755e+001
C011-002  2.0764472e+000 -2.1320488e+000  1.4007555e+001
C011-003  1.9119526e+000 -2.1491661e+000  1.4023932e+001
C011-004  1.7428094e+000 -2.1465490e+000  1.4018041e+001
C011-005  1.5699803e+000 -2.1209199e+000  1.3991235e+001
C011-006  1.3895605e+000 -2.1038601e+000  1.3945787e+001
C011-007  1.2024854e+000 -2.0890265e+000  1.3880389e+001
C011-008  1.0100709e+000 -2.0763257e+000  1.3793896e+001
C011-009  8.1338894e-001 -2.0591819e+000  1.3686145e+001
C012-001  5.8178991e-001 -2.0748801e+000  1.3515750e+001
C012-002  3.7075126e-001 -2.1179812e+000  1.3353509e+001
C012-003  1.3282114e-001 -2.1547809e+000  1.3200731e+001
C012-004  5.6407515e-002 -2.2975705e+000  1.3054901e+001
C012-005  1.3527641e-002 -2.4401326e+000  1.2928563e+001
C012-006  2.0101294e-003 -2.5931206e+000  1.2820929e+001
C012-007 -6.1445355e-002 -2.7464933e+000  1.2714911e+001
C012-008 -1.5994874e-001 -2.9121284e+000  1.2600814e+001
C012-009 -1.8263428e-001 -3.1094811e+000  1.2504125e+001
C013-001 -1.6624346e-001 -3.2767754e+000  1.2377201e+001
C013-002 -1.0234489e-001 -3.4346459e+000  1.2264995e+001
C013-003 -4.0892199e-002 -3.5742922e+000  1.2146703e+001
C013-004  3.1681385e-002 -3.6972945e+000  1.2028993e+001
C013-005  1.0954788e-001 -3.8035316e+000  1.1908695e+001
C013-006  1.8954556e-001 -3.8931439e+000  1.1783233e+001
C013-007  2.9183978e-001 -3.9672880e+000  1.1667763e+001
C013-008  3.7384775e-001 -4.0231581e+000  1.1528570e+001
C014-001  6.6915283e+000  6.4633226e-001  1.2217585e+001
C014-002  6.7735224e+000  5.6091291e-001  1.2468380e+001
C014-003  6.8576403e+000  5.0849068e-001  1.2731468e+001
C014-004  6.9147139e+000  5.1520741e-001  1.3011691e+001
C014-005  6.9570274e+000  5.6847060e-001  1.3296520e+001
C014-006  7.0528588e+000  6.0930789e-001  1.3591294e+001
C014-007  7.1391959e+000  6.9326818e-001  1.3900126e+001
C014-008  7.1992965e+000  8.3409321e-001  1.4213934e+001
C014-009  7.2477846e+000  1.0192366e+000  1.4531754e+001
C015-001  7.2450433e+000  1.3056669e+000  1.4840519e+001
C015-002  7.2396989e+000  1.6032503e+000  1.5096794e+001
C015-003  7.2657089e+000  1.8532437e+000  1.5335972e+001
C015-004  7.3166242e+000  2.0496628e+000  1.5575727e+001
C015-005  7.3561611e+000  2.2481909e+000  1.5790657e+001
C015-006  7.4150901e+000  2.4316659e+000  1.6024063e+001
C015-007  7.3521953e+000  2.7515903e+000  1.6064276e+001
C015-008  7.2531009e+000  3.0690517e+000  1.6017490e+001
C015-009  7.2005153e+000  3.3542089e+000  1.6021149e+001
C016-001  7.1189165e+000  3.5298452e+000  1.6086363e+001
C016-002  7.0415454e+000  3.7207050e+000  1.6165342e+001
C016-003  6.9717197e+000  3.9257331e+000  1.6257545e+001
C016-004  6.8967943e+000  4.1453133e+000  1.6346783e+001
C016-005  6.8307614e+000  4.3797297e+000  1.6446239e+001
C016-006  6.6837859e+000  4.6265726e+000  1.6483280e+001
C016-007  6.5730901e+000  4.8856540e+000  1.6558447e+001
C016-008  6.5152283e+000  5.1649575e+000  1.6672476e+001
C017-001  7.2237530e+000  4.1091862e+000  1.2879669e+001
C017-002  7.2156577e+000  4.2762957e+000  1.3011680e+001
C017-003  7.2437739e+000  4.4659104e+000  1.3131608e+001
C017-004  7.2704873e+000  4.6717997e+000  1.3259329e+001
C017-005  7.2298002e+000  4.8828745e+000  1.3403554e+001
C017-006  7.2081108e+000  5.1136360e+000  1.3548277e+001
C017-007  7.2020559e+000  5.3634644e+000  1.3697675e+001
C017-008  7.1776586e+000  5.6266718e+000  1.3854299e+001
C017-009  7.1174035e+000  5.9004617e+000  1.4017785e+001
C018-001  7.1010995e+000  6.0975013e+000  1.4231101e+001
C018-002  7.0778856e+000  6.2786489e+000  1.4452945e+001
C018-003  7.0256796e+000  6.4368324e+000  1.4681753e+001
C018-004  6.9525685e+000  6.5731673e+000  1.4916710e+001
C018-005  6.8568072e+000  6.6870136e+000  1.5156712e+001
C018-006  6.7456207e+000  6.7820506e+000  1.5402609e+001
C018-007  6.6638279e+000  6.8747883e+000  1.5665602e+001
C018-008  6.5309539e+000  6.9368091e+000  1.5927266e+001
C018-009  6.4345169e+000  6.9935117e+000  1.6210318e+001
C019-001  6.3563809e+000  7.0032187e+000  1.6614279e+001
C019-002  6.1808314e+000  7.0049572e+000  1.6955122e+001
C019-003  6.0010619e+000  7.0204887e+000  1.7265289e+001
C019-004  5.8038063e+000  7.0468163e+000  1.7539959e+001
C019-005  5.5595365e+000  7.0746303e+000  1.7749104e+001
C019-006  5.2773175e+000  7.1080532e+000  1.7882769e+001
C019-007  5.0656633e+000  7.1813416e+000  1.8089090e+001
C019-008  4.8195720e+000  7.2598319e+000  1.8252848e+001
C020-001  4.4618893e+000  7.3861685e+000  1.8410839e+001
C020-002  4.3623371e+000  7.4278550e+000  1.8419502e+001
C020-003  4.2458348e+000  7.4626331e+000  1.8401608e+001
C020-004  4.1275010e+000  7.5175509e+000  1.8419186e+001
C020-005  3.9921620e+000  7.5696888e+000  1.8415758e+001
C020-006  3.8417048e+000  7.6182680e+000  1.8394154e+001
C020-007  3.6781626e+000  7.6653304e+000  1.8358599e+001
C020-008  3.5075567e+000  7.7041407e+000  1.8286568e+001
C020-009  3.3144801e+000  7.7639866e+000  1.8260899e+001
C021-001  3.1516235e+000  7.8178563e+000  1.8172148e+001
C021-002  2.9796157e+000  7.8534236e+000  1.8110802e+001
C021-003  2.8199513e+000  7.8740559e+000  1.8017788e+001
C021-004  2.6598215e+000  7.8778324e+000  1.7928423e+001
C021-005  2.4949272e+000  7.8592267e+000  1.7852480e+001
C021-006  2.3340364e+000  7.8257990e+000  1.7768129e+001
C021-007  2.1784728e+000  7.7791595e+000  1.7672960e+001
C021-008  2.0360231e+000  7.7236872e+000  1.7550262e+001
C022-001  1.6012138e+000  7.8035641e+000  1.7308701e+001
C022-002  1.3942889e+000  7.9377499e+000  1.7037577e+001
C022-003  1.1739815e+000  8.0216017e+000  1.6814487e+001
C022-004  9.5501220e-001  8.0603123e+000  1.6609144e+001
C022-005  7.3552161e-001  8.0570612e+000  1.6421862e+001
C022-006  5.2841282e-001  8.0046406e+000  1.6237383e+001
C022-007  3.3325785e-001  7.9037123e+000  1.6058405e+001
C022-008  1.1753404e-001  7.7745810e+000  1.5914662e+001
C022-009 -1.0451389e-001  7.6055579e+000  1.5789190e+001
C023-001 -3.2128727e-001  7.4489837e+000  1.5558459e+001
C023-002 -5.1676899e-001  7.2944441e+000  1.5288993e+001
C023-003 -6.7654651e-001  7.1221437e+000  1.5010056e+001
C023-004 -7.9129785e-001  6.9062161e+000  1.4747129e+001
C023-005 -9.4035560e-001  6.7049098e+000  1.4499138e+001
C023-006 -1.1433896e+000  6.5535188e+000  1.4246624e+001
C023-007 -1.3565061e+000  6.4081297e+000  1.3995646e+001
C023-008 -1.5921779e+000  6.3037038e+000  1.3739167e+001
C024-001 -1.8018527e+000  6.0564008e+000  1.3216751e+001
C024-002 -1.7714251e+000  6.0443301e+000  1.2939444e+001
C024-003 -1.7236861e+000  5.9155869e+000  1.2720950e+001
C024-004 -1.6626000e+000  5.7936306e+000  1.2515976e+001
C024-005 -1.5880927e+000  5.6401491e+000  1.2341694e+001
C024-006 -1.5011315e+000  5.4657102e+000  1.2185808e+001
C024-007 -1.4031029e+000  5.2596259e+000  1.2053951e+001
C024-008 -1.2847766e+000  5.0010724e+000  1.2019479e+001
C024-009 -1.1561669e+000  4.7357907e+000  1.1977901e+001
C025-001 -1.0581990e+000  4.5164614e+000  1.1978687e+001
C025-002 -9.3391460e-001  4.3162746e+000  1.1995593e+001
C025-003 -7.8817731e-001  4.1338668e+000  1.2007867e+001
C025-004 -6.2191385e-001  3.9667864e+000  1.2012630e+001
C025-005 -4.3604538e-001  3.8117924e+000  1.2005414e+001
C025-006 -2.2350818e-001  3.6816187e+000  1.2015584e+001
C025-007  4.5017931e-003  3.5522275e+000  1.1988572e+001
C025-008  2.6463112e-001  3.4649665e+000  1.2015168e+001
C025-009  5.4319179e-001  3.3860912e+000  1.2022321e+001
C026-001  7.5454795e-001  3.2434590e+000  1.2137507e+001
C026-002  9.6900576e-001  3.0982664e+000  1.2199306e+001
C026-003  1.1956288e+000  2.9545989e+000  1.2210349e+001
C026-004  1.4419074e+000  2.8128333e+000  1.2149776e+001
C026-005  1.6798376e+000  2.7204909e+000  1.2211815e+001
C026-006  1.9418042e+000  2.6251831e+000  1.2159250e+001
C026-007  2.2047980e+000  2.5561070e+000  1.2141031e+001
C026-008  2.4721768e+000  2.5045352e+000  1.2139246e+001
C026-009  2.7469215e+000  2.4639130e+000  1.2152280e+001
C027-001  3.0222652e+000  2.3279564e+000  1.2401052e+001
C027-002  3.2868669e+000  2.2445869e+000  1.2252772e+001
C027-003  3.5412757e+000  2.1676528e+000  1.2184896e+001
C027-004  3.7927155e+000  2.1063230e+000  1.2150070e+001
C027-005  4.0407448e+000  2.0649252e+000  1.2110681e+001
C027-006  4.2939892e+000  2.0455894e+000  1.2094829e+001
C027-007  4.5541868e+000  2.0407653e+000  1.2153116e+001
C027-008  4.8060884e+000  2.0438566e+000  1.2250061e+001
C027-009  5.0518208e+000  2.0681539e+000  1.2316714e+001
C028-001  5.3300810e+000  2.1291056e+000  1.2304628e+001
C028-002  5.6103163e+000  2.1945155e+000  1.2208430e+001
C028-003  5.8517370e+000  2.2521033e+000  1.2206980e+001
C028-004  6.0787539e+000  2.3099971e+000  1.2193297e+001
C028-005  6.2742991e+000  2.3745453e+000  1.2238961e+001
C028-006  6.5034986e+000  2.4127600e+000  1.2081218e+001
C028-007  6.7117867e+000  2.4766357e+000  1.1978832e+001
C028-008  6.8370190e+000  2.5334144e+000  1.2079164e+001
C028-009  6.9494615e+000  2.5654962e+000  1.2136443e+001
C029-001  6.9486847e+000  2.7291505e+000  1.2245075e+001
C029-002  6.9842715e+000  2.9114747e+000  1.2293773e+001
C029-003  7.0041575e+000  3.0758555e+000  1.2370600e+001
C029-004  7.0322089e+000  3.2368033e+000  1.2438019e+001
C029-005  7.0560102e+000  3.3900175e+000  1.2511339e+001
C029-006  7.0947323e+000  3.5405681e+000  1.2569910e+001
C029-007  7.1061125e+000  3.6797662e+000  1.2653502e+001
C029-008  7.1652532e+000  3.8215580e+000  1.2696668e+001
C030-001 -2.6852367e+000  5.4720311e+000  1.4355370e+001
C030-002 -2.7961001e+000  5.2703791e+000  1.4432869e+001
C030-003 -2.8936493e+000  5.0537376e+000  1.4440019e+001
C030-004 -3.0047872e+000  4.8569140e+000  1.4441695e+001
C030-005 -3.1308038e+000  4.6649961e+000  1.4436628e+001
C030-006 -3.2443717e+000  4.4710412e+000  1.4367514e+001
C030-007 -3.3693337e+000  4.2793317e+000  1.4281486e+001
C030-008 -3.4888580e+000  4.0917058e+000  1.4150194e+001
C030-009 -3.6028171e+000  3.9101276e+000  1.3979712e+001
C031-001 -3.7436047e+000  3.8054690e+000  1.3791384e+001
C031-002 -3.8591149e+000  3.6938758e+000  1.3593935e+001
C031-003 -3.9474733e+000  3.5776954e+000  1.3388075e+001
C031-004 -4.0003381e+000  3.4623795e+000  1.3170764e+001
C031-005 -4.0645423e+000  3.3201904e+000  1.2969481e+001
C031-006 -4.0673480e+000  3.1926625e+000  1.2743960e+001
C031-007 -4.0270634e+000  3.0656402e+000  1.2507255e+001
C031-008 -4.0565119e+000  2.8825469e+000  1.2306672e+001
C031-009 -4.0782866e+000  2.6904545e+000  1.2106045e+001
C032-001 -4.0422201e+000  2.4708917e+000  1.1881484e+001
C032-002 -3.9643037e+000  2.3006701e+000  1.1646001e+001
C032-003 -3.9298410e+000  2.1485994e+000  1.1426798e+001
C032-004 -3.9255953e+000  2.0191598e+000  1.1210690e+001
C032-005 -3.9141762e+000  1.9256210e+000  1.0984607e+001
C032-006 -3.8811119e+000  1.8733492e+000  1.0747628e+001
C032-007 -3.8572290e+000  1.8490139e+000  1.0493287e+001
C032-008 -3.7491462e+000  1.8949800e+000  1.0259153e+001
C033-001 -3.9314742e+000  3.7904334e-001  1.1850007e+001
C033-002 -3.9435358e+000  4.2597142e-001  1.2024950e+001
C033-003 -3.9646535e+000  4.6862081e-001  1.2204033e+001
C033-004 -3.9889271e+000  5.0632954e-001  1.2387684e+001
C033-005 -4.0068874e+000  5.3691530e-001  1.2577490e+001
C033-006 -4.0344315e+000  5.6412756e-001  1.2771104e+001
C033-007 -4.0660243e+000  5.8713865e-001  1.2969444e+001
C033-008 -4.0890927e+000  6.0135919e-001  1.3174593e+001
C033-009 -4.1087437e+000  6.0730362e-001  1.3385467e+001
C034-001 -4.1724110e+000  5.7012373e-001  1.3655498e+001
C034-002 -4.2520537e+000  5.2872616e-001  1.3910788e+001
C034-003 -4.3310461e+000  4.7612163e-001  1.4153057e+001
C034-004 -4.4308529e+000  4.3350810e-001  1.4375411e+001
C034-005 -4.5412560e+000  3.9201546e-001  1.4581820e+001
C034-006 -4.6440783e+000  3.3059382e-001  1.4779603e+001
C034-007 -4.7392721e+000  2.4727947e-001  1.4969119e+001
C034-008 -4.8046727e+000  1.3019522e-001  1.5149982e+001
C034-009 -4.8512106e+000 -1.1193616e-003  1.5314050e+001
C035-001 -4.9166512e+000 -1.7758560e-001  1.5364871e+001
C035-002 -4.9548254e+000 -3.5624290e-001  1.5426969e+001
C035-003 -4.9771538e+000 -5.3187239e-001  1.5500910e+001
C035-004 -5.0011353e+000 -7.0031244e-001  1.5588078e+001
C035-005 -5.0131078e+000 -8.6675352e-001  1.5687776e+001
C035-006 -4.9773192e+000 -1.0333616e+000  1.5795402e+001
C035-007 -5.0082312e+000 -1.1978484e+000  1.5927214e+001
C035-008 -4.9601760e+000 -1.3608189e+000  1.6061924e+001
C036-001 -4.8591242e+000 -1.6318175e+000  1.6066055e+001
C036-002 -4.8502169e+000 -1.7508029e+000  1.5925433e+001
C036-003 -4.8235226e+000 -1.8593023e+000  1.5775277e+001
C036-004 -4.7820463e+000 -1.9568217e+000  1.5616928e+001
C036-005 -4.7515669e+000 -2.0563238e+000  1.5454732e+001
C036-006 -4.7259731e+000 -2.1577339e+000  1.5287193e+001
C036-007 -4.6757498e+000 -2.2401788e+000  1.5110301e+001
C036-008 -4.6180863e+000 -2.3121667e+000  1.4926680e+001
C036-009 -4.5637331e+000 -2.3843436e+000  1.4737573e+001
C037-001 -4.5109096e+000 -2.4476664e+000  1.4477992e+001
C037-002 -4.4467006e+000 -2.4599121e+000  1.4219538e+001
C037-003 -4.3854713e+000 -2.4408717e+000  1.3965756e+001
C037-004 -4.3278151e+000 -2.3944139e+000  1.3716386e+001
C037-005 -4.3001828e+000 -2.3466597e+000  1.3460902e+001
C037-006 -4.2729855e+000 -2.2661779e+000  1.3209593e+001
C037-007 -4.2735109e+000 -2.1682186e+000  1.2956025e+001
C037-008 -4.2268696e+000 -2.0293298e+000  1.2712560e+001
C037-009 -4.2417274e+000 -1.8771108e+000  1.2464253e+001
C038-001 -4.1941099e+000 -1.7276093e+000  1.2263742e+001
C038-002 -4.1864285e+000 -1.5533036e+000  1.2084528e+001
C038-003 -4.1645632e+000 -1.3568699e+000  1.1933283e+001
C038-004 -4.1155400e+000 -1.1354187e+000  1.1821580e+001
C038-005 -4.0627913e+000 -8.8949513e-001  1.1742059e+001
C038-006 -4.0616512e+000 -6.2180573e-001  1.1670713e+001
C038-007 -3.9943304e+000 -3.2839713e-001  1.1653954e+001
C038-008 -3.9814475e+000 -1.1109692e-002  1.1648908e+001
C039-001 -5.6878519e+000  3.5595992e-001  2.0790495e+001
C039-002 -5.6473608e+000  1.5131232e-001  2.0670399e+001
C039-003 -5.6382527e+000 -4.9942541e-003  2.0525293e+001
C039-004 -5.6716342e+000 -1.2972179e-001  2.0369511e+001
C039-005 -5.6874199e+000 -3.0130911e-001  2.0282658e+001
C039-006 -5.6927977e+000 -5.1146752e-001  2.0251099e+001
C039-007 -5.6714163e+000 -7.6096922e-001  2.0281651e+001
C039-008 -5.5623307e+000 -1.0184680e+000  2.0392410e+001
C039-009 -5.4799242e+000 -1.2716079e+000  2.0514225e+001
C040-001 -5.4588585e+000 -1.4825168e+000  2.0786800e+001
C040-002 -5.3672419e+000 -1.6331239e+000  2.1049921e+001
C040-003 -5.2875128e+000 -1.8104486e+000  2.1270981e+001
C040-004 -5.1715035e+000 -1.9466547e+000  2.1472269e+001
C040-005 -5.0220685e+000 -2.0166261e+000  2.1657248e+001
C040-006 -4.8681602e+000 -2.1179950e+000  2.1802643e+001
C040-007 -4.6916256e+000 -2.2004650e+000  2.1921055e+001
C040-008 -4.4976068e+000 -2.2877526e+000  2.2007948e+001
C040-009 -4.2859201e+000 -2.3709338e+000  2.2065483e+001
C041-001 -4.0006952e+000 -2.4883475e+000  2.2342440e+001
C041-002 -3.7831633e+000 -2.5677524e+000  2.2596420e+001
C041-003 -3.6350801e+000 -2.6226757e+000  2.2823898e+001
C041-004 -3.5581722e+000 -2.6693530e+000  2.3025499e+001
C041-005 -3.5483975e+000 -2.6895778e+000  2.3210304e+001
C041-006 -3.6036415e+000 -2.6685183e+000  2.3386648e+001
C041-007 -3.7217309e+000 -2.5878496e+000  2.3556742e+001
C041-008 -3.8998711e+000 -2.4294145e+000  2.3695988e+001
C042-001 -4.4989510e+000 -1.9057859e+000  2.3761391e+001
C042-002 -4.8122883e+000 -1.5983162e+000  2.3723076e+001
C042-003 -5.0989752e+000 -1.3156761e+000  2.3639030e+001
C042-004 -5.3274012e+000 -1.0303713e+000  2.3574669e+001
C042-005 -5.5268173e+000 -7.7065337e-001  2.3474998e+001
C042-006 -5.6364660e+000 -4.6484506e-001  2.3416943e+001
C042-007 -5.7404923e+000 -2.1267386e-001  2.3298140e+001
C042-008 -5.8062148e+000  2.1204324e-002  2.3155981e+001
C042-009 -5.8305659e+000  2.3560086e-001  2.2983107e+001
C043-001 -5.8470531e+000  4.7523746e-001  2.2751490e+001
C043-002 -5.8236351e+000  6.8037218e-001  2.2495720e+001
C043-003 -5.7929716e+000  7.8437525e-001  2.2194359e+001
C043-004 -5.7220683e+000  8.5294896e-001  2.1889786e+001
C043-005 -5.6260204e+000  8.5133570e-001  2.1570047e+001
C043-006 -5.4909449e+000  8.0702990e-001  2.1239040e+001
C043-007 -5.3059006e+000  7.4806082e-001  2.0896006e+001
C043-008 -5.0824642e+000  6.4663959e-001  2.0534658e+001
C043-009 -4.7882085e+000  6.2508136e-001  2.0184813e+001
C044-001 -4.5974998e+000  6.7440927e-001  1.9840105e+001
C044-002 -4.4042187e+000  7.2413212e-001  1.9509148e+001
C044-003 -4.2104383e+000  8.1473643e-001  1.9203266e+001
C044-004 -4.0218887e+000  9.3602931e-001  1.8920681e+001
C044-005 -3.8359234e+000  1.0715587e+000  1.8656780e+001
C044-006 -3.6594782e+000  1.2483315e+000  1.8422579e+001
C044-007 -3.4675639e+000  1.3906168e+000  1.8187565e+001
C044-008 -3.2763176e+000  1.5498315e+000  1.7970554e+001
C044-009 -3.0860209e+000  1.7222208e+000  1.7769371e+001
C045-001 -2.8862121e+000  1.9299359e+000  1.7469940e+001
C045-002 -2.6551688e+000  2.0877135e+000  1.7164232e+001
C045-003 -2.4258444e+000  2.2818959e+000  1.6896206e+001
C045-004 -2.2127533e+000  2.5136001e+000  1.6666248e+001
C045-005 -2.0440340e+000  2.8028967e+000  1.6494045e+001
C045-006 -1.8152233e+000  3.0469871e+000  1.6314861e+001
C045-007 -1.5652131e+000  3.2876656e+000  1.6143211e+001
C045-008 -1.3054069e+000  3.5271363e+000  1.5963212e+001
C045-009 -1.0942640e+000  3.8440640e+000  1.5900757e+001
C046-001 -8.4718877e-001  4.0766358e+000  1.5820559e+001
C046-002 -6.3845533e-001  4.3461804e+000  1.5784861e+001
C046-003 -3.9013168e-001  4.5300074e+000  1.5638287e+001
C046-004 -1.8513517e-001  4.7706389e+000  1.5578183e+001
C046-005 -9.3562044e-003  5.0406966e+000  1.5563339e+001
C046-006  1.5891869e-001  5.3214750e+000  1.5553189e+001
C046-007  2.7529716e-001  5.6431208e+000  1.5624064e+001
C046-008  3.7963575e-001  5.9782782e+000  1.5706151e+001
C046-009  4.5654076e-001  6.3298540e+000  1.5828549e+001
C047-001  6.1232316e-001  6.5614824e+000  1.5906548e+001
C047-002  7.8857696e-001  6.8148112e+000  1.5930051e+001
C047-003  8.2870007e-001  6.8194342e+000  1.6413477e+001
C047-004  9.7332084e-001  6.9680295e+000  1.6608356e+001
C047-005  1.1418664e+000  7.1338768e+000  1.6751865e+001
C047-006  1.3108039e+000  7.2753963e+000  1.6926914e+001
C047-007  1.4869081e+000  7.4041147e+000  1.7110992e+001
C047-008  1.6801167e+000  7.5285158e+000  1.7278578e+001
C048-001 -3.2055669e+000  3.1818759e+000  3.5752052e+001
C048-002 -3.3530576e+000  3.1491096e+000  3.5922028e+001
C048-003 -3.4789526e+000  3.0969181e+000  3.6112373e+001
C048-004 -3.6105917e+000  3.0405128e+000  3.6301994e+001
C048-005 -3.7455630e+000  2.9801922e+000  3.6492870e+001
C048-006 -3.9227080e+000  2.9302783e+000  3.6664528e+001
C048-007 -4.1462746e+000  2.8811402e+000  3.6816170e+001
C048-008 -4.3136239e+000  2.8080969e+000  3.7001724e+001
C048-009 -4.4390564e+000  2.7357426e+000  3.7214512e+001
C049-001 -4.6251354e+000  2.6573396e+000  3.7422005e+001
C049-002 -4.7625985e+000  2.5825238e+000  3.7647861e+001
C049-003 -4.8453670e+000  2.4992106e+000  3.7898476e+001
C049-004 -5.0296817e+000  2.4453404e+000  3.8070156e+001
C049-005 -5.1590509e+000  2.3874662e+000  3.8266907e+001
C049-006 -5.2810640e+000  2.3361363e+000  3.8459183e+001
C049-007 -5.3779311e+000  2.2841532e+000  3.8656048e+001
C049-008 -5.4470410e+000  2.2304583e+000  3.8853859e+001
C049-009 -5.5011983e+000  2.1806731e+000  3.9044441e+001
C050-001 -5.5350127e+000  2.1613219e+000  3.9318699e+001
C050-002 -5.5295815e+000  2.1273282e+000  3.9597546e+001
C050-003 -5.5464263e+000  2.1016643e+000  3.9876354e+001
C050-004 -5.5628376e+000  2.0758252e+000  4.0156826e+001
C050-005 -5.5804553e+000  2.0505979e+000  4.0438900e+001
C050-006 -5.6005545e+000  2.0267081e+000  4.0722610e+001
C050-007 -5.6163936e+000  2.0002637e+000  4.1007893e+001
C050-008 -5.6282759e+000  1.9713352e+000  4.1294689e+001
C051-001 -3.9516737e+000 -3.0237718e+000  4.1408417e+001
C051-002 -3.8918588e+000 -2.9928484e+000  4.1337730e+001
C051-003 -3.8175049e+000 -2.9537017e+000  4.1281189e+001
C051-004 -3.7373252e+000 -2.9188740e+000  4.1219105e+001
C051-005 -3.6489799e+000 -2.8834193e+000  4.1150429e+001
C051-006 -3.5362651e+000 -2.8294046e+000  4.1133881e+001
C051-007 -3.4176672e+000 -2.7785966e+000  4.1110882e+001
C051-008 -3.2931390e+000 -2.7285602e+000  4.1058655e+001
C052-001 -2.9347162e+000 -2.6579785e+000  4.1055099e+001
C052-002 -2.6949270e+000 -2.6458900e+000  4.1123455e+001
C052-003 -2.4420457e+000 -2.6394908e+000  4.1202129e+001
C052-004 -2.1881046e+000 -2.6454754e+000  4.1311726e+001
C052-005 -1.9254001e+000 -2.6545427e+000  4.1433311e+001
C052-006 -1.6158926e+000 -2.6472034e+000  4.1484806e+001
C052-007 -1.3059069e+000 -2.6409481e+000  4.1593945e+001
C052-008 -9.5063007e-001 -2.6322005e+000  4.1618713e+001
C053-001 -4.3974444e-001 -2.6712317e+000  4.1613659e+001
C053-002 -2.8079203e-001 -2.6861098e+000  4.1621010e+001
C053-003 -1.0812904e-001 -2.7048261e+000  4.1599297e+001
C053-004  7.7654503e-002 -2.7290430e+000  4.1546394e+001
C053-005  2.8989491e-001 -2.7326403e+000  4.1501423e+001
C053-006  5.2401149e-001 -2.7365396e+000  4.1428288e+001
C053-007  7.9966366e-001 -2.7189679e+000  4.1354263e+001
C053-008  1.0437615e+000 -2.7737274e+000  4.1163078e+001
C053-009  1.2044340e+000 -2.9191103e+000  4.0852612e+001
C054-001  1.3462238e+000 -2.7555518e+000  4.0646519e+001
C054-002  1.4957720e+000 -2.6386487e+000  4.0451115e+001
C054-003  1.6452024e+000 -2.5651615e+000  4.0254467e+001
C054-004  1.8540931e+000 -2.5096800e+000  4.0128990e+001
C054-005  2.0523791e+000 -2.5005970e+000  3.9987083e+001
C054-006  2.2784925e+000 -2.5225396e+000  3.9879143e+001
C054-007  2.5169871e+000 -2.5837548e+000  3.9776642e+001
C054-008  2.7718568e+000 -2.6931560e+000  3.9666183e+001
C055-001  3.2593677e+000 -3.2587976e+000  3.9936466e+001
C055-002  3.4501173e+000 -3.6475198e+000  4.0263195e+001
C055-003  3.5794997e+000 -3.8983243e+000  4.0674480e+001
C055-004  3.6797609e+000 -4.1031175e+000  4.1055035e+001
C055-005  3.7522821e+000 -4.2533140e+000  4.1419361e+001
C055-006  3.8174615e+000 -4.3726420e+000  4.1762577e+001
C055-007  3.8658454e+000 -4.4443355e+000  4.2098095e+001
C055-008  3.9052532e+000 -4.4799333e+000  4.2426079e+001
C055-009  3.9419765e+000 -4.4950986e+000  4.2748867e+001
C056-001  4.0013924e+000 -4.4692192e+000  4.3177261e+001
C056-002  4.0545120e+000 -4.3969841e+000  4.3583118e+001
C056-003  4.0972476e+000 -4.2768335e+000  4.3964447e+001
C056-004  4.1376491e+000 -4.1182647e+000  4.4322067e+001
C056-005  4.1823521e+000 -3.9250774e+000  4.4658844e+001
C056-006  4.2170143e+000 -3.6859770e+000  4.4970226e+001
C056-007  4.2510271e+000 -3.4077621e+000  4.5259609e+001
C056-008  4.2798443e+000 -3.0875626e+000  4.5525082e+001
C056-009  4.2983751e+000 -2.7233789e+000  4.5763329e+001
C057-001  4.2747507e+000 -2.3609498e+000  4.5994617e+001
C057-002  4.2446990e+000 -1.9948138e+000  4.6178562e+001
C057-003  4.1964297e+000 -1.6221645e+000  4.6300659e+001
C057-004  4.1630430e+000 -1.2505577e+000  4.6402138e+001
C057-005  4.0986061e+000 -8.7330949e-001  4.6423439e+001
C057-006  4.0511222e+000 -4.9136701e-001  4.6430519e+001
C057-007  3.9860439e+000 -1.0614745e-001  4.6374889e+001
C057-008  3.9180436e+000  2.8486398e-001  4.6275578e+001
C058-001  3.7807314e+000  8.7321383e-001  4.6004192e+001
C058-002  3.7262249e+000  1.0734315e+000  4.5889656e+001
C058-003  3.6531143e+000  1.2613419e+000  4.5756924e+001
C058-004  3.5849545e+000  1.4716116e+000  4.5652184e+001
C058-005  3.4954524e+000  1.6754532e+000  4.5537552e+001
C058-006  3.3847973e+000  1.8575224e+000  4.5391800e+001
C058-007  3.2613277e+000  2.0426025e+000  4.5248653e+001
C058-008  3.1252236e+000  2.2170217e+000  4.5088989e+001
C058-009  2.9676199e+000  2.4012973e+000  4.4942596e+001
C059-001  2.8404911e+000  2.4169993e+000  4.4846367e+001
C059-002  2.7085764e+000  2.4342589e+000  4.4746487e+001
C059-003  2.5727820e+000  2.4521337e+000  4.4639133e+001
C059-004  2.4149530e+000  2.4914787e+000  4.4545486e+001
C059-005  2.2696548e+000  2.5061026e+000  4.4413624e+001
C059-006  2.1292443e+000  2.5079823e+000  4.4258781e+001
C059-007  1.9797332e+000  2.5100212e+000  4.4094193e+001
C059-008  1.8530443e+000  2.4891109e+000  4.3898006e+001
C059-009  1.7350837e+000  2.4619126e+000  4.3686489e+001
C060-001  1.6681587e+000  2.4373219e+000  4.3488785e+001
C060-002  1.5789952e+000  2.4153361e+000  4.3307487e+001
C060-003  1.5274203e+000  2.3796992e+000  4.3120186e+001
C060-004  1.4864616e+000  2.3333526e+000  4.2935215e+001
C060-005  1.4551152e+000  2.2746167e+000  4.2750164e+001
C060-006  1.4667884e+000  2.2092593e+000  4.2562893e+001
C060-007  1.4838188e+000  2.1318169e+000  4.2375000e+001
C060-008  1.5533947e+000  2.0481346e+000  4.2197071e+001
C061-001  1.3775427e+000  1.5671999e+000  4.2126308e+001
C061-002  1.0711336e+000  1.2444739e+000  4.2172909e+001
C061-003  8.2006240e-001  9.5991910e-001  4.2267303e+001
C061-004  5.7484192e-001  7.1301496e-001  4.2384422e+001
C061-005  2.9310963e-001  5.2326065e-001  4.2459213e+001
C061-006 -2.6513331e-002  4.0599105e-001  4.2450939e+001
C061-007 -2.9410312e-001  2.8054646e-001  4.2605728e+001
C061-008 -6.0748929e-001  2.3520724e-001  4.2654682e+001
C061-009 -9.3188399e-001  2.4526632e-001  4.2670349e+001
C062-001 -1.4769711e+000  3.4661915e+000  3.3895733e+001
C062-002 -1.8347069e+000  2.3562697e-001  4.2361431e+001
C062-003 -2.1900430e+000  3.3772665e-001  4.2195503e+001
C062-004 -2.4948459e+000  4.6643344e-001  4.2118633e+001
C062-005 -2.7604892e+000  6.3870466e-001  4.2093407e+001
C062-006 -3.1176126e+000  8.0121297e-001  4.2262714e+001
C062-007 -3.2222295e+000  1.1708212e+000  4.2124645e+001
C062-008 -3.1711082e+000  1.5827922e+000  4.1994759e+001
C063-001 -3.0263431e+000  2.2604835e+000  4.2186722e+001
C063-002 -2.9823956e+000  2.4550347e+000  4.2415253e+001
C063-003 -2.9229250e+000  2.6084051e+000  4.2637711e+001
C063-004 -2.8709965e+000  2.7272136e+000  4.2862560e+001
C063-005 -2.8575606e+000  2.7775295e+000  4.3102047e+001
C063-006 -2.8554413e+000  2.7824910e+000  4.3343372e+001
C063-007 -2.8596823e+000  2.7650456e+000  4.3589668e+001
C063-008 -2.8821037e+000  2.7069199e+000  4.3846535e+001
C063-009 -2.9240942e+000  2.6000731e+000  4.4113079e+001
C064-001 -2.9571459e+000  2.5210314e+000  4.4306484e+001
C064-002 -2.9733744e+000  2.4033978e+000  4.4489216e+001
C064-003 -2.9578097e+000  2.2693300e+000  4.4681690e+001
C064-004 -2.9544570e+000  2.0666146e+000  4.4827644e+001
C064-005 -2.9322481e+000  1.8347607e+000  4.4964691e+001
C064-006 -2.8977833e+000  1.5607710e+000  4.5077946e+001
C064-007 -2.8384326e+000  1.2478274e+000  4.5176037e+001
C064-008 -2.7193546e+000  9.4606096e-001  4.5337132e+001
C065-001 -2.5881486e+000  2.3965430e-001  4.5831059e+001
C065-002 -2.6169550e+000 -1.7744625e-001  4.6039593e+001
C065-003 -2.6534264e+000 -5.8846778e-001  4.6176613e+001
C065-004 -2.7165163e+000 -9.7209722e-001  4.6284836e+001
C065-005 -2.8004704e+000 -1.3415325e+000  4.6343090e+001
C065-006 -2.8917050e+000 -1.7001379e+000  4.6332073e+001
C065-007 -3.0246148e+000 -2.0428462e+000  4.6301300e+001
C065-008 -3.1508956e+000 -2.3722210e+000  4.6182995e+001
C065-009 -3.3009279e+000 -2.6867602e+000  4.6019363e+001
C066-001 -3.3742578e+000 -3.0180705e+000  4.5840488e+001
C066-002 -3.4236400e+000 -3.3092785e+000  4.5616245e+001
C066-003 -3.4352090e+000 -3.5569191e+000  4.5363194e+001
C066-004 -3.4207184e+000 -3.7665412e+000  4.5101871e+001
C066-005 -3.4083328e+000 -3.9495296e+000  4.4842636e+001
C066-006 -3.4095592e+000 -4.1108055e+000  4.4581863e+001
C066-007 -3.3843460e+000 -4.2319040e+000  4.4310360e+001
C066-008 -3.3912568e+000 -4.3413725e+000  4.4034092e+001
C066-009 -3.3870134e+000 -4.4194198e+000  4.3747711e+001
C067-001 -3.3601151e+000 -4.4443393e+000  4.3440105e+001
C067-002 -3.3652596e+000 -4.4306479e+000  4.3146481e+001
C067-003 -3.3864446e+000 -4.3673701e+000  4.2867069e+001
C067-004 -3.4313912e+000 -4.2598681e+000  4.2601727e+001
C067-005 -3.5168350e+000 -4.1259923e+000  4.2344910e+001
C067-006 -3.6167331e+000 -3.9422271e+000  4.2101284e+001
C067-007 -3.7148526e+000 -3.6837466e+000  4.1883316e+001
C067-008 -3.8294280e+000 -3.3642380e+000  4.1690845e+001
C068-001 -3.0149605e+000 -3.0020714e+000  4.1085850e+001
C068-002 -2.8747556e+000 -3.3050036e+000  4.1160614e+001
C068-003 -2.7312508e+000 -3.5824540e+000  4.1276978e+001
C068-004 -2.5885174e+000 -3.7951031e+000  4.1488407e+001
C068-005 -2.4362042e+000 -4.0317168e+000  4.1675060e+001
C068-006 -2.2805636e+000 -4.2260375e+000  4.1929775e+001
C068-007 -2.1259334e+000 -4.3696628e+000  4.2247387e+001
C068-008 -1.9668274e+000 -4.4869823e+000  4.2607498e+001
C068-009 -1.8177786e+000 -4.5460358e+000  4.3021019e+001
C069-001 -1.7171837e+000 -4.5685110e+000  4.3491962e+001
C069-002 -1.6445234e+000 -4.5257015e+000  4.3934879e+001
C069-003 -1.5938464e+000 -4.4315810e+000  4.4343815e+001
C069-004 -1.5638174e+000 -4.2889333e+000  4.4717350e+001
C069-005 -1.5489490e+000 -4.1044331e+000  4.5058151e+001
C069-006 -1.5442744e+000 -3.8824341e+000  4.5372566e+001
C069-007 -1.5656266e+000 -3.6052980e+000  4.5646965e+001
C069-008 -1.5920720e+000 -3.2943132e+000  4.5906139e+001
C069-009 -1.6480690e+000 -2.9256203e+000  4.6117542e+001
C070-001 -1.6674833e+000 -2.5917177e+000  4.6239597e+001
C070-002 -1.7031274e+000 -2.2513773e+000  4.6324055e+001
C070-003 -1.7395509e+000 -1.8971261e+000  4.6402573e+001
C070-004 -1.8112783e+000 -1.5185744e+000  4.6406925e+001
C070-005 -1.9111915e+000 -1.1197817e+000  4.6351257e+001
C070-006 -2.0351071e+000 -6.9915819e-001  4.6245590e+001
C070-007 -2.1908541e+000 -2.6417699e-001  4.6069702e+001
C070-008 -2.3711126e+000  1.9001943e-001  4.5841324e+001
C071-001  3.2773168e+000 -3.2008531e+000  3.9923962e+001
C071-002  3.4913638e+000 -3.5227273e+000  4.0250488e+001
C071-003  3.6523654e+000 -3.7477140e+000  4.0635868e+001
C071-004  3.7568965e+000 -3.9027591e+000  4.1025654e+001
C071-005  3.8679886e+000 -4.0392189e+000  4.1377216e+001
C071-006  3.9685593e+000 -4.1341057e+000  4.1719070e+001
C071-007  4.0601449e+000 -4.1862392e+000  4.2054962e+001
C071-008  4.1575890e+000 -4.2036924e+000  4.2384346e+001
C071-009  4.2453146e+000 -4.1762624e+000  4.2713261e+001
C072-001  4.3275552e+000 -4.0589008e+000  4.3111099e+001
C072-002  4.4104757e+000 -3.9148428e+000  4.3486591e+001
C072-003  4.4544530e+000 -3.7299731e+000  4.3841110e+001
C072-004  4.4856634e+000 -3.5148215e+000  4.4173256e+001
C072-005  4.5044765e+000 -3.2684772e+000  4.4483444e+001
C072-006  4.5114002e+000 -2.9902956e+000  4.4771988e+001
C072-007  4.4989648e+000 -2.6797204e+000  4.5038292e+001
C072-008  4.4778929e+000 -2.3370218e+000  4.5283409e+001
C072-009  4.4297857e+000 -1.9621643e+000  4.5505386e+001
C073-001  4.4200201e+000 -1.6286609e+000  4.5712788e+001
C073-002  4.3761201e+000 -1.3050377e+000  4.5883602e+001
C073-003  4.3147354e+000 -9.9251872e-001  4.6019913e+001
C073-004  4.2477150e+000 -6.9027621e-001  4.6122211e+001
C073-005  4.1683226e+000 -3.9986259e-001  4.6188950e+001
C073-006  4.0871973e+000 -1.1906142e-001  4.6220963e+001
C073-007  4.0104041e+000  1.5524691e-001  4.6221092e+001
C073-008  3.9246020e+000  4.1934064e-001  4.6186543e+001
