# Supplementary material for: Interspecific variation in the limb long bones among modern rhinoceroses—extent and drivers
Source: PeerJ. 2019 Sep 26;7:e7647. doi: 10.7717/peerj.7647 (PMC6766374; doi:10.7717/peerj.7647)
Supplement: Supplemental Information 9 [file peerj-07-7647-s009.zip › Humerus/Diceros_bicornis_1936_644_Humerus.pts]

Version 1.0
674
S0000          10.126059      8.5244408      0.98690567    
S0001          13.955699      10.636443      4.4209518     
S0002          17.391315      6.4534599      6.3554829     
S0003          19.872128      4.5333843      3.5158463     
S0004          15.923557      2.2025352      0.98706894    
S0005          11.665042      6.1562359      1.3327209     
S0006          15.284596      0.52429996     2.2127762     
S0007          14.776675      0.7663043      5.8319561     
S0008          8.8993118      -0.18318692    11.95557      
S0009          12.415714      -0.066478413   11.360207     
S0010          6.8608948      2.8515228      13.33692      
S0011          6.7716881      5.662912       13.235461     
S0012          10.722409      10.066443      10.858505     
S0013          9.4214867      11.20336       10.406966     
S0014          12.374435      12.969485      9.3882706     
S0015          12.577718      13.152316      6.0074688     
S0016          11.162644      12.762825      5.4066734     
S0017          7.1290016      11.2038        1.1496284     
S0018          2.9020493      11.291677      2.2927433     
S0019          -1.076442      9.6711235      0.89690704    
S0020          -10.023108     6.256263       6.5479797     
S0021          -13.658859     8.6677513      6.7808029     
S0022          -16.928975     9.2342712      6.1943222     
S0023          -21.28136      4.3997391      5.6438728     
S0024          -16.512791     4.5920918      0.58814697    
S0025          -15.65264      3.9620865      1.2195911     
S0026          -14.936282     1.5361653      2.1562469     
S0027          -12.478075     -3.3290829     -0.040974045  
S0028          -18.047383     -4.066267      6.1954899     
S0029          -15.228635     -0.24652741    6.7477539     
S0030          -16.517671     4.4054642      6.3569962     
S0031          -19.867697     2.7516214      6.2502937     
S0032          -12.255798     -4.6299767     5.0823265     
S0033          -15.396156     -2.2775494     8.9921799     
S0034          -13.905672     0.20805237     7.7853256     
S0035          10.403115      8.7792992      0.80201645    
S0036          10.703752      8.9883682      0.6394742     
S0037          11.002635      9.2030128      0.54885864    
S0038          11.308619      9.4088364      0.51441593    
S0039          11.598737      9.6243156      0.569206      
S0040          11.893613      9.8267372      0.67966237    
S0041          12.217463      10.007961      0.81847363    
S0042          12.541697      10.186385      1.023956      
S0043          12.869421      10.359626      1.2919367     
S0044          13.134341      10.455817      1.6206139     
S0045          13.382104      10.533584      1.9386845     
S0046          13.594281      10.595348      2.2641542     
S0047          13.761769      10.641391      2.6015444     
S0048          13.869626      10.673661      2.9534029     
S0049          13.921692      10.694141      3.3135002     
S0050          13.955685      10.697063      3.6741364     
S0051          13.970412      10.678532      4.0415211     
S0052          13.836014      10.48996       4.5873466     
S0053          13.959836      10.031724      4.583857      
S0054          14.373674      10.009444      5.0980083     
S0055          14.575111      9.9160233      5.4041084     
S0056          14.772447      9.7656891      5.6297024     
S0057          14.990512      9.5910492      5.8170322     
S0058          15.233104      9.3818298      5.9606197     
S0059          15.493771      9.1484077      6.0672615     
S0060          15.758588      8.898735       6.1386879     
S0061          15.938101      8.6692955      6.1642399     
S0062          16.116621      8.4259842      6.1867729     
S0063          16.296945      8.1727501      6.2099815     
S0064          16.467897      7.9031563      6.2234035     
S0065          16.639137      7.6252464      6.2378819     
S0066          16.822044      7.3445396      6.2631981     
S0067          17.020332      7.061097       6.3005276     
S0068          17.230887      6.772393       6.3453403     
S0069          17.478412      6.2272163      6.3372032     
S0070          17.557733      5.9981831      6.2894222     
S0071          17.636728      5.7715366      6.2165054     
S0072          17.726981      5.5508263      6.1260517     
S0073          17.835468      5.3368595      6.0229931     
S0074          17.950125      5.1273693      5.8988129     
S0075          18.090041      4.9247406      5.7674389     
S0076          18.24769       4.7277756      5.6238049     
S0077          18.403992      4.5342266      5.453355      
S0078          18.552135      4.4193367      5.2589603     
S0079          18.699461      4.327914       5.053231      
S0080          18.871785      4.270528       4.8613621     
S0081          19.061255      4.2518978      4.6786846     
S0082          19.251944      4.2691216      4.489912      
S0083          19.421597      4.3059155      4.2723858     
S0084          19.589972      4.3739887      4.0444248     
S0085          19.736096      4.448362       3.7875263     
S0086          19.812866      4.6850388      3.1417526     
S0087          19.70873       4.7698055      2.7776333     
S0088          19.577542      4.7895458      2.4414856     
S0089          19.427301      4.7580574      2.138637      
S0090          19.266641      4.6437092      1.8830345     
S0091          19.080502      4.5199516      1.6458265     
S0092          18.869539      4.3591949      1.4326683     
S0093          18.618649      4.1952858      1.2241611     
S0094          18.331282      4.0146214      1.0281557     
S0095          18.05507       3.8401875      0.99481115    
S0096          17.793318      3.6272991      0.98415813    
S0097          17.525105      3.4312508      0.96987       
S0098          17.257829      3.2329132      0.96123018    
S0099          16.970837      3.0706387      0.93173914    
S0100          16.691219      2.882309       0.91603861    
S0101          16.418198      2.6741198      0.91323509    
S0102          16.170905      2.4347898      0.94797192    
S0103          15.800317      2.2585215      1.2759171     
S0104          15.672696      2.3117151      1.5694121     
S0105          15.493242      2.3954556      1.7462414     
S0106          15.305713      2.4825974      1.8795166     
S0107          15.107852      2.5733419      1.9691195     
S0108          14.909756      2.6589436      2.0609287     
S0109          14.716951      2.7365252      2.175416      
S0110          14.525966      2.8107523      2.2892279     
S0111          14.333405      2.8851641      2.3809256     
S0112          14.187933      3.0475969      2.4561804     
S0113          14.061446      3.2246597      2.5784342     
S0114          13.900873      3.4056252      2.5680391     
S0115          13.74202       3.571225       2.4869383     
S0116          13.595506      3.7513252      2.4335863     
S0117          13.447908      3.9187527      2.3198702     
S0118          13.302014      4.101231       2.2075539     
S0119          13.159018      4.3091049      2.1042707     
S0120          13.02513       4.5442863      2.0053488     
S0121          12.924232      4.6884148      1.8872055     
S0122          12.798675      4.8216164      1.7522079     
S0123          12.660186      4.9676826      1.6347265     
S0124          12.527762      5.1459259      1.5591837     
S0125          12.393035      5.3433868      1.5105926     
S0126          12.249637      5.5543278      1.4862407     
S0127          12.076494      5.7576416      1.453544      
S0128          11.872534      5.9490555      1.388118      
S0129          11.517989      6.2184532      1.3386022     
S0130          11.390311      6.2996025      1.3867301     
S0131          11.271561      6.3830326      1.4288559     
S0132          11.170341      6.4758446      1.4785574     
S0133          11.068365      6.5645988      1.516083      
S0134          10.974612      6.6565277      1.5536653     
S0135          10.891991      6.7533867      1.5950285     
S0136          10.813786      6.8510826      1.632999      
S0137          10.738585      6.9493927      1.6617035     
S0138          10.632551      7.0508934      1.658633      
S0139          10.509362      7.1386688      1.6419136     
S0140          10.3804        7.2252693      1.6400333     
S0141          10.235788      7.29254        1.6220484     
S0142          10.081643      7.349868       1.6055372     
S0143          9.9166176      7.3893646      1.5816431     
S0144          9.7431091      7.4262253      1.5671101     
S0145          9.5601677      7.4718338      1.5702067     
S0146          9.3659073      7.5281265      1.5896493     
S0147          9.4122337      7.644519       1.4899316     
S0148          9.4657005      7.7696198      1.4108086     
S0149          9.5361435      7.867086       1.3062533     
S0150          9.6102097      7.9827477      1.2356205     
S0151          9.691188       8.1003166      1.1787773     
S0152          9.7791466      8.2199623      1.1343071     
S0153          9.8830803      8.3273186      1.081206      
S0154          9.9994301      8.4281433      1.0303764     
S0155          14.54747       0.54641795     5.9782604     
S0156          14.285114      0.35610521     6.1006176     
S0157          14.014264      0.18161595     6.2080269     
S0158          13.719778      0.07770164     6.295293      
S0159          13.42843       0.0057935525   6.375993      
S0160          13.146332      -0.076437789   6.4519417     
S0161          12.865187      -0.16453772    6.5185013     
S0162          12.580479      -0.2804884     6.5661079     
S0163          12.287296      -0.39723005    6.5905434     
S0164          12.143991      -0.48585067    6.8627701     
S0165          11.991721      -0.57832808    7.1533424     
S0166          11.820979      -0.69154162    7.4415489     
S0167          11.632526      -0.8052351     7.7348061     
S0168          11.404663      -0.94111958    7.99785       
S0169          11.179337      -1.042325      8.3084        
S0170          11.012242      -1.0828508     8.7357933     
S0171          10.763916      -1.1779428     9.0732498     
S0172          10.473101      -1.2821335     9.3940796     
S0173          10.14897       -1.1699409     9.6835342     
S0174          9.7853554      -1.0985141     9.8868523     
S0175          9.4763275      -1.0105526     10.100271     
S0176          9.1406075      -0.93027       10.22045      
S0177          8.8755974      -0.83956985    10.396659     
S0178          8.8473549      -0.66618795    10.796635     
S0179          8.9502876      -0.40677638    11.22542      
S0180          8.9273689      -0.24486408    11.540919     
S0181          12.161314      -0.12005107    11.559019     
S0182          11.911536      -0.1266978     11.751034     
S0183          11.664948      -0.14500567    11.92682      
S0184          11.410978      -0.18845627    12.083765     
S0185          11.166212      -0.1661558     12.23653      
S0186          10.921586      -0.13276238    12.376812     
S0187          10.682742      -0.067288786   12.505219     
S0188          10.440647      -0.00046413606 12.622524     
S0189          10.200752      0.085565215    12.729805     
S0190          10.01024       0.16604751     12.819759     
S0191          9.807782       0.22407639     12.913818     
S0192          9.606916       0.30789967     12.992612     
S0193          9.3948601      0.37857409     13.076353     
S0194          9.1883423      0.48402781     13.136925     
S0195          8.9797783      0.6004178      13.187372     
S0196          8.7660149      0.72083669     13.232561     
S0197          8.5468475      0.84639215     13.27191      
S0198          8.3329025      0.99507208     13.293561     
S0199          8.1533112      1.1270462      13.313855     
S0200          7.9693733      1.2655005      13.340752     
S0201          7.7740921      1.4148584      13.394434     
S0202          7.6089035      1.605587       13.397588     
S0203          7.4658562      1.8199156      13.367429     
S0204          7.3127182      2.0474108      13.362061     
S0205          7.130249       2.2889641      13.390221     
S0206          6.9829346      2.5575155      13.371449     
S0207          6.8338242      3.0069426      13.340967     
S0208          6.7998512      3.1522543      13.349306     
S0209          6.7774307      3.29184        13.353044     
S0210          6.7703384      3.4256416      13.349451     
S0211          6.7515823      3.5485706      13.352788     
S0212          6.7369514      3.6635777      13.354721     
S0213          6.7176208      3.7699425      13.360637     
S0214          6.7067688      3.8686054      13.362387     
S0215          6.6965492      3.9590019      13.364822     
S0216          6.704541       4.0972691      13.336736     
S0217          6.696711       4.248843       13.323299     
S0218          6.6815193      4.415852       13.318195     
S0219          6.669149       4.5974293      13.314871     
S0220          6.6974045      4.7784397      13.285283     
S0221          6.7231369      4.9725765      13.259705     
S0222          6.7331093      5.1891666      13.250821     
S0223          6.7288689      5.4329727      13.263261     
S0224          7.2093147      6.0098251      13.413264     
S0225          7.6194794      6.3296001      13.469284     
S0226          7.9697502      6.6467857      13.440405     
S0227          8.2566788      6.9683838      13.338528     
S0228          8.4838516      7.2908051      13.158675     
S0229          8.6489777      7.6220993      12.912346     
S0230          8.7607445      7.9422768      12.572692     
S0231          8.8145149      8.2653412      12.160023     
S0232          8.7904144      8.6267891      11.707214     
S0233          8.8900047      8.9419098      11.391597     
S0234          8.9749069      9.2932205      11.195961     
S0235          9.0968163      9.5877899      11.034586     
S0236          9.2190292      9.8677605      10.975899     
S0237          9.3873184      10.083029      10.975587     
S0238          9.6316933      10.207227      10.99813      
S0239          9.9591194      10.234564      11.016084     
S0240          10.340762      10.170977      10.943547     
S0241          11.040179      10.039923      10.726749     
S0242          11.321242      9.9928688      10.57017      
S0243          11.559389      9.9308662      10.387663     
S0244          11.767841      9.8488586      10.20582      
S0245          11.947808      9.7455856      10.02579      
S0246          12.101803      9.6195023      9.8494484     
S0247          12.234354      9.46903        9.6793785     
S0248          12.341501      9.2963737      9.5099228     
S0249          12.419212      9.1030685      9.3374992     
S0250          12.496225      8.9582619      9.1814415     
S0251          12.549332      8.8156433      9.0049072     
S0252          12.603554      8.6669418      8.8292503     
S0253          12.658315      8.5093872      8.6555855     
S0254          12.724969      8.343557       8.4843384     
S0255          12.808217      8.1710228      8.3136436     
S0256          12.893401      7.9845299      8.1370796     
S0257          13.030069      7.8118393      7.9688866     
S0258          13.206311      7.6626419      7.8252716     
S0259          13.40643       7.5421074      7.6868164     
S0260          13.620694      7.4221626      7.5872337     
S0261          13.842799      7.2993286      7.5454575     
S0262          14.04528       7.1475304      7.5347076     
S0263          14.224554      6.9629082      7.549427      
S0264          14.376024      6.7400375      7.5724228     
S0265          14.499947      6.4783676      7.58815       
S0266          14.603642      6.185585       7.6111221     
S0267          14.687935      5.8625328      7.6289093     
S0268          14.812646      5.4678272      7.6021683     
S0269          14.879094      5.0991879      7.6389244     
S0270          14.894458      4.7554428      7.6509071     
S0271          14.864796      4.4416077      7.6389549     
S0272          14.79427       4.1684059      7.5684799     
S0273          14.66006       3.9391678      7.4442741     
S0274          14.433627      3.7252716      7.3781418     
S0275          14.185585      3.4905739      7.4891014     
S0276          13.942523      3.2867329      7.5835358     
S0277          13.80184       3.0754354      7.7294769     
S0278          13.737794      2.8505678      7.9651192     
S0279          13.771535      2.6216951      8.1995209     
S0280          13.807425      2.4032675      8.4053352     
S0281          13.820377      2.1955448      8.6049446     
S0282          13.828804      1.9951542      8.8057961     
S0283          13.836697      1.8011034      9.0109955     
S0284          13.817346      1.6189405      9.2259842     
S0285          13.780963      1.4507811      9.4390732     
S0286          13.696973      1.2060137      9.641449      
S0287          13.584064      0.98412647     9.8451439     
S0288          13.464143      0.77761688     10.053162     
S0289          13.333623      0.58621516     10.265657     
S0290          13.16375       0.43042536     10.473394     
S0291          12.982089      0.29873896     10.685084     
S0292          12.801624      0.17621776     10.905976     
S0293          12.622816      0.039490688    11.134037     
S0294          9.2509796      11.266345      10.217752     
S0295          9.1577667      11.346836      10.007129     
S0296          9.0867607      11.453809      9.8177582     
S0297          9.0471512      11.585979      9.6372734     
S0298          9.0691277      11.736621      9.4623688     
S0299          9.1008858      11.918676      9.2955933     
S0300          9.1701035      12.128176      9.1336975     
S0301          9.2925926      12.35785       8.9801331     
S0302          9.4737488      12.595587      8.8391174     
S0303          9.6391617      12.703503      8.6610359     
S0304          9.8154175      12.797478      8.4796783     
S0305          10.028265      12.84872       8.3127197     
S0306          10.225823      12.909259      8.1364731     
S0307          10.413086      12.97533       7.9511482     
S0308          10.59002       13.048651      7.755542      
S0309          10.765331      13.11967       7.5553062     
S0310          10.955054      13.165828      7.3609901     
S0311          11.140165      13.211687      7.1597389     
S0312          11.262001      13.232666      6.9746017     
S0313          11.404234      13.231267      6.8058609     
S0314          11.555708      13.220389      6.6501732     
S0315          11.689567      13.241656      6.5039154     
S0316          11.820649      13.289893      6.3693165     
S0317          11.987601      13.300949      6.2518291     
S0318          12.179741      13.273907      6.1516308     
S0319          12.381709      13.229092      6.0676754     
S0320          10.949984      12.795164      5.5464977     
S0321          10.731001      12.805704      5.662479      
S0322          10.497862      12.823318      5.7413807     
S0323          10.255384      12.817242      5.7956196     
S0324          10.002843      12.821217      5.8150368     
S0325          9.7395302      12.812926      5.8070198     
S0326          9.4641022      12.784403      5.7713741     
S0327          9.1785919      12.724915      5.7046677     
S0328          8.8828918      12.677872      5.6071861     
S0329          8.5617897      12.642242      5.5598373     
S0330          8.2681107      12.622772      5.474155      
S0331          8.0170258      12.577213      5.3477123     
S0332          7.8126526      12.503671      5.1849709     
S0333          7.6518074      12.40667       4.9889244     
S0334          7.5206917      12.310349      4.7562546     
S0335          7.4064697      12.260036      4.4734493     
S0336          7.3323639      12.213242      4.1474556     
S0337          7.3027969      12.117796      3.7944088     
S0338          7.0971931      12.04473       3.530706      
S0339          6.9402557      11.972451      3.2560463     
S0340          6.8255196      11.922523      2.9701855     
S0341          6.7603706      11.831892      2.6829557     
S0342          6.7310822      11.766559      2.3822491     
S0343          6.7597549      11.643211      2.0824268     
S0344          6.8579399      11.457942      1.7969765     
S0345          6.9692795      11.342343      1.4771922     
S0346          7.385968       11.187146      1.0220466     
S0347          7.6517166      11.156269      0.94944839    
S0348          7.9006546      11.153915      0.88447418    
S0349          8.1428497      11.164154      0.84404001    
S0350          8.3782013      11.190455      0.82287741    
S0351          8.6088943      11.209184      0.85770636    
S0352          8.8333717      11.26851       0.87515745    
S0353          9.0533073      11.330504      0.93448887    
S0354          9.2576553      11.381933      1.0491996     
S0355          9.5651237      11.399517      1.1887306     
S0356          9.853817       11.437462      1.3257884     
S0357          10.111717      11.528652      1.4564366     
S0358          10.326057      11.645791      1.6103111     
S0359          10.494901      11.778156      1.7935165     
S0360          10.625974      11.893367      2.0169548     
S0361          10.73933       11.948735      2.2930683     
S0362          10.824567      12.001541      2.5989052     
S0363          10.851057      12.116953      2.9092796     
S0364          10.883514      12.250788      3.1623831     
S0365          10.926491      12.351733      3.4289959     
S0366          10.963454      12.45014       3.6963379     
S0367          10.989982      12.551078      3.9620358     
S0368          11.004066      12.655344      4.2247952     
S0369          11.024922      12.732261      4.4978355     
S0370          11.078703      12.745235      4.8006065     
S0371          11.16325       12.701318      5.1344494     
S0372          2.9785839      11.290456      2.0399294     
S0373          3.0226875      11.256405      1.7897171     
S0374          3.0151871      11.153776      1.5553588     
S0375          2.9750141      11.019559      1.3352162     
S0376          2.9235004      10.884458      1.1031073     
S0377          2.8490788      10.716902      0.86139708    
S0378          2.7366806      10.492653      0.62974186    
S0379          2.5739473      10.215553      0.43195438    
S0380          2.3382175      9.9331123      0.30974729    
S0381          2.1426119      9.8530212      0.2040514     
S0382          1.9547174      9.7749245      0.10642574    
S0383          1.7655264      9.7007004      0.014832045   
S0384          1.5705878      9.6382683      -0.052333015  
S0385          1.3749495      9.5988235      -0.041803673  
S0386          1.1784744      9.564724       -0.00899266   
S0387          0.97883139     9.5370422      0.062123764   
S0388          0.77089696     9.5122452      0.10615065    
S0389          0.5656498      9.5055153      0.090558064   
S0390          0.37080326     9.5962914      0.15908079    
S0391          0.17873353     9.6702759      0.20759485    
S0392          -0.015145546   9.7244102      0.25615058    
S0393          -0.197111      9.7616943      0.35304508    
S0394          -0.38479331    9.7785378      0.43285909    
S0395          -0.58193064    9.7728989      0.50831099    
S0396          -0.77003984    9.7504097      0.61234083    
S0397          -0.94896507    9.7115303      0.73592653    
S0398          -1.2935226     9.9835167      1.2062307     
S0399          -1.3489395     10.267893      1.5211973     
S0400          -1.3750919     10.498534      1.8102018     
S0401          -1.2783974     10.677164      2.0485626     
S0402          -1.1354525     10.808373      2.2623323     
S0403          -0.9666091     10.892961      2.4888733     
S0404          -0.7197166     10.925036      2.6924967     
S0405          -0.37983289    10.912583      2.8413851     
S0406          0.027848679    10.860214      2.9587742     
S0407          0.34616656     10.867243      3.0067953     
S0408          0.66468816     10.850492      3.0912533     
S0409          1.0122224      10.848511      3.1161985     
S0410          1.3696327      10.862096      3.1880062     
S0411          1.7521544      10.912582      3.2386951     
S0412          2.1692284      10.971314      3.1803782     
S0413          2.6128082      11.01442       3.044183      
S0414          3.076795       11.058923      2.8845165     
S0415          3.5614769      11.10533       2.7036734     
S0416          3.9616982      11.088721      2.7391142     
S0417          4.344849       11.095731      2.8000732     
S0418          4.7268803      11.078535      2.8842169     
S0419          5.0788311      11.149845      2.9986225     
S0420          5.3823753      11.313217      3.1421089     
S0421          5.666819       11.489195      3.3127571     
S0422          5.9252209      11.696806      3.5144394     
S0423          6.2230358      11.842458      3.7332973     
S0424          6.5388626      11.97729       3.9634636     
S0425          6.8017235      12.097607      4.3215874     
S0426          7.1156052      12.151459      4.6525257     
S0427          7.3204987      12.202254      5.0238667     
S0428          7.4741753      12.193423      5.414962      
S0429          7.6564781      12.134061      5.787743      
S0430          7.7926521      12.026196      6.1787922     
S0431          7.9641617      11.881651      6.5442245     
S0432          8.0960495      11.69183       6.9244308     
S0433          8.2431419      11.451834      7.2856148     
S0434          8.3895706      11.255247      7.6927658     
S0435          8.5983871      10.999858      8.0588249     
S0436          8.6079201      10.767732      8.4869522     
S0437          8.4511757      10.554379      8.9203491     
S0438          8.4233253      10.262582      9.2791122     
S0439          8.391185       9.9346848      9.6102577     
S0440          8.3844109      9.560556       9.9132118     
S0441          8.3823082      9.1475761      10.193133     
S0442          8.2403824      8.743177       10.46039      
S0443          8.0694946      8.311927       10.803973     
S0444          7.9210358      7.8975159      11.140782     
S0445          7.7630402      7.5085457      11.468286     
S0446          7.5777077      7.1489708      11.781913     
S0447          7.449292       6.7970535      12.093745     
S0448          7.1424477      6.5242294      12.394666     
S0449          6.9846901      6.2352936      12.708433     
S0450          6.8545761      5.9585152      13.009288     
S0451          -10.087971     6.3622921      6.5061111     
S0452          -10.152477     6.4677399      6.4572159     
S0453          -10.212257     6.5731667      6.4025604     
S0454          -10.256373     6.6835602      6.3433582     
S0455          -10.306011     6.788781       6.2758877     
S0456          -10.365008     6.8878899      6.1992764     
S0457          -10.437861     6.9779312      6.1138729     
S0458          -10.522329     7.0582001      6.0214691     
S0459          -10.621667     7.1203445      5.926683      
S0460          -10.741448     7.2332489      5.9587826     
S0461          -10.856297     7.359037       5.9695805     
S0462          -10.964864     7.4925827      5.9634716     
S0463          -11.056786     7.6390625      5.9415359     
S0464          -11.156683     7.7830292      5.9035889     
S0465          -11.270505     7.9217529      5.8488335     
S0466          -11.396271     8.0555092      5.777972      
S0467          -11.51328      8.208477       5.6831039     
S0468          -11.662969     8.3178688      5.5904423     
S0469          -11.810125     8.4072647      5.6768459     
S0470          -11.972642     8.493145       5.7712566     
S0471          -12.155951     8.5598373      5.8791275     
S0472          -12.35729      8.6186287      5.9991241     
S0473          -12.580279     8.6493027      6.1309029     
S0474          -12.824228     8.6463158      6.2727257     
S0475          -13.085086     8.6404572      6.4280273     
S0476          -13.363249     8.6412041      6.598259      
S0477          -16.404523     4.5668278      0.65135016    
S0478          -16.30499      4.5228806      0.71963758    
S0479          -16.198929     4.482056       0.78330798    
S0480          -16.095686     4.4290245      0.84926472    
S0481          -15.998477     4.3606705      0.91892796    
S0482          -15.899492     4.2851234      0.99013395    
S0483          -15.810478     4.1913849      1.0655646     
S0484          -15.727692     4.0838913      1.1427831     
S0485          -15.573079     3.7061138      1.3213996     
S0486          -15.541129     3.4149223      1.4035135     
S0487          -15.505658     3.1256168      1.4833951     
S0488          -15.463678     2.8391975      1.5637362     
S0489          -15.393788     2.5646894      1.6614012     
S0490          -15.330527     2.2824762      1.7564131     
S0491          -15.239897     2.0088682      1.8727911     
S0492          -15.10638      1.7580431      2.011936      
S0493          -14.688208     1.2751845      2.099123      
S0494          -14.428648     1.0383001      2.0295313     
S0495          -14.155461     0.82578077     1.9442492     
S0496          -13.915543     0.59748874     1.8458311     
S0497          -13.711139     0.35216131     1.738549      
S0498          -13.501471     0.12399033     1.6168173     
S0499          -13.28434      -0.084967238   1.4771651     
S0500          -13.047269     -0.26239927    1.3104141     
S0501          -12.880887     -0.48948479    1.1542456     
S0502          -12.749417     -0.79497099    0.88608599    
S0503          -12.651017     -1.1145578     0.65684891    
S0504          -12.59127      -1.4488612     0.47639399    
S0505          -12.53397      -1.7687099     0.31675293    
S0506          -12.486578     -2.0825106     0.1816177     
S0507          -12.452532     -2.3946632     0.073279953   
S0508          -12.421123     -2.7072832     -0.01970671   
S0509          -12.434917     -3.0233419     -0.052517474  
S0510          -12.825299     -3.61287       -0.17848326   
S0511          -13.174339     -3.8774319     -0.2688206    
S0512          -13.514066     -4.1254845     -0.31980453   
S0513          -13.845654     -4.3496273     -0.32136698   
S0514          -14.16398      -4.5518482     -0.28022468   
S0515          -14.462685     -4.751405      -0.22361603   
S0516          -14.747411     -4.9395092     -0.13711774   
S0517          -15.018694     -5.1159073     -0.019522907  
S0518          -15.27673      -5.2798607     0.13067322    
S0519          -15.683203     -5.4721146     0.35105326    
S0520          -16.068909     -5.6251686     0.59567208    
S0521          -16.418054     -5.7048035     0.88206072    
S0522          -16.729977     -5.7521305     1.1767343     
S0523          -17.011478     -5.7824047     1.4717085     
S0524          -17.263425     -5.7906078     1.7713673     
S0525          -17.49136      -5.7837765     2.0747623     
S0526          -17.681725     -5.7362869     2.3904032     
S0527          -17.872232     -5.7090473     2.7067644     
S0528          -18.028133     -5.6438789     3.0907406     
S0529          -18.146452     -5.5470547     3.4734703     
S0530          -18.24632      -5.4406269     3.8574841     
S0531          -18.312697     -5.3032913     4.2452438     
S0532          -18.34126      -5.1302624     4.6366089     
S0533          -18.357234     -4.9457516     5.0488525     
S0534          -18.317862     -4.7069393     5.4629452     
S0535          -18.213896     -4.4104725     5.8562836     
S0536          -17.997351     -3.9541965     6.2460102     
S0537          -17.944655     -3.833622      6.306385      
S0538          -17.888113     -3.7028416     6.3717873     
S0539          -17.827217     -3.5564476     6.4257782     
S0540          -17.763565     -3.3983315     6.4793793     
S0541          -17.702859     -3.2410759     6.5740593     
S0542          -17.638315     -3.0664867     6.6512581     
S0543          -17.554625     -2.8718668     6.6945068     
S0544          -17.485568     -2.6792591     6.7889816     
S0545          -17.428699     -2.5130945     6.8409592     
S0546          -17.357001     -2.3486807     6.8867241     
S0547          -17.269006     -2.1873255     6.92127       
S0548          -17.175539     -2.0263969     6.969117      
S0549          -17.058646     -1.8728161     6.9852974     
S0550          -16.930862     -1.7223093     7.0004372     
S0551          -16.794543     -1.5712153     7.0249138     
S0552          -16.648196     -1.4194888     7.0556847     
S0553          -16.48688      -1.2720777     7.075621      
S0554          -16.327269     -1.1764408     7.0754471     
S0555          -16.17133      -1.0797492     7.0669212     
S0556          -16.030945     -0.96750803    7.0735695     
S0557          -15.899718     -0.84194212    7.0797577     
S0558          -15.763071     -0.72286434    7.0516876     
S0559          -15.628336     -0.59830556    7.0108032     
S0560          -15.492793     -0.47303548    6.9507133     
S0561          -15.356985     -0.34965086    6.8693451     
S0562          -15.104788     -0.026511621   6.4663361     
S0563          -15.052725     0.15611557     6.1525982     
S0564          -15.025267     0.38356953     5.8759903     
S0565          -15.071138     0.59781585     5.5990971     
S0566          -15.157887     0.83406038     5.3415771     
S0567          -15.273427     1.0960604      5.1026577     
S0568          -15.562242     1.3064165      4.8504898     
S0569          -15.817381     1.5840416      4.6261662     
S0570          -15.951686     1.9335878      4.4556988     
S0571          -16.156097     2.4279211      4.4827507     
S0572          -16.379233     2.8560108      4.5478153     
S0573          -16.45         3.2556549      4.678199      
S0574          -16.552571     3.5860886      4.8436672     
S0575          -16.577821     3.8636768      5.0584297     
S0576          -16.608315     4.0813759      5.3150307     
S0577          -16.718193     4.2594818      5.6083893     
S0578          -16.660873     4.3726643      5.9568562     
S0579          -16.567513     4.3661255      6.5226646     
S0580          -16.650575     4.3181679      6.6775711     
S0581          -16.764903     4.2603779      6.8200455     
S0582          -16.873871     4.1915485      6.9692894     
S0583          -16.990971     4.1153152      7.1306267     
S0584          -17.142645     4.0305405      7.2944023     
S0585          -17.366235     3.9362282      7.4097008     
S0586          -17.615016     3.8335182      7.5092972     
S0587          -17.88513      3.7260597      7.5845245     
S0588          -18.104807     3.5797436      7.6025345     
S0589          -18.321251     3.4408409      7.6124413     
S0590          -18.541426     3.3197224      7.5630692     
S0591          -18.738266     3.1773174      7.5124023     
S0592          -18.93475      3.0206036      7.4260551     
S0593          -19.161438     2.8850367      7.2577538     
S0594          -19.415034     2.7995842      6.9914093     
S0595          -19.673293     2.7444609      6.6579391     
S0596          -20.065976     2.7732136      5.8569599     
S0597          -20.224721     2.8041126      5.4646786     
S0598          -20.383238     2.8138342      5.0856667     
S0599          -20.51608      2.8215609      4.7123394     
S0600          -20.628105     2.8223122      4.3462955     
S0601          -20.703348     2.8195143      3.9840977     
S0602          -20.791849     2.7942989      3.6370197     
S0603          -20.869705     2.763422       3.2990475     
S0604          -20.934808     2.7323713      2.9695511     
S0605          -20.949345     2.7760414      2.5233086     
S0606          -20.922897     2.8225128      2.0969454     
S0607          -20.806674     2.850285       1.7095592     
S0608          -20.65867      2.8819712      1.3561787     
S0609          -20.478917     2.9178007      1.0329921     
S0610          -20.253745     2.9501629      0.7462697     
S0611          -20.013692     2.9970308      0.47334619    
S0612          -19.746779     3.0542933      0.21853611    
S0613          -19.461786     3.1327358      -0.026883841  
S0614          -19.111589     3.3098064      -0.22405818   
S0615          -18.764374     3.4792019      -0.34557173   
S0616          -18.425735     3.6448013      -0.3987215    
S0617          -18.099669     3.8181763      -0.41206222   
S0618          -17.774911     3.9939289      -0.37101002   
S0619          -17.446318     4.1775684      -0.27304451   
S0620          -17.116058     4.3517952      -0.08059358   
S0621          -16.793788     4.5087444      0.2052588     
S0622          -15.704584     3.6569744      0.7477479     
S0623          -15.928012     3.284483       0.34025023    
S0624          -16.188336     2.9373911      0.043142253   
S0625          -16.479121     2.6141739      -0.15458213   
S0626          -16.797493     2.3096756      -0.26669297   
S0627          -17.140718     2.0139048      -0.3138752    
S0628          -17.516238     1.7200636      -0.2990809    
S0629          -17.933745     1.4363104      -0.19853542   
S0630          -18.39126      1.1715343      -0.0017169634 
S0631          -18.714133     0.98860655     0.22067928    
S0632          -19.006728     0.84811344     0.46755476    
S0633          -19.269321     0.74294538     0.7289782     
S0634          -19.496213     0.68371372     1.0101967     
S0635          -19.695903     0.65069299     1.2979188     
S0636          -19.862836     0.65499549     1.5984848     
S0637          -20.008589     0.67898922     1.9066889     
S0638          -20.130415     0.7298913      2.2278622     
S0639          -20.232126     0.80523939     2.5645515     
S0640          -20.289633     0.92117672     2.9611769     
S0641          -20.299922     1.0866206      3.3677551     
S0642          -20.280452     1.2866864      3.7657383     
S0643          -20.240164     1.5102331      4.153933      
S0644          -20.152257     1.7886541      4.497863      
S0645          -20.0355       2.0855591      4.8433239     
S0646          -19.923798     2.3572706      5.2515709     
S0647          -19.892873     2.5474943      5.7609756     
S0648          -12.662444     -3.6206043     -0.054590476  
S0649          -12.855522     -3.903479      -0.035364351  
S0650          -13.10051      -4.1466164     0.035208571   
S0651          -13.343094     -4.3859562     0.12887094    
S0652          -13.570905     -4.6400684     0.24965904    
S0653          -13.848042     -4.8470177     0.41236873    
S0654          -14.137769     -5.0391483     0.60838289    
S0655          -14.42849      -5.2381653     0.83573494    
S0656          -14.740424     -5.4151096     1.09805       
S0657          -15.005577     -5.5239796     1.2791044     
S0658          -15.2619       -5.615786      1.4818896     
S0659          -15.516594     -5.6511211     1.7103134     
S0660          -15.756094     -5.6937508     1.9569851     
S0661          -15.985451     -5.7239285     2.2253408     
S0662          -16.205083     -5.7385372     2.5164387     
S0663          -16.417691     -5.715416      2.828669      
S0664          -16.621799     -5.6673866     3.1610209     
S0665          -16.816734     -5.6013065     3.5140022     
S0666          -16.962215     -5.5171173     3.805154      
S0667          -17.107623     -5.4069126     4.0944572     
S0668          -17.242377     -5.3034241     4.3950577     
S0669          -17.375732     -5.1736412     4.6974834     
S0670          -17.506114     -5.032711      5.0127029     
S0671          -17.641695     -4.8651684     5.3384792     
S0672          -17.792157     -4.6848045     5.6999027     
S0673          -17.946535     -4.404427      5.9978905     
