# Supplementary material for: Interspecific variation in the limb long bones among modern rhinoceroses—extent and drivers
Source: PeerJ. 2019 Sep 26;7:e7647. doi: 10.7717/peerj.7647 (PMC6766374; doi:10.7717/peerj.7647)
Supplement: Supplemental Information 9 [file peerj-07-7647-s009.zip › Humerus/Diceros_bicornis_1944_278_Humerus_miroir.pts]

Version 1.0
674
S000  1.8533846e+001  1.0756867e+000  7.1696777e+001
S001  2.3978558e+001 -1.1598921e+000  7.1002953e+001
S002  2.6461834e+001  1.9787567e+000  7.0126755e+001
S003  2.7510216e+001  5.1352334e+000  7.2165070e+001
S004  2.0893826e+001  7.7794209e+000  7.1098427e+001
S005  2.0652065e+001  4.2188745e+000  7.0293312e+001
S006  2.2911846e+001  8.7764187e+000  6.9426552e+001
S007  2.3920506e+001  7.2759247e+000  6.6536270e+001
S008  2.3245649e+001  6.3472476e+000  5.7604698e+001
S009  2.6147562e+001  7.1829090e+000  6.2079056e+001
S010  2.3138849e+001  2.1837068e+000  5.6690701e+001
S011  2.3268764e+001  1.3126663e-003  5.7890030e+001
S012  2.4678993e+001 -1.6151593e+000  6.2860996e+001
S013  2.3545174e+001 -3.1344039e+000  6.3469227e+001
S014  2.5737667e+001 -4.6580606e+000  6.5711937e+001
S015  2.3890713e+001 -4.1370053e+000  6.7665977e+001
S016  2.2996109e+001 -3.9046786e+000  6.8515442e+001
S017  1.6006287e+001 -2.2350624e+000  6.9087440e+001
S018  1.4029649e+001 -3.0498104e+000  6.7752815e+001
S019  1.1061140e+001 -1.3237870e+000  6.6872070e+001
S020  4.2169466e+000 -3.5231433e+000  5.3648216e+001
S021  5.2082801e-001 -7.4042721e+000  5.2132751e+001
S022 -9.7137451e-001 -7.7137861e+000  5.2568642e+001
S023 -5.7389364e+000 -4.2530065e+000  4.8487659e+001
S024 -3.7244959e+000 -8.8948268e-001  5.5594990e+001
S025 -2.7960525e+000 -3.6195135e-001  5.4837372e+001
S026 -2.0660572e+000  1.4494425e+000  5.3727585e+001
S027 -6.9744587e-001  5.2661123e+000  5.4462776e+001
S028 -3.0500097e+000  4.2644577e+000  4.6916580e+001
S029 -2.1975040e-002  1.4990504e+000  4.9808159e+001
S030 -1.6911244e+000 -3.3563159e+000  4.9864502e+001
S031 -4.7673278e+000 -2.1937840e+000  4.9061813e+001
S032  2.2119722e+000  3.1056883e+000  4.7433350e+001
S033 -1.4647101e-001  2.1783428e+000  4.6128700e+001
S034  1.9447737e+000 -4.4381451e-002  4.8678783e+001
C000-001  1.8851706e+001  9.9355733e-001  7.1939194e+001
C000-002  1.9169966e+001  9.1270751e-001  7.2154907e+001
C000-003  1.9492430e+001  8.0853409e-001  7.2330040e+001
C000-004  1.9815523e+001  6.7607695e-001  7.2454941e+001
C000-005  2.0139021e+001  5.4506475e-001  7.2553215e+001
C000-006  2.0462376e+001  3.9913052e-001  7.2610550e+001
C000-007  2.0786755e+001  2.4538825e-001  7.2634483e+001
C000-008  2.1112061e+001  8.1589662e-002  7.2622856e+001
C000-009  2.1453007e+001 -5.9103418e-002  7.2629982e+001
C001-001  2.1838820e+001 -1.9835185e-001  7.2584793e+001
C001-002  2.2198317e+001 -3.3994597e-001  7.2499039e+001
C001-003  2.2530968e+001 -4.7746310e-001  7.2375786e+001
C001-004  2.2818640e+001 -6.1364853e-001  7.2188812e+001
C001-005  2.3103926e+001 -7.3475504e-001  7.2014793e+001
C001-006  2.3385403e+001 -8.4516156e-001  7.1827820e+001
C001-007  2.3614283e+001 -9.5436716e-001  7.1579231e+001
C001-008  2.3860811e+001 -1.0439103e+000  7.1315582e+001
C002-001  2.3822037e+001 -9.8542178e-001  7.0699074e+001
C002-002  2.3688969e+001 -8.2765466e-001  7.0421867e+001
C002-003  2.3571426e+001 -6.9303358e-001  7.0170425e+001
C002-004  2.3509958e+001 -5.5978334e-001  6.9942352e+001
C002-005  2.3520475e+001 -4.1922644e-001  6.9737648e+001
C002-006  2.3536419e+001 -2.7830547e-001  6.9545052e+001
C002-007  2.3673464e+001 -1.1105824e-001  6.9379158e+001
C002-008  2.3938538e+001  2.2249393e-002  6.9268021e+001
C002-009  2.4220303e+001  1.3070951e-001  6.9182297e+001
C003-001  2.4560234e+001  3.1878421e-001  6.9225716e+001
C003-002  2.4883034e+001  4.9914277e-001  6.9295692e+001
C003-003  2.5182888e+001  6.8263781e-001  6.9379036e+001
C003-004  2.5476994e+001  8.4570110e-001  6.9470398e+001
C003-005  2.5736376e+001  1.0360863e+000  6.9574005e+001
C003-006  2.5986422e+001  1.2229695e+000  6.9692528e+001
C003-007  2.6192146e+001  1.4486542e+000  6.9831108e+001
C003-008  2.6355047e+001  1.7020342e+000  6.9982986e+001
C004-001  2.6565210e+001  2.2279751e+000  7.0071815e+001
C004-002  2.6661024e+001  2.4722052e+000  7.0035614e+001
C004-003  2.6763336e+001  2.7062986e+000  7.0029564e+001
C004-004  2.6833063e+001  2.9453752e+000  7.0022942e+001
C004-005  2.6904282e+001  3.1764417e+000  7.0042488e+001
C004-006  2.6953911e+001  3.4077775e+000  7.0070206e+001
C004-007  2.6996899e+001  3.6341336e+000  7.0117882e+001
C004-008  2.7043926e+001  3.8521554e+000  7.0192322e+001
C004-009  2.7062561e+001  4.0724392e+000  7.0271317e+001
C005-001  2.7103935e+001  4.3262267e+000  7.0366661e+001
C005-002  2.7145903e+001  4.5494862e+000  7.0491089e+001
C005-003  2.7197447e+001  4.7329059e+000  7.0647301e+001
C005-004  2.7250216e+001  4.8810954e+000  7.0831108e+001
C005-005  2.7308044e+001  4.9896164e+000  7.1043716e+001
C005-006  2.7376177e+001  5.0523815e+000  7.1287148e+001
C005-007  2.7456392e+001  5.0705423e+000  7.1564339e+001
C005-008  2.7507294e+001  5.0962267e+000  7.1862686e+001
C006-001  2.7180662e+001  5.2005363e+000  7.2580719e+001
C006-002  2.6801535e+001  5.3240356e+000  7.2897049e+001
C006-003  2.6420111e+001  5.4644876e+000  7.3134743e+001
C006-004  2.6037586e+001  5.6253686e+000  7.3284500e+001
C006-005  2.5660166e+001  5.7824845e+000  7.3392189e+001
C006-006  2.5281645e+001  5.9641485e+000  7.3403862e+001
C006-007  2.4905888e+001  6.1581221e+000  7.3342384e+001
C006-008  2.4526581e+001  6.3581071e+000  7.3229950e+001
C006-009  2.4121006e+001  6.5593839e+000  7.3101662e+001
C007-001  2.3747456e+001  6.8266749e+000  7.2786163e+001
C007-002  2.3314352e+001  7.0534272e+000  7.2632172e+001
C007-003  2.2889837e+001  7.2009969e+000  7.2516251e+001
C007-004  2.2470730e+001  7.2161789e+000  7.2424110e+001
C007-005  2.2082426e+001  7.2478638e+000  7.2254379e+001
C007-006  2.1716259e+001  7.3128772e+000  7.2026146e+001
C007-007  2.1391602e+001  7.4491396e+000  7.1743347e+001
C007-008  2.1088297e+001  7.5835652e+000  7.1438637e+001
C008-001  2.0850735e+001  7.7430658e+000  7.0914436e+001
C008-002  2.0808764e+001  7.6587787e+000  7.0741211e+001
C008-003  2.0882143e+001  7.6320891e+000  7.0569572e+001
C008-004  2.0956902e+001  7.5588779e+000  7.0409195e+001
C008-005  2.1040678e+001  7.4451571e+000  7.0259003e+001
C008-006  2.1300560e+001  7.3980994e+000  7.0082924e+001
C008-007  2.1482454e+001  7.2257156e+000  6.9921997e+001
C008-008  2.1582296e+001  6.9775805e+000  6.9801987e+001
C008-009  2.1594454e+001  6.7251492e+000  6.9759842e+001
C009-001  2.1602329e+001  6.5577540e+000  6.9800201e+001
C009-002  2.1611568e+001  6.3934779e+000  6.9836273e+001
C009-003  2.1588633e+001  6.2394066e+000  6.9887917e+001
C009-004  2.1566008e+001  6.0912600e+000  6.9936768e+001
C009-005  2.1546576e+001  5.9466219e+000  6.9980522e+001
C009-006  2.1518755e+001  5.8090591e+000  7.0026382e+001
C009-007  2.1487022e+001  5.6768799e+000  7.0071465e+001
C009-008  2.1451899e+001  5.5496230e+000  7.0115356e+001
C009-009  2.1415007e+001  5.4262590e+000  7.0156883e+001
C010-001  2.1366812e+001  5.3036537e+000  7.0181404e+001
C010-002  2.1311264e+001  5.1771798e+000  7.0202332e+001
C010-003  2.1248518e+001  5.0465612e+000  7.0219498e+001
C010-004  2.1171326e+001  4.9162874e+000  7.0238144e+001
C010-005  2.1088753e+001  4.7806931e+000  7.0251686e+001
C010-006  2.0991165e+001  4.6460438e+000  7.0267189e+001
C010-007  2.0885708e+001  4.5076628e+000  7.0279404e+001
C010-008  2.0763830e+001  4.3713417e+000  7.0294556e+001
C011-001  2.0540154e+001  4.0903153e+000  7.0252571e+001
C011-002  2.0422029e+001  3.9594452e+000  7.0204056e+001
C011-003  2.0290157e+001  3.8310986e+000  7.0151566e+001
C011-004  2.0178080e+001  3.6845312e+000  7.0081024e+001
C011-005  2.0048355e+001  3.5427644e+000  7.0008743e+001
C011-006  1.9915106e+001  3.3966384e+000  6.9928200e+001
C011-007  1.9758606e+001  3.2593803e+000  6.9847122e+001
C011-008  1.9595982e+001  3.1201746e+000  6.9759132e+001
C011-009  1.9424162e+001  2.9816926e+000  6.9666336e+001
C012-001  1.9304665e+001  2.8383212e+000  6.9631424e+001
C012-002  1.9191818e+001  2.6948504e+000  6.9627014e+001
C012-003  1.9092386e+001  2.5458467e+000  6.9649765e+001
C012-004  1.9014759e+001  2.3857477e+000  6.9690651e+001
C012-005  1.8955587e+001  2.2160084e+000  6.9751068e+001
C012-006  1.8908276e+001  2.0415041e+000  6.9839142e+001
C012-007  1.8883846e+001  1.8451197e+000  6.9934875e+001
C012-008  1.8862211e+001  1.6549790e+000  7.0074471e+001
C012-009  1.8851051e+001  1.4881667e+000  7.0261559e+001
C013-001  1.8748346e+001  1.3951038e+000  7.0359741e+001
C013-002  1.8661785e+001  1.3191155e+000  7.0478241e+001
C013-003  1.8591208e+001  1.2675383e+000  7.0615768e+001
C013-004  1.8539070e+001  1.2105590e+000  7.0761292e+001
C013-005  1.8502789e+001  1.1754416e+000  7.0923531e+001
C013-006  1.8482899e+001  1.1509057e+000  7.1099442e+001
C013-007  1.8478424e+001  1.1392411e+000  7.1290482e+001
C013-008  1.8493568e+001  1.1169804e+000  7.1491455e+001
C014-001  2.3796637e+001  7.5655098e+000  6.6337143e+001
C014-002  2.3588404e+001  7.6736670e+000  6.5962456e+001
C014-003  2.3420931e+001  7.7360554e+000  6.5576805e+001
C014-004  2.3281507e+001  7.8555298e+000  6.5223274e+001
C014-005  2.3169575e+001  7.9436417e+000  6.4855133e+001
C014-006  2.3065334e+001  8.0698853e+000  6.4494186e+001
C014-007  2.2975677e+001  8.1953325e+000  6.4125038e+001
C014-008  2.2890636e+001  8.3466787e+000  6.3755711e+001
C014-009  2.2821016e+001  8.4946346e+000  6.3378345e+001
C015-001  2.2821825e+001  8.6141577e+000  6.2956406e+001
C015-002  2.2827526e+001  8.6766682e+000  6.2548042e+001
C015-003  2.2791258e+001  8.7533426e+000  6.2162212e+001
C015-004  2.2695496e+001  8.8364449e+000  6.1786503e+001
C015-005  2.2640881e+001  8.8174877e+000  6.1420734e+001
C015-006  2.2557823e+001  8.7749786e+000  6.1067841e+001
C015-007  2.2444033e+001  8.7051134e+000  6.0728069e+001
C015-008  2.2356308e+001  8.5719366e+000  6.0403111e+001
C015-009  2.2269400e+001  8.3975163e+000  6.0089031e+001
C016-001  2.2154707e+001  8.2261314e+000  5.9796814e+001
C016-002  2.2130657e+001  8.0237389e+000  5.9508324e+001
C016-003  2.2166470e+001  7.8041229e+000  5.9232391e+001
C016-004  2.2235064e+001  7.5816922e+000  5.8958668e+001
C016-005  2.2315485e+001  7.3712459e+000  5.8660412e+001
C016-006  2.2444435e+001  7.1539359e+000  5.8350407e+001
C016-007  2.2752172e+001  6.8259792e+000  5.8226948e+001
C016-008  2.2958870e+001  6.6022196e+000  5.7898060e+001
C017-001  2.6110090e+001  6.9134507e+000  6.1668888e+001
C017-002  2.6264715e+001  6.7955542e+000  6.1232746e+001
C017-003  2.6287678e+001  6.6108766e+000  6.0829224e+001
C017-004  2.6423027e+001  6.5629053e+000  6.0419632e+001
C017-005  2.6459991e+001  6.4709291e+000  6.0031956e+001
C017-006  2.6453648e+001  6.3784351e+000  5.9655983e+001
C017-007  2.6350012e+001  6.2279863e+000  5.9312614e+001
C017-008  2.6207256e+001  6.0776229e+000  5.8993275e+001
C017-009  2.6085365e+001  5.9876609e+000  5.8661331e+001
C018-001  2.5882412e+001  5.8182120e+000  5.8295963e+001
C018-002  2.5650394e+001  5.6243725e+000  5.7998196e+001
C018-003  2.5441797e+001  5.4477310e+000  5.7727959e+001
C018-004  2.5242296e+001  5.2758722e+000  5.7494938e+001
C018-005  2.5061268e+001  5.1181149e+000  5.7281670e+001
C018-006  2.4854038e+001  4.9334016e+000  5.7158886e+001
C018-007  2.4667681e+001  4.7604337e+000  5.7060295e+001
C018-008  2.4490227e+001  4.6026659e+000  5.6978951e+001
C018-009  2.4309172e+001  4.4485326e+000  5.6937252e+001
C019-001  2.4093981e+001  4.2120109e+000  5.6844707e+001
C019-002  2.3900759e+001  3.9616146e+000  5.6797478e+001
C019-003  2.3724413e+001  3.7163389e+000  5.6756317e+001
C019-004  2.3568743e+001  3.4947710e+000  5.6639057e+001
C019-005  2.3437943e+001  3.2489700e+000  5.6585590e+001
C019-006  2.3329269e+001  2.9902205e+000  5.6580463e+001
C019-007  2.3247923e+001  2.7238715e+000  5.6628323e+001
C019-008  2.3184755e+001  2.4572933e+000  5.6652946e+001
C020-001  2.3131298e+001  2.0643294e+000  5.6712269e+001
C020-002  2.3128178e+001  1.9445088e+000  5.6746109e+001
C020-003  2.3125746e+001  1.8234123e+000  5.6784653e+001
C020-004  2.3123821e+001  1.7004949e+000  5.6826458e+001
C020-005  2.3122877e+001  1.5760037e+000  5.6872910e+001
C020-006  2.3121639e+001  1.4472961e+000  5.6917759e+001
C020-007  2.3122074e+001  1.3183304e+000  5.6971668e+001
C020-008  2.3126833e+001  1.1954982e+000  5.7046150e+001
C020-009  2.3131670e+001  1.0689526e+000  5.7119400e+001
C021-001  2.3137768e+001  9.4140357e-001  5.7181835e+001
C021-002  2.3143505e+001  8.0681270e-001  5.7235462e+001
C021-003  2.3154959e+001  6.8573278e-001  5.7313335e+001
C021-004  2.3169783e+001  5.7233328e-001  5.7404095e+001
C021-005  2.3184486e+001  4.5192021e-001  5.7487411e+001
C021-006  2.3204510e+001  3.4215066e-001  5.7586555e+001
C021-007  2.3222836e+001  2.2389318e-001  5.7678997e+001
C021-008  2.3244520e+001  1.1113592e-001  5.7781212e+001
C022-001  2.3395729e+001 -1.8211164e-001  5.8109238e+001
C022-002  2.3539635e+001 -2.9384628e-001  5.8369946e+001
C022-003  2.3658014e+001 -4.0988261e-001  5.8626144e+001
C022-004  2.3759312e+001 -5.1330525e-001  5.8887817e+001
C022-005  2.3842331e+001 -5.9564710e-001  5.9158566e+001
C022-006  2.3910669e+001 -6.7027318e-001  5.9433243e+001
C022-007  2.3968702e+001 -7.4720222e-001  5.9708328e+001
C022-008  2.4010744e+001 -8.0296308e-001  5.9993225e+001
C022-009  2.4045345e+001 -8.8171238e-001  6.0269318e+001
C023-001  2.4048733e+001 -1.0124522e+000  6.0541885e+001
C023-002  2.4074680e+001 -1.1365955e+000  6.0815880e+001
C023-003  2.4096376e+001 -1.2148901e+000  6.1108078e+001
C023-004  2.4149672e+001 -1.3079046e+000  6.1392586e+001
C023-005  2.4216528e+001 -1.3862633e+000  6.1682186e+001
C023-006  2.4305954e+001 -1.4593401e+000  6.1972416e+001
C023-007  2.4423532e+001 -1.5313284e+000  6.2260071e+001
C023-008  2.4539585e+001 -1.5757705e+000  6.2560539e+001
C024-001  2.4812777e+001 -1.5779334e+000  6.3098343e+001
C024-002  2.4942200e+001 -1.5239917e+000  6.3307251e+001
C024-003  2.5034048e+001 -1.4312209e+000  6.3503437e+001
C024-004  2.5130373e+001 -1.3225485e+000  6.3671261e+001
C024-005  2.5207888e+001 -1.1845386e+000  6.3820267e+001
C024-006  2.5273163e+001 -1.0192394e+000  6.3949841e+001
C024-007  2.5313717e+001 -8.2367396e-001  6.4060928e+001
C024-008  2.5314508e+001 -5.9805107e-001  6.4149261e+001
C024-009  2.5305218e+001 -3.4738547e-001  6.4215782e+001
C025-001  2.5324709e+001 -1.2033550e-001  6.4149673e+001
C025-002  2.5319874e+001  1.0404888e-001  6.4124641e+001
C025-003  2.5318224e+001  3.2600316e-001  6.4156006e+001
C025-004  2.5254515e+001  5.4456121e-001  6.4199318e+001
C025-005  2.5189171e+001  7.6143509e-001  6.4294327e+001
C025-006  2.5133781e+001  9.7480679e-001  6.4454987e+001
C025-007  2.5070644e+001  1.1827019e+000  6.4667007e+001
C025-008  2.4967648e+001  1.3899581e+000  6.4902016e+001
C025-009  2.4834505e+001  1.5991781e+000  6.5170570e+001
C026-001  2.4856718e+001  1.8228235e+000  6.5229355e+001
C026-002  2.4872566e+001  2.0458455e+000  6.5266563e+001
C026-003  2.4894966e+001  2.2645326e+000  6.5288162e+001
C026-004  2.4938311e+001  2.4760535e+000  6.5296143e+001
C026-005  2.4981670e+001  2.6858366e+000  6.5283165e+001
C026-006  2.4996372e+001  2.8988066e+000  6.5243484e+001
C026-007  2.5026293e+001  3.1061051e+000  6.5187180e+001
C026-008  2.5077909e+001  3.3078001e+000  6.5116066e+001
C026-009  2.5141731e+001  3.5064249e+000  6.5030006e+001
C027-001  2.5145540e+001  3.7093248e+000  6.4987923e+001
C027-002  2.5161524e+001  3.9162354e+000  6.4951180e+001
C027-003  2.5161997e+001  4.1269298e+000  6.4907837e+001
C027-004  2.5159212e+001  4.3414202e+000  6.4863129e+001
C027-005  2.5137617e+001  4.5559759e+000  6.4807625e+001
C027-006  2.5125456e+001  4.7769189e+000  6.4758095e+001
C027-007  2.5119944e+001  5.0050812e+000  6.4713943e+001
C027-008  2.5111662e+001  5.2379503e+000  6.4669258e+001
C027-009  2.5080173e+001  5.4680567e+000  6.4609909e+001
C028-001  2.5068352e+001  5.6960688e+000  6.4510269e+001
C028-002  2.5037657e+001  5.8986664e+000  6.4373955e+001
C028-003  2.5090036e+001  6.0936613e+000  6.4275673e+001
C028-004  2.5153561e+001  6.2649307e+000  6.4163010e+001
C028-005  2.5211946e+001  6.4149404e+000  6.4024048e+001
C028-006  2.5314226e+001  6.5435238e+000  6.3893188e+001
C028-007  2.5421694e+001  6.6521964e+000  6.3743095e+001
C028-008  2.5532598e+001  6.7428803e+000  6.3574497e+001
C028-009  2.5660435e+001  6.8143477e+000  6.3396801e+001
C029-001  2.5717821e+001  6.9645586e+000  6.3280598e+001
C029-002  2.5772686e+001  7.0872393e+000  6.3156128e+001
C029-003  2.5839664e+001  7.1821938e+000  6.3030022e+001
C029-004  2.5893974e+001  7.2504158e+000  6.2890884e+001
C029-005  2.5947556e+001  7.2913465e+000  6.2744244e+001
C029-006  2.5991385e+001  7.3030620e+000  6.2587902e+001
C029-007  2.6031458e+001  7.2851033e+000  6.2425358e+001
C029-008  2.6080715e+001  7.2421494e+000  6.2257854e+001
C030-001  2.3460083e+001 -3.2505169e+000  6.3600193e+001
C030-002  2.3375326e+001 -3.3636818e+000  6.3727486e+001
C030-003  2.3297256e+001 -3.4598620e+000  6.3865707e+001
C030-004  2.3229946e+001 -3.5370016e+000  6.4015968e+001
C030-005  2.3167500e+001 -3.6027238e+000  6.4170990e+001
C030-006  2.3104511e+001 -3.6606517e+000  6.4328781e+001
C030-007  2.3043739e+001 -3.7073271e+000  6.4493019e+001
C030-008  2.2994511e+001 -3.7362428e+000  6.4667091e+001
C030-009  2.2961121e+001 -3.7457373e+000  6.4849236e+001
C031-001  2.2917749e+001 -3.6781337e+000  6.5130310e+001
C031-002  2.2872662e+001 -3.6296070e+000  6.5392181e+001
C031-003  2.2768124e+001 -3.6609869e+000  6.5605705e+001
C031-004  2.2693323e+001 -3.7092860e+000  6.5793579e+001
C031-005  2.2667204e+001 -3.7521470e+000  6.5966827e+001
C031-006  2.2669086e+001 -3.8094554e+000  6.6120163e+001
C031-007  2.2718052e+001 -3.8507438e+000  6.6261185e+001
C031-008  2.2796869e+001 -3.8942833e+000  6.6381989e+001
C031-009  2.2908171e+001 -3.9294133e+000  6.6479225e+001
C032-001  2.2985632e+001 -3.9387617e+000  6.6607147e+001
C032-002  2.3069235e+001 -3.9537921e+000  6.6736252e+001
C032-003  2.3159775e+001 -3.9774723e+000  6.6866432e+001
C032-004  2.3258465e+001 -4.0078897e+000  6.6997597e+001
C032-005  2.3367773e+001 -4.0302029e+000  6.7129417e+001
C032-006  2.3487181e+001 -4.0472364e+000  6.7261826e+001
C032-007  2.3616356e+001 -4.0642166e+000  6.7394814e+001
C032-008  2.3754404e+001 -4.0863948e+000  6.7528633e+001
C033-001  2.2827181e+001 -3.9260864e+000  6.8314796e+001
C033-002  2.2633869e+001 -3.9746022e+000  6.8134521e+001
C033-003  2.2436745e+001 -3.9711468e+000  6.7960335e+001
C033-004  2.2228586e+001 -3.9457462e+000  6.7799271e+001
C033-005  2.2002447e+001 -3.9203391e+000  6.7655205e+001
C033-006  2.1763079e+001 -3.8635569e+000  6.7527657e+001
C033-007  2.1500187e+001 -3.8164704e+000  6.7419655e+001
C033-008  2.1216221e+001 -3.8025563e+000  6.7325027e+001
C033-009  2.0925116e+001 -3.8318875e+000  6.7230804e+001
C034-001  2.0597221e+001 -3.8315945e+000  6.7174690e+001
C034-002  2.0291656e+001 -3.8691609e+000  6.7138344e+001
C034-003  2.0001982e+001 -3.8941858e+000  6.7133179e+001
C034-004  1.9727827e+001 -3.8866386e+000  6.7157944e+001
C034-005  1.9470905e+001 -3.8757899e+000  6.7211258e+001
C034-006  1.9230513e+001 -3.8627255e+000  6.7294075e+001
C034-007  1.9007441e+001 -3.8245363e+000  6.7404297e+001
C034-008  1.8801636e+001 -3.7756140e+000  6.7542923e+001
C034-009  1.8612043e+001 -3.7235544e+000  6.7711105e+001
C035-001  1.8349567e+001 -3.6420312e+000  6.7912994e+001
C035-002  1.8081207e+001 -3.5161345e+000  6.8097145e+001
C035-003  1.7806053e+001 -3.3596668e+000  6.8263718e+001
C035-004  1.7522858e+001 -3.2412050e+000  6.8433273e+001
C035-005  1.7228943e+001 -3.1395402e+000  6.8609314e+001
C035-006  1.6927305e+001 -2.9730985e+000  6.8762718e+001
C035-007  1.6614193e+001 -2.7796862e+000  6.8906586e+001
C035-008  1.6301958e+001 -2.5303276e+000  6.9018120e+001
C036-001  1.6202354e+001 -2.1828594e+000  6.9290993e+001
C036-002  1.6391436e+001 -2.1484308e+000  6.9503990e+001
C036-003  1.6585732e+001 -2.1196902e+000  6.9712410e+001
C036-004  1.6789078e+001 -2.0911806e+000  6.9911514e+001
C036-005  1.7016764e+001 -2.0290377e+000  7.0068993e+001
C036-006  1.7251625e+001 -1.9681357e+000  7.0217148e+001
C036-007  1.7488409e+001 -1.9211166e+000  7.0371094e+001
C036-008  1.7736719e+001 -1.8661031e+000  7.0509033e+001
C036-009  1.7996410e+001 -1.8031884e+000  7.0630455e+001
C037-001  1.8333790e+001 -1.8925309e+000  7.0712318e+001
C037-002  1.8664585e+001 -1.9950163e+000  7.0781952e+001
C037-003  1.8995403e+001 -2.0977626e+000  7.0817345e+001
C037-004  1.9328833e+001 -2.1899526e+000  7.0800690e+001
C037-005  1.9654015e+001 -2.3030214e+000  7.0783997e+001
C037-006  1.9980385e+001 -2.4041800e+000  7.0717270e+001
C037-007  2.0301001e+001 -2.5233006e+000  7.0643318e+001
C037-008  2.0619497e+001 -2.6446044e+000  7.0539742e+001
C037-009  2.0934643e+001 -2.7798200e+000  7.0416916e+001
C038-001  2.1233883e+001 -2.9408975e+000  7.0215393e+001
C038-002  2.1516436e+001 -3.0848262e+000  7.0008896e+001
C038-003  2.1777365e+001 -3.2590988e+000  6.9814659e+001
C038-004  2.2024174e+001 -3.3903308e+000  6.9604286e+001
C038-005  2.2256748e+001 -3.4868672e+000  6.9387093e+001
C038-006  2.2476212e+001 -3.5468469e+000  6.9164841e+001
C038-007  2.2667301e+001 -3.6780188e+000  6.8952126e+001
C038-008  2.2837393e+001 -3.8165834e+000  6.8738174e+001
C039-001  1.3947752e+001 -2.8704596e+000  6.7933136e+001
C039-002  1.3865438e+001 -2.7076344e+000  6.8120850e+001
C039-003  1.3784775e+001 -2.5228782e+000  6.8277191e+001
C039-004  1.3710455e+001 -2.3123186e+000  6.8373764e+001
C039-005  1.3637418e+001 -2.1155040e+000  6.8465073e+001
C039-006  1.3563429e+001 -1.9344786e+000  6.8570084e+001
C039-007  1.3491961e+001 -1.7504785e+000  6.8650887e+001
C039-008  1.3422510e+001 -1.5608828e+000  6.8695267e+001
C039-009  1.3353765e+001 -1.3862809e+000  6.8769173e+001
C040-001  1.3323608e+001 -1.1385207e+000  6.8806984e+001
C040-002  1.3268828e+001 -9.1794670e-001  6.8827591e+001
C040-003  1.3187620e+001 -7.1757472e-001  6.8820351e+001
C040-004  1.3094307e+001 -5.6366068e-001  6.8732941e+001
C040-005  1.2973026e+001 -4.2958251e-001  6.8636230e+001
C040-006  1.2840029e+001 -3.4630334e-001  6.8485443e+001
C040-007  1.2668718e+001 -2.5948149e-001  6.8334305e+001
C040-008  1.2465978e+001 -1.8264844e-001  6.8155518e+001
C040-009  1.2242173e+001 -1.3761564e-001  6.7933548e+001
C041-001  1.2024766e+001 -2.4492611e-001  6.7838684e+001
C041-002  1.1813024e+001 -3.3266416e-001  6.7748940e+001
C041-003  1.1634649e+001 -4.4368371e-001  6.7645996e+001
C041-004  1.1472371e+001 -5.5827999e-001  6.7539505e+001
C041-005  1.1338498e+001 -6.8806690e-001  6.7422577e+001
C041-006  1.1230887e+001 -8.3012760e-001  6.7296791e+001
C041-007  1.1172051e+001 -9.9549556e-001  6.7163879e+001
C041-008  1.1099893e+001 -1.1516176e+000  6.7023125e+001
C042-001  1.1068338e+001 -1.7012013e+000  6.6861031e+001
C042-002  1.1158508e+001 -2.0414233e+000  6.6858978e+001
C042-003  1.1304907e+001 -2.3268020e+000  6.6851265e+001
C042-004  1.1492755e+001 -2.5601966e+000  6.6831757e+001
C042-005  1.1692769e+001 -2.7692978e+000  6.6780006e+001
C042-006  1.1973959e+001 -2.9014840e+000  6.6744560e+001
C042-007  1.2282511e+001 -3.0027003e+000  6.6685745e+001
C042-008  1.2623152e+001 -3.0913751e+000  6.6582878e+001
C042-009  1.3031610e+001 -3.0814190e+000  6.6521057e+001
C043-001  1.3355890e+001 -3.1138101e+000  6.6506210e+001
C043-002  1.3668377e+001 -3.0772848e+000  6.6561111e+001
C043-003  1.3976386e+001 -3.0575809e+000  6.6578072e+001
C043-004  1.4315214e+001 -3.1006737e+000  6.6495720e+001
C043-005  1.4597223e+001 -3.0324104e+000  6.6540482e+001
C043-006  1.4901211e+001 -3.0031044e+000  6.6516296e+001
C043-007  1.5258444e+001 -3.0721419e+000  6.6351875e+001
C043-008  1.5553115e+001 -3.0294929e+000  6.6311638e+001
C043-009  1.5841246e+001 -2.9598629e+000  6.6284752e+001
C044-001  1.6188820e+001 -2.8968551e+000  6.6310455e+001
C044-002  1.6523590e+001 -2.8201234e+000  6.6329620e+001
C044-003  1.6846128e+001 -2.7868321e+000  6.6286697e+001
C044-004  1.7149361e+001 -2.7665143e+000  6.6215363e+001
C044-005  1.7436634e+001 -2.7217743e+000  6.6149857e+001
C044-006  1.7707672e+001 -2.6764765e+000  6.6067078e+001
C044-007  1.7964025e+001 -2.6220021e+000  6.5974792e+001
C044-008  1.8204679e+001 -2.5663893e+000  6.5865677e+001
C044-009  1.8429741e+001 -2.5085838e+000  6.5740784e+001
C045-001  1.8774908e+001 -2.3455451e+000  6.5506462e+001
C045-002  1.9088894e+001 -2.2372715e+000  6.5221519e+001
C045-003  1.9378263e+001 -2.1358073e+000  6.4934357e+001
C045-004  1.9657736e+001 -1.9984878e+000  6.4673126e+001
C045-005  1.9907606e+001 -1.8875717e+000  6.4393768e+001
C045-006  2.0139734e+001 -1.7681968e+000  6.4119568e+001
C045-007  2.0353073e+001 -1.6442962e+000  6.3847404e+001
C045-008  2.0548622e+001 -1.5127516e+000  6.3579449e+001
C045-009  2.0726748e+001 -1.3699714e+000  6.3319561e+001
C046-001  2.1058172e+001 -1.2437747e+000  6.3027348e+001
C046-002  2.1356104e+001 -1.1609215e+000  6.2704212e+001
C046-003  2.1643478e+001 -1.0579621e+000  6.2398972e+001
C046-004  2.1798185e+001 -1.0666585e+000  6.2010681e+001
C046-005  2.1968081e+001 -1.0066800e+000  6.1679245e+001
C046-006  2.2133585e+001 -9.1526484e-001  6.1374905e+001
C046-007  2.2278635e+001 -8.1082863e-001  6.1083279e+001
C046-008  2.2390062e+001 -7.0462477e-001  6.0796669e+001
C046-009  2.2469887e+001 -5.9524131e-001  6.0516689e+001
C047-001  2.2489180e+001 -4.6100825e-001  6.0190247e+001
C047-002  2.2539873e+001 -3.3118522e-001  5.9879898e+001
C047-003  2.2584162e+001 -2.4177958e-001  5.9563606e+001
C047-004  2.2675598e+001 -1.3867724e-001  5.9275459e+001
C047-005  2.2779009e+001 -5.6713797e-002  5.8993809e+001
C047-006  2.2913273e+001  2.4529237e-002  5.8732159e+001
C047-007  2.3050659e+001  7.4279673e-002  5.8470238e+001
C047-008  2.3154779e+001  5.0377235e-002  5.8178795e+001
C048-001  3.9713750e+000 -3.6522884e+000  5.3705688e+001
C048-002  3.7414205e+000 -3.7986450e+000  5.3777611e+001
C048-003  3.5381284e+000 -3.9532967e+000  5.3843811e+001
C048-004  3.4183691e+000 -4.1332040e+000  5.3928154e+001
C048-005  3.3247294e+000 -4.3135648e+000  5.3996780e+001
C048-006  3.1760821e+000 -4.4679589e+000  5.4007748e+001
C048-007  3.0279181e+000 -4.6152959e+000  5.3985077e+001
C048-008  2.9194410e+000 -4.7731762e+000  5.3963390e+001
C048-009  2.8267944e+000 -4.9345212e+000  5.3932899e+001
C049-001  2.7100723e+000 -5.1076088e+000  5.3840065e+001
C049-002  2.6040394e+000 -5.3025589e+000  5.3800186e+001
C049-003  2.5053232e+000 -5.5058494e+000  5.3766212e+001
C049-004  2.3939464e+000 -5.6778259e+000  5.3676144e+001
C049-005  2.2858882e+000 -5.8518181e+000  5.3592430e+001
C049-006  2.1877985e+000 -6.0436444e+000  5.3529015e+001
C049-007  2.1026623e+000 -6.2698488e+000  5.3496826e+001
C049-008  1.9882715e+000 -6.4085431e+000  5.3375080e+001
C049-009  1.8840665e+000 -6.5624690e+000  5.3268856e+001
C050-001  1.7611839e+000 -6.6935973e+000  5.3142651e+001
C050-002  1.6167761e+000 -6.7969794e+000  5.3008224e+001
C050-003  1.4114779e+000 -6.8435407e+000  5.2874485e+001
C050-004  1.3285218e+000 -7.0084577e+000  5.2760979e+001
C050-005  1.1955062e+000 -7.1193228e+000  5.2634449e+001
C050-006  1.0624579e+000 -7.2321825e+000  5.2503716e+001
C050-007  8.9692152e-001 -7.3148313e+000  5.2377270e+001
C050-008  7.1217132e-001 -7.3715830e+000  5.2254875e+001
C051-001 -3.5932970e+000 -8.6243808e-001  5.5529018e+001
C051-002 -3.4799471e+000 -8.1538314e-001  5.5443710e+001
C051-003 -3.3646462e+000 -7.7321631e-001  5.5368591e+001
C051-004 -3.2458520e+000 -7.3235631e-001  5.5300835e+001
C051-005 -3.1320958e+000 -6.8192464e-001  5.5228165e+001
C051-006 -3.0311308e+000 -6.1703944e-001  5.5143299e+001
C051-007 -2.9535420e+000 -5.3671741e-001  5.5039227e+001
C051-008 -2.8660579e+000 -4.5464721e-001  5.4944763e+001
C052-001 -2.7210441e+000 -1.7433336e-001  5.4648403e+001
C052-002 -2.6369572e+000  1.6901143e-002  5.4475204e+001
C052-003 -2.5911238e+000  2.1124452e-001  5.4301529e+001
C052-004 -2.5417376e+000  4.0916607e-001  5.4148342e+001
C052-005 -2.4720633e+000  6.1075491e-001  5.4020409e+001
C052-006 -2.3787713e+000  8.1486356e-001  5.3919266e+001
C052-007 -2.2915423e+000  1.0244710e+000  5.3830112e+001
C052-008 -2.1887324e+000  1.2373637e+000  5.3763290e+001
C053-001 -1.8543054e+000  1.6298864e+000  5.3720234e+001
C053-002 -1.6484749e+000  1.8054709e+000  5.3751884e+001
C053-003 -1.4762931e+000  1.9929812e+000  5.3783585e+001
C053-004 -1.3286338e+000  2.1855676e+000  5.3830551e+001
C053-005 -1.2116801e+000  2.3907046e+000  5.3877262e+001
C053-006 -1.1207856e+000  2.6033640e+000  5.3934029e+001
C053-007 -1.0533925e+000  2.8190951e+000  5.4010220e+001
C053-008 -1.0143807e+000  3.0449178e+000  5.4090786e+001
C053-009 -9.9493420e-001  3.2685590e+000  5.4204388e+001
C054-001 -8.8828152e-001  3.4830503e+000  5.4251324e+001
C054-002 -8.0941564e-001  3.7084010e+000  5.4276333e+001
C054-003 -7.4341714e-001  3.9277251e+000  5.4312004e+001
C054-004 -6.8853176e-001  4.1425200e+000  5.4354313e+001
C054-005 -6.2660146e-001  4.3476386e+000  5.4422478e+001
C054-006 -6.2346059e-001  4.5782404e+000  5.4430832e+001
C054-007 -6.2147576e-001  4.8050699e+000  5.4455017e+001
C054-008 -6.6178721e-001  5.0340319e+000  5.4449764e+001
C055-001 -9.0713590e-001  5.6822591e+000  5.4394424e+001
C055-002 -1.1222242e+000  6.0650196e+000  5.4312801e+001
C055-003 -1.3702083e+000  6.3778672e+000  5.4178173e+001
C055-004 -1.6234407e+000  6.6416988e+000  5.4020874e+001
C055-005 -1.8829243e+000  6.8523912e+000  5.3837086e+001
C055-006 -2.1467907e+000  7.0079417e+000  5.3625622e+001
C055-007 -2.4160497e+000  7.1503081e+000  5.3414989e+001
C055-008 -2.6976643e+000  7.2563982e+000  5.3186729e+001
C055-009 -2.9922681e+000  7.3186660e+000  5.2935947e+001
C056-001 -3.3278422e+000  7.3986311e+000  5.2622486e+001
C056-002 -3.6203120e+000  7.4432702e+000  5.2297688e+001
C056-003 -3.8749585e+000  7.4600811e+000  5.1964741e+001
C056-004 -4.0921159e+000  7.4465961e+000  5.1620605e+001
C056-005 -4.2823343e+000  7.4153709e+000  5.1265194e+001
C056-006 -4.4125299e+000  7.3228679e+000  5.0889462e+001
C056-007 -4.5004096e+000  7.1941242e+000  5.0500881e+001
C056-008 -4.5428686e+000  7.0254307e+000  5.0100941e+001
C056-009 -4.5424638e+000  6.8196745e+000  4.9690754e+001
C057-001 -4.5153499e+000  6.5928078e+000  4.9282200e+001
C057-002 -4.4460101e+000  6.3429656e+000  4.8904068e+001
C057-003 -4.3432403e+000  6.0806227e+000  4.8550747e+001
C057-004 -4.2078643e+000  5.8065453e+000  4.8221569e+001
C057-005 -4.0418553e+000  5.5224586e+000  4.7913559e+001
C057-006 -3.8400071e+000  5.2233768e+000  4.7634754e+001
C057-007 -3.6107998e+000  4.9171405e+000  4.7369751e+001
C057-008 -3.3471196e+000  4.5971818e+000  4.7130791e+001
C058-001 -2.8859701e+000  4.0649300e+000  4.6850796e+001
C058-002 -2.7350802e+000  3.8708644e+000  4.6818161e+001
C058-003 -2.6004009e+000  3.6863749e+000  4.6809330e+001
C058-004 -2.4815853e+000  3.5064290e+000  4.6798294e+001
C058-005 -2.3788509e+000  3.3404579e+000  4.6833115e+001
C058-006 -2.2918859e+000  3.1845551e+000  4.6888798e+001
C058-007 -2.2191799e+000  3.0321472e+000  4.6950981e+001
C058-008 -2.1607268e+000  2.8760922e+000  4.7007530e+001
C058-009 -2.1188717e+000  2.7257276e+000  4.7081253e+001
C059-001 -2.0241044e+000  2.5587447e+000  4.7177742e+001
C059-002 -1.9185497e+000  2.4130924e+000  4.7283192e+001
C059-003 -1.8032534e+000  2.2811704e+000  4.7382706e+001
C059-004 -1.6795751e+000  2.1559315e+000  4.7469852e+001
C059-005 -1.5460984e+000  2.0448730e+000  4.7554848e+001
C059-006 -1.4017974e+000  1.9557211e+000  4.7644176e+001
C059-007 -1.2479365e+000  1.8825674e+000  4.7731358e+001
C059-008 -1.0852146e+000  1.8146542e+000  4.7807831e+001
C059-009 -9.1241884e-001  1.7591273e+000  4.7879955e+001
C060-001 -6.7722249e-001  1.6716636e+000  4.8030468e+001
C060-002 -4.6831974e-001  1.6055999e+000  4.8186489e+001
C060-003 -3.0962104e-001  1.4876720e+000  4.8332272e+001
C060-004 -1.8700810e-001  1.3918794e+000  4.8509480e+001
C060-005 -9.1840811e-002  1.3416908e+000  4.8720207e+001
C060-006 -2.5438853e-002  1.3668391e+000  4.8956528e+001
C060-007 -5.3449655e-003  1.4293766e+000  4.9205933e+001
C060-008 -1.7789630e-002  1.4672300e+000  4.9482822e+001
C061-001 -2.5978687e-001  1.3658108e+000  5.0103832e+001
C061-002 -5.2293336e-001  1.2291617e+000  5.0363800e+001
C061-003 -7.9761583e-001  1.0788556e+000  5.0590576e+001
C061-004 -1.0333437e+000  8.6971480e-001  5.0824249e+001
C061-005 -1.3110003e+000  6.6276628e-001  5.1000908e+001
C061-006 -1.5795319e+000  4.0775165e-001  5.1166317e+001
C061-007 -1.8404151e+000  1.0031635e-001  5.1323833e+001
C061-008 -1.9473267e+000 -3.0155683e-001  5.1568752e+001
C061-009 -2.0269082e+000 -7.1778625e-001  5.1797451e+001
C062-001 -2.0495319e+000 -1.1185584e+000  5.1862843e+001
C062-002 -2.0665002e+000 -1.4923500e+000  5.1850117e+001
C062-003 -2.0525925e+000 -1.8412449e+000  5.1779896e+001
C062-004 -2.0024633e+000 -2.1642601e+000  5.1655727e+001
C062-005 -1.9030401e+000 -2.4592540e+000  5.1475948e+001
C062-006 -1.8706614e+000 -2.7245781e+000  5.1179638e+001
C062-007 -1.7748458e+000 -2.9600451e+000  5.0821091e+001
C062-008 -1.6725662e+000 -3.1648724e+000  5.0368397e+001
C063-001 -1.7980831e+000 -3.4643178e+000  4.9576225e+001
C063-002 -1.9344903e+000 -3.5467956e+000  4.9322849e+001
C063-003 -2.1085088e+000 -3.5999897e+000  4.9115650e+001
C063-004 -2.2933674e+000 -3.6214952e+000  4.8943871e+001
C063-005 -2.4524753e+000 -3.6181955e+000  4.8771893e+001
C063-006 -2.6398537e+000 -3.5833685e+000  4.8645576e+001
C063-007 -2.8514838e+000 -3.5110691e+000  4.8577393e+001
C063-008 -3.0513406e+000 -3.4176011e+000  4.8508625e+001
C063-009 -3.2572818e+000 -3.3068416e+000  4.8437378e+001
C064-001 -3.4127281e+000 -3.1803002e+000  4.8392761e+001
C064-002 -3.5727022e+000 -3.0518925e+000  4.8380428e+001
C064-003 -3.7320690e+000 -2.9216573e+000  4.8428951e+001
C064-004 -3.8968816e+000 -2.7977395e+000  4.8467979e+001
C064-005 -4.0688205e+000 -2.6721339e+000  4.8517178e+001
C064-006 -4.2458711e+000 -2.5430355e+000  4.8591240e+001
C064-007 -4.4112668e+000 -2.4302325e+000  4.8742439e+001
C064-008 -4.5803289e+000 -2.3231862e+000  4.8910538e+001
C065-001 -4.9956188e+000 -2.1954200e+000  4.9254196e+001
C065-002 -5.2122264e+000 -2.1974714e+000  4.9480740e+001
C065-003 -5.4155135e+000 -2.1894879e+000  4.9726772e+001
C065-004 -5.6105576e+000 -2.1625800e+000  4.9982903e+001
C065-005 -5.7865496e+000 -2.1188478e+000  5.0255680e+001
C065-006 -5.9573441e+000 -2.0471556e+000  5.0534729e+001
C065-007 -6.1346102e+000 -1.9448631e+000  5.0815559e+001
C065-008 -6.3527303e+000 -1.8208548e+000  5.1084522e+001
C065-009 -6.5893607e+000 -1.6942809e+000  5.1355476e+001
C066-001 -6.7593226e+000 -1.4860661e+000  5.1599514e+001
C066-002 -6.9198523e+000 -1.3064437e+000  5.1859390e+001
C066-003 -6.9927936e+000 -1.1085473e+000  5.2142788e+001
C066-004 -7.0701137e+000 -9.5078528e-001  5.2449032e+001
C066-005 -7.0877676e+000 -7.9054481e-001  5.2772625e+001
C066-006 -7.0700879e+000 -6.4450818e-001  5.3117424e+001
C066-007 -7.0036621e+000 -5.0518173e-001  5.3477097e+001
C066-008 -6.9174991e+000 -3.8779876e-001  5.3867817e+001
C066-009 -6.7854648e+000 -2.7816293e-001  5.4275307e+001
C067-001 -6.4912953e+000 -3.3982235e-001  5.4622761e+001
C067-002 -6.1835728e+000 -3.9924073e-001  5.4913078e+001
C067-003 -5.8950524e+000 -4.7018665e-001  5.5178493e+001
C067-004 -5.5920210e+000 -5.4534537e-001  5.5397095e+001
C067-005 -5.2673974e+000 -6.2399578e-001  5.5565144e+001
C067-006 -4.9004226e+000 -6.8101835e-001  5.5637810e+001
C067-007 -4.5289888e+000 -7.5526160e-001  5.5686134e+001
C067-008 -4.1259599e+000 -8.6235815e-001  5.5722492e+001
C068-001 -3.0117166e+000 -1.3198762e-001  5.5060089e+001
C068-002 -3.2783597e+000  8.2607999e-002  5.5192471e+001
C068-003 -3.5441422e+000  2.8675237e-001  5.5275650e+001
C068-004 -3.8143122e+000  4.8362115e-001  5.5308689e+001
C068-005 -4.0947185e+000  6.6891479e-001  5.5283634e+001
C068-006 -4.3844485e+000  8.4128922e-001  5.5199867e+001
C068-007 -4.6813312e+000  1.0104433e+000  5.5067635e+001
C068-008 -4.9889369e+000  1.1825924e+000  5.4890221e+001
C068-009 -5.3060780e+000  1.3294491e+000  5.4642670e+001
C069-001 -5.5752354e+000  1.4155737e+000  5.4339855e+001
C069-002 -5.8040304e+000  1.4629123e+000  5.4026684e+001
C069-003 -5.9958534e+000  1.4792140e+000  5.3708485e+001
C069-004 -6.1604028e+000  1.4735498e+000  5.3387039e+001
C069-005 -6.2729907e+000  1.4184250e+000  5.3053761e+001
C069-006 -6.3510470e+000  1.3335142e+000  5.2715633e+001
C069-007 -6.3961825e+000  1.2193090e+000  5.2370941e+001
C069-008 -6.4117341e+000  1.0786070e+000  5.2016190e+001
C069-009 -6.3816986e+000  8.9719546e-001  5.1656296e+001
C070-001 -6.3118730e+000  7.0923036e-001  5.1351963e+001
C070-002 -6.2014608e+000  4.7020772e-001  5.1057270e+001
C070-003 -6.0642095e+000  1.9280791e-001  5.0768742e+001
C070-004 -5.8985519e+000 -1.2625718e-001  5.0497204e+001
C070-005 -5.7056532e+000 -4.8828736e-001  5.0247669e+001
C070-006 -5.4657521e+000 -9.2803347e-001  5.0086620e+001
C070-007 -5.2131195e+000 -1.3968924e+000  4.9890419e+001
C070-008 -4.9772043e+000 -1.8298484e+000  4.9541927e+001
C071-001 -8.3128464e-001  5.6482697e+000  5.4357689e+001
C071-002 -9.6441889e-001  6.0068598e+000  5.4224903e+001
C071-003 -1.1208822e+000  6.3179293e+000  5.4048386e+001
C071-004 -1.3042102e+000  6.5636244e+000  5.3833096e+001
C071-005 -1.4974942e+000  6.7584357e+000  5.3592319e+001
C071-006 -1.6789519e+000  6.9399476e+000  5.3331474e+001
C071-007 -1.8573692e+000  7.1005177e+000  5.3043377e+001
C071-008 -2.0325818e+000  7.2421765e+000  5.2724937e+001
C071-009 -2.2259450e+000  7.3255763e+000  5.2376717e+001
C072-001 -2.3809969e+000  7.3893456e+000  5.1945309e+001
C072-002 -2.5203340e+000  7.4256349e+000  5.1523087e+001
C072-003 -2.6761372e+000  7.3818607e+000  5.1133118e+001
C072-004 -2.8350530e+000  7.2821856e+000  5.0778999e+001
C072-005 -2.9679816e+000  7.1740990e+000  5.0439022e+001
C072-006 -3.0806215e+000  7.0475802e+000  5.0114227e+001
C072-007 -3.1762826e+000  6.8969049e+000  4.9806137e+001
C072-008 -3.2342732e+000  6.7566886e+000  4.9488434e+001
C072-009 -3.2856829e+000  6.5759716e+000  4.9196835e+001
C073-001 -3.2645228e+000  6.2927899e+000  4.8843246e+001
C073-002 -3.2457752e+000  6.0114160e+000  4.8518337e+001
C073-003 -3.2100854e+000  5.7599220e+000  4.8202110e+001
C073-004 -3.1751165e+000  5.5118632e+000  4.7912113e+001
C073-005 -3.1483402e+000  5.2560530e+000  4.7657753e+001
C073-006 -3.1219981e+000  5.0047126e+000  4.7429119e+001
C073-007 -3.0965171e+000  4.7588596e+000  4.7223320e+001
C073-008 -3.0748990e+000  4.5189648e+000  4.7033939e+001
