# Supplementary material for: Interspecific variation in the limb long bones among modern rhinoceroses—extent and drivers
Source: PeerJ. 2019 Sep 26;7:e7647. doi: 10.7717/peerj.7647 (PMC6766374; doi:10.7717/peerj.7647)
Supplement: Supplemental Information 9 [file peerj-07-7647-s009.zip › Humerus/Diceros_bicornis_1961_186_Humerus.pts]

Version 1.0
674
S0000          17.007324      4.0955013      0.0035346985  
S0001          20.141675      5.8622177      3.7205315     
S0002          23.927679      2.7713198      4.2851353     
S0003          26.471393      -0.074488503   2.5400551     
S0004          21.507593      -4.3838238     0.94822388    
S0005          18.646867      -0.59142013    1.0649506     
S0006          22.462021      -4.9106171     1.7824604     
S0007          21.69894       -4.8475723     7.5545288     
S0008          16.609465      -6.521254      12.711343     
S0009          19.975662      -5.7774628     12.313908     
S0010          13.953175      -4.1085999     14.058231     
S0011          13.479053      -0.83544788    13.793788     
S0012          16.063181      3.7709309      11.085583     
S0013          15.179259      5.1434086      9.901619      
S0014          18.07654       8.3179276      8.4024887     
S0015          17.12944       8.6673851      7.5582512     
S0016          16.24949       7.703112       5.2421669     
S0017          12.339809      4.3946037      0.73756876    
S0018          8.1926895      3.0448835      1.7408798     
S0019          5.683213       -0.78459926    0.37908783    
S0020          -4.1771881     -2.7989872     7.2190636     
S0021          -7.5209137     -1.3148858     7.1993446     
S0022          -11.7258       -1.2757787     5.7052933     
S0023          -14.913376     -7.1971687     4.3905441     
S0024          -9.398085      -6.6883331     1.3717119     
S0025          -8.5645317     -7.3635033     2.2986183     
S0026          -7.2162163     -9.7067543     3.0459732     
S0027          -3.515823      -13.497316     2.1549673     
S0028          -9.768325      -15.438303     7.8979904     
S0029          -7.1964127     -10.218935     7.4019279     
S0030          -10.953821     -5.3981133     7.4361534     
S0031          -13.301672     -8.2413025     6.7045837     
S0032          -3.7703819     -15.017886     7.2056984     
S0033          -8.7465065     -13.873509     10.370898     
S0034          -6.6663635     -10.010628     9.0259712     
S0035          17.319238      4.2992302      0.030683154   
S0036          17.59521       4.5306465      0.1606461     
S0037          17.858438      4.7491684      0.27914009    
S0038          18.123558      4.9589821      0.38089721    
S0039          18.366049      5.1717037      0.51630607    
S0040          18.600932      5.3834564      0.66014996    
S0041          18.804514      5.5951977      0.84233294    
S0042          18.988834      5.8044369      1.0453444     
S0043          19.171326      6.0138687      1.2506605     
S0044          19.438309      6.1407059      1.5293861     
S0045          19.637051      6.2252728      1.8371956     
S0046          19.740683      6.2564232      2.1769386     
S0047          19.8961        6.2782146      2.4466742     
S0048          20.032408      6.2697056      2.7065666     
S0049          20.146771      6.2285854      2.9618311     
S0050          20.119162      6.1266853      3.2369171     
S0051          20.11615       6.0069096      3.4828693     
S0052          20.194926      5.5971039      3.9812965     
S0053          20.328438      5.3367096      4.2047455     
S0054          20.526256      5.1346569      4.3990715     
S0055          20.759447      5.0147839      4.5707375     
S0056          20.980719      4.8822117      4.6992886     
S0057          21.206523      4.7306248      4.7812786     
S0058          21.453947      4.5992775      4.8269032     
S0059          21.724466      4.4915279      4.8386349     
S0060          22.007193      4.3813675      4.8030563     
S0061          22.221359      4.2748043      4.72519       
S0062          22.446519      4.1684036      4.664362      
S0063          22.675029      4.0446716      4.6087147     
S0064          22.887828      3.8844288      4.5467598     
S0065          23.100571      3.7051571      4.4892109     
S0066          23.330473      3.5202045      4.4403023     
S0067          23.541602      3.2995937      4.3868362     
S0068          23.746638      3.0546988      4.33475       
S0069          24.11449       2.5053339      4.244529      
S0070          24.299084      2.2584063      4.1999741     
S0071          24.502063      2.0431597      4.1575813     
S0072          24.664786      1.819524       4.106963      
S0073          24.816185      1.6075813      4.052594      
S0074          24.953879      1.4055135      3.9941544     
S0075          25.098605      1.2274058      3.9366924     
S0076          25.214203      1.0482721      3.8719803     
S0077          25.338808      0.89590597     3.8074455     
S0078          25.478548      0.73596411     3.7413948     
S0079          25.606757      0.58228211     3.6560478     
S0080          25.739053      0.44827137     3.552356      
S0081          25.871765      0.33129439     3.4298439     
S0082          25.983395      0.2085742      3.2897514     
S0083          26.116046      0.1248522      3.1297796     
S0084          26.248761      0.059574544    2.9511942     
S0085          26.363474      -0.010697544   2.7550545     
S0086          26.41915       -0.10318323    2.0717419     
S0087          26.319617      -0.16885843    1.6448288     
S0088          26.192493      -0.23303635    1.2489534     
S0089          26.012854      -0.34958985    0.90254583    
S0090          25.795966      -0.48953481    0.59729466    
S0091          25.542508      -0.63295412    0.31809077    
S0092          25.249855      -0.82307892    0.095575279   
S0093          24.861729      -0.93974495    -0.19695365   
S0094          24.540741      -1.2466805     -0.25675867   
S0095          24.172745      -1.6560053     -0.29599555   
S0096          23.79212       -2.0357466     -0.30143011   
S0097          23.406619      -2.3861982     -0.30297036   
S0098          23.03447       -2.7256195     -0.27206779   
S0099          22.66855       -3.0572332     -0.21049049   
S0100          22.346857      -3.4005283     -0.015308261  
S0101          22.052339      -3.7376942     0.25551183    
S0102          21.762695      -4.064967      0.56558371    
S0103          21.430811      -4.205146      1.0847773     
S0104          21.335352      -4.0241055     1.2169929     
S0105          21.28215       -3.8443619     1.3663061     
S0106          21.268365      -3.6661232     1.5279404     
S0107          21.219838      -3.4867729     1.6757711     
S0108          21.126125      -3.3149162     1.7983027     
S0109          21.140393      -3.1175209     1.9867254     
S0110          21.157152      -2.8677223     2.2330364     
S0111          21.011942      -2.7611086     2.2634855     
S0112          20.922113      -2.6028141     2.1627354     
S0113          20.828415      -2.4575701     2.0538733     
S0114          20.728606      -2.3302532     1.9370108     
S0115          20.649243      -2.1648863     1.859631      
S0116          20.551579      -2.0437912     1.7547276     
S0117          20.471346      -1.88997       1.6787191     
S0118          20.410637      -1.6955576     1.6272379     
S0119          20.326695      -1.5580034     1.5484627     
S0120          20.219031      -1.4850107     1.4510986     
S0121          19.954865      -1.4599076     1.6298281     
S0122          19.692271      -1.4704269     1.7338259     
S0123          19.455695      -1.4724939     1.7789459     
S0124          19.247354      -1.4498497     1.7692873     
S0125          19.066077      -1.3838471     1.7106886     
S0126          18.906195      -1.278025      1.5994942     
S0127          18.779532      -1.0975443     1.4573948     
S0128          18.6864        -0.86836176    1.2754151     
S0129          18.415129      -0.28409481    1.1131502     
S0130          18.159454      -0.02491805    1.0935699     
S0131          17.961525      0.2179436      1.1462325     
S0132          17.778523      0.42164526     1.2368267     
S0133          17.593932      0.58649397     1.2952505     
S0134          17.4198        0.71572657     1.3522346     
S0135          17.255313      0.81013355     1.395553      
S0136          17.102472      0.86901999     1.4391091     
S0137          16.961302      0.89225492     1.4844562     
S0138          16.789384      1.0604767      1.4988945     
S0139          16.629669      1.234576       1.4898843     
S0140          16.482976      1.4123679      1.4525047     
S0141          16.350868      1.5964846      1.3975836     
S0142          16.233688      1.7834446      1.3162693     
S0143          16.130737      1.9780951      1.2208631     
S0144          16.041585      2.1797918      1.1084356     
S0145          15.967346      2.3853037      0.97308912    
S0146          15.903767      2.6044796      0.82963972    
S0147          15.89696       2.8064653      0.65049863    
S0148          15.927071      2.9885683      0.47623       
S0149          15.989114      3.1631077      0.32735109    
S0150          16.091597      3.3143864      0.19151174    
S0151          16.219211      3.4707855      0.092093164   
S0152          16.37032       3.6355858      0.032074621   
S0153          16.5517        3.7961128      0.00087192506 
S0154          16.763249      3.9527584      -0.00059536994
S0155          21.448389      -5.2503555     7.495562      
S0156          21.158257      -5.5682343     7.5022804     
S0157          20.918213      -5.8598972     7.5567268     
S0158          20.70489       -6.1234043     7.6584892     
S0159          20.482381      -6.3127762     7.8233261     
S0160          20.281346      -6.4762833     8.034893      
S0161          20.089264      -6.6099228     8.2950874     
S0162          19.894734      -6.6388115     8.6285286     
S0163          19.720004      -6.5951881     9.0232605     
S0164          19.431488      -6.7971481     9.2962769     
S0165          19.128412      -7.0084991     9.5425705     
S0166          18.843796      -7.2729088     9.740905      
S0167          18.562523      -7.4682846     9.9342583     
S0168          18.273685      -7.5741707     10.131744     
S0169          17.980429      -7.5774757     10.337617     
S0170          17.693489      -7.5579918     10.522746     
S0171          17.398946      -7.514679      10.689761     
S0172          17.097357      -7.4105049     10.851343     
S0173          17.074597      -7.3846626     11.05348      
S0174          17.065057      -7.3005424     11.258989     
S0175          17.036438      -7.2090721     11.461166     
S0176          16.987462      -7.1305008     11.66542      
S0177          16.918719      -7.0944672     11.881765     
S0178          16.856725      -6.9765297     12.089429     
S0179          16.78495       -6.8374245     12.295863     
S0180          16.699767      -6.7135353     12.510584     
S0181          19.715764      -5.8555855     12.496974     
S0182          19.446603      -5.8921726     12.662341     
S0183          19.182123      -5.9125961     12.810864     
S0184          18.925482      -5.9243923     12.943633     
S0185          18.676865      -5.9250767     13.060373     
S0186          18.437292      -5.9284126     13.164476     
S0187          18.204166      -5.9605518     13.261574     
S0188          17.974907      -5.9887482     13.343921     
S0189          17.756436      -5.963385      13.402946     
S0190          17.433015      -5.910965      13.555405     
S0191          17.120619      -5.8604652     13.67439      
S0192          16.821736      -5.8493046     13.768555     
S0193          16.530963      -5.8223396     13.824139     
S0194          16.254529      -5.8419437     13.857971     
S0195          15.985666      -5.8792854     13.862398     
S0196          15.715755      -5.9495441     13.841818     
S0197          15.46286       -5.9743584     13.771614     
S0198          15.257326      -5.9787819     13.660265     
S0199          15.083867      -5.7975311     13.654778     
S0200          14.880615      -5.6446106     13.671391     
S0201          14.6739        -5.4853378     13.701711     
S0202          14.531104      -5.2786911     13.732153     
S0203          14.411983      -5.0555885     13.769116     
S0204          14.288074      -4.8309677     13.819748     
S0205          14.18443       -4.588649      13.873935     
S0206          14.054196      -4.3589195     13.963141     
S0207          13.874167      -3.9019932     14.093732     
S0208          13.793018      -3.7102737     14.132549     
S0209          13.760458      -3.5021217     14.140265     
S0210          13.677464      -3.3337585     14.173975     
S0211          13.612155      -3.1649918     14.191318     
S0212          13.607919      -2.9804611     14.186134     
S0213          13.582037      -2.8159363     14.18333      
S0214          13.547624      -2.6637213     14.174892     
S0215          13.50614       -2.5218786     14.157831     
S0216          13.470409      -2.3754713     14.13972      
S0217          13.403491      -2.2223633     14.118549     
S0218          13.360112      -2.0534334     14.090851     
S0219          13.362177      -1.8774902     14.054889     
S0220          13.392468      -1.6965643     14.012943     
S0221          13.436925      -1.5066145     13.967139     
S0222          13.465677      -1.2984675     13.917671     
S0223          13.450819      -1.0683727     13.858893     
S0224          13.590651      -0.42512569    13.705107     
S0225          13.745361      -0.041643786   13.609854     
S0226          13.902516      0.32792008     13.510123     
S0227          14.102264      0.65416999     13.389455     
S0228          14.330119      0.93534956     13.242987     
S0229          14.558435      1.2043018      13.092999     
S0230          14.798517      1.4537915      12.935748     
S0231          15.044286      1.7010782      12.785059     
S0232          15.305711      1.9315626      12.630553     
S0233          15.242397      2.1079199      12.216788     
S0234          15.206561      2.3134235      11.870835     
S0235          15.199002      2.5434082      11.607653     
S0236          15.225465      2.7871861      11.43303      
S0237          15.296176      3.0271839      11.332246     
S0238          15.418623      3.2504513      11.28185      
S0239          15.595273      3.4412579      11.224954     
S0240          15.814676      3.6113831      11.159774     
S0241          16.391977      3.8190678      10.969225     
S0242          16.70607       3.8633034      10.849866     
S0243          17.008946      3.8984665      10.725305     
S0244          17.303185      3.9224945      10.59238      
S0245          17.584369      3.9374619      10.43737      
S0246          17.871753      3.9414768      10.286717     
S0247          18.110408      3.9460602      10.064377     
S0248          18.322659      3.9422829      9.8138138     
S0249          18.513643      3.9263988      9.5439262     
S0250          18.698401      3.8557091      9.318364      
S0251          18.895872      3.7642612      9.1105812     
S0252          19.07036       3.6443199      8.9021469     
S0253          19.224272      3.495388       8.6984604     
S0254          19.350056      3.3147366      8.4975998     
S0255          19.473615      3.109193       8.306459      
S0256          19.654395      2.8967657      8.1469597     
S0257          19.809682      2.6537573      7.9900513     
S0258          19.967239      2.3882832      7.8490662     
S0259          20.16671       2.1832897      7.6734947     
S0260          20.392175      1.9752974      7.5351219     
S0261          20.634093      1.778928       7.4529045     
S0262          20.876724      1.5969824      7.4334801     
S0263          21.083466      1.3960361      7.4216202     
S0264          21.251674      1.1641889      7.3922722     
S0265          21.402486      0.9215209      7.3835266     
S0266          21.53168       0.66368918     7.3831024     
S0267          21.63949       0.39347878     7.3912598     
S0268          21.759628      0.036788961    7.4136864     
S0269          21.837187      -0.3284065     7.3928566     
S0270          21.900818      -0.6901772     7.3938698     
S0271          21.946292      -1.0515891     7.4033234     
S0272          21.971605      -1.413884      7.4165092     
S0273          21.973325      -1.7774292     7.4287247     
S0274          21.942982      -2.1401182     7.4309731     
S0275          21.903246      -2.5061676     7.4494766     
S0276          21.830344      -2.8693703     7.4578415     
S0277          21.496736      -2.9181919     7.7666389     
S0278          21.392113      -3.0839197     8.269751      
S0279          21.497545      -3.2828205     8.7332489     
S0280          21.632722      -3.4779049     9.0981445     
S0281          21.662056      -3.6685211     9.4176369     
S0282          21.664592      -3.8701675     9.7079414     
S0283          21.656798      -4.0863583     9.9726311     
S0284          21.597185      -4.3045898     10.218394     
S0285          21.51387       -4.5187904     10.428039     
S0286          21.44126       -4.6551414     10.626189     
S0287          21.35          -4.7929844     10.827702     
S0288          21.237755      -4.9347885     11.031793     
S0289          21.103864      -5.0837021     11.238103     
S0290          20.940198      -5.2325268     11.447204     
S0291          20.747444      -5.3813137     11.659381     
S0292          20.523593      -5.5257263     11.87495      
S0293          20.2728        -5.6719631     12.094036     
S0294          15.027744      5.2217506      9.6815636     
S0295          14.905034      5.3110477      9.4638252     
S0296          14.819482      5.4109066      9.248745      
S0297          14.769003      5.5241051      9.0415985     
S0298          14.761069      5.6500061      8.8443405     
S0299          14.768695      5.7942215      8.662249      
S0300          14.772166      5.9588287      8.4912178     
S0301          14.794604      6.139204       8.3270149     
S0302          14.848938      6.3335171      8.1711594     
S0303          14.898882      6.5859932      8.1342422     
S0304          15.001218      6.8022346      8.0928764     
S0305          15.085168      7.0002014      8.0309387     
S0306          15.186708      7.165332       7.9564011     
S0307          15.283528      7.3077072      7.8648476     
S0308          15.356825      7.4405678      7.7512695     
S0309          15.441454      7.5433525      7.6240501     
S0310          15.521878      7.6254982      7.4789001     
S0311          15.614337      7.6763321      7.3219727     
S0312          15.746718      7.8038628      7.2496567     
S0313          15.888533      7.9272087      7.2071045     
S0314          16.031673      8.0492043      7.1837685     
S0315          16.179666      8.1685036      7.1778221     
S0316          16.316951      8.3058403      7.1594376     
S0317          16.469067      8.4682251      7.1466591     
S0318          16.664317      8.6567406      7.1758781     
S0319          16.913501      8.663636       7.3826515     
S0320          16.05096       7.5389679      5.4629219     
S0321          15.67404       7.4999001      5.587603      
S0322          15.376421      7.3839523      5.699078      
S0323          15.077184      7.2467621      5.7712219     
S0324          14.772101      7.0901047      5.8023533     
S0325          14.459705      6.9165771      5.7915943     
S0326          14.133466      6.7433929      5.7373859     
S0327          13.789558      6.5808052      5.6399342     
S0328          13.428772      6.4225517      5.5005447     
S0329          13.165384      6.2677589      5.3824203     
S0330          12.912468      6.1530746      5.2354294     
S0331          12.682154      6.0533279      5.0617199     
S0332          12.483878      5.9553841      4.8603729     
S0333          12.330896      5.8424927      4.6304996     
S0334          12.187337      5.7646194      4.371978      
S0335          12.104379      5.6497929      4.086549      
S0336          12.036565      5.5647907      3.7702591     
S0337          12.015373      5.4568016      3.4313148     
S0338          11.913551      5.3110901      3.0516088     
S0339          11.81855       5.2274475      2.6729362     
S0340          11.803799      5.0579281      2.344874      
S0341          11.81373       4.9160095      2.0309736     
S0342          11.85106       4.7949474      1.732155      
S0343          11.918423      4.6887283      1.4496274     
S0344          12.024317      4.5828678      1.191199      
S0345          12.163875      4.486039       0.95272665    
S0346          12.608536      4.5874958      0.66940484    
S0347          12.941591      4.6976254      0.69979424    
S0348          13.255049      4.848003       0.71822047    
S0349          13.562471      5.021962       0.73993921    
S0350          13.871886      5.2059299      0.7770237     
S0351          14.186092      5.3929184      0.83517189    
S0352          14.498286      5.5988216      0.9012413     
S0353          14.809795      5.8220264      0.97718506    
S0354          15.130258      6.0349331      1.0836909     
S0355          15.524745      6.2309048      1.109738      
S0356          15.848694      6.405574       1.1810482     
S0357          16.099641      6.5693047      1.2912075     
S0358          16.270703      6.7438667      1.4296354     
S0359          16.374501      6.8853821      1.622831      
S0360          16.410593      6.9966682      1.8677025     
S0361          16.368492      7.1029091      2.1534445     
S0362          16.256447      7.1818802      2.4899584     
S0363          16.104257      7.1888847      2.8851421     
S0364          16.170015      7.3009537      3.1315548     
S0365          16.223752      7.3997208      3.3816063     
S0366          16.262691      7.4893768      3.634906      
S0367          16.27413       7.5847618      3.8884777     
S0368          16.282216      7.6516624      4.1483322     
S0369          16.276454      7.702597       4.4115959     
S0370          16.275325      7.720414       4.6831554     
S0371          16.28868       7.7054077      4.966608      
S0372          8.1832817      3.0326315      1.4898634     
S0373          8.167643       3.0313383      1.251207      
S0374          8.1368042      2.9432631      1.0505844     
S0375          8.1019722      2.8157377      0.8891963     
S0376          8.0569435      2.6765856      0.74220862    
S0377          8.0072266      2.4967636      0.63140516    
S0378          7.9580063      2.2731735      0.56262994    
S0379          7.889016       2.0402214      0.49181657    
S0380          7.7859192      1.8048359      0.4093616     
S0381          7.6872757      1.6278685      0.29268129    
S0382          7.6023865      1.4457443      0.18348722    
S0383          7.5211136      1.2545187      0.12474234    
S0384          7.4315544      1.0738413      0.082530177   
S0385          7.336055       0.90383053     0.051777929   
S0386          7.2447678      0.743677       0.0014711961  
S0387          7.1545265      0.58984661     -0.045180094  
S0388          7.0669159      0.44234304     -0.098475218  
S0389          6.9772514      0.30135508     -0.14038147   
S0390          6.885289       0.12778302     -0.12310841   
S0391          6.7786469      -0.030266961   -0.062968141  
S0392          6.6628731      -0.1768044     -0.04388479   
S0393          6.5333694      -0.31194119    -0.017272966  
S0394          6.3875248      -0.43758698    0.0070123821  
S0395          6.2222218      -0.5527143     0.040603501   
S0396          6.0322784      -0.65845442    0.07891143    
S0397          5.8274872      -0.74577222    0.15966046    
S0398          5.4497887      -0.34043028    0.4696022     
S0399          5.270145       0.072485375    0.51492248    
S0400          5.0626656      0.40733309     0.58136158    
S0401          4.9316032      0.72280407     0.73237524    
S0402          4.8426601      1.0151212      0.97692862    
S0403          4.9055958      1.3336875      1.2744818     
S0404          5.1516537      1.6622482      1.5662549     
S0405          5.4423439      1.9757124      1.9339096     
S0406          5.8900196      2.2167624      2.2492977     
S0407          6.1885853      2.3777275      2.3333717     
S0408          6.5382004      2.4972269      2.3577168     
S0409          6.932547       2.5744478      2.3637062     
S0410          7.3556854      2.6251139      2.3810595     
S0411          7.7279755      2.7606651      2.4751131     
S0412          8.0829865      2.9385904      2.6094881     
S0413          8.4637047      3.095289       2.7513584     
S0414          8.8423683      3.2713928      2.9222219     
S0415          9.2393822      3.4335129      3.1037308     
S0416          9.6218475      3.6041954      3.2177811     
S0417          9.9905647      3.7731026      3.3519775     
S0418          10.330574      3.9561367      3.5129543     
S0419          10.616977      4.1742142      3.7070126     
S0420          10.887001      4.3863926      3.9166691     
S0421          11.139551      4.5961487      4.1441246     
S0422          11.457233      4.7262154      4.3642315     
S0423          11.67084       4.9371403      4.6310776     
S0424          11.87585       5.13899        4.9144196     
S0425          12.202966      5.288311       5.2438522     
S0426          12.657015      5.2605305      5.4935734     
S0427          12.844469      5.4387791      5.8683399     
S0428          13.013025      5.5772083      6.2545971     
S0429          13.253528      5.591906       6.588488      
S0430          13.511215      5.5342892      6.8981964     
S0431          13.738557      5.4494774      7.216301      
S0432          13.916423      5.3595676      7.557943      
S0433          14.060472      5.2534924      7.9115768     
S0434          14.166122      5.0969444      8.2332916     
S0435          14.219209      4.950341       8.5900375     
S0436          14.25235       4.765099       8.9581505     
S0437          14.270441      4.5340561      9.33321       
S0438          14.339423      4.2283604      9.670163      
S0439          14.41993       3.8720951      9.9975807     
S0440          14.538646      3.4537712      10.300769     
S0441          14.595195      3.0111963      10.641212     
S0442          14.560234      2.5613308      11.026688     
S0443          14.545314      2.1121737      11.31102      
S0444          14.467622      1.7006428      11.617404     
S0445          14.430438      1.2661077      11.910726     
S0446          14.305675      0.89074421     12.223343     
S0447          14.127136      0.54909549     12.536518     
S0448          13.918178      0.21813827     12.844336     
S0449          13.777161      -0.14889517    13.153467     
S0450          13.611285      -0.49804506    13.467406     
S0451          -4.2692547     -2.7153315     7.2029068     
S0452          -4.3677132     -2.6363152     7.1865623     
S0453          -4.474696      -2.5645714     7.1692955     
S0454          -4.5888992     -2.4988462     7.1511711     
S0455          -4.6955887     -2.4191376     7.1344276     
S0456          -4.8154114     -2.3536369     7.1161682     
S0457          -4.9363468     -2.2854187     7.0979065     
S0458          -5.0648281     -2.2252041     7.0796883     
S0459          -5.1936092     -2.1596689     7.0608025     
S0460          -5.2789204     -2.1266066     7.0839745     
S0461          -5.3726433     -2.0760115     7.1042168     
S0462          -5.4828308     -2.0260826     7.1216965     
S0463          -5.603038      -1.9625307     7.1381073     
S0464          -5.7421673     -1.9046566     7.1485725     
S0465          -5.8884979     -1.8273729     7.1603638     
S0466          -6.0504055     -1.7485161     7.1678291     
S0467          -6.2238918     -1.6598637     7.1737122     
S0468          -6.4182121     -1.5794019     7.1713715     
S0469          -6.545507      -1.5130846     7.1483688     
S0470          -6.6718987     -1.4542656     7.131765      
S0471          -6.7978264     -1.4058878     7.1212044     
S0472          -6.9240547     -1.3769733     7.1159546     
S0473          -7.0479706     -1.3576423     7.1179115     
S0474          -7.1694511     -1.3432867     7.1272842     
S0475          -7.2892601     -1.3363518     7.1435303     
S0476          -7.4065224     -1.326189      7.1675018     
S0477          -9.2864494     -6.6514168     1.5031942     
S0478          -9.1895927     -6.6527008     1.6377562     
S0479          -9.0927574     -6.6768776     1.760009      
S0480          -8.9987228     -6.7268387     1.8728222     
S0481          -8.9075249     -6.8027115     1.976329      
S0482          -8.8013992     -6.8949211     2.0662224     
S0483          -8.7067009     -7.0190727     2.1518993     
S0484          -8.6462189     -7.1841484     2.2313251     
S0485          -8.4760437     -7.6538048     2.3894526     
S0486          -8.4077972     -7.9507553     2.475189      
S0487          -8.3090622     -8.2332031     2.559407      
S0488          -8.2088303     -8.514875      2.6425776     
S0489          -8.0698685     -8.779705      2.7252863     
S0490          -7.9064552     -9.0352142     2.8081913     
S0491          -7.7273682     -9.2901176     2.8946848     
S0492          -7.4929657     -9.514296      2.9754139     
S0493          -6.9726395     -9.8953873     3.0685471     
S0494          -6.7116371     -10.078564     3.0886864     
S0495          -6.4417549     -10.255292     3.1021166     
S0496          -6.151162      -10.323486     3.0278324     
S0497          -5.8679031     -10.413858     2.9607962     
S0498          -5.5945892     -10.568619     2.9384171     
S0499          -5.3478329     -10.782979     2.9545691     
S0500          -5.0218758     -10.817326     2.8321457     
S0501          -4.7506973     -10.966441     2.7875887     
S0502          -4.6194305     -11.172265     2.6788492     
S0503          -4.4619892     -11.369651     2.5639879     
S0504          -4.3016682     -11.582944     2.4586452     
S0505          -4.1273117     -11.806132     2.3583097     
S0506          -3.9594158     -12.063818     2.2734358     
S0507          -3.7919815     -12.356473     2.2007929     
S0508          -3.6514256     -12.700029     2.1520199     
S0509          -3.5813808     -13.091797     2.1466814     
S0510          -3.6873165     -13.829799     1.9459206     
S0511          -3.9364372     -14.13956      1.8077358     
S0512          -4.1820156     -14.438828     1.6963858     
S0513          -4.4383591     -14.725713     1.619265      
S0514          -4.7029751     -15.003648     1.5723098     
S0515          -4.9872906     -15.263054     1.5682616     
S0516          -5.2771271     -15.518805     1.588813      
S0517          -5.5793083     -15.766205     1.6410265     
S0518          -5.8924141     -16.010689     1.7207069     
S0519          -6.2203045     -16.289781     1.8843815     
S0520          -6.5409584     -16.539551     2.077457      
S0521          -6.8651543     -16.77261      2.2905106     
S0522          -7.1940598     -16.956276     2.5521549     
S0523          -7.5309219     -17.110167     2.8487835     
S0524          -7.8737778     -17.227226     3.1881834     
S0525          -8.2055695     -17.265207     3.5886372     
S0526          -8.5551361     -17.305983     4.0158726     
S0527          -8.8881577     -17.248526     4.4983582     
S0528          -9.1330765     -17.163266     4.9077621     
S0529          -9.3411972     -17.042343     5.3117672     
S0530          -9.515641      -16.896712     5.7098827     
S0531          -9.6490707     -16.718959     6.0983528     
S0532          -9.722097      -16.491788     6.4595322     
S0533          -9.8037857     -16.284558     6.8473831     
S0534          -9.816169      -16.016412     7.1933746     
S0535          -9.8114105     -15.742094     7.5519241     
S0536          -9.785733      -15.239397     8.0664085     
S0537          -9.7859558     -15.022404     8.1896614     
S0538          -9.7735207     -14.80762      8.2926735     
S0539          -9.7389366     -14.59294      8.3625244     
S0540          -9.6950706     -14.390459     8.4286438     
S0541          -9.6412506     -14.198027     8.4887558     
S0542          -9.5728615     -14.014102     8.5374863     
S0543          -9.5353409     -13.840654     8.6177673     
S0544          -9.4895294     -13.669708     8.6802917     
S0545          -9.4319084     -13.494983     8.7033989     
S0546          -9.3730904     -13.316811     8.7157028     
S0547          -9.3276505     -13.133255     8.7429802     
S0548          -9.2722153     -12.945145     8.7598892     
S0549          -9.2030693     -12.75374      8.7575394     
S0550          -9.1160873     -12.562924     8.7283394     
S0551          -9.0331772     -12.363644     8.7065125     
S0552          -8.9517715     -12.153586     8.682663      
S0553          -8.8472885     -11.950018     8.6288422     
S0554          -8.6862572     -11.688242     8.5561615     
S0555          -8.516642      -11.437832     8.4705368     
S0556          -8.3240196     -11.230825     8.3465813     
S0557          -8.1358765     -11.033134     8.2150444     
S0558          -7.9432335     -10.871272     8.0571091     
S0559          -7.7594414     -10.693369     7.9088272     
S0560          -7.5752876     -10.500847     7.7643768     
S0561          -7.3856857     -10.336636     7.597184      
S0562          -7.5351364     -10.027109     6.8305801     
S0563          -7.8833397     -9.7917717     6.3299553     
S0564          -8.3133751     -9.5823601     5.8256908     
S0565          -8.4271858     -9.2220734     5.6605438     
S0566          -8.4753922     -8.9076134     5.5788128     
S0567          -8.6720055     -8.6485405     5.4357536     
S0568          -8.9120087     -8.4003159     5.3244839     
S0569          -9.1159286     -8.1491135     5.301479      
S0570          -9.3001183     -7.9034912     5.3542683     
S0571          -9.583683      -7.4368591     5.3725761     
S0572          -9.8429802     -7.0063393     5.4419083     
S0573          -10.057893     -6.613269      5.5801502     
S0574          -10.18766      -6.2681553     5.8160007     
S0575          -10.322856     -5.9909664     6.0803539     
S0576          -10.453915     -5.7771233     6.3782394     
S0577          -10.594634     -5.6187286     6.7018379     
S0578          -10.846074     -5.4544708     7.0167526     
S0579          -11.099594     -5.5161148     7.5831085     
S0580          -11.286056     -5.6078373     7.6888321     
S0581          -11.458362     -5.7118011     7.7726883     
S0582          -11.623166     -5.8233452     7.8323357     
S0583          -11.784281     -5.9387398     7.8617493     
S0584          -11.939914     -6.0591747     7.8610924     
S0585          -12.083927     -6.1921272     7.8464912     
S0586          -12.209534     -6.3498749     7.8544128     
S0587          -12.338557     -6.5033707     7.8157326     
S0588          -12.449382     -6.6983505     7.7678017     
S0589          -12.556881     -6.8965912     7.7120224     
S0590          -12.664108     -7.0960701     7.6401405     
S0591          -12.771612     -7.29291       7.5431084     
S0592          -12.878383     -7.4854988     7.4189232     
S0593          -12.98728      -7.6829407     7.2825333     
S0594          -13.094655     -7.8742867     7.1161354     
S0595          -13.201384     -8.0631798     6.9261673     
S0596          -13.523055     -8.5449059     6.2202866     
S0597          -13.702008     -8.8001839     5.7381981     
S0598          -13.790601     -8.9809074     5.2254299     
S0599          -13.957823     -9.1988937     4.8158119     
S0600          -14.106937     -9.3664581     4.4101624     
S0601          -14.217131     -9.4738594     3.9948959     
S0602          -14.259689     -9.5229813     3.5675388     
S0603          -14.227005     -9.5316261     3.1457542     
S0604          -14.119193     -9.5240494     2.7560816     
S0605          -13.912047     -9.5375465     2.3575609     
S0606          -13.708511     -9.5232552     1.9833813     
S0607          -13.491267     -9.4878922     1.6388721     
S0608          -13.279608     -9.4213959     1.3102253     
S0609          -13.041179     -9.339595      1.019099      
S0610          -12.79698      -9.2311325     0.75080338    
S0611          -12.517923     -9.1151733     0.53091559    
S0612          -12.229479     -8.9764275     0.33791277    
S0613          -11.935585     -8.810788      0.1676441     
S0614          -11.624187     -8.5635925     0.056327641   
S0615          -11.330893     -8.3121841     -6.633997e-05 
S0616          -11.050668     -8.0552162     -0.0056839287 
S0617          -10.772996     -7.8010399     0.048653919   
S0618          -10.494649     -7.5515099     0.16564195    
S0619          -10.213248     -7.2962654     0.33350668    
S0620          -9.9294212     -7.0762947     0.60247493    
S0621          -9.6557419     -6.8759239     0.95189457    
S0622          -8.5577263     -7.6850349     1.6916388     
S0623          -8.6942505     -8.0498032     1.1823348     
S0624          -8.9017494     -8.4168373     0.79717765    
S0625          -9.1690765     -8.7747169     0.54570599    
S0626          -9.4619637     -9.1267693     0.39450226    
S0627          -9.789669      -9.4757545     0.34364092    
S0628          -10.138457     -9.8465599     0.35060222    
S0629          -10.538181     -10.222721     0.46171651    
S0630          -10.988316     -10.600378     0.68127437    
S0631          -11.383339     -10.852795     0.93492613    
S0632          -11.757489     -11.03655      1.2189689     
S0633          -12.100796     -11.123409     1.549381      
S0634          -12.42883      -11.168336     1.8912788     
S0635          -12.743144     -11.156614     2.258964      
S0636          -13.042065     -11.078403     2.6590334     
S0637          -13.316527     -10.921001     3.0946182     
S0638          -13.546371     -10.671394     3.5617279     
S0639          -13.737434     -10.347297     4.0514267     
S0640          -13.624763     -10.290916     4.4313187     
S0641          -13.446371     -10.143636     4.776395      
S0642          -13.293909     -9.9407127     5.0823856     
S0643          -13.181354     -9.6846169     5.3442959     
S0644          -13.125908     -9.4305611     5.618552      
S0645          -13.103264     -9.1336212     5.8631516     
S0646          -13.115862     -8.8190552     6.1068642     
S0647          -13.184882     -8.5410248     6.4093254     
S0648          -3.665308      -13.910545     2.0068007     
S0649          -3.9083652     -14.283336     1.9474844     
S0650          -4.1664722     -14.616498     1.9391319     
S0651          -4.376403      -14.94832      1.9657349     
S0652          -4.5829845     -15.264522     2.0432167     
S0653          -4.8063354     -15.54837      2.1753584     
S0654          -5.0328415     -15.80937      2.3589407     
S0655          -5.2648781     -16.044525     2.5941914     
S0656          -5.5077187     -16.243925     2.881366      
S0657          -5.7942505     -16.428206     3.1971603     
S0658          -6.0938107     -16.578166     3.5099106     
S0659          -6.4056885     -16.681676     3.8169727     
S0660          -6.7237167     -16.743074     4.1152657     
S0661          -7.0321533     -16.806842     4.4077499     
S0662          -7.3397598     -16.851395     4.6924873     
S0663          -7.6389664     -16.903569     4.9752754     
S0664          -7.9344109     -16.948276     5.2553108     
S0665          -8.2311172     -16.968828     5.5281151     
S0666          -8.3699593     -16.907097     5.7968658     
S0667          -8.5185715     -16.80641      6.0585079     
S0668          -8.6718979     -16.690248     6.3232117     
S0669          -8.8324303     -16.563376     6.5958626     
S0670          -9.0030487     -16.398297     6.8621864     
S0671          -9.1828285     -16.208168     7.1300888     
S0672          -9.3705521     -15.981413     7.3904373     
S0673          -9.566423      -15.726723     7.6491455     
