# Supplementary material for: Interspecific variation in the limb long bones among modern rhinoceroses—extent and drivers
Source: PeerJ. 2019 Sep 26;7:e7647. doi: 10.7717/peerj.7647 (PMC6766374; doi:10.7717/peerj.7647)
Supplement: Supplemental Information 9 [file peerj-07-7647-s009.zip › Humerus/Diceros_bicornis_1961_187_Humerus.pts]

Version 1.0
674
S0000        9.6830536    20.530594    -0.28624268 
S0001        13.685437    22.951886    3.6326851   
S0002        17.15278     19.143985    4.6751312   
S0003        20.263795    15.767773    3.0746845   
S0004        15.187724    12.930032    0.055512238 
S0005        11.432724    16.214595    0.74174423  
S0006        15.723082    11.941029    1.3880806   
S0007        13.950917    11.183076    6.4689316   
S0008        9.1175461    8.7091988    12.213699   
S0009        12.694145    9.7767204    11.747536   
S0010        6.0742264    10.961975    13.889775   
S0011        5.5198219    14.248268    14.215509   
S0012        9.2604599    20.366698    11.397453   
S0013        8.3279594    22.40851     10.081921   
S0014        11.198866    24.232576    9.8669785   
S0015        10.933969    24.901544    8.0746948   
S0016        9.3278976    24.134297    4.2891579   
S0017        4.7764503    23.031628    1.3352858   
S0018        3.0411461    22.86347     2.4823547   
S0019        -1.2895432   18.956938    0.57313843  
S0020        -13.649203   14.55712     6.7696045   
S0021        -19.186707   16.876176    6.9165817   
S0022        -24.484944   16.063731    6.7026855   
S0023        -25.055223   11.736652    3.7020626   
S0024        -19.862939   11.322437    0.4578125   
S0025        -18.887326   10.34942     1.7091835   
S0026        -18.115054   8.529528     2.0841949   
S0027        -13.935579   5.0307308    1.3444473   
S0028        -20.686719   1.224475     6.8434433   
S0029        -18.018228   6.2767357    7.7008965   
S0030        -20.755576   11.967033    7.1838654   
S0031        -24.132727   9.4407188    6.0515198   
S0032        -14.737827   1.3570368    6.2418167   
S0033        -18.829184   3.3898891    10.071413   
S0034        -17.185411   6.7695946    9.3517151   
S0035        9.987294     20.764046    -0.31066513 
S0036        10.288073    21.018094    -0.26481364 
S0037        10.590636    21.26577     -0.19804685 
S0038        10.865125    21.503758    -0.049386176
S0039        11.109965    21.724458    0.14833553  
S0040        11.393098    21.93847     0.28287089  
S0041        11.696693    22.145299    0.41178532  
S0042        11.975189    22.341745    0.58815312  
S0043        12.244562    22.531313    0.78549147  
S0044        12.602379    22.70271     1.0721768   
S0045        12.9562      22.837183    1.3356422   
S0046        13.216496    22.946434    1.635442    
S0047        13.449405    23.021149    1.9291588   
S0048        13.608743    23.068205    2.2455484   
S0049        13.717915    23.083124    2.5720787   
S0050        13.802161    23.053326    2.9110819   
S0051        13.818434    22.98914     3.2811871   
S0052        13.526613    22.693083    3.8478157   
S0053        13.527054    22.377237    4.1148727   
S0054        13.638646    22.149068    4.4410736   
S0055        13.743636    21.93176     4.7049095   
S0056        13.883179    21.70197     4.9324932   
S0057        14.090108    21.523314    5.1717587   
S0058        14.347267    21.354185    5.3950233   
S0059        14.650818    21.175249    5.5925251   
S0060        14.992813    20.973875    5.7527126   
S0061        15.298064    20.813055    5.7611202   
S0062        15.59707     20.650284    5.7473385   
S0063        15.864873    20.456944    5.6825214   
S0064        16.10645     20.248669    5.5792873   
S0065        16.338289    20.039487    5.4536663   
S0066        16.567111    19.830283    5.3063442   
S0067        16.772798    19.607594    5.124807    
S0068        16.991129    19.391016    4.9189217   
S0069        17.281131    18.803358    4.6741955   
S0070        17.457315    18.504205    4.6828686   
S0071        17.579912    18.193634    4.7035755   
S0072        17.705472    17.900978    4.734288    
S0073        17.833075    17.625786    4.7750359   
S0074        17.918466    17.341991    4.8131496   
S0075        18.060599    17.107275    4.8737701   
S0076        18.216087    16.899063    4.9593048   
S0077        18.347595    16.693163    5.0482708   
S0078        18.681474    16.391273    4.9260529   
S0079        18.998563    16.148421    4.794146    
S0080        19.299556    15.958281    4.6506779   
S0081        19.544409    15.807088    4.4576965   
S0082        19.774365    15.710722    4.2510147   
S0083        19.979312    15.669365    4.0173939   
S0084        20.11958     15.665578    3.7325539   
S0085        20.223242    15.708868    3.4181801   
S0086        20.165385    15.821768    2.6212839   
S0087        20.022244    15.830927    2.1848063   
S0088        19.834906    15.767322    1.7819504   
S0089        19.628181    15.677177    1.4046108   
S0090        19.400079    15.566243    1.0475781   
S0091        19.147975    15.4336      0.70780659  
S0092        18.865797    15.249088    0.40967894  
S0093        18.562047    15.062065    0.10912418  
S0094        18.231848    14.841092    -0.16905069 
S0095        17.906255    14.671208    -0.34493926 
S0096        17.584093    14.513034    -0.50527015 
S0097        17.256677    14.336354    -0.60311556 
S0098        16.920628    14.15116     -0.65112257 
S0099        16.573965    13.953636    -0.64341116 
S0100        16.21209     13.745528    -0.58105078 
S0101        15.824455    13.531078    -0.466853   
S0102        15.447063    13.275694    -0.26634684 
S0103        15.175803    13.0485      0.25974498  
S0104        15.134608    13.165044    0.44120936  
S0105        15.078551    13.272614    0.60793085  
S0106        15.02052     13.36736     0.77401652  
S0107        14.917395    13.465189    0.90041876  
S0108        14.79724     13.5552      1.0099212   
S0109        14.669803    13.635794    1.1207613   
S0110        14.516669    13.711914    1.2080677   
S0111        14.341911    13.782253    1.276065    
S0112        14.239957    13.915057    1.2950469   
S0113        14.129745    14.050737    1.2736271   
S0114        14.014241    14.179556    1.2323909   
S0115        13.887286    14.285007    1.1635882   
S0116        13.76593     14.399951    1.1024067   
S0117        13.639935    14.507092    1.0262819   
S0118        13.532526    14.654495    0.9762085   
S0119        13.41442     14.782477    0.89909744  
S0120        13.300665    14.919104    0.82361307  
S0121        13.184589    15.048825    0.78290372  
S0122        13.050023    15.190524    0.76180286  
S0123        12.905011    15.346014    0.7678164   
S0124        12.727663    15.494048    0.76371799  
S0125        12.532925    15.649619    0.77597475  
S0126        12.295915    15.790118    0.76280432  
S0127        12.041501    15.941046    0.7695303   
S0128        11.741496    16.063675    0.73209372  
S0129        11.234441    16.408109    0.69156542  
S0130        11.047932    16.606781    0.66206841  
S0131        10.877746    16.805022    0.65729628  
S0132        10.716145    16.994849    0.65709009  
S0133        10.57305     17.180598    0.68734493  
S0134        10.447659    17.361908    0.75465841  
S0135        10.318121    17.536807    0.8106266   
S0136        10.169343    17.698723    0.78058705  
S0137        10.038518    17.851579    0.75570426  
S0138        9.8875786    18.020067    0.74995337  
S0139        9.7467674    18.188315    0.76378918  
S0140        9.6120789    18.348001    0.74545889  
S0141        9.4860344    18.502768    0.71766405  
S0142        9.368943     18.653896    0.68897991  
S0143        9.2604843    18.801421    0.65936122  
S0144        9.1603325    18.945377    0.62818789  
S0145        9.0678284    19.086491    0.5972002   
S0146        8.9850571    19.221091    0.55242906  
S0147        8.945948     19.457913    0.46030264  
S0148        8.9409492    19.664676    0.34390929  
S0149        8.9653488    19.843565    0.22352407  
S0150        9.0178864    19.996442    0.1047166   
S0151        9.0953926    20.142062    0.011752804 
S0152        9.2018898    20.260832    -0.084194994
S0153        9.3370689    20.355331    -0.18161193 
S0154        9.4967422    20.450986    -0.24267833 
S0155        13.743785    10.964855    6.3068546   
S0156        13.497403    10.781773    6.1819809   
S0157        13.241031    10.611183    6.0991604   
S0158        12.979872    10.449836    6.0580437   
S0159        12.731813    10.271052    6.0440746   
S0160        12.474471    10.0937      6.0622257   
S0161        12.199691    9.9293663    6.1194618   
S0162        11.907999    9.773922     6.2138706   
S0163        11.638958    9.6862633    6.3977539   
S0164        11.617285    9.4108833    6.865287    
S0165        11.611672    9.2473686    7.3386414   
S0166        11.577492    9.141745     7.7587669   
S0167        11.464403    8.9915024    8.0947571   
S0168        11.333196    8.9200546    8.3924789   
S0169        11.141673    8.8340431    8.6248764   
S0170        10.886962    8.717424     8.7780624   
S0171        10.594493    8.6321701    8.8670227   
S0172        10.282433    8.6353333    8.9455414   
S0173        9.9541611    8.6966263    9.3301659   
S0174        9.7074661    8.7442039    9.6745827   
S0175        9.317025     8.5453423    9.8720352   
S0176        9.0963501    8.5072113    10.199455   
S0177        8.964743     8.5121819    10.562024   
S0178        8.9365364    8.5973633    10.951284   
S0179        8.9315262    8.6448578    11.346793   
S0180        8.9807938    8.6448303    11.770207   
S0181        12.44231     9.6634155    11.994698   
S0182        12.186406    9.5710854    12.214348   
S0183        11.934171    9.487751     12.410094   
S0184        11.68245     9.4202049    12.580188   
S0185        11.433034    9.3650673    12.725438   
S0186        11.182158    9.3363129    12.842413   
S0187        10.940657    9.2942863    12.940387   
S0188        10.702895    9.2525009    13.016634   
S0189        10.4649      9.2295799    13.066647   
S0190        10.247782    9.2139023    13.149805   
S0191        10.027827    9.1830032    13.230853   
S0192        9.8033348    9.1463112    13.30831    
S0193        9.5720436    9.1191872    13.375558   
S0194        9.3333763    9.1079475    13.428368   
S0195        9.0919113    9.0749924    13.486104   
S0196        8.8443596    9.0451126    13.536218   
S0197        8.5884705    9.0455147    13.563086   
S0198        8.327787     9.0416679    13.585902   
S0199        8.0857391    9.121389     13.692522   
S0200        7.8316444    9.2463921    13.782289   
S0201        7.572747     9.4086143    13.85197    
S0202        7.3505295    9.6587013    13.837233   
S0203        7.1037453    9.8784599    13.863997   
S0204        6.8302673    10.09557     13.910376   
S0205        6.5628433    10.347826    13.929614   
S0206        6.3109795    10.637608    13.91963    
S0207        6.0090721    11.15169     13.980022   
S0208        5.9782345    11.353534    14.036494   
S0209        5.9332211    11.535095    14.093648   
S0210        5.8698765    11.698074    14.154311   
S0211        5.8262493    11.862346    14.191553   
S0212        5.798513     12.023727    14.209615   
S0213        5.7701008    12.175212    14.219473   
S0214        5.7263359    12.313471    14.226564   
S0215        5.687952     12.445686    14.218915   
S0216        5.6730995    12.647545    14.267085   
S0217        5.6480721    12.846132    14.307295   
S0218        5.6232368    13.044685    14.335596   
S0219        5.6261765    13.251701    14.336523   
S0220        5.5779736    13.444962    14.352379   
S0221        5.5144184    13.640953    14.363536   
S0222        5.4919994    13.848289    14.338016   
S0223        5.4962421    14.054385    14.286005   
S0224        5.7115162    14.840434    14.375267   
S0225        6.0817829    15.337154    14.399695   
S0226        6.4506271    15.785593    14.36226    
S0227        6.8132057    16.190001    14.273924   
S0228        7.1631119    16.568552    14.165041   
S0229        7.5349213    16.866122    13.959114   
S0230        7.8991386    17.141571    13.745142   
S0231        8.2518196    17.447697    13.572037   
S0232        8.6095413    17.748656    13.374747   
S0233        8.3620346    18.105785    12.832661   
S0234        8.1790092    18.543539    12.467828   
S0235        8.0852478    18.894675    12.108237   
S0236        8.0747276    19.230933    11.840482   
S0237        8.1511185    19.543674    11.668514   
S0238        8.3127357    19.813651    11.564719   
S0239        8.5528435    20.031895    11.487707   
S0240        8.8694038    20.211281    11.436555   
S0241        9.7357018    20.308534    11.238806   
S0242        10.150006    20.248761    11.009424   
S0243        10.517285    20.180472    10.789309   
S0244        10.856002    20.101479    10.606084   
S0245        11.147851    20.016162    10.41203    
S0246        11.394471    19.924155    10.212586   
S0247        11.559713    19.818568    9.9798103   
S0248        11.702514    19.705623    9.7731216   
S0249        11.850055    19.602296    9.5852158   
S0250        12.001967    19.379305    9.3651421   
S0251        12.120859    19.144861    9.1416641   
S0252        12.27042     18.924663    8.9327454   
S0253        12.430841    18.710727    8.733075    
S0254        12.590212    18.497073    8.5396378   
S0255        12.763224    18.290393    8.3551422   
S0256        12.973296    18.104575    8.1896873   
S0257        13.154738    17.901591    8.0154716   
S0258        13.374571    17.721666    7.864415    
S0259        13.516896    17.420979    7.904277    
S0260        13.646359    17.105363    7.9326363   
S0261        13.767821    16.787146    7.9731964   
S0262        13.859262    16.443739    7.9943985   
S0263        13.96358     16.105923    8.0681686   
S0264        14.044614    15.722577    8.1055779   
S0265        14.118996    15.293764    8.1133133   
S0266        14.111534    14.823747    8.0220512   
S0267        13.94389     14.386241    7.8666016   
S0268        13.963264    13.966956    7.8342438   
S0269        13.877428    13.608792    7.816169    
S0270        13.722752    13.264893    7.843042    
S0271        13.608643    12.945615    7.9479942   
S0272        13.660321    12.686985    8.1215012   
S0273        13.63082     12.44371     8.3455711   
S0274        13.499265    12.228848    8.6798721   
S0275        13.491714    12.073688    9.0630775   
S0276        13.592926    11.91228     9.387439    
S0277        13.493201    11.708354    9.2583954   
S0278        13.571733    11.483708    9.0174828   
S0279        13.630896    11.310562    8.9017586   
S0280        13.642578    11.138479    8.8672585   
S0281        13.710211    11.026471    8.9212181   
S0282        13.748985    10.904338    9.0327621   
S0283        13.762544    10.769523    9.1939499   
S0284        13.676181    10.602056    9.4058426   
S0285        13.611234    10.477106    9.7022659   
S0286        13.632596    10.588       9.9458138   
S0287        13.643443    10.655282    10.16774    
S0288        13.683737    10.677859    10.409235   
S0289        13.645119    10.649522    10.645535   
S0290        13.516553    10.579886    10.85396    
S0291        13.372757    10.459957    11.077326   
S0292        13.228409    10.263734    11.33007    
S0293        13.008952    10.019056    11.555965   
S0294        8.2144882    22.501343    9.9791077   
S0295        8.1254707    22.585112    9.8565742   
S0296        8.053257     22.661288    9.7236176   
S0297        7.99879      22.729913    9.5808571   
S0298        7.9722496    22.790569    9.4276299   
S0299        7.9536285    22.843843    9.2682159   
S0300        7.944455     22.889525    9.1005363   
S0301        7.9248962    22.929218    8.9220764   
S0302        7.9341835    22.960724    8.7335449   
S0303        8.0298492    23.208382    8.5948296   
S0304        8.1600006    23.432159    8.4722672   
S0305        8.3026817    23.628522    8.3654694   
S0306        8.4496109    23.798824    8.2732224   
S0307        8.6085228    23.934003    8.1993187   
S0308        8.7497902    24.066409    8.12967     
S0309        8.8965019    24.174568    8.0738503   
S0310        9.030365     24.284863    8.0213615   
S0311        9.1698311    24.372293    7.982534    
S0312        9.370388     24.465942    7.913829    
S0313        9.5678345    24.548686    7.8671471   
S0314        9.7505127    24.649475    7.8270912   
S0315        9.9344406    24.745929    7.803933    
S0316        10.129603    24.807283    7.8129608   
S0317        10.327087    24.856892    7.8433029   
S0318        10.527795    24.897214    7.8946999   
S0319        10.732317    24.918452    7.9710724   
S0320        9.0769157    24.055544    4.477573    
S0321        8.7734825    24.078319    4.6343681   
S0322        8.469175     24.166943    4.7582081   
S0323        8.1810646    24.214969    4.8632141   
S0324        7.9001389    24.216743    4.9507278   
S0325        7.6216942    24.205695    5.0170406   
S0326        7.3435081    24.187103    5.0625484   
S0327        7.0647545    24.151514    5.0883335   
S0328        6.8052849    24.054816    5.088435    
S0329        6.6575218    23.997514    4.9278271   
S0330        6.5138596    23.945786    4.7622421   
S0331        6.376128     23.895268    4.5912815   
S0332        6.2433075    23.847484    4.4153648   
S0333        6.1119801    23.808145    4.2355175   
S0334        5.9898247    23.764957    4.0484966   
S0335        5.8842117    23.704736    3.8529827   
S0336        5.7775158    23.658331    3.6535339   
S0337        5.6820473    23.60275     3.4481838   
S0338        5.5933887    23.554547    3.2389      
S0339        5.4908367    23.524026    3.0217289   
S0340        5.3812515    23.508339    2.8001211   
S0341        5.2739307    23.478923    2.5727386   
S0342        5.1653072    23.443607    2.3381521   
S0343        5.0633015    23.371375    2.0957563   
S0344        4.9609192    23.285289    1.8454016   
S0345        4.8648281    23.170068    1.5906394   
S0346        4.9202885    23.050258    1.2103439   
S0347        5.0890625    23.062762    1.0926675   
S0348        5.2834217    23.063202    0.98598185  
S0349        5.4987316    23.059232    0.88679457  
S0350        5.7317848    23.062314    0.78815312  
S0351        5.984153     23.071758    0.68944578  
S0352        6.2586227    23.075598    0.59839549  
S0353        6.5550217    23.069595    0.51916304  
S0354        6.8722137    23.056584    0.45112996  
S0355        7.0838348    23.077823    0.4773273   
S0356        7.2963196    23.104762    0.53500047  
S0357        7.5102051    23.144298    0.61735659  
S0358        7.7281265    23.208441    0.7137064   
S0359        7.9472725    23.277867    0.84234076  
S0360        8.1664864    23.347141    1.0067778   
S0361        8.3882919    23.43318     1.1935352   
S0362        8.6110115    23.517067    1.41492     
S0363        8.8360535    23.62856     1.6540371   
S0364        8.8890091    23.734235    2.0201212   
S0365        8.9442024    23.80558     2.3770174   
S0366        9.0015945    23.867369    2.7133162   
S0367        9.0626183    23.917572    3.0290203   
S0368        9.1143066    23.979201    3.3210552   
S0369        9.1630157    24.037344    3.5928307   
S0370        9.2260178    24.064096    3.8462734   
S0371        9.283773     24.091156    4.0786228   
S0372        3.1507063    22.887782    2.2374699   
S0373        3.2070858    22.81635     1.9652603   
S0374        3.2079025    22.704164    1.680685    
S0375        3.1480881    22.511919    1.4072796   
S0376        3.0340269    22.293179    1.118908    
S0377        2.8642385    22.02865     0.82326412  
S0378        2.6384405    21.711139    0.52667508  
S0379        2.3641563    21.391948    0.16903919  
S0380        2.0330379    21.025989    -0.20144637 
S0381        2.0959496    20.814227    -0.39033787 
S0382        2.1043865    20.579987    -0.54890957 
S0383        2.0586245    20.332802    -0.65433812 
S0384        1.9589911    20.088771    -0.72697387 
S0385        1.804287     19.850847    -0.75712895 
S0386        1.6001999    19.603477    -0.8689991  
S0387        1.3416331    19.355695    -0.92689972 
S0388        1.0253699    19.113837    -0.92429895 
S0389        0.65788078   18.86451     -0.93228464 
S0390        0.3384764    18.762032    -0.87173281 
S0391        0.032332429  18.695792    -0.77395053 
S0392        -0.21925404  18.646375    -0.56883588 
S0393        -0.460008    18.628635    -0.41535892 
S0394        -0.68420305  18.641487    -0.25761671 
S0395        -0.88158321  18.680759    -0.078232664
S0396        -1.080125    18.752072    0.10303757  
S0397        -1.2048844   18.839653    0.33234384  
S0398        -1.3070714   19.507138    0.92926931  
S0399        -1.2554537   19.992868    1.2381366   
S0400        -1.2670898   20.415198    1.5322703   
S0401        -1.2916284   20.775107    1.8424122   
S0402        -1.1873328   21.069342    2.1095631   
S0403        -1.0040782   21.29713     2.3336985   
S0404        -0.75753698  21.456387    2.5111485   
S0405        -0.52945566  21.561903    2.7426678   
S0406        -0.2319581   21.603978    2.9440607   
S0407        0.23846016   21.798611    3.0258053   
S0408        0.74502001   21.960863    2.9833439   
S0409        1.2261227    22.110933    2.9761251   
S0410        1.6801624    22.23672     3.0707806   
S0411        2.1340342    22.34456     3.1238937   
S0412        2.6308449    22.413702    3.0637186   
S0413        3.1309811    22.421547    3.1644012   
S0414        3.5274448    22.4429      3.4888824   
S0415        3.7613781    22.562401    3.857341    
S0416        4.0279564    22.674916    4.1503685   
S0417        4.3471386    22.744203    4.4389484   
S0418        4.6637589    22.810712    4.7498856   
S0419        5.06758      22.79548     5.0221478   
S0420        5.3569729    22.875072    5.3916248   
S0421        5.6369049    22.957509    5.7944519   
S0422        6.0525368    22.916618    6.1057961   
S0423        6.4422066    22.897168    6.4523003   
S0424        6.7446251    22.943694    6.9005821   
S0425        6.9604469    22.793623    7.24412     
S0426        7.1457298    22.631212    7.575296    
S0427        7.3150597    22.450218    7.8808823   
S0428        7.359623     22.278946    8.2648369   
S0429        7.5024147    22.058876    8.517617    
S0430        7.5107727    21.841859    8.8416489   
S0431        7.4922951    21.605862    9.1359909   
S0432        7.4984482    21.347203    9.3809212   
S0433        7.5335381    21.064969    9.6019348   
S0434        7.5370552    20.67326     9.8726089   
S0435        7.5565697    20.286452    10.149107   
S0436        7.6092773    19.893965    10.431929   
S0437        7.5214882    19.551193    10.732178   
S0438        7.454583     19.21198     11.039445   
S0439        7.3814568    18.883629    11.356734   
S0440        7.2894676    18.572993    11.688531   
S0441        7.2048096    18.262854    12.025816   
S0442        7.1295738    17.94151     12.352112   
S0443        6.9264717    17.464758    12.516848   
S0444        6.7339691    16.995749    12.704962   
S0445        6.4863228    16.616939    12.945438   
S0446        6.1966       16.306563    13.20927    
S0447        5.9677677    15.94558     13.44055    
S0448        5.7686211    15.564359    13.661269   
S0449        5.6216381    15.147498    13.865433   
S0450        5.5546955    14.694536    14.04409    
S0451        -13.763928   14.703198    6.7105721   
S0452        -13.899931   14.823206    6.6457695   
S0453        -14.011606   14.940697    6.5706955   
S0454        -14.103381   15.05372     6.4906059   
S0455        -14.185435   15.163129    6.4044022   
S0456        -14.298169   15.246616    6.3113148   
S0457        -14.440051   15.298123    6.2127308   
S0458        -14.595479   15.317844    6.1128757   
S0459        -14.747644   15.292992    6.0249249   
S0460        -14.895369   15.310545    6.0994247   
S0461        -15.078323   15.353104    6.1606564   
S0462        -15.239073   15.463252    6.1877548   
S0463        -15.383699   15.597533    6.2073853   
S0464        -15.520825   15.755263    6.2223949   
S0465        -15.67283    15.933414    6.2355865   
S0466        -15.89938    16.076222    6.263723    
S0467        -16.166016   16.189752    6.2988544   
S0468        -16.431506   16.279074    6.3366119   
S0469        -16.76306    16.333995    6.3898117   
S0470        -17.089893   16.407118    6.4434479   
S0471        -17.395012   16.564001    6.4717567   
S0472        -17.695358   16.697626    6.512014    
S0473        -17.99884    16.777292    6.573439    
S0474        -18.301195   16.82775     6.6467499   
S0475        -18.598305   16.871436    6.7302361   
S0476        -18.894234   16.885017    6.8218529   
S0477        -19.723637   11.292795    0.59653606  
S0478        -19.593379   11.242308    0.73529091  
S0479        -19.469539   11.174186    0.87322826  
S0480        -19.351447   11.088412    1.0111296   
S0481        -19.243996   10.979784    1.1498986   
S0482        -19.161646   10.837293    1.2884891   
S0483        -19.078914   10.684066    1.4262175   
S0484        -18.98696    10.523282    1.5659249   
S0485        -18.812643   10.186695    1.7519989   
S0486        -18.767258   9.9978195    1.788883    
S0487        -18.728735   9.7968872    1.8239738   
S0488        -18.652122   9.6014107    1.864814    
S0489        -18.575665   9.3955719    1.9063736   
S0490        -18.469028   9.1911636    1.9493462   
S0491        -18.358649   8.9781174    1.9924871   
S0492        -18.25287    8.7515419    2.0421064   
S0493        -17.878119   8.3153099    2.2375525   
S0494        -17.657178   8.1045624    2.3661285   
S0495        -17.432755   7.9076157    2.4557859   
S0496        -17.206491   7.7205406    2.5071678   
S0497        -16.964143   7.5659706    2.515202    
S0498        -16.730287   7.4026131    2.4909378   
S0499        -16.474084   7.2887138    2.4201862   
S0500        -16.201295   7.219632     2.2980093   
S0501        -15.952852   7.1005829    2.1648397   
S0502        -15.745531   6.9166069    2.0427023   
S0503        -15.528938   6.7338348    1.92057     
S0504        -15.312099   6.5318375    1.8100777   
S0505        -15.085182   6.3361351    1.7005156   
S0506        -14.838847   6.1512501    1.5903283   
S0507        -14.600204   5.9136261    1.5052634   
S0508        -14.360527   5.6474812    1.4347417   
S0509        -14.123424   5.3549091    1.3782907   
S0510        -13.991092   4.6433014    1.0305215   
S0511        -14.166617   4.2590611    0.7781374   
S0512        -14.378264   3.8989506    0.56892643  
S0513        -14.639194   3.5653625    0.42108092  
S0514        -14.911554   3.2537586    0.28733351  
S0515        -15.216599   2.9633152    0.18515333  
S0516        -15.567017   2.7013321    0.14433371  
S0517        -15.945572   2.4586788    0.12578357  
S0518        -16.354352   2.2294556    0.11834406  
S0519        -16.910442   1.8490839    0.18843442  
S0520        -17.422508   1.493787     0.28612926  
S0521        -17.901733   1.1501289    0.40231767  
S0522        -18.348149   0.84534369   0.59294477  
S0523        -18.75558    0.58802857   0.86376686  
S0524        -19.122351   0.3749969    1.2035169   
S0525        -19.456801   0.18750767   1.5927682   
S0526        -19.756969   0.031537333  2.0405195   
S0527        -20.018533   -0.084853691 2.5520151   
S0528        -20.299081   -0.10621604  3.0600588   
S0529        -20.522351   -0.076043481 3.5647255   
S0530        -20.684972   0.0044329565 4.0617168   
S0531        -20.805461   0.11468391   4.5471333   
S0532        -20.887648   0.25115445   5.025161    
S0533        -20.923128   0.42023363   5.4993629   
S0534        -20.900282   0.63393173   5.9666763   
S0535        -20.824814   0.88026505   6.4324944   
S0536        -20.66992    1.374954     7.0224327   
S0537        -20.647552   1.5372752    7.1880043   
S0538        -20.619656   1.7095379    7.3415909   
S0539        -20.586293   1.8901695    7.4852043   
S0540        -20.546143   2.083674     7.6119148   
S0541        -20.49986    2.2843147    7.7299545   
S0542        -20.44767    2.4929214    7.8387589   
S0543        -20.390514   2.7098663    7.9386322   
S0544        -20.336807   2.9350168    8.0352898   
S0545        -20.407254   3.1773569    7.9658974   
S0546        -20.422935   3.4126205    7.9008804   
S0547        -20.416936   3.6401756    7.8674225   
S0548        -20.369069   3.8582142    7.8492821   
S0549        -20.299181   4.0712505    7.8621399   
S0550        -20.196858   4.277866     7.8980057   
S0551        -20.057874   4.4762428    7.9535851   
S0552        -19.873988   4.6606304    8.0212006   
S0553        -19.658472   4.8370201    8.1116882   
S0554        -19.440222   4.9601971    8.2178276   
S0555        -19.233519   5.094466     8.2883972   
S0556        -19.037384   5.2397022    8.322377    
S0557        -18.840439   5.3844883    8.3094528   
S0558        -18.668883   5.5580425    8.2743263   
S0559        -18.504192   5.7456226    8.2018272   
S0560        -18.336008   5.9282848    8.0801254   
S0561        -18.172864   6.1118904    7.9155678   
S0562        -18.181969   6.4838997    7.3756638   
S0563        -18.365434   6.6866165    7.0776871   
S0564        -18.569046   6.917057     6.8229767   
S0565        -18.795377   7.1307724    6.5814476   
S0566        -19.05173    7.3410088    6.3496605   
S0567        -19.340288   7.5862061    6.148291    
S0568        -19.665062   7.8712807    5.9759037   
S0569        -19.974072   8.2443779    5.9343262   
S0570        -20.257306   8.6322433    5.9899963   
S0571        -19.989162   9.2148499    5.8604855   
S0572        -19.892128   9.7237106    5.6777679   
S0573        -19.923618   10.176619    5.5680199   
S0574        -19.953581   10.591591    5.595451    
S0575        -20.018932   10.961481    5.7248623   
S0576        -20.136372   11.284291    5.9468407   
S0577        -20.324757   11.560197    6.2528484   
S0578        -20.505223   11.788133    6.6737938   
S0579        -20.934578   11.869737    7.3953903   
S0580        -21.182988   11.752898    7.5071281   
S0581        -21.409422   11.617893    7.5962318   
S0582        -21.616673   11.478925    7.6931572   
S0583        -21.823096   11.328952    7.7733177   
S0584        -22.031081   11.162017    7.8221352   
S0585        -22.238689   10.977065    7.8329758   
S0586        -22.443814   10.779963    7.7942139   
S0587        -22.646176   10.574934    7.7321556   
S0588        -22.829231   10.444798    7.6253456   
S0589        -23.0166     10.306788    7.5202507   
S0590        -23.187563   10.18253     7.3643402   
S0591        -23.349924   10.058983    7.1876129   
S0592        -23.517728   9.9317833    7.0042786   
S0593        -23.667438   9.8105522    6.7869232   
S0594        -23.824701   9.6867142    6.5609489   
S0595        -23.977187   9.5644806    6.3137295   
S0596        -24.368764   9.4186775    5.6877052   
S0597        -24.561612   9.3931511    5.3086693   
S0598        -24.714778   9.3619957    4.9210888   
S0599        -24.786662   9.3330902    4.5223907   
S0600        -24.818658   9.2939781    4.1266941   
S0601        -24.841769   9.2403526    3.7317238   
S0602        -24.878738   9.1739082    3.3289368   
S0603        -24.843315   9.1037239    2.9234936   
S0604        -24.781262   9.0256538    2.5123489   
S0605        -24.647543   8.9599648    2.0874176   
S0606        -24.491844   8.932119     1.6963736   
S0607        -24.325867   8.9448982    1.3329044   
S0608        -24.124863   8.9918007    1.0116041   
S0609        -23.885004   9.0674759    0.74095602  
S0610        -23.622435   9.1761345    0.51024327  
S0611        -23.384659   9.3453186    0.27191529  
S0612        -23.13119    9.5575439    0.061105347 
S0613        -22.834422   9.7941803    -0.093693572
S0614        -22.519716   10.004222    -0.21985109 
S0615        -22.218004   10.214049    -0.31362591 
S0616        -21.90576    10.406522    -0.35099287 
S0617        -21.598087   10.603369    -0.36161923 
S0618        -21.277579   10.792738    -0.32534029 
S0619        -20.939041   10.972528    -0.23617134 
S0620        -20.58156    11.123563    -0.073080075
S0621        -20.211165   11.258004    0.14847572  
S0622        -18.997612   10.145052    1.2737126   
S0623        -19.118878   9.9434486    0.88917866  
S0624        -19.284962   9.7282104    0.55775352  
S0625        -19.514478   9.4991211    0.30517056  
S0626        -19.754919   9.2658836    0.084509176 
S0627        -20.033641   9.0212357    -0.084000331
S0628        -20.355911   8.7669083    -0.18956116 
S0629        -20.718608   8.5049377    -0.23265684 
S0630        -21.120152   8.2404205    -0.20820823 
S0631        -21.532071   7.9322296    -0.08307364 
S0632        -21.92245    7.6886696    0.11267462  
S0633        -22.278212   7.5055679    0.3545733   
S0634        -22.602179   7.3581993    0.61078205  
S0635        -22.895714   7.2483032    0.88577204  
S0636        -23.158211   7.1787186    1.182855    
S0637        -23.398097   7.1367462    1.4951914   
S0638        -23.606947   7.1377678    1.8334787   
S0639        -23.789093   7.1755531    2.194574    
S0640        -23.977441   7.2554199    2.6288576   
S0641        -24.129031   7.378759     3.0680412   
S0642        -24.23479    7.5549286    3.5050549   
S0643        -24.290697   7.7852013    3.9303291   
S0644        -24.30643    8.0567955    4.3446888   
S0645        -24.279008   8.3695557    4.7465057   
S0646        -24.242438   8.6981201    5.1644058   
S0647        -24.193954   9.0522629    5.6000633   
S0648        -13.983708   4.5652805    1.182936    
S0649        -14.163509   4.1135029    1.0773271   
S0650        -14.282915   3.6756908    0.97223749  
S0651        -14.492847   3.2796803    0.91821985  
S0652        -14.707057   2.9046942    0.8851408   
S0653        -14.92356    2.5406916    0.86995459  
S0654        -15.162338   2.1967966    0.88071489  
S0655        -15.434389   1.8841728    0.92330799  
S0656        -15.723247   1.5882043    0.98941231  
S0657        -16.057872   1.2509061    1.2008286   
S0658        -16.390698   0.95903158   1.4361821   
S0659        -16.711703   0.69093037   1.6948114   
S0660        -17.043193   0.48700857   1.9819376   
S0661        -17.389063   0.36962824   2.2913033   
S0662        -17.724083   0.27645605   2.6249077   
S0663        -18.050421   0.2014538    2.9876955   
S0664        -18.378667   0.17640883   3.3762543   
S0665        -18.708493   0.20250895   3.7897087   
S0666        -18.948958   0.21418843   4.1029388   
S0667        -19.180571   0.23453498   4.4259243   
S0668        -19.408086   0.28601301   4.7538639   
S0669        -19.627676   0.34987009   5.0942947   
S0670        -19.846165   0.45656443   5.436581    
S0671        -20.058412   0.57458982   5.7957741   
S0672        -20.27218    0.75391326   6.1456264   
S0673        -20.481714   0.95342922   6.5083282   
