# Supplementary material for: Interspecific variation in the limb long bones among modern rhinoceroses—extent and drivers
Source: PeerJ. 2019 Sep 26;7:e7647. doi: 10.7717/peerj.7647 (PMC6766374; doi:10.7717/peerj.7647)
Supplement: Supplemental Information 9 [file peerj-07-7647-s009.zip › Humerus/Diceros_bicornis_1962_166_Humerus.pts]

Version 1.0
674
S0000      20.765869  19.26422   0.54694901
S0001      24.191133  20.06669   4.2030937 
S0002      26.31514   16.390091  5.2399742 
S0003      27.909955  12.328991  3.0989243 
S0004      24.331657  11.594945  0.50077477
S0005      20.899269  14.922414  1.3823318 
S0006      24.610779  9.8796432  2.2688438 
S0007      22.099077  9.797567   6.3547592 
S0008      17.35148   9.5906586  12.7947   
S0009      21.056134  9.6149139  12.390981 
S0010      15.873395  13.23726   14.38819  
S0011      16.291904  15.1515    14.591248 
S0012      20.23727   19.692992  11.067014 
S0013      20.594443  21.513367  10.095454 
S0014      22.874881  23.113667  8.5957108 
S0015      22.499321  23.556931  5.9717022 
S0016      20.552908  22.642017  3.88559   
S0017      16.752864  22.366145  1.6215372 
S0018      12.780261  22.145218  1.3877983 
S0019      9.6568062  20.674496  1.0021038 
S0020      -1.263994  21.258159  7.0014847 
S0021      -4.6813927 24.738951  7.4789963 
S0022      -7.8241577 25.558015  6.390834  
S0023      -13.1821   22.000505  5.214637  
S0024      -7.5281067 19.743422  1.2229364 
S0025      -7.1934769 18.815495  1.9537239 
S0026      -6.6535355 16.639107  3.1728647 
S0027      -4.2930649 12.325116  1.8183334 
S0028      -10.81935  12.170024  7.3114006 
S0029      -6.930574  15.699869  7.374971  
S0030      -8.1462753 21.192204  6.7116135 
S0031      -11.835523 19.461664  6.5276985 
S0032      -6.455925  10.078838  6.8721451 
S0033      -8.9949493 13.733881  9.8681763 
S0034      -6.5234833 16.141937  9.001712  
S0035      21.191504  19.329199  0.57038345
S0036      21.58455   19.430121  0.6469645 
S0037      21.931383  19.542827  0.77673779
S0038      22.237479  19.644907  0.93389568
S0039      22.522435  19.72887   1.0896935 
S0040      22.776463  19.806812  1.2653172 
S0041      22.995155  19.88024   1.4659484 
S0042      23.18248   19.948228  1.686904  
S0043      23.347876  20.010184  1.922702  
S0044      23.502864  20.100514  2.1489954 
S0045      23.636494  20.168451  2.3847036 
S0046      23.769862  20.216188  2.6181463 
S0047      23.896007  20.244684  2.8555435 
S0048      23.996828  20.251678  3.1060604 
S0049      24.100102  20.238785  3.3611565 
S0050      24.163484  20.201791  3.6336937 
S0051      24.201965  20.142857  3.916291  
S0052      24.074963  19.849007  4.4131538 
S0053      23.963185  19.621245  4.5890457 
S0054      23.969106  19.404414  4.7628426 
S0055      23.999084  19.185565  4.9101452 
S0056      24.064746  18.963033  5.0325336 
S0057      24.179636  18.743547  5.1356194 
S0058      24.383379  18.561682  5.2405121 
S0059      24.569106  18.329965  5.2912231 
S0060      24.791588  18.088269  5.3159565 
S0061      24.958699  17.908916  5.3646881 
S0062      25.125505  17.726273  5.3982639 
S0063      25.302046  17.55089   5.4230862 
S0064      25.482802  17.376495  5.4358795 
S0065      25.646573  17.183661  5.4248268 
S0066      25.838354  17.009007  5.412426  
S0067      26.011243  16.813741  5.3746422 
S0068      26.187149  16.614227  5.3215782 
S0069      26.403119  16.185762  5.2059383 
S0070      26.465997  15.96151   5.1649433 
S0071      26.512103  15.729681  5.1090397 
S0072      26.518335  15.500046  5.0146168 
S0073      26.542209  15.26561   4.9248337 
S0074      26.581415  15.021721  4.8426014 
S0075      26.621918  14.769354  4.7585014 
S0076      26.67742   14.507982  4.6797485 
S0077      26.749823  14.243178  4.5999714 
S0078      26.839774  13.904207  4.3950939 
S0079      26.868796  13.584015  4.15672   
S0080      26.955856  13.303482  3.9533485 
S0081      27.064035  13.056465  3.7660873 
S0082      27.239542  12.859857  3.6709675 
S0083      27.409341  12.68946   3.5571899 
S0084      27.555133  12.535374  3.3832642 
S0085      27.72572   12.416282  3.2340324 
S0086      27.971146  12.460412  2.8389326 
S0087      27.91376   12.526921  2.5081095 
S0088      27.816031  12.542999  2.2135792 
S0089      27.707538  12.544735  1.9551739 
S0090      27.570389  12.515491  1.730946  
S0091      27.419168  12.482882  1.5228321 
S0092      27.25      12.444857  1.3238681 
S0093      27.062289  12.399734  1.1281435 
S0094      26.850107  12.334329  0.94403439
S0095      26.670767  12.291615  0.83937511
S0096      26.472714  12.242248  0.74177151
S0097      26.254874  12.192632  0.64340153
S0098      26.010431  12.141923  0.54811296
S0099      25.732065  12.073904  0.47988796
S0100      25.41692   12.011708  0.4097075 
S0101      25.064793  11.920712  0.38266521
S0102      24.693893  11.783595  0.41419935
S0103      24.138414  11.580016  0.66195741
S0104      23.967291  11.577922  0.82303896
S0105      23.82038   11.57232   0.99202271
S0106      23.679132  11.598375  1.1434957 
S0107      23.547499  11.651387  1.2820413 
S0108      23.426927  11.729915  1.4094607 
S0109      23.317662  11.834586  1.5257414 
S0110      23.212238  11.972671  1.6166796 
S0111      23.121255  12.128394  1.7025728 
S0112      22.998399  12.254838  1.778196  
S0113      22.872279  12.388393  1.8099655 
S0114      22.755872  12.527129  1.8239763 
S0115      22.644873  12.66677   1.808156  
S0116      22.536694  12.798567  1.7532837 
S0117      22.43535   12.933829  1.6768915 
S0118      22.337015  13.070685  1.5727765 
S0119      22.2563    13.238138  1.4767964 
S0120      22.199646  13.42661   1.383194  
S0121      22.121198  13.587109  1.3417199 
S0122      22.023465  13.750053  1.3088698 
S0123      21.90719   13.910291  1.2824124 
S0124      21.758583  14.044809  1.23228   
S0125      21.601318  14.192528  1.2064869 
S0126      21.442207  14.36311   1.2198742 
S0127      21.268552  14.539891  1.2475999 
S0128      21.085994  14.727359  1.2998987 
S0129      20.800319  15.108926  1.4627797 
S0130      20.718779  15.298654  1.5571291 
S0131      20.635529  15.494324  1.6296417 
S0132      20.555946  15.696983  1.6865759 
S0133      20.48821   15.90074   1.7541016 
S0134      20.426482  16.109222  1.8178371 
S0135      20.369424  16.324777  1.8710562 
S0136      20.316974  16.548149  1.9094118 
S0137      20.264922  16.777533  1.8959085 
S0138      20.134406  16.947922  1.9191463 
S0139      20.015717  17.120383  1.9131706 
S0140      19.910405  17.294623  1.8899094 
S0141      19.820805  17.470937  1.8603388 
S0142      19.750644  17.653705  1.8503492 
S0143      19.691859  17.839409  1.8171734 
S0144      19.644789  18.022447  1.747254  
S0145      19.613541  18.206415  1.6662392 
S0146      19.598227  18.39216   1.5765207 
S0147      19.621094  18.567159  1.4755313 
S0148      19.673581  18.711275  1.3493607 
S0149      19.751442  18.837657  1.2247721 
S0150      19.854349  18.943289  1.0989565 
S0151      19.983247  19.033775  0.97810497
S0152      20.139699  19.117619  0.86873865
S0153      20.321362  19.174643  0.75263028
S0154      20.530258  19.215974  0.63966632
S0155      21.868794  9.5859634  6.4384323 
S0156      21.579431  9.4686722  6.5820549 
S0157      21.301611  9.3990654  6.7427437 
S0158      21.046188  9.3550018  6.9150352 
S0159      20.811403  9.3388657  7.1029694 
S0160      20.587422  9.2777328  7.2993347 
S0161      20.374739  9.2362564  7.5120552 
S0162      20.18127   9.2789795  7.765802  
S0163      19.984833  9.2080826  7.9881798 
S0164      19.968636  9.0285378  8.3178551 
S0165      19.920441  8.9124962  8.6440193 
S0166      19.829854  8.7987694  8.9341385 
S0167      19.698747  8.7028854  9.1964989 
S0168      19.526804  8.625695   9.4311653 
S0169      19.311287  8.5637169  9.6339157 
S0170      19.056935  8.5260559  9.8104744 
S0171      18.766855  8.5155281  9.966011  
S0172      18.443462  8.5316849  10.109203 
S0173      18.273834  8.4262444  10.2993   
S0174      18.122359  8.3830803  10.559821 
S0175      18.019408  8.4208809  10.85627  
S0176      17.924234  8.5113075  11.151421 
S0177      17.830766  8.6527817  11.447955 
S0178      17.712685  8.8215134  11.75816  
S0179      17.560213  8.9907341  12.110186 
S0180      17.486069  9.3236275  12.406493 
S0181      20.806482  9.600399   12.575809 
S0182      20.55435   9.6172874  12.747225 
S0183      20.305324  9.649791   12.909183 
S0184      20.058075  9.6708221  13.060878 
S0185      19.809825  9.6924042  13.202142 
S0186      19.563237  9.7383942  13.333469 
S0187      19.319748  9.8074303  13.453232 
S0188      19.076006  9.877861   13.564566 
S0189      18.836357  9.9749008  13.658487 
S0190      18.570561  10.133564  13.718777 
S0191      18.308391  10.262115  13.799202 
S0192      18.027612  10.324485  13.893178 
S0193      17.783437  10.468488  13.969391 
S0194      17.543628  10.605461  14.049272 
S0195      17.303796  10.729608  14.137813 
S0196      17.083165  10.879581  14.226045 
S0197      16.881641  11.05248   14.306302 
S0198      16.695174  11.239806  14.36713  
S0199      16.513875  11.403833  14.376622 
S0200      16.371725  11.608119  14.339557 
S0201      16.251514  11.820306  14.306345 
S0202      16.142824  12.033889  14.298134 
S0203      16.051004  12.255652  14.30121  
S0204      15.975639  12.486311  14.314716 
S0205      15.926004  12.728004  14.327602 
S0206      15.891377  12.978029  14.353223 
S0207      15.887555  13.324791  14.41002  
S0208      15.89126   13.415742  14.436345 
S0209      15.903563  13.511893  14.456021 
S0210      15.90154   13.610414  14.481903 
S0211      15.900519  13.713225  14.505711 
S0212      15.907132  13.821303  14.523306 
S0213      15.912437  13.933412  14.539812 
S0214      15.916313  14.049556  14.555434 
S0215      15.917715  14.169777  14.571484 
S0216      15.937888  14.289642  14.591862 
S0217      15.970168  14.406648  14.600237 
S0218      16.003528  14.521358  14.60919  
S0219      16.041304  14.633316  14.614384 
S0220      16.08842   14.739597  14.606775 
S0221      16.137982  14.843452  14.599202 
S0222      16.187723  14.947107  14.596185 
S0223      16.24019   15.049214  14.592525 
S0224      16.619014  15.639162  14.57124  
S0225      16.963477  16.058499  14.509828 
S0226      17.302994  16.416109  14.431799 
S0227      17.633694  16.710832  14.339346 
S0228      17.946204  16.956711  14.244656 
S0229      18.242319  17.153851  14.145529 
S0230      18.52417   17.2978    14.036952 
S0231      18.787686  17.412387  13.938062 
S0232      19.039104  17.499254  13.85378  
S0233      19.378677  17.743774  13.626704 
S0234      19.665659  17.985095  13.350145 
S0235      19.905563  18.179036  13.040941 
S0236      20.097966  18.318752  12.712811 
S0237      20.236327  18.441264  12.36595  
S0238      20.312602  18.541336  11.964401 
S0239      20.32009   18.782782  11.543772 
S0240      20.286667  19.230974  11.234573 
S0241      20.484129  19.773412  10.992413 
S0242      20.713078  19.810492  10.920068 
S0243      20.929692  19.807953  10.86025  
S0244      21.124223  19.757881  10.790975 
S0245      21.299139  19.663318  10.719762 
S0246      21.452654  19.524393  10.64453  
S0247      21.600888  19.345634  10.58801  
S0248      21.720627  19.1209    10.516912 
S0249      21.837384  18.852829  10.466232 
S0250      22.05155   18.892654  10.276942 
S0251      22.235019  18.887608  10.073026 
S0252      22.368147  18.83217   9.8557526 
S0253      22.487502  18.730284  9.649205  
S0254      22.570143  18.57885   9.4438492 
S0255      22.646712  18.383636  9.2458527 
S0256      22.654552  18.134619  9.0470047 
S0257      22.725743  17.853125  8.8559761 
S0258      22.767361  17.522331  8.6643753 
S0259      22.800798  17.410847  8.5206741 
S0260      22.867177  17.263705  8.3960381 
S0261      22.935132  17.076578  8.2874641 
S0262      22.99371   16.845323  8.1872055 
S0263      23.098175  16.585884  8.1229095 
S0264      23.205054  16.285315  8.0743698 
S0265      23.311806  15.94191   8.0374954 
S0266      23.389166  15.549075  7.9909943 
S0267      23.480779  15.120212  7.9646561 
S0268      23.465633  14.75052   8.0223167 
S0269      23.448363  14.39194   8.0785873 
S0270      23.430122  14.042137  8.1363693 
S0271      23.384492  13.704221  8.1711967 
S0272      23.304724  13.383385  8.1761902 
S0273      23.237794  13.068799  8.1962227 
S0274      23.15587   12.765968  8.2064568 
S0275      23.085515  12.466816  8.2261642 
S0276      23.011659  12.176354  8.2390472 
S0277      22.859341  11.87443   8.3688354 
S0278      22.748764  11.583692  8.5249802 
S0279      22.602641  11.310956  8.7006393 
S0280      22.452022  11.050991  8.9089371 
S0281      22.422804  10.795415  9.1389496 
S0282      22.44971   10.541032  9.3945267 
S0283      22.469298  10.287769  9.6895477 
S0284      22.386096  10.070408  10.017369 
S0285      22.247705  9.9180618  10.340742 
S0286      22.136325  9.8656761  10.616679 
S0287      22.03149   9.8072289  10.883745 
S0288      21.912503  9.7591728  11.136313 
S0289      21.777681  9.7296608  11.374222 
S0290      21.64355   9.6983406  11.601587 
S0291      21.505511  9.6693466  11.817288 
S0292      21.364462  9.638842   12.022083 
S0293      21.213203  9.6235886  12.21291  
S0294      20.413924  21.61416   10.019108 
S0295      20.27791   21.705829  9.8661461 
S0296      20.179271  21.810368  9.7008728 
S0297      20.120778  21.925763  9.5234993 
S0298      20.08624   22.065019  9.3484467 
S0299      20.073708  22.228442  9.1711388 
S0300      20.085306  22.414133  8.9871635 
S0301      20.119209  22.624249  8.7960472 
S0302      20.213666  22.825377  8.5826263 
S0303      20.223557  22.909003  8.4230934 
S0304      20.229782  23.004842  8.2645218 
S0305      20.246109  23.107759  8.1089767 
S0306      20.286349  23.202841  7.9469307 
S0307      20.341045  23.310645  7.7858727 
S0308      20.431087  23.388564  7.6013779 
S0309      20.550507  23.440211  7.3994461 
S0310      20.693143  23.477606  7.1874802 
S0311      20.86525   23.474448  6.9730713 
S0312      21.070316  23.489064  6.8273209 
S0313      21.272272  23.494537  6.6920128 
S0314      21.472972  23.490572  6.5681808 
S0315      21.662173  23.496777  6.4497597 
S0316      21.830658  23.535448  6.3289009 
S0317      21.999553  23.571169  6.2177578 
S0318      22.17397   23.586618  6.1222786 
S0319      22.345316  23.587186  6.0398071 
S0320      20.37253   22.686819  4.0033703 
S0321      20.180568  22.749541  4.1127354 
S0322      19.988345  22.83817   4.2022099 
S0323      19.796954  22.93526   4.2787052 
S0324      19.608357  23.046915  4.339291  
S0325      19.407077  23.140878  4.4077496 
S0326      19.193225  23.222134  4.4814198 
S0327      18.965558  23.278186  4.5639938 
S0328      18.733592  23.322008  4.6431404 
S0329      18.524519  23.34008   4.6279236 
S0330      18.325253  23.345403  4.5803139 
S0331      18.136668  23.346826  4.4973072 
S0332      17.956366  23.326331  4.3851681 
S0333      17.786594  23.300572  4.2382103 
S0334      17.627283  23.26776   4.0570789 
S0335      17.480232  23.245378  3.8353489 
S0336      17.343423  23.220184  3.577631  
S0337      17.215375  23.165141  3.2942299 
S0338      17.119246  23.110532  3.1266783 
S0339      17.034058  23.060335  2.9501143 
S0340      16.962866  23.012953  2.7636961 
S0341      16.903601  22.953316  2.5732943 
S0342      16.852344  22.864861  2.3874706 
S0343      16.808301  22.73894   2.2127571 
S0344      16.779329  22.617548  2.02591   
S0345      16.762175  22.504958  1.8216211 
S0346      16.895805  22.258989  1.4760113 
S0347      17.050473  22.155356  1.3482145 
S0348      17.218425  22.046001  1.2519981 
S0349      17.39734   21.94791   1.1723042 
S0350      17.586462  21.866341  1.100913  
S0351      17.787     21.787741  1.0566979 
S0352      17.997559  21.726086  1.0181581 
S0353      18.219501  21.690024  0.96763124
S0354      18.452548  21.650806  0.95500994
S0355      18.681146  21.713788  1.0161706 
S0356      18.901451  21.770882  1.0982828 
S0357      19.113409  21.824881  1.1954215 
S0358      19.318069  21.878722  1.3033469 
S0359      19.51454   21.929971  1.4251337 
S0360      19.706728  21.987573  1.551904  
S0361      19.88894   22.038496  1.6971064 
S0362      20.061215  22.082407  1.859145  
S0363      20.227422  22.128333  2.030674  
S0364      20.316176  22.175487  2.1919809 
S0365      20.392885  22.227718  2.362711  
S0366      20.457597  22.288074  2.5425167 
S0367      20.507465  22.345067  2.7363722 
S0368      20.543936  22.405391  2.9414267 
S0369      20.566512  22.46595   3.1587072 
S0370      20.575134  22.516818  3.3912769 
S0371      20.571317  22.5629    3.6377895 
S0372      12.807449  21.956329  1.2501521 
S0373      12.817555  21.791798  1.1126491 
S0374      12.787608  21.639148  1.010384  
S0375      12.731361  21.511139  0.91773243
S0376      12.646877  21.407291  0.8384201 
S0377      12.523146  21.329733  0.78785729
S0378      12.379897  21.278995  0.74481502
S0379      12.251453  21.240466  0.6598424 
S0380      12.101868  21.215659  0.57079453
S0381      12.015878  21.155936  0.54891677
S0382      11.916908  21.096657  0.53786426
S0383      11.806726  21.039243  0.53712173
S0384      11.686998  20.981912  0.54288497
S0385      11.557608  20.931647  0.56779413
S0386      11.420212  20.876338  0.59343514
S0387      11.272868  20.814743  0.61578913
S0388      11.114785  20.751315  0.63990779
S0389      10.94598   20.688562  0.66788063
S0390      10.750838  20.621649  0.72140293
S0391      10.565672  20.569957  0.75390544
S0392      10.395305  20.535075  0.7979372 
S0393      10.2384    20.517339  0.80408802
S0394      10.092906  20.515482  0.81614723
S0395      9.9542961  20.52795   0.83088064
S0396      9.8237579  20.554706  0.86478224
S0397      9.7244888  20.603223  0.93407984
S0398      9.4617355  21.075526  1.134434  
S0399      9.2982323  21.420282  1.2681632 
S0400      9.1834229  21.731407  1.4317163 
S0401      9.2356171  21.992548  1.6150913 
S0402      9.3880219  22.200076  1.8072205 
S0403      9.597541   22.371191  2.026569  
S0404      9.9025925  22.490565  2.255451  
S0405      10.256265  22.611104  2.5672005 
S0406      10.737743  22.651219  2.8503283 
S0407      11.064103  22.603239  2.9244474 
S0408      11.407799  22.539122  2.9561653 
S0409      11.763319  22.481894  2.9819376 
S0410      12.131271  22.437128  3.0114799 
S0411      12.509619  22.37897   3.0125786 
S0412      12.906203  22.351349  3.0470612 
S0413      13.319182  22.348849  3.1027548 
S0414      13.746672  22.362943  3.1669884 
S0415      14.180638  22.419577  3.2553051 
S0416      14.540477  22.48526   3.3401348 
S0417      14.901721  22.52813   3.4607906 
S0418      15.25036   22.617563  3.6396492 
S0419      15.594788  22.706001  3.855592  
S0420      15.95071   22.737703  4.0927254 
S0421      16.283067  22.815297  4.3890491 
S0422      16.671265  22.776967  4.6682922 
S0423      16.991618  22.836243  5.0473537 
S0424      17.337184  22.847078  5.4387497 
S0425      17.640002  22.732138  5.9844227 
S0426      18.035735  22.521806  6.3826881 
S0427      18.308206  22.352487  6.8598068 
S0428      18.562129  22.153172  7.305574  
S0429      18.804416  21.917567  7.7186882 
S0430      18.948767  21.715053  8.177951  
S0431      19.05143   21.498569  8.6262772 
S0432      19.141762  21.249963  9.0483322 
S0433      19.175668  20.998604  9.4724876 
S0434      19.201195  20.737064  9.8233513 
S0435      19.223329  20.430154  10.162786 
S0436      19.251292  20.06577   10.481239 
S0437      19.278654  19.633636  10.766615 
S0438      19.184021  19.207646  11.077289 
S0439      18.996565  18.773303  11.402339 
S0440      18.727791  18.324155  11.736634 
S0441      18.374937  17.871809  12.093343 
S0442      17.946288  17.438963  12.502489 
S0443      17.692799  17.261649  12.778516 
S0444      17.437724  17.112051  13.08064  
S0445      17.205125  16.923358  13.351414 
S0446      16.99606   16.701459  13.601407 
S0447      16.798186  16.460077  13.835193 
S0448      16.633649  16.178412  14.05184  
S0449      16.51147   15.853169  14.245819 
S0450      16.388367  15.518031  14.428607 
S0451      -1.3026568 21.372774  7.0011169 
S0452      -1.3473559 21.500853  6.9939796 
S0453      -1.4038174 21.640355  6.9822861 
S0454      -1.4809023 21.787048  6.9652046 
S0455      -1.5562856 21.951488  6.9444412 
S0456      -1.668054  22.11543   6.9159416 
S0457      -1.7827303 22.295198  6.8843803 
S0458      -1.903583  22.489236  6.8495102 
S0459      -2.00865   22.706662  6.8089668 
S0460      -2.0922947 22.878743  6.7751968 
S0461      -2.1736744 23.050949  6.7499237 
S0462      -2.2804094 23.203551  6.7312202 
S0463      -2.4054188 23.334776  6.7179306 
S0464      -2.5256969 23.462721  6.7121735 
S0465      -2.6292356 23.604422  6.7147606 
S0466      -2.7396328 23.736862  6.723658  
S0467      -2.8582598 23.856549  6.7393433 
S0468      -2.988489  23.955876  6.7644791 
S0469      -3.1733894 24.072504  6.8406738 
S0470      -3.3894722 24.154636  6.9175278 
S0471      -3.605471  24.183981  7.0165459 
S0472      -3.8043877 24.207759  7.1220131 
S0473      -3.9920494 24.247169  7.2208878 
S0474      -4.1762646 24.305939  7.3076439 
S0475      -4.3564411 24.429521  7.3682541 
S0476      -4.5108414 24.62892   7.4167961 
S0477      -7.4398346 19.704312  1.3070926 
S0478      -7.3684265 19.647363  1.391833  
S0479      -7.304866  19.57704   1.4737407 
S0480      -7.2573677 19.489566  1.5556458 
S0481      -7.2231133 19.386249  1.636661  
S0482      -7.2199158 19.264232  1.7174112 
S0483      -7.1953911 19.131996  1.7964121 
S0484      -7.1931946 18.981781  1.8753809 
S0485      -7.1950905 18.631424  2.111409  
S0486      -7.2133636 18.432126  2.2630882 
S0487      -7.2231827 18.214149  2.401922  
S0488      -7.2038254 17.981297  2.535318  
S0489      -7.1548988 17.735005  2.6664547 
S0490      -7.0709465 17.478908  2.7986042 
S0491      -6.9701843 17.205573  2.9267029 
S0492      -6.8399452 16.920999  3.0553806 
S0493      -6.5456467 16.356425  3.1343897 
S0494      -6.408046  16.099547  3.0799309 
S0495      -6.2532124 15.867947  3.0077744 
S0496      -6.1022247 15.646484  2.9307131 
S0497      -5.9529388 15.435307  2.849057  
S0498      -5.7944057 15.245404  2.7534561 
S0499      -5.6712482 15.024811  2.6891638 
S0500      -5.5168606 14.849611  2.590119  
S0501      -5.3761883 14.668298  2.5000702 
S0502      -5.1643314 14.458749  2.4753775 
S0503      -4.9609707 14.252577  2.4258171 
S0504      -4.788052  14.026154  2.369569  
S0505      -4.6286148 13.793027  2.2953053 
S0506      -4.504649  13.534949  2.217308  
S0507      -4.4043068 13.260614  2.1277052 
S0508      -4.3529499 12.960658  2.0419912 
S0509      -4.3072052 12.652076  1.9335424 
S0510      -4.6338039 11.971884  1.5072775 
S0511      -5.0548557 11.656728  1.3060678 
S0512      -5.4631699 11.36412   1.1463058 
S0513      -5.9072693 11.134442  1.0903398 
S0514      -6.3219627 10.907199  1.0528285 
S0515      -6.7416809 10.715638  1.0835752 
S0516      -7.1557953 10.530757  1.1458969 
S0517      -7.5748352 10.374399  1.2683015 
S0518      -8.0061348 10.220648  1.4073436 
S0519      -8.2965408 10.113985  1.5346729 
S0520      -8.5768387 10.05344   1.7154757 
S0521      -8.8716927 9.9859772  1.8946814 
S0522      -9.1700584 9.9388634  2.1088041 
S0523      -9.4540657 9.9432213  2.3756458 
S0524      -9.7548569 9.9459991  2.6622059 
S0525      -10.068722 9.9597458  2.9800159 
S0526      -10.34649  10.050027  3.3528461 
S0527      -10.613828 10.173931  3.7599785 
S0528      -10.810896 10.309086  4.0492657 
S0529      -10.963443 10.45694   4.3611298 
S0530      -11.092472 10.615161  4.6945759 
S0531      -11.18369  10.797977  5.0559467 
S0532      -11.259868 10.995522  5.452523  
S0533      -11.266231 11.229186  5.8875114 
S0534      -11.185821 11.503986  6.3500111 
S0535      -11.067068 11.794385  6.859008  
S0536      -10.708085 12.346838  7.4555115 
S0537      -10.595055 12.5237    7.5872627 
S0538      -10.483197 12.698155  7.7111458 
S0539      -10.366605 12.873254  7.8185745 
S0540      -10.262374 13.041711  7.9340958 
S0541      -10.152619 13.211725  8.0318253 
S0542      -10.033924 13.380527  8.1083893 
S0543      -9.9306442 13.54841   8.1948265 
S0544      -9.8188622 13.714299  8.260981  
S0545      -9.6947655 13.863074  8.2999252 
S0546      -9.5712341 14.012062  8.3384224 
S0547      -9.4323669 14.151392  8.3543877 
S0548      -9.2882011 14.285915  8.3604149 
S0549      -9.1412102 14.418385  8.361116  
S0550      -8.9929565 14.552682  8.3607063 
S0551      -8.8348175 14.677126  8.3424332 
S0552      -8.6720657 14.798595  8.3163795 
S0553      -8.501857  14.910811  8.276339  
S0554      -8.3230995 15.006386  8.2543137 
S0555      -8.1436974 15.094797  8.2084389 
S0556      -7.9672058 15.186679  8.147644  
S0557      -7.791188  15.273524  8.0651207 
S0558      -7.616774  15.359448  7.9640694 
S0559      -7.4444397 15.476785  7.8637863 
S0560      -7.2680664 15.591032  7.7402969 
S0561      -7.096048  15.647536  7.5665054 
S0562      -6.9502586 15.85806   7.0065918 
S0563      -7.0036407 16.009641  6.6591118 
S0564      -7.0886902 16.183377  6.352145  
S0565      -7.219194  16.3718    6.0904026 
S0566      -7.4185234 16.570479  5.8754055 
S0567      -7.651693  16.823421  5.6920155 
S0568      -7.9038109 17.139769  5.5290665 
S0569      -8.116217  17.5235    5.3950912 
S0570      -8.2107239 17.919395  5.3684311 
S0571      -8.0786964 18.349707  5.1990959 
S0572      -7.9862137 18.767905  5.10327   
S0573      -7.9650383 19.165874  5.0708836 
S0574      -7.9358658 19.546594  5.1358727 
S0575      -7.9891632 19.907652  5.2607044 
S0576      -7.9686722 20.254846  5.508366  
S0577      -7.9620346 20.576694  5.8457703 
S0578      -8.0690689 20.897768  6.2245972 
S0579      -8.4093338 21.108571  6.9617088 
S0580      -8.6461311 21.016614  7.186747  
S0581      -8.8604347 20.917612  7.4004456 
S0582      -9.0993294 20.841678  7.5271507 
S0583      -9.3290176 20.768422  7.6007668 
S0584      -9.5410515 20.691866  7.644838  
S0585      -9.7395378 20.613829  7.6657692 
S0586      -9.9307846 20.537683  7.6634232 
S0587      -10.120289 20.466684  7.6321472 
S0588      -10.335488 20.322893  7.5880493 
S0589      -10.543763 20.185475  7.5188324 
S0590      -10.740849 20.058739  7.4171219 
S0591      -10.937    19.938536  7.3106064 
S0592      -11.122154 19.830347  7.1771873 
S0593      -11.301911 19.730588  7.0300026 
S0594      -11.480174 19.636134  6.8738426 
S0595      -11.666095 19.541101  6.7161156 
S0596      -11.998395 19.58873   6.3449177 
S0597      -12.137215 19.682643  6.1220638 
S0598      -12.251354 19.734453  5.8666779 
S0599      -12.351302 19.741696  5.5852543 
S0600      -12.413557 19.699847  5.27435   
S0601      -12.480392 19.61794   4.9411301 
S0602      -12.514599 19.48989   4.5803608 
S0603      -12.610278 19.336526  4.194841  
S0604      -12.666964 19.133829  3.7800022 
S0605      -12.671401 19.057152  3.2038059 
S0606      -12.593527 18.992747  2.6721788 
S0607      -12.436028 18.931052  2.2071001 
S0608      -12.254504 18.886429  1.7907194 
S0609      -12.003059 18.837346  1.4558052 
S0610      -11.730613 18.805984  1.1663611 
S0611      -11.443506 18.802516  0.90441628
S0612      -11.143146 18.837373  0.65419126
S0613      -10.808514 18.900162  0.43515396
S0614      -10.416112 19.016667  0.31550102
S0615      -10.037622 19.134532  0.23707016
S0616      -9.6660339 19.250055  0.20368452
S0617      -9.2971054 19.355428  0.2292063 
S0618      -8.9319893 19.451659  0.31243539
S0619      -8.5668686 19.547758  0.43928437
S0620      -8.2047028 19.631717  0.63101368
S0621      -7.8460869 19.706075  0.88341675
S0622      -7.2664902 18.601067  1.6830067 
S0623      -7.390728  18.396558  1.451111  
S0624      -7.5471565 18.194563  1.2463449 
S0625      -7.7529877 17.994514  1.0694534 
S0626      -8.0089874 17.79346   0.91752701
S0627      -8.3152138 17.584929  0.78440971
S0628      -8.6871735 17.377852  0.68377371
S0629      -9.1354744 17.204703  0.65067916
S0630      -9.6380127 17.08327   0.69376397
S0631      -10.019714 16.965729  0.80940399
S0632      -10.373898 16.894254  0.97070646
S0633      -10.700354 16.847652  1.1580126 
S0634      -10.99929  16.826808  1.3720105 
S0635      -11.275621 16.822438  1.6073713 
S0636      -11.529351 16.839012  1.86901   
S0637      -11.751323 16.891844  2.1641584 
S0638      -11.942805 16.975826  2.4880766 
S0639      -12.110067 17.082135  2.837989  
S0640      -12.187186 17.187602  3.2935032 
S0641      -12.231221 17.347212  3.7488182 
S0642      -12.236188 17.557166  4.1882988 
S0643      -12.188913 17.819518  4.5922768 
S0644      -12.102172 18.120369  4.9606377 
S0645      -11.960127 18.468729  5.2780087 
S0646      -11.883595 18.797887  5.6532322 
S0647      -11.866073 19.116257  6.0921116 
S0648      -4.4965538 11.969604  1.6589123 
S0649      -4.746907  11.640806  1.5582906 
S0650      -5.0191433 11.338422  1.5000319 
S0651      -5.320509  11.07116   1.4884317 
S0652      -5.6336861 10.822858  1.5138046 
S0653      -5.9669418 10.600078  1.581212  
S0654      -6.3227676 10.408732  1.6928328 
S0655      -6.6874329 10.214756  1.8382767 
S0656      -7.0730301 10.035181  2.0236319 
S0657      -7.1684685 9.9678291  2.2732157 
S0658      -7.2963631 9.8991974  2.5220238 
S0659      -7.4591904 9.837542   2.7816277 
S0660      -7.661824  9.8003189  3.0559315 
S0661      -7.9073311 9.800351   3.3428535 
S0662      -8.1969933 9.8490952  3.6377476 
S0663      -8.5302559 9.9645248  3.933746  
S0664      -8.9001625 10.079511  4.2476093 
S0665      -9.3113312 10.20691   4.5768997 
S0666      -9.5704765 10.3074    4.8578144 
S0667      -9.8069939 10.443767  5.1423107 
S0668      -10.022334 10.614988  5.4280685 
S0669      -10.210813 10.794967  5.7325512 
S0670      -10.37943  11.018703  6.0317768 
S0671      -10.523051 11.247188  6.3601105 
S0672      -10.648475 11.518079  6.6830154 
S0673      -10.756079 11.81553   7.0159409 
