# Supplementary material for: Interspecific variation in the limb long bones among modern rhinoceroses—extent and drivers
Source: PeerJ. 2019 Sep 26;7:e7647. doi: 10.7717/peerj.7647 (PMC6766374; doi:10.7717/peerj.7647)
Supplement: Supplemental Information 9 [file peerj-07-7647-s009.zip › Humerus/Diceros_bicornis_50002040_Humerus.pts]

Version 1.0
674
S0000         -21.618558    -3.0781618    1.2062332    
S0001         -24.72388     -3.2730289    4.5217178    
S0002         -27.369788    -0.095025992  5.067474     
S0003         -30.158603    2.8576864     3.5790695    
S0004         -25.804163    4.263261      0.56723804   
S0005         -23.028529    1.5472156     1.3784943    
S0006         -25.214366    6.5363625     2.1591377    
S0007         -24.463573    6.6989006     6.712291     
S0008         -19.446234    7.7821083     11.654841    
S0009         -23.24816     7.7232239     10.604947    
S0010         -18.303641    5.8144466     13.253607    
S0011         -18.601711    2.2482922     13.139877    
S0012         -20.542447    -1.1759097    11.059903    
S0013         -21.611841    -3.1873547    11.048026    
S0014         -23.608292    -4.8160664    10.134317    
S0015         -23.324449    -5.5367653    8.1510826    
S0016         -22.335074    -5.4117088    6.9747391    
S0017         -17.260814    -5.0170204    3.1318489    
S0018         -14.036444    -4.385083     3.776358     
S0019         -10.823411    -2.1006172    1.2626633    
S0020         -0.72871971   -1.7957705    6.6833984    
S0021         3.0045204     -4.6216869    7.0486557    
S0022         4.6985558     -5.1354549    6.8125656    
S0023         9.7381111     -0.74281845   5.5210121    
S0024         5.4164173     -0.3584024    0.84513016   
S0025         4.7534855     0.39520605    1.4599876    
S0026         4.2345688     2.7992287     2.2805397    
S0027         1.5865973     7.330954      1.2308966    
S0028         7.6852188     8.2685356     5.6748451    
S0029         4.551059      4.0582783     5.7308495    
S0030         5.7038437     -0.12843854   6.7034599    
S0031         8.803215      1.3732853     5.7192638    
S0032         2.3116257     9.5561356     5.6514816    
S0033         6.4185898     7.6757118     8.1464378    
S0034         2.8540817     4.6716816     8.050705     
S0035         -21.854259    -3.131072     1.2624309    
S0036         -22.077576    -3.2006016    1.3513102    
S0037         -22.298466    -3.2670803    1.4482104    
S0038         -22.532043    -3.321701     1.5285321    
S0039         -22.757326    -3.3843834    1.6318014    
S0040         -22.970334    -3.4520702    1.7598394    
S0041         -23.20739     -3.5154827    1.8672209    
S0042         -23.407454    -3.5851822    2.025099     
S0043         -23.59783     -3.6517723    2.1952805    
S0044         -23.836246    -3.6933132    2.4770088    
S0045         -24.024806    -3.7115421    2.7727993    
S0046         -24.130449    -3.7009659    3.0927238    
S0047         -24.268481    -3.6777409    3.3674358    
S0048         -24.374277    -3.6341331    3.6342102    
S0049         -24.496518    -3.5738304    3.8727276    
S0050         -24.600429    -3.4927856    4.0994087    
S0051         -24.680585    -3.3913467    4.3152615    
S0052         -24.723386    -3.1149776    4.6041027    
S0053         -24.725304    -2.9432419    4.6890099    
S0054         -24.799326    -2.7782164    4.769672     
S0055         -24.912782    -2.6261868    4.8545303    
S0056         -25.03497     -2.4686724    4.9437626    
S0057         -25.170633    -2.3019577    5.0346443    
S0058         -25.339738    -2.1421366    5.131493     
S0059         -25.520708    -1.9673395    5.2266178    
S0060         -25.712714    -1.7748621    5.3131119    
S0061         -25.923996    -1.5974366    5.2813721    
S0062         -26.121683    -1.4092443    5.2420994    
S0063         -26.339362    -1.2514902    5.2371029    
S0064         -26.519241    -1.0539382    5.1946697    
S0065         -26.709067    -0.87318335   5.1736416    
S0066         -26.914532    -0.70701303   5.1692684    
S0067         -27.097855    -0.51867146   5.141972     
S0068         -27.27189     -0.32269869   5.1075924    
S0069         -27.458472    0.16096946    5.0751945    
S0070         -27.526422    0.42814832    5.0702827    
S0071         -27.582037    0.69717021    5.0495327    
S0072         -27.639825    0.96283493    5.0116356    
S0073         -27.688721    1.226587      4.9497345    
S0074         -27.780667    1.4832481     4.87799      
S0075         -27.899365    1.736128      4.7952042    
S0076         -28.064392    1.9813736     4.7201134    
S0077         -28.232715    2.2234568     4.6323711    
S0078         -28.420099    2.4212252     4.5154392    
S0079         -28.617386    2.5867638     4.3990456    
S0080         -28.828079    2.7182392     4.2950695    
S0081         -29.037546    2.820459      4.179871     
S0082         -29.255353    2.8892832     4.0704952    
S0083         -29.475497    2.9275871     3.9540451    
S0084         -29.699567    2.9348289     3.8332191    
S0085         -29.934888    2.9050802     3.7171532    
S0086         -30.085193    2.696841      3.2204109    
S0087         -29.942105    2.6264505     2.8470333    
S0088         -29.780072    2.6083223     2.5055046    
S0089         -29.617673    2.5889307     2.1986721    
S0090         -29.441565    2.5793325     1.9135216    
S0091         -29.241461    2.6202435     1.654015     
S0092         -29.021011    2.7103283     1.4259418    
S0093         -28.783932    2.8236408     1.2224458    
S0094         -28.529599    2.9379391     1.0269514    
S0095         -28.244177    3.0542265     0.87480154   
S0096         -27.955856    3.1669588     0.743958     
S0097         -27.667657    3.2515343     0.61278234   
S0098         -27.371539    3.2997349     0.47061749   
S0099         -27.06619     3.4207775     0.39943435   
S0100         -26.743246    3.5532776     0.35336716   
S0101         -26.4271      3.7629066     0.38565159   
S0102         -26.120251    4.0086025     0.46442742   
S0103         -25.644586    4.3092014     0.82472954   
S0104         -25.536826    4.3826061     1.1047266    
S0105         -25.393968    4.4161552     1.3479527    
S0106         -25.21785     4.4102253     1.5475131    
S0107         -25.033023    4.3859955     1.7234934    
S0108         -24.849988    4.3507401     1.8896429    
S0109         -24.657692    4.296088      2.0345451    
S0110         -24.453156    4.2216007     2.1538256    
S0111         -24.253053    4.1273575     2.2736141    
S0112         -24.117276    3.9755032     2.3372669    
S0113         -23.991618    3.8291794     2.3788347    
S0114         -23.887366    3.6766239     2.4145359    
S0115         -23.793739    3.521159      2.4280361    
S0116         -23.69575     3.3805908     2.3967125    
S0117         -23.601534    3.2499153     2.3316839    
S0118         -23.524341    3.1103554     2.2543846    
S0119         -23.457747    2.9689625     2.1556618    
S0120         -23.405341    2.8188503     2.0456566    
S0121         -23.398186    2.6806498     1.9377996    
S0122         -23.376305    2.5526827     1.8238871    
S0123         -23.353067    2.4105345     1.736186     
S0124         -23.318735    2.2721048     1.6507429    
S0125         -23.27653     2.1313988     1.5755486    
S0126         -23.230658    1.9812834     1.52447      
S0127         -23.172699    1.8366982     1.4716216    
S0128         -23.101199    1.6978975     1.4067975    
S0129         -22.933202    1.4146533     1.3867125    
S0130         -22.802751    1.2907115     1.3896679    
S0131         -22.657309    1.1633492     1.4367001    
S0132         -22.468092    1.0464011     1.4728616    
S0133         -22.277667    0.92216434    1.5682289    
S0134         -22.054178    0.80370665    1.6725031    
S0135         -21.805527    0.68779249    1.8002325    
S0136         -21.508913    0.58153977    1.9128557    
S0137         -21.187338    0.47734637    2.0415739    
S0138         -21.029611    0.36381593    2.0783154    
S0139         -20.892998    0.21512022    2.1256044    
S0140         -20.768188    0.033911282   2.1617201    
S0141         -20.647186    -0.1726568    2.1448868    
S0142         -20.544856    -0.41168394   2.1247574    
S0143         -20.461818    -0.6904161    2.1316938    
S0144         -20.390083    -1.0092033    2.1526953    
S0145         -20.330334    -1.3506867    2.1219616    
S0146         -20.294536    -1.7068581    2.0342157    
S0147         -20.334607    -1.8365845    1.9907097    
S0148         -20.402768    -1.9688717    1.9386124    
S0149         -20.492638    -2.1169014    1.8859053    
S0150         -20.607286    -2.2749664    1.8200134    
S0151         -20.75211     -2.4320076    1.7321989    
S0152         -20.927965    -2.5860403    1.6228531    
S0153         -21.140454    -2.7249811    1.4817437    
S0154         -21.369287    -2.8917168    1.3427708    
S0155         -24.348318    7.0126778     6.7184982    
S0156         -24.175667    7.2777168     6.7548576    
S0157         -24.007251    7.5275467     6.7867889    
S0158         -23.805869    7.7390541     6.8380142    
S0159         -23.590649    7.9344727     6.886412     
S0160         -23.348186    8.1063454     6.940168     
S0161         -23.073657    8.2561798     6.9987366    
S0162         -22.762494    8.3651001     7.0802437    
S0163         -22.45452     8.3413651     7.262043     
S0164         -22.284201    8.4474609     7.412748     
S0165         -22.058331    8.5545921     7.5567764    
S0166         -21.787338    8.6460762     7.7114235    
S0167         -21.471957    8.71567       7.8822823    
S0168         -21.11082     8.7548759     8.0749161    
S0169         -20.732123    8.6828781     8.3417633    
S0170         -20.286618    8.6471512     8.585836     
S0171         -19.785695    8.5822304     8.8491356    
S0172         -19.261295    8.4535706     9.1558838    
S0173         -19.250821    8.5081505     9.3823906    
S0174         -19.326839    8.4724594     9.6573807    
S0175         -19.418225    8.3988922     9.9283836    
S0176         -19.456395    8.3379372     10.197629    
S0177         -19.467787    8.2700417     10.476587    
S0178         -19.45972     8.1897003     10.768111    
S0179         -19.415358    8.1088066     11.082751    
S0180         -19.440211    7.9516991     11.365495    
S0181         -23.035791    7.7313583     10.917574    
S0182         -22.831725    7.7533051     11.197755    
S0183         -22.61866     7.746109      11.431693    
S0184         -22.412634    7.7481361     11.632321    
S0185         -22.212717    7.7577492     11.798711    
S0186         -22.020287    7.7803108     11.93268     
S0187         -21.828807    7.7958328     12.027534    
S0188         -21.642101    7.8158051     12.086957    
S0189         -21.461668    7.8475433     12.114648    
S0190         -21.260759    7.8214508     12.19524     
S0191         -21.054095    7.7978645     12.277879    
S0192         -20.836809    7.7657852     12.358133    
S0193         -20.60551     7.7305412     12.438531    
S0194         -20.366211    7.6534546     12.496593    
S0195         -20.112166    7.5732033     12.553139    
S0196         -19.845247    7.476503      12.599628    
S0197         -19.575394    7.3459351     12.632073    
S0198         -19.300706    7.1923416     12.658395    
S0199         -19.151416    7.0895866     12.719993    
S0200         -19.025426    6.9542229     12.779643    
S0201         -18.903491    6.815728      12.839633    
S0202         -18.774327    6.6884247     12.907405    
S0203         -18.649452    6.5519447     12.979956    
S0204         -18.53916     6.3932995     13.051392    
S0205         -18.418385    6.2319218     13.132191    
S0206         -18.336929    6.0333076     13.199168    
S0207         -18.295259    5.6669575     13.327606    
S0208         -18.300471    5.5193787     13.389882    
S0209         -18.304416    5.3741558     13.448247    
S0210         -18.288603    5.2303501     13.51608     
S0211         -18.308521    5.0845222     13.559857    
S0212         -18.323671    4.9379692     13.604103    
S0213         -18.346622    4.7902245     13.640486    
S0214         -18.39435     4.6454494     13.658228    
S0215         -18.4481      4.5013424     13.669885    
S0216         -18.512918    4.3377525     13.733014    
S0217         -18.510858    4.1388855     13.795642    
S0218         -18.533884    3.925795      13.808968    
S0219         -18.516148    3.6925255     13.803786    
S0220         -18.5125      3.4408112     13.753363    
S0221         -18.5511      3.1737782     13.649994    
S0222         -18.557616    2.8829828     13.520274    
S0223         -18.572147    2.5723671     13.349934    
S0224         -18.774257    2.0566393     13.150401    
S0225         -18.961115    1.8675627     13.148071    
S0226         -19.154561    1.6758121     13.134068    
S0227         -19.371245    1.5142528     13.100826    
S0228         -19.602643    1.3768878     13.04532     
S0229         -19.846695    1.2536691     12.964967    
S0230         -20.0897      1.1027302     12.87341     
S0231         -20.306342    0.88315258    12.804527    
S0232         -20.511313    0.65441985    12.746786    
S0233         -20.393095    0.53868661    12.458989    
S0234         -20.282813    0.37709219    12.220524    
S0235         -20.171155    0.14788959    12.035081    
S0236         -20.108969    -0.0820292    11.858065    
S0237         -20.128996    -0.26079354   11.651439    
S0238         -20.187048    -0.45130339   11.454243    
S0239         -20.265309    -0.68250523   11.298651    
S0240         -20.381815    -0.92725306   11.169439    
S0241         -20.797061    -1.2807614    11.063881    
S0242         -21.041862    -1.3585239    11.04935     
S0243         -21.274826    -1.4089001    11.008003    
S0244         -21.488817    -1.433714     10.932068    
S0245         -21.681731    -1.4341626    10.827202    
S0246         -21.863852    -1.408395     10.709285    
S0247         -22.064117    -1.3527665    10.604053    
S0248         -22.20432     -1.2756667    10.42894     
S0249         -22.370461    -1.1696211    10.268353    
S0250         -22.48228     -1.2665947    10.110773    
S0251         -22.60211     -1.3198722    9.9570786    
S0252         -22.712047    -1.3292451    9.7949875    
S0253         -22.796815    -1.2930221    9.6189491    
S0254         -22.888329    -1.2129863    9.4459206    
S0255         -22.996977    -1.0917518    9.27714      
S0256         -23.094138    -0.92618713   9.1009834    
S0257         -23.166512    -0.71207561   8.9162048    
S0258         -23.243488    -0.45507717   8.7309113    
S0259         -23.351572    -0.20129845   8.6104156    
S0260         -23.446436    0.057034308   8.490966     
S0261         -23.551714    0.31257763    8.3756554    
S0262         -23.680383    0.56003175    8.2717598    
S0263         -23.826065    0.80147839    8.1788689    
S0264         -23.990695    1.0361029     8.1004089    
S0265         -24.160789    1.2696893     8.0266983    
S0266         -24.31835     1.509504      7.9376488    
S0267         -24.485594    1.7459499     7.8504494    
S0268         -24.607114    2.013505      7.7994698    
S0269         -24.705093    2.2762703     7.7630478    
S0270         -24.768864    2.5347664     7.7281563    
S0271         -24.812361    2.7875057     7.7112068    
S0272         -24.815848    3.0328978     7.6912292    
S0273         -24.80275     3.2732738     7.6940834    
S0274         -24.764165    3.5081558     7.7101433    
S0275         -24.711423    3.7400906     7.74618      
S0276         -24.629362    3.9658504     7.7903046    
S0277         -24.532172    4.2679462     7.8697998    
S0278         -24.465407    4.5626648     7.9366608    
S0279         -24.362849    4.8346504     7.9941391    
S0280         -24.271053    5.0971817     8.0591599    
S0281         -24.238524    5.3607449     8.1288696    
S0282         -24.287361    5.6231079     8.1957199    
S0283         -24.377779    5.8753323     8.2619537    
S0284         -24.505157    6.11455       8.3298622    
S0285         -24.584277    6.3674904     8.4027008    
S0286         -24.624741    6.6359154     8.5911644    
S0287         -24.597214    6.8927475     8.8079903    
S0288         -24.54437     7.1296036     9.0583794    
S0289         -24.37863     7.3120583     9.2551682    
S0290         -24.159389    7.4223358     9.4228569    
S0291         -23.958665    7.51465       9.6586052    
S0292         -23.731667    7.5723129     9.9238594    
S0293         -23.495209    7.6326012     10.244462    
S0294         -21.470186    -3.2988194    10.998166    
S0295         -21.339209    -3.4137589    10.913174    
S0296         -21.225394    -3.5271954    10.792627    
S0297         -21.132559    -3.6364185    10.640594    
S0298         -21.052208    -3.7483418    10.470015    
S0299         -20.987556    -3.8604351    10.275616    
S0300         -20.922543    -3.9849541    10.067822    
S0301         -20.862715    -4.1173309    9.8390579    
S0302         -20.813947    -4.2529839    9.585218     
S0303         -20.825246    -4.3818451    9.3950928    
S0304         -20.862668    -4.5002621    9.2151268    
S0305         -20.91297     -4.6183716    9.050267     
S0306         -20.971753    -4.742012     8.9009331    
S0307         -21.053993    -4.8594635    8.7620903    
S0308         -21.161314    -4.968737     8.6336945    
S0309         -21.295645    -5.0651009    8.5154221    
S0310         -21.451328    -5.1540298    8.4088463    
S0311         -21.629547    -5.2289616    8.313163     
S0312         -21.794141    -5.2829987    8.2081123    
S0313         -21.965594    -5.3307606    8.1224472    
S0314         -22.146054    -5.3615173    8.0608788    
S0315         -22.331758    -5.3863041    8.0236763    
S0316         -22.520834    -5.4141197    8.0076752    
S0317         -22.713397    -5.4586666    8.0074387    
S0318         -22.912985    -5.5050697    8.0283623    
S0319         -23.119543    -5.5421402    8.074807     
S0320         -22.042647    -5.4251041    7.063942     
S0321         -21.757103    -5.4080956    7.1256126    
S0322         -21.482823    -5.408271     7.1664665    
S0323         -21.216255    -5.3870537    7.1802269    
S0324         -20.962943    -5.4057774    7.177417     
S0325         -20.718918    -5.4279972    7.1524666    
S0326         -20.483904    -5.4479839    7.1040443    
S0327         -20.259549    -5.449173     7.0264206    
S0328         -20.046495    -5.4592381    6.9262756    
S0329         -19.822411    -5.4556889    6.8625816    
S0330         -19.606718    -5.4672245    6.7802864    
S0331         -19.397409    -5.4900433    6.678373     
S0332         -19.199225    -5.500787     6.5480133    
S0333         -19.009346    -5.5087078    6.3927193    
S0334         -18.841835    -5.4815792    6.1999126    
S0335         -18.682237    -5.4578472    5.9845711    
S0336         -18.522983    -5.4460102    5.749968     
S0337         -18.369662    -5.4311932    5.4902126    
S0338         -18.247234    -5.4151871    5.3049465    
S0339         -18.124072    -5.3934822    5.1006416    
S0340         -18.002667    -5.3608433    4.8761364    
S0341         -17.882733    -5.3158005    4.6320076    
S0342         -17.753464    -5.2869839    4.3709839    
S0343         -17.619991    -5.2662891    4.0886353    
S0344         -17.495093    -5.2123329    3.7847542    
S0345         -17.377258    -5.1231617    3.4649807    
S0346         -17.392116    -4.9777248    2.8840645    
S0347         -17.55824     -4.9578163    2.6761194    
S0348         -17.762877    -4.9379345    2.5160368    
S0349         -18.0032      -4.9282116    2.4012304    
S0350         -18.278801    -4.9296318    2.3312422    
S0351         -18.589723    -4.9410522    2.306045     
S0352         -18.934799    -4.9740261    2.3194014    
S0353         -19.313103    -5.0426189    2.3653816    
S0354         -19.724603    -5.1505329    2.4455187    
S0355         -20.012306    -5.1841438    2.4716789    
S0356         -20.295247    -5.1970154    2.5443777    
S0357         -20.567325    -5.2038177    2.6587194    
S0358         -20.821437    -5.1911652    2.8185551    
S0359         -21.060745    -5.1641586    3.020122     
S0360         -21.290453    -5.1132912    3.2624905    
S0361         -21.534172    -5.1117626    3.5283932    
S0362         -21.774188    -5.1468571    3.8273781    
S0363         -21.986111    -5.2173847    4.1675507    
S0364         -22.104953    -5.2636135    4.3855362    
S0365         -22.207753    -5.2975636    4.6274696    
S0366         -22.285692    -5.3341873    4.8923759    
S0367         -22.343034    -5.3644161    5.1806042    
S0368         -22.380544    -5.3872471    5.4922626    
S0369         -22.403268    -5.391301     5.8274563    
S0370         -22.389989    -5.4337151    6.1868259    
S0371         -22.3724      -5.4368446    6.5702888    
S0372         -14.131219    -4.3829281    3.5932747    
S0373         -14.211412    -4.3619186    3.406604     
S0374         -14.279927    -4.3521908    3.2217873    
S0375         -14.334425    -4.3454086    3.036659     
S0376         -14.374873    -4.3522255    2.8489456    
S0377         -14.400916    -4.3482254    2.6532743    
S0378         -14.413008    -4.3177692    2.4512299    
S0379         -14.410133    -4.2488438    2.2542368    
S0380         -14.390245    -4.1534409    2.0744263    
S0381         -14.300769    -4.0117287    1.8842997    
S0382         -14.196606    -3.8878052    1.7044926    
S0383         -14.078261    -3.7747704    1.5390116    
S0384         -13.944647    -3.6684151    1.3906118    
S0385         -13.801738    -3.5802422    1.244535     
S0386         -13.642274    -3.4948006    1.1116489    
S0387         -13.462137    -3.4066792    0.9990057    
S0388         -13.259138    -3.3144047    0.92288275   
S0389         -13.039642    -3.2288021    0.90459843   
S0390         -12.776489    -3.1008814    0.89314508   
S0391         -12.520354    -2.971586     0.87495356   
S0392         -12.267295    -2.8485075    0.84935198   
S0393         -12.012861    -2.731562     0.83112984   
S0394         -11.767753    -2.6063723    0.86948748   
S0395         -11.519299    -2.484481     0.91993465   
S0396         -11.227794    -2.3714725    0.96219435   
S0397         -10.952225    -2.2388691    1.0812458    
S0398         -10.699973    -2.6351904    1.3668496    
S0399         -10.50554     -3.1269968    1.4873486    
S0400         -10.25772     -3.4784489    1.6493986    
S0401         -10.055421    -3.7189674    1.8712618    
S0402         -9.9758545    -3.9479309    2.1347216    
S0403         -9.9557404    -4.1206932    2.4504662    
S0404         -9.9799698    -4.2343498    2.8338161    
S0405         -10.13145     -4.3732338    3.2044071    
S0406         -10.390474    -4.4668911    3.5409081    
S0407         -10.657021    -4.4852665    3.7787254    
S0408         -10.979501    -4.4957794    3.9728928    
S0409         -11.346529    -4.4951935    4.1034069    
S0410         -11.746052    -4.4778278    4.1912342    
S0411         -12.178636    -4.4389107    4.2201656    
S0412         -12.648445    -4.369202     4.1801762    
S0413         -13.163852    -4.2808605    4.1523197    
S0414         -13.720158    -4.1952473    4.1677258    
S0415         -14.276021    -4.1582626    4.2663185    
S0416         -14.665419    -4.1373615    4.3862659    
S0417         -15.030688    -4.097337     4.4941257    
S0418         -15.357428    -4.0655506    4.6273983    
S0419         -15.649429    -4.0356297    4.7742046    
S0420         -15.905394    -4.0090492    4.9352108    
S0421         -16.131094    -3.9730862    5.0988972    
S0422         -16.327356    -3.9267963    5.2654362    
S0423         -16.497264    -3.8677525    5.4321758    
S0424         -16.641333    -3.7995293    5.6005699    
S0425         -16.788264    -3.7536606    5.7725578    
S0426         -16.928064    -3.6822224    5.9681664    
S0427         -17.056203    -3.5915394    6.1899792    
S0428         -17.1724      -3.4809662    6.4358833    
S0429         -17.268575    -3.3549297    6.7103386    
S0430         -17.327614    -3.2190613    7.0232376    
S0431         -17.408801    -3.0198854    7.3316124    
S0432         -17.609422    -2.7248476    7.577076     
S0433         -17.721329    -2.4544674    7.8973137    
S0434         -17.872063    -2.0998869    8.2594841    
S0435         -18.068369    -1.7365053    8.5736946    
S0436         -18.237856    -1.3844769    8.8865776    
S0437         -18.442938    -1.0214379    9.1500534    
S0438         -18.569391    -0.68802333   9.4534897    
S0439         -18.698663    -0.3545778    9.7340347    
S0440         -18.821037    -0.023339331  10.00036     
S0441         -18.90417     0.29013655    10.277243    
S0442         -18.926164    0.57054954    10.575946    
S0443         -18.945583    0.7566186     10.877792    
S0444         -18.966214    0.95054445    11.165577    
S0445         -19.034923    1.1943123     11.404971    
S0446         -18.970259    1.3459476     11.723064    
S0447         -18.961195    1.554376      11.991357    
S0448         -18.949248    1.7714323     12.256921    
S0449         -18.910098    1.9747196     12.536262    
S0450         -18.741745    2.0940348     12.849449    
S0451         -0.70369334   -1.8701107    6.5827156    
S0452         -0.64341941   -1.9760418    6.4775558    
S0453         -0.67619739   -2.0872784    6.4069405    
S0454         -0.70720663   -2.1973476    6.3557491    
S0455         -0.71472497   -2.3189262    6.3128773    
S0456         -0.67216835   -2.4638887    6.2668873    
S0457         -0.54570079   -2.621884     6.2173386    
S0458         -0.43271341   -2.7947355    6.1813847    
S0459         -0.28226042   -2.9648628    6.1592426    
S0460         -0.092592883  -3.1074341    6.1528481    
S0461         0.078848457   -3.2589729    6.1434807    
S0462         0.27842216    -3.3404175    6.1832924    
S0463         0.45938487    -3.4215508    6.2313702    
S0464         0.61391768    -3.5221519    6.271957     
S0465         0.77234039    -3.5875381    6.3400112    
S0466         0.91720066    -3.6532089    6.4101044    
S0467         1.0316706     -3.7439381    6.4733253    
S0468         1.1291085     -3.8314083    6.5499115    
S0469         1.3174147     -3.9486061    6.6001434    
S0470         1.5258162     -4.0373051    6.6567863    
S0471         1.7371988     -4.1151459    6.7169075    
S0472         1.9409325     -4.2152161    6.7691978    
S0473         2.152878      -4.2904949    6.828627     
S0474         2.3613712     -4.383606     6.8820595    
S0475         2.5753038     -4.4591267    6.9390732    
S0476         2.7903843     -4.5364456    6.9942871    
S0477         5.3118202     -0.3218941    0.95386143   
S0478         5.2099075     -0.27744787   1.0498102    
S0479         5.1217129     -0.21611032   1.1396111    
S0480         5.0452774     -0.14071515   1.2201766    
S0481         4.9759808     -0.054723191  1.2894817    
S0482         4.9200012     0.044573137   1.3488197    
S0483         4.8633358     0.15094544    1.3960949    
S0484         4.7969498     0.26470506    1.4324276    
S0485         4.697839      0.64768081    1.489095     
S0486         4.6839481     0.90795126    1.5336716    
S0487         4.6873528     1.1715132     1.596245     
S0488         4.648983      1.4361991     1.6727757    
S0489         4.6096764     1.7051895     1.7670465    
S0490         4.538752      1.9759804     1.8741726    
S0491         4.4662567     2.2526979     1.9998032    
S0492         4.3786606     2.534374      2.1416039    
S0493         4.070974      3.0245506     2.3344719    
S0494         3.9204689     3.2601093     2.3794783    
S0495         3.7354355     3.4712315     2.385272     
S0496         3.5580208     3.690625      2.3803762    
S0497         3.3602985     3.8934299     2.3438923    
S0498         3.1921509     4.1315159     2.3165697    
S0499         2.9765123     4.3233143     2.2351351    
S0500         2.7281734     4.4846031     2.117103     
S0501         2.5418386     4.7158012     2.0244402    
S0502         2.3450743     5.0160995     1.8877811    
S0503         2.1438486     5.2878918     1.7506622    
S0504         1.9789156     5.572599      1.6327795    
S0505         1.8757458     5.8869156     1.5430055    
S0506         1.7500507     6.165382      1.4468863    
S0507         1.6718485     6.4595924     1.3729347    
S0508         1.6319815     6.7556252     1.3181694    
S0509         1.5931311     7.0430809     1.2662051    
S0510         1.8520748     7.6090294     0.91852617   
S0511         2.1928759     7.8569717     0.69908352   
S0512         2.5378939     8.0864487     0.54169526   
S0513         2.8741573     8.3023476     0.42996798   
S0514         3.2087093     8.4994904     0.37330601   
S0515         3.533868      8.6882828     0.3473464    
S0516         3.8555527     8.8675438     0.35805287   
S0517         4.1758766     9.0380424     0.40773869   
S0518         4.4955612     9.202417      0.49743371   
S0519         4.8662346     9.3304306     0.5947279    
S0520         5.2203499     9.4278084     0.72982965   
S0521         5.5546391     9.4997559     0.89648676   
S0522         5.8725822     9.5610687     1.0820789    
S0523         6.1692417     9.5939514     1.3006761    
S0524         6.4473282     9.6074608     1.544592     
S0525         6.7096344     9.6068489     1.8114307    
S0526         6.9539673     9.5866203     2.1048323    
S0527         7.1819092     9.5503738     2.4240726    
S0528         7.3632339     9.5230789     2.6935165    
S0529         7.506456      9.457328      2.9836271    
S0530         7.6317177     9.389254      3.2956978    
S0531         7.7264046     9.2909401     3.6330532    
S0532         7.8034683     9.1758186     3.9996651    
S0533         7.8614578     9.0324211     4.3967999    
S0534         7.8876648     8.8427948     4.8196507    
S0535         7.826358      8.576461      5.245137     
S0536         7.4928314     7.9527275     6.0543865    
S0537         7.3178513     7.6598923     6.3831863    
S0538         7.1154213     7.3819405     6.6170578    
S0539         6.9525482     7.1379395     6.8011597    
S0540         6.8186043     6.9248299     6.9301712    
S0541         6.6941483     6.7437019     6.982946     
S0542         6.6140068     6.5931343     7.0020935    
S0543         6.5759315     6.4674553     6.9879227    
S0544         6.5799835     6.3604366     6.9389061    
S0545         6.4427208     6.2100208     6.9755737    
S0546         6.2946064     6.0708389     6.9958305    
S0547         6.1470718     5.9335716     7.0175018    
S0548         5.9958347     5.7986252     7.0375221    
S0549         5.8300446     5.6870556     7.02463      
S0550         5.6667332     5.564603      7.0297737    
S0551         5.4959843     5.4493168     7.0262352    
S0552         5.3173534     5.3518528     6.999408     
S0553         5.1340031     5.2668427     6.9563751    
S0554         5.0317673     5.0958153     6.8293762    
S0555         4.94076       4.9455055     6.6833275    
S0556         4.8568806     4.7895687     6.5566048    
S0557         4.7805447     4.6400661     6.4309601    
S0558         4.7141346     4.5034145     6.2975266    
S0559         4.6509438     4.3673        6.1714989    
S0560         4.6027794     4.2508358     6.0298904    
S0561         4.5733952     4.1526978     5.8778191    
S0562         4.6504856     3.9104546     5.675161     
S0563         4.7809044     3.7616539     5.6004662    
S0564         4.9256916     3.6141857     5.5133041    
S0565         5.0815533     3.4648502     5.4166172    
S0566         5.2335464     3.2818714     5.325309     
S0567         5.4004776     3.0683426     5.2321728    
S0568         5.553756      2.7829676     5.1585972    
S0569         5.6288933     2.4161903     5.1277691    
S0570         5.6079563     2.0339706     5.1258942    
S0571         5.5017151     1.602153      5.1668018    
S0572         5.4191364     1.2169796     5.2399128    
S0573         5.4011909     0.88179417    5.342775     
S0574         5.4089771     0.59448881    5.4812855    
S0575         5.4298225     0.35355058    5.6550579    
S0576         5.4747467     0.15836676    5.861829     
S0577         5.5202763     0.01432596    6.1079346    
S0578         5.5848488     -0.074216479  6.3954578    
S0579         5.9002762     -0.11622105   6.8517868    
S0580         6.1021774     -0.098559803  6.966774     
S0581         6.2858219     -0.053326231  7.0775711    
S0582         6.4745445     -0.0020299278 7.1568497    
S0583         6.6628212     0.060402197   7.210746     
S0584         6.8476357     0.13867251    7.2481888    
S0585         7.0356041     0.22177742    7.2472786    
S0586         7.2206764     0.31923184    7.2265671    
S0587         7.4034851     0.42700191    7.1770218    
S0588         7.5917992     0.54501104    7.0713257    
S0589         7.7741005     0.66298676    6.9490158    
S0590         7.9398804     0.76136703    6.7938194    
S0591         8.1036255     0.8691062     6.6420853    
S0592         8.2502205     0.95790253    6.4662071    
S0593         8.3905884     1.0481054     6.2835075    
S0594         8.526609      1.1426889     6.0940357    
S0595         8.6703934     1.2619366     5.9138065    
S0596         8.9709526     1.4547738     5.531789     
S0597         9.1239113     1.5171062     5.3037331    
S0598         9.2288017     1.5572198     5.0269119    
S0599         9.330864      1.6025991     4.7334206    
S0600         9.4343948     1.6481918     4.4185341    
S0601         9.5680046     1.6959337     4.0823402    
S0602         9.6598351     1.7337389     3.7092857    
S0603         9.6968521     1.7615761     3.3063721    
S0604         9.6989052     1.7798088     2.8816158    
S0605         9.6321625     1.6367271     2.4182327    
S0606         9.4974884     1.4909138     2.0033466    
S0607         9.3473541     1.3536663     1.6330418    
S0608         9.1199509     1.2413211     1.3437041    
S0609         8.9268532     1.132189      1.0812108    
S0610         8.7088234     1.0385964     0.87823076   
S0611         8.5195961     0.93389215    0.68188848   
S0612         8.3169296     0.83289194    0.5202209    
S0613         8.0824608     0.7490098     0.42136631   
S0614         7.7498413     0.59704194    0.31486371   
S0615         7.4385643     0.44167757    0.22638865   
S0616         7.1164513     0.31791487    0.20727835   
S0617         6.8317245     0.16107252    0.18552433   
S0618         6.5374687     0.033514163   0.22857645   
S0619         6.2536415     -0.11684815   0.28707132   
S0620         5.9599167     -0.21253841   0.42580872   
S0621         5.6794155     -0.28895917   0.6146666    
S0622         4.8239334     0.53035526    1.2082049    
S0623         4.9659904     0.67872691    0.99700012   
S0624         5.1164459     0.83576622    0.80888472   
S0625         5.2964931     1.0037677     0.64661183   
S0626         5.505933      1.1839442     0.50673351   
S0627         5.7499641     1.3766273     0.39311006   
S0628         6.0297691     1.582198      0.30720572   
S0629         6.3538986     1.7902899     0.2798353    
S0630         6.7090759     1.9996584     0.29881883   
S0631         7.0270912     2.1910324     0.3830498    
S0632         7.3276932     2.3599365     0.49905415   
S0633         7.6116394     2.5055922     0.64871478   
S0634         7.877359      2.6252409     0.83699713   
S0635         8.1310204     2.727519      1.0504358    
S0636         8.370327      2.8081457     1.2991465    
S0637         8.5976128     2.87027       1.5825877    
S0638         8.7979134     2.8976103     1.9138107    
S0639         8.9598701     2.8763395     2.2873146    
S0640         9.0640999     2.8251657     2.6031815    
S0641         9.1449524     2.7541401     2.9300064    
S0642         9.2079277     2.6666674     3.2754272    
S0643         9.2358292     2.5444338     3.6410053    
S0644         9.2283852     2.3878841     4.0265553    
S0645         9.168042      2.1781067     4.4200085    
S0646         9.0695641     1.9290674     4.8245377    
S0647         8.9596596     1.674967      5.2681374    
S0648         1.7954451     7.6091934     1.0400377    
S0649         2.0530926     7.8708313     0.90555944   
S0650         2.3423168     8.1064392     0.82067976   
S0651         2.6280952     8.3392021     0.76410351   
S0652         2.9101871     8.580471      0.73325801   
S0653         3.1987034     8.8275795     0.73303266   
S0654         3.515366      9.0407104     0.78271284   
S0655         3.8488289     9.2269936     0.87611341   
S0656         4.1928364     9.3922684     1.0097469    
S0657         4.4967449     9.5167252     1.180961     
S0658         4.7900982     9.6000664     1.374594     
S0659         5.0667263     9.6540459     1.5828453    
S0660         5.3250042     9.6776657     1.8033411    
S0661         5.5654179     9.6789009     2.0339968    
S0662         5.7920635     9.703466      2.277216     
S0663         6.0007122     9.6946541     2.5333982    
S0664         6.1924625     9.6507309     2.7998512    
S0665         6.3685913     9.5943466     3.0789129    
S0666         6.5516029     9.5092728     3.4731625    
S0667         6.7235977     9.4192703     3.8433598    
S0668         6.8878387     9.3068909     4.184903     
S0669         7.0433952     9.1748375     4.4983093    
S0670         7.1821609     9.0519234     4.7997356    
S0671         7.321315      8.906955      5.0749279    
S0672         7.474086      8.7553886     5.3352036    
S0673         7.6428383     8.5531647     5.5499832    
