# Supplementary material for: Interspecific variation in the limb long bones among modern rhinoceroses—extent and drivers
Source: PeerJ. 2019 Sep 26;7:e7647. doi: 10.7717/peerj.7647 (PMC6766374; doi:10.7717/peerj.7647)
Supplement: Supplemental Information 9 [file peerj-07-7647-s009.zip › Humerus/Diceros_bicornis_50002046_Humerus.pts]

Version 1.0
674
S0000         -10.139819    -2.5065426    -0.20139389  
S0001         -13.674222    -2.8784658    4.0154907    
S0002         -15.846671    1.5030341     5.1497055    
S0003         -17.44959     4.9294914     4.0290424    
S0004         -12.257752    6.1369015     0.14829559   
S0005         -9.7909378    1.7156292     0.88630219   
S0006         -12.105708    7.4183128     1.2023056    
S0007         -12.243466    7.6442169     4.9511772    
S0008         -5.0998978    8.5310089     9.6479729    
S0009         -7.5769531    8.4971535     10.948711    
S0010         -3.4458679    4.0988716     12.415128    
S0011         -4.5389477    1.0453534     12.55358     
S0012         -8.5464172    -2.3161055    10.851949    
S0013         -9.4150742    -4.4998955    9.5246933    
S0014         -12.194728    -5.068008     9.413588     
S0015         -12.053201    -5.677322     7.3141472    
S0016         -11.156313    -5.4852692    5.2562744    
S0017         -5.8578934    -6.2866146    1.5717056    
S0018         -2.5169973    -6.7900673    2.1324688    
S0019         1.7454987     -4.2198555    -0.11984329  
S0020         11.675385     -4.8925491    5.7195614    
S0021         16.320779     -9.2440681    6.5338364    
S0022         17.870612     -9.8808266    6.1433762    
S0023         22.650073     -5.493261     3.9423721    
S0024         17.748637     -4.5236393    0.3336586    
S0025         17.28062      -4.0264057    1.0897377    
S0026         16.945074     -1.0776661    1.9306023    
S0027         14.879977     3.2798035     -0.056150055 
S0028         21.48208      4.057428      5.7845345    
S0029         18.028151     0.28196464    6.1356377    
S0030         19.095056     -4.511977     6.4123886    
S0031         21.588257     -3.4569962    5.0706772    
S0032         16.154608     5.6904263     4.6887054    
S0033         19.740314     2.587929      8.4703369    
S0034         17.142311     0.12902747    7.4433151    
S0035         -10.467815    -2.6320482    -0.17203268  
S0036         -10.78466     -2.7464186    -0.1052767   
S0037         -11.103134    -2.8393623    -0.025151667 
S0038         -11.405745    -2.9290936    0.10810318   
S0039         -11.692835    -3.0103605    0.28612611   
S0040         -11.997055    -3.0727491    0.47046256   
S0041         -12.246864    -3.1345795    0.73955407   
S0042         -12.513107    -3.1796158    1.0183874    
S0043         -12.780528    -3.2148411    1.3270061    
S0044         -13.02645     -3.3221401    1.6574697    
S0045         -13.246805    -3.3944054    1.9715879    
S0046         -13.421284    -3.4296989    2.2827785    
S0047         -13.580035    -3.4314041    2.5758152    
S0048         -13.699249    -3.3955639    2.8666449    
S0049         -13.771497    -3.321077     3.1584837    
S0050         -13.803844    -3.2078972    3.4492073    
S0051         -13.770747    -3.0584515    3.7387207    
S0052         -13.580557    -2.5762096    4.2088589    
S0053         -13.579802    -2.2686754    4.3999893    
S0054         -13.644691    -1.9941963    4.6112114    
S0055         -13.711145    -1.7400019    4.8042835    
S0056         -13.76899     -1.4794144    4.9504963    
S0057         -13.844684    -1.2231255    5.0702606    
S0058         -13.955681    -0.99641228   5.1949337    
S0059         -14.095435    -0.79564157   5.3194973    
S0060         -14.248022    -0.59423308   5.4109974    
S0061         -14.479317    -0.33356605   5.4631901    
S0062         -14.686302    -0.064180601  5.4739376    
S0063         -14.877536    0.1976898     5.4643974    
S0064         -15.059091    0.44626756    5.4429131    
S0065         -15.238245    0.67821856    5.4155834    
S0066         -15.408551    0.89907064    5.3741882    
S0067         -15.56459     1.1113235     5.3140564    
S0068         -15.710127    1.3127984     5.2388664    
S0069         -15.943785    1.7628242     5.1296703    
S0070         -16.03801     2.0195436     5.1088478    
S0071         -16.104539    2.2761175     5.0787422    
S0072         -16.150607    2.5288542     5.0451958    
S0073         -16.191582    2.7749401     5.0134308    
S0074         -16.260587    3.0123167     4.9989162    
S0075         -16.333849    3.2441902     4.9924011    
S0076         -16.407864    3.4710655     4.9947918    
S0077         -16.454839    3.6925831     4.9774097    
S0078         -16.539085    3.8840511     4.8988865    
S0079         -16.664273    4.0581921     4.8488426    
S0080         -16.791621    4.215971      4.7818062    
S0081         -16.898112    4.3671692     4.6866348    
S0082         -17.004402    4.5061043     4.5790848    
S0083         -17.127083    4.6269608     4.4660858    
S0084         -17.245067    4.7377666     4.3376129    
S0085         -17.349779    4.8400665     4.1908466    
S0086         -17.628629    4.9947437     3.5007786    
S0087         -17.741464    5.0497528     2.9869549    
S0088         -17.722258    5.1311874     2.5159597    
S0089         -17.627634    5.2259922     2.105051     
S0090         -17.458864    5.3312641     1.7596436    
S0091         -17.237193    5.4299667     1.4628844    
S0092         -16.992351    5.5042019     1.1736121    
S0093         -16.704124    5.5691689     0.89888258   
S0094         -16.384761    5.6358253     0.61858673   
S0095         -15.896284    5.7349411     0.28420238   
S0096         -15.424536    5.8218819     0.011598015  
S0097         -14.962593    5.9014988     -0.19835048  
S0098         -14.505739    5.9738892     -0.34505897  
S0099         -14.047852    6.0309803     -0.40385385  
S0100         -13.589258    6.0764843     -0.41378326  
S0101         -13.114171    6.0909248     -0.36358809  
S0102         -12.641515    6.0763771     -0.18164613  
S0103         -12.111608    6.1816048     0.33377433   
S0104         -12.004768    6.2078861     0.51513872   
S0105         -11.911335    6.1887333     0.67116637   
S0106         -11.835751    6.1302715     0.80391722   
S0107         -11.778857    6.0346828     0.91366167   
S0108         -11.747015    5.9066952     1.0076426    
S0109         -11.728766    5.7409016     1.07382      
S0110         -11.756082    5.5496868     1.147083     
S0111         -11.80909     5.321854      1.2044019    
S0112         -11.726443    5.1805752     1.2997705    
S0113         -11.61347     5.0272709     1.3838318    
S0114         -11.443185    4.8671272     1.3530533    
S0115         -11.283777    4.7110508     1.3149234    
S0116         -11.150626    4.5507381     1.3368394    
S0117         -11.038712    4.3760632     1.4148767    
S0118         -10.912801    4.2032379     1.4397291    
S0119         -10.760076    4.0455444     1.4026304    
S0120         -10.604151    3.887672      1.3769394    
S0121         -10.439577    3.8061211     1.5526817    
S0122         -10.275788    3.685091      1.6506826    
S0123         -10.088212    3.5762001     1.6259296    
S0124         -9.931971     3.4251812     1.5584298    
S0125         -9.8182709    3.2103378     1.4679549    
S0126         -9.7419113    2.9322174     1.3483337    
S0127         -9.7158493    2.5807163     1.2189054    
S0128         -9.731514     2.17225       1.0648099    
S0129         -9.8542549    1.4704275     0.88311424   
S0130         -9.9065559    1.2465952     0.91291904   
S0131         -9.9128265    1.0492801     0.93751011   
S0132         -9.8612488    0.88392286    0.94680099   
S0133         -9.7826515    0.74240456    0.97101068   
S0134         -9.6600037    0.63094883    0.98914404   
S0135         -9.5099434    0.54301262    1.0192769    
S0136         -9.3315529    0.47696018    1.0663651    
S0137         -9.1196938    0.43122878    1.1400987    
S0138         -9.1121941    0.2126605     1.1142735    
S0139         -9.0930252    0.0028510828  1.0923894    
S0140         -9.0590996    -0.19394414   1.0605262    
S0141         -9.009903     -0.37716324   1.017965     
S0142         -8.9467163    -0.54828024   0.96932898   
S0143         -8.8700081    -0.70735602   0.91415358   
S0144         -8.7838432    -0.86091166   0.87239122   
S0145         -8.6856018    -1.0059533    0.83565578   
S0146         -8.5740685    -1.1421381    0.80456734   
S0147         -8.6938431    -1.3755271    0.72308016   
S0148         -8.8265656    -1.5882484    0.6285079    
S0149         -8.9729683    -1.7764166    0.52026052   
S0150         -9.1336632    -1.9395969    0.40119715   
S0151         -9.3073242    -2.0943727    0.29370039   
S0152         -9.4963295    -2.2158611    0.1629642    
S0153         -9.7004654    -2.3131912    0.019540352  
S0154         -9.9181664    -2.3979012    -0.12382245  
S0155         -11.886999    7.8381096     5.0352581    
S0156         -11.502702    7.9408554     5.1278576    
S0157         -11.144495    8.0634735     5.2144035    
S0158         -10.790934    8.1441795     5.3100128    
S0159         -10.448584    8.1956154     5.4111786    
S0160         -10.11832     8.2268875     5.5122433    
S0161         -9.7978172    8.2517845     5.6064735    
S0162         -9.4802414    8.3034447     5.6882313    
S0163         -9.1737656    8.3056725     5.7815907    
S0164         -8.947332     8.2828018     6.0863022    
S0165         -8.7044182    8.3926132     6.3689125    
S0166         -8.4411331    8.5950867     6.5166115    
S0167         -8.1822746    8.7348984     6.6331268    
S0168         -7.9294594    8.8234787     6.7489258    
S0169         -7.6672081    8.8969337     6.8215218    
S0170         -7.40093      8.9447159     6.8850189    
S0171         -7.1634933    8.9504112     6.9974808    
S0172         -6.9813835    8.9164284     7.1432022    
S0173         -6.7193031    8.9457428     7.5393387    
S0174         -6.4000732    8.9912773     7.836235     
S0175         -6.072472     9.0233223     8.041568     
S0176         -5.7695438    9.0326302     8.2082504    
S0177         -5.5057358    9.0213783     8.3871529    
S0178         -5.3143753    8.9706062     8.6529671    
S0179         -5.2174782    8.8448997     9.0019417    
S0180         -5.1636208    8.6743629     9.331945     
S0181         -7.3223335    8.451683      11.039432    
S0182         -7.0789055    8.3787865     11.13411     
S0183         -6.8436981    8.2979591     11.232589    
S0184         -6.6109833    8.2239792     11.336331    
S0185         -6.384515     8.1419991     11.445271    
S0186         -6.1686134    8.0411987     11.557471    
S0187         -5.9638176    7.9210426     11.670828    
S0188         -5.7605343    7.8063606     11.792931    
S0189         -5.5640545    7.6842133     11.921677    
S0190         -5.3345032    7.5727623     11.963581    
S0191         -5.1141621    7.468129      11.99288     
S0192         -4.9070976    7.3587402     12.003367    
S0193         -4.7092148    7.2538338     12.00311     
S0194         -4.5148079    7.1599388     11.996661    
S0195         -4.3203419    7.0741776     11.976527    
S0196         -4.141592     6.9688751     11.918161    
S0197         -4.0226913    6.803537      11.812766    
S0198         -3.912854     6.6480675     11.706964    
S0199         -3.8148098    6.4345909     11.824374    
S0200         -3.7326492    6.2016132     11.926118    
S0201         -3.6637295    5.9521809     12.011831    
S0202         -3.5802135    5.696587      12.123565    
S0203         -3.5486111    5.4092239     12.169015    
S0204         -3.5081451    5.1105148     12.238696    
S0205         -3.4678989    4.7923912     12.319962    
S0206         -3.4408451    4.453793      12.386514    
S0207         -3.4612087    3.9243523     12.449635    
S0208         -3.4867413    3.7502094     12.476628    
S0209         -3.5053707    3.5748394     12.51076     
S0210         -3.5373844    3.3999554     12.535284    
S0211         -3.5766758    3.2251755     12.55565     
S0212         -3.6078091    3.0480228     12.582992    
S0213         -3.6526028    2.8715681     12.601698    
S0214         -3.6988503    2.693338      12.620922    
S0215         -3.771888     2.5238951     12.619442    
S0216         -3.8328526    2.3943594     12.623548    
S0217         -3.8924931    2.2528151     12.631705    
S0218         -3.9520725    2.0988447     12.639754    
S0219         -4.0199272    1.9367357     12.641633    
S0220         -4.1122875    1.7769464     12.631382    
S0221         -4.1814781    1.5887416     12.626929    
S0222         -4.2757359    1.4032484     12.610456    
S0223         -4.3921112    1.2196599     12.585658    
S0224         -4.7404129    0.85405388    12.588976    
S0225         -4.9475868    0.65675855    12.617145    
S0226         -5.17439      0.4643816     12.635709    
S0227         -5.433963     0.30550487    12.617923    
S0228         -5.7078613    0.16016018    12.574278    
S0229         -5.991835     0.016717713   12.516605    
S0230         -6.2858299    -0.14659992   12.474177    
S0231         -6.5982895    -0.30003932   12.414478    
S0232         -6.9290161    -0.45423417   12.351729    
S0233         -7.0379097    -0.71899662   12.035126    
S0234         -7.1640732    -0.93684235   11.713268    
S0235         -7.3088165    -1.1649357    11.461058    
S0236         -7.470507     -1.3946123    11.267157    
S0237         -7.6489418    -1.621579     11.130506    
S0238         -7.8454079    -1.8318142    11.036568    
S0239         -8.0611       -2.0160669    10.969765    
S0240         -8.295697     -2.1718418    10.906386    
S0241         -8.8171944    -2.2642748    10.812567    
S0242         -9.0792183    -2.2010845    10.770485    
S0243         -9.3130081    -2.1334366    10.677193    
S0244         -9.5187874    -2.0633238    10.559579    
S0245         -9.6991692    -1.9881922    10.426633    
S0246         -9.8613586    -1.9037952    10.286963    
S0247         -10.021012    -1.806904     10.154534    
S0248         -10.170261    -1.7015137    10.016118    
S0249         -10.325369    -1.5941285    9.8866348    
S0250         -10.440952    -1.4305516    9.8005592    
S0251         -10.553974    -1.2747647    9.6951233    
S0252         -10.687176    -1.1261368    9.5816765    
S0253         -10.81958     -0.98321657   9.4454979    
S0254         -10.900386    -0.85003786   9.2673027    
S0255         -11.010033    -0.72221642   9.0821167    
S0256         -11.127187    -0.60051413   8.8795235    
S0257         -11.243814    -0.48569818   8.656649     
S0258         -11.358147    -0.37811654   8.413221     
S0259         -11.527012    -0.088891476  8.1028893    
S0260         -11.67765     0.21400673    7.84244      
S0261         -11.794922    0.53161073    7.6196632    
S0262         -11.905184    0.86300497    7.4527725    
S0263         -12.028111    1.2047232     7.3622971    
S0264         -12.112746    1.5620293     7.3035187    
S0265         -12.187729    1.9314577     7.3010574    
S0266         -12.228497    2.3180704     7.3316307    
S0267         -12.23835     2.7227491     7.4001831    
S0268         -12.334125    3.1020309     7.3583923    
S0269         -12.347086    3.4786945     7.268219     
S0270         -12.368266    3.8641918     7.2891441    
S0271         -12.318276    4.2531677     7.2931038    
S0272         -12.196569    4.6297741     7.2412094    
S0273         -12.024298    5.0083191     7.197287     
S0274         -11.814194    5.4025845     7.2148834    
S0275         -11.551972    5.7982468     7.238591     
S0276         -11.250634    6.1951099     7.2900566    
S0277         -11.148374    6.5571892     7.181675     
S0278         -11.123894    6.8847404     7.3152908    
S0279         -11.08859     7.1795181     7.5121658    
S0280         -10.937377    7.4084663     7.5502747    
S0281         -10.749616    7.5753632     7.6164696    
S0282         -10.533996    7.6773956     7.7481941    
S0283         -10.358313    7.7652504     8.0297035    
S0284         -10.196703    7.8394608     8.3821381    
S0285         -10.051703    7.9142288     8.7692139    
S0286         -9.790625     8.0387924     9.120816     
S0287         -9.5221199    8.1322594     9.4456253    
S0288         -9.2804443    8.2615158     9.7484833    
S0289         -9.0223206    8.3637428     10.020454    
S0290         -8.7521805    8.4432251     10.263011    
S0291         -8.4680801    8.4795738     10.476857    
S0292         -8.1793289    8.5144005     10.662379    
S0293         -7.8816765    8.5118492     10.81972     
S0294         -9.2973824    -4.5571636    9.3722374    
S0295         -9.203257     -4.6204506    9.2272125    
S0296         -9.1297241    -4.6903515    9.0896187    
S0297         -9.0823227    -4.7628044    8.9532272    
S0298         -9.0583328    -4.8399708    8.818837     
S0299         -9.0657135    -4.9170818    8.6819801    
S0300         -9.1011024    -4.9966644    8.5446594    
S0301         -9.1750381    -5.0699459    8.4068375    
S0302         -9.2783676    -5.1422432    8.2730484    
S0303         -9.3430977    -5.1946766    8.2164955    
S0304         -9.422551     -5.2507412    8.1526268    
S0305         -9.5293564    -5.2933868    8.0825378    
S0306         -9.6466766    -5.3514511    8.0073875    
S0307         -9.7841789    -5.4137024    7.9268089    
S0308         -9.9445229    -5.476762     7.8392097    
S0309         -10.134194    -5.5148193    7.7438866    
S0310         -10.345381    -5.5462116    7.6424789    
S0311         -10.57829     -5.5567211    7.5398254    
S0312         -10.70779     -5.5622383    7.5322769    
S0313         -10.848161    -5.5669632    7.5215706    
S0314         -10.994141    -5.588414     7.5023026    
S0315         -11.144353    -5.6235878    7.4747574    
S0316         -11.30281     -5.6573997    7.4434059    
S0317         -11.473142    -5.6799931    7.4115166    
S0318         -11.65805     -5.6802319    7.3826813    
S0319         -11.853125    -5.669622     7.3531898    
S0320         -10.848534    -5.5651207    5.3591492    
S0321         -10.549137    -5.726429     5.4298332    
S0322         -10.252071    -5.8401028    5.4694736    
S0323         -9.9583855    -5.9452198    5.4778778    
S0324         -9.6625198    -6.0233643    5.4551769    
S0325         -9.3731277    -6.1092278    5.4005054    
S0326         -9.0776688    -6.1582386    5.3126625    
S0327         -8.8053017    -6.2633881    5.1950932    
S0328         -8.5408356    -6.3766743    5.0492138    
S0329         -8.3589272    -6.4442032    4.8800961    
S0330         -8.1795486    -6.4976868    4.7015144    
S0331         -8.0023972    -6.5297462    4.5112164    
S0332         -7.8302269    -6.5496513    4.3109322    
S0333         -7.6686768    -6.6017036    4.1095985    
S0334         -7.5079224    -6.6140671    3.8933762    
S0335         -7.3525452    -6.6189003    3.6692734    
S0336         -7.2042603    -6.6401115    3.439566     
S0337         -7.0609329    -6.6556732    3.2003239    
S0338         -6.9605621    -6.6601921    2.9662172    
S0339         -6.851725     -6.6386269    2.7453232    
S0340         -6.7350212    -6.6163704    2.5380737    
S0341         -6.6097618    -6.5890892    2.344105     
S0342         -6.4752724    -6.5594063    2.1621254    
S0343         -6.3310455    -6.5270271    1.9898323    
S0344         -6.1785854    -6.4776169    1.8284708    
S0345         -6.020871     -6.3949661    1.6870037    
S0346         -6.0564335    -6.1971909    1.3624303    
S0347         -6.268161     -6.1086563    1.1871483    
S0348         -6.492205     -6.0265869    1.0426529    
S0349         -6.7227745    -5.9730007    0.90878677   
S0350         -6.9639084    -5.9320621    0.79893508   
S0351         -7.2193428    -5.8863228    0.72971058   
S0352         -7.4837875    -5.8585033    0.67971506   
S0353         -7.7579102    -5.8519924    0.64635844   
S0354         -8.0439064    -5.8558868    0.6401093    
S0355         -8.3409073    -5.7863068    0.55506124   
S0356         -8.635952     -5.7174366    0.53677683   
S0357         -8.9270027    -5.6558098    0.57969146   
S0358         -9.2134926    -5.6039806    0.68083501   
S0359         -9.504364     -5.5859829    0.82406616   
S0360         -9.7975388    -5.5911148    1.020171     
S0361         -10.084531    -5.6000328    1.280389     
S0362         -10.365001    -5.6140984    1.6010946    
S0363         -10.625827    -5.6037918    1.9830639    
S0364         -10.788023    -5.5891399    2.340402     
S0365         -10.922573    -5.5935307    2.7035086    
S0366         -11.024044    -5.5461201    3.0646271    
S0367         -11.105593    -5.5177795    3.4263565    
S0368         -11.165749    -5.478252     3.7856949    
S0369         -11.195561    -5.5156967    4.158498     
S0370         -11.209026    -5.4807095    4.5195061    
S0371         -11.190421    -5.533503     4.891544     
S0372         -2.4081476    -6.8322556    1.9027449    
S0373         -2.2820496    -6.7317108    1.6547726    
S0374         -2.1596277    -6.669912     1.4190825    
S0375         -2.0303152    -6.5858177    1.1986075    
S0376         -1.8964918    -6.4931351    0.99104977   
S0377         -1.756806     -6.3887218    0.79747338   
S0378         -1.6149689    -6.2823536    0.60851569   
S0379         -1.499958     -6.2345905    0.36866646   
S0380         -1.3851403    -6.1782249    0.13269696   
S0381         -1.3035046    -6.0536892    -0.021344918 
S0382         -1.1769609    -5.8894966    -0.11852529  
S0383         -1.0278376    -5.7379284    -0.1800594   
S0384         -0.86393833   -5.6004032    -0.24383318  
S0385         -0.6783772    -5.481213     -0.24541476  
S0386         -0.47784691   -5.3583401    -0.28635576  
S0387         -0.25728347   -5.2369648    -0.3284107   
S0388         -0.01619029   -5.1205032    -0.36581581  
S0389         0.2452034     -5.0177937    -0.40832176  
S0390         0.39773118    -4.890419     -0.44818077  
S0391         0.55381389    -4.7726185    -0.46790061  
S0392         0.71264973    -4.6650471    -0.47093668  
S0393         0.87486191    -4.570063     -0.46831603  
S0394         1.045415      -4.4878658    -0.46324348  
S0395         1.2384814     -4.4194801    -0.46023817  
S0396         1.4629695     -4.3577774    -0.42427192  
S0397         1.650691      -4.2875313    -0.28924713  
S0398         1.7473557     -4.7302231    -0.0033378065
S0399         1.81609       -5.2123318    0.11938418   
S0400         1.971438      -5.6092628    0.25409386   
S0401         2.1086203     -5.9207684    0.44749379   
S0402         2.1214104     -6.1768909    0.73389421   
S0403         2.0553141     -6.3860626    1.1455753    
S0404         1.812426      -6.5893463    1.7092617    
S0405         1.2596016     -6.7772774    2.260964     
S0406         0.54549251    -6.7911758    2.4845205    
S0407         0.13839555    -6.7477036    2.5929928    
S0408         -0.27679114   -6.7067551    2.6734489    
S0409         -0.69592552   -6.652784     2.7008102    
S0410         -1.1152633    -6.5894188    2.6964918    
S0411         -1.5373398    -6.5318428    2.6882225    
S0412         -1.9561548    -6.425412     2.6178833    
S0413         -2.3922312    -6.4094048    2.6267677    
S0414         -2.8309227    -6.3906319    2.6052479    
S0415         -3.2727394    -6.4055962    2.5725296    
S0416         -3.6525932    -6.3696907    2.6517982    
S0417         -4.018763     -6.3634846    2.7644382    
S0418         -4.3751553    -6.402475     2.9077734    
S0419         -4.7149078    -6.4164291    3.0644348    
S0420         -5.0386795    -6.400312     3.2344147    
S0421         -5.3475285    -6.4009796    3.4297478    
S0422         -5.6459171    -6.3683407    3.6339809    
S0423         -5.9341072    -6.3386684    3.8558952    
S0424         -6.18717      -6.3481892    4.1251579    
S0425         -6.4475037    -6.3043156    4.4631107    
S0426         -6.7099297    -6.2013412    4.7721565    
S0427         -6.9909615    -5.992292     5.0256264    
S0428         -7.1486725    -5.9925022    5.4307133    
S0429         -7.3315529    -5.8794754    5.7716759    
S0430         -7.5226692    -5.6911495    6.077393     
S0431         -7.6691727    -5.535516     6.4144333    
S0432         -7.8631111    -5.2574165    6.6875031    
S0433         -7.9279488    -5.1193577    7.0585945    
S0434         -8.0068024    -4.7204407    7.561599     
S0435         -7.9755272    -4.4085186    8.0844688    
S0436         -7.9761925    -4.0297295    8.5369415    
S0437         -7.8869385    -3.7077618    8.9879654    
S0438         -7.8073303    -3.3460255    9.3858086    
S0439         -7.7050377    -2.9766567    9.7477127    
S0440         -7.5892731    -2.5913723    10.068511    
S0441         -7.4179253    -2.2275307    10.368396    
S0442         -7.1804993    -1.8951693    10.65586     
S0443         -7.0011261    -1.5882834    10.802198    
S0444         -6.7674576    -1.2954347    10.977062    
S0445         -6.4909569    -1.0230921    11.185254    
S0446         -6.1853622    -0.75785604   11.416234    
S0447         -5.8859158    -0.44024215   11.6325      
S0448         -5.5491631    -0.13090626   11.868954    
S0449         -5.2224319    0.238392      12.089499    
S0450         -4.8632675    0.61067319    12.323244    
S0451         11.715548     -4.9608418    5.6468388    
S0452         11.768534     -5.0442093    5.5931301    
S0453         11.830411     -5.14557      5.5627335    
S0454         11.891929     -5.2709755    5.5607574    
S0455         11.982236     -5.4032291    5.5780281    
S0456         12.111417     -5.5360497    5.611668     
S0457         12.252358     -5.685767     5.6704983    
S0458         12.41218      -5.8482822    5.7534348    
S0459         12.557217     -6.0418106    5.853936     
S0460         12.672269     -6.2744316    5.8481609    
S0461         12.770033     -6.5213287    5.8378975    
S0462         12.939229     -6.7427849    5.8331219    
S0463         13.080898     -6.9825569    5.8226017    
S0464         13.213091     -7.2344353    5.8099266    
S0465         13.29825      -7.5312004    5.7949913    
S0466         13.442644     -7.8135437    5.7802437    
S0467         13.644664     -8.0589401    5.7641605    
S0468         13.882262     -8.2419891    5.747406     
S0469         14.128555     -8.3205696    5.9614758    
S0470         14.390283     -8.3992134    6.1371948    
S0471         14.660735     -8.4824448    6.2779243    
S0472         14.859225     -8.6825188    6.4146194    
S0473         15.109903     -8.8236259    6.5094482    
S0474         15.408168     -8.9082123    6.557946     
S0475         15.696875     -9.0261215    6.5835411    
S0476         15.995822     -9.1520943    6.5782112    
S0477         17.678729     -4.4854557    0.41066341   
S0478         17.612115     -4.4434288    0.48875251   
S0479         17.557721     -4.3944191    0.57299576   
S0480         17.497711     -4.344698     0.65331564   
S0481         17.444995     -4.2897095    0.73699284   
S0482         17.392284     -4.2319592    0.82103596   
S0483         17.344127     -4.1696404    0.90731831   
S0484         17.315642     -4.0984528    0.99914474   
S0485         17.228426     -3.6971378    1.1611933    
S0486         17.243457     -3.3545094    1.2506109    
S0487         17.248709     -3.0180607    1.3404676    
S0488         17.274812     -2.6889479    1.4242647    
S0489         17.308272     -2.3623524    1.5047301    
S0490         17.301181     -2.0306866    1.5964342    
S0491         17.253337     -1.6925486    1.7028324    
S0492         17.114119     -1.371682     1.8209599    
S0493         16.857315     -0.84770117   1.795406     
S0494         16.754601     -0.6196435    1.660088     
S0495         16.633331     -0.39635355   1.5227968    
S0496         16.511284     -0.16362554   1.3930784    
S0497         16.374687     0.067834049   1.2637979    
S0498         16.22818      0.3013746     1.1361139    
S0499         16.073503     0.53761606    1.0083582    
S0500         15.8562       0.73548422    0.86516037   
S0501         15.650789     0.95268421    0.73283687   
S0502         15.524593     1.1563675     0.60131955   
S0503         15.406749     1.3721182     0.48113813   
S0504         15.275012     1.5908842     0.3639379    
S0505         15.1715       1.834012      0.26189358   
S0506         15.112265     2.1016142     0.18433217   
S0507         15.034467     2.3736801     0.10639714   
S0508         14.934175     2.6578104     0.026033974  
S0509         14.880804     2.963283      -0.02775152  
S0510         15.092358     3.5901527     -0.2934958   
S0511         15.407605     3.8645081     -0.46442189  
S0512         15.74823      4.1034126     -0.58328352  
S0513         16.106235     4.3026451     -0.64757261  
S0514         16.454089     4.4926811     -0.71150742  
S0515         16.820038     4.6505531     -0.73421865  
S0516         17.200362     4.779723      -0.7232481   
S0517         17.591753     4.9002029     -0.70210152  
S0518         17.999719     5.0059132     -0.6567183   
S0519         18.481755     5.184885      -0.47568984  
S0520         18.933226     5.3430573     -0.2833225   
S0521         19.351305     5.451123      -0.056379467 
S0522         19.735641     5.5260529     0.19046409   
S0523         20.086514     5.5700611     0.4555419    
S0524         20.400356     5.5759094     0.74301276   
S0525         20.689438     5.5682049     1.0390274    
S0526         20.946359     5.5283886     1.355039     
S0527         21.180594     5.467588      1.6867151    
S0528         21.400662     5.3968342     2.0907267    
S0529         21.577145     5.3085648     2.507128     
S0530         21.703236     5.1939907     2.9370798    
S0531         21.78197      5.0568573     3.3794285    
S0532         21.816731     4.9019032     3.8352779    
S0533         21.812489     4.7354828     4.3092892    
S0534         21.767523     4.553484      4.8046276    
S0535         21.661705     4.3301132     5.3044979    
S0536         21.425754     3.8933804     5.938456     
S0537         21.366855     3.7230568     6.0751347    
S0538         21.29446      3.547834      6.1792248    
S0539         21.21851      3.3761177     6.2640297    
S0540         21.131703     3.2101616     6.3220623    
S0541         21.062057     3.0448402     6.3870724    
S0542         20.997787     2.8785927     6.4426979    
S0543         20.925699     2.7160175     6.4757263    
S0544         20.853513     2.5547977     6.4944527    
S0545         20.750493     2.3651289     6.4978798    
S0546         20.643275     2.1827097     6.5108406    
S0547         20.531429     2.0061466     6.5340393    
S0548         20.401625     1.8429874     6.557077     
S0549         20.257408     1.6917645     6.582402     
S0550         20.099713     1.552278      6.6105919    
S0551         19.928931     1.4246552     6.6418228    
S0552         19.750905     1.301575      6.6824699    
S0553         19.556844     1.1935733     6.7231453    
S0554         19.327049     1.1504251     6.8217209    
S0555         19.11214      1.0938823     6.8785004    
S0556         18.914067     1.0181178     6.8978043    
S0557         18.732001     0.91969347    6.8820557    
S0558         18.560077     0.82949486    6.8086716    
S0559         18.405215     0.6968667     6.7144669    
S0560         18.262421     0.56033206    6.5714302    
S0561         18.132578     0.40960274    6.3869835    
S0562         18.086743     -0.022887535  5.8015877    
S0563         18.142847     -0.33356283   5.5035995    
S0564         18.191504     -0.62220635   5.1948322    
S0565         18.228867     -0.93717337   4.9238628    
S0566         18.258737     -1.2816033    4.6994232    
S0567         18.306749     -1.6244799    4.4627686    
S0568         18.334993     -2.0365761    4.3542995    
S0569         18.29794      -2.4791729    4.3274448    
S0570         18.264128     -2.9198833    4.2935493    
S0571         18.264413     -3.3389175    4.4650337    
S0572         18.299352     -3.6967903    4.6525818    
S0573         18.369214     -3.9935997    4.8545307    
S0574         18.394366     -4.2312553    5.0768257    
S0575         18.422693     -4.409346     5.3216633    
S0576         18.496353     -4.5258923    5.5896221    
S0577         18.599374     -4.5798527    5.8899387    
S0578         18.82531      -4.5736496    6.1654118    
S0579         19.217772     -4.5258976    6.5008949    
S0580         19.34684      -4.5253567    6.5822159    
S0581         19.495        -4.5088585    6.632737     
S0582         19.653714     -4.4772453    6.6664871    
S0583         19.821819     -4.4324547    6.6990974    
S0584         20.004637     -4.3713531    6.7064171    
S0585         20.200548     -4.2945919    6.6967178    
S0586         20.409547     -4.2018166    6.668853     
S0587         20.62374      -4.0976791    6.6028458    
S0588         20.80647      -3.99799      6.4876907    
S0589         20.952411     -3.9177853    6.311385     
S0590         21.078966     -3.8484524    6.1277889    
S0591         21.182397     -3.7923847    5.9385262    
S0592         21.273222     -3.7363216    5.7553524    
S0593         21.364365     -3.6683971    5.5831066    
S0594         21.45345      -3.5941635    5.4150539    
S0595         21.538588     -3.5192406    5.2479137    
S0596         21.77009      -3.5219082    4.5940601    
S0597         21.924547     -3.5788658    4.138694     
S0598         22.028377     -3.6318352    3.6982464    
S0599         22.186891     -3.6779831    3.3158836    
S0600         22.307468     -3.7331642    2.947752     
S0601         22.322488     -3.7873585    2.5717108    
S0602         22.270769     -3.8328163    2.2098497    
S0603         22.185429     -3.8736748    1.873135     
S0604         22.091615     -3.9262997    1.5533175    
S0605         21.987108     -3.869215     1.2160148    
S0606         21.84039      -3.8171432    0.91842012   
S0607         21.678894     -3.7878513    0.65085964   
S0608         21.490059     -3.7691143    0.42219629   
S0609         21.288008     -3.7752308    0.22204614   
S0610         21.069199     -3.8037834    0.05172556   
S0611         20.826624     -3.8453491    -0.080500025 
S0612         20.570909     -3.9154915    -0.18863708  
S0613         20.302405     -4.0162968    -0.2761147   
S0614         19.979283     -4.0277897    -0.40298915  
S0615         19.670517     -4.0458496    -0.47956915  
S0616         19.381575     -4.108551     -0.53479929  
S0617         19.0957       -4.1838375    -0.54123869  
S0618         18.812787     -4.2417278    -0.47451181  
S0619         18.538132     -4.3010551    -0.34976199  
S0620         18.271095     -4.3680351    -0.17246373  
S0621         18.017036     -4.4378403    0.064842856  
S0622         17.307094     -3.8027992    0.68530936   
S0623         17.44306      -3.5816673    0.34584837   
S0624         17.630827     -3.3798901    0.067329586  
S0625         17.863069     -3.2000664    -0.14923751  
S0626         18.125148     -3.0385462    -0.31944137  
S0627         18.417465     -2.8910585    -0.45154252  
S0628         18.746471     -2.7568302    -0.54354167  
S0629         19.115369     -2.6342607    -0.59768133  
S0630         19.529251     -2.5310724    -0.59392719  
S0631         19.931354     -2.4357124    -0.5430953   
S0632         20.305421     -2.3570383    -0.44579058  
S0633         20.649969     -2.2929352    -0.30754559  
S0634         20.965306     -2.2422298    -0.1312759   
S0635         21.248611     -2.2070057    0.086420965  
S0636         21.510443     -2.1796764    0.33243642   
S0637         21.738478     -2.1691772    0.62175908   
S0638         21.948006     -2.166161     0.94195166   
S0639         22.121968     -2.1806307    1.3053034    
S0640         22.245209     -2.2089039    1.6840889    
S0641         22.334303     -2.2598932    2.0717594    
S0642         22.37294      -2.3420193    2.4717382    
S0643         22.357549     -2.4564352    2.8806684    
S0644         22.289842     -2.6018093    3.2968445    
S0645         22.137195     -2.7895094    3.70723      
S0646         21.932074     -3.0052608    4.1242649    
S0647         21.740106     -3.2284382    4.5773388    
S0648         15.05652      3.6809036     -0.16504195  
S0649         15.3791       4.0074974     -0.20591459  
S0650         15.720457     4.2825726     -0.21839352  
S0651         16.038626     4.5839241     -0.20731604  
S0652         16.417676     4.8239479     -0.15493428  
S0653         16.838025     5.0169823     -0.065783411 
S0654         17.290746     5.1817307     0.05919674   
S0655         17.776445     5.3220131     0.22036152   
S0656         18.289311     5.4626171     0.41647339   
S0657         18.487059     5.5137611     0.76863742   
S0658         18.698003     5.5890282     1.1042676    
S0659         18.933951     5.6355679     1.4229639    
S0660         19.193845     5.634124      1.7195848    
S0661         19.473747     5.5968376     1.9932835    
S0662         19.772363     5.5551125     2.2496574    
S0663         20.091153     5.510178      2.4902519    
S0664         20.431276     5.4710613     2.7176561    
S0665         20.793565     5.4538132     2.9349503    
S0666         20.962961     5.382098      3.2191544    
S0667         21.109041     5.2903625     3.5117043    
S0668         21.232118     5.1752682     3.8116913    
S0669         21.332164     5.0360512     4.1184296    
S0670         21.40833      4.8897678     4.4385952    
S0671         21.463039     4.7238895     4.7692432    
S0672         21.500989     4.547348      5.1180882    
S0673         21.51452      4.3248138     5.4618351    
