# Supplementary material for: Interspecific variation in the limb long bones among modern rhinoceroses—extent and drivers
Source: PeerJ. 2019 Sep 26;7:e7647. doi: 10.7717/peerj.7647 (PMC6766374; doi:10.7717/peerj.7647)
Supplement: Supplemental Information 9 [file peerj-07-7647-s009.zip › Humerus/Diceros_bicornis_9714_Humerus.pts]

Version 1.0
674
S0000        -17.110519   -7.8677048   0.38248444  
S0001        -21.076987   -8.0070946   5.0316105   
S0002        -22.935135   -4.5627483   5.8661514   
S0003        -23.764452   -0.76691337  2.6857769   
S0004        -18.174814   -0.072251183 1.2454681   
S0005        -16.139572   -3.6889446   1.7989471   
S0006        -20.307251   3.4014584    2.7801437   
S0007        -18.262251   1.1636814    6.6915276   
S0008        -12.243474   1.8157564    13.076529   
S0009        -16.197993   2.2294863    12.809959   
S0010        -11.846297   -2.0038858   14.744125   
S0011        -12.202718   -3.8658417   14.99805    
S0012        -16.982112   -8.2071739   11.705092   
S0013        -17.672409   -10.818364   10.327515   
S0014        -20.358084   -11.446333   9.1638329   
S0015        -19.926802   -11.67476    7.5189529   
S0016        -17.943402   -11.741945   5.2773113   
S0017        -13.52117    -11.944494   1.6206215   
S0018        -10.169737   -12.616422   1.6186798   
S0019        -7.0933777   -10.484317   0.71332474  
S0020        5.9152023    -11.433279   6.891185    
S0021        10.686044    -16.739024   6.1302715   
S0022        11.898455    -17.093095   6.1140785   
S0023        17.724391    -12.134068   4.7076351   
S0024        12.381291    -9.5020515   0.66138573  
S0025        12.081686    -8.5880753   1.8759899   
S0026        11.468475    -6.369894    3.117168    
S0027        9.1871681    -2.3188869   2.5479113   
S0028        16.136432    -2.061599    7.6144211   
S0029        12.382378    -6.4716187   6.99011     
S0030        12.924564    -11.376463   6.8665497   
S0031        16.422766    -9.9926346   5.5619789   
S0032        11.223847    -0.31166372  7.4582298   
S0033        14.746255    -2.9802168   9.3777275   
S0034        11.384794    -6.9088043   9.0971184   
S0035        -17.509482   -7.8449348   0.47873893  
S0036        -17.889142   -7.8650124   0.60625277  
S0037        -18.233      -7.92043     0.767448    
S0038        -18.561676   -7.9801918   0.91594076  
S0039        -18.848732   -8.0649124   1.0894633   
S0040        -19.129398   -8.152993    1.2433018   
S0041        -19.416441   -8.2457184   1.3723556   
S0042        -19.711949   -8.3471954   1.48175     
S0043        -19.956516   -8.4756706   1.622518    
S0044        -20.120099   -8.518029    1.9170439   
S0045        -20.292702   -8.5327003   2.2185417   
S0046        -20.412079   -8.5268379   2.5650515   
S0047        -20.580534   -8.4961472   2.9029003   
S0048        -20.727055   -8.4440216   3.2729366   
S0049        -20.896342   -8.3687683   3.6634766   
S0050        -21.022948   -8.2683304   4.0944336   
S0051        -21.100906   -8.143808    4.5571941   
S0052        -20.9737     -7.777552    5.2562489   
S0053        -20.947211   -7.5413933   5.4591839   
S0054        -20.979631   -7.3191322   5.6363533   
S0055        -21.083237   -7.1320061   5.7915699   
S0056        -21.174165   -6.9444908   5.914658    
S0057        -21.275784   -6.7589798   6.0082092   
S0058        -21.384634   -6.5676888   6.0686333   
S0059        -21.530983   -6.3934765   6.1059738   
S0060        -21.68027    -6.2057796   6.101936    
S0061        -21.83642    -6.0078407   6.1217258   
S0062        -22.014696   -5.8398537   6.1512192   
S0063        -22.186569   -5.673584    6.1711449   
S0064        -22.34919    -5.5049057   6.1764008   
S0065        -22.494786   -5.3270359   6.156358    
S0066        -22.631644   -5.1461098   6.1175831   
S0067        -22.769202   -4.965456    6.0614727   
S0068        -22.882718   -4.7727623   5.9737492   
S0069        -22.971416   -4.2060368   5.9359627   
S0070        -22.978354   -3.8599453   5.9687141   
S0071        -23.00623    -3.5324848   5.9661186   
S0072        -23.039371   -3.2195309   5.9290955   
S0073        -23.057039   -2.9194954   5.8554024   
S0074        -23.071199   -2.6336628   5.7459904   
S0075        -23.027341   -2.3581793   5.5949726   
S0076        -23.033905   -2.1000381   5.414756    
S0077        -23.063707   -1.8599678   5.1997471   
S0078        -23.113109   -1.6375927   5.0059105   
S0079        -23.172937   -1.4418692   4.7906284   
S0080        -23.21669    -1.2619849   4.5542103   
S0081        -23.28923    -1.1150788   4.2961391   
S0082        -23.373741   -0.9968297   4.0166939   
S0083        -23.448988   -0.89248371  3.7151951   
S0084        -23.545221   -0.82290564  3.3926411   
S0085        -23.636508   -0.76657948  3.046195    
S0086        -23.763411   -0.79442334  2.3343029   
S0087        -23.702452   -0.81379795  2.0061831   
S0088        -23.626022   -0.85434208  1.6981012   
S0089        -23.522986   -0.90286112  1.4006406   
S0090        -23.378839   -0.9528985   1.110733    
S0091        -23.169777   -0.99176607  0.83509312  
S0092        -22.890425   -1.0134219   0.58193641  
S0093        -22.548157   -1.0125134   0.35847287  
S0094        -22.160101   -0.98616295  0.16746211  
S0095        -21.617047   -0.78654246  -0.011296996
S0096        -21.109268   -0.61435962  -0.11076512 
S0097        -20.603487   -0.53568931  -0.20827758 
S0098        -20.127731   -0.43523254  -0.18786063 
S0099        -19.688728   -0.32647934  -0.06092841 
S0100        -19.269946   -0.24283907  0.13945594  
S0101        -18.854166   -0.21000221  0.40556955  
S0102        -18.481706   -0.16804724  0.77986369  
S0103        -18.197733   -0.16118948  1.4372882   
S0104        -18.212752   -0.25262542  1.6199553   
S0105        -18.230687   -0.33562264  1.8194174   
S0106        -18.181375   -0.5072269   1.9263126   
S0107        -18.126955   -0.67262001  2.0204279   
S0108        -18.094843   -0.82074156  2.1813185   
S0109        -18.040236   -1.0024576   2.3158136   
S0110        -17.926781   -1.2099249   2.3166273   
S0111        -17.807619   -1.4169925   2.3226358   
S0112        -17.747249   -1.5091028   2.3174629   
S0113        -17.685217   -1.6112194   2.3016809   
S0114        -17.619653   -1.721162    2.2704897   
S0115        -17.557611   -1.8474907   2.2418617   
S0116        -17.491406   -1.9811338   2.19615     
S0117        -17.428354   -2.1322433   2.1520136   
S0118        -17.362192   -2.2917057   2.0937962   
S0119        -17.28674    -2.4494913   2.005261    
S0120        -17.210971   -2.6195402   1.9091879   
S0121        -17.047035   -2.7177732   1.930373    
S0122        -16.884317   -2.8047709   1.915159    
S0123        -16.732985   -2.8961927   1.8923956   
S0124        -16.598547   -3.0025686   1.8770588   
S0125        -16.476466   -3.1171759   1.8582319   
S0126        -16.364874   -3.2396015   1.8338001   
S0127        -16.261786   -3.3712082   1.8029678   
S0128        -16.193631   -3.5277924   1.8034971   
S0129        -16.11376    -3.9466755   1.8048288   
S0130        -16.140092   -4.2054169   1.8799204   
S0131        -16.141544   -4.4562721   1.9385843   
S0132        -16.014195   -4.7034725   1.8869429   
S0133        -15.958372   -4.9474228   1.9173735   
S0134        -15.887634   -5.1879795   1.945813    
S0135        -15.781444   -5.4217564   1.957251    
S0136        -15.681715   -5.6538715   1.9843214   
S0137        -15.5711     -5.8838177   2.0125887   
S0138        -15.475368   -6.1244526   1.987454    
S0139        -15.36946    -6.3326588   1.9363485   
S0140        -15.272267   -6.5087517   1.8676573   
S0141        -15.201486   -6.6611732   1.7896177   
S0142        -15.170706   -6.8011993   1.7113928   
S0143        -15.185565   -6.9362434   1.6412683   
S0144        -15.237006   -7.0598175   1.5726382   
S0145        -15.327229   -7.1747856   1.5151173   
S0146        -15.447612   -7.2724678   1.4571058   
S0147        -15.536954   -7.3863174   1.3589303   
S0148        -15.641843   -7.4819366   1.233537    
S0149        -15.781133   -7.5732788   1.1266428   
S0150        -15.937856   -7.6486862   1.0036762   
S0151        -16.122905   -7.7156799   0.88518953  
S0152        -16.332648   -7.7718811   0.76471934  
S0153        -16.562453   -7.80765     0.6276104   
S0154        -16.820734   -7.8201042   0.47596173  
S0155        -17.749416   1.198278     6.4079903   
S0156        -17.19128    1.1680395    6.3104706   
S0157        -16.692877   1.1900379    6.2959492   
S0158        -16.261098   1.2557883    6.4251083   
S0159        -15.860609   1.3661407    6.5316483   
S0160        -15.608182   1.5305984    6.9636337   
S0161        -15.315034   1.708869     7.2375366   
S0162        -14.977586   1.9032455    7.4552238   
S0163        -14.649187   2.1387354    7.7421402   
S0164        -14.408347   2.2691381    7.9789413   
S0165        -14.231187   2.3953781    8.3294212   
S0166        -14.121167   2.4893764    8.7388954   
S0167        -13.982562   2.570874     9.1266304   
S0168        -13.801872   2.6491243    9.495639    
S0169        -13.546384   2.7435854    9.8352165   
S0170        -13.203651   2.867544     10.137688   
S0171        -12.886179   2.9659025    10.463946   
S0172        -12.598815   3.0298107    10.827117   
S0173        -12.376357   2.9562359    11.104951   
S0174        -12.226694   2.8578888    11.379913   
S0175        -12.073321   2.76705      11.621601   
S0176        -11.930716   2.672373     11.856506   
S0177        -11.860505   2.5494389    12.103519   
S0178        -11.93213    2.3732332    12.343591   
S0179        -12.082249   2.1665159    12.547167   
S0180        -12.141802   1.9963892    12.791534   
S0181        -15.985217   2.1667032    12.949506   
S0182        -15.769978   2.0751913    13.089287   
S0183        -15.549664   2.0411486    13.240987   
S0184        -15.322502   2.0121975    13.392783   
S0185        -15.091949   1.9347071    13.538483   
S0186        -14.868581   1.7905003    13.677773   
S0187        -14.633492   1.6635185    13.819444   
S0188        -14.380507   1.5359944    13.961804   
S0189        -14.140704   1.3558388    14.0995     
S0190        -14.000487   1.1985147    14.17168    
S0191        -13.814011   1.0826096    14.237944   
S0192        -13.610973   0.99731483   14.304657   
S0193        -13.409508   0.90637999   14.360907   
S0194        -13.205333   0.81099014   14.405783   
S0195        -12.987291   0.73017907   14.445663   
S0196        -12.76554    0.62744169   14.465121   
S0197        -12.547668   0.49621272   14.462157   
S0198        -12.36432    0.32614822   14.438556   
S0199        -12.29286    0.053261495  14.470877   
S0200        -12.164934   -0.17587626  14.506114   
S0201        -12.033857   -0.41454263  14.530615   
S0202        -11.93623    -0.66916738  14.556374   
S0203        -11.913885   -0.93106928  14.600591   
S0204        -11.847303   -1.1952573   14.628815   
S0205        -11.816599   -1.4630415   14.664967   
S0206        -11.822663   -1.7318995   14.705713   
S0207        -11.848426   -2.1371809   14.765196   
S0208        -11.851273   -2.2652418   14.787102   
S0209        -11.849108   -2.3891335   14.810263   
S0210        -11.880537   -2.5014111   14.832463   
S0211        -11.898003   -2.611216    14.856209   
S0212        -11.932644   -2.7137732   14.878653   
S0213        -11.962137   -2.8130493   14.90182    
S0214        -11.974508   -2.9077225   14.929372   
S0215        -11.987934   -2.9944826   14.959528   
S0216        -11.982085   -3.0881733   15.006255   
S0217        -12.007373   -3.1851435   15.033981   
S0218        -12.036611   -3.2813747   15.050858   
S0219        -12.069286   -3.3765335   15.057922   
S0220        -12.09192    -3.4736725   15.062735   
S0221        -12.119877   -3.5703133   15.057788   
S0222        -12.16367    -3.6624611   15.042641   
S0223        -12.190713   -3.7606499   15.026184   
S0224        -12.493633   -4.2715214   14.985109   
S0225        -12.751031   -4.6565556   14.954376   
S0226        -13.035529   -4.9882294   14.919325   
S0227        -13.355707   -5.2475712   14.876671   
S0228        -13.668805   -5.4711414   14.820953   
S0229        -13.978595   -5.6619644   14.756027   
S0230        -14.305878   -5.7856506   14.673024   
S0231        -14.627382   -5.8873295   14.58633    
S0232        -14.955983   -5.9637329   14.506856   
S0233        -15.343173   -6.2032566   14.11183    
S0234        -15.70143    -6.3897503   13.692932   
S0235        -15.995047   -6.545871    13.271283   
S0236        -16.239554   -6.7318298   12.891187   
S0237        -16.414444   -6.9277977   12.525503   
S0238        -16.606355   -7.2108047   12.257423   
S0239        -16.768507   -7.5209259   12.034062   
S0240        -16.908868   -7.8568237   11.866559   
S0241        -17.309532   -7.9747383   11.646416   
S0242        -17.545723   -7.7687828   11.491845   
S0243        -17.759821   -7.5899055   11.330756   
S0244        -17.934135   -7.4348671   11.148835   
S0245        -18.083286   -7.3095688   10.958729   
S0246        -18.243301   -7.2237343   10.785382   
S0247        -18.402026   -7.1732353   10.617387   
S0248        -18.533548   -7.1552086   10.434769   
S0249        -18.701056   -7.1623001   10.289023   
S0250        -18.793796   -7.0105835   10.176092   
S0251        -18.860382   -6.8361382   10.043256   
S0252        -18.900758   -6.6385696   9.8991913   
S0253        -18.912601   -6.4179443   9.7479187   
S0254        -18.906866   -6.1723194   9.5932053   
S0255        -18.897394   -5.8996281   9.4353828   
S0256        -18.867949   -5.602264    9.2704735   
S0257        -18.872557   -5.2729984   9.1041733   
S0258        -18.881837   -4.9163891   8.935582    
S0259        -18.915919   -4.7049484   8.7129539   
S0260        -18.984067   -4.468734    8.5434715   
S0261        -19.053365   -4.2189762   8.4252083   
S0262        -19.118004   -3.9583595   8.361647    
S0263        -19.167589   -3.6850193   8.3544052   
S0264        -19.116853   -3.3866985   8.3576111   
S0265        -19.063223   -3.0745253   8.4191223   
S0266        -18.994957   -2.7440035   8.5397346   
S0267        -18.848691   -2.3997269   8.656636    
S0268        -18.888074   -2.1629694   8.5474953   
S0269        -18.88136    -1.9223961   8.4582405   
S0270        -18.823782   -1.6771194   8.4019379   
S0271        -18.76799    -1.4209286   8.4055504   
S0272        -18.718916   -1.1538636   8.4597527   
S0273        -18.558392   -0.88913984  8.5414902   
S0274        -18.413203   -0.6131835   8.6781342   
S0275        -18.350128   -0.31631355  8.8601013   
S0276        -18.205865   -0.018414447 9.0796959   
S0277        -18.202322   0.37604189   9.3531677   
S0278        -18.217766   0.726122     9.6092903   
S0279        -18.176982   1.0285986    9.8420517   
S0280        -18.116554   1.2846232    10.05342    
S0281        -18.052272   1.4951408    10.248161   
S0282        -17.958592   1.6577271    10.420062   
S0283        -17.829691   1.7626122    10.566084   
S0284        -17.708199   1.8298603    10.701093   
S0285        -17.577438   1.8732149    10.820409   
S0286        -17.474081   1.9071194    11.087234   
S0287        -17.381523   1.9874157    11.349014   
S0288        -17.260956   2.0383797    11.595379   
S0289        -17.128072   2.0913242    11.829372   
S0290        -16.97467    2.1289036    12.050267   
S0291        -16.805194   2.1602732    12.258427   
S0292        -16.621156   2.193523     12.454765   
S0293        -16.421173   2.2475225    12.64399    
S0294        -17.447783   -10.75793    10.23877    
S0295        -17.254662   -10.726503   10.144334   
S0296        -17.107294   -10.712909   10.025227   
S0297        -16.988496   -10.728667   9.8980919   
S0298        -16.914337   -10.763758   9.7496735   
S0299        -16.863734   -10.830308   9.5910187   
S0300        -16.878969   -10.904985   9.4054695   
S0301        -16.969228   -10.981916   9.200631    
S0302        -17.004773   -11.134936   8.9956352   
S0303        -17.05724    -11.222294   8.7768776   
S0304        -17.137202   -11.296998   8.5808044   
S0305        -17.240219   -11.360182   8.4087219   
S0306        -17.352191   -11.423722   8.2584358   
S0307        -17.463686   -11.502659   8.1243149   
S0308        -17.603619   -11.569362   8.0129807   
S0309        -17.773866   -11.615527   7.9283897   
S0310        -17.969507   -11.638039   7.8729248   
S0311        -18.176045   -11.66426    7.8366074   
S0312        -18.386787   -11.670784   7.7201233   
S0313        -18.591396   -11.68381    7.6209831   
S0314        -18.789783   -11.700438   7.5392784   
S0315        -18.986072   -11.708908   7.4807983   
S0316        -19.175745   -11.731725   7.4354248   
S0317        -19.366344   -11.760888   7.4097137   
S0318        -19.561646   -11.750217   7.4224274   
S0319        -19.753815   -11.731165   7.4583664   
S0320        -17.767316   -11.900338   5.3936752   
S0321        -17.584187   -12.066768   5.4771458   
S0322        -17.381296   -12.195839   5.544294    
S0323        -17.159288   -12.254545   5.5932873   
S0324        -16.923296   -12.264587   5.6161304   
S0325        -16.673883   -12.25711    5.6121777   
S0326        -16.408026   -12.226485   5.5845016   
S0327        -16.13298    -12.238889   5.5330929   
S0328        -15.85661    -12.280917   5.454179    
S0329        -15.598288   -12.328489   5.2987171   
S0330        -15.359967   -12.394982   5.1226082   
S0331        -15.136668   -12.418982   4.9345272   
S0332        -14.934389   -12.408553   4.7340675   
S0333        -14.755252   -12.377911   4.5175049   
S0334        -14.598366   -12.337523   4.2813988   
S0335        -14.464922   -12.279377   4.0236565   
S0336        -14.340099   -12.25925    3.7467033   
S0337        -14.211047   -12.300932   3.4707836   
S0338        -14.057216   -12.267345   3.2991268   
S0339        -13.927657   -12.214938   3.1143431   
S0340        -13.822807   -12.155177   2.9191225   
S0341        -13.73466    -12.102544   2.7181278   
S0342        -13.655423   -12.066673   2.5123705   
S0343        -13.577138   -12.059928   2.2970209   
S0344        -13.513753   -12.067838   2.0626591   
S0345        -13.499095   -12.033336   1.8249887   
S0346        -13.619989   -11.695973   1.3401292   
S0347        -13.763161   -11.44743    1.1478693   
S0348        -13.926405   -11.264075   0.99193926  
S0349        -14.110728   -11.14149    0.86938524  
S0350        -14.320778   -11.067804   0.794415    
S0351        -14.556699   -11.03689    0.77873554  
S0352        -14.814624   -11.059161   0.80371552  
S0353        -15.100246   -11.153461   0.83451948  
S0354        -15.412329   -11.288129   0.92973671  
S0355        -15.687352   -11.230581   0.99299774  
S0356        -15.949651   -11.183805   1.09491     
S0357        -16.212643   -11.163226   1.2133027   
S0358        -16.413419   -11.115881   1.4173764   
S0359        -16.625031   -11.106945   1.6196093   
S0360        -16.834953   -11.121853   1.8417416   
S0361        -17.058789   -11.168807   2.0778606   
S0362        -17.218344   -11.199461   2.3753134   
S0363        -17.373596   -11.251717   2.69506     
S0364        -17.45957    -11.353323   2.9494678   
S0365        -17.499135   -11.418916   3.2324703   
S0366        -17.555508   -11.488082   3.5106392   
S0367        -17.563104   -11.504243   3.8347916   
S0368        -17.673306   -11.605705   4.080846    
S0369        -17.716637   -11.629417   4.3920849   
S0370        -17.777364   -11.656837   4.695871    
S0371        -17.85482    -11.694242   4.9897205   
S0372        -10.270225   -12.493715   1.4684778   
S0373        -10.309076   -12.335243   1.3208152   
S0374        -10.355611   -12.191622   1.1649008   
S0375        -10.357177   -12.024569   1.0296837   
S0376        -10.3298     -11.846778   0.9110281   
S0377        -10.297691   -11.673145   0.77005248  
S0378        -10.23146    -11.485451   0.64849992  
S0379        -10.128529   -11.284772   0.54532528  
S0380        -10.031944   -11.088766   0.40982304  
S0381        -9.9312469   -10.883553   0.27420695  
S0382        -9.8311447   -10.713304   0.13631922  
S0383        -9.6959427   -10.582909   0.035119152 
S0384        -9.5380318   -10.4935     -0.041092309
S0385        -9.3549896   -10.453555   -0.081434023
S0386        -9.1513702   -10.459026   -0.086467135
S0387        -8.9312935   -10.494946   -0.066719258
S0388        -8.6957275   -10.539509   -0.064283574
S0389        -8.4353607   -10.614162   -0.1026664  
S0390        -8.2951385   -10.661637   -0.099298239
S0391        -8.1522087   -10.695556   -0.062426519
S0392        -8.0090942   -10.712293   0.0061364263
S0393        -7.8666504   -10.711535   0.095276594 
S0394        -7.7046524   -10.702195   0.1576046   
S0395        -7.5040489   -10.685256   0.20980825  
S0396        -7.2602478   -10.651337   0.29875159  
S0397        -7.1160164   -10.575338   0.50675359  
S0398        -7.0068878   -10.87985    0.6546267   
S0399        -6.7867592   -11.22586    0.66437507  
S0400        -6.6967621   -11.539646   0.74262137  
S0401        -6.6785065   -11.808133   0.89980249  
S0402        -6.6965431   -12.025011   1.1647106   
S0403        -6.8527306   -12.253912   1.5228058   
S0404        -7.2105385   -12.52087    1.9255497   
S0405        -7.6813141   -12.81378    2.4286524   
S0406        -8.3858109   -12.878435   2.6673542   
S0407        -8.710891    -12.665028   2.74247     
S0408        -9.0750816   -12.353914   2.6670141   
S0409        -9.4118614   -12.144524   2.7595022   
S0410        -9.748568    -11.954121   2.8919619   
S0411        -10.086674   -11.778276   3.0522209   
S0412        -10.429184   -11.609426   3.2246403   
S0413        -10.774877   -11.451669   3.4202366   
S0414        -11.120464   -11.313499   3.6541275   
S0415        -11.462065   -11.20397    3.9329506   
S0416        -11.81436    -11.08561    4.2513039   
S0417        -12.125169   -10.960741   4.6071899   
S0418        -12.408447   -10.799053   4.9716705   
S0419        -12.66462    -10.601583   5.3455318   
S0420        -12.895142   -10.366895   5.727594    
S0421        -13.068637   -10.14688    6.1665562   
S0422        -13.228403   -9.8696625   6.5943642   
S0423        -13.385155   -9.518721    6.999456    
S0424        -13.479507   -9.1902519   7.4659485   
S0425        -13.602914   -8.9087929   7.8824875   
S0426        -13.711198   -8.6168289   8.2612061   
S0427        -13.801022   -8.3217247   8.6058281   
S0428        -13.847919   -8.0546989   8.9555656   
S0429        -13.896007   -7.760083    9.2424728   
S0430        -13.907407   -7.4843903   9.525885    
S0431        -13.881808   -7.2266747   9.8019745   
S0432        -13.833226   -6.9708755   10.049941   
S0433        -13.761226   -6.7178192   10.270383   
S0434        -13.744304   -6.4234291   10.64546    
S0435        -13.742784   -6.1175255   10.990992   
S0436        -13.707654   -5.867765    11.349328   
S0437        -13.655991   -5.6516159   11.705484   
S0438        -13.598482   -5.452354    12.050255   
S0439        -13.529604   -5.2784084   12.3886     
S0440        -13.429985   -5.1524521   12.730112   
S0441        -13.33632    -5.029034    13.05482    
S0442        -13.248192   -4.9177624   13.369786   
S0443        -13.154765   -4.7788692   13.624702   
S0444        -13.069746   -4.6335945   13.857352   
S0445        -12.961351   -4.504092    14.070514   
S0446        -12.884839   -4.3627308   14.272902   
S0447        -12.775516   -4.2426285   14.455135   
S0448        -12.63676    -4.1394028   14.61474    
S0449        -12.49994    -4.0401062   14.759691   
S0450        -12.358773   -3.9476524   14.888518   
S0451        5.9444843    -11.734289   6.7842453   
S0452        6.0070354    -12.007156   6.6762787   
S0453        6.1413235    -12.263013   6.5580345   
S0454        6.1832684    -12.503287   6.4674728   
S0455        6.1765408    -12.71774    6.3899193   
S0456        6.2526958    -12.916608   6.3020191   
S0457        6.3768089    -13.09156    6.2195633   
S0458        6.4324562    -13.250026   6.1450729   
S0459        6.5005463    -13.392667   6.0720047   
S0460        6.5780045    -13.557462   5.9713722   
S0461        6.6854843    -13.725705   5.8937038   
S0462        6.7968674    -13.908388   5.8394333   
S0463        6.875354     -14.127985   5.8107639   
S0464        7.0064598    -14.343936   5.8097401   
S0465        7.1792648    -14.560115   5.8342014   
S0466        7.4137154    -14.752086   5.8881332   
S0467        7.6491463    -14.96969    5.9662663   
S0468        7.9103104    -15.19351    6.0704865   
S0469        8.1755562    -15.335863   6.1927841   
S0470        8.4203804    -15.547598   6.2706554   
S0471        8.6866875    -15.747623   6.32771     
S0472        8.9898376    -15.899789   6.3643864   
S0473        9.3095154    -16.045541   6.3723755   
S0474        9.6420532    -16.193217   6.3514156   
S0475        9.9552238    -16.425761   6.3057014   
S0476        10.317356    -16.572157   6.2309822   
S0477        12.308688    -9.4310371   0.75882683  
S0478        12.211334    -9.3772301   0.86817474  
S0479        12.171861    -9.2824829   0.98233461  
S0480        12.110518    -9.1966881   1.1129271   
S0481        12.108512    -9.0829247   1.238118    
S0482        12.092287    -8.9712288   1.3805111   
S0483        12.083412    -8.8515678   1.5342      
S0484        12.071237    -8.7258987   1.7023283   
S0485        12.091224    -8.347718    1.96735     
S0486        12.031021    -8.1150574   2.0849831   
S0487        12.020811    -7.8681969   2.1936441   
S0488        11.969254    -7.6238861   2.3197975   
S0489        11.920723    -7.3738594   2.4537502   
S0490        11.883809    -7.1143402   2.6030739   
S0491        11.792315    -6.8584923   2.7741796   
S0492        11.663169    -6.6049622   2.9570328   
S0493        11.374287    -6.1424114   3.1158922   
S0494        11.224091    -5.9439819   3.0733543   
S0495        11.06032     -5.7611782   3.0232409   
S0496        10.925506    -5.5578865   2.9848597   
S0497        10.772458    -5.3722702   2.9369913   
S0498        10.61713     -5.189732    2.8870195   
S0499        10.468774    -4.9999611   2.8367348   
S0500        10.349103    -4.7843391   2.7886658   
S0501        10.237949    -4.5648129   2.7373333   
S0502        10.018875    -4.3220188   2.6782598   
S0503        9.8380058    -4.0678612   2.6314608   
S0504        9.6790085    -3.8146835   2.59394     
S0505        9.5470848    -3.5596046   2.5682867   
S0506        9.4299583    -3.3101837   2.5470324   
S0507        9.3489731    -3.0564875   2.541415    
S0508        9.280658     -2.8092279   2.5377438   
S0509        9.2254814    -2.5645779   2.5384554   
S0510        9.3272018    -1.8795811   2.3856842   
S0511        9.535244     -1.4845915   2.2444885   
S0512        9.814106     -1.1468269   2.1485529   
S0513        10.111281    -0.85055685  2.0635494   
S0514        10.44365     -0.60017891  1.998547    
S0515        10.812996    -0.39707475  1.95516     
S0516        11.225559    -0.25460341  1.9503548   
S0517        11.656139    -0.12024434  1.9133142   
S0518        12.129288    -0.027375731 1.8964407   
S0519        12.636812    0.12936349   2.009614    
S0520        13.115787    0.26597581   2.1407139   
S0521        13.562746    0.33423505   2.3235929   
S0522        13.973166    0.35736616   2.5349863   
S0523        14.350499    0.35529206   2.7632999   
S0524        14.697571    0.32937386   3.0103773   
S0525        15.014871    0.27533829   3.27981     
S0526        15.298608    0.18472892   3.5746532   
S0527        15.553433    0.064867258  3.8931931   
S0528        15.813077    -0.071405065 4.2666012   
S0529        16.028004    -0.22653677  4.648848    
S0530        16.197438    -0.40486269  5.0411186   
S0531        16.322249    -0.60756931  5.4447758   
S0532        16.395901    -0.83908834  5.8601665   
S0533        16.425186    -1.0956195   6.2900928   
S0534        16.41723     -1.3741703   6.74161     
S0535        16.304427    -1.7037081   7.1790222   
S0536        16.046761    -2.2447361   7.7778069   
S0537        15.941273    -2.4354498   7.9110901   
S0538        15.842212    -2.6236458   8.0426788   
S0539        15.734398    -2.8159452   8.1509834   
S0540        15.622881    -3.0098297   8.243885    
S0541        15.505994    -3.205228    8.3191299   
S0542        15.385805    -3.4016258   8.3814659   
S0543        15.26532     -3.6002094   8.4351273   
S0544        15.150229    -3.8046696   8.4834045   
S0545        15.043625    -3.9507915   8.513855    
S0546        14.919603    -4.1029213   8.5347458   
S0547        14.774812    -4.2594959   8.5421684   
S0548        14.623546    -4.4324646   8.5637215   
S0549        14.446722    -4.6105148   8.5703362   
S0550        14.243637    -4.7910767   8.5571793   
S0551        14.011119    -4.9617886   8.5035629   
S0552        13.770316    -5.16992     8.4939209   
S0553        13.498117    -5.349268    8.4153534   
S0554        13.411795    -5.535252    8.2922874   
S0555        13.312437    -5.6685177   8.1154602   
S0556        13.206525    -5.8099194   7.9595291   
S0557        13.092081    -5.9492695   7.808548    
S0558        12.968839    -6.0734085   7.6498535   
S0559        12.844398    -6.1592873   7.4632523   
S0560        12.713029    -6.2532406   7.2880798   
S0561        12.557512    -6.3685352   7.1392464   
S0562        12.415769    -6.7277794   6.6683441   
S0563        12.469791    -6.9346718   6.2771538   
S0564        12.621726    -7.1173798   5.9155464   
S0565        12.817969    -7.3327972   5.6416264   
S0566        12.924454    -7.6011337   5.4115356   
S0567        12.963412    -7.9028023   5.206694    
S0568        12.918646    -8.2235756   5.0102333   
S0569        12.826474    -8.5580078   4.8386879   
S0570        12.755092    -8.9275108   4.7230728   
S0571        12.636893    -9.3233871   4.6980698   
S0572        12.562502    -9.6824615   4.736095    
S0573        12.501966    -10.00722    4.8332573   
S0574        12.451703    -10.305162   4.9964504   
S0575        12.41948     -10.578406   5.2345497   
S0576        12.392107    -10.824697   5.5605862   
S0577        12.448806    -11.035109   5.9665958   
S0578        12.684345    -11.216247   6.3858932   
S0579        13.121124    -11.383196   7.0409737   
S0580        13.36967     -11.376431   7.1629539   
S0581        13.637233    -11.354362   7.2058006   
S0582        13.895311    -11.310894   7.2070457   
S0583        14.145168    -11.245851   7.1805359   
S0584        14.390697    -11.161309   7.1244217   
S0585        14.64563     -11.051371   7.0809982   
S0586        14.92652     -10.903065   7.0890259   
S0587        15.201875    -10.738763   7.0299141   
S0588        15.480942    -10.674615   6.9156059   
S0589        15.725328    -10.603022   6.7896317   
S0590        15.932074    -10.531007   6.6459923   
S0591        16.105167    -10.451582   6.4942215   
S0592        16.225694    -10.389873   6.3131458   
S0593        16.32505     -10.299541   6.1408493   
S0594        16.406065    -10.193047   5.96702     
S0595        16.433136    -10.096428   5.7697083   
S0596        16.487331    -9.9490311   5.2302757   
S0597        16.612083    -9.9013565   4.906205    
S0598        16.763106    -9.8632759   4.5858231   
S0599        16.85439     -9.8079353   4.2342335   
S0600        16.992027    -9.7789543   3.8871349   
S0601        17.111378    -9.7501862   3.5122204   
S0602        17.146794    -9.6771599   3.0986578   
S0603        17.145428    -9.5818558   2.6703011   
S0604        17.088596    -9.451445    2.2486916   
S0605        17.011804    -9.3459549   1.9014547   
S0606        16.888818    -9.2464043   1.591075    
S0607        16.742534    -9.1677223   1.3094895   
S0608        16.576244    -9.1115295   1.0540192   
S0609        16.38694     -9.0757156   0.82659788  
S0610        16.178801    -9.0629005   0.62266884  
S0611        15.949571    -9.071991    0.44347377  
S0612        15.698064    -9.1025101   0.28989084  
S0613        15.425049    -9.1560379   0.16015773  
S0614        15.065355    -9.1621498   0.0050508171
S0615        14.716849    -9.182       -0.1034212  
S0616        14.376534    -9.2166908   -0.17653202 
S0617        14.036079    -9.2518646   -0.183182   
S0618        13.698216    -9.2915504   -0.13043746 
S0619        13.357338    -9.3491859   -0.03933346 
S0620        13.012662    -9.4147873   0.11866398  
S0621        12.668394    -9.4846748   0.34957447  
S0622        12.006505    -8.318969    1.5158883   
S0623        12.175574    -8.0357895   1.1607082   
S0624        12.450373    -7.8195221   0.90593023  
S0625        12.720405    -7.6513969   0.7222106   
S0626        12.985313    -7.5100548   0.58298645  
S0627        13.260057    -7.389386    0.48175817  
S0628        13.547809    -7.2767914   0.4058166   
S0629        13.863959    -7.1837891   0.37009397  
S0630        14.213443    -7.1203285   0.38568108  
S0631        14.629248    -7.0101929   0.46997313  
S0632        15.018675    -6.9617554   0.61390824  
S0633        15.378862    -6.9381462   0.7841723   
S0634        15.709053    -6.9467865   0.98699265  
S0635        16.016663    -6.9761734   1.2143582   
S0636        16.299678    -7.0340897   1.4729972   
S0637        16.552284    -7.1273895   1.7670465   
S0638        16.762888    -7.2643234   2.0982567   
S0639        16.95473     -7.4224541   2.456324    
S0640        17.073473    -7.5866798   2.8686794   
S0641        17.124515    -7.7995758   3.2726864   
S0642        17.12433     -8.0494949   3.6506035   
S0643        17.08199     -8.3270744   4.0009617   
S0644        16.99342     -8.6307556   4.3222057   
S0645        16.866924    -8.9507294   4.6274715   
S0646        16.668422    -9.2937904   4.9023045   
S0647        16.490057    -9.6319939   5.2152557   
S0648        9.3460953    -1.783065    2.3490211   
S0649        9.6240471    -1.3175404   2.2276569   
S0650        9.9542587    -0.95572062  2.1856113   
S0651        10.248189    -0.61343236  2.176198    
S0652        10.583041    -0.370505    2.2362909   
S0653        10.933369    -0.19615122  2.3465897   
S0654        11.286338    -0.049345022 2.4983997   
S0655        11.635292    0.10235032   2.7048042   
S0656        12.009801    0.17929908   2.9774227   
S0657        12.319279    0.20793302   3.2194065   
S0658        12.59992     0.28344862   3.4830185   
S0659        12.887367    0.3065959    3.7300426   
S0660        13.17402     0.29330268   3.9639439   
S0661        13.456371    0.25290558   4.18857     
S0662        13.733582    0.18730441   4.4050175   
S0663        14.00598     0.088128424  4.6084274   
S0664        14.270616    0.0022918556 4.8283058   
S0665        14.531801    -0.10121238  5.0448879   
S0666        14.828082    -0.25801964  5.3496231   
S0667        15.095863    -0.43122435  5.6485928   
S0668        15.336302    -0.62671995  5.9375786   
S0669        15.540379    -0.81688633  6.2359535   
S0670        15.714671    -1.0184498   6.5344124   
S0671        15.864415    -1.2288232   6.8381599   
S0672        15.998564    -1.4667113   7.1330269   
S0673        16.102441    -1.7495316   7.3930382   
