# Supplementary material for: Interspecific variation in the limb long bones among modern rhinoceroses—extent and drivers
Source: PeerJ. 2019 Sep 26;7:e7647. doi: 10.7717/peerj.7647 (PMC6766374; doi:10.7717/peerj.7647)
Supplement: Supplemental Information 9 [file peerj-07-7647-s009.zip › Humerus/Diceros_bicornis_RG2133_Humerus.pts]

Version 1.0
674
S0000        4.9010616    -16.351775   9.2434654   
S0001        4.9269043    -16.954082   14.654855   
S0002        0.78861237   -18.12429    16.360645   
S0003        -2.4001495   -20.859331   16.44191    
S0004        -3.3111191   -18.48308    10.734831   
S0005        -0.065504074 -16.039278   10.047817   
S0006        -4.8355759   -17.736955   12.058604   
S0007        -4.672438    -14.088258   14.577164   
S0008        -5.3756279   -6.4905067   15.668701   
S0009        -5.6675964   -9.1991249   18.000613   
S0010        -2.1860821   -4.0707573   16.198354   
S0011        1.7409975    -5.0341778   16.890308   
S0012        4.703434     -9.3018814   17.065479   
S0013        6.0646835    -9.8235855   16.362268   
S0014        7.5079865    -12.595741   17.756857   
S0015        7.9327606    -13.710524   16.382452   
S0016        7.3871201    -14.305614   13.57117    
S0017        6.9962433    -12.498481   8.4937027   
S0018        7.2464935    -8.2229523   5.6236748   
S0019        5.270372     -6.805088    2.0861282   
S0020        6.2007019    6.3781994    0.13704071  
S0021        9.1486282    9.1588844    -2.5270288  
S0022        10.21403     10.998443    -4.5964882  
S0023        5.6860188    12.818726    -9.8373367  
S0024        4.8216339    7.2116943    -8.6515442  
S0025        3.897583     7.3184357    -7.282515   
S0026        1.337506     7.3855209    -6.4089249  
S0027        -2.6385925   4.4601715    -5.7031723  
S0028        -4.3668915   12.864406    -6.7251991  
S0029        0.99723816   9.8737602    -4.1404785  
S0030        5.3879139    10.978224    -4.7060822  
S0031        3.7660049    13.65575     -7.4126892  
S0032        -4.3635895   8.9366684    -2.2837448  
S0033        -1.3952881   13.624588    -2.8476053  
S0034        1.0729752    11.191605    -1.4064701  
S0035        4.9599648    -16.683705   9.5557198   
S0036        5.0332325    -16.954578   9.8836632   
S0037        5.0965111    -17.182681   10.204676   
S0038        5.149715     -17.369102   10.518027   
S0039        5.1979111    -17.501588   10.828941   
S0040        5.2405537    -17.581247   11.133954   
S0041        5.2706802    -17.633549   11.42378    
S0042        5.2800785    -17.682893   11.696993   
S0043        5.2696823    -17.714818   11.96395    
S0044        5.3009693    -17.751271   12.250101   
S0045        5.3127762    -17.760301   12.536591   
S0046        5.2959934    -17.770602   12.826927   
S0047        5.2634281    -17.747052   13.123686   
S0048        5.2173401    -17.680455   13.426335   
S0049        5.1520096    -17.579767   13.737546   
S0050        5.0676956    -17.438681   14.057761   
S0051        4.9830822    -17.232414   14.372289   
S0052        4.7032867    -16.56743    14.62735    
S0053        4.3399826    -16.373581   14.754002   
S0054        4.0169922    -16.309776   14.970712   
S0055        3.7402206    -16.242673   15.142477   
S0056        3.4863918    -16.214879   15.31377    
S0057        3.2366875    -16.217683   15.472441   
S0058        2.9973457    -16.268819   15.637634   
S0059        2.7665531    -16.368643   15.808452   
S0060        2.5473888    -16.520015   15.988335   
S0061        2.4118565    -16.714305   16.096645   
S0062        2.2667419    -16.906047   16.191953   
S0063        2.1105188    -17.093929   16.278142   
S0064        1.930691     -17.275929   16.334671   
S0065        1.7404392    -17.455563   16.386835   
S0066        1.5146646    -17.618845   16.375162   
S0067        1.2805499    -17.775262   16.364737   
S0068        1.0524629    -17.964673   16.396915   
S0069        0.59746299   -18.1534     16.420404   
S0070        0.3995888    -18.184547   16.47357    
S0071        0.19410634   -18.198914   16.498212   
S0072        -0.015469125 -18.202263   16.492719   
S0073        -0.22310746  -18.23235    16.495961   
S0074        -0.43146482  -18.28186    16.501756   
S0075        -0.63640285  -18.367073   16.535759   
S0076        -0.84060202  -18.467435   16.573756   
S0077        -1.0472566   -18.573499   16.600298   
S0078        -1.2648674   -18.655608   16.6243     
S0079        -1.4550872   -18.799449   16.666531   
S0080        -1.628035    -18.983875   16.692787   
S0081        -1.8007771   -19.183022   16.668111   
S0082        -1.9726591   -19.408128   16.608418   
S0083        -2.1043482   -19.708301   16.584691   
S0084        -2.2219839   -20.048291   16.545601   
S0085        -2.3335205   -20.425441   16.483781   
S0086        -2.3214621   -21.069049   16.166333   
S0087        -2.3150188   -21.207875   15.833133   
S0088        -2.3219379   -21.297218   15.499066   
S0089        -2.3385176   -21.341119   15.163562   
S0090        -2.3630493   -21.342702   14.824022   
S0091        -2.3825462   -21.315485   14.474121   
S0092        -2.4251987   -21.233771   14.119112   
S0093        -2.4753845   -21.11218    13.754822   
S0094        -2.5352137   -20.948643   13.381323   
S0095        -2.6174633   -20.829965   13.081491   
S0096        -2.6938046   -20.679346   12.779324   
S0097        -2.7627069   -20.496185   12.474109   
S0098        -2.8403807   -20.267627   12.174683   
S0099        -2.8989841   -20.008295   11.862484   
S0100        -2.9604746   -19.700243   11.548098   
S0101        -3.0406319   -19.336734   11.24225    
S0102        -3.1290022   -18.921967   10.936913   
S0103        -3.2840679   -18.196153   10.894591   
S0104        -3.2021751   -17.920773   10.966618   
S0105        -3.1179085   -17.678806   11.017372   
S0106        -3.0458433   -17.488799   11.091554   
S0107        -2.962439    -17.335954   11.155322   
S0108        -2.8571373   -17.206436   11.168787   
S0109        -2.734889    -17.099055   11.095702   
S0110        -2.6106333   -17.040288   11.056502   
S0111        -2.4698111   -17.012695   11.032906   
S0112        -2.2262098   -16.971094   11.032527   
S0113        -2.0074034   -16.914056   10.995081   
S0114        -1.8240517   -16.848135   10.927026   
S0115        -1.6761354   -16.771555   10.8429     
S0116        -1.5605371   -16.680078   10.749654   
S0117        -1.4685863   -16.567467   10.657233   
S0118        -1.3837142   -16.42896    10.586089   
S0119        -1.3057725   -16.270656   10.53644    
S0120        -1.2371778   -16.103677   10.512443   
S0121        -1.0921624   -16.17802    10.434667   
S0122        -0.96068039  -16.229686   10.345656   
S0123        -0.83053961  -16.262337   10.26805    
S0124        -0.70233459  -16.276015   10.200224   
S0125        -0.57839713  -16.272234   10.136147   
S0126        -0.45062132  -16.246184   10.090986   
S0127        -0.32044108  -16.197275   10.06532    
S0128        -0.19026885  -16.126247   10.060545   
S0129        0.017534056  -15.873468   9.9702019   
S0130        0.11510577   -15.730507   9.8488098   
S0131        0.23426361   -15.603078   9.7679497   
S0132        0.37445607   -15.493526   9.7113586   
S0133        0.53767157   -15.402489   9.6854492   
S0134        0.72472377   -15.330287   9.6887955   
S0135        0.9346487    -15.276465   9.7135483   
S0136        1.1531866    -15.239313   9.7033478   
S0137        1.3737207    -15.219676   9.6453064   
S0138        1.5424557    -15.032211   9.5829147   
S0139        1.7288864    -14.881873   9.5502357   
S0140        1.9205362    -14.768518   9.4710754   
S0141        2.1275387    -14.693205   9.4039345   
S0142        2.3515764    -14.652829   9.3685097   
S0143        2.5824183    -14.656741   9.2928162   
S0144        2.8348446    -14.687123   9.2706871   
S0145        3.0978106    -14.758002   9.2323387   
S0146        3.372633     -14.868307   9.1917229   
S0147        3.557539     -14.909279   9.1370392   
S0148        3.7378109    -14.983258   9.0947365   
S0149        3.906147     -15.100136   9.0495201   
S0150        4.074493     -15.241446   9.0290604   
S0151        4.2480968    -15.401753   9.0414986   
S0152        4.4186558    -15.592412   9.0696938   
S0153        4.5694759    -15.828758   9.0924736   
S0154        4.7454189    -16.067975   9.1694641   
S0155        -4.796759    -13.949788   14.41949    
S0156        -4.9007885   -13.769      14.250745   
S0157        -4.9742634   -13.54825    14.08692    
S0158        -5.0506687   -13.310608   13.926604   
S0159        -5.0961346   -13.041725   13.785371   
S0160        -5.2071079   -12.777225   13.610149   
S0161        -5.2922894   -12.481385   13.447995   
S0162        -5.3963745   -12.167461   13.269809   
S0163        -5.4569843   -11.823416   13.125307   
S0164        -5.8232159   -11.476591   13.528134   
S0165        -6.08647     -11.122146   13.904634   
S0166        -6.3101948   -10.769291   14.20215    
S0167        -6.4231163   -10.408361   14.48055    
S0168        -6.5690125   -10.057686   14.614857   
S0169        -6.6549347   -9.7015976   14.670216   
S0170        -6.6365265   -9.3396347   14.706038   
S0171        -6.5629509   -8.9747292   14.666006   
S0172        -6.4150726   -8.6347748   14.693391   
S0173        -6.3806221   -8.3346909   14.743796   
S0174        -6.3320072   -8.0251907   14.740936   
S0175        -6.262912    -7.7398041   14.616211   
S0176        -6.1722313   -7.4830482   14.569258   
S0177        -6.0727394   -7.2447533   14.568204   
S0178        -5.9246365   -7.027388    14.789006   
S0179        -5.7309433   -6.8440041   15.07549    
S0180        -5.5455788   -6.6701416   15.34626    
S0181        -5.6754875   -8.9158318   17.974672   
S0182        -5.6612122   -8.642498    17.941402   
S0183        -5.6611557   -8.380014    17.899493   
S0184        -5.6327362   -8.1279968   17.850562   
S0185        -5.6045715   -7.8856651   17.79344    
S0186        -5.5434517   -7.6570221   17.730946   
S0187        -5.4932114   -7.4361137   17.659372   
S0188        -5.4497143   -7.2212769   17.576424   
S0189        -5.3829098   -7.0191109   17.487344   
S0190        -5.3029167   -6.7873184   17.443871   
S0191        -5.2184952   -6.5526123   17.37662    
S0192        -5.1090347   -6.3237759   17.29044    
S0193        -4.9881374   -6.0973705   17.180739   
S0194        -4.8459328   -5.8801109   17.04827    
S0195        -4.6976791   -5.6662163   16.888963   
S0196        -4.5819046   -5.4303719   16.699307   
S0197        -4.4905029   -5.1706398   16.484656   
S0198        -4.3716354   -4.9234745   16.248169   
S0199        -4.1317886   -4.7897987   16.22346    
S0200        -3.83722     -4.7291271   16.2203     
S0201        -3.5993263   -4.6069244   16.199957   
S0202        -3.3563416   -4.4980145   16.184871   
S0203        -3.113541    -4.4003334   16.177332   
S0204        -2.8777916   -4.29739     16.168596   
S0205        -2.645775    -4.1986923   16.165356   
S0206        -2.4141064   -4.1263557   16.1786     
S0207        -2.016247    -4.0279705   16.221782   
S0208        -1.8306553   -4.0017334   16.249477   
S0209        -1.6300381   -3.9905769   16.279803   
S0210        -1.4153304   -4.0027607   16.314626   
S0211        -1.1884665   -3.9996361   16.344312   
S0212        -0.94663706  -3.995752    16.371996   
S0213        -0.69094591  -4.0058308   16.401776   
S0214        -0.40835805  -3.9905273   16.416982   
S0215        -0.14923736  -4.0675011   16.473442   
S0216        0.10668621   -4.1775955   16.483965   
S0217        0.35788882   -4.274155    16.496968   
S0218        0.62688818   -4.3242054   16.48981    
S0219        0.85453119   -4.4224731   16.521091   
S0220        1.0595568    -4.5368214   16.572487   
S0221        1.235264     -4.6728703   16.651239   
S0222        1.3994853    -4.8061348   16.739221   
S0223        1.5711764    -4.9207447   16.815933   
S0224        1.9853022    -5.1537853   17.01528    
S0225        2.2026243    -5.3067493   17.145998   
S0226        2.389443     -5.4953381   17.26729    
S0227        2.5577784    -5.7097198   17.370198   
S0228        2.7042439    -5.9513863   17.45369    
S0229        2.8447897    -6.2089348   17.522511   
S0230        2.9741316    -6.4860252   17.578253   
S0231        3.1222376    -6.7675354   17.63416    
S0232        3.2576008    -7.0738014   17.678282   
S0233        3.4061172    -7.4400467   17.670956   
S0234        3.5113068    -7.8017426   17.63391    
S0235        3.6121212    -8.1269432   17.579485   
S0236        3.6963009    -8.4103096   17.495564   
S0237        3.7723137    -8.657019    17.374435   
S0238        3.9279022    -8.877861    17.268219   
S0239        4.1341057    -9.0754013   17.163208   
S0240        4.4037785    -9.2297256   17.092473   
S0241        4.6310467    -9.5379181   17.234795   
S0242        4.5454453    -9.7683441   17.369331   
S0243        4.4512054    -9.9816521   17.481107   
S0244        4.3500187    -10.186882   17.541701   
S0245        4.2408123    -10.365238   17.591875   
S0246        4.1225159    -10.520428   17.627904   
S0247        3.994799     -10.654599   17.644984   
S0248        3.8582584    -10.767883   17.652155   
S0249        3.7159142    -10.862841   17.65282    
S0250        3.8572796    -11.123747   17.634175   
S0251        3.936002     -11.371664   17.60473    
S0252        3.948299     -11.611347   17.58645    
S0253        3.8938736    -11.838598   17.544882   
S0254        3.7762833    -12.049238   17.468869   
S0255        3.5945808    -12.244698   17.371129   
S0256        3.3396351    -12.443624   17.301247   
S0257        3.0283724    -12.608698   17.160658   
S0258        2.6457481    -12.779224   17.044029   
S0259        2.3574741    -12.962605   16.900868   
S0260        2.0845001    -13.122218   16.734558   
S0261        1.8217905    -13.28739    16.615237   
S0262        1.5704323    -13.459959   16.562076   
S0263        1.3325574    -13.619914   16.50981    
S0264        1.10771      -13.777483   16.488893   
S0265        0.89602385   -13.930943   16.490193   
S0266        0.69787879   -14.082843   16.517455   
S0267        0.50457401   -14.196098   16.497055   
S0268        -0.017071059 -14.287479   16.438498   
S0269        -0.50518603  -14.387596   16.424803   
S0270        -0.9569191   -14.46918    16.461418   
S0271        -1.3824495   -14.511427   16.51152    
S0272        -1.7915901   -14.508557   16.524445   
S0273        -2.1817942   -14.463721   16.456583   
S0274        -2.547156    -14.382701   16.355449   
S0275        -2.8999626   -14.267667   16.265932   
S0276        -3.2152863   -14.11442    16.107704   
S0277        -3.3756592   -13.862688   16.104779   
S0278        -3.5609894   -13.608151   16.179842   
S0279        -3.7489677   -13.344307   16.289589   
S0280        -3.9405563   -13.067165   16.430493   
S0281        -4.1370365   -12.77503    16.603453   
S0282        -4.3555271   -12.514296   16.864981   
S0283        -4.5733952   -12.209019   17.120332   
S0284        -4.7610535   -11.822849   17.343375   
S0285        -4.984959    -11.487782   17.671193   
S0286        -5.0939041   -11.260442   17.771385   
S0287        -5.2159431   -11.041229   17.869989   
S0288        -5.3207619   -10.805557   17.943184   
S0289        -5.3968758   -10.554698   17.992487   
S0290        -5.4557995   -10.295993   18.025444   
S0291        -5.5084862   -10.031638   18.044121   
S0292        -5.5780544   -9.7637444   18.048114   
S0293        -5.6194798   -9.4844894   18.033405   
S0294        6.168478     -9.7757988   16.081319   
S0295        6.2570313    -9.832663    15.804247   
S0296        6.3153172    -9.9677811   15.585493   
S0297        6.3776764    -10.12601    15.425525   
S0298        6.4640968    -10.292825   15.305092   
S0299        6.5570595    -10.492486   15.230728   
S0300        6.6601105    -10.726874   15.196048   
S0301        6.8162193    -10.949718   15.166081   
S0302        7.0420364    -11.115765   15.141493   
S0303        7.1783684    -11.286621   15.002409   
S0304        7.2913651    -11.483556   14.909978   
S0305        7.3811958    -11.685389   14.85932    
S0306        7.4344276    -11.887279   14.85421    
S0307        7.4869003    -12.074933   14.885268   
S0308        7.5365807    -12.253136   14.954541   
S0309        7.5844505    -12.424194   15.06263    
S0310        7.6553894    -12.59086    15.195186   
S0311        7.7414001    -12.756689   15.345615   
S0312        7.7258926    -12.93506    15.371472   
S0313        7.7490616    -13.097762   15.394693   
S0314        7.7976814    -13.241211   15.427934   
S0315        7.8523598    -13.366254   15.48904    
S0316        7.8950066    -13.473845   15.591516   
S0317        7.9179642    -13.562746   15.737663   
S0318        7.9394432    -13.635049   15.9174     
S0319        7.9284592    -13.679382   16.136453   
S0320        7.3556435    -14.124466   13.484462   
S0321        7.313858     -13.925456   13.394077   
S0322        7.3101677    -13.713049   13.283897   
S0323        7.3219376    -13.486911   13.159735   
S0324        7.3211647    -13.243539   13.031841   
S0325        7.3526169    -12.986124   12.88662    
S0326        7.3392593    -12.707486   12.749155   
S0327        7.3115685    -12.412213   12.607466   
S0328        7.2615776    -12.1035     12.45973    
S0329        7.218222     -12.083747   12.245647   
S0330        7.2027702    -12.072736   12.022626   
S0331        7.237632     -12.076974   11.794569   
S0332        7.2528671    -12.092093   11.564799   
S0333        7.2510597    -12.116641   11.331396   
S0334        7.2367264    -12.151166   11.09383    
S0335        7.2227585    -12.197372   10.852517   
S0336        7.2182007    -12.255237   10.607519   
S0337        7.2222496    -12.323009   10.35813    
S0338        7.214888     -12.372256   10.223435   
S0339        7.2030365    -12.41245    10.070576   
S0340        7.2074432    -12.444807   9.8986771   
S0341        7.209005     -12.4715     9.7083755   
S0342        7.190303     -12.491453   9.500666    
S0343        7.1565613    -12.504023   9.2754936   
S0344        7.1250702    -12.511234   9.0304153   
S0345        7.0803932    -12.511203   8.7671379   
S0346        6.9796455    -12.763599   8.5020485   
S0347        6.9711342    -13.015625   8.5214691   
S0348        6.9497635    -13.249739   8.5603966   
S0349        6.9313248    -13.469336   8.6132988   
S0350        6.9163498    -13.674612   8.6797852   
S0351        6.8939674    -13.862914   8.7653816   
S0352        6.8871155    -14.040076   8.8580971   
S0353        6.8923492    -14.205176   8.9591125   
S0354        6.9074959    -14.357436   9.0694931   
S0355        6.8738106    -14.629555   9.1071274   
S0356        6.8491684    -14.862837   9.19739     
S0357        6.8554001    -15.067502   9.3239998   
S0358        6.8715874    -15.230513   9.5042648   
S0359        6.9246193    -15.372272   9.715377    
S0360        7.0000786    -15.480956   9.9726524   
S0361        7.0831245    -15.544122   10.284902   
S0362        7.2051346    -15.583513   10.6377     
S0363        7.2948685    -15.560313   11.041913   
S0364        7.285022     -15.559561   11.405751   
S0365        7.3031517    -15.540175   11.751274   
S0366        7.3333946    -15.484163   12.074494   
S0367        7.3957047    -15.38313    12.369032   
S0368        7.4384903    -15.239731   12.643391   
S0369        7.4543961    -15.060068   12.901102   
S0370        7.4531296    -14.844849   13.141075   
S0371        7.389344     -14.59823    13.374391   
S0372        7.266967     -8.3917915   5.4191242   
S0373        7.249231     -8.5320831   5.2005081   
S0374        7.1983681    -8.6368309   4.9766922   
S0375        7.1067841    -8.6890274   4.7554932   
S0376        7.0072815    -8.7152626   4.5387836   
S0377        6.9125702    -8.7464699   4.3117111   
S0378        6.7764137    -8.7006432   4.1050762   
S0379        6.6466637    -8.7107498   3.8510712   
S0380        6.4816093    -8.6210037   3.6385345   
S0381        6.451284     -8.5071381   3.5286724   
S0382        6.4186028    -8.3858772   3.4215714   
S0383        6.3829395    -8.2764687   3.2960144   
S0384        6.3456516    -8.1540627   3.1779465   
S0385        6.305085     -8.015741    3.0732904   
S0386        6.2650845    -7.8931412   2.9419279   
S0387        6.2201012    -7.749884    2.8306681   
S0388        6.1691849    -7.5956055   2.7267467   
S0389        6.1222336    -7.4525063   2.6018539   
S0390        6.0281506    -7.3852821   2.5026857   
S0391        5.9311935    -7.3126411   2.4187471   
S0392        5.8356579    -7.2417961   2.3429607   
S0393        5.7463081    -7.1795113   2.2660923   
S0394        5.6597874    -7.1190979   2.1902487   
S0395        5.5735939    -7.0545288   2.1104494   
S0396        5.4780273    -6.9705727   2.0393852   
S0397        5.3684166    -6.8739571   2.0420874   
S0398        5.7117916    -6.6205452   2.1407156   
S0399        6.0931038    -6.4460922   2.2212152   
S0400        6.4257851    -6.2410183   2.297541    
S0401        6.7098083    -6.1006046   2.4994703   
S0402        6.9442192    -5.8988247   2.7183876   
S0403        7.1145134    -5.6638512   3.0435923   
S0404        7.2127769    -5.5280247   3.5631081   
S0405        7.2712296    -5.5926178   4.2011837   
S0406        7.3700279    -5.8815575   4.7228294   
S0407        7.1932129    -6.2324856   4.9778667   
S0408        7.0392952    -6.5634056   5.2233532   
S0409        6.9066956    -6.8857765   5.4459858   
S0410        6.8026375    -7.1709801   5.6812401   
S0411        6.727684     -7.437413    5.9082138   
S0412        6.6777184    -7.6899162   6.1192062   
S0413        6.6443047    -7.9324883   6.3073921   
S0414        6.6417755    -8.1519012   6.4915672   
S0415        6.6445251    -8.3638733   6.6505272   
S0416        6.647271     -8.7329712   6.9668655   
S0417        6.6844284    -9.0500961   7.3094635   
S0418        6.7309868    -9.3289764   7.6584679   
S0419        6.7755402    -9.5745926   8.0108498   
S0420        6.8362289    -9.7796173   8.3683907   
S0421        6.8907143    -9.9528015   8.7300026   
S0422        6.9251816    -10.09887    9.0985855   
S0423        6.951313     -10.2132     9.4750496   
S0424        6.9765617    -10.293118   9.8585922   
S0425        7.0485435    -10.420495   10.266096   
S0426        7.1686684    -10.477943   10.687975   
S0427        7.2145454    -10.528191   11.114177   
S0428        7.1827911    -10.588526   11.52827    
S0429        7.0163475    -10.717818   11.902798   
S0430        7.0500107    -10.610542   12.376838   
S0431        6.7358833    -10.748283   12.761175   
S0432        6.5924866    -10.680203   13.213931   
S0433        6.4687157    -10.564659   13.64576    
S0434        6.2909397    -10.249453   14.035913   
S0435        6.0410385    -9.9882698   14.403575   
S0436        5.8255188    -9.7008003   14.734077   
S0437        5.6531956    -9.35989     15.035114   
S0438        5.423238     -9.0598976   15.31291    
S0439        5.1636375    -8.7787521   15.564142   
S0440        4.8771206    -8.5157089   15.787682   
S0441        4.523621     -8.318486    15.976172   
S0442        4.2099857    -8.0617577   16.145474   
S0443        3.8251724    -7.7308617   16.207481   
S0444        3.450782     -7.4027481   16.275575   
S0445        3.1213726    -7.060228    16.352364   
S0446        2.8416346    -6.7103477   16.433403   
S0447        2.6491018    -6.3419807   16.50526    
S0448        2.4081417    -6.0035252   16.584433   
S0449        2.126207     -5.6922428   16.692812   
S0450        1.8936296    -5.3777939   16.809325   
S0451        6.2884453    6.3772079    0.018083432 
S0452        6.3860893    6.39342      -0.10865886 
S0453        6.499424     6.417572     -0.23308167 
S0454        6.6279167    6.4476517    -0.35187678 
S0455        6.7783478    6.4768364    -0.45813503 
S0456        6.927935     6.5369492    -0.58604569 
S0457        7.0798752    6.621405     -0.72825856 
S0458        7.2737144    6.7010796    -0.8603941  
S0459        7.3937485    6.8447098    -1.0315392  
S0460        7.4835464    7.0058098    -1.0840371  
S0461        7.5851456    7.1586311    -1.1403761  
S0462        7.697879     7.3035385    -1.1983997  
S0463        7.7863052    7.4557556    -1.2745461  
S0464        7.8926956    7.5969101    -1.3491044  
S0465        7.9978081    7.7352493    -1.4312905  
S0466        8.0965904    7.8734665    -1.5251629  
S0467        8.1930496    8.0101875    -1.6289291  
S0468        8.295858     8.1406677    -1.7359509  
S0469        8.4087563    8.2198349    -1.8256624  
S0470        8.5092537    8.3150383    -1.9336411  
S0471        8.5749931    8.4335838    -2.0447128  
S0472        8.6291618    8.5614471    -2.1445072  
S0473        8.6867577    8.6917084    -2.2346069  
S0474        8.7627014    8.818438     -2.3194719  
S0475        8.8394669    8.9503189    -2.4049145  
S0476        9.0334633    9.0340515    -2.4607857  
S0477        4.7407166    7.1799728    -8.4459091  
S0478        4.6513729    7.1644226    -8.2521652  
S0479        4.562965     7.1475082    -8.0670334  
S0480        4.4556053    7.1669601    -7.9059387  
S0481        4.3511547    7.1816925    -7.7538887  
S0482        4.2478359    7.1937195    -7.608313   
S0483        4.1303883    7.2368279    -7.4927177  
S0484        4.0192123    7.2643364    -7.3727699  
S0485        3.6221912    7.3439209    -7.1944977  
S0486        3.3337589    7.4044289    -7.1444397  
S0487        3.0514627    7.4205406    -7.043573   
S0488        2.7643919    7.4654282    -6.9917221  
S0489        2.4745548    7.5052971    -6.9396965  
S0490        2.1741653    7.5460228    -6.8841034  
S0491        1.8802423    7.5305656    -6.7545113  
S0492        1.5979846    7.4766052    -6.5892647  
S0493        1.1483419    7.3295578    -6.236245   
S0494        1.0218215    7.1910637    -6.0597775  
S0495        0.85693026   7.0703384    -5.9190273  
S0496        0.66951394   6.9431511    -5.8048733  
S0497        0.51379056   6.7725075    -5.7015816  
S0498        0.37579925   6.5689232    -5.6104511  
S0499        0.21085644   6.36007      -5.5465477  
S0500        0.015238059  6.1523602    -5.5203705  
S0501        -0.16624523  5.9163559    -5.5123878  
S0502        -0.38007329  5.7234844    -5.5130188  
S0503        -0.58093419  5.5084599    -5.4899181  
S0504        -0.80177984  5.3030243    -5.4750797  
S0505        -1.0555723   5.1268021    -5.4851246  
S0506        -1.3341089   4.9715984    -5.5106506  
S0507        -1.6187046   4.8022411    -5.5319759  
S0508        -1.9404718   4.6787155    -5.5812077  
S0509        -2.2816858   4.5685345    -5.6382885  
S0510        -2.9904259   4.5064194    -6.0827698  
S0511        -3.319511    4.6167862    -6.4418724  
S0512        -3.6168312   4.7697792    -6.7791542  
S0513        -3.8842007   4.9549591    -7.0983978  
S0514        -4.1190914   5.1852936    -7.3943832  
S0515        -4.3241322   5.4519257    -7.6711281  
S0516        -4.5021351   5.7521267    -7.9316048  
S0517        -4.6519722   6.0897472    -8.1740158  
S0518        -4.7841465   6.4529999    -8.4117188  
S0519        -4.9543007   6.8989464    -8.6164146  
S0520        -5.0895653   7.3443863    -8.773394   
S0521        -5.1887543   7.7825867    -8.8817207  
S0522        -5.2625401   8.204361     -8.9546379  
S0523        -5.3090813   8.6101227    -8.9897377  
S0524        -5.3305878   8.9989876    -8.9895767  
S0525        -5.3315632   9.3715469    -8.9596764  
S0526        -5.3164753   9.7309204    -8.9059067  
S0527        -5.2887005   10.082735    -8.8334328  
S0528        -5.253302    10.518638    -8.6916138  
S0529        -5.1908165   10.917673    -8.5138153  
S0530        -5.1154964   11.286942    -8.3178146  
S0531        -5.019899    11.621048    -8.0983551  
S0532        -4.9142086   11.927453    -7.8625313  
S0533        -4.7946445   12.20356     -7.6073326  
S0534        -4.6653465   12.453159    -7.3337105  
S0535        -4.5185356   12.669469    -7.0390533  
S0536        -4.21576     13.004822    -6.4822105  
S0537        -4.0648251   13.12897     -6.252726   
S0538        -3.9085686   13.232147    -6.035479   
S0539        -3.7427361   13.310022    -5.8310566  
S0540        -3.5694511   13.365753    -5.6383934  
S0541        -3.3870193   13.398091    -5.4575375  
S0542        -3.1967861   13.414055    -5.2835968  
S0543        -2.9918987   13.398987    -5.1249805  
S0544        -2.7801291   13.319733    -5.0131527  
S0545        -2.54723     13.330701    -5.0046745  
S0546        -2.3155006   13.331625    -4.9723579  
S0547        -2.0901918   13.292789    -4.9239456  
S0548        -1.8648558   13.247581    -4.8574303  
S0549        -1.636009    13.200792    -4.778587   
S0550        -1.4060185   13.135184    -4.682346   
S0551        -1.1828177   13.028455    -4.560355   
S0552        -0.97537794  12.870753    -4.4150627  
S0553        -0.78325167  12.677484    -4.2601391  
S0554        -0.50866771  12.407673    -4.1040642  
S0555        -0.2702179   12.108192    -3.991103   
S0556        -0.053668135 11.801404    -3.9158035  
S0557        0.18194879   11.517155    -3.8582436  
S0558        0.3841924    11.209142    -3.8428379  
S0559        0.57369394   10.892225    -3.8591221  
S0560        0.74071622   10.56168     -3.9123257  
S0561        0.89205513   10.218834    -3.9980415  
S0562        1.1913548    9.9311913    -4.4294746  
S0563        1.3646234    9.987751     -4.7231647  
S0564        1.5316976    10.039704    -5.0035103  
S0565        1.7320049    10.068958    -5.2462616  
S0566        1.9539795    10.082928    -5.4655914  
S0567        2.1992487    10.084564    -5.6745678  
S0568        2.5348209    10.025391    -5.7919147  
S0569        2.886088     9.95942      -5.9131466  
S0570        3.2846596    9.8288971    -5.8706074  
S0571        3.6696514    9.8036484    -5.8710285  
S0572        4.0182343    9.8021698    -5.7873005  
S0573        4.3285206    9.842643     -5.6860432  
S0574        4.5837055    9.9105812    -5.533522   
S0575        4.7984665    10.022645    -5.3673801  
S0576        4.994231     10.193104    -5.218203   
S0577        5.1524288    10.406062    -5.0475998  
S0578        5.274099     10.662531    -4.8555225  
S0579        5.4053333    11.275763    -4.6446877  
S0580        5.3965481    11.550616    -4.5668846  
S0581        5.3776447    11.810298    -4.5341595  
S0582        5.3432571    12.051459    -4.5332336  
S0583        5.2930279    12.272967    -4.5628677  
S0584        5.2261887    12.47741     -4.6059196  
S0585        5.1449268    12.661607    -4.6817574  
S0586        5.0471287    12.829465    -4.7734283  
S0587        4.9292896    12.982695    -4.8796509  
S0588        4.789077     13.218254    -5.0618156  
S0589        4.6495216    13.414723    -5.2633438  
S0590        4.5115631    13.573174    -5.4877831  
S0591        4.3746311    13.695277    -5.7364197  
S0592        4.2449959    13.770682    -6.0175842  
S0593        4.1126919    13.814865    -6.322234   
S0594        3.9726742    13.833516    -6.6551514  
S0595        3.8457569    13.793185    -7.0253639  
S0596        3.7894417    13.477531    -7.9046265  
S0597        3.8277241    13.248346    -8.3617729  
S0598        3.8601032    12.972255    -8.7800819  
S0599        3.8646412    12.684089    -9.1684212  
S0600        3.8309563    12.471636    -9.5754593  
S0601        3.7919525    12.254074    -9.9736259  
S0602        3.7370354    11.958588    -10.305582  
S0603        3.6472885    11.636094    -10.586498  
S0604        3.5286011    11.322651    -10.844904  
S0605        3.4830746    10.953186    -11.015063  
S0606        3.4551449    10.591715    -11.142592  
S0607        3.4343048    10.237594    -11.21449   
S0608        3.432021     9.8978851    -11.247678  
S0609        3.4579117    9.5735489    -11.254817  
S0610        3.4974064    9.2633667    -11.215211  
S0611        3.5615513    8.967897     -11.143556  
S0612        3.6595623    8.6826675    -11.054697  
S0613        3.7820732    8.4065842    -10.937273  
S0614        3.8471367    8.1181183    -10.773887  
S0615        3.9268066    7.8730019    -10.594549  
S0616        4.042746     7.6498344    -10.436195  
S0617        4.1920963    7.4406654    -10.283702  
S0618        4.3330219    7.280722     -10.064807  
S0619        4.4519753    7.1912346    -9.7687988  
S0620        4.5687931    7.1552628    -9.4297775  
S0621        4.6845448    7.1745033    -9.0547714  
S0622        3.6755909    7.0388634    -7.744632   
S0623        3.445557     6.8587395    -8.2064941  
S0624        3.2206856    6.8012405    -8.6478867  
S0625        3.0056894    6.8254807    -9.0478722  
S0626        2.7972198    6.9180305    -9.4095238  
S0627        2.5908739    7.0732903    -9.7394882  
S0628        2.3841991    7.2941422    -10.042557  
S0629        2.1789644    7.5899071    -10.317799  
S0630        1.9815464    7.969902     -10.557556  
S0631        1.7676775    8.5016708    -10.760982  
S0632        1.616868     9.037635     -10.886446  
S0633        1.5418616    9.5537308    -10.917258  
S0634        1.5150238    10.028269    -10.888741  
S0635        1.5308036    10.460859    -10.808949  
S0636        1.5752068    10.860075    -10.694798  
S0637        1.6438868    11.236598    -10.549563  
S0638        1.7457962    11.590929    -10.361153  
S0639        1.8838766    11.923556    -10.124486  
S0640        1.9561087    12.193473    -9.7875244  
S0641        2.0974005    12.413479    -9.4156075  
S0642        2.2949484    12.578265    -9.0607101  
S0643        2.5282797    12.70932     -8.7418755  
S0644        2.7846209    12.828487    -8.4531265  
S0645        3.0600212    12.948158    -8.1809853  
S0646        3.3101131    13.139561    -7.9058662  
S0647        3.5323872    13.397339    -7.6424263  
S0648        -2.9077141   4.473576     -5.9409851  
S0649        -3.1674986   4.5432724    -6.1663193  
S0650        -3.4221382   4.628373     -6.3742188  
S0651        -3.6878475   4.7286068    -6.5606659  
S0652        -3.9587116   4.8713097    -6.729792   
S0653        -4.2120136   5.0771751    -6.8890984  
S0654        -4.4698067   5.316589     -7.030426   
S0655        -4.7117756   5.6055122    -7.1601303  
S0656        -4.9337215   5.9399693    -7.2786484  
S0657        -5.1156227   6.2911102    -7.341259   
S0658        -5.2715008   6.6449539    -7.3957199  
S0659        -5.4144867   6.997123     -7.4402176  
S0660        -5.5323143   7.3540016    -7.4785339  
S0661        -5.6226879   7.7180244    -7.5118362  
S0662        -5.657008    8.0954666    -7.5432014  
S0663        -5.6353977   8.4811478    -7.5702042  
S0664        -5.608186    8.8702896    -7.5900055  
S0665        -5.550079    9.2677132    -7.6050262  
S0666        -5.4651585   9.6722366    -7.5429405  
S0667        -5.387711    10.078113    -7.4730492  
S0668        -5.3027668   10.482541    -7.392939   
S0669        -5.2152691   10.887501    -7.3012321  
S0670        -5.1050163   11.292175    -7.2007347  
S0671        -4.9688553   11.696719    -7.0928467  
S0672        -4.8072666   12.101121    -6.9780899  
S0673        -4.6119141   12.498665    -6.8568008  
