# Supplementary material for: Interspecific variation in the limb long bones among modern rhinoceroses—extent and drivers
Source: PeerJ. 2019 Sep 26;7:e7647. doi: 10.7717/peerj.7647 (PMC6766374; doi:10.7717/peerj.7647)
Supplement: Supplemental Information 9 [file peerj-07-7647-s009.zip › Humerus/Rhinoceros_sondaicus_1205F_Humerus_miroir.pts]

Version 1.0
674
S0000        18.953949    -2.5509195   15.511847   
S0001        21.573634    -3.8896633   12.381256   
S0002        24.130409    1.3401001    9.331974    
S0003        25.187804    4.5041954    12.141632   
S0004        21.439565    5.0392467    14.179105   
S0005        18.530568    1.9798908    13.160857   
S0006        23.289656    6.2907013    13.597162   
S0007        22.23476     6.7647362    9.8734726   
S0008        16.441052    9.2525642    3.8803169   
S0009        19.912012    8.9675842    4.5565819   
S0010        14.035443    6.5478333    1.2435131   
S0011        13.973819    4.6632851    0.9579483   
S0012        17.038242    -1.5136853   2.6077789   
S0013        15.987604    -1.6709146   2.7248795   
S0014        20.559865    -5.1287209   4.0428837   
S0015        19.663542    -5.8078899   6.8877434   
S0016        19.084442    -5.7043541   8.6426651   
S0017        13.722775    -5.4193913   12.474532   
S0018        8.1610626    -5.5283119   10.948374   
S0019        4.15242      -2.7155291   14.645013   
S0020        -7.6092987   0.67463074   5.9505371   
S0021        -14.520555   -0.91143246  5.45863     
S0022        -14.092517   -2.766543    9.2680939   
S0023        -20.276129   0.81033916   8.480616    
S0024        -14.144522   0.666395     14.106244   
S0025        -13.880783   1.3978649    13.700482   
S0026        -13.575839   4.1443516    13.679095   
S0027        -10.415486   8.9983673    14.874454   
S0028        -17.071684   11.219907    8.6413467   
S0029        -12.563645   7.0135391    7.7285194   
S0030        -14.312384   1.8433052    7.3673904   
S0031        -17.714882   3.3787525    8.0347321   
S0032        -10.784508   10.776684    6.9451202   
S0033        -14.706824   9.3505424    5.1392094   
S0034        -11.917094   6.0446827    6.2874878   
S0035        19.342111    -2.2647112   15.564261   
S0036        19.724557    -2.0838282   15.622981   
S0037        20.088425    -2.009565    15.658368   
S0038        20.424222    -1.9716917   15.638791   
S0039        20.734358    -1.9654202   15.569316   
S0040        21.020221    -1.9989025   15.455414   
S0041        21.28629     -2.0548626   15.294879   
S0042        21.531264    -2.1548929   15.091823   
S0043        21.760754    -2.2852741   14.840594   
S0044        21.907245    -2.4197809   14.620947   
S0045        21.994469    -2.582408    14.381108   
S0046        22.048224    -2.7974705   14.170825   
S0047        22.070175    -3.0004978   13.94034    
S0048        22.064293    -3.2278805   13.71897    
S0049        22.01675     -3.4689968   13.478435   
S0050        21.906807    -3.6777134   13.165182   
S0051        21.744446    -3.8427135   12.791249   
S0052        21.229343    -3.7812344   12.101144   
S0053        20.984071    -3.5639431   11.816952   
S0054        20.84978     -3.3190254   11.527096   
S0055        20.75791     -3.0682083   11.25733    
S0056        20.711339    -2.7881145   11.007819   
S0057        20.68638     -2.4499859   10.797098   
S0058        20.756549    -2.0713171   10.595493   
S0059        20.964986    -1.7181164   10.359219   
S0060        21.247211    -1.4124475   10.08706    
S0061        21.526035    -1.1406884   9.8241356   
S0062        21.814288    -0.88138084  9.5927132   
S0063        22.134427    -0.65081353  9.3794289   
S0064        22.470363    -0.39914658  9.2178017   
S0065        22.774103    -0.077063805 9.1471947   
S0066        23.024643    0.30099957   9.1644226   
S0067        23.330673    0.64411306   9.1916428   
S0068        23.776175    0.95441961   9.2075279   
S0069        24.191876    1.5590734    9.4084625   
S0070        24.229308    1.7721083    9.4992172   
S0071        24.267708    1.975206     9.5948792   
S0072        24.313541    2.1684898    9.6932701   
S0073        24.348111    2.3528435    9.8005203   
S0074        24.398708    2.5275377    9.908036    
S0075        24.43994     2.693461     10.023533   
S0076        24.49343     2.8494602    10.141277   
S0077        24.542517    2.9963285    10.265659   
S0078        24.603101    3.2424427    10.398915   
S0079        24.728731    3.4593105    10.539591   
S0080        24.806378    3.6647964    10.708098   
S0081        24.895808    3.8478401    10.894559   
S0082        24.969879    4.0143719    11.102991   
S0083        25.041458    4.1608906    11.331997   
S0084        25.096877    4.292704     11.581963   
S0085        25.136325    4.4121445    11.851045   
S0086        25.055353    4.5302063    12.526158   
S0087        24.886241    4.5866898    12.870674   
S0088        24.734314    4.6207615    13.190926   
S0089        24.574191    4.654628     13.480917   
S0090        24.40307     4.6933456    13.738637   
S0091        24.227847    4.7246799    13.971483   
S0092        24.045901    4.7527828    14.181169   
S0093        23.842935    4.8105541    14.337581   
S0094        23.633481    4.8665371    14.461797   
S0095        23.344794    4.9078564    14.556758   
S0096        23.067488    4.9503662    14.613689   
S0097        22.807503    4.9691505    14.663438   
S0098        22.55713     4.9777897    14.684698   
S0099        22.313821    4.9821564    14.669824   
S0100        22.078734    4.995092     14.605908   
S0101        21.85845     5.0240395    14.488074   
S0102        21.649051    5.0425121    14.343086   
S0103        21.319444    5.0017414    14.057465   
S0104        21.201657    4.9623699    13.937521   
S0105        21.101799    4.9267471    13.805243   
S0106        21.006017    4.8774227    13.674998   
S0107        20.90611     4.8089924    13.553709   
S0108        20.776921    4.7095367    13.474879   
S0109        20.647025    4.596833     13.407793   
S0110        20.531839    4.477359     13.322145   
S0111        20.414374    4.3427261    13.235684   
S0112        20.295053    4.2340115    13.169164   
S0113        20.190408    4.1100605    13.128044   
S0114        20.056424    3.9815983    13.15965    
S0115        19.950189    3.8441883    13.176221   
S0116        19.895541    3.6855141    13.171251   
S0117        19.855161    3.5140507    13.186703   
S0118        19.799944    3.3415905    13.2392     
S0119        19.72706     3.171187     13.323141   
S0120        19.675055    2.9881475    13.413979   
S0121        19.589302    2.8307255    13.386348   
S0122        19.462987    2.6966751    13.384015   
S0123        19.341867    2.5678057    13.37155    
S0124        19.22001     2.446331     13.345717   
S0125        19.090163    2.3356361    13.328143   
S0126        18.957802    2.2329294    13.294856   
S0127        18.817764    2.1410465    13.264053   
S0128        18.673398    2.0578611    13.22074    
S0129        18.302226    1.8606396    13.06373    
S0130        18.033629    1.7472313    13.033965   
S0131        17.769136    1.6207916    13.047304   
S0132        17.516415    1.4762967    13.09659    
S0133        17.268755    1.3077304    13.143701   
S0134        17.01935     1.1174447    13.190894   
S0135        16.759802    0.91063061   13.267955   
S0136        16.496651    0.6778574    13.297012   
S0137        16.283479    0.41240773   13.256764   
S0138        16.078891    0.12403218   13.123228   
S0139        15.820883    -0.12998195  13.197031   
S0140        15.615428    -0.36819417  13.356215   
S0141        15.53205     -0.62199578  13.445461   
S0142        15.538051    -0.88204718  13.518069   
S0143        15.626302    -1.1471074   13.585263   
S0144        15.786032    -1.4040915   13.687184   
S0145        16.031487    -1.6739254   13.764758   
S0146        16.353468    -1.9440254   13.855438   
S0147        16.604942    -2.0969877   14.045044   
S0148        16.880379    -2.2623186   14.156056   
S0149        17.155327    -2.415309    14.25882    
S0150        17.425522    -2.5608158   14.365924   
S0151        17.694583    -2.7004625   14.497572   
S0152        17.98007     -2.8018433   14.692494   
S0153        18.296617    -2.8120949   14.96066    
S0154        18.632109    -2.7455986   15.262804   
S0155        22.087033    7.0487602    9.9134583   
S0156        21.80397     7.2961349    9.910936    
S0157        21.476341    7.474826     9.871701    
S0158        21.146635    7.5987083    9.813092    
S0159        20.819279    7.684977     9.7447205   
S0160        20.487221    7.8110573    9.7063431   
S0161        20.135899    7.9883064    9.7018188   
S0162        19.767503    8.1128502    9.6750664   
S0163        19.382487    8.1928429    9.6296349   
S0164        19.088756    8.3567963    9.355648    
S0165        18.791289    8.5669319    9.1069534   
S0166        18.494249    8.7665367    8.8729897   
S0167        18.196846    8.9551331    8.6769676   
S0168        17.881323    9.1511192    8.5732841   
S0169        17.521008    9.2978355    8.4084541   
S0170        17.172713    9.3495987    8.0599487   
S0171        16.824762    9.3818527    7.717524    
S0172        16.541017    9.3582344    7.3580833   
S0173        16.571805    9.4944977    7.0119896   
S0174        16.622115    9.5794296    6.6465828   
S0175        16.731709    9.5777534    6.2550591   
S0176        16.717578    9.6104866    5.8825733   
S0177        16.675214    9.6242378    5.5021816   
S0178        16.658551    9.5648582    5.1070583   
S0179        16.629785    9.4541794    4.707729    
S0180        16.556885    9.3369713    4.3037384   
S0181        19.65309     9.0743263    4.3689022   
S0182        19.394348    9.1528191    4.1862122   
S0183        19.136661    9.2202629    4.0137356   
S0184        18.878746    9.2644165    3.8478889   
S0185        18.620718    9.2868576    3.6890137   
S0186        18.364198    9.2700722    3.5333065   
S0187        18.10676     9.2423096    3.3878551   
S0188        17.848941    9.1950813    3.2501217   
S0189        17.590231    9.1455856    3.1191845   
S0190        17.222113    9.1330536    2.9774385   
S0191        16.882413    9.070665     2.8417133   
S0192        16.57574     8.9829041    2.7148165   
S0193        16.308928    8.8653839    2.6007692   
S0194        16.082939    8.7249527    2.500309    
S0195        15.884529    8.5853394    2.4058615   
S0196        15.694969    8.4688171    2.3062941   
S0197        15.527687    8.3497475    2.2092802   
S0198        15.388007    8.2207924    2.117894    
S0199        15.255963    8.0877701    2.0490181   
S0200        15.116646    7.9447639    1.9716972   
S0201        14.97093     7.7927094    1.885478    
S0202        14.825534    7.6190605    1.7961905   
S0203        14.651584    7.4762108    1.6758249   
S0204        14.472379    7.3106949    1.5482188   
S0205        14.312589    7.08545      1.4382917   
S0206        14.182938    6.8101357    1.3516943   
S0207        14.011656    6.4680519    1.2189173   
S0208        13.986436    6.3862453    1.1939416   
S0209        13.960864    6.3018837    1.1679375   
S0210        13.9381      6.2125103    1.143941    
S0211        13.907076    6.123983     1.11077     
S0212        13.893643    6.0211361    1.0962993   
S0213        13.887669    5.911916     1.0877955   
S0214        13.875182    5.8008682    1.0741662   
S0215        13.87058     5.6832832    1.0666659   
S0216        13.859473    5.5793316    1.0529966   
S0217        13.857988    5.473103     1.043067    
S0218        13.852072    5.364336     1.0250515   
S0219        13.856058    5.2530354    1.0104623   
S0220        13.877354    5.1413853    1.0094766   
S0221        13.895061    5.0261276    0.99852495  
S0222        13.903011    4.9043312    0.97025957  
S0223        13.930986    4.7836216    0.95958433  
S0224        14.267101    4.2670742    0.73703866  
S0225        14.516669    3.8628506    0.52277961  
S0226        14.791385    3.4742222    0.37444873  
S0227        15.083939    3.0994669    0.28506858  
S0228        15.406929    2.7512606    0.27249639  
S0229        15.742239    2.4209082    0.32436392  
S0230        16.07948     2.0980619    0.42674932  
S0231        16.418114    1.7585236    0.53414187  
S0232        16.782956    1.445563     0.71728191  
S0233        16.909027    1.1271448    0.90237617  
S0234        17.004825    0.82105045   1.1301549   
S0235        17.076682    0.52184291   1.3717242   
S0236        17.126546    0.22144604   1.6134712   
S0237        17.154523    -0.070813316 1.8714235   
S0238        17.16062     -0.36420841  2.144228    
S0239        17.143211    -0.71041746  2.3641855   
S0240        17.101793    -1.1059628   2.5103893   
S0241        17.40638     -1.6476166   2.6774651   
S0242        17.737877    -1.7370213   2.8398775   
S0243        18.052138    -1.8114458   2.9804838   
S0244        18.34198     -1.8596144   3.1431492   
S0245        18.604463    -1.8806805   3.3310837   
S0246        18.844681    -1.8767189   3.536454    
S0247        19.054654    -1.845052    3.7674564   
S0248        19.254083    -1.7917765   4.0093018   
S0249        19.415497    -1.7084963   4.2808277   
S0250        19.525922    -1.6182518   4.5194603   
S0251        19.634059    -1.5072512   4.7490856   
S0252        19.756592    -1.3776875   4.966161    
S0253        19.830864    -1.2196512   5.1860657   
S0254        19.907048    -1.0415341   5.3954533   
S0255        19.972931    -0.84096222  5.5970242   
S0256        20.058714    -0.62252707  5.7872238   
S0257        20.130353    -0.38136804  5.9710762   
S0258        20.19532     -0.11875116  6.1474892   
S0259        20.300314    0.16464795   6.3754856   
S0260        20.433835    0.42704782   6.58965     
S0261        20.566821    0.67902842   6.7911293   
S0262        20.732828    0.90519009   6.9781685   
S0263        20.878891    1.131363     7.1560081   
S0264        21.032791    1.3435604    7.326725    
S0265        21.214365    1.5308476    7.4851418   
S0266        21.449614    1.6838745    7.6029671   
S0267        21.670824    1.8347485    7.7151909   
S0268        21.87505     2.0298471    7.822995    
S0269        22.033922    2.2676455    7.9132431   
S0270        22.114047    2.5427383    8.0084633   
S0271        22.14575     2.8550001    8.0823601   
S0272        22.113191    3.2026371    8.1454185   
S0273        22.027194    3.5892471    8.1918045   
S0274        21.868658    4.0149994    8.2343063   
S0275        21.685167    4.4898205    8.2482681   
S0276        21.574994    5.0010887    8.1654427   
S0277        21.563608    5.419733     8.0874329   
S0278        21.587802    5.8002182    7.9593269   
S0279        21.625352    6.1355713    7.7942947   
S0280        21.627965    6.4443344    7.6311546   
S0281        21.606206    6.7254669    7.4628456   
S0282        21.536084    6.9821945    7.2996246   
S0283        21.435606    7.2004234    7.1221039   
S0284        21.345731    7.3825371    6.9192139   
S0285        21.280934    7.5617043    6.7146683   
S0286        21.259761    7.6612083    6.4021324   
S0287        21.228487    7.7967758    6.1066689   
S0288        21.13844     7.9268974    5.8274155   
S0289        20.990739    8.0416206    5.5705357   
S0290        20.823189    8.1779991    5.3324718   
S0291        20.652415    8.3689095    5.1099499   
S0292        20.435384    8.5522766    4.9075729   
S0293        20.189981    8.7556816    4.7236362   
S0294        15.798907    -1.7831268   2.9067554   
S0295        15.687201    -1.8903751   3.1637733   
S0296        15.648131    -2.0045834   3.4293484   
S0297        15.67695     -2.1291786   3.6819435   
S0298        15.700771    -2.285458    3.9117428   
S0299        15.771793    -2.4562811   4.1335175   
S0300        15.8388      -2.6575087   4.3543091   
S0301        15.939833    -2.878282    4.5747131   
S0302        16.108365    -3.1060892   4.7824436   
S0303        16.271259    -3.3658127   4.9633789   
S0304        16.428447    -3.6145451   5.1463852   
S0305        16.595027    -3.8453888   5.3258636   
S0306        16.782141    -4.0516464   5.4973175   
S0307        16.957065    -4.2515095   5.6736572   
S0308        17.131197    -4.438353    5.8510296   
S0309        17.325246    -4.6007862   6.0202488   
S0310        17.549828    -4.7358353   6.1744301   
S0311        17.740109    -4.8726837   6.3467815   
S0312        17.927797    -5.0235359   6.5480774   
S0313        18.134122    -5.1580631   6.7059029   
S0314        18.353969    -5.2752525   6.8179428   
S0315        18.559566    -5.3912796   6.9149452   
S0316        18.766888    -5.5008808   6.9837807   
S0317        18.972589    -5.6175247   7.0344398   
S0318        19.193687    -5.7253815   7.0399673   
S0319        19.429836    -5.7989937   6.9875046   
S0320        18.901497    -5.4506039   8.4353722   
S0321        18.746541    -5.1769642   8.2558357   
S0322        18.549855    -4.9438786   8.1118301   
S0323        18.307791    -4.7750999   8.0013786   
S0324        18.047313    -4.6341351   7.9216812   
S0325        17.761987    -4.5328495   7.8700058   
S0326        17.461191    -4.4450367   7.8500961   
S0327        17.148116    -4.3535801   7.8742012   
S0328        16.809735    -4.2960278   7.9350731   
S0329        16.547881    -4.3078686   8.1514709   
S0330        16.304494    -4.3129787   8.3902496   
S0331        16.070901    -4.3339424   8.6295128   
S0332        15.85956     -4.2859501   8.8803291   
S0333        15.639938    -4.3390285   9.1098679   
S0334        15.422781    -4.4662682   9.3243172   
S0335        15.220975    -4.5210766   9.552906    
S0336        15.022502    -4.6121353   9.7786095   
S0337        14.828145    -4.7270626   10.007597   
S0338        14.635193    -4.8584881   10.25034    
S0339        14.459045    -4.932077    10.523615   
S0340        14.301527    -5.0053577   10.796133   
S0341        14.161325    -5.0872066   11.066316   
S0342        14.039317    -5.1583473   11.341756   
S0343        13.935455    -5.2221004   11.621075   
S0344        13.850284    -5.2759617   11.904674   
S0345        13.777716    -5.3528347   12.18675    
S0346        14.016295    -5.4696163   12.647607   
S0347        14.318602    -5.4881344   12.80089    
S0348        14.61368     -5.5377014   12.925766   
S0349        14.947659    -5.465543    13.043573   
S0350        15.258667    -5.4738834   13.125784   
S0351        15.570334    -5.4947876   13.182799   
S0352        15.888405    -5.493396    13.218158   
S0353        16.204587    -5.4655327   13.230127   
S0354        16.522296    -5.4660183   13.216136   
S0355        16.803865    -5.38451     12.995886   
S0356        17.101105    -5.3823795   12.781963   
S0357        17.384116    -5.4922295   12.556969   
S0358        17.636047    -5.5911957   12.327438   
S0359        17.875926    -5.5756039   12.117981   
S0360        18.091096    -5.6131901   11.897688   
S0361        18.287634    -5.6442753   11.677641   
S0362        18.471603    -5.6449741   11.466487   
S0363        18.641666    -5.6248211   11.263715   
S0364        18.856291    -5.6490467   11.053245   
S0365        19.027342    -5.6959675   10.808331   
S0366        19.155768    -5.7417957   10.545026   
S0367        19.227184    -5.8050671   10.268877   
S0368        19.253352    -5.8512135   9.9814041   
S0369        19.236345    -5.8756451   9.6793823   
S0370        19.187794    -5.8657684   9.3575668   
S0371        19.151154    -5.7905403   9.0079155   
S0372        8.0381744    -5.61222     11.24315    
S0373        7.9025055    -5.6455997   11.535123   
S0374        7.8057999    -5.7232899   11.819799   
S0375        7.6697159    -5.7061275   12.098289   
S0376        7.5676353    -5.7164772   12.380009   
S0377        7.4444962    -5.6691666   12.648725   
S0378        7.3671822    -5.6531265   12.947267   
S0379        7.2497871    -5.5587139   13.213872   
S0380        7.112191     -5.421069    13.444563   
S0381        7.0790237    -5.266753    13.567575   
S0382        7.0312538    -5.1186901   13.697708   
S0383        6.9710854    -4.9794445   13.83856    
S0384        6.896962     -4.8479237   13.989314   
S0385        6.7953941    -4.710191    14.128703   
S0386        6.674691     -4.5745895   14.269104   
S0387        6.5260635    -4.4310287   14.390094   
S0388        6.374876     -4.3083771   14.548587   
S0389        6.2000626    -4.1828812   14.699042   
S0390        6.0573429    -3.9465935   14.779259   
S0391        5.8975639    -3.733876    14.84967    
S0392        5.7195251    -3.5418537   14.909677   
S0393        5.5163193    -3.3636951   14.932838   
S0394        5.2911976    -3.2033741   14.955122   
S0395        5.0317272    -3.0521481   14.979062   
S0396        4.7262218    -2.9017227   14.965396   
S0397        4.4146477    -2.7775604   14.840399   
S0398        3.8936672    -3.1767984   14.466852   
S0399        3.6723213    -3.5718117   14.264902   
S0400        3.4579018    -3.8970779   14.029079   
S0401        3.285751     -4.1677547   13.736191   
S0402        3.1842346    -4.3911343   13.381036   
S0403        3.2528137    -4.6247818   12.966998   
S0404        3.3450203    -4.8002579   12.505357   
S0405        3.4383053    -4.875948    11.984553   
S0406        3.6161026    -4.9063305   11.408575   
S0407        3.8542862    -4.8544846   11.008073   
S0408        4.1439053    -4.8346344   10.67627    
S0409        4.465395     -4.7802826   10.399335   
S0410        4.8367027    -4.7345669   10.183636   
S0411        5.2603745    -4.7277252   10.040379   
S0412        5.7315586    -4.7465595   9.970681    
S0413        6.2494286    -4.7875748   9.9797867   
S0414        6.8128204    -4.7684475   10.005944   
S0415        7.4242485    -4.7568508   10.076453   
S0416        8.135849     -4.6185295   10.130892   
S0417        8.8113594    -4.4724964   10.138327   
S0418        9.4518784    -4.3354679   10.121582   
S0419        10.038873    -4.2161003   10.010722   
S0420        10.581349    -4.1236153   9.8495338   
S0421        11.087335    -4.0486134   9.6601639   
S0422        11.562391    -3.9803829   9.4555885   
S0423        12.015271    -3.9077347   9.2725067   
S0424        12.447864    -3.8369537   9.1557083   
S0425        12.908704    -3.6095173   8.9849609   
S0426        13.319357    -3.3405273   8.7987831   
S0427        13.66671     -3.055237    8.545546    
S0428        13.947786    -2.7654566   8.2353394   
S0429        14.162033    -2.4704498   7.8819107   
S0430        14.340936    -2.1084768   7.5414551   
S0431        14.461037    -1.7265415   7.1629005   
S0432        14.522353    -1.3238023   6.74888     
S0433        14.508145    -0.91773252  6.2880638   
S0434        14.56362     -0.6109859   5.7693527   
S0435        14.592189    -0.32427473  5.2703934   
S0436        14.649092    -0.003260928 4.8247276   
S0437        14.612447    0.24054303   4.3689167   
S0438        14.596822    0.51370277   3.9638618   
S0439        14.605101    0.81359062   3.6072613   
S0440        14.609093    1.1152425    3.2860031   
S0441        14.561353    1.3862583    2.9806747   
S0442        14.497359    1.6546467    2.7057547   
S0443        14.458804    2.0044367    2.3512882   
S0444        14.427023    2.3507658    2.0372892   
S0445        14.412901    2.6992937    1.7700069   
S0446        14.218709    2.9822515    1.4957419   
S0447        14.161972    3.3172146    1.3017393   
S0448        14.101297    3.6505131    1.1477104   
S0449        14.074803    3.992947     1.0505647   
S0450        14.028099    4.3293243    0.98742847  
S0451        -7.8023491   0.53459291   6.0378994   
S0452        -7.9847618   0.39708896   6.1214935   
S0453        -8.1597557   0.26615064   6.2010448   
S0454        -8.3257309   0.1382419    6.2752361   
S0455        -8.4784607   0.0067008607 6.3430054   
S0456        -8.6326057   -0.11270713  6.407106    
S0457        -8.7426498   -0.27139149  6.4600204   
S0458        -8.8159439   -0.45414948  6.5029213   
S0459        -8.9005394   -0.61471252  6.544136    
S0460        -9.0716545   -0.8038949   6.5070915   
S0461        -9.2653015   -0.96987314  6.4644562   
S0462        -9.4977257   -1.0841852   6.4180489   
S0463        -9.7559135   -1.1479408   6.3669678   
S0464        -9.9799728   -1.2676391   6.2976086   
S0465        -10.24516    -1.3061045   6.2291817   
S0466        -10.506571   -1.3586012   6.1472122   
S0467        -10.781929   -1.382548    6.0588917   
S0468        -11.068883   -1.3767712   5.9662704   
S0469        -11.397703   -1.3709054   5.9087757   
S0470        -11.743783   -1.3009084   5.8780857   
S0471        -12.099317   -1.2684312   5.8265533   
S0472        -12.466515   -1.2783006   5.7415051   
S0473        -12.850134   -1.216447    5.6921623   
S0474        -13.24706    -1.1543579   5.6358509   
S0475        -13.657545   -1.0733476   5.5851486   
S0476        -14.081805   -0.99106455  5.5271435   
S0477        -14.088568   0.71493511   14.081631   
S0478        -14.045763   0.77731023   14.048958   
S0479        -14.009416   0.84646883   14.011215   
S0480        -13.978888   0.92199984   13.969032   
S0481        -13.944156   1.0018629    13.925797   
S0482        -13.914369   1.0896297    13.877132   
S0483        -13.89884    1.1857356    13.821925   
S0484        -13.878195   1.2882814    13.762225   
S0485        -13.910098   1.6162687    13.693059   
S0486        -13.930154   1.8576223    13.690895   
S0487        -13.928981   2.1207212    13.687659   
S0488        -13.908241   2.4046156    13.682793   
S0489        -13.836087   2.7000923    13.659506   
S0490        -13.796082   3.0290079    13.664705   
S0491        -13.765469   3.3872208    13.677812   
S0492        -13.695584   3.7597939    13.678677   
S0493        -13.427493   4.4513416    13.773891   
S0494        -13.233786   4.7278885    13.871236   
S0495        -13.04082    4.9988514    13.962363   
S0496        -12.844495   5.2723499    14.041972   
S0497        -12.603997   5.4944599    14.13685    
S0498        -12.370628   5.7348164    14.21176    
S0499        -12.109669   5.9443844    14.29245    
S0500        -11.806771   6.1125225    14.387643   
S0501        -11.551889   6.3371929    14.434467   
S0502        -11.421739   6.5880997    14.498543   
S0503        -11.262473   6.8208405    14.580771   
S0504        -11.081999   7.0529533    14.662605   
S0505        -10.890321   7.2968895    14.736031   
S0506        -10.738858   7.5801125    14.790552   
S0507        -10.553791   7.8676132    14.845404   
S0508        -10.398771   8.1891586    14.890662   
S0509        -10.350319   8.5685417    14.906314   
S0510        -10.558454   9.2229279    15.173381   
S0511        -10.808      9.4751015    15.406949   
S0512        -11.120521   9.7121445    15.570309   
S0513        -11.465801   9.9279144    15.678665   
S0514        -11.824908   10.147968    15.761751   
S0515        -12.209668   10.373466    15.813206   
S0516        -12.611253   10.639975    15.858142   
S0517        -13.057668   10.882376    15.840988   
S0518        -13.538197   11.122726    15.782248   
S0519        -13.993677   11.324183    15.659598   
S0520        -14.424878   11.516331    15.508189   
S0521        -14.835339   11.669425    15.30963    
S0522        -15.221054   11.802206    15.07561    
S0523        -15.580829   11.908183    14.802646   
S0524        -15.917249   12.005555    14.501224   
S0525        -16.233234   12.093692    14.169957   
S0526        -16.525113   12.157454    13.800677   
S0527        -16.789038   12.19247     13.392375   
S0528        -17.048438   12.188585    12.847722   
S0529        -17.24666    12.15101     12.29921    
S0530        -17.383231   12.079574    11.753821   
S0531        -17.449216   11.958876    11.219942   
S0532        -17.466974   11.827088    10.697015   
S0533        -17.433391   11.678432    10.184361   
S0534        -17.366263   11.544985    9.6657852   
S0535        -17.246979   11.394508    9.1499565   
S0536        -16.984566   11.025763    8.3600311   
S0537        -16.885973   10.804136    8.1361526   
S0538        -16.79505    10.590615    7.9415939   
S0539        -16.706804   10.378306    7.7840416   
S0540        -16.628577   10.173123    7.6500977   
S0541        -16.549489   9.9670471    7.5585457   
S0542        -16.477721   9.7648422    7.4949646   
S0543        -16.415831   9.5639885    7.4564369   
S0544        -16.359192   9.3626945    7.4512268   
S0545        -16.274907   9.1683929    7.4451569   
S0546        -16.164491   8.9844337    7.4245934   
S0547        -16.030801   8.8076897    7.3855804   
S0548        -15.859628   8.6475235    7.3467491   
S0549        -15.663034   8.4954445    7.2920052   
S0550        -15.438876   8.352121     7.2237106   
S0551        -15.178227   8.2273499    7.1551933   
S0552        -14.887486   8.1154343    7.0776367   
S0553        -14.564276   8.0204857    6.9958359   
S0554        -14.301707   7.9078102    6.9668556   
S0555        -14.055026   7.7868568    6.9544113   
S0556        -13.833606   7.6415726    6.9643715   
S0557        -13.599173   7.533149     7.0177689   
S0558        -13.378514   7.4175285    7.0985291   
S0559        -13.165819   7.3025291    7.2087746   
S0560        -12.95735    7.19785      7.3498894   
S0561        -12.75601    7.0950874    7.5197746   
S0562        -12.486452   6.8282814    8.1240189   
S0563        -12.436379   6.6434242    8.5174599   
S0564        -12.443479   6.4494003    8.8900627   
S0565        -12.53758    6.2400124    9.2305489   
S0566        -12.6493     5.971302     9.5367325   
S0567        -12.834859   5.6736637    9.8164627   
S0568        -13.102727   5.3472805    10.081932   
S0569        -13.222514   4.9322872    10.313623   
S0570        -13.292137   4.4617043    10.47869    
S0571        -13.407994   4.1018574    10.478374   
S0572        -13.472647   3.7440529    10.387686   
S0573        -13.586725   3.4210823    10.222543   
S0574        -13.809528   3.1428022    9.9728432   
S0575        -13.834245   2.8385038    9.6261398   
S0576        -13.827571   2.567107     9.1925087   
S0577        -14.024333   2.3256702    8.6702721   
S0578        -14.19108    2.0804821    8.0618355   
S0579        -14.431471   1.8768736    7.1065018   
S0580        -14.620584   1.8955292    6.8952362   
S0581        -14.829431   1.9239235    6.7485092   
S0582        -15.040373   1.9688911    6.6551033   
S0583        -15.253419   2.0289635    6.6084381   
S0584        -15.46857    2.1051048    6.5860413   
S0585        -15.691241   2.1952692    6.5934097   
S0586        -15.922232   2.3059696    6.6122498   
S0587        -16.163486   2.4321632    6.6757683   
S0588        -16.36982    2.5572031    6.7832138   
S0589        -16.567664   2.6680014    6.9214127   
S0590        -16.758577   2.7794556    7.059507    
S0591        -16.933253   2.8795982    7.2182312   
S0592        -17.0961     2.9752083    7.3836754   
S0593        -17.271759   3.088843     7.5247337   
S0594        -17.42747    3.1881954    7.6888824   
S0595        -17.582391   3.2927956    7.8501938   
S0596        -18.120604   3.3750381    8.3886108   
S0597        -18.466792   3.3520073    8.768013    
S0598        -18.788582   3.3352219    9.1352043   
S0599        -19.058098   3.3101349    9.5171249   
S0600        -19.305688   3.2834984    9.8897972   
S0601        -19.522781   3.2499702    10.264695   
S0602        -19.685893   3.2103439    10.654971   
S0603        -19.790532   3.1682934    11.055988   
S0604        -19.850789   3.1235382    11.458208   
S0605        -19.854878   2.9978455    11.940956   
S0606        -19.814896   2.8711733    12.409287   
S0607        -19.725627   2.7419853    12.864076   
S0608        -19.561455   2.6203623    13.30437    
S0609        -19.39595    2.4686209    13.740961   
S0610        -19.128934   2.3368752    14.162331   
S0611        -18.777266   2.2232214    14.561267   
S0612        -18.379941   2.1022707    14.9507     
S0613        -17.920929   1.9854235    15.322673   
S0614        -17.368031   1.7326113    15.549458   
S0615        -16.835071   1.5159872    15.675896   
S0616        -16.334029   1.3330827    15.699109   
S0617        -15.873927   1.1789083    15.626459   
S0618        -15.456207   1.04196      15.47764    
S0619        -15.083472   0.93450499   15.238449   
S0620        -14.752873   0.84692783   14.925281   
S0621        -14.437991   0.75106406   14.559167   
S0622        -14.011732   1.4996726    14.202513   
S0623        -14.129306   1.6275522    14.628639   
S0624        -14.306555   1.7800343    14.995163   
S0625        -14.530029   1.9573393    15.311588   
S0626        -14.810321   2.1611376    15.574982   
S0627        -15.153773   2.3927963    15.777043   
S0628        -15.559846   2.6535936    15.916322   
S0629        -16.034772   2.9378851    15.96174    
S0630        -16.565463   3.2328274    15.900267   
S0631        -17.029315   3.4354118    15.783279   
S0632        -17.447929   3.6205883    15.594337   
S0633        -17.832404   3.8012882    15.360014   
S0634        -18.178375   3.9678658    15.056366   
S0635        -18.495313   4.1293495    14.694022   
S0636        -18.771503   4.2755211    14.255089   
S0637        -19.014835   4.414851     13.746048   
S0638        -19.196535   4.522493     13.152008   
S0639        -19.292537   4.5713055    12.484511   
S0640        -19.26871    4.6044025    12.004013   
S0641        -19.20367    4.5932423    11.518967   
S0642        -19.101363   4.5412792    11.030299   
S0643        -18.960689   4.4461517    10.539509   
S0644        -18.778088   4.301141     10.051462   
S0645        -18.541344   4.0856194    9.5828369   
S0646        -18.267989   3.8352768    9.1152893   
S0647        -18.005621   3.6254074    8.5825775   
S0648        -10.645064   9.3646957    15.233475   
S0649        -11.08163    9.7539734    15.464014   
S0650        -11.589075   10.062561    15.624725   
S0651        -12.091815   10.30501     15.732199   
S0652        -12.51248    10.594793    15.801588   
S0653        -12.950545   10.852869    15.808788   
S0654        -13.395741   11.088438    15.75593    
S0655        -13.851318   11.289738    15.638651   
S0656        -14.300447   11.510071    15.475179   
S0657        -14.602385   11.671022    15.1711     
S0658        -14.891226   11.796196    14.85237    
S0659        -15.171901   11.882802    14.527946   
S0660        -15.428726   11.970383    14.200259   
S0661        -15.667229   12.043368    13.866869   
S0662        -15.88605    12.104578    13.52677    
S0663        -16.089398   12.144352    13.181721   
S0664        -16.274321   12.169176    12.830391   
S0665        -16.439584   12.183461    12.472058   
S0666        -16.584979   12.176514    12.08603    
S0667        -16.714409   12.134922    11.690862   
S0668        -16.831683   12.051332    11.289507   
S0669        -16.927203   11.950404    10.877823   
S0670        -16.998872   11.837363    10.454111   
S0671        -17.046042   11.726808    10.011626   
S0672        -17.077274   11.601225    9.553862    
S0673        -17.091515   11.435006    9.0932587   
