# Supplementary material for: Interspecific variation in the limb long bones among modern rhinoceroses—extent and drivers
Source: PeerJ. 2019 Sep 26;7:e7647. doi: 10.7717/peerj.7647 (PMC6766374; doi:10.7717/peerj.7647)
Supplement: Supplemental Information 9 [file peerj-07-7647-s009.zip › Humerus/Rhinoceros_sondaicus_1861_3_11_1_Humerus_miroir.pts]

Version 1.0
674
S0000        0.87433472   14.74315     -0.77576141 
S0001        1.5168137    14.144354    -6.2378994  
S0002        -3.6743988   12.814186    -8.015773   
S0003        -6.5921951   14.900093    -6.7719421  
S0004        -7.2012802   10.909279    -0.52880859 
S0005        -3.8689636   11.948064    -1.5105042  
S0006        -8.2323853   14.161012    -1.4593903  
S0007        -8.7781891   10.930691    -4.2564461  
S0008        -10.118449   3.2759872    -5.6303505  
S0009        -10.329233   6.0711075    -7.2877197  
S0010        -5.734716    -0.67964473  -6.9884834  
S0011        -3.3084518   -0.20198171  -8.1513046  
S0012        1.1838608    5.0777393    -9.936499   
S0013        0.48432007   3.4108944    -8.4255325  
S0014        2.3627319    8.385321     -11.416741  
S0015        3.0386139    9.9625046    -8.635601   
S0016        3.2486862    10.571949    -6.640181   
S0017        4.6518127    9.0135757    -0.28252258 
S0018        6.5631775    4.4933376    1.048216    
S0019        5.333062     2.634272     6.7277496   
S0020        7.0434128    -13.750299   9.060791    
S0021        9.3100357    -18.057158   12.277106   
S0022        10.823941    -16.956419   14.863492   
S0023        8.4723961    -17.322511   19.856194   
S0024        7.2890396    -12.234566   17.898756   
S0025        6.2160332    -12.519452   17.021812   
S0026        3.1034977    -12.654655   17.617278   
S0027        -1.9399269   -10.463755   17.807635   
S0028        -2.3456722   -19.895844   17.053046   
S0029        0.83038559   -16.315129   13.846375   
S0030        5.94841      -16.910332   13.297971   
S0031        5.4636417    -19.49362    15.762762   
S0032        -4.2107155   -15.30972    12.271617   
S0033        -1.0648116   -20.381409   13.150183   
S0034        1.1080757    -17.708681   11.649527   
S0035        0.60824533   15.061259    -1.1090239  
S0036        0.47654629   15.326511    -1.5824365  
S0037        0.4705204    15.495786    -2.0768019  
S0038        0.62153792   15.503134    -2.536602   
S0039        0.67886486   15.576285    -2.9158733  
S0040        0.73805785   15.640408    -3.2589874  
S0041        0.78662267   15.718033    -3.5759224  
S0042        0.83452568   15.806512    -3.8693424  
S0043        0.8931324    15.898563    -4.1348007  
S0044        1.0409934    16.011807    -4.5623497  
S0045        1.2502856    15.913724    -4.9305325  
S0046        1.4342341    15.757404    -5.2229671  
S0047        1.5722942    15.574554    -5.4656269  
S0048        1.652795     15.371135    -5.6859432  
S0049        1.6699015    15.139099    -5.8940922  
S0050        1.6619177    14.851735    -6.0454494  
S0051        1.5876353    14.525739    -6.1766212  
S0052        1.4124758    13.965938    -5.870829   
S0053        1.2438838    13.785683    -5.6124126  
S0054        1.0281608    13.611696    -5.4585331  
S0055        0.82755146   13.409036    -5.3740501  
S0056        0.61694512   13.17749     -5.3652447  
S0057        0.38065684   12.916507    -5.4321774  
S0058        0.083883983  12.67801     -5.616087   
S0059        -0.24490347  12.441469    -5.8994396  
S0060        -0.58553123  12.247562    -6.3219589  
S0061        -0.94594803  12.078799    -6.541613   
S0062        -1.2917149   12.00139     -6.7863388  
S0063        -1.6388044   11.969635    -7.0085358  
S0064        -1.965057    11.988405    -7.2372932  
S0065        -2.278367    12.053214    -7.4625771  
S0066        -2.6017387   12.168067    -7.6606987  
S0067        -2.9459454   12.336488    -7.8191673  
S0068        -3.3048214   12.555882    -7.9407402  
S0069        -3.8633362   12.967296    -8.0254707  
S0070        -4.0597942   13.099042    -7.9980186  
S0071        -4.2519382   13.213528    -7.9501083  
S0072        -4.4362324   13.319449    -7.9004684  
S0073        -4.6140694   13.416547    -7.8475891  
S0074        -4.7869099   13.508525    -7.7970078  
S0075        -4.9554958   13.594025    -7.7455635  
S0076        -5.1187408   13.667664    -7.6844437  
S0077        -5.2770569   13.731863    -7.6176804  
S0078        -5.4730732   13.779599    -7.5657471  
S0079        -5.657328    13.851559    -7.5077805  
S0080        -5.8294849   13.943408    -7.4394279  
S0081        -5.991869    14.061269    -7.3772141  
S0082        -6.1396526   14.199222    -7.3011101  
S0083        -6.2711216   14.366032    -7.2204727  
S0084        -6.3843258   14.545096    -7.1004257  
S0085        -6.4908745   14.716534    -6.9377319  
S0086        -6.7812958   15.12166     -6.4192101  
S0087        -6.8929031   15.394498    -6.0873169  
S0088        -6.9513184   15.640553    -5.7498821  
S0089        -6.9501068   15.856779    -5.4020512  
S0090        -6.9299103   15.993793    -5.0099491  
S0091        -6.9019608   16.046207    -4.5696163  
S0092        -6.8606209   16.024437    -4.0879902  
S0093        -6.8264191   15.909099    -3.5735722  
S0094        -6.7909721   15.707068    -3.0486935  
S0095        -7.0135857   15.490186    -2.4339052  
S0096        -7.2321175   15.151485    -1.939257   
S0097        -7.370343    14.772322    -1.497298   
S0098        -7.4534943   14.32498     -1.1191165  
S0099        -7.5220222   13.771437    -0.89387417 
S0100        -7.6273346   13.085599    -1.0023022  
S0101        -7.5948563   12.415205    -0.97299614 
S0102        -7.4275482   11.713187    -0.73622122 
S0103        -7.0595474   10.958368    -0.64569077 
S0104        -6.9502945   11.022518    -0.81663733 
S0105        -6.8438515   11.108253    -0.96524534 
S0106        -6.7430939   11.215088    -1.1008751  
S0107        -6.6391106   11.348219    -1.2123974  
S0108        -6.5277443   11.512016    -1.2922614  
S0109        -6.4401108   11.687542    -1.3846354  
S0110        -6.3707443   11.874773    -1.489819   
S0111        -6.3029549   12.084071    -1.586306   
S0112        -6.1575832   12.160735    -1.6578669  
S0113        -6.0160042   12.220598    -1.7076313  
S0114        -5.890699    12.242182    -1.7585878  
S0115        -5.7717461   12.235645    -1.7894489  
S0116        -5.6554962   12.200925    -1.8026949  
S0117        -5.5331486   12.155769    -1.7799442  
S0118        -5.4129223   12.123901    -1.6812887  
S0119        -5.306142    12.060629    -1.5632594  
S0120        -5.1864155   11.96213     -1.4574329  
S0121        -5.0579517   11.92493     -1.3771738  
S0122        -4.9117744   11.893903    -1.3353087  
S0123        -4.7641571   11.874061    -1.3180674  
S0124        -4.6180199   11.864769    -1.3191725  
S0125        -4.4741611   11.865016    -1.3421968  
S0126        -4.3260681   11.871957    -1.3621753  
S0127        -4.1783333   11.886875    -1.4046529  
S0128        -4.0261646   11.910574    -1.4542871  
S0129        -3.840321    11.496047    -1.275627   
S0130        -3.7526134   11.061275    -1.1376687  
S0131        -3.5930485   10.690501    -1.0186665  
S0132        -3.4269096   10.509401    -0.70979438 
S0133        -3.2067627   10.330923    -0.52218108 
S0134        -2.9104639   10.157935    -0.4529181  
S0135        -2.5769001   10.063329    -0.37901583 
S0136        -2.2046465   10.042006    -0.30738943 
S0137        -1.7884001   10.090685    -0.24129834 
S0138        -1.3913474   9.8780212    0.044814759 
S0139        -1.0302673   9.7427734    0.28646646  
S0140        -0.68447671  9.6659523    0.40934134  
S0141        -0.36251812  9.6630081    0.43986034  
S0142        -0.089675087 9.7544502    0.47932582  
S0143        0.15072199   9.9261848    0.46856937  
S0144        0.36130602   10.17846     0.40039072  
S0145        0.54597425   10.502262    0.23927269  
S0146        0.69886932   10.88381     -0.032330412
S0147        0.70960984   11.194972    -0.17560644 
S0148        0.72557926   11.49137     -0.41202826 
S0149        0.7594698    11.821324    -0.61583743 
S0150        0.82307901   12.183612    -0.7881032  
S0151        0.89877987   12.587733    -0.91502113 
S0152        0.93615084   13.050597    -0.97087555 
S0153        0.93645601   13.56727     -0.96371946 
S0154        0.91796951   14.130113    -0.90453529 
S0155        -9.0796982   10.632889    -4.1229454  
S0156        -9.2608246   10.194537    -4.005352   
S0157        -9.3808624   9.7508888    -3.8913696  
S0158        -9.4759842   9.3348381    -3.7591148  
S0159        -9.5613243   8.9455849    -3.5938358  
S0160        -9.6372993   8.5746986    -3.3905746  
S0161        -9.6791573   8.2079971    -3.1682367  
S0162        -9.6627808   7.8372917    -2.9519651  
S0163        -9.6153122   7.4739128    -2.7180855  
S0164        -9.7476204   7.1174683    -2.7706011  
S0165        -9.8382759   6.7733055    -2.8630602  
S0166        -9.9511925   6.4611015    -2.907737   
S0167        -10.084716   6.175161     -2.8961952  
S0168        -10.182893   5.9032566    -2.9156586  
S0169        -10.243066   5.6475285    -2.9740513  
S0170        -10.28845    5.4118431    -3.0321594  
S0171        -10.370443   5.2028893    -3.0096781  
S0172        -10.426498   5.0125469    -3.0082586  
S0173        -10.503059   4.7679234    -3.1826496  
S0174        -10.442486   4.5490471    -3.5335278  
S0175        -10.407143   4.3371082    -3.8448292  
S0176        -10.346909   4.1737854    -4.166407   
S0177        -10.284844   4.0244957    -4.4747738  
S0178        -10.244336   3.8386333    -4.7647804  
S0179        -10.158202   3.7133545    -5.064006   
S0180        -10.117261   3.5121181    -5.3486668  
S0181        -10.297141   5.7983891    -7.5020058  
S0182        -10.249257   5.5251209    -7.6563522  
S0183        -10.208817   5.2555706    -7.7535889  
S0184        -10.185381   4.990612     -7.7979927  
S0185        -10.188695   4.7299587    -7.792334   
S0186        -10.179465   4.469857     -7.7235214  
S0187        -10.174154   4.2119915    -7.595816   
S0188        -10.179557   3.9561802    -7.4085793  
S0189        -10.127567   3.7064583    -7.170224   
S0190        -10.064987   3.3242268    -6.9895935  
S0191        -9.9125748   2.968545     -6.8581581  
S0192        -9.7462753   2.6328434    -6.7624802  
S0193        -9.5921326   2.3001341    -6.69179    
S0194        -9.3932625   2.0006584    -6.6681572  
S0195        -9.177285    1.7197998    -6.6825531  
S0196        -8.9756531   1.4307633    -6.7156898  
S0197        -8.7642982   1.1495703    -6.7778961  
S0198        -8.5622421   0.86243277   -6.8529854  
S0199        -8.3150345   0.54688931   -6.89366    
S0200        -8.0339661   0.27582793   -6.9420578  
S0201        -7.7153984   0.07293793   -6.9919487  
S0202        -7.3988983   -0.10909905  -7.0239075  
S0203        -7.0767906   -0.26151183  -7.044915   
S0204        -6.7535248   -0.39813933  -7.0526779  
S0205        -6.4303909   -0.54882221  -7.0297119  
S0206        -6.0865429   -0.63838854  -7.0058327  
S0207        -5.5184944   -0.63378663  -7.0722801  
S0208        -5.3271313   -0.57718444  -7.1653725  
S0209        -5.1342785   -0.58914022  -7.2135094  
S0210        -4.9512043   -0.62336397  -7.2634735  
S0211        -4.8018196   -0.61497917  -7.3493904  
S0212        -4.6709038   -0.60934219  -7.4414894  
S0213        -4.5606533   -0.59997129  -7.542588   
S0214        -4.4637527   -0.60729318  -7.6441284  
S0215        -4.3824661   -0.62641592  -7.7485687  
S0216        -4.1947208   -0.59218111  -7.8381195  
S0217        -4.0256783   -0.54997973  -7.9182396  
S0218        -3.8745998   -0.50320511  -7.9874237  
S0219        -3.7359673   -0.46394868  -8.041925   
S0220        -3.6168297   -0.41623101  -8.0868401  
S0221        -3.5202534   -0.35711792  -8.1233734  
S0222        -3.4370979   -0.3026588   -8.1464249  
S0223        -3.3646606   -0.25390167  -8.1547852  
S0224        -2.9984739   0.044400352  -8.3691635  
S0225        -2.6854944   0.29610291   -8.561673   
S0226        -2.4303308   0.60963793   -8.741494   
S0227        -2.1781454   0.93452587   -8.8986816  
S0228        -1.9463156   1.2868597    -9.0364967  
S0229        -1.7419943   1.671627     -9.1525124  
S0230        -1.5590534   2.0836885    -9.2473122  
S0231        -1.3831378   2.5153528    -9.3294487  
S0232        -1.2383183   2.980607     -9.3864319  
S0233        -0.90896435  2.9643322    -8.991188   
S0234        -0.54642572  2.9846945    -8.7454391  
S0235        -0.22908094  3.0896839    -8.5897057  
S0236        0.091641444  3.2224075    -8.567289   
S0237        0.37372434   3.4334831    -8.6430458  
S0238        0.62250772   3.7231438    -8.820047   
S0239        0.85120955   4.0688183    -9.1170593  
S0240        1.0467742    4.5002625    -9.5147194  
S0241        1.1158877    5.437389     -10.128482  
S0242        1.0141035    5.801939     -10.236409  
S0243        0.91308165   6.1498684    -10.259406  
S0244        0.80555944   6.4611717    -10.23856   
S0245        0.68926101   6.7390823    -10.17032   
S0246        0.55420504   6.9857796    -10.062188  
S0247        0.4010519    7.2034065    -9.9098541  
S0248        0.22333093   7.3943558    -9.7180359  
S0249        0.023723242  7.5593376    -9.483947   
S0250        -0.11726139  7.7679657    -9.2655327  
S0251        -0.25934484  7.9594025    -9.0313431  
S0252        -0.41556063  8.1368713    -8.7934502  
S0253        -0.58333235  8.2979073    -8.5476372  
S0254        -0.77927046  8.4540962    -8.3169746  
S0255        -0.96928368  8.5758598    -8.0486664  
S0256        -1.1916877   8.6969177    -7.8026474  
S0257        -1.4311469   8.8039635    -7.5551773  
S0258        -1.701338    8.9372566    -7.3537743  
S0259        -1.9036085   9.0542366    -7.2091347  
S0260        -2.1526535   9.1783646    -7.092569   
S0261        -2.4427137   9.3040794    -7.0139313  
S0262        -2.7698578   9.4246773    -6.9838188  
S0263        -3.13407     9.5321724    -7.0051231  
S0264        -3.5412304   9.621479     -7.045993   
S0265        -3.9956509   9.6976891    -7.0753792  
S0266        -4.4948715   9.7684761    -7.0867996  
S0267        -5.0121292   9.8560555    -6.9939941  
S0268        -5.2266678   9.8566078    -6.9322906  
S0269        -5.4451756   9.8261154    -6.8563507  
S0270        -5.6627354   9.7678673    -6.759201   
S0271        -5.8844246   9.6772667    -6.6568481  
S0272        -6.0980846   9.5576508    -6.5245895  
S0273        -6.3168434   9.399205     -6.3899151  
S0274        -6.5255516   9.1965042    -6.2222679  
S0275        -6.7779282   8.9610435    -6.1194374  
S0276        -7.0654114   8.7309601    -6.0685894  
S0277        -7.3417839   8.6977188    -5.9981987  
S0278        -7.6625023   8.6768723    -5.9770836  
S0279        -7.9612785   8.6890869    -6.0477539  
S0280        -8.2247253   8.7055107    -6.1559788  
S0281        -8.4851128   8.6927574    -6.2377377  
S0282        -8.7572762   8.6549652    -6.2987556  
S0283        -9.0525085   8.5920998    -6.3378735  
S0284        -9.341893    8.460569     -6.2929485  
S0285        -9.5725739   8.2940033    -6.2298054  
S0286        -9.5629051   8.1085045    -6.3788509  
S0287        -9.5833641   7.9070053    -6.5257576  
S0288        -9.6431396   7.7079071    -6.677903   
S0289        -9.7331985   7.5051193    -6.8252777  
S0290        -9.8446426   7.2845665    -6.9578659  
S0291        -9.9642311   7.0289894    -7.0674782  
S0292        -10.092552   6.7399788    -7.1571266  
S0293        -10.216626   6.416581     -7.2282082  
S0294        0.72111158   3.6062042    -8.1633705  
S0295        0.93228769   3.8428505    -7.9301941  
S0296        1.1011916    4.1192234    -7.7640701  
S0297        1.2400742    4.4121006    -7.6793159  
S0298        1.3952944    4.6874779    -7.6389954  
S0299        1.5948229    4.9347183    -7.6062538  
S0300        1.7541895    5.2067993    -7.6590599  
S0301        1.8948477    5.4905388    -7.7746254  
S0302        2.1072132    5.7332645    -7.8725838  
S0303        2.2524303    5.9828545    -7.8340118  
S0304        2.3830135    6.2325901    -7.8119972  
S0305        2.497893     6.4814323    -7.8069466  
S0306        2.6055161    6.7261284    -7.8126945  
S0307        2.6801443    6.9724228    -7.8459038  
S0308        2.7633396    7.2109695    -7.8792953  
S0309        2.8323446    7.4470917    -7.9276955  
S0310        2.9007744    7.6790222    -7.9837158  
S0311        2.9601839    7.9080261    -8.0526299  
S0312        2.9813614    8.1002457    -8.0536942  
S0313        3.0025391    8.3011292    -8.0691795  
S0314        3.0196257    8.5111305    -8.1009964  
S0315        3.0299906    8.730201     -8.1503662  
S0316        3.0494001    8.9587654    -8.2105476  
S0317        3.0838108    9.1978622    -8.2825218  
S0318        3.0942844    9.4454132    -8.3812096  
S0319        3.0570011    9.6987259    -8.5040382  
S0320        3.053112     10.158817    -6.5818535  
S0321        2.9255581    9.758535     -6.4818474  
S0322        2.8991652    9.3873627    -6.3583828  
S0323        2.9318699    9.0662331    -6.2227928  
S0324        2.9562994    8.7963509    -6.0647758  
S0325        2.9950754    8.5711555    -5.8826569  
S0326        3.0602432    8.3890724    -5.6775826  
S0327        3.1272833    8.248317     -5.4411709  
S0328        3.208287     8.1506912    -5.1758514  
S0329        3.2923138    8.0585762    -4.9229057  
S0330        3.3705059    7.9754219    -4.6607338  
S0331        3.4513245    7.9018562    -4.3908504  
S0332        3.5478394    7.8371933    -4.1186756  
S0333        3.670462     7.7804573    -3.8496502  
S0334        3.8283478    7.7310768    -3.5886959  
S0335        3.9910656    7.6915939    -3.320591   
S0336        4.1418819    7.662574     -3.037084   
S0337        4.2802166    7.6423676    -2.7392149  
S0338        4.3752068    7.7648232    -2.4526783  
S0339        4.4236729    7.8946854    -2.1543932  
S0340        4.4547291    8.0297096    -1.8600193  
S0341        4.4867561    8.1723373    -1.575797   
S0342        4.5095009    8.3218613    -1.2992378  
S0343        4.5473568    8.4824615    -1.0340288  
S0344        4.574987     8.6506729    -0.7756815  
S0345        4.6259521    8.8289383    -0.52609248 
S0346        4.6184223    9.3500595    -0.40193195 
S0347        4.561293     9.6680153    -0.53684387 
S0348        4.4967949    9.965583     -0.68728862 
S0349        4.4222008    10.24125     -0.85346766 
S0350        4.3501976    10.499018    -1.0343078  
S0351        4.2867329    10.741599    -1.2295517  
S0352        4.2203369    10.965067    -1.4401332  
S0353        4.139856     11.166515    -1.6659163  
S0354        4.0582218    11.350189    -1.9064209  
S0355        3.9987213    11.513164    -2.2060698  
S0356        3.8992523    11.635635    -2.5052967  
S0357        3.7938122    11.723302    -2.8063431  
S0358        3.7719307    11.797155    -3.1116625  
S0359        3.7590984    11.839082    -3.4187241  
S0360        3.7269596    11.84259     -3.7269634  
S0361        3.6911968    11.811169    -4.0369461  
S0362        3.6259018    11.746548    -4.3466522  
S0363        3.5711033    11.65378     -4.6577332  
S0364        3.5491756    11.648607    -4.9242092  
S0365        3.538261     11.612704    -5.180114   
S0366        3.5148285    11.549328    -5.4239132  
S0367        3.4806793    11.458569    -5.6561962  
S0368        3.463073     11.334009    -5.8752823  
S0369        3.4203644    11.185149    -6.0835464  
S0370        3.377562     11.005721    -6.2792015  
S0371        3.3250275    10.798663    -6.4634193  
S0372        6.6043716    4.6525833    1.248924    
S0373        6.6127586    4.7834774    1.4792772   
S0374        6.5885971    4.8594856    1.7371578   
S0375        6.5792168    4.9196587    2.0012177   
S0376        6.5722214    4.9567776    2.2767498   
S0377        6.5712196    4.9828587    2.5640553   
S0378        6.5766121    5.007975     2.8672487   
S0379        6.5740013    4.9974125    3.1864969   
S0380        6.5617401    4.9373623    3.5140846   
S0381        6.5369072    4.8712376    3.7567192   
S0382        6.510215     4.8108887    3.9986397   
S0383        6.4844749    4.7619366    4.2458916   
S0384        6.4481895    4.6894714    4.4828529   
S0385        6.3972561    4.5849995    4.700816    
S0386        6.3378284    4.4671535    4.9080845   
S0387        6.2917416    4.387529     5.1462738   
S0388        6.2347622    4.2853062    5.3722256   
S0389        6.1633774    4.1549961    5.5767834   
S0390        6.0443306    4.0881599    5.7012764   
S0391        5.9355793    4.0038116    5.835408    
S0392        5.8368591    3.9021515    5.9747711   
S0393        5.7546967    3.7943924    6.132637    
S0394        5.6794746    3.6561428    6.2966175   
S0395        5.6021198    3.4663803    6.4542908   
S0396        5.5342068    3.2269234    6.6555435   
S0397        5.4345192    2.9078032    6.7578819   
S0398        5.8288246    2.4804422    6.6327805   
S0399        6.2538914    2.2875095    6.5222824   
S0400        6.6503075    2.1944094    6.2459141   
S0401        6.9220596    1.993952     5.9728329   
S0402        7.108773     1.7370707    5.6271626   
S0403        7.2834129    1.5646941    5.1318378   
S0404        7.4344971    1.3309023    4.5552227   
S0405        7.5106949    1.4137919    3.7920387   
S0406        7.4608749    1.4538066    2.9712931   
S0407        7.3665802    1.3718961    2.4393541   
S0408        7.038369     1.4908748    1.8637716   
S0409        6.7141357    1.9586758    1.4537057   
S0410        6.4717072    2.4271059    1.1351139   
S0411        6.2161018    2.7712683    0.78633633  
S0412        5.9434483    3.1057051    0.455161    
S0413        5.6491474    3.445224     0.14748454  
S0414        5.3314583    3.7586212    -0.17663615 
S0415        5.0253014    4.0524853    -0.52201867 
S0416        4.7733219    4.1966633    -0.76612353 
S0417        4.5257591    4.3129196    -1.0449716  
S0418        4.2827423    4.407095     -1.3479836  
S0419        4.0301266    4.4982349    -1.6535351  
S0420        3.7649803    4.5883732    -1.9605015  
S0421        3.5016567    4.6613564    -2.2855846  
S0422        3.2176125    4.7410244    -2.6051699  
S0423        2.9234444    4.8156898    -2.9309771  
S0424        2.622179     4.8823536    -3.2657856  
S0425        2.3100016    4.8369984    -3.5490429  
S0426        2.0216127    4.7623852    -3.8299599  
S0427        1.7565268    4.6600342    -4.1042133  
S0428        1.5007465    4.5432922    -4.3610668  
S0429        1.2619654    4.4052479    -4.6055637  
S0430        1.0475092    4.2404484    -4.8400002  
S0431        0.83207178   4.0694809    -5.0538548  
S0432        0.61948667   3.8878666    -5.2511391  
S0433        0.40918279   3.6946476    -5.4334579  
S0434        0.17329642   3.4624443    -5.6138721  
S0435        -0.05300889  3.2345665    -5.7897911  
S0436        -0.28459504  3.0223948    -5.9572025  
S0437        -0.48874397  2.7995741    -6.1255356  
S0438        -0.69710345  2.5914894    -6.2856133  
S0439        -0.92299719  2.4103498    -6.4339462  
S0440        -1.1318592   2.2264103    -6.5805809  
S0441        -1.324816    2.0403263    -6.7245354  
S0442        -1.4969077   1.848148     -6.8653381  
S0443        -1.685821    1.6679819    -7.0191734  
S0444        -1.8697437   1.4686777    -7.1695808  
S0445        -2.094997    1.2909298    -7.3164001  
S0446        -2.3005198   1.081555     -7.4622551  
S0447        -2.4914209   0.84432659   -7.6038071  
S0448        -2.7057766   0.61408601   -7.7468727  
S0449        -2.9145504   0.36441736   -7.8875221  
S0450        -3.1179939   0.095182228  -8.0243515  
S0451        7.1496819    -13.65515    9.1924049   
S0452        7.2968765    -13.598061   9.3042068   
S0453        7.4554924    -13.529132   9.3687851   
S0454        7.5896408    -13.411769   9.3659294   
S0455        7.7341118    -13.34543    9.3633492   
S0456        7.9079933    -13.348164   9.370005    
S0457        8.109037     -13.396252   9.3625404   
S0458        8.3366722    -13.512314   9.3769035   
S0459        8.5416626    -13.680896   9.4543922   
S0460        8.757106     -13.907014   9.6208321   
S0461        8.9112457    -14.14142    9.7926682   
S0462        9.0951485    -14.352127   9.9148949   
S0463        9.3338295    -14.541547   10.016769   
S0464        9.43797      -14.762064   10.17938    
S0465        9.4492928    -14.990378   10.368204   
S0466        9.4891846    -15.203976   10.546956   
S0467        9.5537033    -15.414978   10.715976   
S0468        9.6219742    -15.63792    10.870259   
S0469        9.6435631    -15.885545   10.961914   
S0470        9.6426315    -16.138713   11.074953   
S0471        9.6355301    -16.399916   11.201141   
S0472        9.5858116    -16.651924   11.352893   
S0473        9.5242462    -16.908377   11.517828   
S0474        9.474691     -17.182083   11.689456   
S0475        9.4070526    -17.460677   11.877619   
S0476        9.3250572    -17.748196   12.081416   
S0477        7.3579445    -12.142051   17.584032   
S0478        7.390963     -12.035673   17.33027    
S0479        7.3644119    -11.962488   17.123816   
S0480        7.2910324    -11.963827   16.970601   
S0481        7.1832176    -12.028722   16.880818   
S0482        7.001329     -12.072578   16.825172   
S0483        6.772245     -12.167764   16.820389   
S0484        6.5225456    -12.332419   16.897189   
S0485        5.9573467    -12.446368   17.219026   
S0486        5.6865665    -12.398145   17.39447    
S0487        5.3995472    -12.378304   17.553056   
S0488        5.0826176    -12.376095   17.665712   
S0489        4.7405102    -12.400871   17.749016   
S0490        4.3698578    -12.4661     17.812927   
S0491        3.9637188    -12.553913   17.822314   
S0492        3.5277       -12.648787   17.766489   
S0493        2.8026325    -12.580138   17.584763   
S0494        2.4989391    -12.5217     17.572292   
S0495        2.2203367    -12.397272   17.559453   
S0496        1.9472212    -12.265737   17.561914   
S0497        1.6605764    -12.165243   17.586787   
S0498        1.3536553    -12.082456   17.637183   
S0499        1.075823     -11.922367   17.693573   
S0500        0.86225796   -11.677267   17.735812   
S0501        0.68772631   -11.417844   17.769127   
S0502        0.43895254   -11.20829    17.750462   
S0503        0.16066995   -11.041528   17.748425   
S0504        -0.11538093  -10.88997    17.744824   
S0505        -0.39628384  -10.756835   17.743098   
S0506        -0.67876496  -10.626105   17.735426   
S0507        -0.97628126  -10.506923   17.723288   
S0508        -1.298429    -10.422922   17.715337   
S0509        -1.6323044   -10.411135   17.738116   
S0510        -2.1602539   -10.487252   18.165588   
S0511        -2.3250219   -10.631407   18.561049   
S0512        -2.4684977   -10.845329   18.915517   
S0513        -2.6102871   -11.092453   19.232748   
S0514        -2.7508678   -11.370498   19.526347   
S0515        -2.8991379   -11.669117   19.813928   
S0516        -3.034337    -12.018759   20.074232   
S0517        -3.1619564   -12.410997   20.313489   
S0518        -3.2908134   -12.839441   20.53833    
S0519        -3.4377316   -13.309454   20.751558   
S0520        -3.5644993   -13.783815   20.899013   
S0521        -3.6835686   -14.259055   20.993843   
S0522        -3.8017727   -14.738882   21.04393    
S0523        -3.8662884   -15.230856   20.997218   
S0524        -3.9141499   -15.726717   20.891116   
S0525        -3.9495686   -16.228319   20.728922   
S0526        -3.9728268   -16.73739    20.50836    
S0527        -3.9837933   -17.254839   20.22578    
S0528        -3.9450745   -17.656671   20.016411   
S0529        -3.8799946   -18.034445   19.775056   
S0530        -3.7661263   -18.378178   19.49308    
S0531        -3.629491    -18.704111   19.180034   
S0532        -3.458239    -19.00732    18.830179   
S0533        -3.2433506   -19.279271   18.440701   
S0534        -2.9934435   -19.528052   18.012613   
S0535        -2.6935709   -19.734364   17.547418   
S0536        -2.1733679   -19.922346   16.802835   
S0537        -2.0173502   -19.979858   16.569276   
S0538        -1.8384254   -19.976187   16.371921   
S0539        -1.6605276   -20.000183   16.201161   
S0540        -1.4695147   -20.002917   16.06221    
S0541        -1.2695613   -19.958676   15.952402   
S0542        -1.0659231   -19.88465    15.870938   
S0543        -0.84777756  -19.828426   15.82186    
S0544        -0.6133492   -19.767239   15.803667   
S0545        -0.36779475  -19.651122   15.673961   
S0546        -0.16116158  -19.501762   15.536679   
S0547        0.017696935  -19.346852   15.394008   
S0548        0.17247236   -19.190697   15.246623   
S0549        0.30908356   -19.036989   15.094919   
S0550        0.42164879   -18.878934   14.938173   
S0551        0.50601587   -18.713979   14.776463   
S0552        0.57433686   -18.549446   14.609422   
S0553        0.61598897   -18.378679   14.437134   
S0554        0.64800439   -18.197914   14.262502   
S0555        0.68715391   -18.010062   14.114789   
S0556        0.73281498   -17.813458   13.993828   
S0557        0.79316874   -17.609055   13.894647   
S0558        0.83006144   -17.383398   13.82419    
S0559        0.86085176   -17.14144    13.775308   
S0560        0.84992809   -16.878464   13.774626   
S0561        0.84337759   -16.603732   13.796175   
S0562        1.0340528    -15.839372   14.109995   
S0563        1.2639175    -15.494414   14.418683   
S0564        1.5631953    -15.145886   14.592055   
S0565        1.8953426    -14.88288    14.776125   
S0566        2.2554049    -14.756693   15.002821   
S0567        2.6512609    -14.735468   15.240906   
S0568        3.0993963    -14.717586   15.393758   
S0569        3.5910275    -14.772641   15.505566   
S0570        4.1042992    -14.990892   15.714166   
S0571        4.54771      -15.203439   15.597453   
S0572        4.9431541    -15.405447   15.338992   
S0573        5.2927666    -15.577205   15.041667   
S0574        5.6186459    -15.548592   14.662544   
S0575        5.8323509    -15.708142   14.370728   
S0576        5.9656578    -15.942328   14.094801   
S0577        6.0221451    -16.215086   13.814429   
S0578        6.0222752    -16.556013   13.562616   
S0579        5.9310764    -17.169884   13.313177   
S0580        5.9049675    -17.418967   13.32851    
S0581        5.9014408    -17.675836   13.440157   
S0582        5.8596367    -17.908165   13.477641   
S0583        5.8051983    -18.132108   13.480714   
S0584        5.7487427    -18.361438   13.50596    
S0585        5.6915016    -18.588698   13.592422   
S0586        5.6292725    -18.798218   13.717549   
S0587        5.5658218    -18.963913   13.875616   
S0588        5.5374214    -19.089276   14.063567   
S0589        5.5143421    -19.18828    14.270369   
S0590        5.4931057    -19.276059   14.479639   
S0591        5.4889538    -19.328017   14.696614   
S0592        5.4899342    -19.366762   14.910571   
S0593        5.4891209    -19.40152    15.122208   
S0594        5.4780956    -19.443962   15.33381    
S0595        5.4706848    -19.472791   15.547482   
S0596        5.5623207    -19.480798   16.513933   
S0597        5.6536919    -19.39063    17.206764   
S0598        5.72085      -19.299077   17.852394   
S0599        5.7734352    -19.114192   18.431497   
S0600        5.8136765    -18.93154    18.971864   
S0601        5.8280457    -18.650893   19.435167   
S0602        5.8040028    -18.270309   19.802287   
S0603        5.7949196    -17.946893   20.171242   
S0604        5.7975105    -17.632693   20.545549   
S0605        5.946653     -17.251949   20.819765   
S0606        6.0798489    -16.851395   21.035715   
S0607        6.1894558    -16.42662    21.184459   
S0608        6.303236     -15.992815   21.297607   
S0609        6.3807068    -15.530376   21.331067   
S0610        6.4463501    -15.050603   21.311143   
S0611        6.4743149    -14.55072    21.219299   
S0612        6.4967339    -14.034225   21.079851   
S0613        6.5520935    -13.495195   20.906728   
S0614        6.5943207    -13.208174   20.751187   
S0615        6.6433418    -12.959335   20.548796   
S0616        6.7095352    -12.746849   20.305388   
S0617        6.7964058    -12.5675     20.023679   
S0618        6.8988716    -12.418784   19.701204   
S0619        7.0034897    -12.303695   19.329996   
S0620        7.1016296    -12.229778   18.904633   
S0621        7.1952065    -12.203944   18.426324   
S0622        5.8875465    -12.171774   17.55871    
S0623        5.6133015    -11.92335    18.109308   
S0624        5.3786369    -11.795065   18.636777   
S0625        5.1766689    -11.79314    19.119395   
S0626        5.0017513    -11.904498   19.546466   
S0627        4.8407104    -12.080688   19.929277   
S0628        4.6932991    -12.31443    20.283649   
S0629        4.5610439    -12.617805   20.616719   
S0630        4.4480637    -13.012679   20.923438   
S0631        4.3361591    -13.403883   21.1515     
S0632        4.2478611    -13.81035    21.314055   
S0633        4.1727993    -14.225931   21.427437   
S0634        4.1096424    -14.65686    21.493787   
S0635        4.0717178    -15.109146   21.492188   
S0636        4.0498756    -15.582222   21.435838   
S0637        4.0501984    -16.076591   21.314934   
S0638        4.0815845    -16.585109   21.117851   
S0639        4.1581978    -17.086343   20.831584   
S0640        4.2157021    -17.466751   20.486717   
S0641        4.270657     -17.840662   20.100569   
S0642        4.3628326    -18.172487   19.647035   
S0643        4.4925602    -18.462892   19.135168   
S0644        4.6655659    -18.704877   18.569354   
S0645        4.884166     -18.890157   17.95257    
S0646        5.103392     -19.058017   17.282205   
S0647        5.2859783    -19.261833   16.551077   
S0648        -2.3808714   -10.654851   18.255876   
S0649        -2.7082767   -11.008952   18.784763   
S0650        -2.8399206   -11.445402   19.313043   
S0651        -3.0143551   -11.853107   19.728551   
S0652        -3.1429771   -12.28173    20.075287   
S0653        -3.2918701   -12.725089   20.353435   
S0654        -3.4368595   -13.1925     20.57337    
S0655        -3.5874561   -13.681319   20.741673   
S0656        -3.7337841   -14.187688   20.862785   
S0657        -3.868499    -14.695195   20.708557   
S0658        -3.9181839   -15.183839   20.532027   
S0659        -3.9410839   -15.635037   20.347888   
S0660        -3.9601154   -16.044768   20.148262   
S0661        -3.9591846   -16.417383   19.932115   
S0662        -3.9248146   -16.755244   19.704347   
S0663        -3.8604614   -17.057549   19.464775   
S0664        -3.7882931   -17.320808   19.201924   
S0665        -3.6527962   -17.553781   18.945412   
S0666        -3.5437271   -17.815668   18.642604   
S0667        -3.4269566   -18.077316   18.362746   
S0668        -3.2786133   -18.345274   18.122754   
S0669        -3.1475912   -18.602525   17.886678   
S0670        -3.0394251   -18.853827   17.647758   
S0671        -2.8875744   -19.115535   17.458527   
S0672        -2.7445311   -19.387868   17.279256   
S0673        -2.5936699   -19.685748   17.125409   
