# Supplementary material for: Interspecific variation in the limb long bones among modern rhinoceroses—extent and drivers
Source: PeerJ. 2019 Sep 26;7:e7647. doi: 10.7717/peerj.7647 (PMC6766374; doi:10.7717/peerj.7647)
Supplement: Supplemental Information 9 [file peerj-07-7647-s009.zip › Humerus/Rhinoceros_sondaicus_1871_12_29_7_Humerus.pts]

Version 1.0
674
S0000         8.4496056     -16.975967    9.1281677    
S0001         9.3826942     -16.788051    15.068018    
S0002         4.3040596     -16.94857     16.460324    
S0003         1.2232826     -20.002916    15.178729    
S0004         0.72655182    -17.338559    10.879655    
S0005         3.130311      -15.636159    10.553204    
S0006         -0.55535278   -18.143144    11.933359    
S0007         -1.6896011    -16.149478    13.736092    
S0008         -5.0335526    -9.4000397    15.785402    
S0009         -4.4916168    -12.391361    17.410741    
S0010         -2.8127697    -6.2886639    17.288225    
S0011         -0.94188213   -5.464666     17.9237      
S0012         5.4167351     -8.35765      18.457335    
S0013         5.7279861     -7.6018646    17.824213    
S0014         9.0645752     -11.93317     19.644658    
S0015         10.068663     -12.169453    16.952765    
S0016         9.6354248     -11.893043    15.303088    
S0017         9.9312851     -10.712814    9.3739098    
S0018         9.4304077     -6.6144104    8.9408249    
S0019         7.9986778     -4.708263     3.3672546    
S0020         3.9468719     9.1897598     2.2533722    
S0021         4.1467487     15.256387     -0.8626297   
S0022         7.1110138     14.712123     -3.2660183   
S0023         4.9334152     15.12106      -7.4072266   
S0024         4.9476891     9.142028      -7.069445    
S0025         4.1573242     9.0675163     -6.7377335   
S0026         1.3670124     8.450946      -6.7922333   
S0027         -2.597213     4.940192      -6.9811478   
S0028         -5.2596157    13.429178     -6.1504349   
S0029         -1.2448628    10.012111     -3.7922844   
S0030         2.8850761     12.674184     -1.6468346   
S0031         1.6874939     14.968242     -4.5774849   
S0032         -5.9160446    9.2922668     -1.9752693   
S0033         -4.9855835    13.329662     -3.2163761   
S0034         -1.5025051    11.150878     -1.2960701   
S0035         8.2274368     -17.367305    9.3657745    
S0036         8.0560898     -17.711732    9.6351547    
S0037         7.9379189     -18.006075    9.9394455    
S0038         7.8674011     -18.257956    10.272374    
S0039         7.8732529     -18.40728     10.657867    
S0040         7.9034454     -18.561609    11.050542    
S0041         7.9801979     -18.683063    11.477901    
S0042         8.1207451     -18.722229    11.939665    
S0043         8.3071266     -18.727803    12.43539     
S0044         8.7210518     -18.593195    12.822792    
S0045         9.0529442     -18.475995    13.195953    
S0046         9.2991241     -18.362651    13.556535    
S0047         9.4516068     -18.251753    13.915327    
S0048         9.5408791     -18.082883    14.242827    
S0049         9.582         -17.839745    14.52146     
S0050         9.5629555     -17.545297    14.764171    
S0051         9.4908127     -17.195975    14.95869     
S0052         9.305336      -16.44894     15.109879    
S0053         9.1867996     -16.131555    15.063315    
S0054         9.0391846     -15.844099    14.972636    
S0055         8.8444427     -15.595395    14.858725    
S0056         8.611483      -15.37702     14.696439    
S0057         8.2648079     -15.208778    14.501997    
S0058         7.7523766     -15.097392    14.259167    
S0059         7.0222603     -15.084491    14.086053    
S0060         6.3922146     -15.192555    14.324139    
S0061         6.0902515     -15.284482    14.605418    
S0062         5.7862713     -15.421248    14.907304    
S0063         5.6266064     -15.568436    15.280881    
S0064         5.4702507     -15.72993     15.601892    
S0065         5.3222042     -15.907889    15.893526    
S0066         5.1395576     -16.114151    16.148264    
S0067         4.9032013     -16.356726    16.360306    
S0068         4.5901398     -16.644031    16.446956    
S0069         4.1087246     -17.132268    16.440305    
S0070         3.9037167     -17.302159    16.466084    
S0071         3.6878883     -17.459709    16.505704    
S0072         3.4541504     -17.603163    16.525784    
S0073         3.210199      -17.735912    16.567471    
S0074         2.9526052     -17.858563    16.619032    
S0075         2.6781191     -17.970691    16.671797    
S0076         2.3774317     -18.050484    16.649388    
S0077         2.0680515     -18.115793    16.641801    
S0078         1.8619514     -18.317699    16.515224    
S0079         1.6821655     -18.517236    16.377916    
S0080         1.5296573     -18.719649    16.236485    
S0081         1.4089444     -18.938049    16.105963    
S0082         1.319145      -19.162201    15.965344    
S0083         1.2629986     -19.394878    15.81707     
S0084         1.2278091     -19.607224    15.628055    
S0085         1.2151712     -19.809369    15.414198    
S0086         1.3597301     -20.153477    14.788129    
S0087         1.4439774     -20.230217    14.388986    
S0088         1.4886189     -20.256799    14.010672    
S0089         1.5209641     -20.253285    13.656651    
S0090         1.5110096     -20.198981    13.325072    
S0091         1.4847383     -20.109381    13.012749    
S0092         1.439693      -19.981317    12.717006    
S0093         1.3822351     -19.815652    12.432635    
S0094         1.2972567     -19.605563    12.165232    
S0095         1.1898498     -19.397775    11.918682    
S0096         1.0959641     -19.181046    11.694768    
S0097         0.99874363    -18.945021    11.510562    
S0098         0.91949272    -18.701263    11.347392    
S0099         0.86456108    -18.454585    11.193829    
S0100         0.82224598    -18.195869    11.062714    
S0101         0.77876062    -17.91913     10.975532    
S0102         0.75759225    -17.632925    10.898749    
S0103         0.6841166     -17.189369    10.908664    
S0104         0.6670969     -17.050862    10.936748    
S0105         0.6793685     -16.924525    10.952621    
S0106         0.70992608    -16.811282    10.977825    
S0107         0.77015929    -16.713791    10.988537    
S0108         0.85726709    -16.633331    10.994093    
S0109         0.95800791    -16.562599    11.023759    
S0110         1.0716093     -16.498643    11.073341    
S0111         1.1942595     -16.438506    11.139248    
S0112         1.2849452     -16.326543    11.132622    
S0113         1.3675732     -16.234483    11.145264    
S0114         1.4635133     -16.178401    11.145194    
S0115         1.5619804     -16.149989    11.149018    
S0116         1.6602407     -16.139474    11.17379     
S0117         1.7674723     -16.139594    11.227889    
S0118         1.8924582     -16.1896      11.243758    
S0119         2.0163193     -16.288947    11.229843    
S0120         2.1216551     -16.434032    11.20001     
S0121         2.2034702     -16.359836    11.098547    
S0122         2.2922161     -16.273592    11.002148    
S0123         2.3995054     -16.183403    10.929279    
S0124         2.5169121     -16.097095    10.869247    
S0125         2.6391533     -16.012221    10.814536    
S0126         2.7693584     -15.926674    10.771571    
S0127         2.8934454     -15.831775    10.7142      
S0128         3.007538      -15.731879    10.629494    
S0129         3.2577648     -15.441983    10.443655    
S0130         3.3661427     -15.245673    10.335262    
S0131         3.509267      -15.029831    10.268492    
S0132         3.6206093     -14.820804    10.169692    
S0133         3.6824619     -14.623575    10.031228    
S0134         3.7116051     -14.434149    9.861937     
S0135         3.7547642     -14.235878    9.7001266    
S0136         3.808778      -14.025226    9.5587746    
S0137         3.8518585     -13.800822    9.4529305    
S0138         3.9488087     -13.539624    9.4291214    
S0139         4.1777531     -13.263893    9.5451622    
S0140         4.3877293     -13.082362    9.5118599    
S0141         4.5005775     -13.035184    9.2885727    
S0142         4.6929062     -13.01102     9.1372147    
S0143         5.0059727     -12.980688    9.0951103    
S0144         5.3966362     -12.964848    9.1086647    
S0145         5.8263443     -12.991451    9.125824     
S0146         6.2917664     -13.072545    9.1281258    
S0147         6.8420464     -13.823839    9.5340919    
S0148         7.3415878     -14.478053    9.8581848    
S0149         7.76035       -15.065694    10.062962    
S0150         8.0396759     -15.604276    10.135956    
S0151         8.2365746     -16.055908    10.114996    
S0152         8.3286949     -16.430151    9.9776573    
S0153         8.258593      -16.739586    9.6643196    
S0154         8.2803146     -16.916548    9.310141     
S0155         -2.0296274    -15.971317    13.595172    
S0156         -2.3266031    -15.659734    13.54008     
S0157         -2.5989824    -15.349242    13.508632    
S0158         -2.8617157    -15.04677     13.484969    
S0159         -3.1346989    -14.75547     13.4532      
S0160         -3.3932583    -14.446973    13.444087    
S0161         -3.6158497    -14.110701    13.475404    
S0162         -3.8341454    -13.768384    13.517653    
S0163         -4.0263306    -13.406526    13.588144    
S0164         -4.222641     -13.063367    13.539987    
S0165         -4.3976227    -12.726974    13.502823    
S0166         -4.5715946    -12.418951    13.451779    
S0167         -4.7351826    -12.132618    13.390749    
S0168         -4.8852982    -11.860111    13.323682    
S0169         -5.0152325    -11.589413    13.263298    
S0170         -5.1306702    -11.318304    13.207033    
S0171         -5.212027     -11.042826    13.179352    
S0172         -5.1889771    -10.804591    13.231622    
S0173         -5.1999371    -10.500385    13.441753    
S0174         -5.137439     -10.278923    13.733662    
S0175         -5.1104092    -10.068414    14.004144    
S0176         -5.1015553    -9.8685188    14.266899    
S0177         -5.083934     -9.7129524    14.551315    
S0178         -5.0129631    -9.6540443    14.886946    
S0179         -4.9348629    -9.6107613    15.215767    
S0180         -4.9644253    -9.4886734    15.491751    
S0181         -4.6111427    -12.113195    17.478734    
S0182         -4.7241631    -11.831284    17.532722    
S0183         -4.8162907    -11.53996     17.573743    
S0184         -4.8698982    -11.236311    17.60248     
S0185         -4.9209015    -10.928449    17.617242    
S0186         -4.9568153    -10.612714    17.618573    
S0187         -4.9791546    -10.288537    17.606184    
S0188         -4.9669552    -9.9558029    17.581648    
S0189         -4.9348633    -9.6158638    17.544249    
S0190         -4.9076458    -9.3495621    17.542957    
S0191         -4.8656376    -9.0907074    17.532365    
S0192         -4.8121124    -8.8387466    17.513431    
S0193         -4.7507477    -8.591906     17.486613    
S0194         -4.6723927    -8.350528     17.451004    
S0195         -4.5650646    -8.118782     17.406209    
S0196         -4.4603615    -7.8804184    17.348627    
S0197         -4.3298298    -7.6442253    17.276747    
S0198         -4.124184     -7.4770592    17.223479    
S0199         -3.9543968    -7.3389603    17.267197    
S0200         -3.7828667    -7.2102394    17.306761    
S0201         -3.6344315    -7.0635086    17.326552    
S0202         -3.49604      -6.9152573    17.333873    
S0203         -3.3556622    -6.7776352    17.336494    
S0204         -3.2304794    -6.6317451    17.317937    
S0205         -3.1010471    -6.4969429    17.29344     
S0206         -2.9570745    -6.3862789    17.284247    
S0207         -2.7266323    -6.1820263    17.30815     
S0208         -2.6363592    -6.0940598    17.329941    
S0209         -2.5489098    -6.0078896    17.34044     
S0210         -2.4580931    -5.9347042    17.351585    
S0211         -2.3583252    -5.8984417    17.375865    
S0212         -2.2609074    -5.8538761    17.386421    
S0213         -2.1582993    -5.8380375    17.404623    
S0214         -2.0536572    -5.836702     17.422893    
S0215         -1.9457245    -5.844022     17.436552    
S0216         -1.8334887    -5.8487919    17.480835    
S0217         -1.7231052    -5.8482418    17.533131    
S0218         -1.613068     -5.838575     17.589172    
S0219         -1.5013269    -5.8045959    17.638948    
S0220         -1.389974     -5.7721714    17.698701    
S0221         -1.2750089    -5.7359798    17.763203    
S0222         -1.1595257    -5.6676514    17.818396    
S0223         -1.0469903    -5.5767288    17.871146    
S0224         -0.4971025    -5.4148563    18.19635     
S0225         -0.0045100808 -5.5538033    18.444601    
S0226         0.45863037    -5.7296139    18.644177    
S0227         0.9120924     -5.9266319    18.821751    
S0228         1.3533554     -6.1941853    18.956296    
S0229         1.7798813     -6.524276     19.048338    
S0230         2.2146118     -6.8854454    19.133157    
S0231         2.6566191     -7.2930275    19.203664    
S0232         3.0813717     -7.7717346    19.225784    
S0233         3.3404888     -7.7728699    18.960211    
S0234         3.6301849     -7.7635933    18.77637     
S0235         3.9079136     -7.7784241    18.623517    
S0236         4.1698437     -7.8268265    18.495103    
S0237         4.430827      -7.8899445    18.411691    
S0238         4.686039      -7.9739677    18.367247    
S0239         4.9356171     -8.0768051    18.366687    
S0240         5.1774845     -8.2054192    18.399382    
S0241         5.5568195     -8.6707359    18.544339    
S0242         5.6597473     -8.9738174    18.636917    
S0243         5.7399555     -9.2711288    18.691071    
S0244         5.7938984     -9.5622406    18.716183    
S0245         5.8271847     -9.8461533    18.703848    
S0246         5.8334339     -10.123859    18.664842    
S0247         5.8201775     -10.392859    18.587395    
S0248         5.7785908     -10.656149    18.485085    
S0249         5.7106247     -10.913763    18.355586    
S0250         5.7074238     -11.167635    18.228685    
S0251         5.6773682     -11.399931    18.046811    
S0252         5.598801      -11.615514    17.845164    
S0253         5.4644474     -11.828236    17.64167     
S0254         5.2759136     -12.020303    17.41739     
S0255         5.0302536     -12.221996    17.197253    
S0256         4.7282589     -12.418427    16.963744    
S0257         4.3768959     -12.645858    16.749736    
S0258         3.9957008     -12.930104    16.599887    
S0259         3.8471928     -13.133534    16.464058    
S0260         3.6820969     -13.334109    16.345799    
S0261         3.5181953     -13.549763    16.299498    
S0262         3.328244      -13.754367    16.240758    
S0263         3.1420538     -13.966629    16.271263    
S0264         2.9479296     -14.176224    16.373961    
S0265         2.7216101     -14.383266    16.448801    
S0266         2.4715385     -14.594725    16.480797    
S0267         2.2159693     -14.809962    16.476959    
S0268         1.9668852     -14.994315    16.437001    
S0269         1.7017164     -15.128482    16.380922    
S0270         1.4292855     -15.211505    16.281436    
S0271         1.1391139     -15.244055    16.178969    
S0272         0.83636179    -15.224884    16.054276    
S0273         0.53988943    -15.136412    15.856223    
S0274         0.23102951    -14.969388    15.617116    
S0275         -0.12826339   -14.768871    15.438509    
S0276         -0.53049879   -14.650885    15.409631    
S0277         -0.81464615   -14.712746    15.279655    
S0278         -1.2923702    -14.687166    14.793858    
S0279         -1.3735095    -14.959486    15.388721    
S0280         -1.5980797    -15.023595    15.531137    
S0281         -1.8390562    -15.041635    15.64046     
S0282         -2.115103     -15.016878    15.698257    
S0283         -2.4124516    -14.934851    15.71478     
S0284         -2.6902681    -14.812534    15.765283    
S0285         -2.9738749    -14.717639    15.876491    
S0286         -3.0268875    -14.519815    16.129608    
S0287         -3.0942314    -14.283969    16.355646    
S0288         -3.2113171    -14.092789    16.589857    
S0289         -3.3771252    -13.912007    16.808926    
S0290         -3.5764679    -13.700027    16.994511    
S0291         -3.8037346    -13.447708    17.144646    
S0292         -4.0309151    -13.132899    17.257834    
S0293         -4.2735222    -12.784375    17.34438     
S0294         5.8469814     -7.4922455    17.486729    
S0295         5.9928787     -7.5425179    17.136966    
S0296         6.151347      -7.652739     16.861433    
S0297         6.3277752     -7.7722       16.652274    
S0298         6.5216156     -7.915937     16.507578    
S0299         6.7379631     -8.0702667    16.410318    
S0300         6.9826027     -8.2250542    16.339539    
S0301         7.2531136     -8.3934151    16.301437    
S0302         7.5537903     -8.5659538    16.280765    
S0303         7.834597      -8.6655083    16.324416    
S0304         8.0896645     -8.7917847    16.360515    
S0305         8.3218185     -8.9378738    16.379688    
S0306         8.5247871     -9.1104919    16.393346    
S0307         8.7079636     -9.2986923    16.383612    
S0308         8.8633812     -9.5107506    16.364989    
S0309         9.0117325     -9.729287     16.303482    
S0310         9.1298843     -9.9742294    16.237234    
S0311         9.2183411     -10.244431    16.16563     
S0312         9.3558914     -10.443841    16.125529    
S0313         9.4817307     -10.649131    16.12028     
S0314         9.599379      -10.857542    16.144485    
S0315         9.6901611     -11.070372    16.218767    
S0316         9.7877335     -11.284033    16.303665    
S0317         9.8575195     -11.50238     16.431444    
S0318         9.9405159     -11.721712    16.572462    
S0319         9.9957123     -11.947692    16.749896    
S0320         9.4409523     -11.773473    15.241365    
S0321         9.276297      -11.596896    15.139969    
S0322         9.1498161     -11.362691    15.016164    
S0323         9.0263153     -11.123354    14.86649     
S0324         8.8908508     -10.892307    14.683179    
S0325         8.7478584     -10.659106    14.466104    
S0326         8.5750801     -10.428174    14.211713    
S0327         8.4148216     -10.170087    13.933386    
S0328         8.3457108     -9.8832253    13.632773    
S0329         8.3397858     -9.6383347    13.427805    
S0330         8.3459076     -9.4461456    13.204167    
S0331         8.4059525     -9.287336     12.980339    
S0332         8.501387      -9.1612946    12.758723    
S0333         8.5827087     -9.0917656    12.51611     
S0334         8.6729507     -9.0705307    12.260116    
S0335         8.7776047     -9.0959351    11.992392    
S0336         8.8785164     -9.1740479    11.706281    
S0337         8.9912239     -9.2971962    11.409764    
S0338         9.0349106     -9.3925255    11.219838    
S0339         9.1288857     -9.498671     11.026472    
S0340         9.2644341     -9.6143745    10.835917    
S0341         9.4088417     -9.7451477    10.6368      
S0342         9.5209663     -9.9007004    10.413113    
S0343         9.6279877     -10.075474    10.174097    
S0344         9.7143372     -10.27347     9.9193542    
S0345         9.8832588     -10.469008    9.6497055    
S0346         10.008843     -11.082502    9.4081467    
S0347         10.09752      -11.426431    9.4732536    
S0348         10.136783     -11.741295    9.578772     
S0349         10.169589     -12.023684    9.7152969    
S0350         10.173844     -12.273197    9.8835541    
S0351         10.174213     -12.495551    10.080429    
S0352         10.188188     -12.693967    10.306566    
S0353         10.252473     -12.85921     10.567397    
S0354         10.305894     -12.987637    10.862334    
S0355         10.300488     -13.072235    11.136913    
S0356         10.336082     -13.130106    11.432633    
S0357         10.376809     -13.176273    11.738608    
S0358         10.439994     -13.206525    12.048061    
S0359         10.500937     -13.227457    12.36519     
S0360         10.469837     -13.264145    12.713338    
S0361         10.381808     -13.309167    13.081868    
S0362         10.382948     -13.31666     13.441406    
S0363         10.403066     -13.303758    13.815062    
S0364         10.378908     -13.182114    14.034541    
S0365         10.327983     -13.056648    14.243915    
S0366         10.274294     -12.918254    14.438116    
S0367         10.219209     -12.764799    14.614088    
S0368         10.168214     -12.589073    14.768494    
S0369         10.08392      -12.408821    14.913969    
S0370         9.9686554     -12.225407    15.051321    
S0371         9.8169884     -12.050822    15.182486    
S0372         9.542141      -6.7374786    8.7183472    
S0373         9.6195419     -6.8384605    8.4652527    
S0374         9.6406326     -6.9046898    8.1969055    
S0375         9.6549248     -6.9387337    7.929937     
S0376         9.6468697     -6.9351173    7.6627815    
S0377         9.6143707     -6.8880379    7.3967651    
S0378         9.6176308     -6.8294792    7.1179138    
S0379         9.6208275     -6.7476334    6.8287033    
S0380         9.6635315     -6.6896591    6.5180206    
S0381         9.5911064     -6.6563835    6.2122372    
S0382         9.5076065     -6.6085037    5.9269333    
S0383         9.44067       -6.5841507    5.6509827    
S0384         9.3749443     -6.569236     5.3849571    
S0385         9.282341      -6.5216515    5.1437801    
S0386         9.1729065     -6.4526085    4.9263405    
S0387         9.054644      -6.3744671    4.7280884    
S0388         8.9324501     -6.2989716    4.5387444    
S0389         8.7968918     -6.2059921    4.3737274    
S0390         8.7158859     -6.0372879    4.1954411    
S0391         8.6386673     -5.885915     4.0151218    
S0392         8.5603722     -5.736618     3.8489464    
S0393         8.4763908     -5.5771034    3.71134      
S0394         8.3875282     -5.4103889    3.6002197    
S0395         8.2998619     -5.2452183    3.4882809    
S0396         8.2112282     -5.0592724    3.3616631    
S0397         8.1052643     -4.8498783    3.3178459    
S0398         8.4174034     -4.5623501    3.5739395    
S0399         8.7694756     -4.3215534    3.7528507    
S0400         9.0558731     -4.050906     3.9700737    
S0401         9.254538      -3.695158     4.198629     
S0402         9.403064      -3.4500153    4.5622307    
S0403         9.5021385     -3.2500351    5.01068      
S0404         9.4937157     -2.9909739    5.4941769    
S0405         9.4668884     -2.8099892    6.0732944    
S0406         9.3763664     -2.6282604    6.7117027    
S0407         9.2710258     -2.8126862    7.1805305    
S0408         9.2183716     -3.0760906    7.6423592    
S0409         9.2193558     -3.4186138    8.0626961    
S0410         9.1878166     -3.7943096    8.4528046    
S0411         9.1310059     -4.2112961    8.8091904    
S0412         9.0185844     -4.6480289    9.1570641    
S0413         8.8998466     -5.1544239    9.4441925    
S0414         8.6999321     -5.6358276    9.785289     
S0415         8.4796814     -6.1094986    10.165833    
S0416         8.2917259     -6.3846046    10.367262    
S0417         8.1050797     -6.6432671    10.585452    
S0418         7.920446      -6.8679955    10.828963    
S0419         7.738855      -7.0566719    11.092231    
S0420         7.5602318     -7.217659     11.367242    
S0421         7.3841667     -7.3833572    11.637883    
S0422         7.2105484     -7.5441803    11.91199     
S0423         7.040023      -7.7035675    12.188561    
S0424         6.8738663     -7.86064      12.467315    
S0425         6.4984879     -8.0451508    12.683761    
S0426         6.1270561     -8.2086845    12.916577    
S0427         5.7479866     -8.2310867    13.190593    
S0428         5.3736923     -8.1702354    13.47471     
S0429         5.0094883     -8.1938538    13.741124    
S0430         4.6496891     -8.1664787    14.018073    
S0431         4.295694      -8.107132     14.302197    
S0432         3.94855       -8.0171425    14.59371     
S0433         3.6010094     -7.9134743    14.889804    
S0434         3.292762      -7.6687401    15.367357    
S0435         3.0105907     -7.4155365    15.799605    
S0436         2.739263      -7.2026337    16.186316    
S0437         2.4799633     -7.0826653    16.554587    
S0438         2.2475456     -6.9369514    16.870226    
S0439         2.0318296     -6.853656     17.169203    
S0440         1.8339218     -6.7801544    17.427158    
S0441         1.654726      -6.7022827    17.628046    
S0442         1.5115168     -6.5869629    17.728705    
S0443         1.2575959     -6.4168953    17.786623    
S0444         1.0002784     -6.2378162    17.81748     
S0445         0.75594544    -6.0558346    17.818541    
S0446         0.52095151    -5.8785202    17.799072    
S0447         0.27275121    -5.7205685    17.7832      
S0448         0.00071646124 -5.5779339    17.774007    
S0449         -0.3102988    -5.4610592    17.78696     
S0450         -0.6479074    -5.4147774    17.844643    
S0451         4.0480843     9.2117653     2.1946224    
S0452         4.1656822     9.2270828     2.1453686    
S0453         4.3122437     9.2433052     2.1481861    
S0454         4.4910343     9.2858017     2.227504     
S0455         4.6133678     9.4155228     2.201738     
S0456         4.7187168     9.5933838     2.143997     
S0457         4.8232037     9.815062      2.088702     
S0458         4.9165649     10.08241      2.0129105    
S0459         4.9826904     10.385846     1.8831743    
S0460         5.0261475     10.598898     1.8132839    
S0461         5.044862      10.825446     1.7166624    
S0462         5.0407314     11.063477     1.5989888    
S0463         5.0051559     11.30018      1.4480329    
S0464         4.9470917     11.545902     1.2788566    
S0465         4.8627144     11.797792     1.0847147    
S0466         4.7713867     12.083488     0.89343395   
S0467         4.6729465     12.400772     0.7050879    
S0468         4.5783264     12.753004     0.54061141   
S0469         4.5256092     13.062398     0.36931098   
S0470         4.4724182     13.358789     0.19439082   
S0471         4.4301102     13.66041      0.045195454  
S0472         4.3880161     13.955974     -0.098532063 
S0473         4.3407818     14.235033     -0.25282538  
S0474         4.2891773     14.497504     -0.41706161  
S0475         4.2418056     14.759824     -0.56652093  
S0476         4.1938892     15.012311     -0.71579456  
S0477         4.8580185     9.1112358     -7.0165382   
S0478         4.7842117     9.0760139     -6.9537674   
S0479         4.7124573     9.0301704     -6.8843918   
S0480         4.6206116     9.0257072     -6.8509636   
S0481         4.5302658     9.0303505     -6.82369     
S0482         4.4407612     9.0317368     -6.7948204   
S0483         4.3490574     9.0419304     -6.7736565   
S0484         4.2546284     9.0510063     -6.7527573   
S0485         3.8987587     9.0296074     -6.7925812   
S0486         3.6266056     8.9771507     -6.8256271   
S0487         3.3428047     8.921344      -6.849691    
S0488         3.0470781     8.8758041     -6.8881332   
S0489         2.7360302     8.8175987     -6.9101479   
S0490         2.4055807     8.7591675     -6.9333031   
S0491         2.0540012     8.6907272     -6.9394012   
S0492         1.6992044     8.5896904     -6.8917969   
S0493         1.1156903     8.3243271     -6.699263    
S0494         0.88953657    8.1711472     -6.6186325   
S0495         0.66179895    8.0145058     -6.5799088   
S0496         0.48438334    7.8238205     -6.5426964   
S0497         0.34868591    7.603405      -6.5223198   
S0498         0.12078344    7.4348625     -6.6088272   
S0499         -0.096275902  7.2581902     -6.7259796   
S0500         -0.2655148    7.0429024     -6.8561821   
S0501         -0.43714471   6.8230972     -7.0295967   
S0502         -0.61750417   6.6303734     -7.067086    
S0503         -0.76000876   6.3879883     -7.0683533   
S0504         -0.94487181   6.1657612     -7.0709846   
S0505         -1.1801684    5.9686459     -7.0831062   
S0506         -1.3896772    5.7276924     -7.0546257   
S0507         -1.6155268    5.4571732     -7.000647    
S0508         -1.9186375    5.2328979     -6.9762123   
S0509         -2.2553377    5.0080109     -6.9478867   
S0510         -2.8899113    4.8893349     -7.3981743   
S0511         -3.1471239    4.941581      -7.8278435   
S0512         -3.3677696    5.088966      -8.2229919   
S0513         -3.5624798    5.2767086     -8.5787201   
S0514         -3.7364574    5.4839069     -8.9123711   
S0515         -3.8869198    5.7241146     -9.2238968   
S0516         -4.0180836    5.9830223     -9.5317993   
S0517         -4.1277512    6.2711102     -9.8322258   
S0518         -4.2130817    6.5990929     -10.114492   
S0519         -4.4847931    7.0830627     -10.377725   
S0520         -4.7383877    7.5763344     -10.573666   
S0521         -4.9599529    8.0846336     -10.677168   
S0522         -5.1512138    8.5936607     -10.701883   
S0523         -5.3212879    9.0965431     -10.66672    
S0524         -5.4705265    9.5947891     -10.57111    
S0525         -5.6127041    10.092084     -10.43228    
S0526         -5.73876      10.591663     -10.234281   
S0527         -5.8447987    11.093279     -9.971553    
S0528         -5.9319164    11.586655     -9.6105652   
S0529         -5.9687321    12.018713     -9.2180954   
S0530         -5.9592182    12.382147     -8.8027428   
S0531         -5.9136021    12.68373      -8.3771027   
S0532         -5.8299751    12.922208     -7.9440224   
S0533         -5.7254696    13.11935      -7.5102669   
S0534         -5.6070107    13.282556     -7.0681015   
S0535         -5.4649033    13.397282     -6.6084305   
S0536         -5.1239506    13.442136     -5.9527061   
S0537         -4.9716976    13.440834     -5.7684391   
S0538         -4.8172794    13.432184     -5.5873787   
S0539         -4.6652248    13.417175     -5.404137    
S0540         -4.4982903    13.388893     -5.2330215   
S0541         -4.3177532    13.346646     -5.0747112   
S0542         -4.1273518    13.289075     -4.9277363   
S0543         -3.9368404    13.230038     -4.7757999   
S0544         -3.7358658    13.165323     -4.6294983   
S0545         -3.5992085    13.062123     -4.4767345   
S0546         -3.4707802    12.962831     -4.3121002   
S0547         -3.3491394    12.846843     -4.1490932   
S0548         -3.2275066    12.728442     -3.9781227   
S0549         -3.1222136    12.571228     -3.8232815   
S0550         -3.0217148    12.40251      -3.6664566   
S0551         -2.9366713    12.206904     -3.5189476   
S0552         -2.8530519    12.003111     -3.3669407   
S0553         -2.7656742    11.79314      -3.2068798   
S0554         -2.6209558    11.573325     -3.1551481   
S0555         -2.4645046    11.364047     -3.1278063   
S0556         -2.2930721    11.165794     -3.1220516   
S0557         -2.136441     10.957634     -3.1631052   
S0558         -1.97628      10.755269     -3.2361973   
S0559         -1.8000795    10.56332      -3.3294277   
S0560         -1.6215624    10.375282     -3.4555252   
S0561         -1.4284777    10.189191     -3.5994801   
S0562         -0.85252228   10.002681     -4.078574    
S0563         -0.47220788   10.018153     -4.2905262   
S0564         -0.09831894   10.035641     -4.4161724   
S0565         0.23490241    10.102513     -4.5129753   
S0566         0.53309245    10.214828     -4.5721634   
S0567         0.78942881    10.388985     -4.6067696   
S0568         1.0425434     10.546276     -4.5462132   
S0569         1.2491557     10.775465     -4.4697216   
S0570         1.4269378     11.040337     -4.3449558   
S0571         1.8334185     11.236361     -4.1936623   
S0572         2.2136755     11.364137     -3.9434498   
S0573         2.5155521     11.521735     -3.6878189   
S0574         2.7535255     11.672038     -3.3961769   
S0575         2.9127878     11.880466     -3.112534    
S0576         3.0093443     12.042786     -2.7707933   
S0577         3.0040258     12.168789     -2.3972158   
S0578         2.9948015     12.455486     -2.0469521   
S0579         2.7307369     12.902148     -1.6022762   
S0580         2.6278225     13.141615     -1.5862563   
S0581         2.5368053     13.36635      -1.6058626   
S0582         2.4401962     13.576126     -1.6477013   
S0583         2.394113      13.76562      -1.7542747   
S0584         2.3311216     13.940698     -1.8700523   
S0585         2.2431278     14.118738     -1.9796619   
S0586         2.164327      14.291986     -2.1165314   
S0587         2.1072884     14.449246     -2.2943436   
S0588         2.0273453     14.566588     -2.5342714   
S0589         1.9678907     14.657997     -2.7881182   
S0590         1.9127073     14.738608     -3.0425411   
S0591         1.8750217     14.800459     -3.3006992   
S0592         1.8503212     14.844011     -3.5597336   
S0593         1.8032305     14.89256      -3.8130417   
S0594         1.7506561     14.940218     -4.0653755   
S0595         1.7216923     14.955463     -4.3219658   
S0596         1.7472588     15.025024     -5.1640942   
S0597         1.8170855     15.069148     -5.7197987   
S0598         1.9129698     15.053949     -6.2447655   
S0599         2.0157505     15.048933     -6.7441849   
S0600         2.1465441     14.961943     -7.2071213   
S0601         2.2898581     14.829582     -7.6345428   
S0602         2.4530413     14.725101     -8.0477821   
S0603         2.6485004     14.593654     -8.4374001   
S0604         2.831905      14.359801     -8.7699158   
S0605         2.9763899     14.039436     -9.0954117   
S0606         3.1463379     13.734401     -9.382373    
S0607         3.3341984     13.437999     -9.6357788   
S0608         3.5141285     13.10909      -9.8252167   
S0609         3.7090885     12.778629     -9.9779922   
S0610         3.9030312     12.422049     -10.070591   
S0611         4.0880714     12.036517     -10.094112   
S0612         4.2864899     11.642011     -10.074798   
S0613         4.4643322     11.223453     -9.9823631   
S0614         4.6021465     10.841196     -9.875914    
S0615         4.737421      10.501688     -9.7301033   
S0616         4.8318829     10.200031     -9.5165581   
S0617         4.9261772     9.9324593     -9.2641617   
S0618         5.0152554     9.6943558     -8.9604996   
S0619         5.0775654     9.4889465     -8.5849754   
S0620         5.0692924     9.3321945     -8.1310219   
S0621         5.0467243     9.2085152     -7.6151314   
S0622         4.0223019     8.8135109     -7.2428268   
S0623         3.8814648     8.6617043     -7.7522263   
S0624         3.7336178     8.6605835     -8.2241768   
S0625         3.5767044     8.7555748     -8.6230103   
S0626         3.409671      8.892141      -8.9638176   
S0627         3.2340927     9.0895432     -9.2507591   
S0628         3.0469225     9.3259544     -9.5069679   
S0629         2.8504745     9.6327461     -9.71661     
S0630         2.637097      9.9919624     -9.9079094   
S0631         2.4888245     10.304983     -10.030626   
S0632         2.3353985     10.616856     -10.118241   
S0633         2.1780205     10.938718     -10.162669   
S0634         2.0175364     11.276443     -10.157414   
S0635         1.852697      11.633098     -10.101669   
S0636         1.6883873     12.010123     -9.9810959   
S0637         1.5283637     12.404417     -9.7892776   
S0638         1.3769158     12.810144     -9.5234299   
S0639         1.2522713     13.208128     -9.1694695   
S0640         1.195316      13.528439     -8.8486588   
S0641         1.1640553     13.81692      -8.4731651   
S0642         1.1819355     14.059145     -8.0406746   
S0643         1.2255504     14.270563     -7.5681702   
S0644         1.2985636     14.445558     -7.054998    
S0645         1.3853534     14.593602     -6.5026619   
S0646         1.4665077     14.73735      -5.9073563   
S0647         1.5604332     14.870055     -5.2648354   
S0648         -2.9622818    4.9222214     -7.3607224   
S0649         -3.2991257    5.0129555     -7.7517372   
S0650         -3.5587959    5.1946033     -8.1307541   
S0651         -3.7613098    5.4115612     -8.4784676   
S0652         -3.9238026    5.6521854     -8.7951569   
S0653         -4.0814831    5.9038582     -9.0853912   
S0654         -4.2346821    6.1753254     -9.3529846   
S0655         -4.3931931    6.4652168     -9.5991249   
S0656         -4.5620762    6.7697914     -9.8215248   
S0657         -4.8459236    7.400267      -9.9104935   
S0658         -5.1037674    7.9874702     -9.9540253   
S0659         -5.315638     8.5402832     -9.9552185   
S0660         -5.5268593    9.0392609     -9.9055084   
S0661         -5.7052971    9.4986954     -9.8101791   
S0662         -5.8407536    9.9220467     -9.6726959   
S0663         -5.9523624    10.301955     -9.4882004   
S0664         -6.0305981    10.641862     -9.2594307   
S0665         -6.0645805    10.94506      -8.989566    
S0666         -6.109029     11.20659      -8.8043922   
S0667         -6.1256222    11.474199     -8.5884468   
S0668         -6.1213509    11.73645      -8.3349991   
S0669         -6.1113819    11.982902     -8.0319427   
S0670         -6.0513374    12.243922     -7.700238    
S0671         -5.9040279    12.533461     -7.3645966   
S0672         -5.686216     12.824147     -7.0182518   
S0673         -5.5080704    13.118997     -6.5902428   
