# Supplementary material for: Interspecific variation in the limb long bones among modern rhinoceroses—extent and drivers
Source: PeerJ. 2019 Sep 26;7:e7647. doi: 10.7717/peerj.7647 (PMC6766374; doi:10.7717/peerj.7647)
Supplement: Supplemental Information 9 [file peerj-07-7647-s009.zip › Humerus/Rhinoceros_sondaicus_1921_5_15_1_Humerus.pts]

Version 1.0
674
S0000        5.1496967    -20.046394   11.606634   
S0001        6.1145355    -20.335709   16.052435   
S0002        1.7991592    -19.75732    19.117752   
S0003        -1.1054962   -21.604919   18.689557   
S0004        -2.4103668   -20.288084   13.998178   
S0005        1.000848     -18.305957   13.463782   
S0006        -3.2802937   -20.911618   14.760455   
S0007        -3.2259148   -18.228366   17.287631   
S0008        -5.183139    -10.864594   17.811307   
S0009        -4.73302     -13.234326   20.494559   
S0010        -1.395076    -7.2776787   19.263416   
S0011        1.4794014    -7.8144882   19.904076   
S0012        5.6620567    -11.927953   20.144284   
S0013        6.0729454    -11.261932   19.323627   
S0014        8.065918     -15.394221   21.259338   
S0015        8.7457703    -16.286493   19.542593   
S0016        8.4313278    -15.489047   17.612947   
S0017        8.5631912    -13.961353   11.285854   
S0018        8.4582245    -10.558849   10.481612   
S0019        7.3031006    -7.173925    4.6938477   
S0020        4.3886902    6.0507668    3.7873871   
S0021        6.2731018    9.7729378    0.72505341  
S0022        8.2824966    9.7564644    -2.5002739  
S0023        4.6180557    12.556565    -7.0522049  
S0024        4.9223488    6.6662346    -6.2235298  
S0025        3.9877209    6.3552425    -4.9378803  
S0026        0.49379616   6.0457809    -5.1297462  
S0027        -3.4442108   2.9742901    -4.3336872  
S0028        -5.3804558   11.68812     -3.1167656  
S0029        -1.8964699   8.0319839    -0.7147316  
S0030        3.576268     10.529411    -0.74312668 
S0031        1.9148678    12.973834    -4.0849945  
S0032        -5.4291069   8.2232727    1.1737      
S0033        -4.0604889   12.29202     -0.29076796 
S0034        -1.0325954   9.2796432    1.209584    
S0035        4.8123806    -20.450235   11.748795   
S0036        4.5312191    -20.814719   11.922218   
S0037        4.2879208    -21.140225   12.113595   
S0038        4.1317741    -21.430177   12.357355   
S0039        4.0107628    -21.684419   12.618305   
S0040        3.9899185    -21.887708   12.92747    
S0041        3.9616013    -22.076476   13.242754   
S0042        4.010743     -22.222374   13.598332   
S0043        4.1052349    -22.340491   13.992247   
S0044        4.3047699    -22.510475   14.442549   
S0045        4.4931763    -22.571771   14.831558   
S0046        4.6809246    -22.543948   15.167105   
S0047        4.8723339    -22.490791   15.491533   
S0048        5.0903332    -22.3064     15.74697    
S0049        5.3564674    -21.774385   15.720648   
S0050        5.6497124    -21.29761    15.706496   
S0051        5.9118004    -20.895898   15.866765   
S0052        5.8795567    -19.790974   16.060614   
S0053        5.6468819    -19.30759    16.077484   
S0054        5.3709423    -18.941049   16.16441    
S0055        5.0841839    -18.667421   16.275209   
S0056        4.7935097    -18.470114   16.402641   
S0057        4.4949909    -18.329094   16.542932   
S0058        4.179689     -18.288872   16.71718    
S0059        3.8358387    -18.310439   16.909232   
S0060        3.5316223    -18.482298   17.150235   
S0061        3.3627583    -18.538492   17.493211   
S0062        3.2008636    -18.624454   17.80901    
S0063        3.0324278    -18.729045   18.094446   
S0064        2.8583675    -18.852103   18.351006   
S0065        2.6756315    -18.993593   18.577998   
S0066        2.4818859    -19.154504   18.774501   
S0067        2.2580967    -19.335951   18.918463   
S0068        2.0202364    -19.536006   19.015552   
S0069        1.6131805    -19.812712   19.176515   
S0070        1.4143249    -19.867552   19.190424   
S0071        1.2220786    -19.917448   19.183093   
S0072        1.0381248    -19.976125   19.184929   
S0073        0.86471739   -20.018452   19.151314   
S0074        0.69084396   -20.093781   19.159535   
S0075        0.52011533   -20.187482   19.185112   
S0076        0.3570848    -20.276668   19.193021   
S0077        0.19759668   -20.362988   19.181882   
S0078        0.021339281  -20.446111   19.177841   
S0079        -0.14874421  -20.540701   19.157066   
S0080        -0.31134     -20.649078   19.125107   
S0081        -0.45931468  -20.781396   19.09964    
S0082        -0.59821501  -20.927965   19.059148   
S0083        -0.73156915  -21.084167   18.996246   
S0084        -0.85154686  -21.261073   18.92525    
S0085        -0.97722645  -21.433188   18.818309   
S0086        -1.2592509   -21.902728   18.456754   
S0087        -1.4011072   -22.156067   18.191901   
S0088        -1.5070335   -22.396924   17.914241   
S0089        -1.5886878   -22.610236   17.611467   
S0090        -1.6501047   -22.791138   17.278899   
S0091        -1.6852343   -22.949222   16.916277   
S0092        -1.7147066   -23.055028   16.515848   
S0093        -1.746332    -23.093887   16.085838   
S0094        -1.7771082   -23.065015   15.6423     
S0095        -1.8122948   -22.843004   15.30872    
S0096        -1.845862    -22.617596   15.008353   
S0097        -1.886797    -22.369998   14.742159   
S0098        -1.9400309   -22.093837   14.51414    
S0099        -2.0141102   -21.783257   14.340343   
S0100        -2.134753    -21.426054   14.292369   
S0101        -2.2033321   -21.082742   14.142024   
S0102        -2.2941252   -20.702509   14.03448    
S0103        -2.2752146   -20.210547   14.019829   
S0104        -2.1386194   -20.147305   14.079713   
S0105        -2.0160347   -20.089651   14.157188   
S0106        -1.905011    -20.036603   14.23775    
S0107        -1.8033041   -19.987241   14.321877   
S0108        -1.7059944   -19.941107   14.414165   
S0109        -1.5911718   -19.907904   14.507263   
S0110        -1.3976453   -19.942691   14.508124   
S0111        -1.2295816   -19.979089   14.51481    
S0112        -1.0694623   -19.783624   14.4989     
S0113        -0.92094154  -19.606468   14.496547   
S0114        -0.77804604  -19.456001   14.490692   
S0115        -0.63977652  -19.328099   14.492749   
S0116        -0.50556006  -19.236475   14.462183   
S0117        -0.37817924  -19.180779   14.404633   
S0118        -0.25775659  -19.15737    14.335083   
S0119        -0.14134839  -19.15717    14.271774   
S0120        -0.021199107 -19.152991   14.243076   
S0121        -0.022711417 -19.057555   14.172131   
S0122        0.0069475181 -18.955792   14.10679    
S0123        0.06164124   -18.859761   14.026248   
S0124        0.15094402   -18.76019    13.95593    
S0125        0.27074459   -18.661899   13.885579   
S0126        0.42609348   -18.559589   13.833192   
S0127        0.59914956   -18.461917   13.754863   
S0128        0.77677994   -18.390524   13.583452   
S0129        1.0999083    -18.125021   13.420619   
S0130        1.2185729    -17.903603   13.444958   
S0131        1.3726419    -17.749159   13.370966   
S0132        1.5852126    -17.693941   13.201918   
S0133        1.8066835    -17.566541   13.128671   
S0134        2.060759     -17.455849   13.044952   
S0135        2.3506172    -17.380879   12.934933   
S0136        2.6686716    -17.313757   12.82388    
S0137        3.0173351    -17.244022   12.720811   
S0138        3.3124348    -17.253409   12.609611   
S0139        3.6006889    -17.255119   12.522844   
S0140        3.8782902    -17.279784   12.432386   
S0141        4.1382046    -17.339996   12.327961   
S0142        4.3917171    -17.411436   12.230099   
S0143        4.632016     -17.507742   12.12743    
S0144        4.8749481    -17.613765   12.031774   
S0145        5.0913162    -17.757692   11.921282   
S0146        5.2701218    -17.935837   11.799837   
S0147        5.4180725    -18.223917   11.622782   
S0148        5.5378445    -18.511447   11.477082   
S0149        5.5717014    -18.789781   11.369003   
S0150        5.5435181    -19.040012   11.306554   
S0151        5.4853809    -19.26312    11.285812   
S0152        5.4482399    -19.482567   11.304303   
S0153        5.3840244    -19.688702   11.364599   
S0154        5.2992702    -19.886295   11.472028   
S0155        -3.4604061   -18.128786   17.061423   
S0156        -3.662207    -17.98759    16.81368    
S0157        -3.7760296   -17.775815   16.574875   
S0158        -3.8722046   -17.562401   16.346986   
S0159        -3.9220566   -17.326505   16.135242   
S0160        -3.9566162   -17.084972   15.923689   
S0161        -3.9847931   -16.837903   15.70356    
S0162        -4.0460697   -16.598529   15.457726   
S0163        -4.0858318   -16.342357   15.215671   
S0164        -4.1746128   -16.026556   15.235335   
S0165        -4.2951878   -15.745087   15.269847   
S0166        -4.3962635   -15.477968   15.341736   
S0167        -4.5214939   -15.241048   15.43058    
S0168        -4.6209068   -15.021407   15.562671   
S0169        -4.7416416   -14.832635   15.712122   
S0170        -4.916954    -14.668944   15.862769   
S0171        -5.0987904   -14.519865   16.042761   
S0172        -5.204855    -14.413367   16.283383   
S0173        -5.2903767   -14.109743   16.477766   
S0174        -5.3896709   -13.753931   16.661781   
S0175        -5.5628014   -13.389774   16.775215   
S0176        -5.685659    -13.021718   16.891161   
S0177        -5.7716297   -12.637653   17.014798   
S0178        -5.850383    -12.220595   17.152728   
S0179        -5.609618    -11.773981   17.405167   
S0180        -5.4020439   -11.327097   17.612715   
S0181        -4.8337334   -12.907101   20.485457   
S0182        -4.8641144   -12.573527   20.460867   
S0183        -4.9118774   -12.252922   20.436755   
S0184        -4.913303    -11.935347   20.402002   
S0185        -4.9087112   -11.623624   20.363019   
S0186        -4.8739021   -11.3175     20.316309   
S0187        -4.8067924   -11.019189   20.262619   
S0188        -4.7138107   -10.729122   20.203448   
S0189        -4.6329674   -10.434189   20.137259   
S0190        -4.5088669   -10.13424    20.071022   
S0191        -4.353318    -9.8686493   20.001595   
S0192        -4.2457062   -9.5955772   19.933105   
S0193        -4.1213501   -9.3476997   19.862511   
S0194        -3.9780052   -9.1301575   19.789124   
S0195        -3.8423107   -8.9240234   19.714728   
S0196        -3.749826    -8.6928741   19.632095   
S0197        -3.5788849   -8.550692    19.554427   
S0198        -3.4113953   -8.4254883   19.480795   
S0199        -3.2535301   -8.2939247   19.441159   
S0200        -3.098756    -8.140921    19.393752   
S0201        -2.9065201   -8.0130356   19.3629     
S0202        -2.695421    -7.8896782   19.33744    
S0203        -2.4825888   -7.7468719   19.305954   
S0204        -2.2461386   -7.6116295   19.283418   
S0205        -1.9841137   -7.4891197   19.270793   
S0206        -1.7046402   -7.3661247   19.263367   
S0207        -1.2291561   -7.2277519   19.264928   
S0208        -1.0652708   -7.1976242   19.27571    
S0209        -0.90749865  -7.1602219   19.295667   
S0210        -0.75159106  -7.1496002   19.32482    
S0211        -0.59985728  -7.1510788   19.363115   
S0212        -0.4520185   -7.1612114   19.410631   
S0213        -0.30769916  -7.1804245   19.467397   
S0214        -0.16708416  -7.2113968   19.533369   
S0215        -0.027931303 -7.2431076   19.608801   
S0216        0.10929573   -7.2784592   19.66077    
S0217        0.25520556   -7.3143318   19.708263   
S0218        0.408285     -7.3584618   19.751028   
S0219        0.57175288   -7.4020844   19.788307   
S0220        0.73979306   -7.463826    19.821017   
S0221        0.92276316   -7.5191284   19.846107   
S0222        1.1063242    -7.6009102   19.867992   
S0223        1.2994414    -7.6895393   19.88376    
S0224        1.809593     -8.0170883   20.077832   
S0225        2.1097872    -8.231591    20.234413   
S0226        2.3763851    -8.4632256   20.363721   
S0227        2.6196371    -8.6982903   20.46239    
S0228        2.8490675    -8.9245079   20.534956   
S0229        3.0592934    -9.148008    20.581371   
S0230        3.2529278    -9.3658127   20.603964   
S0231        3.4418957    -9.5681374   20.607498   
S0232        3.6147476    -9.7680603   20.585223   
S0233        3.8399704    -10.023811   20.488684   
S0234        4.0492191    -10.287976   20.400334   
S0235        4.2568848    -10.550204   20.322998   
S0236        4.4712624    -10.804238   20.258093   
S0237        4.6971287    -11.04588    20.207678   
S0238        4.9201511    -11.28809    20.163503   
S0239        5.1524548    -11.520578   20.130228   
S0240        5.4041641    -11.730508   20.124263   
S0241        5.701136     -12.403416   20.334523   
S0242        5.6730904    -12.907887   20.358511   
S0243        5.6212086    -13.349236   20.302374   
S0244        5.5546749    -13.714299   20.20222    
S0245        5.4737682    -14.011409   20.07829    
S0246        5.3783699    -14.269484   19.963803   
S0247        5.2661819    -14.497835   19.849828   
S0248        5.1348061    -14.679683   19.70746    
S0249        4.9886093    -14.836877   19.557538   
S0250        4.8694355    -14.985458   19.400819   
S0251        4.7194984    -15.123578   19.241977   
S0252        4.5469593    -15.276433   19.097      
S0253        4.3621983    -15.464404   18.970625   
S0254        4.1403748    -15.627197   18.836086   
S0255        3.8905426    -15.787694   18.704265   
S0256        3.6233711    -15.970586   18.585265   
S0257        3.3298752    -16.155626   18.471413   
S0258        3.0100819    -16.343089   18.363013   
S0259        2.5495173    -16.496564   18.368233   
S0260        2.1293449    -16.698735   18.40199    
S0261        1.7571888    -16.903838   18.508771   
S0262        1.4022726    -17.063809   18.616716   
S0263        1.0550235    -17.186024   18.687798   
S0264        0.72397151   -17.280638   18.762054   
S0265        0.40389404   -17.352795   18.799385   
S0266        0.10320249   -17.406163   18.777983   
S0267        -0.16790009  -17.434894   18.732578   
S0268        -0.50618706  -17.543805   18.662782   
S0269        -0.77628427  -17.61429    18.490753   
S0270        -0.99384508  -17.651909   18.307008   
S0271        -1.202923    -17.628427   18.202058   
S0272        -1.3722164   -17.556761   18.104915   
S0273        -1.4404469   -17.413193   17.903082   
S0274        -1.3745761   -16.975568   17.512732   
S0275        -1.6748821   -16.805295   17.887328   
S0276        -1.8041176   -16.762161   18.067805   
S0277        -2.1836884   -17.003259   18.021123   
S0278        -2.503805    -17.387924   18.125786   
S0279        -2.7701212   -17.598053   18.256209   
S0280        -2.9993227   -17.656575   18.36252    
S0281        -3.1970528   -17.582251   18.422423   
S0282        -3.3542461   -17.381355   18.458688   
S0283        -3.4657696   -17.021495   18.444907   
S0284        -3.4989056   -16.595644   18.629996   
S0285        -3.5039791   -16.206212   18.979662   
S0286        -3.7164001   -15.955159   19.197127   
S0287        -3.9159801   -15.697896   19.413155   
S0288        -4.0928558   -15.412312   19.610016   
S0289        -4.2486774   -15.103874   19.792407   
S0290        -4.3852596   -14.773904   19.960901   
S0291        -4.5074387   -14.424088   20.115619   
S0292        -4.6066525   -14.050787   20.256168   
S0293        -4.6875965   -13.656097   20.383275   
S0294        6.1975456    -11.273289   18.982726   
S0295        6.319046     -11.377878   18.66631    
S0296        6.4299706    -11.543625   18.410544   
S0297        6.5381096    -11.74112    18.223357   
S0298        6.6594818    -11.949567   18.091789   
S0299        6.8019501    -12.166619   18.003552   
S0300        6.9680038    -12.39557    17.951439   
S0301        7.1622055    -12.637171   17.925713   
S0302        7.3648582    -12.907396   17.950423   
S0303        7.5774734    -13.165424   18.006248   
S0304        7.7524368    -13.424661   18.078397   
S0305        7.9077385    -13.674274   18.14194    
S0306        8.0528519    -13.910832   18.189937   
S0307        8.172863     -14.140631   18.235907   
S0308        8.2819603    -14.3589     18.268875   
S0309        8.3627701    -14.570995   18.301425   
S0310        8.4209419    -14.774651   18.329175   
S0311        8.4567192    -14.969388   18.352094   
S0312        8.5180176    -15.163786   18.390051   
S0313        8.6052841    -15.344225   18.434879   
S0314        8.6731842    -15.514719   18.512782   
S0315        8.6966644    -15.672792   18.626537   
S0316        8.7165878    -15.818509   18.761366   
S0317        8.7185669    -15.951463   18.920724   
S0318        8.7521576    -16.075984   19.101036   
S0319        8.7415482    -16.185989   19.30916    
S0320        8.2505035    -15.274338   17.53719    
S0321        8.1029335    -15.047528   17.418735   
S0322        7.9973717    -14.812308   17.263698   
S0323        7.9022522    -14.587172   17.083772   
S0324        7.8032066    -14.376854   16.879747   
S0325        7.6827438    -14.187086   16.648985   
S0326        7.5504868    -14.014316   16.386597   
S0327        7.4641251    -13.835234   16.096057   
S0328        7.436174     -13.64026    15.786725   
S0329        7.4064217    -13.525664   15.438776   
S0330        7.4329224    -13.40224    15.111189   
S0331        7.4739594    -13.29099    14.796483   
S0332        7.5128044    -13.201634   14.48268    
S0333        7.6277588    -13.093356   14.222527   
S0334        7.7407272    -13.012753   13.956735   
S0335        7.8294289    -12.966074   13.670709   
S0336        7.9083565    -12.93979    13.382384   
S0337        7.9746864    -12.927246   13.10347    
S0338        8.0186378    -12.969775   12.827885   
S0339        8.0780609    -13.02984    12.573479   
S0340        8.116478     -13.110049   12.330746   
S0341        8.1706223    -13.20731    12.108878   
S0342        8.2292885    -13.322829   11.905258   
S0343        8.2971069    -13.45643    11.721223   
S0344        8.3775894    -13.607339   11.557315   
S0345        8.4705566    -13.774535   11.412717   
S0346        8.6032005    -14.113049   11.307238   
S0347        8.652459     -14.286153   11.344872   
S0348        8.7083519    -14.485742   11.398373   
S0349        8.7516373    -14.714691   11.467575   
S0350        8.7516708    -14.970409   11.552941   
S0351        8.7441422    -15.25112    11.654494   
S0352        8.7883484    -15.56308    11.770933   
S0353        8.8057022    -15.901166   11.903462   
S0354        8.8013023    -16.264977   12.052216   
S0355        8.7765739    -16.43893    12.278922   
S0356        8.7140068    -16.588203   12.525388   
S0357        8.6686577    -16.717532   12.790794   
S0358        8.6619263    -16.827791   13.076144   
S0359        8.6448021    -16.916104   13.380409   
S0360        8.6853073    -16.983311   13.704343   
S0361        8.7240196    -17.026967   14.045995   
S0362        8.7158234    -17.051543   14.407092   
S0363        8.6766357    -17.062344   14.791518   
S0364        8.6543175    -17.093231   15.373155   
S0365        8.7072845    -17.064221   15.883618   
S0366        8.7809425    -16.977075   16.318649   
S0367        8.8190521    -16.841391   16.687753   
S0368        8.8448296    -16.648943   16.984473   
S0369        8.818103     -16.4129     17.222609   
S0370        8.7373001    -16.138365   17.406184   
S0371        8.607151     -15.828854   17.536147   
S0372        8.5615868    -10.709741   10.141655   
S0373        8.6825394    -10.845876   9.8227119   
S0374        8.7673714    -10.941789   9.5035744   
S0375        8.7789993    -10.96862    9.1937889   
S0376        8.7654594    -10.954321   8.9007324   
S0377        8.7859299    -10.94299    8.6151093   
S0378        8.7206841    -10.849379   8.3467072   
S0379        8.6294746    -10.717542   8.0858353   
S0380        8.6061424    -10.613005   7.8354172   
S0381        8.5782036    -10.492072   7.3923889   
S0382        8.5255692    -10.411962   6.9298561   
S0383        8.4124863    -10.260161   6.5338333   
S0384        8.3105461    -10.038873   6.2578915   
S0385        8.2227043    -9.8253838   6.026342    
S0386        8.1186554    -9.6580414   5.7764172   
S0387        7.9978455    -9.5086433   5.5361118   
S0388        7.8656342    -9.3725288   5.3140373   
S0389        7.7283798    -9.2348473   5.1303944   
S0390        7.6533867    -8.9826454   4.8459007   
S0391        7.5869041    -8.7519936   4.5799927   
S0392        7.5216743    -8.4996025   4.4097919   
S0393        7.4664474    -8.2481941   4.3527824   
S0394        7.422303     -8.0193626   4.3458534   
S0395        7.3884827    -7.8102165   4.3982803   
S0396        7.358873     -7.6090546   4.4708927   
S0397        7.3291641    -7.3968063   4.5575691   
S0398        7.7941422    -6.8442886   4.9469479   
S0399        8.1975296    -6.5210533   5.1949249   
S0400        8.5280548    -6.2478035   5.506913    
S0401        8.7909538    -6.0524429   5.9148754   
S0402        8.969677     -5.7903389   6.3423347   
S0403        9.0789383    -5.5268948   6.917244    
S0404        9.1313004    -5.3660957   7.7427086   
S0405        9.1408051    -5.6438873   8.6899345   
S0406        9.075396     -6.221072    9.3524239   
S0407        8.8956764    -6.6283478   9.6083389   
S0408        8.7143791    -7.0204674   9.8523247   
S0409        8.5471413    -7.4047066   10.055021   
S0410        8.394664     -7.7711342   10.222615   
S0411        8.2500381    -8.1205566   10.352956   
S0412        8.089743     -8.4254425   10.518888   
S0413        7.9169518    -8.7037163   10.687305   
S0414        7.759874     -8.9059738   10.945807   
S0415        7.6309364    -9.0776344   11.185764   
S0416        7.4634781    -9.3226585   11.48885    
S0417        7.2624168    -9.5913483   11.739771   
S0418        7.0802872    -9.8217102   12.011535   
S0419        6.9128616    -10.00824    12.304465   
S0420        6.7462875    -10.174232   12.594669   
S0421        6.5818878    -10.319118   12.883112   
S0422        6.4202858    -10.443088   13.169922   
S0423        6.253091     -10.562665   13.443774   
S0424        6.0903145    -10.655813   13.72146    
S0425        5.9364147    -10.707176   13.957198   
S0426        5.7683758    -10.758202   14.200916   
S0427        5.5978077    -10.790914   14.462222   
S0428        5.4511578    -10.770582   14.753162   
S0429        5.2888901    -10.753201   15.049413   
S0430        5.11245      -10.735059   15.354147   
S0431        4.9240627    -10.711956   15.669415   
S0432        4.7337975    -10.671744   15.999281   
S0433        4.5436668    -10.613046   16.344342   
S0434        4.3472313    -10.473084   16.757492   
S0435        4.1809376    -10.316054   17.137881   
S0436        4.0091671    -10.178079   17.487268   
S0437        3.8121475    -10.079327   17.819067   
S0438        3.6938877    -9.9138763   18.115045   
S0439        3.5977268    -9.7392288   18.382841   
S0440        3.4984837    -9.5813309   18.630356   
S0441        3.4241508    -9.4114136   18.851135   
S0442        3.3170242    -9.2903374   19.050101   
S0443        3.0224594    -9.0349693   19.00909    
S0444        2.7414528    -8.8128296   19.002136   
S0445        2.4955297    -8.5998817   19.029118   
S0446        2.2865877    -8.3929024   19.089603   
S0447        2.0825287    -8.2288467   19.184648   
S0448        1.8662476    -8.1290176   19.319182   
S0449        1.6708572    -8.0546753   19.493425   
S0450        1.5364824    -7.9567635   19.695395   
S0451        4.51311      6.0798092    3.7176521   
S0452        4.649353     6.1227058    3.6527042   
S0453        4.7936352    6.1831059    3.588932    
S0454        4.9438515    6.2630211    3.5235905   
S0455        5.0982231    6.3637005    3.4537796   
S0456        5.2493446    6.4877907    3.3679382   
S0457        5.4165405    6.6271851    3.2957253   
S0458        5.604921     6.7850166    3.2426369   
S0459        5.7598244    6.9686836    3.1313171   
S0460        5.9230938    7.0950272    3.0019966   
S0461        6.0536694    7.2226158    2.8528847   
S0462        6.1859207    7.3568108    2.7225904   
S0463        6.276519     7.4863945    2.5679688   
S0464        6.3478825    7.6163918    2.4136694   
S0465        6.4070313    7.7500214    2.2646399   
S0466        6.4653793    7.8923828    2.1252621   
S0467        6.4943092    8.0322876    1.978264    
S0468        6.5130615    8.1771416    1.8336424   
S0469        6.4731651    8.3598366    1.6901005   
S0470        6.453997     8.5477287    1.5571319   
S0471        6.426152     8.7297882    1.4254931   
S0472        6.3848507    8.9041321    1.2936872   
S0473        6.3599316    9.082061     1.1711084   
S0474        6.3333385    9.256823     1.0519797   
S0475        6.3106236    9.4304581    0.93812408  
S0476        6.2905197    9.6024956    0.82913084  
S0477        4.9371197    6.6115395    -6.0261898  
S0478        4.9268318    6.5598366    -5.8446239  
S0479        4.8913227    6.4983253    -5.6788589  
S0480        4.8203705    6.4505699    -5.5236023  
S0481        4.7136044    6.4315895    -5.3821514  
S0482        4.5791321    6.4015366    -5.2533569  
S0483        4.4103943    6.3923389    -5.1426434  
S0484        4.2149189    6.3663399    -5.0340622  
S0485        3.612484     6.2244495    -4.9370899  
S0486        3.2151611    6.1547977    -4.9845375  
S0487        2.8251509    6.1093124    -5.0397141  
S0488        2.4471085    6.0893349    -5.1018364  
S0489        2.0902014    6.1327904    -5.2029701  
S0490        1.72281      6.2362629    -5.3181915  
S0491        1.2893884    6.2552559    -5.3159946  
S0492        0.84583988   6.1994041    -5.2415379  
S0493        0.25776453   5.8950317    -4.9543816  
S0494        0.039546284  5.7123249    -4.7887859  
S0495        -0.14092331  5.5012222    -4.6257721  
S0496        -0.31640599  5.288768     -4.4820415  
S0497        -0.46941128  5.0621964    -4.3495316  
S0498        -0.62924929  4.8320568    -4.2409256  
S0499        -0.81053009  4.6042606    -4.1617912  
S0500        -1.0190714   4.3907005    -4.1141567  
S0501        -1.2036613   4.1638       -4.076693   
S0502        -1.4567351   3.9676266    -4.100882   
S0503        -1.6991602   3.7777931    -4.1272846  
S0504        -1.9247482   3.5908592    -4.1411903  
S0505        -2.1488091   3.4184853    -4.1489887  
S0506        -2.3717661   3.251553     -4.1467617  
S0507        -2.6118631   3.1006001    -4.153056   
S0508        -2.884411    3.0038984    -4.1976387  
S0509        -3.1669081   2.8876253    -4.2389145  
S0510        -3.7888908   2.9158255    -4.7009785  
S0511        -4.1026318   2.9691751    -5.059042   
S0512        -4.4167397   3.0359921    -5.4013947  
S0513        -4.6519592   3.243129     -5.7159679  
S0514        -4.8673557   3.4793827    -6.0081966  
S0515        -5.0882301   3.7264416    -6.2868999  
S0516        -5.2820953   4.0265179    -6.545121   
S0517        -5.4786598   4.3528641    -6.7916626  
S0518        -5.6981762   4.6931168    -7.0330032  
S0519        -5.9048843   5.2266769    -7.3387077  
S0520        -6.0366028   5.787384     -7.5665779  
S0521        -6.1187981   6.3305477    -7.69758    
S0522        -6.1784615   6.8314224    -7.7412857  
S0523        -6.2438271   7.2841087    -7.7268768  
S0524        -6.3152519   7.6949608    -7.661306   
S0525        -6.4057266   8.0721275    -7.5611595  
S0526        -6.4898834   8.4153152    -7.4001709  
S0527        -6.5869865   8.7308739    -7.1939484  
S0528        -6.6891502   9.3143303    -6.7523781  
S0529        -6.6889305   9.821804     -6.2793972  
S0530        -6.6231941   10.265197    -5.8115395  
S0531        -6.5252625   10.650908    -5.3546394  
S0532        -6.3935566   10.979549    -4.9023941  
S0533        -6.2562542   11.273512    -4.4476871  
S0534        -6.0419952   11.508739    -3.9927429  
S0535        -5.7374687   11.652245    -3.5485657  
S0536        -5.1059341   11.679966    -2.9304123  
S0537        -4.8518513   11.632044    -2.7537081  
S0538        -4.6218124   11.617191    -2.5778511  
S0539        -4.4144642   11.570354    -2.4101534  
S0540        -4.2301231   11.514799    -2.2481026  
S0541        -4.0731213   11.435686    -2.0925598  
S0542        -3.9417419   11.345559    -1.942951   
S0543        -3.8188629   11.283459    -1.7972853  
S0544        -3.7138027   11.216287    -1.6568329  
S0545        -3.5764126   11.138865    -1.5036709  
S0546        -3.4462395   11.042815    -1.3614861  
S0547        -3.3219296   10.933443    -1.2294322  
S0548        -3.186203    10.831857    -1.1082469  
S0549        -3.058457    10.713387    -0.99735508 
S0550        -2.9260799   10.591313    -0.89758139 
S0551        -2.7936192   10.460147    -0.80862646 
S0552        -2.6760675   10.310836    -0.72864776 
S0553        -2.5604443   10.15407     -0.65903773 
S0554        -2.487174    9.9832275    -0.56027646 
S0555        -2.4322229   9.7871681    -0.48686013 
S0556        -2.3645632   9.5812973    -0.44067187 
S0557        -2.290222    9.3622803    -0.4206058  
S0558        -2.2095284   9.1286171    -0.42594943 
S0559        -2.1152929   8.8779915    -0.45418148 
S0560        -1.9553974   8.5887207    -0.48610239 
S0561        -1.8634377   8.2593704    -0.55494156 
S0562        -1.5074464   8.0287628    -1.1479607  
S0563        -1.1451286   8.0678238    -1.5313792  
S0564        -0.81576023  8.1581078    -1.8596218  
S0565        -0.50514798  8.2854965    -2.1276169  
S0566        -0.18964163  8.4199974    -2.3318989  
S0567        0.1247044    8.5696632    -2.4760599  
S0568        0.43029385   8.7500145    -2.5666367  
S0569        0.74453564   8.9247688    -2.5916887  
S0570        1.0709245    9.0384514    -2.5068594  
S0571        1.7145445    9.1304863    -2.343861   
S0572        2.267354     9.2402946    -2.1681263  
S0573        2.7322605    9.3446472    -1.9610964  
S0574        3.0875458    9.5363991    -1.8109934  
S0575        3.3594814    9.7507317    -1.6621876  
S0576        3.5384464    9.8755295    -1.4006702  
S0577        3.6403297    10.098927    -1.2123445  
S0578        3.6458672    10.30354     -0.9807025  
S0579        3.5274548    10.755494    -0.70568433 
S0580        3.4830212    10.984239    -0.70170918 
S0581        3.4273441    11.207671    -0.72020693 
S0582        3.3606689    11.428489    -0.75737653 
S0583        3.2953686    11.642551    -0.83717203 
S0584        3.2165073    11.855028    -0.92999096 
S0585        3.1276474    12.069958    -1.0380541  
S0586        3.0311768    12.291105    -1.1641458  
S0587        2.9345457    12.481142    -1.3482393  
S0588        2.7863283    12.631754    -1.59278    
S0589        2.6492659    12.714004    -1.8929331  
S0590        2.5377562    12.749156    -2.2156679  
S0591        2.4375854    12.778448    -2.5339561  
S0592        2.3409119    12.809897    -2.8470329  
S0593        2.2441399    12.843687    -3.1577305  
S0594        2.1499109    12.873849    -3.4697361  
S0595        2.0276436    12.931451    -3.7747246  
S0596        1.9951441    13.013083    -4.5611755  
S0597        2.1037014    12.980881    -5.0191452  
S0598        2.2193069    12.877115    -5.4407761  
S0599        2.3168808    12.770072    -5.8418068  
S0600        2.4136644    12.615341    -6.2130344  
S0601        2.5098711    12.443087    -6.5695999  
S0602        2.6118929    12.239866    -6.9086037  
S0603        2.69555      11.944769    -7.1846504  
S0604        2.7784643    11.629247    -7.444812   
S0605        2.8159372    11.286175    -7.707885   
S0606        2.8652842    10.951952    -7.9395874  
S0607        2.9281307    10.624934    -8.1408218  
S0608        3.0267239    10.318887    -8.337175   
S0609        3.1018866    9.9843613    -8.4616562  
S0610        3.1758503    9.6428299    -8.5391235  
S0611        3.2455963    9.2951851    -8.5648117  
S0612        3.3291847    8.9494934    -8.56138    
S0613        3.4275101    8.6014252    -8.5325775  
S0614        3.5925442    8.2854996    -8.4087318  
S0615        3.765691     7.989888     -8.2739784  
S0616        3.9705727    7.7401062    -8.1271133  
S0617        4.1661961    7.5147469    -7.9290154  
S0618        4.3487949    7.3075974    -7.68125    
S0619        4.5157951    7.1159286    -7.3855209  
S0620        4.6671623    6.9411125    -7.043705   
S0621        4.8216545    6.7795441    -6.6639259  
S0622        3.8471359    5.9760986    -5.316589   
S0623        3.6529476    5.7742897    -5.7487186  
S0624        3.4277782    5.7076283    -6.1618996  
S0625        3.193527     5.7007942    -6.548008   
S0626        2.9362183    5.7981667    -6.9203575  
S0627        2.6591602    5.9674103    -7.2924889  
S0628        2.3534672    6.2383709    -7.6636337  
S0629        2.02232      6.650676     -8.0015327  
S0630        1.6844049    7.1932594    -8.2816383  
S0631        1.4303967    7.6961243    -8.4534378  
S0632        1.2249406    8.2129517    -8.5199379  
S0633        1.0678226    8.7055206    -8.5081245  
S0634        0.9472724    9.160672     -8.4460472  
S0635        0.85210724   9.5807991    -8.3492271  
S0636        0.79629025   9.9648026    -8.1991646  
S0637        0.75810909   10.321217    -8.0208679  
S0638        0.72464552   10.660258    -7.8221016  
S0639        0.70158663   10.982272    -7.590937   
S0640        0.71310406   11.296312    -7.3034157  
S0641        0.75777798   11.586628    -6.9877502  
S0642        0.8239749    11.862118    -6.6505814  
S0643        0.94555779   12.091344    -6.2777832  
S0644        1.093153     12.299638    -5.8852039  
S0645        1.2959409    12.457522    -5.4694077  
S0646        1.5181588    12.6035      -5.0387886  
S0647        1.7081509    12.793877    -4.5803085  
S0648        -4.0165672   2.9572989    -4.8958138  
S0649        -4.5395901   3.1181969    -5.4193775  
S0650        -4.873119    3.4788586    -5.885886   
S0651        -5.1402847   3.8214611    -6.2810444  
S0652        -5.3732426   4.1497314    -6.6107391  
S0653        -5.5632114   4.4885418    -6.878157   
S0654        -5.764505    4.8223293    -7.0840919  
S0655        -5.9302425   5.1812698    -7.226963   
S0656        -6.0640598   5.5643253    -7.3042549  
S0657        -6.1679508   6.0055519    -7.2661919  
S0658        -6.2494072   6.4420952    -7.202179   
S0659        -6.302663    6.8760963    -7.116716   
S0660        -6.3703724   7.2918663    -6.9989021  
S0661        -6.4562096   7.6887779    -6.8457924  
S0662        -6.5486725   8.071981     -6.6611771  
S0663        -6.5949532   8.4578239    -6.4616798  
S0664        -6.6434036   8.8307053    -6.2325718  
S0665        -6.647699    9.2012917    -5.983445   
S0666        -6.602597    9.4760071    -5.6668152  
S0667        -6.5367027   9.7504768    -5.3503044  
S0668        -6.447477    10.023675    -5.0334957  
S0669        -6.3560246   10.291859    -4.7088654  
S0670        -6.2705917   10.563549    -4.3711544  
S0671        -6.1313694   10.85457     -4.0401428  
S0672        -5.9683071   11.181004    -3.7041012  
S0673        -5.7422531   11.551668    -3.3779102  
