# Supplementary material for: Interspecific variation in the limb long bones among modern rhinoceroses—extent and drivers
Source: PeerJ. 2019 Sep 26;7:e7647. doi: 10.7717/peerj.7647 (PMC6766374; doi:10.7717/peerj.7647)
Supplement: Supplemental Information 9 [file peerj-07-7647-s009.zip › Humerus/Rhinoceros_sondaicus_50002041_Humerus_miroir.pts]

Version 1.0
674
S0000          22.487033      -0.86735535    15.474327     
S0001          26.347919      -2.0427797     12.189912     
S0002          26.627332      2.8408182      9.4404915     
S0003          26.826453      7.2018898      10.794437     
S0004          22.339557      7.2004539      13.273447     
S0005          22.13912       3.001137       12.606226     
S0006          24.202335      8.4383682      13.291974     
S0007          22.237947      8.5422043      8.799192      
S0008          16.36945       8.0471245      4.1803825     
S0009          19.914716      8.5214554      3.2513897     
S0010          15.802158      4.4047131      1.1449051     
S0011          16.340637      2.6584169      0.98439484    
S0012          21.173532      -1.0296572     3.2128922     
S0013          19.807428      -1.9832794     3.2105034     
S0014          24.06485       -2.1900637     5.1519245     
S0015          22.635883      -4.2809536     7.2604164     
S0016          24.006252      -4.6380329     8.6841141     
S0017          18.642081      -5.1260586     12.812314     
S0018          12.208385      -6.9917107     12.110426     
S0019          8.2451385      -5.1520191     15.083249     
S0020          -4.3392143     -6.9093643     6.9945908     
S0021          -9.8797356     -10.619042     6.9880432     
S0022          -10.768916     -12.412136     10.075128     
S0023          -15.459721     -9.7869698     11.768684     
S0024          -11.062191     -8.5205238     14.721027     
S0025          -10.740752     -7.4207497     14.179967     
S0026          -11.273579     -4.2673512     13.647156     
S0027          -9.1335228     0.57592659     13.930374     
S0028          -16.135736     0.75389662     9.0373886     
S0029          -11.085379     -1.6286196     8.9064331     
S0030          -11.034064     -7.8930267     8.0131325     
S0031          -15.715852     -7.2335686     10.199405     
S0032          -10.464769     1.7737528      6.7357956     
S0033          -13.875653     -0.31339231    5.4559517     
S0034          -11.122166     -2.3532709     6.2467529     
S0035          22.949454      -0.56658292    15.562013     
S0036          23.336218      -0.22984617    15.586172     
S0037          23.721262      -0.015959716   15.589215     
S0038          24.072975      0.16881752     15.543173     
S0039          24.418196      0.21161962     15.483554     
S0040          24.735654      0.13392916     15.389943     
S0041          25.02334       0.059612072    15.243936     
S0042          25.30549       -0.045040274   15.079166     
S0043          25.564395      -0.26954739    14.885376     
S0044          26.032074      -0.47836914    14.713632     
S0045          26.274973      -0.84281321    14.409262     
S0046          26.433395      -1.1520864     14.115245     
S0047          26.646951      -1.3319712     13.858403     
S0048          26.806665      -1.4831491     13.572096     
S0049          26.859918      -1.6316389     13.248915     
S0050          26.81749       -1.7647963     12.897076     
S0051          26.677209      -1.8814276     12.522682     
S0052          25.937906      -2.0445139     11.843829     
S0053          25.457484      -2.070797      11.603538     
S0054          25.069511      -1.9968575     11.361169     
S0055          24.713002      -1.8712029     11.159261     
S0056          24.412794      -1.6663776     10.977364     
S0057          24.139787      -1.3920352     10.831853     
S0058          23.906598      -1.0224119     10.707515     
S0059          23.811476      -0.54553795    10.55481      
S0060          23.871304      -0.033749777   10.39283      
S0061          23.998193      0.4018054      10.125029     
S0062          24.275526      0.79445701     9.8657845     
S0063          24.621533      1.08839        9.623304      
S0064          24.968456      1.3420124      9.4310043     
S0065          25.318115      1.5846896      9.2964005     
S0066          25.693027      1.8169832      9.2150803     
S0067          26.077271      2.0950911      9.203833      
S0068          26.414508      2.4545517      9.2797478     
S0069          26.642505      3.0823719      9.4063576     
S0070          26.638626      3.3407284      9.3818573     
S0071          26.624316      3.6126434      9.3640396     
S0072          26.564941      3.8970154      9.3567299     
S0073          26.539752      4.1929443      9.351416      
S0074          26.505627      4.5026257      9.3518082     
S0075          26.478607      4.8302662      9.3505959     
S0076          26.417047      5.1659         9.3621307     
S0077          26.320953      5.5000534      9.4044044     
S0078          26.293347      5.7461258      9.5113632     
S0079          26.331076      5.9880634      9.6064148     
S0080          26.360559      6.2058338      9.7330734     
S0081          26.384283      6.4085724      9.879039      
S0082          26.417908      6.5987961      10.037977     
S0083          26.494348      6.7725647      10.205927     
S0084          26.619855      6.9271866      10.381945     
S0085          26.746323      7.0688156      10.572241     
S0086          26.93624       7.2482681      11.221962     
S0087          26.935971      7.2962982      11.643422     
S0088          26.901291      7.3377762      12.037543     
S0089          26.805774      7.3758461      12.403955     
S0090          26.690884      7.4042961      12.749819     
S0091          26.533746      7.4274956      13.075703     
S0092          26.319925      7.4459007      13.373921     
S0093          26.068365      7.4605431      13.65649      
S0094          25.751266      7.4609261      13.889944     
S0095          25.444363      7.4643501      14.020802     
S0096          25.095763      7.4423851      14.059544     
S0097          24.733394      7.4084511      14.012859     
S0098          24.368788      7.3831161      13.97233      
S0099          23.988676      7.3556305      13.921426     
S0100          23.608545      7.3284821      13.765778     
S0101          23.203984      7.2959183      13.633476     
S0102          22.77352       7.2468094      13.487184     
S0103          22.556886      6.9970741      13.176143     
S0104          22.705809      6.7961357      13.086472     
S0105          22.774626      6.5734634      13.031435     
S0106          22.805615      6.4111298      12.919859     
S0107          22.775888      6.2675541      12.793877     
S0108          22.666745      6.1024014      12.702494     
S0109          22.487006      5.935387       12.627814     
S0110          22.237076      5.7727283      12.570734     
S0111          21.937077      5.6367226      12.468934     
S0112          21.88336       5.4500717      12.41277      
S0113          21.852841      5.2702049      12.352334     
S0114          21.838499      5.0951523      12.305759     
S0115          21.828877      4.9296284      12.299719     
S0116          21.830434      4.7751148      12.321025     
S0117          21.854837      4.6268791      12.343381     
S0118          21.908476      4.4805439      12.342979     
S0119          21.979951      4.3408146      12.345654     
S0120          22.065533      4.2098392      12.363742     
S0121          22.172438      4.0833321      12.367905     
S0122          22.255217      3.9513733      12.367716     
S0123          22.310825      3.8235897      12.40546      
S0124          22.342647      3.6939201      12.44003      
S0125          22.349884      3.5634899      12.479193     
S0126          22.332939      3.4293545      12.515731     
S0127          22.293158      3.2869637      12.537621     
S0128          22.227705      3.14648        12.575025     
S0129          21.937082      2.8792177      12.595827     
S0130          21.764542      2.7294029      12.553359     
S0131          21.608174      2.5605722      12.530572     
S0132          21.461749      2.3698921      12.545791     
S0133          21.342963      2.1522961      12.538062     
S0134          21.248911      1.9100182      12.516879     
S0135          21.177873      1.6441626      12.478772     
S0136          21.125287      1.3551628      12.427625     
S0137          21.098035      1.0390149      12.424093     
S0138          21.070116      0.58260527     12.461231     
S0139          21.048141      0.16197951     12.532912     
S0140          21.035822      -0.20416009    12.660646     
S0141          21.027357      -0.51049428    12.81907      
S0142          21.018776      -0.76153374    12.990143     
S0143          21.007135      -0.97422609    13.153595     
S0144          20.994839      -1.1433723     13.323463     
S0145          20.982043      -1.2998831     13.477391     
S0146          20.97276       -1.4174039     13.646417     
S0147          20.978595      -1.5839385     13.947977     
S0148          21.026498      -1.6752369     14.252892     
S0149          21.11153       -1.6788078     14.528291     
S0150          21.233427      -1.6215126     14.759029     
S0151          21.392291      -1.5161903     14.948544     
S0152          21.592882      -1.3845416     15.11062      
S0153          21.836098      -1.223661      15.249983     
S0154          22.135419      -1.0597716     15.376692     
S0155          22.031027      8.6118431      8.8870621     
S0156          21.79897       8.6544289      8.9464798     
S0157          21.545634      8.6928711      8.9833771     
S0158          21.273218      8.6947426      8.9838852     
S0159          20.986797      8.660067       8.9415482     
S0160          20.68          8.6193352      8.8718872     
S0161          20.346544      8.5846657      8.7873444     
S0162          19.988104      8.5457901      8.6846725     
S0163          19.603328      8.5234337      8.5894287     
S0164          19.202148      8.502523       8.514801      
S0165          18.831303      8.4516243      8.3752495     
S0166          18.485533      8.411953       8.2122169     
S0167          18.153578      8.4262413      8.0504021     
S0168          17.848351      8.4396599      7.8531425     
S0169          17.586777      8.4220871      7.599131      
S0170          17.326759      8.4769279      7.3560692     
S0171          17.096056      8.5367821      7.0784248     
S0172          16.858521      8.6430023      6.8130852     
S0173          16.743767      8.6856766      6.5329552     
S0174          16.651802      8.6926155      6.2377163     
S0175          16.55209       8.6814857      5.9496311     
S0176          16.544736      8.6204964      5.6355732     
S0177          16.464842      8.5604881      5.3469292     
S0178          16.393797      8.4734535      5.0493034     
S0179          16.324313      8.3603477      4.7361172     
S0180          16.326454      8.2151802      4.4369743     
S0181          19.697134      8.5233307      3.070389      
S0182          19.479614      8.4958359      2.8895992     
S0183          19.262927      8.4396294      2.7149033     
S0184          19.049925      8.3511581      2.5495432     
S0185          18.833871      8.2535393      2.3940218     
S0186          18.603023      8.1717216      2.2456911     
S0187          18.370061      8.0722534      2.1055763     
S0188          18.144237      7.9415169      1.9733883     
S0189          17.905536      7.8144035      1.8490755     
S0190          17.647408      7.6365898      1.7326025     
S0191          17.408054      7.4583122      1.627084      
S0192          17.188348      7.2781158      1.5324037     
S0193          17.010316      7.0788544      1.4524804     
S0194          16.849454      6.8829857      1.3841579     
S0195          16.698851      6.6931908      1.3253119     
S0196          16.573694      6.4987236      1.278605      
S0197          16.46098       6.306855       1.2417573     
S0198          16.362788      6.1155346      1.2159042     
S0199          16.267929      5.9306858      1.2157185     
S0200          16.168307      5.7503853      1.2115184     
S0201          16.093892      5.5609711      1.2081985     
S0202          16.027106      5.3707825      1.2028684     
S0203          15.962518      5.1814495      1.1946427     
S0204          15.881259      4.9957478      1.1825354     
S0205          15.85356       4.7976318      1.1731777     
S0206          15.834033      4.601112       1.1599126     
S0207          15.819527      4.2615574      1.1123367     
S0208          15.823344      4.1248199      1.0850236     
S0209          15.839684      3.9982811      1.0626211     
S0210          15.853783      3.8798378      1.0455867     
S0211          15.886383      3.7745914      1.0344578     
S0212          15.884163      3.6690304      1.0279531     
S0213          15.887086      3.5726593      1.0285349     
S0214          15.902513      3.4884453      1.0344017     
S0215          15.936206      3.419566       1.0390564     
S0216          15.963118      3.3335064      1.0225851     
S0217          16.000005      3.2495445      1.0069607     
S0218          16.021852      3.159647       1.0009096     
S0219          16.057899      3.0733725      0.99393845    
S0220          16.093788      2.985084       0.99014397    
S0221          16.14308       2.9000689      0.98592472    
S0222          16.20255       2.8179449      0.98300076    
S0223          16.265775      2.7350578      0.98205452    
S0224          16.600742      2.4109028      1.038582      
S0225          16.799034      2.0931017      1.0586724     
S0226          17.060667      1.8189585      1.0979409     
S0227          17.383534      1.5812189      1.1670852     
S0228          17.633945      1.2734792      1.1658566     
S0229          17.943358      0.99177837     1.1823233     
S0230          18.295624      0.72275634     1.2089581     
S0231          18.696321      0.49648538     1.2789595     
S0232          19.11008       0.31079426     1.383562      
S0233          19.297818      -0.00045500114 1.7333553     
S0234          19.494722      -0.23855126    2.0798553     
S0235          19.700098      -0.45205002    2.3769663     
S0236          19.920372      -0.66540785    2.5920528     
S0237          20.157436      -0.84481859    2.7535971     
S0238          20.414629      -0.98159151    2.8628756     
S0239          20.680371      -1.050018      2.9631742     
S0240          20.93913       -1.0571353     3.0765823     
S0241          21.416321      -1.0715231     3.33703       
S0242          21.650014      -1.0932701     3.4663155     
S0243          21.872447      -1.0937681     3.6102455     
S0244          22.094066      -1.0716869     3.7625774     
S0245          22.294647      -1.0273792     3.954744      
S0246          22.476826      -0.96078234    4.1845394     
S0247          22.632336      -0.87282066    4.4577568     
S0248          22.736855      -0.76681333    4.779652      
S0249          22.798235      -0.64283986    5.1318092     
S0250          22.805688      -0.43329968    5.5285053     
S0251          22.735408      -0.21768579    5.8914951     
S0252          22.714775      0.010176861    6.2242714     
S0253          22.671928      0.25405595     6.5075394     
S0254          22.610173      0.51582694     6.7392242     
S0255          22.591267      0.78420343     6.9539009     
S0256          22.604929      1.0602556      7.1456314     
S0257          22.644817      1.3472161      7.3037086     
S0258          22.669299      1.6491283      7.4187042     
S0259          22.704765      2.005035       7.4940506     
S0260          22.752585      2.3493633      7.5564125     
S0261          22.797258      2.6816006      7.6048073     
S0262          22.824136      3.0039345      7.6481552     
S0263          22.869437      3.3116325      7.6582764     
S0264          22.895619      3.6112064      7.6631729     
S0265          22.91185       3.9022743      7.6572357     
S0266          22.908685      4.1843803      7.6550224     
S0267          22.869012      4.4469139      7.6888756     
S0268          22.702669      4.7025265      7.6503662     
S0269          22.519759      4.9329235      7.6466728     
S0270          22.383362      5.1622944      7.583477      
S0271          22.267677      5.380983       7.5033531     
S0272          22.129984      5.5699272      7.4449707     
S0273          22.026283      5.7536957      7.3448387     
S0274          21.939868      5.9251656      7.2186752     
S0275          21.863722      6.0814968      7.0615578     
S0276          21.876424      6.2558285      6.9252129     
S0277          21.956255      6.523436       6.7323723     
S0278          21.988533      6.765934       6.5152359     
S0279          21.934315      6.9656387      6.2587173     
S0280          21.88783       7.1608444      6.0252483     
S0281          21.86562       7.3635345      5.8159378     
S0282          21.805309      7.5431221      5.5985756     
S0283          21.727994      7.7110245      5.3832878     
S0284          21.617929      7.8540459      5.1661995     
S0285          21.489044      7.9805824      4.9524994     
S0286          21.40482       8.079184       4.7643215     
S0287          21.30547       8.1820717      4.576355      
S0288          21.176202      8.2675385      4.3880199     
S0289          21.016136      8.3242569      4.1989494     
S0290          20.840134      8.3861557      4.0104881     
S0291          20.640169      8.4290833      3.8209351     
S0292          20.420113      8.4773865      3.6330971     
S0293          20.176775      8.5119453      3.4448734     
S0294          19.693398      -2.0408998     3.3735268     
S0295          19.585782      -2.1283821     3.5132172     
S0296          19.517664      -2.2275167     3.663982      
S0297          19.510118      -2.3218216     3.8323769     
S0298          19.539919      -2.4271378     4.0034122     
S0299          19.630795      -2.5253778     4.1808056     
S0300          19.728296      -2.6588133     4.3563919     
S0301          19.853825      -2.8109413     4.5389927     
S0302          20.030124      -2.9641071     4.727282      
S0303          20.170403      -3.0908562     4.8940578     
S0304          20.298862      -3.2226292     5.0549908     
S0305          20.4459        -3.3336666     5.2147362     
S0306          20.597876      -3.4327209     5.3753361     
S0307          20.708684      -3.5707092     5.5146706     
S0308          20.840013      -3.6837559     5.6590515     
S0309          20.962137      -3.8079884     5.7956619     
S0310          21.114023      -3.8780098     5.9459789     
S0311          21.255289      -3.9523396     6.0860519     
S0312          21.337648      -3.9925083     6.1570129     
S0313          21.439049      -4.0297966     6.2446522     
S0314          21.555283      -4.0760712     6.3496014     
S0315          21.69445       -4.1035221     6.4644157     
S0316          21.855592      -4.1121685     6.5865707     
S0317          22.024963      -4.1535229     6.7331276     
S0318          22.213338      -4.1888443     6.8927193     
S0319          22.422879      -4.2119186     7.0658676     
S0320          23.847496      -4.5549374     8.4416313     
S0321          23.660225      -4.5157646     8.215937      
S0322          23.446811      -4.4661224     8.0108322     
S0323          23.209943      -4.3928478     7.8262917     
S0324          22.942181      -4.3499229     7.6611023     
S0325          22.651884      -4.2827309     7.5159027     
S0326          22.335225      -4.2164001     7.3903419     
S0327          21.989868      -4.1586262     7.2856102     
S0328          21.621558      -4.0877018     7.1992752     
S0329          21.117747      -4.0012077     7.3040199     
S0330          20.664688      -3.9569439     7.4336456     
S0331          20.279086      -3.8958866     7.6053307     
S0332          19.943173      -3.8753487     7.8100899     
S0333          19.652461      -3.9254436     8.0287041     
S0334          19.419934      -3.987286      8.2870003     
S0335          19.240253      -4.1091991     8.5650215     
S0336          19.118431      -4.2512695     8.8839867     
S0337          19.043985      -4.3418732     9.255381      
S0338          18.929817      -4.4132191     9.6547707     
S0339          18.838071      -4.5008801     10.055769     
S0340          18.762704      -4.6475796     10.43321      
S0341          18.701129      -4.7776512     10.81306      
S0342          18.653723      -4.9061218     11.19415      
S0343          18.623184      -5.0103798     11.587909     
S0344          18.613692      -5.0517731     11.998013     
S0345          18.618758      -5.1109753     12.406671     
S0346          18.911909      -5.1148567     12.80975      
S0347          19.186255      -5.089465      12.804135     
S0348          19.46367       -5.0492966     12.795293     
S0349          19.743198      -4.9985165     12.784161     
S0350          20.027637      -4.9625645     12.777397     
S0351          20.312921      -4.909375      12.766399     
S0352          20.61075       -4.8999992     12.768362     
S0353          20.903111      -4.8444702     12.757729     
S0354          21.200963      -4.7969219     12.749892     
S0355          21.46169       -4.7639355     12.685075     
S0356          21.716638      -4.738818      12.605009     
S0357          21.962531      -4.7077118     12.506129     
S0358          22.198492      -4.6632896     12.388105     
S0359          22.429726      -4.6357582     12.254446     
S0360          22.645595      -4.5702736     12.099208     
S0361          22.86368       -4.5450729     11.931009     
S0362          23.057713      -4.4681168     11.738011     
S0363          23.260907      -4.4328274     11.53465      
S0364          23.479234      -4.4230286     11.1279       
S0365          23.686012      -4.4541668     10.75198      
S0366          23.859451      -4.5138058     10.404281     
S0367          23.988051      -4.5689007     10.075587     
S0368          24.073068      -4.6303425     9.7668457     
S0369          24.115732      -4.64599       9.4683235     
S0370          24.118707      -4.6554348     9.1883492     
S0371          24.082927      -4.6380688     8.9264175     
S0372          12.359652      -6.9517822     12.501222     
S0373          12.374701      -6.8580238     12.836967     
S0374          12.421736      -6.7964684     13.16489      
S0375          12.364749      -6.7255272     13.440402     
S0376          12.275291      -6.6634949     13.684238     
S0377          12.176778      -6.6077591     13.90999      
S0378          12.023706      -6.5526886     14.09207      
S0379          11.861462      -6.5022324     14.264592     
S0380          11.672583      -6.4607788     14.428506     
S0381          11.551372      -6.2479744     14.599745     
S0382          11.457477      -6.0912689     14.8259       
S0383          11.324948      -5.9387806     14.995834     
S0384          11.149812      -5.7640194     15.07711      
S0385          10.982348      -5.6377541     15.189388     
S0386          10.804488      -5.5364895     15.299666     
S0387          10.598959      -5.4340939     15.335056     
S0388          10.38333       -5.362114      15.359448     
S0389          10.159319      -5.3114269     15.402803     
S0390          9.964856       -5.3088905     15.419533     
S0391          9.7685371      -5.2994438     15.438321     
S0392          9.5680634      -5.2813694     15.466521     
S0393          9.3608612      -5.2647953     15.456696     
S0394          9.1478554      -5.2464886     15.424989     
S0395          8.9264671      -5.2263645     15.379137     
S0396          8.6852959      -5.2090603     15.328859     
S0397          8.4223343      -5.2011032     15.251741     
S0398          8.3872086      -5.6359005     14.887129     
S0399          8.4257492      -6.1327366     14.720982     
S0400          8.4251526      -6.5887154     14.506778     
S0401          8.3868332      -6.995079      14.200792     
S0402          8.4133781      -7.3211884     13.76478      
S0403          8.6067726      -7.5424339     13.208777     
S0404          8.9320869      -7.6746338     12.537479     
S0405          9.4814232      -7.6822342     11.85734      
S0406          10.217883      -7.5464386     11.337856     
S0407          10.493952      -7.4346245     11.211307     
S0408          10.797579      -7.2934097     11.101624     
S0409          11.119791      -7.1352608     11.000385     
S0410          11.469882      -6.9748482     10.953408     
S0411          11.828954      -6.7977188     10.890853     
S0412          12.201289      -6.5984756     10.817952     
S0413          12.583659      -6.3707962     10.716219     
S0414          12.973064      -6.1191525     10.58073      
S0415          13.349092      -5.8686146     10.378197     
S0416          13.650081      -5.7282856     10.152433     
S0417          13.956192      -5.5772057     9.9458199     
S0418          14.263255      -5.4125732     9.7584648     
S0419          14.567139      -5.2379383     9.5794769     
S0420          14.870305      -5.0426422     9.4255005     
S0421          15.170375      -4.8374001     9.2754623     
S0422          15.461502      -4.6551876     9.0829163     
S0423          15.755675      -4.4450447     8.9244621     
S0424          16.035574      -4.2655499     8.7221077     
S0425          16.255354      -4.0195019     8.4141655     
S0426          16.472389      -3.7146488     8.1458084     
S0427          16.680943      -3.376268      7.9233559     
S0428          16.868111      -3.0372141     7.6826462     
S0429          17.044962      -2.6757416     7.4576988     
S0430          17.178986      -2.3500019     7.1108727     
S0431          17.300725      -2.0023642     6.7658089     
S0432          17.388109      -1.6731993     6.3646233     
S0433          17.453876      -1.340099      5.9487152     
S0434          17.472409      -1.1287861     5.5870331     
S0435          17.500609      -0.8770812     5.2491669     
S0436          17.469795      -0.67481103    4.8965172     
S0437          17.417897      -0.46303449    4.5564693     
S0438          17.349788      -0.23692591    4.2287762     
S0439          17.277725      0.013067345    3.9177177     
S0440          17.201451      0.28357737     3.6248058     
S0441          17.072682      0.53889413     3.3120174     
S0442          16.996831      0.85179052     3.0735495     
S0443          16.951903      1.0334704      2.7690798     
S0444          16.858942      1.1726162      2.4255108     
S0445          16.818332      1.4015078      2.1866302     
S0446          16.739676      1.5786229      1.9170965     
S0447          16.661195      1.7669399      1.6764711     
S0448          16.586299      1.9783676      1.4687809     
S0449          16.524002      2.2263033      1.2963793     
S0450          16.469617      2.4866726      1.1455503     
S0451          -4.4739578     -7.0822708     7.0158989     
S0452          -4.6275814     -7.238723      7.0372307     
S0453          -4.7623817     -7.4051208     7.0499817     
S0454          -4.8912983     -7.5723923     7.0571838     
S0455          -5.0055073     -7.7460991     7.0569923     
S0456          -5.1115597     -7.9232765     7.0520126     
S0457          -5.2359795     -8.0872971     7.0474152     
S0458          -5.3584156     -8.2498177     7.0378586     
S0459          -5.498172      -8.3928612     7.0219818     
S0460          -5.6635174     -8.601577      7.0234032     
S0461          -5.6674278     -8.9749466     6.9435394     
S0462          -5.857328      -9.1491409     6.9371719     
S0463          -6.0664242     -9.2809868     6.9691368     
S0464          -6.2488071     -9.4373116     6.9752327     
S0465          -6.4310776     -9.5893105     6.9704819     
S0466          -6.6166748     -9.7354729     6.9548775     
S0467          -6.8107719     -9.8676636     6.9372673     
S0468          -7.0208542     -9.9694176     6.9298073     
S0469          -7.3281952     -10.070804     6.9210258     
S0470          -7.6335236     -10.173463     6.9110214     
S0471          -7.9356987     -10.29738      6.8817734     
S0472          -8.2491608     -10.387843     6.8758484     
S0473          -8.5691185     -10.446906     6.8929115     
S0474          -8.8909164     -10.509836     6.9046707     
S0475          -9.216494      -10.571601     6.9161568     
S0476          -9.5463165     -10.576466     6.9652199     
S0477          -10.948324     -8.443615      14.655141     
S0478          -10.85446      -8.3528206     14.590083     
S0479          -10.784882     -8.2502472     14.520622     
S0480          -10.734167     -8.1382103     14.453622     
S0481          -10.701202     -8.0162445     14.390727     
S0482          -10.690518     -7.8849167     14.329678     
S0483          -10.701799     -7.743795      14.273914     
S0484          -10.719234     -7.5887222     14.227452     
S0485          -10.78538      -7.1075272     14.211015     
S0486          -10.870485     -6.7896317     14.231343     
S0487          -10.963547     -6.466877      14.226892     
S0488          -11.063366     -6.1391571     14.193469     
S0489          -11.154235     -5.7985138     14.130602     
S0490          -11.275047     -5.4490952     14.030751     
S0491          -11.354224     -5.0672134     13.907794     
S0492          -11.351118     -4.6618099     13.778696     
S0493          -11.138939     -3.9913227     13.528154     
S0494          -10.994332     -3.714761      13.44446      
S0495          -10.791576     -3.4858196     13.375485     
S0496          -10.594649     -3.2705006     13.318971     
S0497          -10.401443     -3.0654993     13.279634     
S0498          -10.225063     -2.853517      13.266924     
S0499          -10.049719     -2.647171      13.277504     
S0500          -9.8824509     -2.4399446     13.313431     
S0501          -9.7542885     -2.2175934     13.368512     
S0502          -9.6317871     -1.9123167     13.425984     
S0503          -9.5218117     -1.6086777     13.480794     
S0504          -9.3466354     -1.345931      13.554179     
S0505          -9.2041901     -1.066693      13.627991     
S0506          -9.1205536     -0.76095943    13.693979     
S0507          -9.0870834     -0.43898363    13.753448     
S0508          -9.0548576     -0.10889373    13.817659     
S0509          -9.0360329     0.24239876     13.881921     
S0510          -9.4270874     0.82463799     14.347342     
S0511          -9.7822372     1.0207308      14.710442     
S0512          -10.185178     1.1625036      14.989316     
S0513          -10.57597      1.2905103      15.23107      
S0514          -10.985898     1.3793233      15.401631     
S0515          -11.398447     1.4468243      15.532945     
S0516          -11.819013     1.4967755      15.635481     
S0517          -12.256849     1.504084       15.660934     
S0518          -12.705473     1.4821358      15.635765     
S0519          -13.161542     1.4704429      15.595433     
S0520          -13.589224     1.4473536      15.501369     
S0521          -13.992969     1.429008       15.380214     
S0522          -14.377574     1.4227848      15.238943     
S0523          -14.740981     1.4221101      15.067996     
S0524          -15.074368     1.4142832      14.854962     
S0525          -15.386171     1.4123842      14.613573     
S0526          -15.670137     1.4090005      14.337097     
S0527          -15.930861     1.4098035      14.030573     
S0528          -16.2502       1.3973391      13.518408     
S0529          -16.487868     1.3637016      12.991196     
S0530          -16.646881     1.3130634      12.453944     
S0531          -16.745256     1.2559145      11.909598     
S0532          -16.760733     1.1791335      11.355607     
S0533          -16.726254     1.1005939      10.788454     
S0534          -16.621155     1.0096442      10.205858     
S0535          -16.426051     0.89599724     9.616922      
S0536          -15.948964     0.52187419     8.8053772     
S0537          -15.781354     0.30211127     8.5892998     
S0538          -15.600996     0.088381869    8.418235      
S0539          -15.423955     -0.11390867    8.2778275     
S0540          -15.237122     -0.29824188    8.18246       
S0541          -15.050653     -0.46480565    8.1246796     
S0542          -14.891344     -0.6342731     8.0727478     
S0543          -14.740456     -0.79921894    8.0451035     
S0544          -14.61125      -0.97918062    8.0122292     
S0545          -14.392403     -1.1145572     8.0016167     
S0546          -14.173357     -1.2356934     7.9857925     
S0547          -13.949878     -1.3287793     7.9890076     
S0548          -13.727699     -1.4064344     7.9894661     
S0549          -13.505635     -1.4642663     7.993895      
S0550          -13.28327      -1.5128297     7.9852463     
S0551          -13.060336     -1.5358972     7.9883659     
S0552          -12.836494     -1.5523445     7.9774399     
S0553          -12.612515     -1.5530144     7.96707       
S0554          -12.368101     -1.5472        7.9922089     
S0555          -12.14336      -1.5535697     8.0284172     
S0556          -11.937436     -1.5658767     8.0830376     
S0557          -11.750408     -1.5728366     8.1649437     
S0558          -11.577399     -1.6007921     8.2556854     
S0559          -11.428369     -1.6013195     8.3882195     
S0560          -11.291696     -1.6164753     8.5344688     
S0561          -11.170296     -1.6306633     8.704789      
S0562          -11.120851     -1.9426151     9.2802139     
S0563          -11.098476     -2.3099472     9.598632      
S0564          -11.036677     -2.7119469     9.8722389     
S0565          -11.177595     -2.9924509     10.121621     
S0566          -11.312173     -3.3059601     10.313186     
S0567          -11.375092     -3.6862423     10.449492     
S0568          -11.420805     -4.0999851     10.536583     
S0569          -11.401196     -4.5480259     10.57732      
S0570          -11.311636     -4.9991863     10.57363      
S0571          -11.287039     -5.5337177     10.639247     
S0572          -11.238518     -6.021067      10.624091     
S0573          -11.260414     -6.4439362     10.505834     
S0574          -11.26494      -6.8137344     10.301408     
S0575          -11.213608     -7.1378426     10.021456     
S0576          -11.069817     -7.3995514     9.6635719     
S0577          -11.162449     -7.6271095     9.189949      
S0578          -11.138559     -7.8154198     8.6548798     
S0579          -11.276492     -7.8620789     7.8347878     
S0580          -11.495531     -7.7944626     7.6667336     
S0581          -11.75014      -7.7730774     7.5820259     
S0582          -11.992313     -7.7256157     7.5005074     
S0583          -12.247458     -7.6920898     7.4716362     
S0584          -12.51284      -7.6525986     7.4594101     
S0585          -12.797974     -7.6203621     7.487471      
S0586          -13.102068     -7.5989738     7.5682404     
S0587          -13.347115     -7.6060989     7.7654869     
S0588          -13.593469     -7.5818039     7.9943008     
S0589          -13.884193     -7.5612282     8.1927345     
S0590          -14.125534     -7.5268158     8.4556923     
S0591          -14.361298     -7.4787727     8.7414314     
S0592          -14.623927     -7.4372055     9.0121788     
S0593          -14.865671     -7.3829971     9.3180473     
S0594          -15.147461     -7.341584      9.5966736     
S0595          -15.450179     -7.2922653     9.8752571     
S0596          -15.849219     -7.3586723     10.437815     
S0597          -15.957169     -7.4704369     10.700804     
S0598          -16.013445     -7.5441315     11.003141     
S0599          -16.08309      -7.6426796     11.308524     
S0600          -16.109395     -7.7110992     11.648768     
S0601          -16.092471     -7.7420227     12.017152     
S0602          -16.07822      -7.8007301     12.40758      
S0603          -16.024881     -7.8259995     12.826088     
S0604          -15.937027     -7.8294563     13.268872     
S0605          -15.815361     -7.8923569     13.690172     
S0606          -15.588547     -7.9021118     14.040694     
S0607          -15.360173     -7.9325706     14.362299     
S0608          -15.096074     -7.9555702     14.634109     
S0609          -14.813042     -7.9872086     14.871335     
S0610          -14.505048     -8.0222626     15.069916     
S0611          -14.16636      -8.0512451     15.21946      
S0612          -13.814076     -8.1058395     15.356584     
S0613          -13.433966     -8.1672668     15.459785     
S0614          -13.139658     -8.2693413     15.445041     
S0615          -12.852832     -8.3514778     15.410403     
S0616          -12.575879     -8.4303253     15.369624     
S0617          -12.305334     -8.4878807     15.306721     
S0618          -12.040772     -8.5381416     15.233511     
S0619          -11.781561     -8.5676178     15.139883     
S0620          -11.530431     -8.5723022     15.022438     
S0621          -11.290845     -8.5542702     14.88121      
S0622          -10.836176     -7.2152588     14.527179     
S0623          -11.060501     -7.041629      14.841605     
S0624          -11.314861     -6.8890884     15.085251     
S0625          -11.579427     -6.7528221     15.26792      
S0626          -11.848492     -6.6279419     15.409323     
S0627          -12.135596     -6.5197159     15.497835     
S0628          -12.436274     -6.4236313     15.548962     
S0629          -12.754029     -6.3386425     15.566086     
S0630          -13.093346     -6.2607876     15.5575       
S0631          -13.457216     -6.2068478     15.491003     
S0632          -13.801341     -6.1615303     15.394556     
S0633          -14.125627     -6.1260029     15.26508      
S0634          -14.431499     -6.0991772     15.105159     
S0635          -14.71815      -6.0821045     14.912073     
S0636          -14.990512     -6.0722408     14.691022     
S0637          -15.240453     -6.074226      14.431801     
S0638          -15.477634     -6.0835373     14.14294      
S0639          -15.662544     -6.1147961     13.801913     
S0640          -15.818361     -6.1662418     13.466341     
S0641          -15.95134      -6.230233      13.117615     
S0642          -16.028967     -6.3192768     12.747118     
S0643          -16.057123     -6.4313019     12.361184     
S0644          -16.064708     -6.5549866     11.960711     
S0645          -16.02186      -6.7015625     11.546877     
S0646          -15.96969      -6.8564613     11.110064     
S0647          -15.862894     -7.0356468     10.661553     
S0648          -9.3865402     0.79047294     14.290143     
S0649          -9.6641769     0.99069777     14.599193     
S0650          -9.9859879     1.1374542      14.844331     
S0651          -10.312885     1.2558431      15.034216     
S0652          -10.636191     1.3601457      15.174184     
S0653          -10.955803     1.4595381      15.266544     
S0654          -11.276467     1.5511842      15.309877     
S0655          -11.595742     1.6551363      15.303487     
S0656          -11.926573     1.7183041      15.243573     
S0657          -12.430967     1.7948565      15.021442     
S0658          -12.909053     1.8582376      14.784114     
S0659          -13.351074     1.9476414      14.515926     
S0660          -13.780307     1.958703       14.246666     
S0661          -14.188228     1.9273689      13.96813      
S0662          -14.569986     1.8708553      13.672827     
S0663          -14.924927     1.7873526      13.359218     
S0664          -15.247392     1.7351885      13.012163     
S0665          -15.547141     1.6909533      12.647778     
S0666          -15.709735     1.6462198      12.253766     
S0667          -15.848277     1.586569       11.857677     
S0668          -15.960912     1.5244977      11.459252     
S0669          -16.048695     1.4659615      11.056868     
S0670          -16.114331     1.3762236      10.653431     
S0671          -16.160803     1.2746876      10.243682     
S0672          -16.182968     1.1287926      9.8364456     
S0673          -16.189513     0.96957979     9.4201988     
