# Supplementary material for: Interspecific variation in the limb long bones among modern rhinoceroses—extent and drivers
Source: PeerJ. 2019 Sep 26;7:e7647. doi: 10.7717/peerj.7647 (PMC6766374; doi:10.7717/peerj.7647)
Supplement: Supplemental Information 9 [file peerj-07-7647-s009.zip › Humerus/Rhinoceros_sondaicus_50002043_Humerus_miroir.pts]

Version 1.0
674
S0000        20.867065    1.1152627    15.475673   
S0001        25.505058    0.091987592  13.527203   
S0002        25.294168    4.7320057    9.0510368   
S0003        26.764597    7.1374886    11.708257   
S0004        21.899319    7.9177025    12.592615   
S0005        21.596471    5.154245     11.924217   
S0006        24.093251    9.6190536    12.065839   
S0007        23.083571    10.061187    8.5815582   
S0008        17.827316    11.362517    3.3304092   
S0009        20.617377    11.19519     3.2840981   
S0010        15.685367    7.326767     0.34733849  
S0011        15.899554    5.6504055    0.24600182  
S0012        19.5133      1.1054327    2.9096836   
S0013        19.393736    0.48872223   3.0790318   
S0014        23.183101    -1.7027946   3.5812698   
S0015        23.897484    -1.9135538   6.13242     
S0016        21.032909    -2.4055099   9.6140778   
S0017        15.29847     -2.7480112   11.731683   
S0018        10.907556    -3.702253    10.614445   
S0019        6.888739     -2.9299063   13.478947   
S0020        -6.178738    -0.85272007  6.9109528   
S0021        -10.851988   -3.6764076   8.0070038   
S0022        -15.29872    -4.8229031   9.2697052   
S0023        -16.936981   -1.7277689   12.730968   
S0024        -11.680285   -0.98482285  14.625275   
S0025        -11.368946   0.28374856   14.000922   
S0026        -11.784249   2.9865484    14.247913   
S0027        -9.1564651   7.7798553    15.175522   
S0028        -16.010376   8.3484207    8.7448967   
S0029        -11.545351   5.5642384    9.0141052   
S0030        -12.387068   -0.2814436   8.2464386   
S0031        -16.420737   0.97094469   10.218204   
S0032        -10.848213   8.9793854    6.9402992   
S0033        -14.508611   7.1033302    5.766259    
S0034        -11.567916   4.9901817    5.8970974   
S0035        21.31062     1.3264052    15.663795   
S0036        21.741292    1.5132593    15.831287   
S0037        22.159572    1.6525831    15.940681   
S0038        22.550345    1.7369354    15.953897   
S0039        22.900943    1.7762609    15.878835   
S0040        23.238043    1.8934055    15.883643   
S0041        23.55218     1.9909203    15.832367   
S0042        23.831926    2.0357622    15.700145   
S0043        24.081635    2.0388224    15.522284   
S0044        24.428835    2.0003927    15.303812   
S0045        24.726746    1.9529694    15.09489    
S0046        25.00242     1.8859688    14.891933   
S0047        25.235594    1.7566738    14.681433   
S0048        25.413158    1.5572896    14.460886   
S0049        25.579691    1.3233679    14.222421   
S0050        25.708972    1.0346465    13.950923   
S0051        25.599475    0.57073812   13.744696   
S0052        25.083566    0.046273065  13.303731   
S0053        24.673161    0.028538495  13.066734   
S0054        24.305234    0.063483924  12.785861   
S0055        24.026277    0.19819002   12.444196   
S0056        23.765274    0.36449013   12.079562   
S0057        23.546515    0.58467035   11.679539   
S0058        23.332709    0.83458576   11.242227   
S0059        23.157855    1.1474313    10.760027   
S0060        23.118365    1.5522397    10.262479   
S0061        23.117699    2.0605488    9.9432053   
S0062        23.448024    2.6122078    9.7598335   
S0063        23.864435    3.0128233    9.5964584   
S0064        24.23446     3.3152966    9.4311455   
S0065        24.537781    3.5954662    9.2814461   
S0066        24.731065    3.9569225    9.1879829   
S0067        24.920976    4.2646236    9.1214104   
S0068        25.149294    4.4803024    9.0538956   
S0069        25.403937    4.9122883    9.1400787   
S0070        25.502834    5.0989258    9.2374001   
S0071        25.576723    5.2929817    9.3495796   
S0072        25.671042    5.4808964    9.4538994   
S0073        25.766064    5.6701817    9.5605377   
S0074        25.837787    5.8642982    9.6806374   
S0075        25.888562    6.0622833    9.8125755   
S0076        25.981277    6.2558544    9.9281067   
S0077        26.078607    6.4491089    10.044543   
S0078        26.127225    6.5689255    10.17093    
S0079        26.197672    6.6746941    10.30653    
S0080        26.262793    6.7723442    10.461026   
S0081        26.344156    6.8562668    10.628136   
S0082        26.399301    6.9395157    10.817719   
S0083        26.472891    7.0088631    11.019508   
S0084        26.571075    7.0602982    11.23255    
S0085        26.656598    7.1083481    11.464986   
S0086        26.688519    7.0417221    12.157625   
S0087        26.517688    7.004068     12.572538   
S0088        26.357819    6.9454811    12.939818   
S0089        26.152646    6.914505     13.262724   
S0090        25.931741    6.8681396    13.548523   
S0091        25.688028    6.7856224    13.807346   
S0092        25.37545     6.7994957    14.000089   
S0093        25.03488     6.8469055    14.141069   
S0094        24.674484    6.9086868    14.236877   
S0095        24.307634    7.0783852    14.21073    
S0096        23.977702    7.304039     14.109868   
S0097        23.6504      7.4723465    13.989565   
S0098        23.330112    7.6076881    13.841684   
S0099        23.010634    7.7083687    13.6741     
S0100        22.710919    7.7953934    13.460857   
S0101        22.481038    7.8959282    13.137213   
S0102        22.202324    7.9258217    12.85938    
S0103        21.894945    7.8203865    12.540971   
S0104        21.89252     7.7231918    12.487374   
S0105        21.892471    7.6270943    12.430805   
S0106        21.893393    7.5306053    12.373607   
S0107        21.898907    7.4391968    12.308004   
S0108        21.906506    7.3484222    12.238723   
S0109        21.91964     7.2607529    12.158047   
S0110        21.924811    7.1586617    12.09925    
S0111        21.922261    7.0534828    12.060461   
S0112        21.925237    6.9665588    12.046158   
S0113        21.92233     6.865361     12.044552   
S0114        21.917836    6.7596931    12.034608   
S0115        21.90677     6.6660736    11.992361   
S0116        21.886784    6.5689438    11.942224   
S0117        21.860965    6.4590782    11.892542   
S0118        21.833849    6.3266365    11.870448   
S0119        21.802425    6.186137     11.854329   
S0120        21.762712    6.0474209    11.862473   
S0121        21.71949     5.9481655    11.885372   
S0122        21.681506    5.849382     11.908195   
S0123        21.652866    5.7475925    11.90965    
S0124        21.628958    5.6476883    11.916339   
S0125        21.610269    5.5485867    11.924287   
S0126        21.598152    5.4495132    11.926466   
S0127        21.591638    5.3508694    11.927851   
S0128        21.591072    5.252475     11.926855   
S0129        21.373389    4.8596523    11.890127   
S0130        21.142349    4.5867661    11.851385   
S0131        20.898898    4.3402599    11.856726   
S0132        20.64528     4.1199257    11.881292   
S0133        20.382889    3.9223507    11.910661   
S0134        20.110861    3.7494396    11.956147   
S0135        19.829225    3.6060219    12.035619   
S0136        19.538814    3.4755436    12.090015   
S0137        19.237372    3.3685844    12.156117   
S0138        18.900845    3.335062     12.183737   
S0139        18.64045     3.244268     12.210055   
S0140        18.45769     3.1019199    12.260903   
S0141        18.352946    2.9215786    12.360778   
S0142        18.326025    2.703014     12.499327   
S0143        18.371951    2.3825539    12.595732   
S0144        18.494908    2.0328115    12.753941   
S0145        18.696046    1.6545942    12.961623   
S0146        18.99097     1.3231194    13.255708   
S0147        19.267068    1.1606233    13.469119   
S0148        19.526411    1.0367835    13.692848   
S0149        19.765991    0.96377449   13.930721   
S0150        19.994695    0.88446808   14.160931   
S0151        20.203584    0.86049576   14.407494   
S0152        20.398936    0.86183853   14.660245   
S0153        20.573766    0.90881901   14.923936   
S0154        20.716725    1.0208632    15.199031   
S0155        22.847075    10.226019    8.6759369   
S0156        22.580867    10.355311    8.7082634   
S0157        22.319673    10.481176    8.6975227   
S0158        22.058087    10.597674    8.6404488   
S0159        21.795908    10.704737    8.5370621   
S0160        21.533464    10.806358    8.3889862   
S0161        21.270206    10.905382    8.19711     
S0162        21.004636    10.993045    7.9580528   
S0163        20.739984    11.104644    7.6838638   
S0164        20.467569    11.195959    7.4095856   
S0165        20.194299    11.33087     7.1739693   
S0166        19.918192    11.480016    6.9775116   
S0167        19.630684    11.594268    6.7892448   
S0168        19.331715    11.717832    6.6394547   
S0169        19.004813    11.858483    6.5339211   
S0170        18.648326    11.955317    6.4185608   
S0171        18.290894    11.98582     6.2746708   
S0172        18.055565    11.894427    6.0845535   
S0173        17.830197    11.768721    5.7457283   
S0174        17.616602    11.689458    5.4317078   
S0175        17.495653    11.589272    5.1194862   
S0176        17.362143    11.563751    4.8136135   
S0177        17.327251    11.512916    4.5083965   
S0178        17.447688    11.36459     4.2339821   
S0179        17.584821    11.258179    3.9680042   
S0180        17.675462    11.29502     3.6577141   
S0181        20.393921    11.248383    3.0893633   
S0182        20.168469    11.289769    2.9036413   
S0183        19.939514    11.305994    2.7266562   
S0184        19.707977    11.30074     2.5586632   
S0185        19.473419    11.280593    2.3993824   
S0186        19.235968    11.240609    2.2489731   
S0187        18.998485    11.167709    2.1082375   
S0188        18.755766    11.089092    1.9755133   
S0189        18.507825    10.999069    1.8512867   
S0190        18.18978     10.811642    1.7393036   
S0191        17.897519    10.630678    1.6349709   
S0192        17.621149    10.488525    1.5304598   
S0193        17.36165     10.374501    1.4232875   
S0194        17.129123    10.255247    1.3211445   
S0195        16.921692    10.13589     1.2238667   
S0196        16.749896    9.9988625    1.1396121   
S0197        16.609177    9.8603783    1.0639785   
S0198        16.495636    9.7292068    0.99342947  
S0199        16.359811    9.5324547    0.88035851  
S0200        16.218172    9.3387085    0.76635394  
S0201        16.093811    9.1213242    0.66548176  
S0202        15.978551    8.8864479    0.57033992  
S0203        15.8765      8.6278114    0.48734264  
S0204        15.789992    8.342601     0.42144747  
S0205        15.730489    8.027462     0.3804863   
S0206        15.675273    7.6904541    0.35140207  
S0207        15.676289    7.2118378    0.32832479  
S0208        15.6646      7.1016426    0.31093254  
S0209        15.652681    6.9961212    0.29502838  
S0210        15.636688    6.8951828    0.27964396  
S0211        15.644995    6.7993317    0.27167342  
S0212        15.646056    6.7080292    0.2632293   
S0213        15.634286    6.6211754    0.25443084  
S0214        15.639636    6.5392815    0.25010335  
S0215        15.640601    6.4620201    0.24756355  
S0216        15.638017    6.3717403    0.24483805  
S0217        15.690038    6.2911228    0.24116244  
S0218        15.71593     6.2017387    0.23875933  
S0219        15.737411    6.1069759    0.23621693  
S0220        15.798921    6.0416386    0.24130428  
S0221        15.850464    5.9667171    0.24979007  
S0222        15.864534    5.8592999    0.24916651  
S0223        15.88204     5.7539597    0.24824355  
S0224        16.329721    5.1511471    0.21728702  
S0225        16.784189    4.6946053    0.24659915  
S0226        17.236388    4.3013054    0.33313084  
S0227        17.674205    4.0036171    0.491711    
S0228        18.055528    3.6887249    0.6471067   
S0229        18.40891     3.390279     0.82553244  
S0230        18.738368    3.1456621    1.0515151   
S0231        19.043062    2.9253098    1.3050168   
S0232        19.320818    2.7511297    1.602046    
S0233        19.199185    2.6284517    1.7486713   
S0234        19.11452     2.4849989    1.8904346   
S0235        19.069099    2.3149555    2.0212547   
S0236        19.057857    2.1376331    2.157308    
S0237        19.076921    1.9606483    2.3094503   
S0238        19.122044    1.7827126    2.4889147   
S0239        19.204866    1.576015     2.6620745   
S0240        19.325061    1.344942     2.8304298   
S0241        19.799516    0.98633852   2.9962133   
S0242        20.069936    0.90521765   3.0848799   
S0243        20.318674    0.86047649   3.1940483   
S0244        20.548955    0.85487947   3.3198906   
S0245        20.75018     0.88077946   3.4796143   
S0246        20.923784    0.93855534   3.6687595   
S0247        21.08094     1.0374574    3.8729343   
S0248        21.207098    1.1651632    4.1099884   
S0249        21.305811    1.3243015    4.3744595   
S0250        21.314651    1.4890872    4.5508488   
S0251        21.337883    1.662052     4.7235481   
S0252        21.374359    1.8398956    4.8933575   
S0253        21.423218    2.0190548    5.0628353   
S0254        21.474959    2.1921148    5.2424061   
S0255        21.512257    2.3534922    5.4438625   
S0256        21.559239    2.5145655    5.6479542   
S0257        21.614574    2.6730753    5.8575909   
S0258        21.673738    2.8274862    6.0759094   
S0259        21.752725    3.0082739    6.3589813   
S0260        21.797636    3.2071827    6.6148766   
S0261        21.833728    3.426194     6.844545    
S0262        21.877699    3.6648003    7.0429962   
S0263        21.971251    3.9165062    7.1786194   
S0264        22.082755    4.1844612    7.2683884   
S0265        22.189633    4.4728981    7.3324524   
S0266        22.283134    4.7841377    7.3829987   
S0267        22.388756    5.113303     7.3971619   
S0268        22.490196    5.4538368    7.4494896   
S0269        22.543266    5.7944077    7.4876617   
S0270        22.561412    6.1324871    7.4977173   
S0271        22.544749    6.4681839    7.4790428   
S0272        22.504559    6.8013206    7.4207237   
S0273        22.380515    7.1346382    7.3746292   
S0274        22.199785    7.4696671    7.3053879   
S0275        22.076465    7.7980095    7.1358673   
S0276        21.990208    8.1128708    6.9085701   
S0277        22.040155    8.4543785    6.8429893   
S0278        22.12856     8.7727974    6.7588608   
S0279        22.238773    9.0287704    6.5809402   
S0280        22.281683    9.2811584    6.4336418   
S0281        22.265863    9.5369209    6.3372059   
S0282        22.201015    9.7802773    6.2700027   
S0283        22.103735    9.9958183    6.1883427   
S0284        21.989708    10.196609    6.0885014   
S0285        21.86736     10.407354    6.0003548   
S0286        21.732191    10.525715    5.6255276   
S0287        21.609975    10.641668    5.2668358   
S0288        21.513011    10.775545    4.9224998   
S0289        21.411478    10.906928    4.5972965   
S0290        21.270885    10.991363    4.2956127   
S0291        21.114276    11.04892     4.0137939   
S0292        20.95674     11.104486    3.7505188   
S0293        20.791641    11.151961    3.5069344   
S0294        19.240909    0.39831817   3.3222252   
S0295        19.174756    0.32358954   3.602018    
S0296        19.162456    0.23975377   3.8679161   
S0297        19.168039    0.13785135   4.1136887   
S0298        19.205978    0.023907088  4.3479248   
S0299        19.345883    -0.07530055  4.5650436   
S0300        19.461749    -0.19948335  4.7750748   
S0301        19.544373    -0.37193017  4.9880684   
S0302        19.693327    -0.54990811  5.188018    
S0303        19.829848    -0.7183847   5.0943943   
S0304        19.987543    -0.88200235  5.0400806   
S0305        20.149551    -1.0533587   5.0275177   
S0306        20.299261    -1.2438478   5.0623074   
S0307        20.468697    -1.4294031   5.1400269   
S0308        20.640611    -1.625355    5.2698738   
S0309        20.843921    -1.8112013   5.4438019   
S0310        21.11376     -1.9532209   5.630904    
S0311        21.427444    -2.0584887   5.8189106   
S0312        21.667638    -2.1569927   5.8724972   
S0313        21.926045    -2.2247202   5.9134293   
S0314        22.202107    -2.22356     5.9285931   
S0315        22.472789    -2.2236134   5.9600708   
S0316        22.747406    -2.206621    5.9944645   
S0317        23.028854    -2.1748222   6.0306866   
S0318        23.318839    -2.1233879   6.0659527   
S0319        23.605983    -2.027746    6.098243    
S0320        20.79176     -2.3178074   9.4510811   
S0321        20.545177    -2.2242355   9.3329117   
S0322        20.29325     -2.1467331   9.2543098   
S0323        20.038968    -2.0724825   9.2233162   
S0324        19.779129    -2.0201725   9.2303146   
S0325        19.513402    -1.9883171   9.27519     
S0326        19.242722    -1.971563    9.3609848   
S0327        18.957553    -2.004682    9.4621735   
S0328        18.668149    -2.0503847   9.6054153   
S0329        18.39818     -2.1692461   9.8299889   
S0330        18.137144    -2.2548239   10.031091   
S0331        17.867906    -2.2939789   10.215308   
S0332        17.59483     -2.3333479   10.350872   
S0333        17.342271    -2.4289518   10.404868   
S0334        17.088043    -2.5100834   10.422206   
S0335        16.826512    -2.569014    10.406526   
S0336        16.554359    -2.5886271   10.365703   
S0337        16.282159    -2.575844    10.294019   
S0338        16.052956    -2.6014235   10.311716   
S0339        15.856181    -2.6424568   10.353287   
S0340        15.691731    -2.7067614   10.422392   
S0341        15.55638     -2.7676712   10.532394   
S0342        15.448604    -2.8076914   10.687952   
S0343        15.367305    -2.8015968   10.889705   
S0344        15.315369    -2.7896023   11.129935   
S0345        15.292287    -2.7618227   11.409533   
S0346        15.61888     -2.7287041   11.91603    
S0347        15.92514     -2.7546967   12.077377   
S0348        16.218242    -2.7515602   12.202998   
S0349        16.499371    -2.7173439   12.292028   
S0350        16.765706    -2.711776    12.355649   
S0351        17.018608    -2.7033371   12.387627   
S0352        17.25778     -2.6979298   12.388085   
S0353        17.484631    -2.6729635   12.355889   
S0354        17.698334    -2.6404089   12.293701   
S0355        17.945474    -2.6478659   12.606381   
S0356        18.212572    -2.5582106   12.835301   
S0357        18.49165     -2.4916189   12.981125   
S0358        18.783827    -2.4767891   13.070641   
S0359        19.090245    -2.4500456   13.077505   
S0360        19.41418     -2.4439026   13.020914   
S0361        19.75905     -2.4502188   12.896295   
S0362        20.115689    -2.442469    12.680445   
S0363        20.456581    -2.398735    12.35565    
S0364        20.549762    -2.4962168   12.020023   
S0365        20.636172    -2.57041     11.692657   
S0366        20.715039    -2.6198771   11.372796   
S0367        20.786008    -2.6617241   11.059238   
S0368        20.851405    -2.6365232   10.757526   
S0369        20.904451    -2.6464941   10.45371    
S0370        20.955891    -2.5799097   10.168336   
S0371        20.999419    -2.4891441   9.8916153   
S0372        10.782313    -3.7769428   10.737503   
S0373        10.674795    -3.8316761   10.887904   
S0374        10.578828    -3.8570545   11.063148   
S0375        10.486146    -3.8432911   11.256696   
S0376        10.410424    -3.8133747   11.472184   
S0377        10.360201    -3.7782948   11.715885   
S0378        10.328719    -3.7275391   11.985228   
S0379        10.307883    -3.6492245   12.275156   
S0380        10.303908    -3.5523651   12.589468   
S0381        10.243208    -3.472728    12.856523   
S0382        10.158511    -3.3677746   13.090831   
S0383        10.073602    -3.2733009   13.321312   
S0384        9.9637375    -3.1507433   13.522121   
S0385        9.8346306    -3.008684    13.699554   
S0386        9.6814758    -2.8419466   13.842879   
S0387        9.5097504    -2.657729    13.961446   
S0388        9.3198906    -2.456122    14.056914   
S0389        9.1102081    -2.2360756   14.124498   
S0390        8.8229668    -2.2888821   14.229329   
S0391        8.5489204    -2.3473309   14.304994   
S0392        8.2853226    -2.4148493   14.320395   
S0393        8.0257568    -2.4805153   14.312274   
S0394        7.7794167    -2.5580904   14.239427   
S0395        7.5461639    -2.6441965   14.115508   
S0396        7.30457      -2.7256868   13.963092   
S0397        7.067524     -2.8152477   13.7576     
S0398        6.6003899    -3.5510498   13.085045   
S0399        6.3766117    -4.0443607   12.705869   
S0400        6.1695694    -4.3905621   12.337466   
S0401        6.1006527    -4.6255978   11.94709    
S0402        6.0888496    -4.7114861   11.527598   
S0403        6.108604     -4.6074253   11.021729   
S0404        6.3356758    -4.3707573   10.404723   
S0405        7.0333969    -4.2769424   9.9919991   
S0406        7.7866631    -4.15854     9.7805634   
S0407        8.1926117    -4.0153568   9.7659119   
S0408        8.635347     -3.8801723   9.7803619   
S0409        9.1126289    -3.7599319   9.8335388   
S0410        9.6180237    -3.615427    9.8689209   
S0411        10.155275    -3.4699482   9.9253952   
S0412        10.72328     -3.3029816   9.946463    
S0413        11.323157    -3.1428799   10.026797   
S0414        11.954442    -2.9703941   10.096039   
S0415        12.617458    -2.7930182   10.167881   
S0416        13.043349    -2.6007454   9.9506355   
S0417        13.455412    -2.4292997   9.6707672   
S0418        13.834102    -2.2663168   9.354229    
S0419        14.160101    -2.116543    8.9909172   
S0420        14.470546    -1.9026529   8.6849831   
S0421        14.751865    -1.6561844   8.3887566   
S0422        15.028456    -1.356735    8.1410278   
S0423        15.288318    -1.024646    7.9145828   
S0424        15.533798    -0.66328382  7.7130516   
S0425        15.782408    -0.30819955  7.5609718   
S0426        16.031265    0.044987854  7.3937195   
S0427        16.256557    0.38586421   7.1721657   
S0428        16.462408    0.71546636   6.9030609   
S0429        16.64617     1.0304744    6.5828285   
S0430        16.814304    1.3365224    6.2218967   
S0431        16.96944     1.637178     5.8231354   
S0432        17.105186    1.9257656    5.3777596   
S0433        17.230188    2.2122543    4.8946682   
S0434        17.169484    2.4731283    4.5692139   
S0435        17.090477    2.7033726    4.2362099   
S0436        17.019789    2.9379408    3.9190178   
S0437        16.941946    3.1557728    3.6044304   
S0438        16.863698    3.3666641    3.2978859   
S0439        16.780278    3.5635384    2.9957947   
S0440        16.695505    3.7522163    2.700935    
S0441        16.607919    3.9305283    2.4122313   
S0442        16.521635    4.1038849    2.132283    
S0443        16.526773    4.2315617    1.8892416   
S0444        16.498819    4.3521244    1.646512    
S0445        16.45705     4.4908531    1.4153143   
S0446        16.403621    4.6494751    1.1960466   
S0447        16.34729     4.83414      0.99247332  
S0448        16.217909    4.9860722    0.7716289   
S0449        16.082945    5.1702915    0.56413817  
S0450        15.963272    5.3923645    0.38059435  
S0451        -6.2333504   -1.1025773   7.031176    
S0452        -6.2908489   -1.3317146   7.1471275   
S0453        -6.3656483   -1.5238966   7.2747902   
S0454        -6.4241646   -1.7154301   7.3782639   
S0455        -6.4962433   -1.8733519   7.4889153   
S0456        -6.5778625   -2.0019161   7.5999374   
S0457        -6.6534218   -2.1198238   7.6976875   
S0458        -6.7196579   -2.2301136   7.7848885   
S0459        -6.7938759   -2.312734    7.8726219   
S0460        -6.9752312   -2.5174366   7.921006    
S0461        -7.1422699   -2.716193    7.9630234   
S0462        -7.2853508   -2.9210886   7.9910088   
S0463        -7.4447479   -3.0895765   8.0200508   
S0464        -7.6111969   -3.2312893   8.0474731   
S0465        -7.7844574   -3.3452625   8.0740829   
S0466        -7.9618149   -3.4338341   8.0989395   
S0467        -8.1440079   -3.4922825   8.1238976   
S0468        -8.3231804   -3.5416      8.1400742   
S0469        -8.5560211   -3.6221024   8.1331528   
S0470        -8.8019173   -3.6851181   8.1236023   
S0471        -9.0602058   -3.7326073   8.1117561   
S0472        -9.3336006   -3.7364906   8.1133621   
S0473        -9.6150139   -3.7497677   8.0996513   
S0474        -9.9059517   -3.7991573   8.0596611   
S0475        -10.211369   -3.7794693   8.0448303   
S0476        -10.526258   -3.7192642   8.0343376   
S0477        -11.581257   -0.94515514  14.555399   
S0478        -11.488792   -0.87618294  14.483649   
S0479        -11.441019   -0.7752594   14.399532   
S0480        -11.415301   -0.65428309  14.319232   
S0481        -11.400787   -0.5135036   14.244688   
S0482        -11.386723   -0.35041575  14.176285   
S0483        -11.373266   -0.16308049  14.113171   
S0484        -11.36037    0.049246719  14.056659   
S0485        -11.431788   0.51878715   14.080882   
S0486        -11.479163   0.77419024   14.146173   
S0487        -11.525726   1.0454383    14.195755   
S0488        -11.590623   1.3240623    14.238422   
S0489        -11.675031   1.6122585    14.275934   
S0490        -11.781442   1.9192566    14.299239   
S0491        -11.893386   2.2654066    14.284235   
S0492        -11.90361    2.6504       14.231335   
S0493        -11.65817    3.2709339    14.207803   
S0494        -11.536545   3.562833     14.169447   
S0495        -11.362305   3.8110508    14.172372   
S0496        -11.154652   4.0195702    14.202315   
S0497        -10.954626   4.228606     14.230922   
S0498        -10.7723     4.4540195    14.252209   
S0499        -10.591886   4.6804825    14.277179   
S0500        -10.406329   4.8999077    14.310493   
S0501        -10.220857   5.1166065    14.349274   
S0502        -10.02522    5.3727711    14.375679   
S0503        -9.8655479   5.6516277    14.411938   
S0504        -9.6725204   5.8939384    14.48855    
S0505        -9.5188011   6.1648998    14.571445   
S0506        -9.3781136   6.4460793    14.673672   
S0507        -9.2824989   6.7569061    14.780482   
S0508        -9.2217163   7.085508     14.895374   
S0509        -9.1696259   7.4255104    15.033366   
S0510        -9.4815834   7.8990082    15.416647   
S0511        -9.8010483   8.026931     15.638744   
S0512        -10.110487   8.1712662    15.886043   
S0513        -10.472052   8.3111115    16.086469   
S0514        -10.890788   8.4396843    16.211014   
S0515        -11.349583   8.563842     16.284259   
S0516        -11.844547   8.6890274    16.322404   
S0517        -12.378398   8.8051765    16.298114   
S0518        -12.94678    8.9157433    16.225415   
S0519        -13.421936   9.009745     16.119759   
S0520        -13.86158    9.0946617    15.987476   
S0521        -14.266818   9.172892     15.832745   
S0522        -14.64062    9.2476959    15.660733   
S0523        -14.976477   9.3087395    15.453935   
S0524        -15.269257   9.3539162    15.209572   
S0525        -15.5332     9.3979172    14.951433   
S0526        -15.76396    9.4347092    14.669542   
S0527        -15.965129   9.4650299    14.365005   
S0528        -16.229094   9.5108147    13.876819   
S0529        -16.433751   9.5145073    13.372021   
S0530        -16.607932   9.4947121    12.844981   
S0531        -16.734608   9.4423111    12.274557   
S0532        -16.808554   9.3500214    11.648975   
S0533        -16.787865   9.1941345    10.966991   
S0534        -16.690868   8.9785889    10.226885   
S0535        -16.436372   8.6855087    9.4692574   
S0536        -15.89426    8.1659401    8.6314453   
S0537        -15.763033   7.9921181    8.5306503   
S0538        -15.633176   7.8228149    8.4303833   
S0539        -15.503911   7.6552437    8.331501    
S0540        -15.360744   7.4959312    8.2444008   
S0541        -15.213718   7.33955      8.1620941   
S0542        -15.047659   7.1977119    8.0945335   
S0543        -14.886218   7.0516891    8.0264748   
S0544        -14.705321   6.9227539    7.972744    
S0545        -14.555595   6.8370552    7.8592926   
S0546        -14.400575   6.7480965    7.7692978   
S0547        -14.240509   6.6533676    7.7035812   
S0548        -14.069887   6.5601112    7.6645035   
S0549        -13.891353   6.4640709    7.6509972   
S0550        -13.698415   6.3773502    7.6653015   
S0551        -13.489366   6.3046528    7.7090797   
S0552        -13.280069   6.2141567    7.7758041   
S0553        -13.074844   6.0963757    7.8591843   
S0554        -12.841762   5.9940907    7.8648323   
S0555        -12.621835   5.9010044    7.9013344   
S0556        -12.41471    5.8279263    7.9710938   
S0557        -12.224747   5.7681637    8.0717743   
S0558        -12.057397   5.7449043    8.2101181   
S0559        -11.910839   5.7054249    8.3721024   
S0560        -11.769624   5.638311     8.5529381   
S0561        -11.642937   5.5882813    8.7652252   
S0562        -11.670372   5.1659004    9.3727119   
S0563        -11.743122   4.7474415    9.6640175   
S0564        -11.91385    4.3920937    9.9764069   
S0565        -12.00807    3.9913597    10.20874    
S0566        -12.066288   3.5747189    10.384162   
S0567        -12.161162   3.1534964    10.526336   
S0568        -12.267537   2.7025253    10.600786   
S0569        -12.264188   2.228511     10.588622   
S0570        -12.039886   1.8160355    10.586482   
S0571        -11.865217   1.2027847    10.583444   
S0572        -11.854055   0.61231003   10.458406   
S0573        -11.970942   0.1920787    10.274654   
S0574        -12.088107   -0.092440075 10.06076    
S0575        -12.196374   -0.27627547  9.8121368   
S0576        -12.146858   -0.47116847  9.4634666   
S0577        -12.027431   -0.54877596  8.9980598   
S0578        -12.118913   -0.39883637  8.5730408   
S0579        -12.61755    -0.18659503  8.0727074   
S0580        -12.882332   -0.1210867   7.969352    
S0581        -13.141144   -0.052158952 7.8969406   
S0582        -13.397137   0.022472419  7.8506721   
S0583        -13.656367   0.10355453   7.8283134   
S0584        -13.928473   0.17115479   7.8583374   
S0585        -14.207928   0.23075492   7.9334602   
S0586        -14.492516   0.28406575   8.0513329   
S0587        -14.770419   0.32061245   8.2271927   
S0588        -14.945412   0.43376136   8.4510399   
S0589        -15.105452   0.51980605   8.6990883   
S0590        -15.269139   0.59929147   8.9420753   
S0591        -15.43786    0.67325072   9.1789719   
S0592        -15.625229   0.74792695   9.395742    
S0593        -15.822635   0.81670275   9.6021622   
S0594        -16.017435   0.87490797   9.8117653   
S0595        -16.223647   0.92755842   10.008742   
S0596        -16.834721   0.93112984   10.669495   
S0597        -17.141856   0.88241758   11.159021   
S0598        -17.329996   0.8267909    11.643448   
S0599        -17.420049   0.77060652   12.095129   
S0600        -17.440227   0.71803355   12.508966   
S0601        -17.386542   0.67334137   12.8888     
S0602        -17.342633   0.61676831   13.252449   
S0603        -17.239937   0.55120282   13.598961   
S0604        -17.087875   0.46132126   13.932016   
S0605        -16.842874   0.37730052   14.345329   
S0606        -16.588972   0.26938524   14.719519   
S0607        -16.297392   0.19544628   15.045117   
S0608        -15.977103   0.18760861   15.317731   
S0609        -15.660155   0.16558126   15.549828   
S0610        -15.339458   0.12663703   15.740515   
S0611        -15.015495   0.052733856  15.899744   
S0612        -14.679202   -0.01570421  16.015675   
S0613        -14.338464   -0.098466408 16.105176   
S0614        -14.037538   -0.22108288  16.096263   
S0615        -13.740114   -0.33638053  16.049823   
S0616        -13.452864   -0.47231975  15.986325   
S0617        -13.162413   -0.59390674  15.875385   
S0618        -12.86902    -0.72561378  15.738112   
S0619        -12.566436   -0.83067665  15.546323   
S0620        -12.262357   -0.9015542   15.292804   
S0621        -11.965387   -0.94936399  14.983755   
S0622        -11.452518   0.44657454   14.373695   
S0623        -11.553595   0.60777287   14.722606   
S0624        -11.696598   0.76458802   15.036534   
S0625        -11.877963   0.91817894   15.317674   
S0626        -12.092916   1.0711946    15.571126   
S0627        -12.358094   1.2197291    15.790878   
S0628        -12.681043   1.3592638    15.96877    
S0629        -13.051953   1.4916623    16.107417   
S0630        -13.469156   1.610734     16.189978   
S0631        -13.972372   1.7363022    16.186522   
S0632        -14.443481   1.8406557    16.119838   
S0633        -14.879315   1.9291229    16.00378    
S0634        -15.277766   1.9994877    15.835159   
S0635        -15.643594   2.0592102    15.627448   
S0636        -15.974289   2.1035694    15.371918   
S0637        -16.266136   2.1293245    15.065361   
S0638        -16.53123    2.1475424    14.720256   
S0639        -16.763336   2.1517717    14.327475   
S0640        -17.004591   2.0917458    13.850243   
S0641        -17.163164   2.0042191    13.374342   
S0642        -17.260634   1.9056524    12.906842   
S0643        -17.288374   1.7896708    12.445542   
S0644        -17.278346   1.6751057    11.981416   
S0645        -17.171182   1.5252591    11.526991   
S0646        -17.014427   1.3661486    11.064911   
S0647        -16.763228   1.1776459    10.622736   
S0648        -9.5650146   8.1023232    15.477328   
S0649        -9.9749428   8.421022     15.721565   
S0650        -10.428918   8.6486382    15.868442   
S0651        -10.876585   8.8091179    15.957405   
S0652        -11.311472   8.9134583    15.993913   
S0653        -11.729421   9.0038452    15.985104   
S0654        -12.134333   9.1055916    15.931123   
S0655        -12.532246   9.1997086    15.826003   
S0656        -12.919011   9.3026039    15.675992   
S0657        -13.290028   9.4231361    15.418466   
S0658        -13.645348   9.5134079    15.14108    
S0659        -13.981659   9.5974777    14.848366   
S0660        -14.301483   9.6554039    14.53734    
S0661        -14.603862   9.6949524    14.209329   
S0662        -14.890167   9.7073799    13.864621   
S0663        -15.158553   9.707415     13.503499   
S0664        -15.408261   9.6975807    13.124907   
S0665        -15.638527   9.6777794    12.727693   
S0666        -15.763887   9.6162788    12.148706   
S0667        -15.868716   9.5304085    11.6044     
S0668        -15.950919   9.4275253    11.093844   
S0669        -16.010806   9.3087967    10.616445   
S0670        -16.050211   9.1792038    10.169157   
S0671        -16.075299   9.0274437    9.7511971   
S0672        -16.10358    8.8633995    9.3459587   
S0673        -16.119066   8.6253792    8.9864235   
