# Supplementary material for: Interspecific variation in the limb long bones among modern rhinoceroses—extent and drivers
Source: PeerJ. 2019 Sep 26;7:e7647. doi: 10.7717/peerj.7647 (PMC6766374; doi:10.7717/peerj.7647)
Supplement: Supplemental Information 9 [file peerj-07-7647-s009.zip › Humerus/Rhinoceros_sondaicus_A_7970_Humerus.pts]

Version 1.0
674
S0000         13.301364     1.806698      1.2761066    
S0001         17.532538     3.039851      3.7616531    
S0002         18.411635     -1.9479404    8.0458656    
S0003         20.070706     -5.4038223    5.6949459    
S0004         16.237541     -5.9778065    3.1843353    
S0005         14.105698     -2.8744967    3.7359253    
S0006         15.857503     -7.2029106    3.6944824    
S0007         15.38353      -7.993869     8.2754181    
S0008         10.064968     -9.3493286    13.135559    
S0009         12.62458      -9.2823555    13.862563    
S0010         7.8206947     -6.0560974    15.688004    
S0011         7.8422577     -4.6535309    15.946748    
S0012         11.381276     2.0191252     13.972476    
S0013         9.4210075     1.0116887     13.860863    
S0014         14.18186      5.5086334     12.663165    
S0015         13.772418     5.9084362     8.9795609    
S0016         13.036804     5.4079651     7.6925041    
S0017         8.3795845     5.2400997     3.8874485    
S0018         3.4980064     6.1581749     5.4489647    
S0019         -1.0076145    3.4399513     1.6138504    
S0020         -13.333163    1.2264649     9.567952     
S0021         -19.58447     3.4223747     9.6072952    
S0022         -22.473029    5.139922      6.947982     
S0023         -25.023233    2.3146231     3.5857063    
S0024         -19.477087    1.0416099     1.0937965    
S0025         -19.10948     0.44894948    1.4064353    
S0026         -19.358856    -2.7680996    1.8317772    
S0027         -16.045828    -7.5675583    0.72008591   
S0028         -23.4353      -9.4089935    6.1259781    
S0029         -19.054094    -5.5610348    7.2834503    
S0030         -20.051468    0.56469111    8.3892189    
S0031         -23.939149    -1.0604225    6.5876205    
S0032         -17.583075    -10.029549    8.479924     
S0033         -21.583441    -8.3320694    9.5773628    
S0034         -18.081209    -4.9802624    9.7962845    
S0035         13.819519     1.6504217     1.3075324    
S0036         14.287355     1.375386      1.3145659    
S0037         14.719209     1.0892935     1.3247816    
S0038         15.130522     0.82555494    1.3556327    
S0039         15.529851     0.59281435    1.4130109    
S0040         15.887437     0.33166544    1.4851787    
S0041         16.232085     0.084137517   1.5968484    
S0042         16.610387     -0.043743235  1.7283812    
S0043         16.959604     -0.16500051   1.8616068    
S0044         17.381541     -0.097425288  2.0493103    
S0045         17.719518     0.093162388   2.2159334    
S0046         17.956917     0.34717124    2.3908947    
S0047         18.092343     0.66671805    2.5702171    
S0048         18.191328     0.98180695    2.8195543    
S0049         18.151317     1.415267      3.0280064    
S0050         18.049193     1.8807545     3.2838711    
S0051         17.833244     2.4308081     3.5183578    
S0052         16.913315     2.9806761     3.8402206    
S0053         16.42971      2.834852      4.0174519    
S0054         15.97816      2.7365868     4.1673737    
S0055         15.619545     2.5979744     4.3855358    
S0056         15.352014     2.4191544     4.6634193    
S0057         15.149551     2.2076471     4.9909172    
S0058         15.061327     1.9281828     5.3806038    
S0059         15.12188      1.6005512     5.8325218    
S0060         15.321121     1.2845956     6.342643     
S0061         15.532217     0.92537088    6.7814949    
S0062         15.800845     0.53846388    7.125766     
S0063         16.126115     0.19071145    7.4274109    
S0064         16.474562     -0.060704577  7.7500145    
S0065         16.825194     -0.34116342   8.0039413    
S0066         17.194955     -0.6901042    8.1467819    
S0067         17.575562     -1.1257131    8.1551201    
S0068         17.971877     -1.5498992    8.1167549    
S0069         18.60974      -2.1768965    8.0442825    
S0070         18.80831      -2.3919191    8.0379112    
S0071         18.955626     -2.6329699    8.0088875    
S0072         19.094479     -2.8700827    7.9645699    
S0073         19.221645     -3.1079081    7.9013168    
S0074         19.317001     -3.3575756    7.8221985    
S0075         19.329533     -3.6413052    7.7296158    
S0076         19.274644     -3.9483467    7.6073555    
S0077         19.394975     -4.1763939    7.4899261    
S0078         19.504382     -4.3687271    7.3440414    
S0079         19.623592     -4.5398598    7.1901627    
S0080         19.735548     -4.6984146    7.0245155    
S0081         19.825673     -4.8466724    6.8408447    
S0082         19.913731     -4.981868     6.6461472    
S0083         19.965735     -5.1065289    6.4286079    
S0084         20.037895     -5.2162987    6.2032101    
S0085         20.071037     -5.3149967    5.9555542    
S0086         20.032277     -5.4347672    5.2583145    
S0087         19.950793     -5.4619038    4.8554688    
S0088         19.827557     -5.4930344    4.4901249    
S0089         19.67276      -5.5276566    4.162458     
S0090         19.509296     -5.5441097    3.8594875    
S0091         19.32422      -5.5479317    3.5833424    
S0092         19.114503     -5.5397346    3.3324394    
S0093         18.867641     -5.5395638    3.1219757    
S0094         18.578958     -5.5667713    2.9766249    
S0095         18.306717     -5.5871159    2.9055265    
S0096         18.030865     -5.6411728    2.8836418    
S0097         17.766273     -5.6803951    2.8647964    
S0098         17.50611      -5.7089527    2.8546869    
S0099         17.243416     -5.7296059    2.8549185    
S0100         16.97126      -5.7516605    2.8710686    
S0101         16.693092     -5.7954971    2.9202368    
S0102         16.438673     -5.8780872    3.0263573    
S0103         16.119275     -5.9047218    3.4007309    
S0104         15.969595     -5.8221775    3.5540932    
S0105         15.876534     -5.7426327    3.735672     
S0106         15.774902     -5.6556866    3.8813148    
S0107         15.640886     -5.5687553    3.9385166    
S0108         15.512703     -5.4802322    3.9568874    
S0109         15.421719     -5.3809536    4.0130898    
S0110         15.342769     -5.275396     4.0691711    
S0111         15.265353     -5.1680107    4.1010651    
S0112         15.215549     -5.0335411    4.1176254    
S0113         15.166769     -4.8992496    4.137788     
S0114         15.116104     -4.7653111    4.1517921    
S0115         15.063364     -4.632024     4.1582371    
S0116         15.009422     -4.4990688    4.1606037    
S0117         14.952754     -4.3674484    4.1524796    
S0118         14.890497     -4.239101     4.1244057    
S0119         14.832339     -4.107349     4.1139362    
S0120         14.777312     -3.9733742    4.1114594    
S0121         14.754695     -3.7664505    4.0907619    
S0122         14.707079     -3.5841686    4.0390602    
S0123         14.647934     -3.4346775    3.9592434    
S0124         14.582684     -3.3022453    3.8930775    
S0125         14.50992      -3.1892233    3.8303432    
S0126         14.422777     -3.079081     3.8095379    
S0127         14.327037     -2.9927204    3.781382     
S0128         14.221196     -2.9245737    3.7583744    
S0129         13.597694     -2.6793064    3.7510677    
S0130         13.132153     -2.4488153    3.8437405    
S0131         12.718769     -2.1871643    3.9390621    
S0132         12.380623     -1.9655653    3.8491653    
S0133         12.103621     -1.7666805    3.6761566    
S0134         11.867615     -1.5148315    3.5939716    
S0135         11.681175     -1.2294331    3.538802     
S0136         11.54757      -0.91948109   3.4893299    
S0137         11.471775     -0.61399412   3.3843777    
S0138         11.134046     -0.57146516   3.3133938    
S0139         10.853251     -0.5247129    3.1793491    
S0140         10.636426     -0.41280823   3.1097383    
S0141         10.481295     -0.2670938    3.0379112    
S0142         10.386314     -0.089537442  2.9606489    
S0143         10.351348     0.12182972    2.8822401    
S0144         10.376484     0.36989555    2.8086201    
S0145         10.458565     0.64372396    2.718988     
S0146         10.599138     0.92828884    2.5821526    
S0147         10.833831     1.0891016     2.5005791    
S0148         11.085701     1.2478945     2.4389042    
S0149         11.351949     1.4069698     2.3788338    
S0150         11.633717     1.556979      2.2971189    
S0151         11.933167     1.6888317     2.1806011    
S0152         12.251222     1.7634148     2.0023193    
S0153         12.587884     1.8344458     1.8048574    
S0154         12.9369       1.8257847     1.5494887    
S0155         15.066545     -8.1639458    8.0969177    
S0156         14.726637     -8.3248878    7.9872818    
S0157         14.381952     -8.4928825    7.9368019    
S0158         14.026472     -8.6548271    7.9570801    
S0159         13.669812     -8.8372429    8.023423     
S0160         13.30204      -8.9925072    8.1824303    
S0161         12.931752     -9.1696419    8.385083     
S0162         12.552076     -9.3777184    8.6202698    
S0163         12.160159     -9.5990929    8.9064133    
S0164         11.855492     -9.7552483    9.035038     
S0165         11.549975     -9.8685844    9.1720993    
S0166         11.258752     -9.9686104    9.3037949    
S0167         10.978711     -10.017388    9.4620384    
S0168         10.715459     -10.107767    9.5821182    
S0169         10.429104     -10.145558    9.7203178    
S0170         10.143304     -9.9599487    9.9997978    
S0171         9.9732643     -9.6278488    10.404556    
S0172         9.6766937     -9.4551056    10.641821    
S0173         9.6426239     -9.6560417    10.891824    
S0174         9.7286873     -9.7449448    11.20929     
S0175         9.7707001     -9.8277634    11.51459     
S0176         9.8807838     -9.7893951    11.783915    
S0177         9.9465462     -9.7513565    12.050242    
S0178         9.9767746     -9.7132324    12.330004    
S0179         10.024145     -9.6125954    12.592728    
S0180         10.046834     -9.4995918    12.866       
S0181         12.376804     -9.3218094    13.942776    
S0182         12.130855     -9.3308327    14.024551    
S0183         11.888945     -9.3368523    14.112193    
S0184         11.65234      -9.2972031    14.201306    
S0185         11.418197     -9.2598923    14.296297    
S0186         11.190362     -9.1926605    14.394472    
S0187         10.967649     -9.1066246    14.4964      
S0188         10.744385     -9.0161957    14.603491    
S0189         10.525101     -8.9055641    14.71467     
S0190         10.305458     -8.7729073    14.814174    
S0191         10.093259     -8.62948      14.90699     
S0192         9.8891983     -8.4757675    14.993463    
S0193         9.6841736     -8.326503     15.075398    
S0194         9.4872116     -8.1676079    15.150981    
S0195         9.2873314     -8.0137207    15.222127    
S0196         9.1051483     -7.8397079    15.28515     
S0197         8.9155624     -7.6748924    15.344583    
S0198         8.7270035     -7.5081001    15.39922     
S0199         8.6048584     -7.3295326    15.456079    
S0200         8.476387      -7.1662689    15.509706    
S0201         8.3448204     -7.0147484    15.558505    
S0202         8.226915      -6.8596283    15.599149    
S0203         8.1203217     -6.7028015    15.632219    
S0204         8.0291412     -6.5417091    15.657167    
S0205         7.9559341     -6.3763557    15.67368     
S0206         7.8721756     -6.2211166    15.686183    
S0207         7.8082947     -5.9839321    15.696335    
S0208         7.8052605     -5.9072239    15.705025    
S0209         7.7902611     -5.8334843    15.713847    
S0210         7.7713951     -5.7598549    15.72108     
S0211         7.7466927     -5.6861149    15.725755    
S0212         7.7405281     -5.6051842    15.731932    
S0213         7.7540108     -5.5194256    15.741141    
S0214         7.7492767     -5.4359425    15.74595     
S0215         7.7421196     -5.3499397    15.749295    
S0216         7.7417076     -5.281179     15.773529    
S0217         7.7371521     -5.2102146    15.796198    
S0218         7.7400551     -5.1371914    15.818669    
S0219         7.7450264     -5.0619934    15.84097     
S0220         7.7497643     -4.984203     15.863701    
S0221         7.7652206     -4.9045185    15.885289    
S0222         7.7940239     -4.8243031    15.905003    
S0223         7.8181091     -4.7407589    15.925827    
S0224         7.9598541     -4.2634632    16.159364    
S0225         8.1782455     -3.8995617    16.309201    
S0226         8.4140747     -3.5336586    16.404991    
S0227         8.6528831     -3.159717     16.457054    
S0228         8.8843872     -2.7704399    16.481255    
S0229         9.162384      -2.3940098    16.432497    
S0230         9.4493256     -2.0115026    16.341925    
S0231         9.7415421     -1.6173973    16.219348    
S0232         10.048768     -1.2161389    16.056213    
S0233         10.108521     -0.77666564   15.81357     
S0234         10.192279     -0.35709596   15.571413    
S0235         10.293974     0.053454369   15.343454    
S0236         10.432077     0.40826526    15.083963    
S0237         10.587482     0.74111366    14.824385    
S0238         10.757872     1.0511581     14.556444    
S0239         10.938416     1.3676446     14.309573    
S0240         11.140433     1.6993841     14.114857    
S0241         11.53877      2.1219017     13.902747    
S0242         11.707875     2.1987385     13.830739    
S0243         11.892756     2.2412041     13.758612    
S0244         12.090724     2.246508      13.67276     
S0245         12.291243     2.2195444     13.551808    
S0246         12.497491     2.1605165     13.40475     
S0247         12.713202     2.0686386     13.23766     
S0248         12.927979     1.9462263     13.038268    
S0249         13.148238     1.79014       12.816664    
S0250         13.326083     1.7268187     12.612481    
S0251         13.474754     1.626536      12.387929    
S0252         13.596556     1.4887672     12.151863    
S0253         13.700121     1.313607      11.909754    
S0254         13.768289     1.0994582     11.658765    
S0255         13.834978     0.84885416    11.404446    
S0256         13.861227     0.55757642    11.141189    
S0257         13.90862      0.23330772    10.872562    
S0258         13.988864     -0.11892242   10.598518    
S0259         14.045839     -0.37040999   10.467568    
S0260         14.111745     -0.62572093   10.342255    
S0261         14.181906     -0.88726091   10.219267    
S0262         14.275256     -1.1507393    10.100491    
S0263         14.398569     -1.4139507    9.9884727    
S0264         14.549612     -1.67719      9.8840607    
S0265         14.717844     -1.9436852    9.7816223    
S0266         14.913834     -2.2100424    9.687899     
S0267         15.137799     -2.4760818    9.607077     
S0268         15.12139      -3.0270258    9.6419922    
S0269         15.058714     -3.5813358    9.591095     
S0270         15.006995     -4.1076191    9.5410202    
S0271         14.956206     -4.6004025    9.4898849    
S0272         14.86516      -5.053437     9.4144707    
S0273         14.744783     -5.4947147    9.3189575    
S0274         14.719502     -5.9769825    9.2661415    
S0275         15.032805     -6.4464012    9.4156921    
S0276         15.297134     -6.8387344    9.5427483    
S0277         15.329643     -7.0548294    9.5829994    
S0278         15.285558     -7.3092331    9.6392693    
S0279         15.143578     -7.5504524    9.6806313    
S0280         14.953799     -7.7397812    9.7583557    
S0281         14.775449     -7.8813316    9.9339394    
S0282         14.63134      -7.9960289    10.226479    
S0283         14.52845      -8.1052216    10.629248    
S0284         14.45471      -8.2168114    11.116599    
S0285         14.395959     -8.3294746    11.663748    
S0286         14.312109     -8.4630646    11.911015    
S0287         14.199606     -8.5865814    12.157729    
S0288         14.066379     -8.714785     12.401939    
S0289         13.90432      -8.8391159    12.645659    
S0290         13.706058     -8.9415016    12.890154    
S0291         13.482249     -9.046402     13.134074    
S0292         13.22834      -9.1429329    13.378435    
S0293         12.945529     -9.2347519    13.624072    
S0294         9.2535255     1.2811685     13.620549    
S0295         9.1525352     1.5382809     13.341908    
S0296         9.1613953     1.7714558     13.050018    
S0297         9.2146233     2.0071184     12.780335    
S0298         9.3206223     2.2402557     12.531534    
S0299         9.3748276     2.5128029     12.273482    
S0300         9.5026932     2.775952      12.025376    
S0301         9.6933075     3.0317211     11.793176    
S0302         9.9401619     3.2787178     11.580896    
S0303         10.106097     3.6188614     11.412704    
S0304         10.284448     3.9279922     11.248637    
S0305         10.444632     4.2150715     11.075806    
S0306         10.61077      4.468417      10.908114    
S0307         10.789127     4.6872257     10.747525    
S0308         11.000655     4.8650204     10.60264     
S0309         11.232716     5.004734      10.468523    
S0310         11.468767     5.1126175     10.337656    
S0311         11.707576     5.1919987     10.207795    
S0312         11.930951     5.2936657     10.024671    
S0313         12.152799     5.3952156     9.8496727    
S0314         12.378969     5.4894566     9.6887009    
S0315         12.621837     5.5531837     9.5550438    
S0316         12.860979     5.6154171     9.4272224    
S0317         13.092719     5.6866196     9.3012878    
S0318         13.352591     5.7049664     9.1997269    
S0319         13.569148     5.7996857     9.0812721    
S0320         12.741165     5.1807632     7.8506676    
S0321         12.456161     4.9403786     7.9797791    
S0322         12.132418     4.8038536     8.058252     
S0323         11.811298     4.7098198     8.1127571    
S0324         11.49865      4.6346203     8.1451889    
S0325         11.192744     4.5702694     8.1523018    
S0326         10.891613     4.5140179     8.1302994    
S0327         10.596945     4.4543407     8.0716301    
S0328         10.309007     4.3998508     7.9727982    
S0329         9.9473053     4.3356449     7.8286865    
S0330         9.6138611     4.2807335     7.6795441    
S0331         9.3071373     4.2406197     7.5279259    
S0332         9.0258324     4.220356      7.3757332    
S0333         8.7697159     4.222813      7.2236877    
S0334         8.5423485     4.231205      7.0658913    
S0335         8.3412514     4.2570881     6.9064659    
S0336         8.1665886     4.3041313     6.7463364    
S0337         8.018782      4.3473961     6.5785866    
S0338         7.9487259     4.4230629     6.331662     
S0339         7.9063873     4.50186       6.0703857    
S0340         7.8931396     4.5679787     5.7868843    
S0341         7.9047981     4.6785244     5.5087875    
S0342         7.9373543     4.8363655     5.2400204    
S0343         7.9949654     4.9955097     4.9543362    
S0344         8.0945221     5.0688549     4.6079319    
S0345         8.2273552     5.1284679     4.2429348    
S0346         8.6045288     5.3522377     3.6941452    
S0347         8.8504601     5.4509018     3.5090611    
S0348         9.1175774     5.4493858     3.3677517    
S0349         9.3942764     5.3992237     3.28755      
S0350         9.6799561     5.3737637     3.2399921    
S0351         9.9775826     5.3672852     3.2177048    
S0352         10.287801     5.3608238     3.2264278    
S0353         10.611113     5.3356079     3.2717709    
S0354         10.945432     5.3302155     3.3462864    
S0355         11.187195     5.3442215     3.5426544    
S0356         11.418148     5.3579586     3.7465603    
S0357         11.637141     5.3780163     3.9583618    
S0358         11.845055     5.3969582     4.1783604    
S0359         12.04128      5.4177979     4.4070415    
S0360         12.226727     5.4358402     4.6440281    
S0361         12.396291     5.471793      4.8946487    
S0362         12.561416     5.4795147     5.14748      
S0363         12.726357     5.4502419     5.392952     
S0364         13.003117     5.4756832     5.5884155    
S0365         13.217459     5.5003265     5.8022003    
S0366         13.373859     5.5093269     6.0297592    
S0367         13.466833     5.5206261     6.2729397    
S0368         13.495659     5.532259      6.5285439    
S0369         13.470186     5.5172684     6.7979698    
S0370         13.388881     5.4846909     7.0835159    
S0371         13.249591     5.4418442     7.3849983    
S0372         3.3738258     6.2704941     5.1390987    
S0373         3.2117542     6.3264843     4.838052     
S0374         3.0792692     6.3889633     4.5406822    
S0375         2.9497974     6.4300369     4.2456078    
S0376         2.7806597     6.4326736     3.9804867    
S0377         2.6554144     6.4329247     3.6940079    
S0378         2.5277555     6.4101814     3.4137741    
S0379         2.3765102     6.3596893     3.1577988    
S0380         2.2068285     6.2833939     2.9230148    
S0381         2.0741459     6.2102459     2.7059971    
S0382         1.9270061     6.1134941     2.4973095    
S0383         1.7801073     5.9990913     2.2814669    
S0384         1.6109207     5.8551929     2.0903357    
S0385         1.4291547     5.6835659     1.917761     
S0386         1.259235      5.502589      1.7161299    
S0387         1.087149      5.3057842     1.5045298    
S0388         0.89557629    5.0738308     1.3272278    
S0389         0.70796499    4.8338032     1.1236758    
S0390         0.49260335    4.6679256     0.99072371   
S0391         0.29154594    4.5124043     0.86978989   
S0392         0.079024315   4.3417599     0.86432972   
S0393         -0.12023515   4.1817657     0.88031273   
S0394         -0.31233957   4.0261337     0.91629276   
S0395         -0.50562139   3.869833      0.99114609   
S0396         -0.68297629   3.7217999     1.1651375    
S0397         -0.84413338   3.5813099     1.3776461    
S0398         -1.2466542    3.8716953     1.6546734    
S0399         -1.481672     4.2503605     1.7535444    
S0400         -1.6743158    4.5846901     1.9495516    
S0401         -1.8627279    4.8493286     2.2587322    
S0402         -1.9369215    5.1157379     2.6786686    
S0403         -2.0202806    5.316148      3.236961     
S0404         -1.9192352    5.5591331     3.8582783    
S0405         -1.8489368    5.7431808     4.6399479    
S0406         -1.4808301    5.9559368     5.3552052    
S0407         -1.0122468    6.0625683     5.6393394    
S0408         -0.54563217   6.122472      5.9002403    
S0409         -0.081008071  6.0888359     6.1873604    
S0410         0.42460995    5.9622303     6.4794128    
S0411         1.0040401     5.8094326     6.677108     
S0412         1.6283905     5.589975      6.8541092    
S0413         2.3050285     5.3471218     6.936467     
S0414         3.0266445     5.0685005     6.9200722    
S0415         3.7871193     4.6989754     6.94422      
S0416         4.2065945     4.5561008     6.9942261    
S0417         4.6301376     4.3791176     7.0652596    
S0418         5.0446503     4.1650524     7.1843811    
S0419         5.4297615     3.919891      7.3633751    
S0420         5.7259487     3.6680302     7.6622055    
S0421         6.0553265     3.3809258     7.9362503    
S0422         6.3882702     3.0609558     8.2299355    
S0423         6.7253685     2.7016211     8.5383179    
S0424         7.0564285     2.2985703     8.858638     
S0425         7.3547897     1.9473896     9.1142273    
S0426         7.630278      1.6141745     9.3983414    
S0427         7.7854904     1.3168615     9.7578949    
S0428         7.9241463     1.009466      10.092017    
S0429         8.0343903     0.70297136    10.421938    
S0430         8.1201889     0.3984468     10.750073    
S0431         8.1277695     0.12195661    11.10972     
S0432         8.1964279     -0.19445864   11.418882    
S0433         8.2059486     -0.50345268   11.740453    
S0434         8.0298447     -0.90899763   12.012928    
S0435         7.91017       -1.3317605    12.245164    
S0436         7.7850327     -1.6774292    12.515634    
S0437         7.7446014     -2.0935732    12.705576    
S0438         7.6753952     -2.3934542    12.965648    
S0439         7.6532631     -2.7000153    13.195287    
S0440         7.6786972     -3.0001833    13.396857    
S0441         7.680426      -3.2282089    13.654288    
S0442         7.7494354     -3.4628567    13.861737    
S0443         7.8416824     -3.7626133    14.035335    
S0444         7.9083069     -4.019017     14.223674    
S0445         7.9441193     -4.2302826    14.428931    
S0446         8.0042252     -4.4143787    14.631171    
S0447         8.0334732     -4.5528156    14.85713     
S0448         8.0066788     -4.6377987    15.108102    
S0449         7.9392822     -4.6741749    15.376434    
S0450         7.8503136     -4.6677315    15.659074    
S0451         -13.484309    1.547316      9.5398994    
S0452         -13.653224    1.8326622     9.5118271    
S0453         -13.863194    2.0612936     9.4599411    
S0454         -14.023669    2.3063803     9.4401611    
S0455         -14.193571    2.5201069     9.4163406    
S0456         -14.354004    2.7201372     9.4033051    
S0457         -14.516251    2.8956854     9.3909843    
S0458         -14.685681    3.0381149     9.3729828    
S0459         -14.854498    3.1547565     9.3571205    
S0460         -15.092627    3.2808365     9.351757     
S0461         -15.337915    3.374828      9.3375854    
S0462         -15.580415    3.4655277     9.3334007    
S0463         -15.825414    3.5591743     9.3393906    
S0464         -16.083908    3.6045307     9.3266037    
S0465         -16.348996    3.5898758     9.2985489    
S0466         -16.615302    3.5562851     9.2769798    
S0467         -16.892165    3.5503262     9.2610443    
S0468         -17.182576    3.5345551     9.230912     
S0469         -17.462497    3.5687496     9.2753174    
S0470         -17.736134    3.5901398     9.3244743    
S0471         -18.00621     3.5670265     9.3655014    
S0472         -18.276884    3.5356194     9.3988213    
S0473         -18.543088    3.5366116     9.4454521    
S0474         -18.810703    3.4822769     9.4682724    
S0475         -19.072098    3.4514244     9.5056183    
S0476         -19.329247    3.4251484     9.5495544    
S0477         -19.390814    1.0165169     1.1854247    
S0478         -19.316714    0.976472      1.2650911    
S0479         -19.262155    0.92211552    1.3334374    
S0480         -19.226462    0.85783415    1.388331     
S0481         -19.199535    0.78804884    1.4264749    
S0482         -19.17261     0.71364641    1.44645      
S0483         -19.152257    0.63200769    1.4502212    
S0484         -19.132613    0.54364862    1.4370005    
S0485         -19.118698    0.1272951     1.4548355    
S0486         -19.131206    -0.20731406   1.5063868    
S0487         -19.190205    -0.54773927   1.5563919    
S0488         -19.237233    -0.8953311    1.6039303    
S0489         -19.285698    -1.2508272    1.6496641    
S0490         -19.317001    -1.6170527    1.6959124    
S0491         -19.362015    -1.9936148    1.7416309    
S0492         -19.371677    -2.3798283    1.7884995    
S0493         -19.213756    -3.0247524    1.810387     
S0494         -19.019708    -3.2645966    1.7762821    
S0495         -18.824556    -3.5041195    1.7393995    
S0496         -18.614502    -3.7359856    1.6956375    
S0497         -18.423306    -3.9895073    1.6635996    
S0498         -18.207051    -4.229203     1.6194559    
S0499         -17.999078    -4.4852562    1.5754383    
S0500         -17.746623    -4.7041466    1.5165298    
S0501         -17.479221    -4.9161201    1.460701     
S0502         -17.262355    -5.1355797    1.4079023    
S0503         -17.08644     -5.3912239    1.3525612    
S0504         -16.872881    -5.6269184    1.2854689    
S0505         -16.662239    -5.8808563    1.2022161    
S0506         -16.540323    -6.1919201    1.1327665    
S0507         -16.398302    -6.5047318    1.044652     
S0508         -16.212062    -6.8271706    0.92008238   
S0509         -16.095189    -7.1879364    0.81028347   
S0510         -16.482031    -7.8554504    0.29044874   
S0511         -17.001489    -8.1110229    -0.030761749 
S0512         -17.545671    -8.2898453    -0.23681986  
S0513         -18.023476    -8.4442474    -0.40466413  
S0514         -18.452187    -8.573539     -0.52355847  
S0515         -18.831767    -8.6918053    -0.60595374  
S0516         -19.169835    -8.7976074    -0.64912915  
S0517         -19.469926    -8.8930847    -0.6597363   
S0518         -19.736441    -8.9798935    -0.656216    
S0519         -20.107549    -9.1020645    -0.6130723   
S0520         -20.46105     -9.2330246    -0.55934958  
S0521         -20.797552    -9.3681587    -0.47917271  
S0522         -21.117085    -9.4922104    -0.35227194  
S0523         -21.41907     -9.6106369    -0.18881998  
S0524         -21.703349    -9.7263428    0.0074541584 
S0525         -21.972321    -9.8477798    0.22946148   
S0526         -22.224431    -9.9653435    0.4865334    
S0527         -22.456221    -10.073631    0.78209257   
S0528         -22.791243    -10.160005    1.2521877    
S0529         -23.079137    -10.224074    1.7382872    
S0530         -23.307973    -10.243947    2.2570702    
S0531         -23.499655    -10.247493    2.8038126    
S0532         -23.622331    -10.191265    3.3953812    
S0533         -23.691541    -10.09562     4.0299831    
S0534         -23.694579    -9.94515      4.709761     
S0535         -23.625478    -9.7338379    5.4295509    
S0536         -23.349594    -9.2475601    6.3296204    
S0537         -23.257542    -9.0792763    6.5168137    
S0538         -23.156403    -8.898642     6.6776718    
S0539         -23.052922    -8.7145203    6.8221458    
S0540         -22.947876    -8.5287079    6.9529808    
S0541         -22.844759    -8.3452187    7.08153      
S0542         -22.741156    -8.1588982    7.2015366    
S0543         -22.626299    -7.9629532    7.282811     
S0544         -22.512093    -7.7670982    7.3593437    
S0545         -22.401491    -7.611615     7.4147011    
S0546         -22.279865    -7.4596329    7.4840347    
S0547         -22.147948    -7.3075981    7.5587639    
S0548         -21.991196    -7.159024     7.6192886    
S0549         -21.832999    -7.0036591    7.6944641    
S0550         -21.648868    -6.850544     7.7575264    
S0551         -21.434877    -6.7041298    7.8047638    
S0552         -21.190669    -6.5697914    7.8315094    
S0553         -20.92836     -6.4417336    7.848835     
S0554         -20.713193    -6.3665573    7.8698685    
S0555         -20.501224    -6.2833271    7.8732185    
S0556         -20.29222     -6.1909584    7.8588982    
S0557         -20.080898    -6.1025909    7.8132629    
S0558         -19.873248    -6.0021496    7.7528496    
S0559         -19.667265    -5.8630405    7.6988258    
S0560         -19.453767    -5.7437572    7.5998962    
S0561         -19.237953    -5.6251514    7.4743134    
S0562         -19.118582    -5.2270683    6.894455     
S0563         -19.201357    -4.9002899    6.5453201    
S0564         -19.291167    -4.5636585    6.2455917    
S0565         -19.394421    -4.2259537    5.9807323    
S0566         -19.499146    -3.8614883    5.7824699    
S0567         -19.610664    -3.4780579    5.6421471    
S0568         -19.736264    -3.077961     5.5549877    
S0569         -19.863643    -2.6539812    5.5359394    
S0570         -19.95806     -2.2121471    5.5885746    
S0571         -19.970441    -1.6429728    5.6687248    
S0572         -20.022121    -1.1418409    5.798045     
S0573         -20.005843    -0.69212289   5.992804     
S0574         -20.061137    -0.32918086   6.2415531    
S0575         -20.127316    -0.03398349   6.5502403    
S0576         -20.218245    0.20448062    6.9142639    
S0577         -20.209286    0.40522499    7.3386681    
S0578         -20.229901    0.56300993    7.811673     
S0579         -20.244197    0.51276383    8.5368767    
S0580         -20.493175    0.48395052    8.6304977    
S0581         -20.741245    0.43962574    8.6866119    
S0582         -20.993764    0.40018029    8.6611664    
S0583         -21.230952    0.31610107    8.655365     
S0584         -21.465454    0.22842522    8.5845085    
S0585         -21.6953      0.12164656    8.4858261    
S0586         -21.929503    -0.0085743502 8.3754242    
S0587         -22.171609    -0.15847338   8.2432098    
S0588         -22.360539    -0.31938858   8.0647697    
S0589         -22.555182    -0.46673741   7.8903122    
S0590         -22.755978    -0.60291209   7.7227669    
S0591         -22.95968     -0.72516203   7.5564285    
S0592         -23.158057    -0.82680016   7.3760002    
S0593         -23.349901    -0.9087388    7.180526     
S0594         -23.539069    -0.97512655   6.9780144    
S0595         -23.726985    -1.0273795    6.7714111    
S0596         -24.208508    -1.1178213    6.3546726    
S0597         -24.455106    -1.1541438    6.1043686    
S0598         -24.68396     -1.1601815    5.837907     
S0599         -24.899335    -1.1276258    5.5534153    
S0600         -25.074245    -1.0745146    5.2288544    
S0601         -25.208783    -1.0033741    4.866119     
S0602         -25.304698    -0.91421309   4.4678425    
S0603         -25.355069    -0.81285086   4.0339123    
S0604         -25.354504    -0.70187244   3.5675339    
S0605         -25.247124    -0.64244571   3.0112921    
S0606         -25.084683    -0.60853114   2.4907244    
S0607         -24.931361    -0.5204154    2.02323      
S0608         -24.743692    -0.42027903   1.5982946    
S0609         -24.536353    -0.28532076   1.2129879    
S0610         -24.257481    -0.20539956   0.86552601   
S0611         -23.941585    -0.12324715   0.5641377    
S0612         -23.599442    -0.021556361  0.30242641   
S0613         -23.227576    0.090215272   0.075836438  
S0614         -22.783907    0.29968336    -0.084079438 
S0615         -22.328577    0.46128645    -0.148496    
S0616         -21.886206    0.59759908    -0.1459107   
S0617         -21.46223     0.72980409    -0.10178744  
S0618         -21.046049    0.84905119    -0.0036126547
S0619         -20.635504    0.93956022    0.16696492   
S0620         -20.225067    1.021585      0.39078999   
S0621         -19.832597    1.0551244     0.70378127   
S0622         -19.299619    0.25614421    0.97957001   
S0623         -19.422647    0.075511289   0.57046661   
S0624         -19.614375    -0.1086404    0.22244978   
S0625         -19.863773    -0.29165361   -0.050365531 
S0626         -20.144525    -0.47125468   -0.26105473  
S0627         -20.449936    -0.64781346   -0.41796956  
S0628         -20.782007    -0.82139654   -0.52001586  
S0629         -21.130951    -0.99861603   -0.60525446  
S0630         -21.516438    -1.1748202    -0.63405252  
S0631         -22.032097    -1.4166763    -0.59331541  
S0632         -22.511018    -1.6264683    -0.45156069  
S0633         -22.951694    -1.8138309    -0.24535298  
S0634         -23.362726    -1.9889236    0.011651014  
S0635         -23.743419    -2.1458204    0.33931754   
S0636         -24.083194    -2.2716352    0.75474849   
S0637         -24.324069    -2.3074518    1.2959499    
S0638         -24.572426    -2.3707241    1.8499313    
S0639         -24.867265    -2.4895767    2.4520756    
S0640         -24.964969    -2.4574533    2.9475859    
S0641         -25.014638    -2.3922747    3.4305       
S0642         -25.022475    -2.308662     3.9050018    
S0643         -24.981212    -2.1982203    4.3742474    
S0644         -24.90067     -2.070546     4.8472134    
S0645         -24.747456    -1.8756424    5.3028687    
S0646         -24.528619    -1.6330891    5.7386711    
S0647         -24.270044    -1.3648426    6.1773819    
S0648         -16.3907      -7.8110352    0.39250383   
S0649         -16.797173    -8.0576981    0.14409878   
S0650         -17.25304     -8.2565071    -0.026743811 
S0651         -17.704492    -8.4431061    -0.15210385  
S0652         -18.164899    -8.6007568    -0.2241214   
S0653         -18.602577    -8.8348465    -0.26673386  
S0654         -19.05121     -9.0682533    -0.25570602  
S0655         -19.522365    -9.2499306    -0.18333191  
S0656         -20.001587    -9.4326607    -0.060342395 
S0657         -20.467172    -9.6028282    0.11022151   
S0658         -20.887086    -9.7602402    0.31557255   
S0659         -21.260797    -9.9134155    0.55499139   
S0660         -21.594699    -10.036341    0.83240871   
S0661         -21.887827    -10.131684    1.147232     
S0662         -22.136391    -10.215766    1.4988331    
S0663         -22.342746    -10.275432    1.8886892    
S0664         -22.511554    -10.293198    2.3153736    
S0665         -22.643044    -10.274891    2.7764498    
S0666         -22.769896    -10.25284     3.1656139    
S0667         -22.885318    -10.216472    3.5511627    
S0668         -22.994215    -10.149447    3.9301075    
S0669         -23.084607    -10.091466    4.3089275    
S0670         -23.166293    -10.024931    4.6877029    
S0671         -23.24653     -9.9388527    5.0675873    
S0672         -23.329443    -9.8197594    5.4467026    
S0673         -23.411076    -9.6588318    5.8190453    
