# Supplementary material for: Interspecific variation in the limb long bones among modern rhinoceroses—extent and drivers
Source: PeerJ. 2019 Sep 26;7:e7647. doi: 10.7717/peerj.7647 (PMC6766374; doi:10.7717/peerj.7647)
Supplement: Supplemental Information 9 [file peerj-07-7647-s009.zip › Humerus/Rhinoceros_sondaicus_A_7971_Humerus.pts]

Version 1.0
674
S0000       11.406306   14.586823   0.85083847 
S0001       16.084737   16.336732   4.6904144  
S0002       17.687695   10.528406   6.0584202  
S0003       19.227382   8.3708755   2.4720337  
S0004       15.019405   7.4580536   1.1124268  
S0005       12.91189    9.3430595   2.3593079  
S0006       15.905327   5.2661636   2.2987442  
S0007       16.887473   4.8229664   3.7333248  
S0008       12.821545   0.272644    9.8801941  
S0009       16.365625   1.5547781   8.8182266  
S0010       11.090113   2.3568727   12.960266  
S0011       10.649166   3.6532772   13.858517  
S0012       12.264056   11.021082   12.912473  
S0013       10.5974     10.16012    12.878159  
S0014       14.610782   15.170288   12.415337  
S0015       13.308226   16.139365   9.7141785  
S0016       12.23876    16.148489   7.8273201  
S0017       6.9970917   15.653479   4.4975639  
S0018       2.2312386   14.656148   6.3382195  
S0019       -1.4007202  12.149606   3.6828705  
S0020       -12.172885  4.9272175   10.941205  
S0021       -19.997343  4.7191437   12.15995   
S0022       -22.760799  6.167136    10.434058  
S0023       -23.039742  4.1591316   5.4954018  
S0024       -17.771735  5.5272545   3.4755852  
S0025       -17.283084  4.4911785   3.6975018  
S0026       -17.163307  1.8062893   3.2611473  
S0027       -13.20444   -2.146336   1.9822952  
S0028       -19.445682  -6.2725853  6.7865997  
S0029       -15.702124  -2.115605   8.6991493  
S0030       -18.25553   2.7743008   9.9765739  
S0031       -20.698581  1.2951768   8.9650574  
S0032       -12.897142  -5.2299168  8.5754913  
S0033       -17.445226  -5.2690376  10.385324  
S0034       -15.277141  -1.5364736  10.472912  
S0035       11.796999   14.494601   0.67734017 
S0036       12.201187   14.473901   0.60774889 
S0037       12.575914   14.448164   0.55691829 
S0038       12.93309    14.441643   0.55172172 
S0039       13.267191   14.467769   0.6075902  
S0040       13.584297   14.497581   0.69205298 
S0041       13.888696   14.538118   0.81216125 
S0042       14.176363   14.598523   0.97837219 
S0043       14.435452   14.683405   1.1982095  
S0044       14.784222   15.121535   1.5567506  
S0045       15.007651   15.523779   1.9928577  
S0046       15.174658   15.85657    2.45597    
S0047       15.411609   16.102483   2.8214115  
S0048       15.684682   16.273076   3.1392946  
S0049       15.948936   16.369016   3.4780697  
S0050       16.121684   16.398776   3.8900616  
S0051       16.196103   16.370959   4.3307068  
S0052       15.709433   16.044774   5.0716702  
S0053       15.293118   15.787862   5.353318   
S0054       14.942664   15.502544   5.5712517  
S0055       14.634593   15.203697   5.7188217  
S0056       14.354803   14.900938   5.7958813  
S0057       14.116948   14.567688   5.799725   
S0058       13.889178   14.196045   5.724017   
S0059       13.739156   13.738016   5.5639847  
S0060       13.797989   13.385387   5.3762348  
S0061       14.305771   13.098236   5.6446922  
S0062       14.7694     12.778008   5.8585907  
S0063       15.189008   12.392582   5.9917725  
S0064       15.62998    12.06709    6.1082676  
S0065       16.074776   11.773701   6.2009239  
S0066       16.504466   11.469614   6.2430855  
S0067       16.950378   11.19286    6.2685863  
S0068       17.35388    10.870507   6.2076889  
S0069       17.894286   10.388564   5.9204811  
S0070       18.050385   10.231312   5.7514736  
S0071       18.173068   10.06689    5.5761826  
S0072       18.259738   9.8942513   5.4005043  
S0073       18.343546   9.7224953   5.2313339  
S0074       18.420552   9.5491272   5.0650288  
S0075       18.498137   9.3768173   4.9000381  
S0076       18.589159   9.2147522   4.7354794  
S0077       18.685558   9.0660149   4.5715607  
S0078       18.787146   8.948349    4.3842983  
S0079       18.876537   8.8389771   4.1853138  
S0080       18.96068    8.742923    3.9749046  
S0081       19.014053   8.6446617   3.7522747  
S0082       19.067593   8.5633499   3.5188587  
S0083       19.129002   8.5035942   3.2739124  
S0084       19.180402   8.4547615   3.0170273  
S0085       19.212944   8.4108459   2.7492598  
S0086       19.200655   8.3479057   2.2446325  
S0087       19.145506   8.3201157   2.0331572  
S0088       19.076395   8.3011124   1.8268553  
S0089       18.996724   8.2952209   1.6145496  
S0090       18.862581   8.262825    1.4309999  
S0091       18.699065   8.2262444   1.2586794  
S0092       18.508432   8.187252    1.0943521  
S0093       18.280188   8.1377251   0.95120831 
S0094       18.034973   8.0922424   0.80181351 
S0095       17.834471   8.1022011   0.66060081 
S0096       17.602557   8.1010979   0.54326978 
S0097       17.329694   8.0763969   0.47826471 
S0098       17.029195   8.0191063   0.48396711 
S0099       16.7026     7.9382996   0.54022217 
S0100       16.344717   7.8377106   0.63929024 
S0101       15.925858   7.7417732   0.73132811 
S0102       15.495514   7.6042549   0.91154051 
S0103       14.922612   7.5210907   1.2135498  
S0104       14.82771    7.5809578   1.3084649  
S0105       14.750214   7.629583    1.4095043  
S0106       14.68956    7.6701134   1.5098969  
S0107       14.62588    7.7142441   1.5903359  
S0108       14.548041   7.7677544   1.6402517  
S0109       14.478287   7.8179276   1.6812626  
S0110       14.419539   7.8624779   1.7189562  
S0111       14.368303   7.9015984   1.7560093  
S0112       14.274171   7.9265816   1.7980833  
S0113       14.194183   7.9589905   1.8423689  
S0114       14.124156   8.0016777   1.8797043  
S0115       14.061595   8.0540985   1.9063034  
S0116       14.014284   8.1159027   1.9358662  
S0117       13.972693   8.1869667   1.9513582  
S0118       13.942987   8.2675713   1.9634054  
S0119       13.925432   8.3577698   1.9734541  
S0120       13.918654   8.4572632   1.9796911  
S0121       13.844214   8.6052582   2.0145742  
S0122       13.764944   8.7407578   2.0647846  
S0123       13.672165   8.8641228   2.1036306  
S0124       13.565721   8.974794    2.1333103  
S0125       13.452576   9.0732033   2.1720121  
S0126       13.326709   9.159623    2.2022371  
S0127       13.203435   9.2325584   2.2698902  
S0128       13.06452    9.2928207   2.3231422  
S0129       12.599595   9.468277    2.4210693  
S0130       12.290533   9.6049492   2.4729362  
S0131       11.990443   9.7431557   2.5388906  
S0132       11.700533   9.8794601   2.6228476  
S0133       11.420811   10.01442    2.7295694  
S0134       11.125949   10.187485   2.7312817  
S0135       10.846789   10.352695   2.7897034  
S0136       10.593042   10.517133   3.0393627  
S0137       10.287054   10.725033   2.792441   
S0138       10.141943   10.95229    2.8282433  
S0139       9.99627     11.189996   2.8898525  
S0140       9.8562271   11.434903   2.9647312  
S0141       9.7138206   11.688667   3.0134157  
S0142       9.5666733   11.95355    3.0356609  
S0143       9.4124275   12.232751   3.0344051  
S0144       9.2454376   12.524409   2.9862484  
S0145       9.0697823   12.813951   2.8650291  
S0146       8.898645    13.094862   2.6963097  
S0147       9.1640083   13.311119   2.599608   
S0148       9.4284332   13.52487    2.4932148  
S0149       9.6892319   13.744031   2.3721836  
S0150       9.9674011   13.911469   2.1878155  
S0151       10.238696   14.107823   2.0052883  
S0152       10.524274   14.261682   1.7716934  
S0153       10.815516   14.382434   1.4943649  
S0154       11.10807    14.488553   1.1852982  
S0155       16.592699   4.7241745   3.5265697  
S0156       16.267603   4.5856461   3.4148605  
S0157       15.969542   4.4167999   3.403339   
S0158       15.707539   4.214325    3.4393963  
S0159       15.480881   3.9861649   3.5489906  
S0160       15.274812   3.7275631   3.7048     
S0161       15.070537   3.4126537   3.86138    
S0162       14.888791   3.0509317   4.0618088  
S0163       14.73573    2.6613346   4.3338245  
S0164       14.544597   2.398044    4.5507576  
S0165       14.347131   2.1315449   4.7361904  
S0166       14.139476   1.8783319   4.9023834  
S0167       13.928821   1.6150541   5.0094204  
S0168       13.698956   1.3774797   5.1101978  
S0169       13.448555   1.18174     5.2358582  
S0170       13.184396   1.0009105   5.3434975  
S0171       12.899693   0.82289019  5.4165047  
S0172       12.622041   0.71128817  5.5448406  
S0173       12.543241   0.68754034  5.9800499  
S0174       12.489826   0.706353    6.5007202  
S0175       12.467667   0.7116415   7.0272003  
S0176       12.595877   0.70957093  7.5226219  
S0177       12.682131   0.67099276  7.9960182  
S0178       12.796926   0.62355089  8.4532906  
S0179       12.866031   0.56133347  8.9206657  
S0180       12.882028   0.47005463  9.4024796  
S0181       16.223946   1.3944599   8.9854416  
S0182       16.058926   1.27205     9.160891   
S0183       15.898091   1.147089    9.3358475  
S0184       15.733034   1.0293301   9.5131294  
S0185       15.557893   0.92905989  9.6945206  
S0186       15.37216    0.84946938  9.8800217  
S0187       15.17628    0.79360003  10.069192  
S0188       14.974989   0.74780421  10.260985  
S0189       14.768083   0.70584106  10.456023  
S0190       14.57326    0.69987845  10.631274  
S0191       14.368013   0.67480206  10.804765  
S0192       14.148248   0.65566993  10.976717  
S0193       13.911649   0.65989408  11.146189  
S0194       13.65799    0.68438501  11.313499  
S0195       13.387093   0.73261743  11.478153  
S0196       13.099883   0.80765648  11.639287  
S0197       12.793056   0.89446573  11.800102  
S0198       12.487415   1.0459468   11.945732  
S0199       12.299322   1.1651651   12.077437  
S0200       12.125312   1.2976937   12.199107  
S0201       11.933257   1.3967407   12.338015  
S0202       11.754853   1.5176789   12.466334  
S0203       11.630038   1.6951103   12.558841  
S0204       11.445075   1.8169493   12.6866    
S0205       11.2923     1.975066    12.789378  
S0206       11.180618   2.1616198   12.875439  
S0207       11.064478   2.4364481   13.01628   
S0208       11.022232   2.5069214   13.071562  
S0209       10.981236   2.5739588   13.126308  
S0210       10.94091    2.6372427   13.180594  
S0211       10.90157    2.6970301   13.234566  
S0212       10.866953   2.7558447   13.288251  
S0213       10.8314     2.810531    13.34191   
S0214       10.814184   2.8727037   13.393935  
S0215       10.793497   2.9288946   13.445576  
S0216       10.758591   3.0019785   13.468318  
S0217       10.72608    3.0759863   13.497389  
S0218       10.702706   3.153916    13.531396  
S0219       10.683758   3.2334198   13.571156  
S0220       10.671323   3.3151489   13.616103  
S0221       10.667387   3.3993492   13.665527  
S0222       10.652247   3.480983    13.725372  
S0223       10.639545   3.5646366   13.791963  
S0224       10.749153   3.9796612   14.076436  
S0225       10.878301   4.3391857   14.246924  
S0226       11.043159   4.7246662   14.350479  
S0227       11.207401   5.135939    14.409557  
S0228       11.374116   5.5734341   14.423003  
S0229       11.538374   6.0412872   14.403094  
S0230       11.70938    6.5360489   14.336319  
S0231       11.8839     7.0627655   14.236279  
S0232       12.066483   7.6160408   14.08782   
S0233       11.846598   8.2738594   13.876051  
S0234       11.691389   8.8137024   13.581209  
S0235       11.606836   9.2566666   13.248416  
S0236       11.564336   9.7165268   13.12041   
S0237       11.583764   10.108824   13.026437  
S0238       11.669135   10.436636   12.993088  
S0239       11.828475   10.685187   13.001546  
S0240       12.038964   10.862837   12.967641  
S0241       12.528467   11.146271   12.815878  
S0242       12.778857   11.243553   12.712768  
S0243       13.004971   11.322335   12.586378  
S0244       13.195532   11.390911   12.427552  
S0245       13.36256    11.439496   12.249121  
S0246       13.49118    11.474725   12.04218   
S0247       13.619481   11.480456   11.827431  
S0248       13.704144   11.472812   11.582588  
S0249       13.786459   11.44507    11.322764  
S0250       13.864049   11.358027   11.076493  
S0251       13.942554   11.275075   10.832019  
S0252       14.010469   11.195469   10.586389  
S0253       14.056342   11.117532   10.337221  
S0254       14.110666   11.04503    10.090997  
S0255       14.16814    10.978066   9.8450829  
S0256       14.195236   10.910807   9.5952599  
S0257       14.217975   10.84744    9.34543    
S0258       14.212987   10.782631   9.0970299  
S0259       14.239278   10.638245   8.8235321  
S0260       14.28568    10.474455   8.5583893  
S0261       14.379727   10.301167   8.3077133  
S0262       14.514636   10.117449   8.0764267  
S0263       14.682112   9.9199326   7.8647148  
S0264       14.883362   9.7077133   7.6745819  
S0265       15.074922   9.4656082   7.4764885  
S0266       15.287128   9.205835    7.2849358  
S0267       15.516019   8.9297974   7.0957321  
S0268       15.649692   8.6874786   6.9923721  
S0269       15.736911   8.4217178   6.8705841  
S0270       15.794489   8.1412872   6.7522232  
S0271       15.809007   7.8499062   6.6384926  
S0272       15.801414   7.5426659   6.5434311  
S0273       15.775636   7.2144539   6.470047   
S0274       15.758072   6.8592957   6.4220924  
S0275       15.801645   6.4828278   6.3945511  
S0276       15.890068   6.1062309   6.3702797  
S0277       15.891882   5.6041122   6.0829678  
S0278       16.042018   5.1585079   5.8015854  
S0279       16.438504   4.8876392   5.8209152  
S0280       16.758072   4.6584373   5.9973083  
S0281       16.827258   4.3548634   6.0822048  
S0282       16.739037   4.0382519   6.169693   
S0283       16.640213   3.7942158   6.4354126  
S0284       16.631104   3.6293308   6.8797676  
S0285       16.734526   3.4861488   7.3488686  
S0286       16.726341   3.2852051   7.3781387  
S0287       16.675848   3.0838659   7.4510513  
S0288       16.633244   2.8796568   7.5542473  
S0289       16.599161   2.6675789   7.6835838  
S0290       16.565211   2.4482101   7.8423523  
S0291       16.523738   2.2266144   8.0359268  
S0292       16.491739   1.9878633   8.2545631  
S0293       16.448824   1.7500154   8.5125519  
S0294       10.37002    10.297363   12.742492  
S0295       10.237184   10.485857   12.529214  
S0296       10.121382   10.696293   12.354011  
S0297       10.040678   10.933848   12.196143  
S0298       9.987191    11.197213   12.05722   
S0299       9.9252037   11.487283   11.938686  
S0300       9.9139694   11.807201   11.8307    
S0301       9.9521324   12.152639   11.737476  
S0302       10.042121   12.516543   11.660609  
S0303       10.182247   12.816251   11.587718  
S0304       10.291906   13.115004   11.494109  
S0305       10.439719   13.381273   11.394695  
S0306       10.578164   13.639111   11.276372  
S0307       10.746548   13.862367   11.157511  
S0308       10.852662   14.119147   10.98797   
S0309       11.036958   14.303482   10.846189  
S0310       11.225201   14.472255   10.688612  
S0311       11.390568   14.645122   10.503327  
S0312       11.566489   14.820912   10.377155  
S0313       11.721897   15.009637   10.245734  
S0314       11.922849   15.178038   10.142841  
S0315       12.126973   15.346567   10.046147  
S0316       12.316136   15.524716   9.9441956  
S0317       12.536015   15.692694   9.8654541  
S0318       12.765087   15.863118   9.7981499  
S0319       13.038016   15.999802   9.7554344  
S0320       12.034731   15.954774   7.8890694  
S0321       11.896896   15.687166   7.9026016  
S0322       11.705473   15.485449   7.919278   
S0323       11.461806   15.34789    7.955294   
S0324       11.223956   15.207994   7.9648727  
S0325       10.96962    15.091988   7.9648567  
S0326       10.697955   15.002083   7.9562637  
S0327       10.415463   14.927074   7.9301613  
S0328       10.126485   14.847833   7.8771439  
S0329       9.9307419   14.884782   7.7268272  
S0330       9.7136185   14.959427   7.6057152  
S0331       9.5009933   15.00578    7.4711014  
S0332       9.2780312   15.060159   7.3481659  
S0333       9.0639252   15.07753    7.2033752  
S0334       8.8394699   15.10295    7.0703094  
S0335       8.6126999   15.117361   6.9349182  
S0336       8.3786339   15.133611   6.8058365  
S0337       8.1429741   15.137276   6.6731201  
S0338       8.0100075   15.170212   6.5241226  
S0339       7.8786331   15.20882    6.3516323  
S0340       7.7496178   15.250175   6.1542274  
S0341       7.6216354   15.29894    5.9345402  
S0342       7.4940384   15.357314   5.693354   
S0343       7.3699837   15.415657   5.4271324  
S0344       7.2372192   15.507106   5.144471   
S0345       7.1107361   15.588881   4.8327961  
S0346       7.2630638   15.757806   4.4032257  
S0347       7.5367683   15.842294   4.3284054  
S0348       7.8095184   15.924702   4.2722012  
S0349       8.0775345   16.016267   4.2348396  
S0350       8.3454987   16.106409   4.2171234  
S0351       8.6192856   16.17825    4.2177692  
S0352       8.8965706   16.237572   4.2355682  
S0353       9.173307    16.296364   4.27174    
S0354       9.4416374   16.376518   4.3348736  
S0355       9.8214752   16.454376   4.4527649  
S0356       10.170731   16.504921   4.581897   
S0357       10.482773   16.546938   4.7289383  
S0358       10.76303    16.55761    4.8870758  
S0359       11.005622   16.555205   5.0630527  
S0360       11.209873   16.541449   5.2578732  
S0361       11.372002   16.550273   5.4778591  
S0362       11.499277   16.532794   5.7123638  
S0363       11.588875   16.538365   5.9671043  
S0364       11.715444   16.528134   6.1368965  
S0365       11.828109   16.497566   6.3156609  
S0366       11.927426   16.452135   6.5016914  
S0367       12.014327   16.397897   6.6953659  
S0368       12.087278   16.350031   6.900856   
S0369       12.144646   16.307765   7.1186028  
S0370       12.194398   16.246558   7.3418732  
S0371       12.225499   16.196831   7.5792076  
S0372       2.2032133   14.660921   6.0549049  
S0373       2.0974403   14.589479   5.8089138  
S0374       1.9829739   14.542352   5.5850121  
S0375       1.8497089   14.507079   5.3882332  
S0376       1.7099167   14.49621    5.208844   
S0377       1.5548942   14.500102   5.0525761  
S0378       1.3991491   14.530746   4.9047447  
S0379       1.2266447   14.573555   4.7799339  
S0380       1.0575695   14.643687   4.6566284  
S0381       0.9417738   14.543478   4.4799961  
S0382       0.838657    14.462885   4.2911198  
S0383       0.72731256  14.398325   4.10755    
S0384       0.59159088  14.327594   3.9492107  
S0385       0.43501091  14.255388   3.8098701  
S0386       0.25571146  14.169048   3.699498   
S0387       0.057928419 14.073563   3.6154694  
S0388       -0.15819098 13.981783   3.5440327  
S0389       -0.3936305  13.886108   3.4918423  
S0390       -0.62281466 13.657335   3.3646088  
S0391       -0.81978464 13.433162   3.2870056  
S0392       -0.99026365 13.225427   3.2305691  
S0393       -1.1420496  13.039415   3.1738871  
S0394       -1.2668686  12.854788   3.1644592  
S0395       -1.3598346  12.666359   3.2196259  
S0396       -1.4721081  12.466565   3.3008957  
S0397       -1.4678468  12.282243   3.5009861  
S0398       -1.6809656  12.594302   3.8605953  
S0399       -1.9528093  12.908557   4.1470074  
S0400       -2.1454706  13.130945   4.4970669  
S0401       -2.2070681  13.33815    4.8794941  
S0402       -2.1543732  13.515138   5.3051052  
S0403       -1.9695671  13.687708   5.7577991  
S0404       -1.7036526  13.785696   6.2790852  
S0405       -1.3517094  13.835869   6.871376   
S0406       -0.83080692 13.888718   7.4452919  
S0407       -0.37355082 13.835329   7.6848534  
S0408       0.1285253   13.807997   7.8178635  
S0409       0.60612783  13.784468   7.9237732  
S0410       1.0560292   13.728845   8.0273285  
S0411       1.4903444   13.666687   8.1016174  
S0412       1.909528    13.601128   8.1444496  
S0413       2.3139133   13.516011   8.1651672  
S0414       2.7033306   13.40515    8.1674408  
S0415       3.0697309   13.254228   8.1666145  
S0416       3.6374672   13.185458   8.2333656  
S0417       4.1917793   13.103084   8.2952888  
S0418       4.7150719   12.974211   8.386306   
S0419       5.1916542   12.788667   8.5255165  
S0420       5.6772484   12.616114   8.6254364  
S0421       6.1652172   12.435239   8.7030441  
S0422       6.6056229   12.199622   8.8283401  
S0423       7.0015472   11.919989   8.9937538  
S0424       7.3582397   11.604668   9.1914261  
S0425       7.7107201   11.302888   9.3309494  
S0426       8.0327171   10.97641    9.511042   
S0427       8.34795     10.628071   9.7113937  
S0428       8.6398674   10.252879   9.9489014  
S0429       8.9339577   9.8475258   10.207039  
S0430       9.37985     9.3780434   10.399864  
S0431       9.5888412   8.9201309   10.758154  
S0432       9.6621941   8.4693581   11.212614  
S0433       9.7489212   7.9875999   11.68171   
S0434       9.6613075   7.650708    11.658762  
S0435       9.6494942   7.3133804   11.640699  
S0436       9.6556923   6.9903671   11.662838  
S0437       9.7248512   6.6738426   11.665247  
S0438       9.7735474   6.3758862   11.753705  
S0439       9.8526634   6.0860989   11.863691  
S0440       9.9759041   5.7887825   11.968101  
S0441       10.063205   5.5362362   12.211195  
S0442       10.175557   5.3044559   12.486417  
S0443       10.26152    5.1073215   12.656018  
S0444       10.325058   4.9331512   12.846407  
S0445       10.406411   4.7531063   13.018665  
S0446       10.431255   4.5787048   13.19238   
S0447       10.434468   4.3960693   13.351584  
S0448       10.47765    4.2098648   13.494562  
S0449       10.540474   4.0250179   13.626086  
S0450       10.601203   3.8401836   13.746815  
S0451       -12.373888  5.0798199   10.878674  
S0452       -12.562368  5.2501369   10.85387   
S0453       -12.749153  5.4181599   10.859196  
S0454       -12.945914  5.5673779   10.88279   
S0455       -13.162196  5.6855957   10.910634  
S0456       -13.377844  5.8011452   10.973141  
S0457       -13.61747   5.8796738   11.029117  
S0458       -13.867534  5.9391548   11.098139  
S0459       -14.125771  5.9826546   11.184451  
S0460       -14.471432  5.9690212   11.229498  
S0461       -14.817502  5.9349907   11.22915   
S0462       -15.149457  5.9102146   11.229726  
S0463       -15.465614  5.9032112   11.245888  
S0464       -15.767563  5.9136791   11.277473  
S0465       -16.057915  5.9313164   11.307117  
S0466       -16.33721   5.9492035   11.323458  
S0467       -16.604004  5.9748554   11.339166  
S0468       -16.858301  6.008585    11.354939  
S0469       -17.220612  5.8524727   11.466901  
S0470       -17.579839  5.6830444   11.5489    
S0471       -17.935893  5.5384991   11.656958  
S0472       -18.288055  5.3880001   11.746215  
S0473       -18.636269  5.2379238   11.825558  
S0474       -18.980605  5.0864952   11.891199  
S0475       -19.323491  4.9638004   11.990641  
S0476       -19.662242  4.8353073   12.069868  
S0477       -17.67059   5.5061825   3.5588657  
S0478       -17.58625   5.4485081   3.6305248  
S0479       -17.52708   5.3593765   3.6899879  
S0480       -17.467892  5.2607971   3.7311501  
S0481       -17.414482  5.1451305   3.7559689  
S0482       -17.364525  5.0117985   3.7645863  
S0483       -17.327878  4.8574856   3.7580048  
S0484       -17.303889  4.683522    3.7357208  
S0485       -17.279889  4.2831131   3.5888435  
S0486       -17.287138  4.0521454   3.4947575  
S0487       -17.286084  3.7989754   3.4157261  
S0488       -17.276622  3.5237045   3.3516399  
S0489       -17.286586  3.2245983   3.3036453  
S0490       -17.322713  2.8951603   3.2757427  
S0491       -17.358759  2.5300846   3.2704758  
S0492       -17.306743  2.1549349   3.2721855  
S0493       -16.968944  1.559148    3.2932781  
S0494       -16.726578  1.3588697   3.3070641  
S0495       -16.496205  1.1671705   3.3072941  
S0496       -16.290703  0.96757507  3.2790649  
S0497       -16.088263  0.77414947  3.2251194  
S0498       -15.83136   0.64679694  3.1708241  
S0499       -15.599678  0.50532866  3.0846529  
S0500       -15.349164  0.39641316  2.981386   
S0501       -15.119746  0.27248962  2.8594643  
S0502       -14.815457  0.065402055 2.7772816  
S0503       -14.507515  -0.12635499 2.6895245  
S0504       -14.236806  -0.35105207 2.5992609  
S0505       -13.99704   -0.60025673 2.5052103  
S0506       -13.786613  -0.87140074 2.4075956  
S0507       -13.572821  -1.1435364  2.3004667  
S0508       -13.447792  -1.4721716  2.2037733  
S0509       -13.29593   -1.7944818  2.0854322  
S0510       -13.464111  -2.316971   1.5816944  
S0511       -13.731393  -2.4990555  1.2229516  
S0512       -14.038919  -2.6858459  0.95013218 
S0513       -14.350401  -2.880224   0.72463827 
S0514       -14.662373  -3.0850391  0.53652506 
S0515       -14.990778  -3.2944702  0.41843886 
S0516       -15.321686  -3.5147495  0.34123797 
S0517       -15.655508  -3.7479538  0.29398713 
S0518       -15.995697  -3.9949844  0.26038492 
S0519       -16.405002  -4.2854218  0.27398376 
S0520       -16.798279  -4.5589775  0.34401326 
S0521       -17.174031  -4.8248501  0.44503021 
S0522       -17.532768  -5.0651318  0.60872188 
S0523       -17.87536   -5.3063366  0.79506464 
S0524       -18.199969  -5.522752   1.0384827  
S0525       -18.509901  -5.7348396  1.3150318  
S0526       -18.794699  -5.9065762  1.6602859  
S0527       -19.066135  -6.0799862  2.0333477  
S0528       -19.266051  -6.2945286  2.4557764  
S0529       -19.417195  -6.4420601  2.9157238  
S0530       -19.51315   -6.5106796  3.4048252  
S0531       -19.621132  -6.6321419  3.8935875  
S0532       -19.659569  -6.6461098  4.4220798  
S0533       -19.664828  -6.6242424  4.9751911  
S0534       -19.639868  -6.5736588  5.5574078  
S0535       -19.556549  -6.4346313  6.1570583  
S0536       -19.365546  -6.1346996  7.1134796  
S0537       -19.280972  -5.9754345  7.4057114  
S0538       -19.201848  -5.7954926  7.6523994  
S0539       -19.132533  -5.5967514  7.8437149  
S0540       -19.070435  -5.3899235  7.981382   
S0541       -19.011798  -5.2100655  8.1177223  
S0542       -18.963249  -5.0442581  8.2527611  
S0543       -18.918324  -4.8644077  8.3328156  
S0544       -18.886908  -4.6850163  8.3907585  
S0545       -18.850258  -4.4552864  8.4474426  
S0546       -18.780853  -4.2415527  8.4899246  
S0547       -18.69207   -4.0466427  8.5360939  
S0548       -18.576723  -3.8720177  8.5768974  
S0549       -18.454135  -3.7123413  8.6361023  
S0550       -18.305045  -3.5726303  8.6897995  
S0551       -18.133965  -3.4518852  8.7432793  
S0552       -17.95098   -3.3454353  8.8101585  
S0553       -17.744839  -3.2582378  8.875692   
S0554       -17.531885  -3.1101994  8.9271935  
S0555       -17.314531  -2.9677702  8.9596375  
S0556       -17.09549   -2.8286022  8.978157   
S0557       -16.869765  -2.6985723  8.9717636  
S0558       -16.644319  -2.5671345  8.9577919  
S0559       -16.415385  -2.4330006  8.9326187  
S0560       -16.179018  -2.3073799  8.8817825  
S0561       -15.935503  -2.176963   8.8163445  
S0562       -15.681789  -1.877212   8.2560982  
S0563       -15.676169  -1.5706224  7.8975372  
S0564       -15.694638  -1.2434545  7.6047035  
S0565       -15.792735  -0.93655224 7.3447601  
S0566       -15.903633  -0.59163761 7.1602135  
S0567       -16.080983  -0.24369478 7.020623   
S0568       -16.290253  0.1267615   6.9445534  
S0569       -16.518298  0.5234107   6.9380562  
S0570       -16.763214  0.94720621  7.002446   
S0571       -16.924695  1.3737918   7.0411331  
S0572       -17.090147  1.7441555   7.1591103  
S0573       -17.26815   2.0550785   7.3500832  
S0574       -17.393065  2.3315269   7.6115578  
S0575       -17.488136  2.5589029   7.9436653  
S0576       -17.605988  2.7160215   8.3554741  
S0577       -17.762503  2.7998363   8.849662   
S0578       -18.168793  2.7961      9.3010681  
S0579       -18.383472  2.6287115   10.134039  
S0580       -18.523425  2.4934435   10.256354  
S0581       -18.683994  2.375795    10.315741  
S0582       -18.84292   2.2707584   10.340797  
S0583       -18.998309  2.1749004   10.343918  
S0584       -19.154388  2.0895555   10.316991  
S0585       -19.31395   2.0136387   10.268594  
S0586       -19.480219  1.9493542   10.192162  
S0587       -19.650113  1.8976385   10.078448  
S0588       -19.758504  1.8163179   10.003554  
S0589       -19.876495  1.7368395   9.9313782  
S0590       -19.978139  1.6656008   9.8105598  
S0591       -20.091518  1.5964075   9.6965027  
S0592       -20.221838  1.5173085   9.6023842  
S0593       -20.349416  1.4421805   9.4799332  
S0594       -20.475119  1.3744636   9.331543   
S0595       -20.598123  1.317343    9.1614441  
S0596       -20.938808  1.3376097   8.7428467  
S0597       -21.22381   1.3215653   8.5122383  
S0598       -21.481879  1.3178918   8.2267708  
S0599       -21.877536  1.3426139   8.0532211  
S0600       -22.168463  1.3968427   7.7439804  
S0601       -22.458275  1.4733012   7.3989807  
S0602       -22.732098  1.5639901   7.0031876  
S0603       -22.984724  1.6641972   6.5562134  
S0604       -23.194135  1.7673351   6.0589634  
S0605       -23.243155  1.9289791   5.5672318  
S0606       -23.243489  2.1114683   5.0970989  
S0607       -23.187151  2.3147654   4.6452316  
S0608       -23.073479  2.5407362   4.2100887  
S0609       -22.909326  2.7968744   3.7897888  
S0610       -22.667924  3.0625484   3.3825413  
S0611       -22.36151   3.3465023   2.988488   
S0612       -21.955859  3.6129639   2.6174603  
S0613       -21.474542  3.881089    2.2721828  
S0614       -20.988017  4.189669    2.1360117  
S0615       -20.512964  4.4557793   2.0712065  
S0616       -20.067049  4.7002254   2.0697489  
S0617       -19.650488  4.9291775   2.1301292  
S0618       -19.255745  5.1437847   2.2529959  
S0619       -18.855255  5.2737659   2.4611725  
S0620       -18.479434  5.4014118   2.728014   
S0621       -18.117003  5.482336    3.0672935  
S0622       -17.39102   4.3573051   3.1442394  
S0623       -17.553812  4.1961372   2.655998   
S0624       -17.7978    4.0042286   2.2636045  
S0625       -18.091208  3.7850143   1.9691168  
S0626       -18.40407   3.5413372   1.7422691  
S0627       -18.749229  3.2722698   1.587495   
S0628       -19.127147  2.9757431   1.4946173  
S0629       -19.546936  2.6534018   1.4832783  
S0630       -20.007625  2.2975555   1.5284817  
S0631       -20.4617    1.9443548   1.6836098  
S0632       -20.86571   1.6353004   1.9195221  
S0633       -21.232652  1.3458405   2.2022705  
S0634       -21.562885  1.0824824   2.5562016  
S0635       -21.861488  0.84108667  2.9860518  
S0636       -22.087341  0.68212371  3.542498   
S0637       -22.277475  0.54877634  4.1717136  
S0638       -22.474123  0.39542563  4.8737198  
S0639       -22.526369  0.39655006  5.6848495  
S0640       -22.304614  0.29992371  6.0815632  
S0641       -22.054941  0.2870508   6.4685822  
S0642       -21.821628  0.31011262  6.8495964  
S0643       -21.584801  0.40765886  7.1984863  
S0644       -21.360559  0.55023665  7.5317963  
S0645       -21.143822  0.7390739   7.8531372  
S0646       -20.944302  0.94619131  8.1888603  
S0647       -20.788902  1.1314549   8.565876   
S0648       -13.564288  -2.4493664  1.532796   
S0649       -13.910866  -2.7678007  1.1434968  
S0650       -14.306679  -3.0538933  0.87284174 
S0651       -14.68065   -3.3367737  0.65703568 
S0652       -15.083488  -3.5613579  0.54749002 
S0653       -15.43945   -3.8215698  0.46722202 
S0654       -15.75867   -4.1227234  0.42184467 
S0655       -16.078836  -4.4092728  0.45211902 
S0656       -16.391257  -4.6916805  0.54857841 
S0657       -16.745979  -5.0579506  0.77203784 
S0658       -17.103926  -5.3425835  1.0584234  
S0659       -17.443336  -5.5714931  1.3758939  
S0660       -17.736511  -5.7980873  1.6965466  
S0661       -17.989105  -6.0160847  2.0293001  
S0662       -18.221953  -6.1789234  2.3900002  
S0663       -18.417531  -6.3264671  2.765711   
S0664       -18.573618  -6.4663658  3.1575079  
S0665       -18.703133  -6.5659203  3.5715115  
S0666       -18.809766  -6.6181442  3.9146858  
S0667       -18.913187  -6.6439934  4.2610996  
S0668       -19.014005  -6.6422455  4.6098034  
S0669       -19.09944   -6.6356575  4.9630943  
S0670       -19.174226  -6.6188431  5.322604   
S0671       -19.249951  -6.5684189  5.6842709  
S0672       -19.320407  -6.5046692  6.0520252  
S0673       -19.390039  -6.4147079  6.4226471  
