# Supplementary material for: Interspecific variation in the limb long bones among modern rhinoceroses—extent and drivers
Source: PeerJ. 2019 Sep 26;7:e7647. doi: 10.7717/peerj.7647 (PMC6766374; doi:10.7717/peerj.7647)
Supplement: Supplemental Information 9 [file peerj-07-7647-s009.zip › Humerus/Rhinoceros_unicornis_1208_Humerus_miroir.pts]

Version 1.0
674
S0000        20.164148    -8.8899704   15.973911   
S0001        24.422684    -9.3297302   11.762906   
S0002        26.849341    -4.4975464   9.0831123   
S0003        29.23989     -0.86598454  12.063816   
S0004        23.847635    -0.23967245  15.307031   
S0005        20.887367    -3.4318672   14.794365   
S0006        27.198721    1.9495184    13.211037   
S0007        22.142871    2.7714062    10.548093   
S0008        15.767404    4.1378944    3.314962    
S0009        18.646027    5.1215027    3.1757744   
S0010        14.070786    1.3480145    0.93345585  
S0011        14.618182    -2.3538847   0.044852448 
S0012        19.30522     -7.3319756   2.6260704   
S0013        17.439508    -8.1333458   3.0706345   
S0014        23.801672    -9.8867661   3.2250809   
S0015        23.039548    -11.677984   5.3220493   
S0016        21.241626    -11.578004   8.0906464   
S0017        15.717134    -11.921091   12.309795   
S0018        7.9651878    -13.608646   12.089902   
S0019        6.4490852    -9.8953079   15.563669   
S0020        -8.5953621   -7.238401    5.3441891   
S0021        -15.02818    -10.209819   5.5026321   
S0022        -16.431578   -10.85515    8.3557434   
S0023        -21.711819   -5.083588    9.8502754   
S0024        -14.67312    -5.5636059   14.496622   
S0025        -13.924915   -4.6203018   14.020589   
S0026        -13.26413    -2.0287205   12.801367   
S0027        -9.2785622   3.5646034    14.427042   
S0028        -17.166653   5.3925282    7.8783958   
S0029        -13.475824   -0.049367738 8.2742798   
S0030        -15.043953   -5.659613    7.421756    
S0031        -18.98871    -3.3829819   8.1258461   
S0032        -10.582693   4.853178     5.8795349   
S0033        -15.978404   3.8768497    4.3481316   
S0034        -13.412466   0.14703637   4.4470238   
S0035        20.645955    -8.7706367   16.206425   
S0036        21.081299    -8.5633087   16.380678   
S0037        21.495406    -8.354612    16.467107   
S0038        21.943103    -8.2661575   16.507321   
S0039        22.35128     -8.1212502   16.43721    
S0040        22.780341    -8.0553246   16.316989   
S0041        23.227293    -8.0783058   16.159424   
S0042        23.668895    -8.1264252   15.93098    
S0043        24.109444    -8.2560982   15.655359   
S0044        24.492854    -8.5281464   15.278891   
S0045        24.780685    -8.6370781   14.834241   
S0046        24.987962    -8.7864182   14.409743   
S0047        25.114647    -8.9997566   14.016075   
S0048        25.149707    -9.1604424   13.601027   
S0049        25.084239    -9.3334175   13.188809   
S0050        24.9257      -9.4180046   12.739334   
S0051        24.695024    -9.4141014   12.259446   
S0052        24.002696    -9.1914642   11.403059   
S0053        23.671854    -8.9232613   11.069122   
S0054        23.760474    -8.5664703   10.67424    
S0055        23.718027    -8.3035416   10.361384   
S0056        23.73532     -8.0532486   10.080777   
S0057        23.87807     -7.8381569   9.8124077   
S0058        24.014871    -7.6100624   9.5944611   
S0059        24.161952    -7.3511444   9.4252769   
S0060        24.336964    -7.0520279   9.3037941   
S0061        24.068997    -6.5433517   9.0750717   
S0062        24.231168    -6.3585037   8.779174    
S0063        24.426643    -6.1444599   8.5787384   
S0064        24.941585    -6.1945511   8.2586136   
S0065        25.219426    -5.909462    8.2351295   
S0066        25.54828     -5.5967823   8.306514    
S0067        25.91723     -5.2496677   8.4810349   
S0068        26.365561    -4.8925461   8.7286743   
S0069        26.889932    -4.1951508   9.1281822   
S0070        26.774051    -3.8704521   9.2588554   
S0071        26.877487    -3.5892349   9.3189178   
S0072        27.040146    -3.312508    9.3873886   
S0073        27.085727    -3.0257177   9.5214729   
S0074        27.028622    -2.7371017   9.7338013   
S0075        27.067493    -2.4587698   9.9517097   
S0076        27.26004     -2.1913141   10.091264   
S0077        27.439847    -1.9277285   10.21396    
S0078        27.573965    -1.4963603   10.401575   
S0079        27.734171    -1.1290724   10.573401   
S0080        27.906317    -0.83246593  10.752326   
S0081        28.178485    -0.68623991  10.845818   
S0082        28.426294    -0.61025229  11.000977   
S0083        28.702713    -0.64885612  11.162407   
S0084        28.895905    -0.67374372  11.430602   
S0085        29.089804    -0.76659904  11.72121    
S0086        29.198761    -1.0243986   12.544807   
S0087        29.075333    -1.0376363   13.041106   
S0088        28.944382    -1.0752558   13.490265   
S0089        28.788611    -1.056348    13.910516   
S0090        28.607941    -1.0269396   14.295326   
S0091        28.399344    -0.97941227  14.647208   
S0092        28.161896    -0.90506287  14.965216   
S0093        27.892529    -0.79298615  15.243163   
S0094        27.603592    -0.74472461  15.529446   
S0095        27.188831    -0.67900977  15.641125   
S0096        26.787399    -0.67870522  15.759955   
S0097        26.381564    -0.69650893  15.911725   
S0098        25.966367    -0.64129972  15.915643   
S0099        25.55285     -0.57212491  15.852596   
S0100        25.159955    -0.45892344  15.642697   
S0101        24.77892     -0.32370205  15.406461   
S0102        24.310022    -0.29510016  15.429776   
S0103        23.705528    -0.31902881  15.155957   
S0104        23.573395    -0.40405493  15.013115   
S0105        23.444774    -0.5033288   14.891273   
S0106        23.309265    -0.62081051  14.810616   
S0107        23.187726    -0.74441371  14.730148   
S0108        23.063437    -0.88113394  14.683989   
S0109        22.941324    -1.0272296   14.66423    
S0110        22.830632    -1.1844612   14.648373   
S0111        22.729669    -1.358104    14.633299   
S0112        22.654285    -1.5034771   14.63562    
S0113        22.577008    -1.6471313   14.639728   
S0114        22.494763    -1.7836653   14.662685   
S0115        22.413005    -1.9206507   14.678973   
S0116        22.327721    -2.0518122   14.707396   
S0117        22.240808    -2.1807938   14.736546   
S0118        22.157248    -2.3155369   14.747501   
S0119        22.071431    -2.4463924   14.765697   
S0120        21.981325    -2.5713245   14.794339   
S0121        21.883986    -2.6658463   14.796336   
S0122        21.776718    -2.7561375   14.80703    
S0123        21.655273    -2.8360308   14.837332   
S0124        21.535579    -2.9261631   14.848183   
S0125        21.412802    -3.0205105   14.851317   
S0126        21.287697    -3.1197447   14.844748   
S0127        21.15916     -3.2221516   14.831187   
S0128        21.022498    -3.3236874   14.822639   
S0129        20.641206    -3.6131725   14.737874   
S0130        20.402954    -3.8093918   14.684987   
S0131        20.16786     -4.0169395   14.64429    
S0132        19.950629    -4.2479244   14.592346   
S0133        19.725368    -4.4806194   14.569456   
S0134        19.511797    -4.7316692   14.545206   
S0135        19.297209    -4.990044    14.542204   
S0136        19.097101    -5.2695644   14.534102   
S0137        18.912436    -5.5706795   14.507741   
S0138        18.71199     -5.7453148   14.482939   
S0139        18.532436    -5.937072    14.469374   
S0140        18.384766    -6.1490921   14.451967   
S0141        18.275995    -6.3818367   14.42621    
S0142        18.19104     -6.6308815   14.413184   
S0143        18.118393    -6.8936302   14.426363   
S0144        18.083731    -7.1784859   14.427048   
S0145        18.058334    -7.4762764   14.457756   
S0146        18.044179    -7.7825089   14.53244    
S0147        18.188258    -8.0476898   14.646454   
S0148        18.361578    -8.2927986   14.747644   
S0149        18.555856    -8.5209038   14.857562   
S0150        18.766704    -8.6684143   15.018074   
S0151        18.999403    -8.7471046   15.199901   
S0152        19.255194    -8.815271    15.377859   
S0153        19.540506    -8.9211479   15.549821   
S0154        19.846767    -8.9470848   15.75097    
S0155        21.906349    2.6961679    10.89705    
S0156        21.50042     2.6812992    11.088211   
S0157        21.062631    2.6877756    11.141036   
S0158        20.609698    2.6736227    11.014172   
S0159        20.295078    2.8174311    11.082077   
S0160        19.970253    2.9852819    11.035637   
S0161        19.606638    3.1000187    10.795737   
S0162        19.315469    3.3675098    10.651966   
S0163        19.028545    3.6650475    10.429639   
S0164        18.842311    4.1160038    10.073563   
S0165        18.557382    4.4109619    9.6401237   
S0166        18.260216    4.643021     9.2166626   
S0167        17.965169    4.8086098    8.8027863   
S0168        17.652646    5.0306488    8.4898643   
S0169        17.324478    5.2172611    8.2073479   
S0170        16.972285    5.3943695    7.973954    
S0171        16.607555    5.5306744    7.7673233   
S0172        16.24353     5.6055523    7.5731361   
S0173        15.801878    5.5359943    6.9888115   
S0174        15.424306    5.5355019    6.5203484   
S0175        15.06218     5.5963993    6.086351    
S0176        14.774605    5.6200546    5.6231972   
S0177        14.881639    5.3125404    5.1846241   
S0178        15.270514    4.8233795    4.8469917   
S0179        15.583154    4.4534969    4.4968048   
S0180        15.805087    4.1857861    4.052253    
S0181        18.443539    5.0373089    2.9577818   
S0182        18.235934    4.9391907    2.7593206   
S0183        18.036073    4.8039703    2.5835796   
S0184        17.821622    4.6827499    2.4250439   
S0185        17.60471     4.547905     2.2867249   
S0186        17.381438    4.4066536    2.1676445   
S0187        17.174878    4.2167759    2.0739153   
S0188        16.936002    4.0649052    1.9926668   
S0189        16.675195    3.9408749    1.9261398   
S0190        16.404254    3.8299095    1.9031385   
S0191        16.151566    3.7077263    1.8772259   
S0192        15.907716    3.5965206    1.8468611   
S0193        15.687909    3.4519058    1.8073845   
S0194        15.464117    3.354821     1.7674072   
S0195        15.236259    3.2848137    1.7263151   
S0196        15.004546    3.2202892    1.6799583   
S0197        14.817281    3.1018265    1.6184277   
S0198        14.713928    2.9443207    1.5486897   
S0199        14.636197    2.7850929    1.4854851   
S0200        14.554866    2.6250177    1.4235201   
S0201        14.503421    2.4410278    1.3538639   
S0202        14.458521    2.250091     1.279387    
S0203        14.347269    2.0965805    1.2227407   
S0204        14.272147    1.9161469    1.1538985   
S0205        14.170122    1.7429859    1.0901535   
S0206        14.107399    1.5484837    1.0138846   
S0207        14.067407    1.1518049    0.83248482  
S0208        14.049348    0.95368214   0.74162211  
S0209        14.033228    0.750946     0.65789022  
S0210        14.054237    0.54539552   0.57390847  
S0211        14.046716    0.33652279   0.50292544  
S0212        14.041957    0.1244504    0.43852878  
S0213        14.020766    -0.0921139   0.38297551  
S0214        14.018192    -0.31014233  0.33129311  
S0215        14.050124    -0.52930107  0.28591518  
S0216        14.045514    -0.77426887  0.22377126  
S0217        14.069136    -1.008252    0.17057097  
S0218        14.092598    -1.2334985   0.12499032  
S0219        14.163911    -1.4440891   0.091600269 
S0220        14.208876    -1.6508331   0.063132316 
S0221        14.309169    -1.8377981   0.047134283 
S0222        14.405774    -2.0172138   0.037760299 
S0223        14.509265    -2.1882435   0.036524975 
S0224        14.959636    -2.7428234   0.066131943 
S0225        15.27415     -3.1104      0.15156443  
S0226        15.475711    -3.5162437   0.21378467  
S0227        15.64924     -3.9156708   0.25651789  
S0228        15.858919    -4.2611027   0.34936106  
S0229        16.099527    -4.5445667   0.51219187  
S0230        16.319666    -4.8128498   0.68793321  
S0231        16.541559    -5.0397797   0.90244122  
S0232        16.743146    -5.2591061   1.1309204   
S0233        16.999442    -5.4274914   1.5878241   
S0234        17.194943    -5.737952    1.90147     
S0235        17.409206    -6.0451332   2.1158443   
S0236        17.670848    -6.2876259   2.3407993   
S0237        17.945839    -6.552092    2.4269749   
S0238        18.254167    -6.8119598   2.416769    
S0239        18.597311    -7.0317703   2.4331976   
S0240        18.953349    -7.2023819   2.5208923   
S0241        19.684949    -7.2466789   2.7050737   
S0242        20.021237    -7.1425323   2.8527515   
S0243        20.322084    -7.0368317   3.0274185   
S0244        20.604689    -6.9345024   3.2103577   
S0245        20.837033    -6.8259323   3.4366169   
S0246        21.057539    -6.7197014   3.6708691   
S0247        21.245993    -6.6111023   3.9321209   
S0248        21.382405    -6.4987511   4.2294079   
S0249        21.535143    -6.3882534   4.5291599   
S0250        21.596507    -6.1131451   4.7145283   
S0251        21.641907    -5.8400692   4.9227077   
S0252        21.718062    -5.5731682   5.1391289   
S0253        21.764714    -5.3051842   5.3737579   
S0254        21.838506    -5.0428097   5.617532    
S0255        21.918773    -4.7834976   5.8747734   
S0256        22.023695    -4.5299702   6.1436203   
S0257        22.149695    -4.281876    6.4239983   
S0258        22.313622    -4.0417862   6.7073601   
S0259        22.463228    -3.6856228   6.7988609   
S0260        22.593858    -3.3336983   6.9164703   
S0261        22.71674     -2.9876451   7.0577141   
S0262        22.91911     -2.6817308   7.1413841   
S0263        23.10101     -2.3794361   7.2509079   
S0264        23.269705    -2.0823845   7.3842461   
S0265        23.455249    -1.7977587   7.5175095   
S0266        23.627913    -1.5188756   7.675779    
S0267        23.763695    -1.2534664   7.8629204   
S0268        23.644696    -0.79511442  8.0019028   
S0269        23.437868    -0.39230306  8.1195908   
S0270        23.241518    -0.02605311  8.170668    
S0271        23.010603    0.27067888   8.1784782   
S0272        22.766794    0.51173863   8.1221207   
S0273        22.501151    0.69598393   7.9905807   
S0274        22.295493    0.9078021    7.7692619   
S0275        22.053313    1.0626286    7.4707863   
S0276        21.951685    1.2673078    7.189399    
S0277        21.88651     1.6886864    7.1344398   
S0278        21.925534    2.1282507    7.1102097   
S0279        21.947749    2.5302473    7.0341484   
S0280        21.916107    2.8860079    6.8962593   
S0281        21.85182     3.2029778    6.7100647   
S0282        21.772739    3.4862946    6.4814789   
S0283        21.683316    3.7379978    6.2101124   
S0284        21.593819    3.9663761    5.8940449   
S0285        21.47635     4.1586243    5.5311157   
S0286        21.204443    4.4520779    5.1692764   
S0287        20.891464    4.6778236    4.836282    
S0288        20.571176    4.8562138    4.5259659   
S0289        20.238895    4.9582985    4.232093    
S0290        19.926758    5.0778179    3.9726757   
S0291        19.608627    5.1457188    3.7355637   
S0292        19.289459    5.1540516    3.5210842   
S0293        18.970222    5.149617     3.3359894   
S0294        17.375047    -8.4098167   3.3813133   
S0295        17.386546    -8.661628    3.6958923   
S0296        17.481111    -8.9026733   3.9962578   
S0297        17.60537     -9.1448158   4.2688656   
S0298        17.688167    -9.3942421   4.5253494   
S0299        17.828697    -9.636644    4.7641403   
S0300        18.016386    -9.8721527   4.981184    
S0301        18.211771    -10.112152   5.1896374   
S0302        18.466412    -10.337479   5.3680496   
S0303        18.690224    -10.514092   5.4983505   
S0304        18.928162    -10.684737   5.6201443   
S0305        19.195621    -10.823512   5.7242702   
S0306        19.473402    -10.949252   5.8216114   
S0307        19.768965    -11.045174   5.9033813   
S0308        20.07059     -11.135439   5.9768341   
S0309        20.371208    -11.250587   6.0601505   
S0310        20.685973    -11.351801   6.1366146   
S0311        21.014035    -11.439542   6.2073925   
S0312        21.286224    -11.495129   6.1452213   
S0313        21.539134    -11.575346   6.1170574   
S0314        21.792638    -11.691531   6.1080894   
S0315        22.031973    -11.747195   6.0371769   
S0316        22.246431    -11.737276   5.9200008   
S0317        22.478268    -11.801971   5.8228287   
S0318        22.676654    -11.778672   5.6745514   
S0319        22.86207     -11.732704   5.5072811   
S0320        20.929041    -11.322478   8.0290581   
S0321        20.612604    -11.118682   8.0161797   
S0322        20.285437    -11.017109   8.0597275   
S0323        19.993645    -10.935715   8.1413422   
S0324        19.727667    -10.870528   8.2634949   
S0325        19.477502    -10.854111   8.4303123   
S0326        19.24536     -10.874927   8.64114     
S0327        19.031433    -10.925105   8.89869     
S0328        18.833646    -11.035397   9.1968735   
S0329        18.742128    -11.090853   9.3666595   
S0330        18.619107    -11.12949    9.5345879   
S0331        18.464001    -11.140176   9.7156906   
S0332        18.2748      -11.165088   9.8858215   
S0333        18.051128    -11.244366   10.011251   
S0334        17.794308    -11.330373   10.126596   
S0335        17.504716    -11.386495   10.261311   
S0336        17.18206     -11.434219   10.397073   
S0337        16.826418    -11.483482   10.523923   
S0338        16.618597    -11.548717   10.701819   
S0339        16.429089    -11.600169   10.889497   
S0340        16.269087    -11.634449   11.092848   
S0341        16.134431    -11.666727   11.300864   
S0342        16.007396    -11.7214     11.495386   
S0343        15.888805    -11.79976    11.680051   
S0344        15.797369    -11.880604   11.872755   
S0345        15.748529    -11.917471   12.089433   
S0346        15.892932    -12.007373   12.453835   
S0347        16.097977    -12.104677   12.571678   
S0348        16.331996    -12.201309   12.665964   
S0349        16.597861    -12.273882   12.740478   
S0350        16.896057    -12.321823   12.794829   
S0351        17.225215    -12.355186   12.827657   
S0352        17.590692    -12.335563   12.840065   
S0353        17.984459    -12.314756   12.828256   
S0354        18.398564    -12.367775   12.798056   
S0355        18.717667    -12.396086   12.820103   
S0356        19.029674    -12.45834    12.786893   
S0357        19.330669    -12.473621   12.705236   
S0358        19.616949    -12.453907   12.579533   
S0359        19.884441    -12.371054   12.4243     
S0360        20.156284    -12.380432   12.176679   
S0361        20.408745    -12.273075   11.921931   
S0362        20.656268    -12.176795   11.605605   
S0363        20.885847    -12.089709   11.228717   
S0364        21.137541    -12.078761   10.830068   
S0365        21.337846    -12.060381   10.437481   
S0366        21.464932    -12.061661   10.053753   
S0367        21.55461     -12.025016   9.6881561   
S0368        21.551884    -12.020046   9.34272     
S0369        21.516985    -11.969522   9.0143295   
S0370        21.452106    -11.877272   8.6977882   
S0371        21.364192    -11.741755   8.3891106   
S0372        8.1091301    -13.462184   12.407599   
S0373        8.2558205    -13.362486   12.73526    
S0374        8.478183     -13.260396   12.955095   
S0375        8.7567406    -13.120111   13.076022   
S0376        8.9800774    -12.97914    13.246857   
S0377        9.0981651    -12.863147   13.515849   
S0378        9.1968704    -12.749927   13.791212   
S0379        9.2238609    -12.634895   14.091898   
S0380        9.2829697    -12.528547   14.383206   
S0381        9.4671806    -12.357935   14.770161   
S0382        9.5308678    -12.126157   15.103804   
S0383        9.6655823    -11.924176   15.421466   
S0384        9.700766     -11.668613   15.684671   
S0385        9.7225624    -11.401454   15.922787   
S0386        9.73927      -11.11855    16.160986   
S0387        9.6334869    -10.775555   16.299158   
S0388        9.4985779    -10.413503   16.402296   
S0389        9.3104317    -10.050564   16.407545   
S0390        8.9171303    -10.049311   16.448859   
S0391        8.5585594    -10.044666   16.46579    
S0392        8.2029266    -9.9878304   16.54162    
S0393        7.8575035    -9.9534561   16.523875   
S0394        7.5577705    -9.9555122   16.394264   
S0395        7.2634216    -9.9410934   16.250363   
S0396        6.957888     -9.9149315   16.087088   
S0397        6.6660614    -9.8981125   15.867714   
S0398        6.3051758    -10.59324    15.432558   
S0399        6.134943     -11.217531   15.288586   
S0400        5.9956856    -11.767397   15.097754   
S0401        5.8630882    -12.230921   14.853059   
S0402        5.7683079    -12.619236   14.544905   
S0403        5.6912125    -12.927513   14.162144   
S0404        5.6915302    -13.185367   13.718619   
S0405        5.8228798    -13.411818   13.26185    
S0406        6.0884949    -13.587965   12.84375    
S0407        6.472052     -13.526328   12.524824   
S0408        6.8884628    -13.450111   12.23729    
S0409        7.2377365    -13.314449   11.942249   
S0410        7.5971436    -13.140863   11.687225   
S0411        7.9609779    -12.922549   11.46053    
S0412        8.4138435    -12.713871   11.300512   
S0413        8.9227646    -12.508022   11.209518   
S0414        9.4062965    -12.236813   11.115182   
S0415        9.9301056    -11.958549   11.08655    
S0416        10.614143    -11.736694   11.048135   
S0417        11.23475     -11.476433   10.904065   
S0418        11.738914    -11.245496   10.611494   
S0419        12.163166    -11.063965   10.257313   
S0420        12.570996    -10.893034   9.9260826   
S0421        12.922307    -10.739757   9.5511833   
S0422        13.263004    -10.586642   9.1961082   
S0423        13.506274    -10.45259    8.7316895   
S0424        13.769049    -10.346877   8.3481163   
S0425        14.135352    -10.06246    8.2525909   
S0426        14.460495    -9.750074    8.0899841   
S0427        14.769356    -9.4231781   7.9043343   
S0428        15.032439    -9.0766029   7.6655624   
S0429        15.327684    -8.7217537   7.4484772   
S0430        15.580589    -8.347541    7.1810791   
S0431        15.753787    -7.9522827   6.8459427   
S0432        15.999052    -7.5487068   6.5448006   
S0433        16.19351     -7.126281    6.194833    
S0434        16.227371    -6.7733711   5.6515762   
S0435        16.423859    -6.422168    5.08839     
S0436        16.637982    -6.0571999   4.474575    
S0437        16.237837    -5.8957924   4.1099964   
S0438        16.056548    -5.7631462   3.7531315   
S0439        16.07328     -5.6024059   3.3418156   
S0440        16.113452    -5.4700745   2.9461142   
S0441        16.252887    -5.2961277   2.564361    
S0442        16.296594    -5.2356743   2.2402161   
S0443        16.054979    -4.859058    1.9829016   
S0444        15.835545    -4.4884834   1.7310022   
S0445        15.64187     -4.1250355   1.4842863   
S0446        15.449014    -3.7862392   1.2379026   
S0447        15.279959    -3.4566776   0.99517498  
S0448        15.153804    -3.1263121   0.75559916  
S0449        14.990457    -2.8383499   0.51349034  
S0450        14.813474    -2.5791512   0.27481339  
S0451        -8.7289459   -7.4949646   5.4592258   
S0452        -8.8427658   -7.7726158   5.551823    
S0453        -8.9257111   -8.0627495   5.6153637   
S0454        -8.9539558   -8.3637032   5.6363239   
S0455        -9.0125      -8.6495735   5.6782742   
S0456        -9.1165031   -8.921106    5.7448803   
S0457        -9.1149452   -9.2215195   5.7449192   
S0458        -9.1908073   -9.4969482   5.7848602   
S0459        -9.2460281   -9.7759666   5.8080185   
S0460        -9.4849075   -9.9894402   5.7571518   
S0461        -9.7629669   -10.166185   5.7196369   
S0462        -10.041489   -10.349515   5.6856564   
S0463        -10.336575   -10.521438   5.6579418   
S0464        -10.651203   -10.635691   5.6317638   
S0465        -10.971378   -10.828165   5.612307    
S0466        -11.307778   -10.97123    5.5873688   
S0467        -11.657502   -10.997535   5.5784943   
S0468        -12.022016   -11.022426   5.5906296   
S0469        -12.314776   -11.032993   5.5828171   
S0470        -12.616692   -11.011805   5.5820316   
S0471        -12.928195   -10.98405    5.5670349   
S0472        -13.25155    -10.935342   5.545557    
S0473        -13.588838   -10.866919   5.5176331   
S0474        -13.93073    -10.735674   5.5193321   
S0475        -14.279541   -10.570536   5.5237282   
S0476        -14.640407   -10.386349   5.5198246   
S0477        -14.556471   -5.5136761   14.402679   
S0478        -14.450037   -5.4457062   14.315735   
S0479        -14.358948   -5.360096    14.234181   
S0480        -14.27758    -5.2623383   14.163431   
S0481        -14.199237   -5.1553368   14.107594   
S0482        -14.112466   -5.0423454   14.072142   
S0483        -14.041792   -4.9139221   14.043469   
S0484        -13.980334   -4.7729305   14.025745   
S0485        -13.826357   -4.3835083   13.920743   
S0486        -13.792256   -4.116898    13.802203   
S0487        -13.741771   -3.8450512   13.684962   
S0488        -13.67757    -3.5655888   13.559903   
S0489        -13.626631   -3.2702843   13.435999   
S0490        -13.595042   -2.9516327   13.313651   
S0491        -13.610464   -2.5833029   13.190276   
S0492        -13.479652   -2.2671091   12.989507   
S0493        -12.900551   -1.6240391   12.707922   
S0494        -12.491885   -1.314678    12.67234    
S0495        -12.127827   -1.0143936   12.681261   
S0496        -11.794859   -0.73408489  12.735676   
S0497        -11.53664    -0.43162494  12.830135   
S0498        -11.395902   -0.078486389 12.964037   
S0499        -11.448238   0.35702195   13.14239    
S0500        -11.183587   0.53235617   13.375906   
S0501        -11.009058   0.7555151    13.644363   
S0502        -10.874082   1.1237245    13.695958   
S0503        -10.462295   1.3349444    13.742682   
S0504        -10.058074   1.5250772    13.805269   
S0505        -9.8045227   1.8049961    13.881676   
S0506        -9.6451935   2.1366728    13.962473   
S0507        -9.5079971   2.4697275    14.053595   
S0508        -9.3460381   2.7970642    14.1804     
S0509        -9.2664337   3.1708849    14.312271   
S0510        -9.5151169   4.0140961    14.830167   
S0511        -9.8990791   4.3950531    15.066815   
S0512        -10.265992   4.759016     15.286121   
S0513        -10.668819   5.0757553    15.415598   
S0514        -11.084863   5.3580181    15.492281   
S0515        -11.517579   5.6029572    15.514981   
S0516        -11.960502   5.8349483    15.520111   
S0517        -12.418958   6.0646217    15.505872   
S0518        -12.900183   6.2764603    15.440347   
S0519        -13.420284   6.4937157    15.31739    
S0520        -13.917603   6.6630844    15.132742   
S0521        -14.39138    6.8195602    14.911891   
S0522        -14.839122   6.9245529    14.629359   
S0523        -15.261562   6.9989487    14.299667   
S0524        -15.661287   7.0500793    13.9258     
S0525        -16.038675   7.0746452    13.504869   
S0526        -16.391632   7.0659615    13.034055   
S0527        -16.724838   7.0338776    12.515401   
S0528        -16.945207   6.9652115    12.06741    
S0529        -17.1276     6.8867157    11.606041   
S0530        -17.269926   6.7799675    11.129494   
S0531        -17.381619   6.6464447    10.636587   
S0532        -17.476816   6.4917114    10.120563   
S0533        -17.521513   6.2985996    9.5731895   
S0534        -17.485968   6.0559166    8.9999954   
S0535        -17.370703   5.7631348    8.4151802   
S0536        -17.10847    5.1226727    7.7270615   
S0537        -17.030887   4.8270348    7.6502106   
S0538        -16.96362    4.5417431    7.5918388   
S0539        -16.907547   4.2701374    7.5392563   
S0540        -16.866959   4.0144928    7.4693382   
S0541        -16.827026   3.7597523    7.44114     
S0542        -16.794194   3.5131435    7.4276497   
S0543        -16.765999   3.2744957    7.4334663   
S0544        -16.752982   3.0429989    7.4399353   
S0545        -16.616069   2.8878761    7.3607132   
S0546        -16.460222   2.7273211    7.2830307   
S0547        -16.311079   2.5562424    7.1714912   
S0548        -16.13768    2.3771666    7.0698082   
S0549        -15.934656   2.1901741    6.9851639   
S0550        -15.699899   1.9962343    6.9203568   
S0551        -15.420313   1.8097788    6.8949905   
S0552        -15.122478   1.6140604    6.8707436   
S0553        -14.801704   1.4097073    6.8540565   
S0554        -14.738309   1.2307929    7.0285019   
S0555        -14.660027   1.0402763    7.1836624   
S0556        -14.557291   0.858463     7.3372742   
S0557        -14.431357   0.69287229   7.5006653   
S0558        -14.280664   0.51953282   7.642086    
S0559        -14.097137   0.34012275   7.7611641   
S0560        -13.892552   0.18449483   7.9038208   
S0561        -13.685324   0.059861916  8.0834457   
S0562        -13.582098   -0.56068959  8.6419655   
S0563        -13.731407   -1.0089366   9.0026894   
S0564        -13.914883   -1.410028    9.3411697   
S0565        -14.054089   -1.8140434   9.567083    
S0566        -14.124919   -2.2204414   9.6701454   
S0567        -14.235605   -2.5780275   9.7547333   
S0568        -14.428297   -2.8905666   9.8270416   
S0569        -14.553957   -3.2004379   9.7831474   
S0570        -14.59014    -3.4920216   9.6443756   
S0571        -14.652373   -3.8905155   9.5024391   
S0572        -14.665424   -4.2515961   9.316436    
S0573        -14.743561   -4.5704605   9.1316498   
S0574        -14.779285   -4.8508694   8.9018936   
S0575        -14.914212   -5.0949799   8.707682    
S0576        -14.912836   -5.2950977   8.4042419   
S0577        -14.842703   -5.4375587   8.011795    
S0578        -14.89949    -5.5521225   7.685331    
S0579        -15.313898   -5.5388752   7.1773163   
S0580        -15.603976   -5.4287052   7.0028473   
S0581        -15.93593    -5.3727711   6.8989372   
S0582        -16.186137   -5.2556915   6.7856041   
S0583        -16.407118   -5.1125107   6.7010689   
S0584        -16.632317   -4.9875774   6.6633148   
S0585        -16.852251   -4.8750584   6.6679794   
S0586        -17.052405   -4.752681    6.70616     
S0587        -17.236804   -4.6265453   6.7809151   
S0588        -17.476056   -4.4366852   6.8659042   
S0589        -17.70928    -4.2700863   6.9747032   
S0590        -17.924403   -4.1029213   7.0897476   
S0591        -18.129314   -3.9510101   7.2224739   
S0592        -18.317052   -3.7913811   7.3557259   
S0593        -18.501736   -3.6607559   7.5178726   
S0594        -18.677473   -3.5491421   7.7009598   
S0595        -18.840065   -3.4615681   7.907132    
S0596        -19.358513   -3.4475147   8.7014664   
S0597        -19.685452   -3.4570396   9.2400215   
S0598        -19.972459   -3.4449093   9.7562141   
S0599        -20.195703   -3.4351036   10.267048   
S0600        -20.329483   -3.4318428   10.777601   
S0601        -20.46835    -3.4102409   11.27131    
S0602        -20.502614   -3.3992214   11.771709   
S0603        -20.422977   -3.3836868   12.262068   
S0604        -20.22637    -3.3440899   12.713651   
S0605        -19.971045   -3.4101555   13.210764   
S0606        -19.708806   -3.4869972   13.658998   
S0607        -19.490018   -3.5741722   14.096251   
S0608        -19.251683   -3.6632874   14.490865   
S0609        -18.956128   -3.7535446   14.809413   
S0610        -18.627277   -3.8460403   15.063121   
S0611        -18.286975   -3.9426445   15.274097   
S0612        -17.940054   -4.0496643   15.462122   
S0613        -17.556841   -4.1561234   15.575636   
S0614        -17.17886    -4.3643009   15.585146   
S0615        -16.820973   -4.5594109   15.577898   
S0616        -16.485979   -4.7618519   15.565862   
S0617        -16.161119   -4.9545963   15.514214   
S0618        -15.842351   -5.1206856   15.405428   
S0619        -15.537994   -5.2207169   15.20571    
S0620        -15.247464   -5.3408474   15.00183    
S0621        -14.953796   -5.4710365   14.779785   
S0622        -14.001999   -4.3066399   14.418311   
S0623        -14.108821   -4.0044079   14.778824   
S0624        -14.313786   -3.7050373   15.045651   
S0625        -14.54615    -3.4201653   15.27262    
S0626        -14.82847    -3.1477491   15.439578   
S0627        -15.148631   -2.8842022   15.565463   
S0628        -15.516284   -2.6298956   15.639699   
S0629        -15.934825   -2.3884636   15.652063   
S0630        -16.400185   -2.1579142   15.610358   
S0631        -16.836978   -1.9307829   15.49651    
S0632        -17.243858   -1.7439705   15.317397   
S0633        -17.612967   -1.5926136   15.092874   
S0634        -17.941415   -1.4750937   14.830424   
S0635        -18.23773    -1.3756649   14.547386   
S0636        -18.505228   -1.2930798   14.241048   
S0637        -18.740295   -1.2341842   13.903845   
S0638        -18.943373   -1.1986712   13.535559   
S0639        -19.116763   -1.1841903   13.136617   
S0640        -19.280167   -1.2312676   12.718326   
S0641        -19.40789    -1.3181971   12.271504   
S0642        -19.49881    -1.4464478   11.786996   
S0643        -19.542342   -1.6268681   11.263362   
S0644        -19.536229   -1.8613184   10.702013   
S0645        -19.463876   -2.1720173   10.116802   
S0646        -19.326425   -2.5657354   9.5143646   
S0647        -19.133313   -3.041753    8.8917274   
S0648        -9.3761475   4.0862614    14.571764   
S0649        -9.7039772   4.4511906    14.574063   
S0650        -9.9570328   4.8533943    14.613811   
S0651        -10.280805   5.1358318    14.625645   
S0652        -10.633338   5.3442184    14.62896    
S0653        -11.017007   5.4854172    14.620497   
S0654        -11.407362   5.6476032    14.59055    
S0655        -11.788652   5.8693275    14.536234   
S0656        -12.178757   6.0692947    14.468835   
S0657        -12.490701   6.2825039    14.245264   
S0658        -12.828775   6.4535049    14.003331   
S0659        -13.191887   6.5745682    13.757516   
S0660        -13.565689   6.6758522    13.503954   
S0661        -13.962538   6.7275345    13.256444   
S0662        -14.35623    6.7992577    12.979781   
S0663        -14.755106   6.8694206    12.681374   
S0664        -15.170844   6.9102303    12.375244   
S0665        -15.579272   6.9694443    12.040034   
S0666        -15.882249   6.9563896    11.642818   
S0667        -16.177283   6.8877106    11.241876   
S0668        -16.389005   6.8302231    10.796974   
S0669        -16.571834   6.7213516    10.338023   
S0670        -16.735881   6.5561089    9.8698486   
S0671        -16.877676   6.3399021    9.3896683   
S0672        -16.99261    6.0864578    8.8821297   
S0673        -17.100171   5.7911083    8.3482368   
