# Supplementary material for: Interspecific variation in the limb long bones among modern rhinoceroses—extent and drivers
Source: PeerJ. 2019 Sep 26;7:e7647. doi: 10.7717/peerj.7647 (PMC6766374; doi:10.7717/peerj.7647)
Supplement: Supplemental Information 9 [file peerj-07-7647-s009.zip › Humerus/Rhinoceros_unicornis_1884_1_22_1_2_Humerus_miroir.pts]

Version 1.0
674
S0000        17.195822    -1.8584805   -3.876207   
S0001        14.170139    0.20166209   -7.3900208  
S0002        12.519196    6.9708191    -6.3068054  
S0003        17.521663    10.855685    -5.479277   
S0004        18.350087    7.016967     -0.57382584 
S0005        15.965158    3.5981876    -0.72077866 
S0006        18.026042    9.4118866    -0.74750214 
S0007        15.564726    9.5291084    1.2335617   
S0008        8.130777     11.050587    7.2946274   
S0009        8.5294624    13.029997    4.4569267   
S0010        3.9216759    8.1367477    7.5884834   
S0011        2.261409     6.6245911    4.9571648   
S0012        3.8700943    3.9900406    -1.3692482  
S0013        3.5576172    2.0642132    -1.5544739  
S0014        5.1046646    2.6586376    -7.6460159  
S0015        7.0804047    0.41593628   -7.66698    
S0016        8.94151      -1.1566909   -6.40327    
S0017        11.609749    -5.8341484   -1.3300995  
S0018        9.5011963    -8.7873886   1.9349838   
S0019        12.14474     -10.898587   6.341861    
S0020        1.2798828    -14.189635   20.091751   
S0021        -2.5823669   -19.474857   23.379572   
S0022        -1.2969022   -21.97338    23.008209   
S0023        2.0244705    -23.235875   29.599249   
S0024        7.2354523    -20.458136   25.431615   
S0025        7.0998383    -19.054897   25.434982   
S0026        8.0944611    -16.876103   26.833307   
S0027        12.199148    -11.46134    27.537872   
S0028        4.5463348    -12.142001   35.034378   
S0029        4.0528748    -13.173817   28.169287   
S0030        0.22881699   -17.707886   26.428137   
S0031        0.94962616   -18.99624    30.024866   
S0032        4.6695099    -7.1352448   29.39411    
S0033        1.0981743    -10.082162   32.131232   
S0034        0.7751709    -10.897736   28.412567   
S0035        17.525117    -1.3556664   -4.0046074  
S0036        17.758104    -0.86989336  -4.2751453  
S0037        17.853668    -0.50011344  -4.6128841  
S0038        17.861874    -0.23037093  -4.931144   
S0039        17.753229    -0.09368512  -5.2318352  
S0040        17.598267    0.0029838692 -5.5168491  
S0041        17.43378     0.11696432   -5.8105167  
S0042        17.264842    0.25325034   -6.1221157  
S0043        17.112331    0.41724572   -6.4397705  
S0044        16.900363    0.60401635   -6.7266853  
S0045        16.622401    0.71240568   -6.9948906  
S0046        16.29095     0.72561822   -7.1701523  
S0047        15.944107    0.66438818   -7.2387733  
S0048        15.617105    0.63445911   -7.3375748  
S0049        15.272537    0.51946297   -7.3498611  
S0050        14.921405    0.40624928   -7.3793335  
S0051        14.555026    0.2647505    -7.387886   
S0052        13.998064    0.15972277   -6.9104813  
S0053        13.819566    0.10388598   -6.4670181  
S0054        13.639243    0.20585628   -6.1245853  
S0055        13.453523    0.37416148   -5.8429531  
S0056        13.262785    0.62136374   -5.6222538  
S0057        13.067599    0.95028915   -5.4519695  
S0058        12.871259    1.3966527    -5.3961845  
S0059        12.671143    1.9242788    -5.3889584  
S0060        12.462889    2.5314882    -5.5133568  
S0061        12.057536    3.1606567    -5.5671257  
S0062        11.752804    3.7508865    -5.6469006  
S0063        11.549403    4.3074173    -5.7321709  
S0064        11.451261    4.8322491    -5.8179401  
S0065        11.438183    5.319659     -5.927441   
S0066        11.524969    5.7782478    -6.0475601  
S0067        11.733516    6.2121662    -6.1593666  
S0068        12.077943    6.6121529    -6.2336231  
S0069        12.726415    7.2429726    -6.3007725  
S0070        12.953625    7.5358513    -6.2801086  
S0071        13.195221    7.8072502    -6.2059254  
S0072        13.433737    7.9989883    -6.0440247  
S0073        13.668575    8.1563644    -5.8493084  
S0074        13.917528    8.3829842    -5.7083298  
S0075        14.177115    8.6214455    -5.5606018  
S0076        14.44257     8.9038757    -5.4517601  
S0077        14.70788     9.1707985    -5.3245419  
S0078        14.925755    9.4286743    -5.2646568  
S0079        15.177466    9.6505325    -5.1906872  
S0080        15.449626    9.8617058    -5.1497162  
S0081        15.729372    10.080992    -5.1717144  
S0082        16.049786    10.255252    -5.1672932  
S0083        16.378082    10.439103    -5.2280499  
S0084        16.728371    10.614047    -5.3244858  
S0085        17.111459    10.756396    -5.4161591  
S0086        17.940385    10.526346    -5.6021122  
S0087        18.317947    10.143587    -5.5293934  
S0088        18.623909    9.800766     -5.3470367  
S0089        18.865944    9.5108986    -5.1179287  
S0090        19.061502    9.2546051    -4.8728699  
S0091        19.22314     9.0103363    -4.6176907  
S0092        19.344435    8.7809486    -4.3311058  
S0093        19.422925    8.5680397    -4.0063206  
S0094        19.468655    8.3534828    -3.6497089  
S0095        19.417928    8.1920448    -3.3428658  
S0096        19.335385    8.0605629    -3.0158318  
S0097        19.238931    7.923793     -2.6857805  
S0098        19.147362    7.7425255    -2.3640842  
S0099        19.028171    7.5843613    -2.0251135  
S0100        18.881732    7.4448639    -1.6740191  
S0101        18.733076    7.286039     -1.315762   
S0102        18.56236     7.1397713    -0.94558372 
S0103        18.193144    6.8836784    -0.66183715 
S0104        17.984412    6.8059517    -0.74461827 
S0105        17.80919     6.7145569    -0.80278444 
S0106        17.6724      6.6005287    -0.847861   
S0107        17.548582    6.488044     -0.87712107 
S0108        17.434363    6.3809341    -0.88805361 
S0109        17.335632    6.273354     -0.88227129 
S0110        17.254221    6.1637943    -0.86001186 
S0111        17.17933     6.0610668    -0.81989746 
S0112        17.079666    5.9316135    -0.81312494 
S0113        16.986398    5.7963478    -0.80961838 
S0114        16.90849     5.6501671    -0.80880814 
S0115        16.830933    5.5029949    -0.81075907 
S0116        16.752199    5.3549419    -0.81622725 
S0117        16.671153    5.2056686    -0.8264039  
S0118        16.59471     5.0513283    -0.84085083 
S0119        16.543898    4.8843929    -0.85259647 
S0120        16.498102    4.7143513    -0.86552601 
S0121        16.450354    4.579425     -0.86140966 
S0122        16.398824    4.4470592    -0.85481091 
S0123        16.344102    4.317543     -0.84531765 
S0124        16.284114    4.1923187    -0.83361216 
S0125        16.213683    4.0744633    -0.82169704 
S0126        16.147551    3.9555222    -0.80430727 
S0127        16.084277    3.8360764    -0.78187518 
S0128        16.026234    3.7154026    -0.7529521  
S0129        15.88947     3.4068729    -0.6357728  
S0130        15.862964    3.1633312    -0.53113971 
S0131        15.819286    2.8907616    -0.44018998 
S0132        15.776036    2.5859531    -0.35500305 
S0133        15.71236     2.2497135    -0.28512878 
S0134        15.623334    1.8817564    -0.23213058 
S0135        15.507269    1.4841788    -0.19580345 
S0136        15.406847    1.0469952    -0.16031487 
S0137        15.27363     0.58292966   -0.14331452 
S0138        15.104033    0.29181337   -0.18454525 
S0139        15.048907    -0.029926792 -0.248399   
S0140        14.971085    -0.31640947  -0.37849219 
S0141        14.898392    -0.58400216  -0.56578183 
S0142        14.885722    -0.85132418  -0.79337268 
S0143        14.884706    -1.101769    -1.0761953  
S0144        14.89046     -1.3375271   -1.4147977  
S0145        14.940009    -1.5646484   -1.7993362  
S0146        15.018361    -1.7792013   -2.2342566  
S0147        15.094569    -1.7707193   -2.5684671  
S0148        15.207028    -1.7780167   -2.8718056  
S0149        15.379373    -1.7755602   -3.1277094  
S0150        15.590331    -1.7710278   -3.3420727  
S0151        15.844897    -1.7549982   -3.5034359  
S0152        16.143399    -1.7326048   -3.603035   
S0153        16.485829    -1.7283962   -3.6420242  
S0154        16.839008    -1.798155    -3.7278442  
S0155        15.645099    9.2464378    1.7244219   
S0156        15.625539    8.9699921    2.173287    
S0157        15.510736    8.7530693    2.5707474   
S0158        15.345352    8.6203491    2.9388264   
S0159        15.122549    8.5653831    3.2736031   
S0160        14.848482    8.5838692    3.5791885   
S0161        14.569525    8.6680847    3.8923149   
S0162        14.230119    8.8200592    4.1726402   
S0163        13.884506    9.0437241    4.4669777   
S0164        13.672775    9.0757996    4.7252594   
S0165        13.454478    9.1250381    5.0130775   
S0166        13.234776    9.191571     5.3305996   
S0167        12.997534    9.273391     5.6656929   
S0168        12.753616    9.370388     6.0265942   
S0169        12.52345     9.4807228    6.4300034   
S0170        12.17522     9.605468     6.7834091   
S0171        11.822868    9.7468582    7.1639465   
S0172        11.434144    9.9084145    7.5429276   
S0173        11.087947    10.169221    7.843232    
S0174        10.716667    10.418732    8.0752533   
S0175        10.322511    10.613131    8.1645874   
S0176        9.9447533    10.762596    8.1793724   
S0177        9.5954903    10.823109    8.0554611   
S0178        9.271743     10.826115    7.8431877   
S0179        8.9292824    10.85506     7.636396    
S0180        8.5444756    10.937774    7.4596954   
S0181        8.2724854    13.00921     4.6892696   
S0182        7.9896088    12.944768    4.8963837   
S0183        7.7014603    12.851361    5.084251    
S0184        7.4151459    12.730585    5.2517509   
S0185        7.1347206    12.579762    5.3966206   
S0186        6.8630791    12.428185    5.5643955   
S0187        6.5934525    12.287237    5.7682076   
S0188        6.3237362    12.134278    5.9730602   
S0189        6.0564304    11.954257    6.1622879   
S0190        5.8498943    11.746732    6.3437088   
S0191        5.6630829    11.548976    6.5222282   
S0192        5.4965385    11.358405    6.696682    
S0193        5.3508934    11.16553     6.8566971   
S0194        5.2257969    10.974818    7.0069839   
S0195        5.121492     10.781004    7.1402199   
S0196        5.0378075    10.588871    7.262072    
S0197        4.9743984    10.405138    7.3828636   
S0198        4.9309101    10.230799    7.5058662   
S0199        4.8090336    10.005185    7.6116287   
S0200        4.6889751    9.7768143    7.6926224   
S0201        4.5705807    9.5470566    7.7516678   
S0202        4.4591412    9.3120155    7.774781    
S0203        4.3488194    9.0783524    7.7790573   
S0204        4.2321842    8.8448685    7.784169    
S0205        4.1240101    8.6069084    7.7515923   
S0206        4.0181866    8.3649254    7.7001595   
S0207        3.742358     8.0292122    7.5023079   
S0208        3.5728596    7.9350151    7.3971077   
S0209        3.4226707    7.8645531    7.2636429   
S0210        3.2840054    7.8010429    7.1288078   
S0211        3.1543987    7.742231     6.9939156   
S0212        3.0363064    7.691539     6.8540337   
S0213        2.9208841    7.641188     6.7169113   
S0214        2.8097088    7.5949142    6.5779984   
S0215        2.7208061    7.5660141    6.4239983   
S0216        2.6189734    7.5055573    6.2113956   
S0217        2.5069708    7.420269     6.0272636   
S0218        2.4193748    7.3310509    5.8476131   
S0219        2.3574972    7.2386917    5.6704216   
S0220        2.3015081    7.1308113    5.5114716   
S0221        2.2530243    7.0061806    5.3697556   
S0222        2.2231722    6.8710304    5.2357956   
S0223        2.2256161    6.7400452    5.0981735   
S0224        2.166432     6.5326332    4.5325581   
S0225        2.1446463    6.4504486    4.1217056   
S0226        2.1233818    6.3312534    3.7531624   
S0227        2.0230961    6.1673248    3.4305714   
S0228        1.9989332    6.0169479    3.1189985   
S0229        2.0253078    5.8639004    2.8289791   
S0230        2.0828304    5.7015617    2.564366    
S0231        2.1686943    5.5293785    2.3255465   
S0232        2.2863594    5.3515591    2.1117468   
S0233        2.5019083    5.0504246    1.701837    
S0234        2.7708328    4.8651302    1.2792866   
S0235        2.9365257    4.6052547    0.89041634  
S0236        3.078688     4.3619514    0.51053386  
S0237        3.2181709    4.1689644    0.12861215  
S0238        3.3558109    4.0329678    -0.25834649 
S0239        3.5038029    3.9643291    -0.64743681 
S0240        3.6747314    3.9579376    -1.0240325  
S0241        4.1138775    4.2297028    -1.7272694  
S0242        4.408926     4.470472     -2.0141554  
S0243        4.75345      4.6481735    -2.2084995  
S0244        5.077499     4.7844463    -2.3628817  
S0245        5.3878601    4.8795765    -2.4680769  
S0246        5.6755749    4.9604946    -2.5400301  
S0247        5.9344864    5.0650238    -2.6117798  
S0248        6.1834312    5.159938     -2.6583086  
S0249        6.4236015    5.2389278    -2.6864286  
S0250        6.6543488    5.3470402    -2.6567564  
S0251        6.903672     5.4560211    -2.6230009  
S0252        7.169429     5.5664635    -2.5859007  
S0253        7.4482391    5.6711071    -2.5295021  
S0254        7.7406052    5.7719547    -2.4555134  
S0255        8.051371     5.873922     -2.3727232  
S0256        8.3858833    5.9845051    -2.298196   
S0257        8.7398506    6.1172592    -2.2693695  
S0258        9.0904572    6.2731617    -2.2986729  
S0259        9.3478722    6.5875793    -2.2357119  
S0260        9.6235329    6.8744759    -2.1320461  
S0261        9.9075897    7.1442627    -2.0206371  
S0262        10.195569    7.4048943    -1.9120186  
S0263        10.486504    7.6595139    -1.805933   
S0264        10.796091    7.8770973    -1.673892   
S0265        11.100845    8.104776     -1.5575492  
S0266        11.407407    8.3302544    -1.4415159  
S0267        11.721377    8.5416893    -1.3171288  
S0268        11.912764    8.7496857    -1.042058   
S0269        12.077213    8.933062     -0.7458693  
S0270        12.209702    9.1042145    -0.42873259 
S0271        12.288451    9.3042389    -0.11414623 
S0272        12.309172    9.5428001    0.18907223  
S0273        12.280122    9.799485     0.49556766  
S0274        12.200953    10.058228    0.82212687  
S0275        12.061314    10.346779    1.1452438   
S0276        11.884319    10.745794    1.36889     
S0277        11.515025    10.607222    1.0424941   
S0278        11.163722    10.495655    0.84961538  
S0279        10.920051    10.549079    0.67389693  
S0280        10.72296     10.656982    0.61923585  
S0281        10.568317    10.821679    0.67851195  
S0282        10.486895    11.079922    0.83096418  
S0283        10.454166    11.406374    1.0906798   
S0284        10.43931     11.770636    1.4666019   
S0285        10.377007    12.095654    1.9783354   
S0286        10.179991    12.316631    2.1762302   
S0287        9.9813461    12.506459    2.3930195   
S0288        9.7904572    12.685023    2.6258888   
S0289        9.58899      12.820552    2.8810219   
S0290        9.3828842    12.922678    3.1559711   
S0291        9.178788     13.004459    3.4521736   
S0292        8.9712082    13.053178    3.7705719   
S0293        8.771463     13.083777    4.120171    
S0294        3.7059189    1.7472437    -1.3547155  
S0295        3.9809456    1.4401697    -1.2577875  
S0296        4.2488232    1.1775307    -1.232714   
S0297        4.4910061    0.95193348   -1.2696682  
S0298        4.7088795    0.75951982   -1.3675282  
S0299        4.8935513    0.56787248   -1.5076394  
S0300        5.0597027    0.39447813   -1.7035986  
S0301        5.2038769    0.21093187   -1.9399555  
S0302        5.3329056    0.023914744  -2.2216593  
S0303        5.3830254    -0.13105551  -2.5203924  
S0304        5.46661      -0.26385717  -2.8264809  
S0305        5.5833359    -0.38166213  -3.1346724  
S0306        5.7334599    -0.50438552  -3.43088    
S0307        5.9163952    -0.65561085  -3.706184   
S0308        6.1322388    -0.75842085  -4.0085815  
S0309        6.3809341    -0.83935633  -4.3196728  
S0310        6.6638374    -0.89290724  -4.6357147  
S0311        6.9853607    -0.90453062  -4.9447803  
S0312        7.0979988    -0.87318439  -5.2132748  
S0313        7.1795906    -0.84725704  -5.4977165  
S0314        7.2313545    -0.81247768  -5.8068539  
S0315        7.2630142    -0.71592817  -6.1126659  
S0316        7.2833153    -0.52918148  -6.3859795  
S0317        7.2834915    -0.30087695  -6.6581978  
S0318        7.253624     -0.063947272 -6.9597153  
S0319        7.1806641    0.15650008   -7.3121193  
S0320        8.8451614    -1.1103572   -5.9769989  
S0321        8.677375     -1.2103829   -5.5669376  
S0322        8.5434769    -1.338823    -5.1806683  
S0323        8.4518402    -1.4830167   -4.8114105  
S0324        8.4106056    -1.6313013   -4.448735   
S0325        8.4148109    -1.7905279   -4.0917774  
S0326        8.4677284    -1.9595837   -3.7381248  
S0327        8.5349121    -2.1763063   -3.4119072  
S0328        8.6181435    -2.4328672   -3.108717   
S0329        8.6419479    -2.6230896   -2.8412369  
S0330        8.6957901    -2.8120266   -2.5849615  
S0331        8.7375946    -3.0390341   -2.3652258  
S0332        8.7905251    -3.2845741   -2.1710085  
S0333        8.8820625    -3.5203724   -1.9818068  
S0334        8.9879097    -3.7707417   -1.8149002  
S0335        9.1099747    -4.0342434   -1.670013   
S0336        9.2546753    -4.3030556   -1.5397444  
S0337        9.4180984    -4.5815517   -1.4276972  
S0338        9.5559219    -4.6794785   -1.4103521  
S0339        9.7203171    -4.7897476   -1.3964175  
S0340        9.9138496    -4.9052464   -1.3773518  
S0341        10.138495    -5.0182068   -1.3463588  
S0342        10.387513    -5.1437298   -1.3220762  
S0343        10.649899    -5.3112705   -1.3297018  
S0344        10.922438    -5.5270443   -1.3634926  
S0345        11.249524    -5.6817234   -1.345168   
S0346        11.932269    -5.866806    -1.5404303  
S0347        12.217629    -5.8696209   -1.752813   
S0348        12.451417    -5.8771141   -1.9899481  
S0349        12.663697    -5.8206181   -2.2121948  
S0350        12.836417    -5.7408325   -2.4446352  
S0351        12.980045    -5.613752    -2.6708551  
S0352        13.099323    -5.43116     -2.8829821  
S0353        13.18472     -5.214629    -3.0969164  
S0354        13.218082    -4.9943417   -3.3391094  
S0355        13.234497    -4.7748795   -3.6712822  
S0356        13.21041     -4.5613434   -3.9971584  
S0357        13.152548    -4.3394299   -4.3057339  
S0358        13.059248    -4.1096569   -4.5986706  
S0359        12.924966    -3.8860332   -4.8858337  
S0360        12.757111    -3.6450954   -5.1531628  
S0361        12.547436    -3.4130318   -5.4168331  
S0362        12.295406    -3.1967539   -5.6787781  
S0363        11.998829    -3.0140991   -5.9438751  
S0364        11.70105     -2.8607637   -6.1208485  
S0365        11.39493     -2.6914534   -6.2663372  
S0366        11.076054    -2.5170048   -6.3831715  
S0367        10.741893    -2.33801     -6.4699493  
S0368        10.396215    -2.1433254   -6.5232384  
S0369        10.054677    -1.9081429   -6.5402832  
S0370        9.689679     -1.679274    -6.5275993  
S0371        9.3082512    -1.4410345   -6.4815346  
S0372        9.8832497    -8.8952049   1.8783787   
S0373        10.252604    -8.9993744   1.9321808   
S0374        10.564194    -9.1223282   1.9318745   
S0375        10.847044    -9.2541222   1.9648119   
S0376        11.095658    -9.38899     2.0453472   
S0377        11.297989    -9.5214111   2.1833763   
S0378        11.46524     -9.6662437   2.3338011   
S0379        11.611327    -9.8279198   2.488571    
S0380        11.74487     -10.003732   2.6561932   
S0381        11.931382    -10.038638   2.8733479   
S0382        12.069636    -10.077579   3.1085865   
S0383        12.172303    -10.125986   3.3453266   
S0384        12.260464    -10.189692   3.5693775   
S0385        12.335023    -10.268795   3.7825073   
S0386        12.418604    -10.371478   3.9789478   
S0387        12.463521    -10.483347   4.1784473   
S0388        12.454366    -10.596011   4.3800976   
S0389        12.412741    -10.714304   4.5740093   
S0390        12.406045    -10.780885   4.7508617   
S0391        12.390527    -10.830872   4.9368263   
S0392        12.387997    -10.880897   5.1204552   
S0393        12.392396    -10.931939   5.3020424   
S0394        12.399822    -10.98615    5.4880096   
S0395        12.399435    -11.038973   5.6925636   
S0396        12.365858    -11.065061   5.9276573   
S0397        12.264185    -11.005035   6.1583687   
S0398        11.581568    -11.236127   6.2398968   
S0399        11.080154    -11.503221   6.1159222   
S0400        10.61525     -11.670979   5.9485497   
S0401        10.180765    -11.73004    5.7284309   
S0402        9.7477966    -11.692812   5.487138    
S0403        9.2853462    -11.542781   5.2132538   
S0404        8.8466385    -11.23957    4.8178017   
S0405        8.5805496    -10.791528   4.2470245   
S0406        8.5965904    -10.285544   3.5994202   
S0407        8.6518898    -9.9350655   3.311879    
S0408        8.761969     -9.5820091   3.0192446   
S0409        8.925267     -9.2293655   2.7559349   
S0410        9.0861504    -8.8587273   2.5252108   
S0411        9.2207176    -8.4570396   2.3197104   
S0412        9.3106262    -8.0155693   2.1270046   
S0413        9.3225327    -7.5379303   1.9246878   
S0414        9.2374954    -7.0509003   1.698723    
S0415        9.059111     -6.5997902   1.4541022   
S0416        8.9749146    -6.3166035   1.0881397   
S0417        8.8480804    -6.0286373   0.76622701  
S0418        8.7205383    -5.7004635   0.50795517  
S0419        8.5895088    -5.3340782   0.31061363  
S0420        8.3750038    -5.0013847   0.14775906  
S0421        8.1553978    -4.6216099   0.05378567  
S0422        7.9118187    -4.2051353   0.025224978 
S0423        7.7623695    -3.6956963   0.064362347 
S0424        7.6112808    -3.1738882   0.14764823  
S0425        7.3879456    -2.7432442   0.14055508  
S0426        7.1528984    -2.3052704   0.1623678   
S0427        7.056739     -1.8396807   0.17700267  
S0428        6.9596169    -1.3711569   0.20592647  
S0429        6.8877586    -0.89150066  0.24008722  
S0430        6.856768     -0.38992271  0.26929729  
S0431        6.663488     0.087536687  0.37530808  
S0432        6.4019157    0.54364567   0.5363534   
S0433        6.1652691    1.0001727    0.71297874  
S0434        6.1951031    1.5593229    0.93403673  
S0435        5.9826263    1.9249289    1.2356433   
S0436        5.786544     2.280736     1.4792287   
S0437        5.6228737    2.6967693    1.6650774   
S0438        5.3298424    2.9394043    1.8587345   
S0439        5.032365     3.2067318    2.0109474   
S0440        4.6460762    3.3968658    2.1517477   
S0441        4.2788651    3.6491016    2.2481092   
S0442        4.0463207    3.9777187    2.2633379   
S0443        3.8891193    4.3413277    2.5285872   
S0444        3.6920822    4.6860306    2.8050838   
S0445        3.460347     4.9790173    3.1067648   
S0446        3.2183006    5.2236767    3.4308235   
S0447        3.0010225    5.4821621    3.7474854   
S0448        2.7952829    5.7459705    4.0614605   
S0449        2.6091505    6.0383034    4.3611668   
S0450        2.4411745    6.3500057    4.6500061   
S0451        1.1395823    -14.363051   20.034749   
S0452        0.98322783   -14.542273   19.984181   
S0453        0.8249301    -14.740005   19.979424   
S0454        0.67288156   -14.95864    20.024495   
S0455        0.49162273   -15.159412   20.009012   
S0456        0.30880418   -15.374393   20.018021   
S0457        0.11745744   -15.598337   20.031659   
S0458        -0.14172672  -15.761224   19.908171   
S0459        -0.37818313  -15.967046   19.869139   
S0460        -0.38711255  -16.193831   19.7408     
S0461        -0.41832724  -16.43181    19.690636   
S0462        -0.47985964  -16.664493   19.683725   
S0463        -0.56659584  -16.891653   19.624112   
S0464        -0.67594748  -17.131306   19.618411   
S0465        -0.80883369  -17.372963   19.718092   
S0466        -0.96657906  -17.620308   19.831905   
S0467        -1.1487235   -17.871562   19.988678   
S0468        -1.3618882   -18.129768   20.174574   
S0469        -1.5605842   -18.314005   20.393025   
S0470        -1.7295675   -18.483043   20.673904   
S0471        -1.878735    -18.64523    20.985825   
S0472        -2.0048519   -18.801337   21.326186   
S0473        -2.130377    -18.95083    21.685948   
S0474        -2.3227261   -19.092967   22.051886   
S0475        -2.3648397   -19.227214   22.480815   
S0476        -2.4681273   -19.353699   22.918945   
S0477        7.2477913    -20.333215   25.367921   
S0478        7.2528961    -20.200475   25.321469   
S0479        7.2514763    -20.060568   25.289575   
S0480        7.2437935    -19.91292    25.271863   
S0481        7.2298592    -19.756931   25.268507   
S0482        7.2092796    -19.592273   25.280655   
S0483        7.1817215    -19.418947   25.309016   
S0484        7.143615     -19.240962   25.3657     
S0485        7.1451439    -18.827995   25.559554   
S0486        7.1972107    -18.615184   25.729437   
S0487        7.2679352    -18.396384   25.898404   
S0488        7.3575241    -18.169835   26.065402   
S0489        7.4647934    -17.937425   26.235611   
S0490        7.585289     -17.70737    26.429553   
S0491        7.7259415    -17.454903   26.614221   
S0492        7.8965157    -17.168715   26.744067   
S0493        8.1037209    -16.42439    26.813168   
S0494        8.1627342    -16.025717   26.798148   
S0495        8.2611778    -15.667888   26.751981   
S0496        8.3955315    -15.356583   26.711371   
S0497        8.583387     -15.112488   26.744254   
S0498        8.8204231    -14.925644   26.815134   
S0499        9.0961311    -14.785172   26.893347   
S0500        9.4017822    -14.683549   26.947061   
S0501        9.7365417    -14.61913    26.917792   
S0502        10.015427    -14.270981   26.871973   
S0503        10.294506    -13.927068   26.894305   
S0504        10.564457    -13.570117   26.839194   
S0505        10.837646    -13.216353   26.850568   
S0506        11.110992    -12.865141   26.915985   
S0507        11.400358    -12.490517   26.938779   
S0508        11.704464    -12.107077   27.016766   
S0509        11.968391    -11.770739   27.254306   
S0510        12.806854    -11.580422   28.01015    
S0511        13.191583    -11.817334   28.617822   
S0512        13.420387    -12.065796   29.210129   
S0513        13.519881    -12.299613   29.75683    
S0514        13.552466    -12.50396    30.256268   
S0515        13.531013    -12.685337   30.722876   
S0516        13.471158    -12.850873   31.169885   
S0517        13.37494     -13.009381   31.606378   
S0518        13.232288    -13.16873    32.034885   
S0519        12.977878    -13.220097   32.735144   
S0520        12.689237    -13.262791   33.357257   
S0521        12.368921    -13.288847   33.889972   
S0522        12.022659    -13.292122   34.323822   
S0523        11.645789    -13.259908   34.636713   
S0524        11.275311    -13.219986   34.871716   
S0525        10.937179    -13.212062   35.096692   
S0526        10.603413    -13.217621   35.285239   
S0527        10.261501    -13.221216   35.414786   
S0528        9.7271904    -13.282585   35.653421   
S0529        9.1967735    -13.33782    35.906802   
S0530        8.6334343    -13.341032   36.094846   
S0531        8.0294594    -13.27524    36.146124   
S0532        7.3937164    -13.15576    36.109891   
S0533        6.7229103    -12.982016   35.996619   
S0534        5.9956841    -12.746313   35.847894   
S0535        5.2357876    -12.449446   35.560159   
S0536        4.2716938    -12.279571   34.762415   
S0537        4.0496193    -12.411233   34.456998   
S0538        3.8612942    -12.523841   34.14733    
S0539        3.6965141    -12.614852   33.842993   
S0540        3.5394573    -12.686305   33.551541   
S0541        3.399472     -12.739543   33.265359   
S0542        3.2801819    -12.774428   32.982327   
S0543        3.1877136    -12.78895    32.700684   
S0544        3.1153639    -12.784641   32.422992   
S0545        3.0695539    -12.731521   32.302658   
S0546        3.0140518    -12.690588   32.166394   
S0547        2.9731529    -12.652335   32.008875   
S0548        2.9302193    -12.622427   31.833353   
S0549        2.8915535    -12.598943   31.637457   
S0550        2.8686016    -12.578384   31.418997   
S0551        2.8560976    -12.562789   31.178543   
S0552        2.8585018    -12.550477   30.916266   
S0553        2.9026415    -12.527573   30.639758   
S0554        3.0310915    -12.665442   30.364697   
S0555        3.0847679    -12.809003   30.073688   
S0556        3.1717075    -12.920932   29.78938    
S0557        3.3064434    -13.012825   29.517166   
S0558        3.4014439    -13.078496   29.229333   
S0559        3.514632     -13.120584   28.938419   
S0560        3.6396465    -13.138347   28.635968   
S0561        3.8141163    -13.148584   28.353177   
S0562        4.0126968    -13.617613   28.101205   
S0563        4.0208805    -14.086722   28.08616    
S0564        4.0495865    -14.537354   28.092276   
S0565        4.0989147    -14.955173   28.168073   
S0566        4.1196278    -15.354909   28.186133   
S0567        4.1081535    -15.752063   28.125119   
S0568        4.065229     -16.142732   27.891351   
S0569        4.0270485    -16.4696     27.434274   
S0570        3.9763084    -16.829488   27.173117   
S0571        3.6415142    -17.208287   26.911356   
S0572        3.2855377    -17.511578   26.683377   
S0573        2.9297903    -17.717067   26.436362   
S0574        2.5632044    -17.832475   26.201587   
S0575        2.1566553    -17.89985    26.070239   
S0576        1.7116982    -17.909673   26.027173   
S0577        1.2156633    -17.809605   26.031665   
S0578        0.6825901    -17.706981   26.181161   
S0579        0.092292809  -17.750108   26.632816   
S0580        -0.034028631 -17.768681   26.836075   
S0581        -0.13234397  -17.791016   27.04093    
S0582        -0.19904916  -17.833339   27.244583   
S0583        -0.23616536  -17.891884   27.445334   
S0584        -0.24444485  -17.959224   27.643466   
S0585        -0.2250494   -18.027316   27.841077   
S0586        -0.19244448  -18.07583    28.048441   
S0587        -0.13857356  -18.13224    28.257498   
S0588        -0.060142666 -18.180994   28.467505   
S0589        0.021680316  -18.235579   28.679355   
S0590        0.12538068   -18.31129    28.879703   
S0591        0.2298089    -18.390884   29.08551    
S0592        0.35564454   -18.490739   29.277383   
S0593        0.48038664   -18.593004   29.480542   
S0594        0.62402692   -18.713443   29.670865   
S0595        0.77703252   -18.844276   29.861163   
S0596        1.190694     -19.27912    30.145828   
S0597        1.4559007    -19.562212   30.243372   
S0598        1.7249859    -19.840436   30.354752   
S0599        1.9893599    -20.12373    30.483121   
S0600        2.2681454    -20.411313   30.599939   
S0601        2.5665796    -20.6983     30.701669   
S0602        2.8801474    -20.985075   30.795038   
S0603        3.2014668    -21.278552   30.887643   
S0604        3.5586655    -21.544897   30.953137   
S0605        4.0602444    -21.839246   30.949951   
S0606        4.6001186    -21.966502   30.808878   
S0607        5.0897587    -22.081316   30.631903   
S0608        5.5388004    -22.149628   30.402396   
S0609        5.9521553    -22.206601   30.137097   
S0610        6.3440212    -22.318863   29.841907   
S0611        6.6989639    -22.394196   29.477921   
S0612        7.0057838    -22.32097    29.062921   
S0613        7.2889465    -22.204512   28.627347   
S0614        7.4846764    -22.065776   28.255606   
S0615        7.6328987    -21.904782   27.884351   
S0616        7.7219955    -21.79837    27.502512   
S0617        7.7545235    -21.721049   27.116479   
S0618        7.7414436    -21.598248   26.737418   
S0619        7.685585     -21.420071   26.36225    
S0620        7.5877144    -21.161116   26.006989   
S0621        7.4425682    -20.845473   25.674524   
S0622        7.4840294    -19.104286   25.571658   
S0623        7.8101891    -19.171207   25.755133   
S0624        8.1100906    -19.236467   25.952374   
S0625        8.364109     -19.318771   26.20155    
S0626        8.593486     -19.411278   26.492441   
S0627        8.8057175    -19.520023   26.837799   
S0628        8.9568085    -19.661775   27.26033    
S0629        9.0057045    -19.834297   27.74794    
S0630        8.8695618    -20.001822   28.225989   
S0631        8.5465538    -20.117661   28.725467   
S0632        8.1747757    -20.191658   29.176749   
S0633        7.7966873    -20.232402   29.598575   
S0634        7.4292114    -20.246654   30.002933   
S0635        7.0738251    -20.235927   30.397821   
S0636        6.7324768    -20.199774   30.801007   
S0637        6.3801437    -20.125255   31.206714   
S0638        5.9662384    -19.998363   31.512082   
S0639        5.5250381    -19.852351   31.641345   
S0640        5.0796394    -19.78891    31.658768   
S0641        4.6132702    -19.716817   31.613751   
S0642        4.1325096    -19.638274   31.515704   
S0643        3.6449226    -19.559694   31.353802   
S0644        3.1485933    -19.477365   31.142603   
S0645        2.6600121    -19.408461   30.841101   
S0646        2.1612553    -19.336407   30.482968   
S0647        1.5813814    -19.191385   30.221777   
S0648        12.315131    -11.21033    28.141437   
S0649        12.290387    -11.14722    28.845331   
S0650        12.256453    -11.146469   29.492514   
S0651        12.211505    -11.209741   30.085648   
S0652        12.155592    -11.336204   30.627463   
S0653        12.101062    -11.505276   31.130872   
S0654        12.081176    -11.660732   31.631525   
S0655        12.051723    -11.870538   32.102219   
S0656        12.034907    -12.099628   32.558209   
S0657        11.771851    -12.171584   32.961945   
S0658        11.495371    -12.195967   33.354471   
S0659        11.160023    -12.244425   33.69425    
S0660        10.801338    -12.259711   34.018866   
S0661        10.400066    -12.271175   34.308548   
S0662        9.9629143    -12.261178   34.575885   
S0663        9.4757446    -12.261411   34.796088   
S0664        8.9390556    -12.307168   34.944904   
S0665        8.3745415    -12.292957   35.098676   
S0666        7.8474358    -12.236208   35.223401   
S0667        7.3405891    -12.235986   35.285782   
S0668        6.8642197    -12.201418   35.342679   
S0669        6.4158806    -12.157897   35.379514   
S0670        5.9908588    -12.131193   35.380139   
S0671        5.5891869    -12.115321   35.348798   
S0672        5.2055477    -12.097582   35.300415   
S0673        4.84646      -12.106602   35.205347   
