# Supplementary material for: Interspecific variation in the limb long bones among modern rhinoceroses—extent and drivers
Source: PeerJ. 2019 Sep 26;7:e7647. doi: 10.7717/peerj.7647 (PMC6766374; doi:10.7717/peerj.7647)
Supplement: Supplemental Information 9 [file peerj-07-7647-s009.zip › Humerus/Rhinoceros_unicornis_1885_734_Humerus.pts]

Version 1.0
674
S000  2.3143835e+001  3.4171994e+000  5.3893095e-001
S001  2.7089417e+001  5.0296092e+000  4.7444243e+000
S002  2.9468224e+001 -5.7750177e-001  6.8004551e+000
S003  3.0354900e+001 -4.5157452e+000  4.6869640e+000
S004  2.5592884e+001 -5.5329170e+000  2.3472881e+000
S005  2.2857222e+001 -1.0186836e+000  2.9816780e+000
S006  2.8531967e+001 -7.2026701e+000  3.6012561e+000
S007  2.5101931e+001 -7.9786119e+000  7.0684991e+000
S008  2.1569305e+001 -1.0081392e+001  1.4481029e+001
S009  2.4007387e+001 -9.7458048e+000  1.5313798e+001
S010  1.7673233e+001 -7.1407375e+000  1.7578587e+001
S011  1.7898724e+001 -3.7824550e+000  1.8041332e+001
S012  2.2529385e+001  2.8790648e+000  1.4756651e+001
S013  2.1293505e+001  4.8572636e+000  1.4349104e+001
S014  2.6503750e+001  6.2576380e+000  1.2799233e+001
S015  2.4739515e+001  6.9539804e+000  1.2092875e+001
S016  2.2998194e+001  6.1761727e+000  8.4502611e+000
S017  1.7720125e+001  5.6012073e+000  3.6515081e+000
S018  1.1746489e+001  5.6935306e+000  5.6508274e+000
S019  7.8148117e+000  2.7899389e+000  2.2733381e+000
S020 -7.6392016e+000 -3.2301354e-001  1.0345051e+001
S021 -1.3784971e+001  2.3097646e+000  1.0162655e+001
S022 -1.4488066e+001  3.2461164e+000  7.6973219e+000
S023 -1.8532618e+001 -1.8216168e+000  3.9923267e+000
S024 -1.2640836e+001 -1.4955995e+000  2.1615953e+000
S025 -1.1944695e+001 -2.8799863e+000  2.8362794e+000
S026 -1.1721195e+001 -5.1808195e+000  2.8431892e+000
S027 -7.7715645e+000 -1.1687029e+001  1.7294548e+000
S028 -1.5815523e+001 -1.2638245e+001  7.5013485e+000
S029 -1.1232288e+001 -8.2708406e+000  8.9144840e+000
S030 -1.4257795e+001 -1.9730312e+000  9.3833027e+000
S031 -1.7618298e+001 -3.9241171e+000  7.4120913e+000
S032 -9.4027901e+000 -1.2340909e+001  1.0630354e+001
S033 -1.4451625e+001 -1.1181704e+001  1.1173922e+001
S034 -1.1757971e+001 -7.7018228e+000  1.1449632e+001
C000-001  2.3566225e+001  3.2017522e+000  5.0869131e-001
C000-002  2.3958317e+001  2.9569926e+000  4.7990409e-001
C000-003  2.4360994e+001  2.8665249e+000  5.1039934e-001
C000-004  2.4738125e+001  2.8250120e+000  5.7242155e-001
C000-005  2.5084435e+001  2.8558142e+000  6.7271602e-001
C000-006  2.5394142e+001  2.9419096e+000  8.0076659e-001
C000-007  2.5719845e+001  2.9352207e+000  9.0779209e-001
C000-008  2.6021791e+001  3.0105345e+000  1.0566510e+000
C000-009  2.6298391e+001  3.1479859e+000  1.2378592e+000
C001-001  2.6568451e+001  3.2910440e+000  1.6107148e+000
C001-002  2.6772141e+001  3.4848228e+000  1.9922347e+000
C001-003  2.7022461e+001  3.5885587e+000  2.3936276e+000
C001-004  2.7074402e+001  3.8840168e+000  2.7686999e+000
C001-005  2.7119471e+001  4.1395559e+000  3.1486504e+000
C001-006  2.7163630e+001  4.3604336e+000  3.5406501e+000
C001-007  2.7120504e+001  4.6197357e+000  3.9220908e+000
C001-008  2.7090799e+001  4.8403268e+000  4.3227539e+000
C002-001  2.6669340e+001  4.6224566e+000  4.9403453e+000
C002-002  2.6280918e+001  4.2642674e+000  5.1280675e+000
C002-003  2.5955204e+001  3.9162588e+000  5.3405066e+000
C002-004  2.5654243e+001  3.5561452e+000  5.5895376e+000
C002-005  2.5588863e+001  3.1327181e+000  5.8692055e+000
C002-006  2.5686434e+001  2.6573858e+000  6.1750398e+000
C002-007  2.6064474e+001  2.1807361e+000  6.5012345e+000
C002-008  2.6477262e+001  1.5907506e+000  6.8502450e+000
C002-009  2.7200441e+001  1.1617614e+000  7.2381153e+000
C003-001  2.7594444e+001  1.0045263e+000  7.1322441e+000
C003-002  2.7961409e+001  8.6289144e-001  7.0455008e+000
C003-003  2.8311644e+001  7.5136548e-001  6.9711967e+000
C003-004  2.8629269e+001  6.2520301e-001  6.9080143e+000
C003-005  2.8891497e+001  4.4532549e-001  6.8589616e+000
C003-006  2.9117798e+001  2.4184555e-001  6.8242202e+000
C003-007  2.9269686e+001 -1.7226860e-002  6.8032589e+000
C003-008  2.9380646e+001 -2.9092243e-001  6.7943382e+000
C004-001  2.9506922e+001 -8.5395974e-001  6.7893271e+000
C004-002  2.9459345e+001 -1.1442431e+000  6.7447877e+000
C004-003  2.9407082e+001 -1.4289577e+000  6.6756520e+000
C004-004  2.9364536e+001 -1.7064327e+000  6.5865808e+000
C004-005  2.9389606e+001 -1.9807144e+000  6.5179448e+000
C004-006  2.9433840e+001 -2.2532892e+000  6.4457059e+000
C004-007  2.9450029e+001 -2.5190082e+000  6.3326964e+000
C004-008  2.9457996e+001 -2.7784946e+000  6.1906414e+000
C004-009  2.9527645e+001 -3.0398724e+000  6.0770116e+000
C005-001  2.9577841e+001 -3.2346442e+000  5.9836068e+000
C005-002  2.9630749e+001 -3.4209805e+000  5.8688574e+000
C005-003  2.9730095e+001 -3.6033168e+000  5.7675877e+000
C005-004  2.9800297e+001 -3.7747860e+000  5.6200590e+000
C005-005  2.9894764e+001 -3.9392080e+000  5.4677529e+000
C005-006  2.9983202e+001 -4.0989776e+000  5.2901955e+000
C005-007  3.0085871e+001 -4.2531962e+000  5.1014843e+000
C005-008  3.0184290e+001 -4.4122844e+000  4.8949184e+000
C006-001  3.0464819e+001 -4.6627421e+000  4.3333664e+000
C006-002  3.0484602e+001 -4.8110394e+000  3.9913070e+000
C006-003  3.0428329e+001 -4.9414716e+000  3.6691465e+000
C006-004  3.0323639e+001 -5.0400763e+000  3.3582215e+000
C006-005  3.0172142e+001 -5.1083417e+000  3.0521793e+000
C006-006  2.9954325e+001 -5.1552401e+000  2.7608035e+000
C006-007  2.9669693e+001 -5.1818576e+000  2.4874909e+000
C006-008  2.9331421e+001 -5.1791587e+000  2.2181368e+000
C006-009  2.8924196e+001 -5.1623540e+000  1.9752346e+000
C007-001  2.8527174e+001 -5.1323318e+000  1.8750130e+000
C007-002  2.8121508e+001 -5.1246214e+000  1.8159858e+000
C007-003  2.7723789e+001 -5.1528525e+000  1.8132713e+000
C007-004  2.7345495e+001 -5.2059984e+000  1.8554971e+000
C007-005  2.6989801e+001 -5.2769413e+000  1.9397026e+000
C007-006  2.6617537e+001 -5.3147621e+000  1.9819343e+000
C007-007  2.6257048e+001 -5.3704338e+000  2.0563984e+000
C007-008  2.5931578e+001 -5.4561605e+000  2.2137661e+000
C008-001  2.5627851e+001 -5.3971152e+000  2.3578355e+000
C008-002  2.5677097e+001 -5.2542763e+000  2.4633842e+000
C008-003  2.5817289e+001 -5.1168532e+000  2.7480369e+000
C008-004  2.5972168e+001 -4.9614105e+000  3.0563657e+000
C008-005  2.5964724e+001 -4.7458420e+000  3.0859630e+000
C008-006  2.5978804e+001 -4.5164843e+000  3.1658657e+000
C008-007  2.5963575e+001 -4.2601290e+000  3.1983891e+000
C008-008  2.5947044e+001 -3.9854639e+000  3.2563396e+000
C008-009  2.5907934e+001 -3.6888218e+000  3.3173118e+000
C009-001  2.5728205e+001 -3.6181602e+000  3.4021976e+000
C009-002  2.5552542e+001 -3.5067801e+000  3.4328375e+000
C009-003  2.5382330e+001 -3.3680921e+000  3.4056616e+000
C009-004  2.5215635e+001 -3.2160642e+000  3.3114750e+000
C009-005  2.5070173e+001 -3.0234153e+000  3.2782462e+000
C009-006  2.4949083e+001 -2.7765014e+000  3.3033133e+000
C009-007  2.4840790e+001 -2.4983220e+000  3.3054681e+000
C009-008  2.4720352e+001 -2.2343471e+000  3.1986907e+000
C009-009  2.4609240e+001 -1.9403706e+000  3.0947819e+000
C010-001  2.4418657e+001 -1.8659618e+000  3.0897641e+000
C010-002  2.4224062e+001 -1.7865922e+000  3.0756879e+000
C010-003  2.4025425e+001 -1.7111758e+000  3.0488861e+000
C010-004  2.3829021e+001 -1.6224829e+000  3.0298567e+000
C010-005  2.3631689e+001 -1.5296613e+000  3.0068729e+000
C010-006  2.3437000e+001 -1.4185765e+000  2.9949117e+000
C010-007  2.3247660e+001 -1.2847753e+000  3.0070746e+000
C010-008  2.3048710e+001 -1.1640649e+000  2.9777002e+000
C011-001  2.2528181e+001 -7.2377479e-001  3.0551665e+000
C011-002  2.2220337e+001 -4.4683322e-001  3.1522238e+000
C011-003  2.1942543e+001 -1.8194021e-001  3.3453131e+000
C011-004  2.1647167e+001  4.1433465e-002  3.3311479e+000
C011-005  2.1373018e+001  2.4661312e-001  3.3462250e+000
C011-006  2.1119324e+001  4.3439087e-001  3.3968761e+000
C011-007  2.0879440e+001  6.0029393e-001  3.4349718e+000
C011-008  2.0647835e+001  7.3813111e-001  3.4208517e+000
C011-009  2.0433987e+001  8.5761279e-001  3.4241061e+000
C012-001  2.0398691e+001  1.1488181e+000  3.3693070e+000
C012-002  2.0407421e+001  1.4306477e+000  3.3226218e+000
C012-003  2.0460176e+001  1.7074349e+000  3.2963417e+000
C012-004  2.0550467e+001  1.9640620e+000  3.2285337e+000
C012-005  2.0681904e+001  2.2070353e+000  3.1485798e+000
C012-006  2.0854845e+001  2.4389510e+000  3.0643675e+000
C012-007  2.1068995e+001  2.6541858e+000  2.9612141e+000
C012-008  2.1324594e+001  2.8585827e+000  2.8543670e+000
C012-009  2.1620625e+001  3.0571313e+000  2.7505946e+000
C013-001  2.1591774e+001  3.3161848e+000  2.5112844e+000
C013-002  2.1615919e+001  3.4993472e+000  2.2284846e+000
C013-003  2.1696733e+001  3.5961437e+000  1.9430372e+000
C013-004  2.1822704e+001  3.6560190e+000  1.6815228e+000
C013-005  2.1991848e+001  3.6955924e+000  1.4359510e+000
C013-006  2.2208397e+001  3.7038851e+000  1.1993430e+000
C013-007  2.2473129e+001  3.6501040e+000  9.7053951e-001
C013-008  2.2777443e+001  3.5261960e+000  7.4840581e-001
C014-001  2.4704433e+001 -8.1919270e+000  7.0255194e+000
C014-002  2.4340748e+001 -8.4130478e+000  7.0030746e+000
C014-003  2.3989235e+001 -8.5738993e+000  7.0974097e+000
C014-004  2.3672049e+001 -8.7363997e+000  7.2218819e+000
C014-005  2.3380062e+001 -8.8996305e+000  7.3706169e+000
C014-006  2.3115715e+001 -9.0368156e+000  7.5890718e+000
C014-007  2.2864883e+001 -9.1842203e+000  7.8256807e+000
C014-008  2.2646727e+001 -9.2995510e+000  8.1434116e+000
C014-009  2.2469437e+001 -9.3768263e+000  8.5308132e+000
C015-001  2.2362043e+001 -9.6248083e+000  9.0392389e+000
C015-002  2.2207302e+001 -9.9412460e+000  9.4431267e+000
C015-003  2.2099602e+001 -1.0166679e+001  9.8656673e+000
C015-004  2.1998499e+001 -1.0370799e+001  1.0250392e+001
C015-005  2.1893204e+001 -1.0580358e+001  1.0574468e+001
C015-006  2.1813063e+001 -1.0733288e+001  1.0894472e+001
C015-007  2.1762974e+001 -1.0810244e+001  1.1216755e+001
C015-008  2.1700462e+001 -1.0919311e+001  1.1469777e+001
C015-009  2.1665739e+001 -1.0955436e+001  1.1716393e+001
C016-001  2.1579969e+001 -1.0981130e+001  1.2006363e+001
C016-002  2.1501925e+001 -1.1008678e+001  1.2288262e+001
C016-003  2.1445026e+001 -1.1001648e+001  1.2574588e+001
C016-004  2.1406828e+001 -1.0967917e+001  1.2866129e+001
C016-005  2.1372269e+001 -1.0945931e+001  1.3169658e+001
C016-006  2.1357307e+001 -1.0864485e+001  1.3503526e+001
C016-007  2.1359194e+001 -1.0718440e+001  1.3874113e+001
C016-008  2.1412848e+001 -1.0452957e+001  1.4239588e+001
C017-001  2.3797750e+001 -9.7564764e+000  1.5463527e+001
C017-002  2.3597656e+001 -9.7767019e+000  1.5626185e+001
C017-003  2.3391714e+001 -9.7677870e+000  1.5789412e+001
C017-004  2.3178402e+001 -9.7224922e+000  1.5951072e+001
C017-005  2.2976091e+001 -9.7007980e+000  1.6129736e+001
C017-006  2.2763117e+001 -9.6324530e+000  1.6303886e+001
C017-007  2.2547068e+001 -9.5393267e+000  1.6479506e+001
C017-008  2.2330595e+001 -9.4387722e+000  1.6664497e+001
C017-009  2.2110573e+001 -9.3070059e+000  1.6847429e+001
C018-001  2.1858395e+001 -9.1554241e+000  1.7047640e+001
C018-002  2.1604977e+001 -9.0129099e+000  1.7204712e+001
C018-003  2.1350742e+001 -8.8957052e+000  1.7328758e+001
C018-004  2.1102423e+001 -8.7826862e+000  1.7405924e+001
C018-005  2.0859591e+001 -8.6762247e+000  1.7439510e+001
C018-006  2.0613365e+001 -8.5969658e+000  1.7444342e+001
C018-007  2.0353689e+001 -8.5833302e+000  1.7440723e+001
C018-008  2.0091486e+001 -8.6146564e+000  1.7412264e+001
C018-009  1.9834118e+001 -8.6546011e+000  1.7340742e+001
C019-001  1.9548225e+001 -8.6555958e+000  1.7297586e+001
C019-002  1.9266819e+001 -8.6124372e+000  1.7281086e+001
C019-003  1.8996300e+001 -8.5181837e+000  1.7275928e+001
C019-004  1.8751293e+001 -8.3680363e+000  1.7262806e+001
C019-005  1.8545092e+001 -8.1669874e+000  1.7240639e+001
C019-006  1.8355240e+001 -7.9399600e+000  1.7255732e+001
C019-007  1.8069485e+001 -7.7397308e+000  1.7385036e+001
C019-008  1.7830843e+001 -7.4747853e+000  1.7482000e+001
C020-001  1.7628895e+001 -6.9807148e+000  1.7621773e+001
C020-002  1.7602093e+001 -6.8087306e+000  1.7665854e+001
C020-003  1.7588037e+001 -6.6271105e+000  1.7709864e+001
C020-004  1.7580688e+001 -6.4384928e+000  1.7756571e+001
C020-005  1.7565029e+001 -6.2472634e+000  1.7818655e+001
C020-006  1.7589788e+001 -6.0379405e+000  1.7860428e+001
C020-007  1.7602104e+001 -5.8257093e+000  1.7923277e+001
C020-008  1.7624689e+001 -5.6029863e+000  1.7990034e+001
C020-009  1.7676285e+001 -5.3713927e+000  1.8037725e+001
C021-001  1.7717440e+001 -5.1993737e+000  1.8044731e+001
C021-002  1.7753468e+001 -5.0244842e+000  1.8054119e+001
C021-003  1.7780972e+001 -4.8498297e+000  1.8065563e+001
C021-004  1.7803528e+001 -4.6754575e+000  1.8074343e+001
C021-005  1.7789246e+001 -4.5039821e+000  1.8097895e+001
C021-006  1.7772976e+001 -4.3235364e+000  1.8113150e+001
C021-007  1.7781109e+001 -4.1321702e+000  1.8109081e+001
C021-008  1.7828598e+001 -3.9449742e+000  1.8082096e+001
C022-001  1.8169647e+001 -3.3269458e+000  1.8085995e+001
C022-002  1.8390553e+001 -2.8382192e+000  1.8118633e+001
C022-003  1.8660473e+001 -2.3914647e+000  1.8098982e+001
C022-004  1.8988928e+001 -2.0024123e+000  1.8019150e+001
C022-005  1.9285769e+001 -1.5838838e+000  1.7927292e+001
C022-006  1.9575579e+001 -1.1521461e+000  1.7833355e+001
C022-007  1.9904669e+001 -7.5462919e-001  1.7722116e+001
C022-008  2.0396719e+001 -5.6405896e-001  1.7307894e+001
C022-009  2.0779800e+001 -2.2914816e-001  1.7081505e+001
C023-001  2.0642529e+001  3.6537960e-001  1.6854984e+001
C023-002  2.0642490e+001  7.9644394e-001  1.6382881e+001
C023-003  2.0723736e+001  1.1465310e+000  1.5930325e+001
C023-004  2.0854984e+001  1.5009288e+000  1.5595760e+001
C023-005  2.1048447e+001  1.8433443e+000  1.5335442e+001
C023-006  2.1313240e+001  2.2020926e+000  1.5169752e+001
C023-007  2.1668623e+001  2.5379112e+000  1.5060304e+001
C023-008  2.2100075e+001  2.7794387e+000  1.4942837e+001
C024-001  2.2789036e+001  2.7355888e+000  1.4640123e+001
C024-002  2.3052076e+001  2.6092944e+000  1.4515429e+001
C024-003  2.3337452e+001  2.4932992e+000  1.4394346e+001
C024-004  2.3628611e+001  2.3683016e+000  1.4250996e+001
C024-005  2.3877417e+001  2.2164135e+000  1.4040770e+001
C024-006  2.4115017e+001  2.0540555e+000  1.3794647e+001
C024-007  2.4307642e+001  1.8689791e+000  1.3490004e+001
C024-008  2.4502783e+001  1.6780417e+000  1.3161907e+001
C024-009  2.4706554e+001  1.4864525e+000  1.2808693e+001
C025-001  2.4804321e+001  1.3458564e+000  1.2495536e+001
C025-002  2.4836060e+001  1.1410325e+000  1.2182690e+001
C025-003  2.4858309e+001  9.0795565e-001  1.1912303e+001
C025-004  2.4918425e+001  6.6059542e-001  1.1679937e+001
C025-005  2.4959360e+001  3.8161665e-001  1.1491522e+001
C025-006  2.5022089e+001  7.8713730e-002  1.1332723e+001
C025-007  2.5151005e+001 -2.3802589e-001  1.1189357e+001
C025-008  2.5372034e+001 -5.5448669e-001  1.1069205e+001
C025-009  2.5621983e+001 -8.8290346e-001  1.0995869e+001
C026-001  2.5807524e+001 -1.1310381e+000  1.0732119e+001
C026-002  2.5984413e+001 -1.3828162e+000  1.0508876e+001
C026-003  2.6166433e+001 -1.6337252e+000  1.0339128e+001
C026-004  2.6314491e+001 -1.9006468e+000  1.0204572e+001
C026-005  2.6463657e+001 -2.1726348e+000  1.0129815e+001
C026-006  2.6578880e+001 -2.4617832e+000  1.0089365e+001
C026-007  2.6698969e+001 -2.7640576e+000  1.0121184e+001
C026-008  2.6758179e+001 -3.0851684e+000  1.0155049e+001
C026-009  2.6724531e+001 -3.3963470e+000  1.0129447e+001
C027-001  2.6858002e+001 -3.6231668e+000  9.9717665e+000
C027-002  2.6932880e+001 -3.8596091e+000  9.8189650e+000
C027-003  2.6958204e+001 -4.1035643e+000  9.6858110e+000
C027-004  2.6919111e+001 -4.3424435e+000  9.5637589e+000
C027-005  2.6818216e+001 -4.5800452e+000  9.4687948e+000
C027-006  2.6687729e+001 -4.8431988e+000  9.4292135e+000
C027-007  2.6535748e+001 -5.1367774e+000  9.4401712e+000
C027-008  2.6355865e+001 -5.4532146e+000  9.4889984e+000
C027-009  2.6196426e+001 -5.8015523e+000  9.5594044e+000
C028-001  2.6065073e+001 -6.2526746e+000  9.7377863e+000
C028-002  2.6046038e+001 -6.6948056e+000  9.9083538e+000
C028-003  2.6124451e+001 -7.0774488e+000  1.0074825e+001
C028-004  2.6124897e+001 -7.4217315e+000  1.0264863e+001
C028-005  2.6183783e+001 -7.7171674e+000  1.0457779e+001
C028-006  2.6161285e+001 -7.9904232e+000  1.0674049e+001
C028-007  2.6113495e+001 -8.2267485e+000  1.0904924e+001
C028-008  2.6061817e+001 -8.4203568e+000  1.1147295e+001
C028-009  2.6007706e+001 -8.5689297e+000  1.1400954e+001
C029-001  2.5943756e+001 -8.7094641e+000  1.1859471e+001
C029-002  2.5848619e+001 -8.8514738e+000  1.2310959e+001
C029-003  2.5724813e+001 -9.0053759e+000  1.2754975e+001
C029-004  2.5546936e+001 -9.1409206e+000  1.3194489e+001
C029-005  2.5337137e+001 -9.2911949e+000  1.3628716e+001
C029-006  2.5077040e+001 -9.4274654e+000  1.4059146e+001
C029-007  2.4782791e+001 -9.5806913e+000  1.4489671e+001
C029-008  2.4417719e+001 -9.6699390e+000  1.4907347e+001
C030-001  2.1156996e+001  4.9130788e+000  1.4177116e+001
C030-002  2.1048504e+001  4.9606643e+000  1.3984512e+001
C030-003  2.0974035e+001  4.9986725e+000  1.3775319e+001
C030-004  2.0898933e+001  5.0455871e+000  1.3569682e+001
C030-005  2.0846294e+001  5.0886712e+000  1.3352759e+001
C030-006  2.0824507e+001  5.1252189e+000  1.3125232e+001
C030-007  2.0836149e+001  5.1560860e+000  1.2891543e+001
C030-008  2.0840099e+001  5.1947918e+000  1.2650669e+001
C030-009  2.0858727e+001  5.2320976e+000  1.2398642e+001
C031-001  2.0928722e+001  5.3286090e+000  1.2187697e+001
C031-002  2.1029009e+001  5.4273653e+000  1.1995053e+001
C031-003  2.1140057e+001  5.5328565e+000  1.1811912e+001
C031-004  2.1305975e+001  5.6341310e+000  1.1663295e+001
C031-005  2.1460348e+001  5.7484384e+000  1.1508371e+001
C031-006  2.1667065e+001  5.8572888e+000  1.1393475e+001
C031-007  2.1893997e+001  5.9689078e+000  1.1298074e+001
C031-008  2.2133648e+001  6.0867882e+000  1.1211976e+001
C031-009  2.2374443e+001  6.2231116e+000  1.1101017e+001
C032-001  2.2714638e+001  6.3150392e+000  1.0984271e+001
C032-002  2.3033688e+001  6.4125094e+000  1.0912035e+001
C032-003  2.3340284e+001  6.5337267e+000  1.0877087e+001
C032-004  2.3620985e+001  6.6003275e+000  1.0950164e+001
C032-005  2.3875191e+001  6.6430964e+000  1.1084469e+001
C032-006  2.4117151e+001  6.7079086e+000  1.1255219e+001
C032-007  2.4342705e+001  6.7671685e+000  1.1481497e+001
C032-008  2.4553528e+001  6.8662815e+000  1.1754873e+001
C033-001  2.2616428e+001  5.9717393e+000  8.4034157e+000
C033-002  2.2243700e+001  5.8505712e+000  8.3376322e+000
C033-003  2.1915312e+001  5.7123137e+000  8.2527885e+000
C033-004  2.1609732e+001  5.6336217e+000  8.1504126e+000
C033-005  2.1331816e+001  5.6209326e+000  8.0336981e+000
C033-006  2.1084665e+001  5.6461387e+000  7.9016018e+000
C033-007  2.0867508e+001  5.6724267e+000  7.7482052e+000
C033-008  2.0679670e+001  5.7015319e+000  7.5709291e+000
C033-009  2.0524849e+001  5.7324491e+000  7.3664703e+000
C034-001  2.0380262e+001  5.7826490e+000  7.0467014e+000
C034-002  2.0209461e+001  5.8303552e+000  6.7661905e+000
C034-003  2.0014549e+001  5.8880138e+000  6.5284715e+000
C034-004  1.9795546e+001  5.9120450e+000  6.3222594e+000
C034-005  1.9551603e+001  5.9519353e+000  6.1606874e+000
C034-006  1.9281939e+001  5.9569325e+000  6.0301323e+000
C034-007  1.8986692e+001  5.9421949e+000  5.9345765e+000
C034-008  1.8667606e+001  5.9040709e+000  5.8729835e+000
C034-009  1.8333261e+001  5.8284216e+000  5.8414812e+000
C035-001  1.8083714e+001  5.7778988e+000  5.6392670e+000
C035-002  1.7884928e+001  5.7168489e+000  5.4236321e+000
C035-003  1.7729452e+001  5.6671219e+000  5.1998572e+000
C035-004  1.7613911e+001  5.6423035e+000  4.9684792e+000
C035-005  1.7539251e+001  5.6389751e+000  4.7268448e+000
C035-006  1.7514059e+001  5.6271396e+000  4.4730659e+000
C035-007  1.7537027e+001  5.6124549e+000  4.2089863e+000
C035-008  1.7608603e+001  5.5966177e+000  3.9359140e+000
C036-001  1.7910583e+001  5.6575456e+000  3.5320699e+000
C036-002  1.8134972e+001  5.7031274e+000  3.4275019e+000
C036-003  1.8390495e+001  5.7408357e+000  3.3399889e+000
C036-004  1.8671526e+001  5.7879939e+000  3.2613890e+000
C036-005  1.8983875e+001  5.8234305e+000  3.2033503e+000
C036-006  1.9323828e+001  5.8605733e+000  3.1583245e+000
C036-007  1.9693260e+001  5.8885508e+000  3.1335216e+000
C036-008  2.0086792e+001  5.9479780e+000  3.0992296e+000
C036-009  2.0510645e+001  5.9971075e+000  3.0855110e+000
C037-001  2.0840679e+001  6.0868106e+000  3.2351680e+000
C037-002  2.1150179e+001  6.1499724e+000  3.4166923e+000
C037-003  2.1441031e+001  6.2087102e+000  3.6139383e+000
C037-004  2.1710567e+001  6.2497911e+000  3.8354197e+000
C037-005  2.1969477e+001  6.3043370e+000  4.0639844e+000
C037-006  2.2217571e+001  6.3920755e+000  4.3012528e+000
C037-007  2.2423532e+001  6.3988161e+000  4.5915275e+000
C037-008  2.2613840e+001  6.3557553e+000  4.9021602e+000
C037-009  2.2792057e+001  6.3424239e+000  5.2222962e+000
C038-001  2.3101652e+001  6.4269743e+000  5.5866456e+000
C038-002  2.3326927e+001  6.5479245e+000  5.9565206e+000
C038-003  2.3486771e+001  6.6234398e+000  6.3221083e+000
C038-004  2.3578690e+001  6.6536336e+000  6.6840601e+000
C038-005  2.3600712e+001  6.6522751e+000  7.0429053e+000
C038-006  2.3554424e+001  6.5871930e+000  7.3987722e+000
C038-007  2.3438042e+001  6.4905128e+000  7.7519341e+000
C038-008  2.3249844e+001  6.3603268e+000  8.1021280e+000
C039-001  1.1739398e+001  5.6407380e+000  5.3338447e+000
C039-002  1.1705443e+001  5.5676050e+000  5.0225425e+000
C039-003  1.1653945e+001  5.4988556e+000  4.7173214e+000
C039-004  1.1596616e+001  5.4501119e+000  4.4126563e+000
C039-005  1.1538828e+001  5.4192696e+000  4.0986242e+000
C039-006  1.1481476e+001  5.3990927e+000  3.7622063e+000
C039-007  1.1329864e+001  5.2341108e+000  3.4683902e+000
C039-008  1.1141226e+001  5.0375156e+000  3.2024205e+000
C039-009  1.0944477e+001  4.8517718e+000  2.9396574e+000
C040-001  1.0724062e+001  4.7802310e+000  2.7402246e+000
C040-002  1.0507751e+001  4.6756697e+000  2.5753241e+000
C040-003  1.0316814e+001  4.5638318e+000  2.4099956e+000
C040-004  1.0123104e+001  4.4241891e+000  2.2988834e+000
C040-005  9.9672422e+000  4.2862568e+000  2.1628993e+000
C040-006  9.8320427e+000  4.1359763e+000  2.0328801e+000
C040-007  9.7117224e+000  3.9715757e+000  1.9231510e+000
C040-008  9.6098089e+000  3.7950282e+000  1.8259238e+000
C040-009  9.5145054e+000  3.6102331e+000  1.7971220e+000
C041-001  9.2979155e+000  3.4755774e+000  1.7478331e+000
C041-002  9.0826502e+000  3.3500128e+000  1.7632439e+000
C041-003  8.8786736e+000  3.2358050e+000  1.7805574e+000
C041-004  8.6853466e+000  3.1299987e+000  1.8342098e+000
C041-005  8.4977322e+000  3.0409076e+000  1.8763448e+000
C041-006  8.3076611e+000  2.9645514e+000  1.9212484e+000
C041-007  8.1304140e+000  2.8944952e+000  2.0133436e+000
C041-008  7.9651589e+000  2.8352811e+000  2.1322227e+000
C042-001  7.6119299e+000  3.0324159e+000  2.5021737e+000
C042-002  7.4481831e+000  3.2629492e+000  2.7449176e+000
C042-003  7.2883339e+000  3.4559574e+000  3.0205481e+000
C042-004  7.2328134e+000  3.6625869e+000  3.3309414e+000
C042-005  7.2065430e+000  3.8356984e+000  3.6874607e+000
C042-006  7.2929101e+000  4.0408926e+000  4.0560427e+000
C042-007  7.3887839e+000  4.1815653e+000  4.4925065e+000
C042-008  7.5885048e+000  4.3561006e+000  4.9342232e+000
C042-009  7.8661118e+000  4.5606031e+000  5.3829174e+000
C043-001  8.3795595e+000  4.6495104e+000  5.7615213e+000
C043-002  8.9613981e+000  4.8470960e+000  6.0710258e+000
C043-003  9.5725203e+000  5.0845637e+000  6.1145353e+000
C043-004  1.0161044e+001  5.1999402e+000  6.1031241e+000
C043-005  1.0737685e+001  5.1997232e+000  6.0767350e+000
C043-006  1.1313235e+001  5.0997381e+000  6.0607214e+000
C043-007  1.1893547e+001  4.9281588e+000  6.0947118e+000
C043-008  1.2471553e+001  4.7401910e+000  6.2210298e+000
C043-009  1.3016596e+001  4.6104317e+000  6.4379697e+000
C044-001  1.3588169e+001  4.6229949e+000  6.6279278e+000
C044-002  1.4120445e+001  4.6493759e+000  6.8837476e+000
C044-003  1.4625772e+001  4.6452055e+000  7.1603818e+000
C044-004  1.5104794e+001  4.6045814e+000  7.4551873e+000
C044-005  1.5557069e+001  4.5270371e+000  7.7694554e+000
C044-006  1.5985883e+001  4.4003477e+000  8.0948668e+000
C044-007  1.6379753e+001  4.2611294e+000  8.4609489e+000
C044-008  1.6747452e+001  4.0763021e+000  8.8444700e+000
C044-009  1.7109304e+001  3.8201413e+000  9.2024670e+000
C045-001  1.7570599e+001  3.6207581e+000  9.5356874e+000
C045-002  1.7972466e+001  3.4568288e+000  9.9029665e+000
C045-003  1.8363749e+001  3.2618685e+000  1.0240650e+001
C045-004  1.8750172e+001  3.0381527e+000  1.0570405e+001
C045-005  1.9035542e+001  2.9012229e+000  1.0990720e+001
C045-006  1.9254210e+001  2.8007369e+000  1.1451672e+001
C045-007  1.9449680e+001  2.6943562e+000  1.1922723e+001
C045-008  1.9605112e+001  2.6024082e+000  1.2420024e+001
C045-009  1.9766687e+001  2.5037618e+000  1.2926167e+001
C046-001  1.9897547e+001  2.4355319e+000  1.3406990e+001
C046-002  1.9996130e+001  2.3009493e+000  1.3848575e+001
C046-003  2.0080402e+001  2.1029928e+000  1.4246340e+001
C046-004  2.0105513e+001  1.8541828e+000  1.4616952e+001
C046-005  2.0107975e+001  1.5434389e+000  1.4950058e+001
C046-006  1.9982153e+001  1.1979076e+000  1.5272926e+001
C046-007  1.9885397e+001  7.6897198e-001  1.5547718e+001
C046-008  1.9658573e+001  3.2049337e-001  1.5805551e+001
C046-009  1.9421650e+001 -2.0301427e-001  1.6026112e+001
C047-001  1.9116438e+001 -5.8140677e-001  1.6348360e+001
C047-002  1.8929070e+001 -1.0439291e+000  1.6639338e+001
C047-003  1.8720963e+001 -1.4593902e+000  1.6908152e+001
C047-004  1.8516403e+001 -1.8505268e+000  1.7156406e+001
C047-005  1.8327089e+001 -2.2293665e+000  1.7384315e+001
C047-006  1.8182373e+001 -2.6227853e+000  1.7584217e+001
C047-007  1.8133089e+001 -3.0696127e+000  1.7734938e+001
C047-008  1.7966349e+001 -3.3978496e+000  1.7913429e+001
C048-001 -7.7948971e+000 -7.7701949e-002  1.0349430e+001
C048-002 -7.9469337e+000  1.7862305e-001  1.0363496e+001
C048-003 -8.1171846e+000  4.0954491e-001  1.0358349e+001
C048-004 -8.3005877e+000  6.0503161e-001  1.0325751e+001
C048-005 -8.4970560e+000  7.6699859e-001  1.0268850e+001
C048-006 -8.6821060e+000  9.5295143e-001  1.0233239e+001
C048-007 -8.8460445e+000  1.1776671e+000  1.0228423e+001
C048-008 -8.9603958e+000  1.4473734e+000  1.0252398e+001
C048-009 -9.0751028e+000  1.6934385e+000  1.0257029e+001
C049-001 -9.2559566e+000  1.9225658e+000  1.0304770e+001
C049-002 -9.4900389e+000  2.1245139e+000  1.0337337e+001
C049-003 -9.7428417e+000  2.2965367e+000  1.0353281e+001
C049-004 -1.0013888e+001  2.3874109e+000  1.0326506e+001
C049-005 -1.0270096e+001  2.4703825e+000  1.0291021e+001
C049-006 -1.0516310e+001  2.5813787e+000  1.0265494e+001
C049-007 -1.0759354e+001  2.7293828e+000  1.0257152e+001
C049-008 -1.1003958e+001  2.8753986e+000  1.0246878e+001
C049-009 -1.1254267e+001  2.9852474e+000  1.0214026e+001
C050-001 -1.1522711e+001  2.9857123e+000  1.0285872e+001
C050-002 -1.1795915e+001  2.9565334e+000  1.0330346e+001
C050-003 -1.2071089e+001  2.9223480e+000  1.0366023e+001
C050-004 -1.2349948e+001  2.8673244e+000  1.0380605e+001
C050-005 -1.2629121e+001  2.7809267e+000  1.0366312e+001
C050-006 -1.2911817e+001  2.6853883e+000  1.0340739e+001
C050-007 -1.3218647e+001  2.6233466e+000  1.0324810e+001
C050-008 -1.3502514e+001  2.4761035e+000  1.0250444e+001
C051-001 -1.2495277e+001 -1.6107436e+000  2.2122762e+000
C051-002 -1.2387979e+001 -1.7510879e+000  2.2841043e+000
C051-003 -1.2288566e+001 -1.8942373e+000  2.3552294e+000
C051-004 -1.2204026e+001 -2.0445273e+000  2.4294386e+000
C051-005 -1.2124884e+001 -2.1978672e+000  2.5043788e+000
C051-006 -1.2058753e+001 -2.3580699e+000  2.5827332e+000
C051-007 -1.2009422e+001 -2.5261147e+000  2.6645255e+000
C051-008 -1.1960243e+001 -2.6973860e+000  2.7491624e+000
C052-001 -1.1930392e+001 -3.1188369e+000  2.9348710e+000
C052-002 -1.1945866e+001 -3.3688347e+000  3.0076690e+000
C052-003 -1.1961929e+001 -3.6193433e+000  3.0540078e+000
C052-004 -1.1990947e+001 -3.8680043e+000  3.0674071e+000
C052-005 -1.1996287e+001 -4.1214738e+000  3.0575087e+000
C052-006 -1.2065609e+001 -4.3855534e+000  2.9896159e+000
C052-007 -1.2028368e+001 -4.6705565e+000  2.9314814e+000
C052-008 -1.1886027e+001 -4.9414082e+000  2.8938596e+000
C053-001 -1.1537604e+001 -5.4659677e+000  2.9715109e+000
C053-002 -1.1368033e+001 -5.7717986e+000  3.0478191e+000
C053-003 -1.1166343e+001 -6.0582323e+000  3.0871742e+000
C053-004 -1.0973508e+001 -6.3597078e+000  3.0751879e+000
C053-005 -1.0731179e+001 -6.6262655e+000  3.0189443e+000
C053-006 -1.0494326e+001 -6.9103961e+000  2.9090328e+000
C053-007 -1.0275404e+001 -7.2224689e+000  2.7486455e+000
C053-008 -1.0082603e+001 -7.5631156e+000  2.5415792e+000
C053-009 -9.9584227e+000 -7.9424334e+000  2.2929630e+000
C054-001 -9.5854025e+000 -8.4143438e+000  2.1351140e+000
C054-002 -9.2073832e+000 -8.8529034e+000  1.9978981e+000
C054-003 -8.8458929e+000 -9.2629976e+000  1.8795531e+000
C054-004 -8.5566740e+000 -9.6846018e+000  1.7911590e+000
C054-005 -8.3124533e+000 -1.0099922e+001  1.7282866e+000
C054-006 -8.0162373e+000 -1.0466105e+001  1.6726785e+000
C054-007 -7.8236103e+000 -1.0874263e+001  1.6582561e+000
C054-008 -7.7521563e+000 -1.1296910e+001  1.6818390e+000
C055-001 -8.0105753e+000 -1.1996049e+001  1.2976815e+000
C055-002 -8.4159384e+000 -1.2262872e+001  9.2680681e-001
C055-003 -8.9140396e+000 -1.2439392e+001  6.9593114e-001
C055-004 -9.3705807e+000 -1.2598897e+001  5.3194666e-001
C055-005 -9.8026342e+000 -1.2753152e+001  4.1573104e-001
C055-006 -1.0230209e+001 -1.2891912e+001  3.5809726e-001
C055-007 -1.0653378e+001 -1.3032675e+001  3.3313853e-001
C055-008 -1.1080400e+001 -1.3174437e+001  3.3812892e-001
C055-009 -1.1516773e+001 -1.3316603e+001  3.6794305e-001
C056-001 -1.2011458e+001 -1.3411728e+001  4.1478378e-001
C056-002 -1.2484023e+001 -1.3508895e+001  4.9841419e-001
C056-003 -1.2932225e+001 -1.3589357e+001  6.4839220e-001
C056-004 -1.3361374e+001 -1.3675212e+001  8.3197850e-001
C056-005 -1.3777098e+001 -1.3772534e+001  1.0482354e+000
C056-006 -1.4161000e+001 -1.3835997e+001  1.3508245e+000
C056-007 -1.4527630e+001 -1.3901831e+001  1.6977361e+000
C056-008 -1.4861909e+001 -1.3942121e+001  2.1102564e+000
C056-009 -1.5180017e+001 -1.3986069e+001  2.5670147e+000
C057-001 -1.5474905e+001 -1.3921730e+001  3.0445349e+000
C057-002 -1.5692200e+001 -1.3808238e+001  3.5450389e+000
C057-003 -1.5877349e+001 -1.3704925e+001  4.0564952e+000
C057-004 -1.6001637e+001 -1.3574574e+001  4.5861111e+000
C057-005 -1.6085173e+001 -1.3437932e+001  5.1358652e+000
C057-006 -1.6102472e+001 -1.3269583e+001  5.7022691e+000
C057-007 -1.6085321e+001 -1.3097328e+001  6.2959099e+000
C057-008 -1.5991783e+001 -1.2886613e+001  6.8999619e+000
C058-001 -1.5720908e+001 -1.2369101e+001  7.7719059e+000
C058-002 -1.5614412e+001 -1.2085273e+001  8.0027437e+000
C058-003 -1.5481288e+001 -1.1781412e+001  8.1513700e+000
C058-004 -1.5382724e+001 -1.1488124e+001  8.3262253e+000
C058-005 -1.5253284e+001 -1.1182145e+001  8.4034109e+000
C058-006 -1.5165306e+001 -1.0871865e+001  8.5334387e+000
C058-007 -1.5097544e+001 -1.0540237e+001  8.6492910e+000
C058-008 -1.4978246e+001 -1.0215987e+001  8.6365118e+000
C058-009 -1.4828383e+001 -9.9056606e+000  8.5727406e+000
C059-001 -1.4712539e+001 -9.8199511e+000  8.6556740e+000
C059-002 -1.4579906e+001 -9.7325754e+000  8.7320833e+000
C059-003 -1.4428008e+001 -9.6457357e+000  8.7994890e+000
C059-004 -1.4281137e+001 -9.5358334e+000  8.8817863e+000
C059-005 -1.4109662e+001 -9.4304285e+000  8.9506760e+000
C059-006 -1.3913701e+001 -9.3301144e+000  9.0052948e+000
C059-007 -1.3715905e+001 -9.2146311e+000  9.0694637e+000
C059-008 -1.3464878e+001 -9.1233587e+000  9.0878477e+000
C059-009 -1.3242343e+001 -8.9984121e+000  9.1488991e+000
C060-001 -1.3071442e+001 -8.9319973e+000  9.2250195e+000
C060-002 -1.2871635e+001 -8.8663054e+000  9.2583418e+000
C060-003 -1.2625577e+001 -8.8330040e+000  9.2399931e+000
C060-004 -1.2403345e+001 -8.7689047e+000  9.2281904e+000
C060-005 -1.2203777e+001 -8.6481857e+000  9.2257786e+000
C060-006 -1.1980867e+001 -8.5246582e+000  9.1973000e+000
C060-007 -1.1729615e+001 -8.4466810e+000  9.1222420e+000
C060-008 -1.1477517e+001 -8.3441849e+000  9.0375862e+000
C061-001 -1.1338133e+001 -7.9857912e+000  8.4730282e+000
C061-002 -1.1476594e+001 -7.6992764e+000  8.0524197e+000
C061-003 -1.1647051e+001 -7.3912773e+000  7.6704154e+000
C061-004 -1.1874634e+001 -7.0844746e+000  7.3212285e+000
C061-005 -1.2146727e+001 -6.7433305e+000  7.0138540e+000
C061-006 -1.2442169e+001 -6.3374372e+000  6.7532063e+000
C061-007 -1.2758352e+001 -5.8649197e+000  6.5352368e+000
C061-008 -1.2999361e+001 -5.2715588e+000  6.4070001e+000
C061-009 -1.3209313e+001 -4.6234069e+000  6.3616719e+000
C062-001 -1.3412534e+001 -3.9871724e+000  6.4392800e+000
C062-002 -1.3463706e+001 -3.3905830e+000  6.6473188e+000
C062-003 -1.3524984e+001 -2.8949203e+000  6.8938303e+000
C062-004 -1.3566890e+001 -2.4957891e+000  7.1889420e+000
C062-005 -1.3624263e+001 -2.1974037e+000  7.5341916e+000
C062-006 -1.3649410e+001 -1.9967453e+000  7.9504442e+000
C062-007 -1.3739293e+001 -1.8960322e+000  8.4306555e+000
C062-008 -1.3970371e+001 -1.8892652e+000  8.9189787e+000
C063-001 -1.4506724e+001 -2.0655298e+000  9.5389013e+000
C063-002 -1.4780985e+001 -2.1632268e+000  9.6243992e+000
C063-003 -1.5048664e+001 -2.2706888e+000  9.6582317e+000
C063-004 -1.5298874e+001 -2.3784626e+000  9.6798916e+000
C063-005 -1.5542034e+001 -2.4837391e+000  9.6966352e+000
C063-006 -1.5783612e+001 -2.5930643e+000  9.6860590e+000
C063-007 -1.6014547e+001 -2.7110674e+000  9.6211567e+000
C063-008 -1.6237406e+001 -2.8324223e+000  9.5257730e+000
C063-009 -1.6440922e+001 -2.9535062e+000  9.3848829e+000
C064-001 -1.6583979e+001 -3.1001287e+000  9.2187319e+000
C064-002 -1.6727791e+001 -3.2383831e+000  9.0443821e+000
C064-003 -1.6862587e+001 -3.3645799e+000  8.8490314e+000
C064-004 -1.6988691e+001 -3.4776051e+000  8.6340408e+000
C064-005 -1.7130352e+001 -3.5914202e+000  8.4277143e+000
C064-006 -1.7253948e+001 -3.6866498e+000  8.1909142e+000
C064-007 -1.7388224e+001 -3.7836435e+000  7.9534893e+000
C064-008 -1.7505663e+001 -3.8599930e+000  7.6896338e+000
C065-001 -1.7891453e+001 -3.8947897e+000  6.9535394e+000
C065-002 -1.8102570e+001 -3.8329329e+000  6.4872923e+000
C065-003 -1.8222034e+001 -3.7493715e+000  6.0053549e+000
C065-004 -1.8377863e+001 -3.6942482e+000  5.5612984e+000
C065-005 -1.8525784e+001 -3.6339738e+000  5.1301737e+000
C065-006 -1.8619768e+001 -3.5621853e+000  4.6963644e+000
C065-007 -1.8666330e+001 -3.4846425e+000  4.2642169e+000
C065-008 -1.8661013e+001 -3.4043856e+000  3.8365548e+000
C065-009 -1.8587372e+001 -3.3251524e+000  3.4208875e+000
C066-001 -1.8394394e+001 -3.2708266e+000  2.8916214e+000
C066-002 -1.8136570e+001 -3.2264667e+000  2.4307220e+000
C066-003 -1.7871853e+001 -3.1828482e+000  2.0286970e+000
C066-004 -1.7616104e+001 -3.1185091e+000  1.6635935e+000
C066-005 -1.7323418e+001 -3.0765874e+000  1.3793118e+000
C066-006 -1.7014360e+001 -3.0406482e+000  1.1587414e+000
C066-007 -1.6705090e+001 -2.9799032e+000  9.7087294e-001
C066-008 -1.6398384e+001 -2.8835137e+000  8.0564988e-001
C066-009 -1.6087254e+001 -2.7683916e+000  6.8084061e-001
C067-001 -1.5617302e+001 -2.5083675e+000  6.1286551e-001
C067-002 -1.5132273e+001 -2.3474259e+000  6.4264750e-001
C067-003 -1.4716876e+001 -2.1227114e+000  6.8064153e-001
C067-004 -1.4310443e+001 -1.9537168e+000  7.8916752e-001
C067-005 -1.3926201e+001 -1.8200357e+000  9.5631528e-001
C067-006 -1.3568912e+001 -1.6910709e+000  1.1714211e+000
C067-007 -1.3238916e+001 -1.6202307e+000  1.4551952e+000
C067-008 -1.2931932e+001 -1.5478455e+000  1.7838961e+000
C068-001 -1.1908803e+001 -3.1388595e+000  2.3741844e+000
C068-002 -1.1970511e+001 -3.3935885e+000  1.9572662e+000
C068-003 -1.2079551e+001 -3.6357629e+000  1.5887918e+000
C068-004 -1.2234838e+001 -3.8660405e+000  1.2679307e+000
C068-005 -1.2419806e+001 -4.0876660e+000  9.8416871e-001
C068-006 -1.2666994e+001 -4.2970424e+000  7.5258023e-001
C068-007 -1.2966762e+001 -4.4939461e+000  5.7277781e-001
C068-008 -1.3311325e+001 -4.6800146e+000  4.3966794e-001
C068-009 -1.3696419e+001 -4.8614388e+000  3.3184576e-001
C069-001 -1.4202920e+001 -5.0933251e+000  3.1106612e-001
C069-002 -1.4679982e+001 -5.2976856e+000  3.6554942e-001
C069-003 -1.5127572e+001 -5.4811354e+000  4.8101354e-001
C069-004 -1.5541910e+001 -5.6288009e+000  6.8266314e-001
C069-005 -1.5930571e+001 -5.7629662e+000  9.3610710e-001
C069-006 -1.6297915e+001 -5.8822904e+000  1.2505823e+000
C069-007 -1.6634377e+001 -5.9701328e+000  1.6452842e+000
C069-008 -1.6934093e+001 -6.0233383e+000  2.1182847e+000
C069-009 -1.7182367e+001 -6.0340762e+000  2.6661022e+000
C070-001 -1.7380070e+001 -5.9259272e+000  3.1536078e+000
C070-002 -1.7540749e+001 -5.7871528e+000  3.6685798e+000
C070-003 -1.7606991e+001 -5.5714235e+000  4.1852407e+000
C070-004 -1.7636030e+001 -5.3230324e+000  4.6962447e+000
C070-005 -1.7623755e+001 -5.0358510e+000  5.1979299e+000
C070-006 -1.7587149e+001 -4.7215428e+000  5.6992345e+000
C070-007 -1.7560274e+001 -4.4114361e+000  6.2246699e+000
C070-008 -1.7597717e+001 -4.1695595e+000  6.8119011e+000
C071-001 -7.9360261e+000 -1.2083211e+001  1.6250062e+000
C071-002 -8.2654562e+000 -1.2400490e+001  1.5435487e+000
C071-003 -8.6063442e+000 -1.2672216e+001  1.4753780e+000
C071-004 -8.9568748e+000 -1.2912818e+001  1.4166713e+000
C071-005 -9.3116989e+000 -1.3152869e+001  1.3594862e+000
C071-006 -9.7085848e+000 -1.3325598e+001  1.3213217e+000
C071-007 -1.0116777e+001 -1.3501498e+001  1.2838595e+000
C071-008 -1.0561976e+001 -1.3614573e+001  1.2640733e+000
C071-009 -1.1019926e+001 -1.3735538e+001  1.2440426e+000
C072-001 -1.1395505e+001 -1.3843004e+001  1.3008262e+000
C072-002 -1.1768001e+001 -1.3951668e+001  1.3988097e+000
C072-003 -1.2150024e+001 -1.4025475e+001  1.5449117e+000
C072-004 -1.2533751e+001 -1.4086077e+001  1.7348505e+000
C072-005 -1.2915981e+001 -1.4144764e+001  1.9686129e+000
C072-006 -1.3300627e+001 -1.4191892e+001  2.2483149e+000
C072-007 -1.3684018e+001 -1.4249914e+001  2.5765481e+000
C072-008 -1.4082507e+001 -1.4241477e+001  2.9481544e+000
C072-009 -1.4485353e+001 -1.4194285e+001  3.3594682e+000
C073-001 -1.4765046e+001 -1.4141007e+001  3.6975968e+000
C073-002 -1.5010041e+001 -1.4071806e+001  4.0687900e+000
C073-003 -1.5219969e+001 -1.3959235e+001  4.4677649e+000
C073-004 -1.5402916e+001 -1.3837067e+001  4.9007325e+000
C073-005 -1.5557265e+001 -1.3682400e+001  5.3650560e+000
C073-006 -1.5680928e+001 -1.3488462e+001  5.8602796e+000
C073-007 -1.5798312e+001 -1.3286407e+001  6.4026117e+000
C073-008 -1.5852859e+001 -1.2998945e+001  6.9581981e+000
