# Supplementary material for: Interspecific variation in the limb long bones among modern rhinoceroses—extent and drivers
Source: PeerJ. 2019 Sep 26;7:e7647. doi: 10.7717/peerj.7647 (PMC6766374; doi:10.7717/peerj.7647)
Supplement: Supplemental Information 9 [file peerj-07-7647-s009.zip › Humerus/Rhinoceros_unicornis_1932_49_Humerus.pts]

Version 1.0
674
S0000        21.905067    1.8696257    0.96720467  
S0001        26.713681    2.7416771    3.8329193   
S0002        29.266605    -1.957345    7.3882446   
S0003        31.686288    -4.8839188   3.5559898   
S0004        27.54263     -5.9977921   0.78748322  
S0005        24.346153    -4.4548077   1.9426895   
S0006        29.429498    -8.2214371   2.2472092   
S0007        25.778946    -9.8019371   5.1869385   
S0008        19.746875    -13.748543   10.893647   
S0009        24.553217    -13.280621   10.819607   
S0010        17.706839    -11.470686   15.317075   
S0011        18.314859    -7.5570236   16.750293   
S0012        20.828683    -2.5850285   15.452696   
S0013        19.562727    -1.8930279   14.616289   
S0014        25.231699    2.905987     14.562433   
S0015        25.934885    3.5112396    11.351199   
S0016        23.386383    3.7058521    9.4997391   
S0017        18.012379    3.6284012    5.2390709   
S0018        12.772937    3.7578812    5.32631     
S0019        8.148922     2.5160549    2.7680489   
S0020        -5.624646    -5.2621552   11.555773   
S0021        -13.567358   -2.9361511   12.536511   
S0022        -14.484848   -1.599388    9.8765938   
S0023        -19.005162   -6.9333687   6.8359932   
S0024        -13.454536   -5.6300884   3.0977203   
S0025        -12.761491   -6.4634521   3.6701458   
S0026        -10.965248   -9.3433029   4.2405014   
S0027        -7.2115715   -13.800395   1.3203869   
S0028        -14.153993   -17.674185   7.9130562   
S0029        -11.850674   -13.316768   9.4168228   
S0030        -14.122397   -6.8474281   11.240139   
S0031        -17.692862   -9.0700737   9.2147362   
S0032        -8.0408806   -16.571399   10.007132   
S0033        -12.507303   -16.413176   11.463391   
S0034        -10.884843   -13.231299   12.162027   
S0035        22.37325     1.8217291    0.74684715  
S0036        22.836084    1.7981718    0.58047042  
S0037        23.288148    1.7580362    0.43110967  
S0038        23.737895    1.7467043    0.33871052  
S0039        24.177118    1.7769739    0.31914728  
S0040        24.603938    1.8248583    0.34940815  
S0041        25.062079    1.7950586    0.32438004  
S0042        25.463541    1.8946278    0.469946    
S0043        25.874695    1.9714346    0.61972227  
S0044        26.289008    2.0992977    0.87752247  
S0045        26.607318    2.2317518    1.1725713   
S0046        26.858292    2.3409584    1.4817523   
S0047        27.035193    2.4354216    1.8142454   
S0048        27.114322    2.5288494    2.1709097   
S0049        27.091901    2.6208473    2.5436152   
S0050        27.010342    2.6896313    2.93654     
S0051        26.88338     2.7303654    3.3618172   
S0052        26.507422    2.6047628    4.0887299   
S0053        26.321545    2.4399935    4.3016216   
S0054        26.16084     2.2676733    4.5043957   
S0055        26.022571    2.0900826    4.7123665   
S0056        25.897549    1.8894825    4.931395    
S0057        25.80882     1.5917691    5.1524677   
S0058        25.915228    1.0932268    5.3416229   
S0059        26.195847    0.47564406   5.5004414   
S0060        26.721124    0.17919459   5.7060181   
S0061        26.957559    -0.060996974 6.1450691   
S0062        27.226102    -0.24325616  6.5321991   
S0063        27.494702    -0.45466452  6.8497482   
S0064        27.780017    -0.65349503  7.1113632   
S0065        28.069135    -0.878263    7.3039322   
S0066        28.35658     -1.1333034   7.4225548   
S0067        28.640433    -1.4089535   7.4683678   
S0068        28.965475    -1.6649725   7.4708733   
S0069        29.390073    -2.0387733   7.1956352   
S0070        29.514465    -2.1518885   7.0116455   
S0071        29.61701     -2.3011145   6.8292542   
S0072        29.710767    -2.4812923   6.6547066   
S0073        29.813165    -2.688773    6.4936363   
S0074        29.91763     -2.9253115   6.3432629   
S0075        30.055026    -3.1862286   6.2141945   
S0076        30.193066    -3.4769203   6.0961922   
S0077        30.30451     -3.8017292   5.9776093   
S0078        30.454715    -4.044257    5.7027477   
S0079        30.56937     -4.2621391   5.4138374   
S0080        30.714151    -4.4424713   5.1383972   
S0081        30.835297    -4.5996605   4.8556122   
S0082        30.987634    -4.7186138   4.586409    
S0083        31.156897    -4.8015659   4.3256294   
S0084        31.329404    -4.8547138   4.0676476   
S0085        31.517322    -4.8708656   3.8181137   
S0086        31.831662    -4.7950935   3.1621086   
S0087        31.916754    -4.7367481   2.7734303   
S0088        31.917343    -4.7157673   2.4095821   
S0089        31.812979    -4.7397064   2.1005701   
S0090        31.681772    -4.76031     1.8241091   
S0091        31.513354    -4.7878826   1.5748449   
S0092        31.31347     -4.8165386   1.3392274   
S0093        31.073361    -4.8444328   1.1131225   
S0094        30.770496    -4.8915607   0.92159681  
S0095        30.490906    -5.0191784   0.7429215   
S0096        30.205652    -5.1273071   0.58745041  
S0097        29.901999    -5.2353802   0.47304258  
S0098        29.568127    -5.3042255   0.35549102  
S0099        29.203815    -5.3977627   0.30806825  
S0100        28.826736    -5.5415295   0.35744226  
S0101        28.434232    -5.7039215   0.4666172   
S0102        27.974484    -5.8072926   0.56626277  
S0103        27.419644    -6.0030369   0.91442928  
S0104        27.286597    -5.9878265   1.0216954   
S0105        27.157278    -5.9688999   1.1214033   
S0106        27.02934     -5.9431808   1.2084118   
S0107        26.904016    -5.9118935   1.2834049   
S0108        26.789694    -5.8862804   1.3676067   
S0109        26.681802    -5.8610096   1.4533288   
S0110        26.572702    -5.8248707   1.5188017   
S0111        26.467694    -5.7852497   1.5782782   
S0112        26.337314    -5.7248158   1.6560503   
S0113        26.206119    -5.6664162   1.7215618   
S0114        26.07182     -5.6080322   1.7625622   
S0115        25.941452    -5.5594856   1.8075609   
S0116        25.813373    -5.517041    1.8512018   
S0117        25.682581    -5.4792755   1.8707073   
S0118        25.555995    -5.4473503   1.8978065   
S0119        25.429233    -5.4211418   1.9126764   
S0120        25.305341    -5.3975697   1.9271109   
S0121        25.208823    -5.3827553   1.9536966   
S0122        25.107045    -5.3496582   1.964798    
S0123        25.002553    -5.2943733   1.9667841   
S0124        24.896332    -5.215168    1.9640799   
S0125        24.788979    -5.1112263   1.9612654   
S0126        24.679472    -4.9835045   1.9535555   
S0127        24.567183    -4.8320328   1.9393507   
S0128        24.452879    -4.6562527   1.924439    
S0129        24.249297    -4.2148785   1.9805365   
S0130        24.126302    -3.9799709   2.0061052   
S0131        23.998457    -3.7431522   2.0514229   
S0132        23.855571    -3.5071644   2.0960854   
S0133        23.701988    -3.2699219   2.1458483   
S0134        23.518816    -3.0397648   2.1809402   
S0135        23.352168    -2.7931164   2.2620987   
S0136        23.136151    -2.5629469   2.3109003   
S0137        22.874731    -2.3565702   2.2909578   
S0138        22.540521    -2.1816908   2.3253582   
S0139        22.276154    -1.9732103   2.3936735   
S0140        22.037001    -1.76681     2.4212471   
S0141        21.821188    -1.5580856   2.4217772   
S0142        21.668521    -1.3198878   2.4469337   
S0143        21.56076     -1.0621964   2.4692057   
S0144        21.501865    -0.78035522  2.4902601   
S0145        21.504372    -0.47487898  2.5280342   
S0146        21.573746    -0.17083899  2.6118814   
S0147        21.88614     0.19927472   2.8232224   
S0148        22.146584    0.52223978   2.9704454   
S0149        22.33091     0.81579075   3.0028101   
S0150        22.436311    1.0727047    2.9220095   
S0151        22.47397     1.2979573    2.7406942   
S0152        22.46523     1.5172391    2.478723    
S0153        22.449806    1.8015116    2.1824722   
S0154        22.196625    1.8430117    1.6164846   
S0155        25.307402    -10.023771   5.0036037   
S0156        24.753162    -10.208893   4.9400337   
S0157        24.210646    -10.384608   4.9664665   
S0158        23.700923    -10.561976   5.0700176   
S0159        23.226314    -10.778673   5.202039    
S0160        22.773938    -11.025274   5.3739239   
S0161        22.346588    -11.263146   5.6364868   
S0162        21.919678    -11.603167   5.8423992   
S0163        21.515967    -11.933385   6.1398788   
S0164        21.297597    -12.283672   6.538829    
S0165        21.08743     -12.62929    6.9017982   
S0166        20.886218    -12.940988   7.2550323   
S0167        20.658398    -13.235016   7.531031    
S0168        20.429178    -13.493291   7.8038956   
S0169        20.253374    -13.690224   8.165168    
S0170        20.141325    -13.804144   8.6028313   
S0171        19.974234    -13.933377   8.9436516   
S0172        19.824779    -14.025349   9.300592    
S0173        19.555194    -13.748894   9.4732559   
S0174        19.25789     -13.684177   9.5530579   
S0175        19.037251    -13.639217   9.6513069   
S0176        18.792754    -13.653052   9.7468109   
S0177        18.747627    -13.637395   9.9134987   
S0178        18.836531    -13.632472   10.116905   
S0179        19.150105    -13.579745   10.336308   
S0180        19.362337    -13.667218   10.600333   
S0181        24.402805    -13.412775   11.054079   
S0182        24.248854    -13.528108   11.289601   
S0183        24.090309    -13.631778   11.527521   
S0184        23.922229    -13.717386   11.770237   
S0185        23.735715    -13.756413   12.016167   
S0186        23.537636    -13.765813   12.264347   
S0187        23.332738    -13.766695   12.520406   
S0188        23.115314    -13.736374   12.780624   
S0189        22.883447    -13.662193   13.036409   
S0190        22.666026    -13.532544   13.288165   
S0191        22.432504    -13.404037   13.500146   
S0192        22.189078    -13.279355   13.676442   
S0193        21.929672    -13.199203   13.835428   
S0194        21.665498    -13.103648   13.952983   
S0195        21.382011    -13.053635   14.052414   
S0196        21.070799    -13.079558   14.138232   
S0197        20.754428    -13.099977   14.185767   
S0198        20.435545    -13.084991   14.193321   
S0199        20.00723     -12.984676   14.290054   
S0200        19.608438    -12.86805    14.395441   
S0201        19.245938    -12.714844   14.503162   
S0202        18.909216    -12.559458   14.623737   
S0203        18.607219    -12.37617    14.747768   
S0204        18.319302    -12.209848   14.904044   
S0205        18.066789    -12.011749   15.069453   
S0206        17.868095    -11.753492   15.203395   
S0207        17.70265     -11.278275   15.393719   
S0208        17.707233    -11.090654   15.490723   
S0209        17.718268    -10.891899   15.560834   
S0210        17.731865    -10.688593   15.612415   
S0211        17.753079    -10.485602   15.66297    
S0212        17.789044    -10.279398   15.698251   
S0213        17.856215    -10.071539   15.73251    
S0214        17.925441    -9.8743492   15.837521   
S0215        17.910693    -9.6887909   15.990021   
S0216        17.95462     -9.5056099   16.078491   
S0217        18.002544    -9.30588     16.164339   
S0218        18.05174     -9.092012    16.247473   
S0219        18.059688    -8.8793739   16.350586   
S0220        18.062859    -8.6560936   16.459418   
S0221        18.087067    -8.4115921   16.561343   
S0222        18.138014    -8.1438797   16.649744   
S0223        18.223933    -7.8552437   16.706815   
S0224        18.498085    -7.3432899   16.84397    
S0225        18.672073    -7.1139641   16.905481   
S0226        18.830678    -6.8691093   16.941483   
S0227        18.959752    -6.6055847   16.991885   
S0228        19.079762    -6.3274593   17.003358   
S0229        19.184631    -6.0343086   16.988687   
S0230        19.274402    -5.7272327   16.945122   
S0231        19.335599    -5.3945881   16.940981   
S0232        19.384921    -5.0480762   16.898148   
S0233        19.460968    -4.7357044   16.817824   
S0234        19.554578    -4.4281086   16.728986   
S0235        19.678317    -4.1430634   16.59084    
S0236        19.815891    -3.8569168   16.455518   
S0237        19.97114     -3.5704678   16.310466   
S0238        20.149808    -3.2909924   16.142081   
S0239        20.354874    -3.0297741   15.941307   
S0240        20.582877    -2.7761326   15.720192   
S0241        21.221533    -2.6682478   15.348241   
S0242        21.571301    -2.7436913   15.201982   
S0243        21.881091    -2.7773275   15.029413   
S0244        22.162791    -2.74403     14.856244   
S0245        22.412859    -2.6655579   14.669308   
S0246        22.599039    -2.5807919   14.414177   
S0247        22.751546    -2.4402905   14.148904   
S0248        22.879301    -2.2450132   13.882434   
S0249        23.02184     -1.9919235   13.652963   
S0250        23.300497    -2.1396383   13.389557   
S0251        23.529344    -2.293371    13.103662   
S0252        23.751874    -2.4388294   12.837813   
S0253        23.957701    -2.5791431   12.580447   
S0254        24.148544    -2.7132654   12.331335   
S0255        24.333284    -2.8366966   12.093117   
S0256        24.452292    -2.9765194   11.838998   
S0257        24.549788    -3.1143484   11.593848   
S0258        24.649294    -3.237553    11.362744   
S0259        24.809949    -3.434528    11.18785    
S0260        24.957382    -3.639925    10.997488   
S0261        25.076735    -3.8594669   10.79305    
S0262        25.189561    -4.07897     10.575878   
S0263        25.321707    -4.2841206   10.346376   
S0264        25.524359    -4.456461    10.118466   
S0265        25.771054    -4.612648    9.8948982   
S0266        26.007562    -4.7692352   9.6548752   
S0267        26.235803    -4.9183704   9.3861008   
S0268        26.38197     -5.0451622   9.2262779   
S0269        26.520096    -5.2218369   9.1034828   
S0270        26.595135    -5.4449684   8.9715797   
S0271        26.626224    -5.7192455   8.8456558   
S0272        26.593869    -6.0357185   8.7113686   
S0273        26.468613    -6.3785305   8.5487869   
S0274        26.33736     -6.7918129   8.4190247   
S0275        26.143344    -7.2481995   8.2819237   
S0276        25.950336    -7.7699341   8.1813469   
S0277        25.908853    -8.1205894   8.0810806   
S0278        25.887863    -8.5042053   8.007373    
S0279        25.913324    -8.8787605   8.000737    
S0280        26.005573    -9.220134    8.0825806   
S0281        26.056589    -9.5725693   8.143177    
S0282        26.103925    -9.9491684   8.2006981   
S0283        26.086444    -10.370777   8.2048401   
S0284        26.00358     -10.810564   8.178109    
S0285        25.778625    -11.106855   8.1914246   
S0286        25.676343    -11.225472   8.4940048   
S0287        25.572749    -11.398232   8.7949066   
S0288        25.494531    -11.626295   9.0789803   
S0289        25.448473    -11.9038     9.3410149   
S0290        25.349916    -12.172665   9.6172615   
S0291        25.225002    -12.458279   9.8981369   
S0292        25.061139    -12.754844   10.189657   
S0293        24.850943    -13.053816   10.494245   
S0294        19.499792    -1.4602224   14.398257   
S0295        19.522337    -1.0760578   14.128412   
S0296        19.51331     -0.72187572  13.896115   
S0297        19.456499    -0.39967935  13.678358   
S0298        19.43864     -0.11969298  13.427296   
S0299        19.505591    0.11182266   13.144795   
S0300        19.559363    0.30942852   12.852995   
S0301        19.670332    0.46018772   12.547134   
S0302        19.776874    0.57806735   12.224121   
S0303        19.998154    0.96081886   12.01904    
S0304        20.2758      1.2956532    11.852283   
S0305        20.557001    1.5907285    11.706877   
S0306        20.820241    1.8635508    11.581532   
S0307        21.082109    2.1032104    11.480923   
S0308        21.35209     2.3101109    11.413925   
S0309        21.604433    2.5196608    11.382561   
S0310        21.78228     2.7575001    11.352943   
S0311        21.885358    2.9684721    11.287502   
S0312        22.242947    3.2257313    10.978351   
S0313        22.681773    3.4584503    10.698443   
S0314        23.170012    3.6326252    10.584294   
S0315        23.599973    3.7117188    10.650454   
S0316        23.938791    3.6812595    10.841863   
S0317        24.208514    3.5343124    11.105719   
S0318        24.940633    3.7115585    10.933914   
S0319        25.438261    3.6414478    11.107256   
S0320        23.127957    3.5127846    9.6224434   
S0321        22.817653    3.3861259    9.7554321   
S0322        22.504436    3.2346237    9.8289192   
S0323        22.194623    3.0614731    9.8425186   
S0324        21.89538     2.8597849    9.7914612   
S0325        21.562082    2.6808521    9.720311    
S0326        21.206024    2.5083239    9.6158653   
S0327        20.812767    2.3700064    9.4945137   
S0328        20.397482    2.2609911    9.3452187   
S0329        20.115494    2.2583916    9.1946243   
S0330        19.842004    2.303619     9.0509964   
S0331        19.591415    2.3659864    8.9039574   
S0332        19.365367    2.4537453    8.7616722   
S0333        19.16797     2.5594181    8.6137451   
S0334        19.001266    2.6549141    8.4331032   
S0335        18.862573    2.7453712    8.2235664   
S0336        18.749167    2.792173     7.9750809   
S0337        18.660808    2.8456606    7.7214493   
S0338        18.549252    2.890377     7.4535904   
S0339        18.445125    2.9862312    7.1928932   
S0340        18.349799    3.0727339    6.9270927   
S0341        18.27252     3.1296627    6.6467018   
S0342        18.196075    3.2300499    6.3757011   
S0343        18.098892    3.4112469    6.1290009   
S0344        18.04128     3.5122967    5.846645    
S0345        18.02088     3.5648273    5.5420761   
S0346        18.155127    3.7583195    5.1026722   
S0347        18.331564    3.8888252    4.9787277   
S0348        18.552232    3.9913727    4.8669117   
S0349        18.820473    4.0401176    4.7761505   
S0350        19.117964    4.093948     4.7019928   
S0351        19.451489    4.1274075    4.6468884   
S0352        19.81974     4.1444424    4.6095413   
S0353        20.219664    4.1760159    4.5801785   
S0354        20.649565    4.2959991    4.5374252   
S0355        21.022375    4.4187866    4.7369606   
S0356        21.36785     4.4654427    4.9660511   
S0357        21.682796    4.5106709    5.2073261   
S0358        21.965657    4.5679935    5.4630527   
S0359        22.220042    4.5907364    5.7368275   
S0360        22.454376    4.5560772    6.0231628   
S0361        22.667932    4.5039001    6.3199547   
S0362        22.810062    4.5570129    6.6548996   
S0363        22.933075    4.5425114    7.0019913   
S0364        23.011319    4.4963818    7.3092529   
S0365        23.081955    4.4201168    7.607122    
S0366        23.158116    4.3259308    7.8939812   
S0367        23.280469    4.203249     8.1531349   
S0368        23.350354    4.100568     8.422213    
S0369        23.359322    4.0195927    8.7098267   
S0370        23.341794    3.9544918    9.0086746   
S0371        23.37897     3.8356945    9.2573624   
S0372        12.792671    3.8896107    5.177599    
S0373        12.747091    3.9387291    4.9510944   
S0374        12.657799    3.9192245    4.7297455   
S0375        12.560771    3.871907     4.522871    
S0376        12.463155    3.8088917    4.3153049   
S0377        12.349626    3.7227364    4.1057777   
S0378        12.235616    3.6304783    3.8698982   
S0379        12.19436     3.561142     3.5630215   
S0380        12.215189    3.4761238    3.2307205   
S0381        12.202733    3.29646      2.9894987   
S0382        12.146798    3.1269764    2.7597208   
S0383        12.019069    2.9473       2.5717861   
S0384        11.869205    2.7889589    2.3812975   
S0385        11.683077    2.6448877    2.1912758   
S0386        11.443457    2.5016624    2.0307844   
S0387        11.161759    2.3668371    1.8809868   
S0388        10.828467    2.2431292    1.7658213   
S0389        10.462047    2.1206936    1.6370317   
S0390        10.028667    1.9779493    1.6284731   
S0391        9.6327911    1.8978931    1.6804451   
S0392        9.2836296    1.857782     1.7549379   
S0393        8.9814568    1.8610283    1.8576752   
S0394        8.7576859    1.9239849    2.0160547   
S0395        8.6177742    2.0396307    2.2115232   
S0396        8.4498871    2.1634621    2.374169    
S0397        8.3179466    2.3295412    2.5631435   
S0398        7.9959091    2.8520359    3.0525728   
S0399        7.9578674    3.1369192    3.3358238   
S0400        7.998597     3.375383     3.6280392   
S0401        8.0609787    3.5822891    3.9691742   
S0402        8.2546661    3.7575226    4.3424812   
S0403        8.4865402    3.9150024    4.8346603   
S0404        8.9751595    4.0114178    5.282489    
S0405        9.6692329    4.0428852    5.6267605   
S0406        10.481166    4.026236     5.8238804   
S0407        10.817873    3.9495163    5.8993324   
S0408        11.171834    3.8602802    5.9397156   
S0409        11.527682    3.7394218    5.8912811   
S0410        11.880492    3.602739     5.895108    
S0411        12.234085    3.447707     5.937104    
S0412        12.589515    3.2623177    5.9989338   
S0413        12.951932    3.0753403    6.1279995   
S0414        13.319243    2.888027     6.3012325   
S0415        13.683978    2.7584734    6.524353    
S0416        13.869394    2.6678213    6.7788628   
S0417        14.066286    2.5879351    7.0520996   
S0418        14.269246    2.4928513    7.3416382   
S0419        14.485715    2.3513008    7.6326233   
S0420        14.704091    2.1872984    7.9454315   
S0421        14.939093    1.9702183    8.2579048   
S0422        15.21088     1.6766726    8.5361603   
S0423        15.503624    1.3376514    8.8034981   
S0424        15.799991    0.97364244   9.0921318   
S0425        16.039388    0.68559313   9.3554955   
S0426        16.280685    0.39470189   9.6204308   
S0427        16.526163    0.10120974   9.8842361   
S0428        16.780699    -0.19738059  10.141502   
S0429        17.032892    -0.49146929  10.415847   
S0430        17.298518    -0.79414716  10.685657   
S0431        17.565849    -1.097397    10.974165   
S0432        17.739156    -1.3240791   11.394012   
S0433        17.932426    -1.5636822   11.791288   
S0434        17.988503    -1.8582071   12.085121   
S0435        18.032903    -2.1555958   12.399467   
S0436        18.089403    -2.4862083   12.701497   
S0437        18.146051    -2.839819    13.001373   
S0438        18.19621     -3.2060101   13.307985   
S0439        18.248184    -3.5874439   13.612566   
S0440        18.24523     -3.927948    13.993999   
S0441        18.17699     -4.2411903   14.457596   
S0442        18.162807    -4.6103119   14.853387   
S0443        17.896077    -5.0237541   15.093266   
S0444        17.635327    -5.3949585   15.386517   
S0445        17.521303    -5.7725555   15.598578   
S0446        17.514244    -6.1367702   15.772978   
S0447        17.596587    -6.4798096   15.922691   
S0448        17.799524    -6.8053352   16.008618   
S0449        18.005763    -7.0899406   16.137749   
S0450        18.098824    -7.3277069   16.465849   
S0451        -5.9159775   -5.0800255   11.645454   
S0452        -6.2111916   -4.9054302   11.707491   
S0453        -6.494648    -4.7180229   11.75424    
S0454        -6.7503723   -4.4980686   11.797508   
S0455        -7.016301    -4.2930737   11.808418   
S0456        -7.2730278   -4.0786442   11.801144   
S0457        -7.500238    -3.8300583   11.794254   
S0458        -7.7306328   -3.5873631   11.759541   
S0459        -7.9551773   -3.3394272   11.703754   
S0460        -8.2008469   -3.0969393   11.746056   
S0461        -8.4506065   -2.8750593   11.798631   
S0462        -8.740519    -2.7075024   11.833707   
S0463        -9.077607    -2.6022003   11.846648   
S0464        -9.3456497   -2.4360847   11.942567   
S0465        -9.634581    -2.3022173   12.041776   
S0466        -9.9427864   -2.2027861   12.14202    
S0467        -10.25871    -2.1271404   12.251894   
S0468        -10.583334   -2.0920322   12.353436   
S0469        -10.865761   -2.0542372   12.378168   
S0470        -11.156213   -2.0211771   12.428645   
S0471        -11.460941   -2.0344599   12.464819   
S0472        -11.779695   -2.0848194   12.495614   
S0473        -12.107473   -2.1861126   12.507713   
S0474        -12.466      -2.2875139   12.555406   
S0475        -12.820697   -2.4663769   12.556188   
S0476        -13.200496   -2.6668911   12.578699   
S0477        -13.345291   -5.6568531   3.1273298   
S0478        -13.247449   -5.7020691   3.1662342   
S0479        -13.160297   -5.7638935   3.2141739   
S0480        -13.068179   -5.8286549   3.2683231   
S0481        -12.984807   -5.9154106   3.3309196   
S0482        -12.910408   -6.0223366   3.4023308   
S0483        -12.860588   -6.1559536   3.4838604   
S0484        -12.820654   -6.3062679   3.5727879   
S0485        -12.615091   -6.7424698   3.5580074   
S0486        -12.492499   -7.0437073   3.4822205   
S0487        -12.414044   -7.3721786   3.4608646   
S0488        -12.308025   -7.7084839   3.4891911   
S0489        -12.153214   -8.0483002   3.5601299   
S0490        -11.936214   -8.3852478   3.6684223   
S0491        -11.664805   -8.7189873   3.8150909   
S0492        -11.349213   -9.0516594   4.0027115   
S0493        -10.695081   -9.5497711   4.2422077   
S0494        -10.453927   -9.7730019   4.2051178   
S0495        -10.173638   -9.9368111   4.1408562   
S0496        -9.9306702   -10.126857   4.0362801   
S0497        -9.7102837   -10.323758   3.8950287   
S0498        -9.4891869   -10.505369   3.7196301   
S0499        -9.285733    -10.688776   3.5084557   
S0500        -9.0610786   -10.840462   3.2631752   
S0501        -8.8783905   -11.014874   2.9812683   
S0502        -8.7355415   -11.272415   2.6760567   
S0503        -8.5811363   -11.541557   2.3996918   
S0504        -8.4160706   -11.823688   2.1527834   
S0505        -8.2403809   -12.119444   1.9361885   
S0506        -8.0698219   -12.443424   1.7650213   
S0507        -7.8728745   -12.763229   1.6091114   
S0508        -7.6512573   -13.090034   1.4742997   
S0509        -7.3708351   -13.428125   1.3552868   
S0510        -7.4377068   -14.164157   0.93917389  
S0511        -7.7931534   -14.507994   0.64918499  
S0512        -8.2076584   -14.819229   0.46291318  
S0513        -8.581662    -15.137778   0.29896324  
S0514        -8.976757    -15.445702   0.19606597  
S0515        -9.3975815   -15.736711   0.16521164  
S0516        -9.8334595   -16.020865   0.18806248  
S0517        -10.283821   -16.313425   0.2400722   
S0518        -10.761956   -16.595279   0.35477726  
S0519        -11.135625   -16.803427   0.47245727  
S0520        -11.501469   -17.021843   0.61182966  
S0521        -11.859734   -17.225816   0.80819912  
S0522        -12.21022    -17.419809   1.055672    
S0523        -12.555194   -17.621259   1.3402805   
S0524        -12.89664    -17.817162   1.674892    
S0525        -13.232689   -17.9942     2.0686016   
S0526        -13.554587   -18.140271   2.5275543   
S0527        -13.860121   -18.268227   3.0416817   
S0528        -14.100639   -18.346555   3.6297863   
S0529        -14.275291   -18.3688     4.2165829   
S0530        -14.400479   -18.357237   4.7879776   
S0531        -14.478036   -18.315976   5.3434345   
S0532        -14.51214    -18.25237    5.8847721   
S0533        -14.493773   -18.151907   6.4114395   
S0534        -14.432715   -18.028316   6.9275185   
S0535        -14.326074   -17.874457   7.4338623   
S0536        -14.087209   -17.433731   8.086013    
S0537        -14.033589   -17.203168   8.2410774   
S0538        -13.98653    -16.978258   8.371196    
S0539        -13.954866   -16.763933   8.4903778   
S0540        -13.918114   -16.54901    8.564772    
S0541        -13.881242   -16.33681    8.6011864   
S0542        -13.859648   -16.135017   8.6284744   
S0543        -13.851018   -15.942111   8.6431107   
S0544        -13.879825   -15.770045   8.6787918   
S0545        -13.85739    -15.572853   8.7548218   
S0546        -13.801122   -15.380391   8.8047577   
S0547        -13.719228   -15.193091   8.8507713   
S0548        -13.554791   -14.972826   8.8523987   
S0549        -13.525995   -14.865332   8.977401    
S0550        -13.424091   -14.729941   9.0647026   
S0551        -13.282568   -14.594608   9.1374924   
S0552        -13.127206   -14.478314   9.2118721   
S0553        -12.973018   -14.3858     9.3027702   
S0554        -12.794862   -14.338756   9.4270531   
S0555        -12.621896   -14.278561   9.5110878   
S0556        -12.483284   -14.19189    9.5977585   
S0557        -12.352965   -14.08662    9.650441    
S0558        -12.227142   -13.968692   9.6612335   
S0559        -12.111994   -13.835753   9.6381149   
S0560        -12.007665   -13.69016    9.5771332   
S0561        -11.925665   -13.508281   9.518663    
S0562        -11.610628   -12.793954   9.0780998   
S0563        -11.425658   -12.279877   8.715863    
S0564        -11.342439   -11.792062   8.3660103   
S0565        -11.409235   -11.346806   8.0407234   
S0566        -11.643339   -10.910823   7.770723    
S0567        -12.035786   -10.433005   7.5767685   
S0568        -12.46281    -9.8232552   7.5003151   
S0569        -12.611191   -9.0558777   7.5972649   
S0570        -12.848996   -8.3510155   7.732975    
S0571        -12.929579   -7.7553993   7.8887512   
S0572        -13.028249   -7.2760208   8.1037445   
S0573        -13.052048   -6.885939    8.3956421   
S0574        -13.120819   -6.6029846   8.7384819   
S0575        -13.194423   -6.4293282   9.1379234   
S0576        -13.312624   -6.380928    9.5859581   
S0577        -13.496196   -6.4598381   10.081018   
S0578        -13.806342   -6.6134308   10.628765   
S0579        -14.303178   -6.993132    11.339139   
S0580        -14.53808    -7.0997986   11.41946    
S0581        -14.800902   -7.1892311   11.463667   
S0582        -15.064963   -7.3007027   11.479056   
S0583        -15.326257   -7.4471115   11.475901   
S0584        -15.580605   -7.6476761   11.46981    
S0585        -15.854173   -7.8446136   11.430287   
S0586        -16.147171   -8.0279396   11.348209   
S0587        -16.459026   -8.1873291   11.216775   
S0588        -16.691046   -8.2629166   11.160014   
S0589        -16.896924   -8.3839836   11.078458   
S0590        -17.085181   -8.4944809   10.946104   
S0591        -17.247473   -8.5812691   10.763223   
S0592        -17.364081   -8.6190903   10.523633   
S0593        -17.44612    -8.6726616   10.241193   
S0594        -17.4864     -8.7329216   9.9067474   
S0595        -17.568758   -8.8886238   9.5632446   
S0596        -17.848831   -8.997332    8.8411491   
S0597        -17.95564    -8.9076981   8.4234413   
S0598        -18.110556   -8.8344154   8.0137131   
S0599        -18.288438   -8.753418    7.5897537   
S0600        -18.444214   -8.6507706   7.1264786   
S0601        -18.613774   -8.5271576   6.6303513   
S0602        -18.732892   -8.3808525   6.0815037   
S0603        -18.779401   -8.2244286   5.4891529   
S0604        -18.657477   -8.1018608   4.8951561   
S0605        -18.489407   -8.0231201   4.4073437   
S0606        -18.330937   -7.9119919   3.9495277   
S0607        -18.127281   -7.7959557   3.5367172   
S0608        -17.879128   -7.6840599   3.1736872   
S0609        -17.599292   -7.5695839   2.8584171   
S0610        -17.28782    -7.4514908   2.593293    
S0611        -16.984227   -7.2855316   2.3475245   
S0612        -16.669022   -7.0926201   2.1293358   
S0613        -16.330057   -6.8887009   1.9478132   
S0614        -16.095598   -6.7277107   1.8993284   
S0615        -15.858557   -6.5636993   1.8824959   
S0616        -15.606113   -6.3970993   1.8965628   
S0617        -15.333824   -6.2169941   1.9355061   
S0618        -15.027928   -6.0347752   2.0241755   
S0619        -14.680701   -5.8800167   2.1934937   
S0620        -14.299536   -5.7355221   2.4291487   
S0621        -13.885512   -5.615826    2.7364998   
S0622        -12.71712    -6.6423332   3.1661219   
S0623        -12.855501   -6.8778343   2.732168    
S0624        -13.080911   -7.1328957   2.4106251   
S0625        -13.327112   -7.3873871   2.163862    
S0626        -13.579408   -7.6426338   1.9392124   
S0627        -13.891933   -7.9101616   1.7994152   
S0628        -14.25119    -8.1876244   1.7252476   
S0629        -14.658481   -8.4746918   1.7210754   
S0630        -15.112321   -8.7698692   1.7893835   
S0631        -15.436717   -9.0220787   1.9093454   
S0632        -15.745764   -9.2530823   2.0679083   
S0633        -16.039311   -9.4610893   2.2726942   
S0634        -16.321944   -9.6509468   2.5175507   
S0635        -16.589375   -9.8173897   2.8129179   
S0636        -16.84435    -9.9634918   3.1555481   
S0637        -17.073918   -10.076151   3.5565094   
S0638        -17.294289   -10.172111   4.0010826   
S0639        -17.481126   -10.226636   4.5011421   
S0640        -17.594122   -10.240036   4.937764    
S0641        -17.67348    -10.206853   5.4009857   
S0642        -17.727487   -10.132681   5.8844421   
S0643        -17.749564   -10.008126   6.3825451   
S0644        -17.764856   -9.8694077   6.9016998   
S0645        -17.722372   -9.6560234   7.4194527   
S0646        -17.629042   -9.3957253   7.9342262   
S0647        -17.652591   -9.2480812   8.5516312   
S0648        -7.3475716   -14.263535   1.3453352   
S0649        -7.5971046   -14.675439   1.3772369   
S0650        -7.8630356   -15.047758   1.3979424   
S0651        -8.1432846   -15.389618   1.4085416   
S0652        -8.4471413   -15.699942   1.4107179   
S0653        -8.7856575   -15.968022   1.4054419   
S0654        -9.13741     -16.221291   1.3912781   
S0655        -9.5331909   -16.418199   1.3704371   
S0656        -9.9434265   -16.604544   1.3403591   
S0657        -10.294899   -16.893835   1.6023218   
S0658        -10.658386   -17.140202   1.8659489   
S0659        -11.02141    -17.367484   2.1297262   
S0660        -11.377805   -17.596149   2.3997561   
S0661        -11.759433   -17.726817   2.6463171   
S0662        -12.132652   -17.87515    2.9045292   
S0663        -12.488406   -18.05318    3.1798977   
S0664        -12.848033   -18.199542   3.4521553   
S0665        -13.202728   -18.330312   3.7249222   
S0666        -13.354633   -18.359645   4.2135864   
S0667        -13.530321   -18.317087   4.6949368   
S0668        -13.646451   -18.309576   5.1724815   
S0669        -13.765103   -18.255296   5.6423477   
S0670        -13.830171   -18.257036   6.1144299   
S0671        -13.923163   -18.189812   6.5856369   
S0672        -14.02724    -18.085991   7.060936    
S0673        -14.154575   -17.958499   7.5544098   
