# Supplementary material for: Interspecific variation in the limb long bones among modern rhinoceroses—extent and drivers
Source: PeerJ. 2019 Sep 26;7:e7647. doi: 10.7717/peerj.7647 (PMC6766374; doi:10.7717/peerj.7647)
Supplement: Supplemental Information 9 [file peerj-07-7647-s009.zip › Humerus/Rhinoceros_unicornis_1950_10_18_5_Humerus.pts]

Version 1.0
674
S0000         9.0763023     -18.54063     10.0824      
S0001         10.066003     -18.64053     17.294511    
S0002         5.108749      -19.21463     18.437622    
S0003         1.3692085     -22.437526    17.104752    
S0004         0.97621727    -19.079091    11.679696    
S0005         4.1829056     -17.57498     12.505445    
S0006         -0.4026392    -22.791362    14.131213    
S0007         -3.4127716    -16.954207    15.286496    
S0008         -6.7267761    -9.3546539    18.001888    
S0009         -6.5235291    -11.511491    19.73904     
S0010         -2.948978     -4.9310726    18.5535      
S0011         0.45657349    -4.887447     19.747282    
S0012         4.6741306     -8.2050941    21.266565    
S0013         7.0541183     -8.0690453    20.728598    
S0014         10.321983     -12.924715    23.161989    
S0015         11.068901     -12.49622     20.677966    
S0016         11.350955     -14.102513    16.694774    
S0017         11.908798     -13.311893    10.249268    
S0018         11.854282     -7.304023     8.17118      
S0019         9.9456978     -6.2952267    2.2332504    
S0020         5.3141479     11.479815     -0.77245483  
S0021         7.985434      18.0763       -5.6612675   
S0022         9.3319565     15.97206      -7.5534119   
S0023         4.0632622     18.431424     -13.159583   
S0024         4.822496      10.548568     -12.056892   
S0025         3.8937706     10.344694     -10.728648   
S0026         0.80634308    10.074868     -9.4575142   
S0027         -5.7923233    5.8152248     -8.8631439   
S0028         -7.5799011    15.82572      -10.212081   
S0029         -1.8169006    13.359459     -6.3500137   
S0030         3.887928      15.875462     -6.7365112   
S0031         1.8086437     17.334312     -11.659023   
S0032         -7.0039749    12.491675     -2.5271439   
S0033         -5.9170914    17.517239     -5.8362499   
S0034         -1.9894257    16.086169     -3.6009621   
S0035         8.6734848     -19.179073    10.246401    
S0036         8.3657623     -19.722459    10.463654    
S0037         7.9563866     -20.29733     10.686451    
S0038         7.9652084     -20.598993    11.062591    
S0039         8.0910004     -20.747614    11.460048    
S0040         8.1846367     -20.911507    11.902581    
S0041         8.5160881     -20.85052     12.365759    
S0042         8.844342      -20.809619    12.899614    
S0043         9.0699188     -20.832719    13.579166    
S0044         9.323848      -20.816542    14.208496    
S0045         9.4125473     -20.836455    14.846625    
S0046         9.5394249     -20.748209    15.400932    
S0047         9.7731606     -20.496309    15.817833    
S0048         9.8841675     -20.252519    16.230714    
S0049         9.9623642     -19.950282    16.590973    
S0050         10.076712     -19.534019    16.82531     
S0051         10.084207     -19.118851    17.082964    
S0052         9.8551003     -18.29494     16.965312    
S0053         9.619722      -17.989433    16.695378    
S0054         9.3239845     -17.749919    16.548389    
S0055         9.0165451     -17.541342    16.440074    
S0056         8.6934021     -17.362379    16.371425    
S0057         8.3494324     -17.198755    16.329317    
S0058         7.9576126     -17.117995    16.421642    
S0059         7.5523781     -17.097758    16.588875    
S0060         7.1224968     -17.088113    16.780519    
S0061         6.5166351     -16.972667    17.10956     
S0062         6.0870148     -17.081364    17.506798    
S0063         5.800412      -17.236942    17.911111    
S0064         5.5460461     -17.417596    18.204446    
S0065         5.3541859     -17.65132     18.423607    
S0066         5.2332005     -17.94736     18.580728    
S0067         5.1577744     -18.315297    18.648462    
S0068         5.1204098     -18.750885    18.612935    
S0069         4.878793      -19.413309    18.501219    
S0070         4.6380589     -19.606116    18.543787    
S0071         4.3864594     -19.793834    18.566054    
S0072         4.1112225     -19.944534    18.547174    
S0073         3.8219761     -20.070369    18.498112    
S0074         3.5240101     -20.184636    18.423225    
S0075         3.222929      -20.313344    18.337788    
S0076         2.9143396     -20.450291    18.241338    
S0077         2.5979172     -20.614095    18.177118    
S0078         2.413241      -20.8089      18.054521    
S0079         2.2365345     -20.994626    17.916705    
S0080         2.070558      -21.184706    17.784032    
S0081         1.9269558     -21.399283    17.684404    
S0082         1.7971478     -21.614365    17.58264     
S0083         1.6741739     -21.820567    17.466376    
S0084         1.5605874     -22.024506    17.345279    
S0085         1.461095      -22.232782    17.228006    
S0086         1.2997434     -22.866548    16.61002     
S0087         1.2358666     -23.181641    16.121281    
S0088         1.1775327     -23.38513     15.644211    
S0089         1.152596      -23.494589    15.202499    
S0090         1.2600921     -23.563159    14.830388    
S0091         1.3117164     -23.479704    14.414539    
S0092         1.4289764     -23.316618    13.992299    
S0093         1.4513346     -22.987355    13.57267     
S0094         1.4049576     -22.501648    13.254123    
S0095         1.3625263     -22.153387    12.930551    
S0096         1.3020142     -21.771428    12.678526    
S0097         1.25865       -21.398938    12.442542    
S0098         1.2237483     -21.049361    12.200208    
S0099         1.1847901     -20.693964    11.983294    
S0100         1.1360268     -20.302254    11.846575    
S0101         1.083457      -19.898537    11.759784    
S0102         1.0314884     -19.492036    11.700047    
S0103         1.0706438     -18.975528    11.760599    
S0104         1.1481573     -18.877911    11.867155    
S0105         1.2257023     -18.78119     11.968607    
S0106         1.296925      -18.684673    12.071711    
S0107         1.3886631     -18.589767    12.150045    
S0108         1.4818773     -18.496117    12.223524    
S0109         1.5775998     -18.403593    12.291401    
S0110         1.6764965     -18.312129    12.353696    
S0111         1.7808294     -18.222314    12.407066    
S0112         1.8757227     -18.116624    12.415478    
S0113         1.9805286     -18.021957    12.418513    
S0114         2.0951962     -17.940053    12.415549    
S0115         2.2080095     -17.863045    12.435627    
S0116         2.327977      -17.797545    12.456013    
S0117         2.4468681     -17.735254    12.498924    
S0118         2.5711388     -17.682011    12.547495    
S0119         2.699913      -17.636765    12.604293    
S0120         2.841374      -17.615829    12.640605    
S0121         2.9699169     -17.676231    12.688683    
S0122         3.1152565     -17.761511    12.666023    
S0123         3.254155      -17.792581    12.679022    
S0124         3.3967861     -17.793915    12.691077    
S0125         3.5452091     -17.780846    12.686055    
S0126         3.6983791     -17.742657    12.679107    
S0127         3.8564178     -17.700349    12.644493    
S0128         4.0174324     -17.655656    12.568134    
S0129         4.4410595     -17.394368    12.384351    
S0130         4.6891968     -17.202658    12.262195    
S0131         4.9271641     -16.995531    12.149687    
S0132         5.1570576     -16.787349    12.014922    
S0133         5.3752228     -16.553101    11.913724    
S0134         5.58409       -16.307286    11.815074    
S0135         5.7841286     -16.051273    11.716508    
S0136         5.9741478     -15.793176    11.589803    
S0137         6.1536263     -15.516162    11.481873    
S0138         6.5354698     -15.325388    11.332409    
S0139         6.8877281     -15.195941    11.17816     
S0140         7.2197723     -15.112338    11.047453    
S0141         7.518824      -15.095509    10.903301    
S0142         7.7853821     -15.141943    10.757233    
S0143         8.0165703     -15.252054    10.611813    
S0144         8.2336075     -15.403761    10.483936    
S0145         8.4296524     -15.608182    10.360487    
S0146         8.6074226     -15.866721    10.23828     
S0147         8.7362572     -16.122884    10.228534    
S0148         8.8533478     -16.383994    10.215961    
S0149         8.9454254     -16.656886    10.198983    
S0150         9.0509003     -16.927658    10.193579    
S0151         9.1338326     -17.215616    10.190293    
S0152         9.1774521     -17.525667    10.180366    
S0153         9.1885429     -17.854105    10.165163    
S0154         9.1627029     -18.197832    10.139955    
S0155         -3.6608086    -16.711157    14.751347    
S0156         -3.8390469    -16.327411    14.337912    
S0157         -4.0590714    -15.978249    14.01384     
S0158         -4.2797249    -15.608131    13.801443    
S0159         -4.4668629    -15.201341    13.748315    
S0160         -4.6691418    -14.79279     13.790952    
S0161         -4.9283401    -14.392683    13.866428    
S0162         -5.1948933    -13.973807    14.041074    
S0163         -5.53353      -13.562967    14.248557    
S0164         -5.9095425    -13.287877    14.492349    
S0165         -6.2281002    -12.996037    14.64498     
S0166         -6.4738396    -12.682335    14.722379    
S0167         -6.6469414    -12.347166    14.723999    
S0168         -6.7666679    -12.00211     14.62655     
S0169         -6.8204483    -11.633365    14.438504    
S0170         -6.7746284    -11.218037    14.199867    
S0171         -6.6284012    -10.762968    13.919408    
S0172         -6.3542202    -10.289838    13.661458    
S0173         -6.6509621    -10.021672    14.033696    
S0174         -6.7951561    -9.8596519    14.495798    
S0175         -7.0437965    -9.6120193    14.873744    
S0176         -7.1750023    -9.4402344    15.329463    
S0177         -7.1254448    -9.4289719    15.805673    
S0178         -6.9453011    -9.5268684    16.267499    
S0179         -6.6967308    -9.6522942    16.733728    
S0180         -6.7298157    -9.4776619    17.344954    
S0181         -6.587561     -11.254676    19.741696    
S0182         -6.6434296    -10.99309     19.74241     
S0183         -6.6326935    -10.731902    19.750621    
S0184         -6.6200081    -10.475621    19.735661    
S0185         -6.5901558    -10.223474    19.703734    
S0186         -6.5766518    -9.9701691    19.65473     
S0187         -6.5645378    -9.7165428    19.592235    
S0188         -6.5401657    -9.4645447    19.516571    
S0189         -6.5139435    -9.2134117    19.426689    
S0190         -6.4966125    -8.9972954    19.332458    
S0191         -6.4675797    -8.7795593    19.233385    
S0192         -6.4029877    -8.5632782    19.131194    
S0193         -6.3410168    -8.3396706    19.024146    
S0194         -6.2491291    -8.1142586    18.912601    
S0195         -6.1273312    -7.8872475    18.795972    
S0196         -5.9829849    -7.6550644    18.671779    
S0197         -5.7779709    -7.4396935    18.553329    
S0198         -5.5519329    -7.2238678    18.433289    
S0199         -5.3811474    -7.0076935    18.438466    
S0200         -5.1852158    -6.7804192    18.442776    
S0201         -4.978693     -6.5236519    18.437053    
S0202         -4.7391525    -6.2570305    18.435321    
S0203         -4.4516346    -5.9995903    18.447392    
S0204         -4.1476906    -5.7108368    18.451292    
S0205         -3.7815369    -5.4553234    18.480011    
S0206         -3.3436119    -5.2610153    18.547101    
S0207         -2.7541471    -4.9017834    18.601332    
S0208         -2.5592928    -4.8800838    18.651157    
S0209         -2.3835382    -4.8197784    18.685039    
S0210         -2.212446     -4.7463482    18.715567    
S0211         -2.0376455    -4.6807259    18.750349    
S0212         -1.8575008    -4.6333752    18.792345    
S0213         -1.6773676    -4.5899021    18.836125    
S0214         -1.4968877    -4.5569355    18.884184    
S0215         -1.3183966    -4.5253727    18.933499    
S0216         -1.143392     -4.5306416    19.017007    
S0217         -0.95799408   -4.5256935    19.098651    
S0218         -0.76548538   -4.5363449    19.18576     
S0219         -0.5732594    -4.5700764    19.27597     
S0220         -0.40144157   -4.6581097    19.364656    
S0221         -0.21882834   -4.7450001    19.452966    
S0222         -0.0021235242 -4.7930649    19.547879    
S0223         0.23303702    -4.8202335    19.648216    
S0224         0.59426889    -4.9900295    20.068976    
S0225         0.74167218    -5.1427788    20.325456    
S0226         0.92177734    -5.2746723    20.530673    
S0227         1.1290701     -5.4040211    20.682304    
S0228         1.3532389     -5.5540218    20.767781    
S0229         1.6207376     -5.6670105    20.819232    
S0230         1.9062733     -5.7980465    20.804916    
S0231         2.2068727     -5.9513924    20.724525    
S0232         2.5370991     -6.0977562    20.593855    
S0233         2.8727844     -6.422464     20.525102    
S0234         3.2250332     -6.6405647    20.514676    
S0235         3.5440723     -6.8480164    20.530827    
S0236         3.8324074     -7.0372795    20.575822    
S0237         4.110828      -7.1551979    20.66767     
S0238         4.3263283     -7.3632263    20.793427    
S0239         4.5028        -7.59785      20.963887    
S0240         4.6260159     -7.8824608    21.150998    
S0241         4.7067589     -8.5956856    21.376855    
S0242         4.7531307     -8.9565659    21.512982    
S0243         4.8028011     -9.2984146    21.661299    
S0244         4.8335487     -9.6407707    21.744614    
S0245         4.8484596     -9.9786324    21.767506    
S0246         4.8504154     -10.306678    21.739296    
S0247         4.8454964     -10.624486    21.685426    
S0248         4.8367603     -10.939771    21.616943    
S0249         4.8128563     -11.241597    21.489355    
S0250         4.6164581     -11.47979     21.37121     
S0251         4.4014271     -11.704858    21.217168    
S0252         4.1709492     -11.899383    21.036395    
S0253         3.9309792     -12.075845    20.853088    
S0254         3.6864761     -12.261301    20.686674    
S0255         3.4374294     -12.462018    20.536313    
S0256         3.1904108     -12.700517    20.414058    
S0257         2.9397652     -12.94574     20.301006    
S0258         2.6694094     -13.157166    20.16843     
S0259         2.6352461     -13.387546    19.933939    
S0260         2.5659578     -13.626181    19.722337    
S0261         2.4544146     -13.857681    19.519739    
S0262         2.3164198     -14.115965    19.360066    
S0263         2.1357685     -14.368022    19.212556    
S0264         1.9206802     -14.640855    19.11422     
S0265         1.6546677     -14.882829    18.99348     
S0266         1.3495864     -15.128787    18.896355    
S0267         1.0162557     -15.356731    18.75842     
S0268         0.6040381     -15.396481    18.620528    
S0269         0.20885553    -15.408563    18.421764    
S0270         -0.1972149    -15.44706     18.29444     
S0271         -0.603824     -15.49749     18.190424    
S0272         -1.0015247    -15.536885    18.064461    
S0273         -1.3864012    -15.54687     17.88954     
S0274         -1.7733582    -15.572789    17.745676    
S0275         -2.1571503    -15.59984     17.605589    
S0276         -2.543198     -15.665569    17.530975    
S0277         -2.8401358    -15.591322    17.545918    
S0278         -3.1154375    -15.645895    17.785918    
S0279         -3.3609432    -15.668358    17.985229    
S0280         -3.5814106    -15.675639    18.166791    
S0281         -3.8066277    -15.622932    18.268271    
S0282         -4.0306126    -15.512633    18.299802    
S0283         -4.2404163    -15.374097    18.300977    
S0284         -4.4441689    -15.214552    18.277278    
S0285         -4.636924     -15.01895     18.213046    
S0286         -4.7059517    -14.74958     18.620149    
S0287         -4.8874748    -14.491769    18.991702    
S0288         -5.0589882    -14.179501    19.289932    
S0289         -5.2525555    -13.829881    19.524002    
S0290         -5.4542194    -13.436823    19.694846    
S0291         -5.7222546    -13.025201    19.794519    
S0292         -6.0022266    -12.570491    19.822581    
S0293         -6.275087     -12.066627    19.792461    
S0294         7.2176537     -7.9542747    20.543263    
S0295         7.3779602     -7.9412643    20.328247    
S0296         7.5358078     -7.9493645    20.125362    
S0297         7.6898285     -8.0064827    19.927539    
S0298         7.8415031     -8.0982491    19.73055     
S0299         7.9946541     -8.212204     19.522739    
S0300         8.1380096     -8.3979034    19.334465    
S0301         8.2832596     -8.6073814    19.13474     
S0302         8.4263939     -8.8583565    18.935002    
S0303         8.6691643     -9.0757568    18.873183    
S0304         8.9010246     -9.3014496    18.821724    
S0305         9.1272362     -9.5306549    18.772609    
S0306         9.3263626     -9.7901917    18.760403    
S0307         9.5293541     -10.046293    18.732469    
S0308         9.7304085     -10.317095    18.688356    
S0309         9.8954826     -10.62439     18.694867    
S0310         10.034156     -10.944553    18.750092    
S0311         10.159218     -11.249567    18.852353    
S0312         10.242061     -11.449306    18.990851    
S0313         10.319696     -11.625362    19.16207     
S0314         10.415768     -11.797054    19.327307    
S0315         10.526403     -11.954063    19.505212    
S0316         10.614591     -12.089465    19.716466    
S0317         10.707253     -12.211931    19.939136    
S0318         10.87653      -12.325081    20.155568    
S0319         11.027302     -12.419788    20.401247    
S0320         11.198682     -13.76572     16.432274    
S0321         11.086754     -13.451695    16.184573    
S0322         10.959003     -13.188266    15.943251    
S0323         10.847002     -12.956557    15.714664    
S0324         10.784366     -12.74299     15.502576    
S0325         10.754949     -12.555779    15.304823    
S0326         10.751772     -12.397758    15.120909    
S0327         10.760123     -12.273763    14.948363    
S0328         10.774693     -12.185205    14.78436     
S0329         10.766518     -12.016041    14.563332    
S0330         10.783916     -11.877217    14.324884    
S0331         10.827807     -11.768398    14.072728    
S0332         10.897816     -11.689775    13.808299    
S0333         11.018522     -11.633532    13.544058    
S0334         11.172299     -11.605986    13.265088    
S0335         11.264202     -11.637092    12.925763    
S0336         11.37459      -11.700742    12.570279    
S0337         11.464255     -11.808392    12.194643    
S0338         11.522223     -11.952912    11.952617    
S0339         11.570455     -12.105074    11.714928    
S0340         11.581165     -12.274319    11.481591    
S0341         11.622345     -12.439022    11.257642    
S0342         11.671748     -12.606206    11.040966    
S0343         11.766346     -12.76591     10.826071    
S0344         11.845054     -12.93663     10.616536    
S0345         11.904529     -13.117686    10.417429    
S0346         11.995776     -13.510684    10.436073    
S0347         12.025291     -13.718735    10.650317    
S0348         12.017767     -13.918295    10.855084    
S0349         11.950446     -14.096295    11.031509    
S0350         11.865595     -14.258495    11.192748    
S0351         11.837315     -14.427589    11.369489    
S0352         11.859312     -14.604741    11.555466    
S0353         11.887976     -14.77773     11.733399    
S0354         11.915527     -14.943039    11.897879    
S0355         11.962004     -15.123871    12.134333    
S0356         11.951967     -15.266898    12.405902    
S0357         11.931581     -15.377635    12.689319    
S0358         11.912991     -15.454964    12.981453    
S0359         11.955651     -15.488036    13.276884    
S0360         11.979877     -15.488148    13.588225    
S0361         11.982817     -15.457024    13.913231    
S0362         11.970171     -15.393433    14.250473    
S0363         11.964451     -15.292949    14.599036    
S0364         11.970986     -15.258057    14.886569    
S0365         11.903889     -15.206044    15.154619    
S0366         11.891159     -15.121344    15.412914    
S0367         11.904314     -15.004092    15.667856    
S0368         11.838935     -14.871129    15.901341    
S0369         11.744345     -14.71617     16.119304    
S0370         11.629797     -14.537549    16.323663    
S0371         11.521443     -14.32209     16.521387    
S0372         11.926303     -7.6148247    7.9785149    
S0373         11.984484     -7.9091202    7.7761086    
S0374         12.016804     -8.1842453    7.5587944    
S0375         12.073598     -8.4568588    7.3379776    
S0376         12.016032     -8.6745842    7.0905701    
S0377         11.995585     -8.8936501    6.8394478    
S0378         12.000362     -9.1244118    6.5837097    
S0379         11.937065     -9.3049126    6.3075066    
S0380         11.870061     -9.479213     6.0233662    
S0381         11.689909     -9.6332283    5.8017342    
S0382         11.456013     -9.7067551    5.5556095    
S0383         11.236746     -9.7825066    5.3013554    
S0384         10.981646     -9.8023041    5.0527206    
S0385         10.738731     -9.8193954    4.7851547    
S0386         10.50149      -9.8374229    4.4892941    
S0387         10.23497      -9.8021339    4.2041504    
S0388         9.9564774     -9.7156746    3.9244228    
S0389         9.678244      -9.6255707    3.6200768    
S0390         9.4673088     -9.3813629    3.1654486    
S0391         9.3278786     -9.0731522    2.8056108    
S0392         9.2698006     -8.7209206    2.5501434    
S0393         9.2220322     -8.4063667    2.2963316    
S0394         9.235379      -8.0498024    2.1166058    
S0395         9.322924      -7.6516357    2.0323164    
S0396         9.4633522     -7.2241234    2.0039122    
S0397         9.6713234     -6.7639778    2.0589956    
S0398         10.735616     -5.6319565    2.5012098    
S0399         11.381372     -5.0450928    2.6833668    
S0400         11.847024     -4.5466564    2.8687191    
S0401         12.217362     -4.2866455    3.2577595    
S0402         12.334494     -4.0083996    3.6241608    
S0403         12.368961     -3.9674534    4.2231464    
S0404         12.365622     -4.230563     5.0097286    
S0405         12.275754     -4.739397     5.8745567    
S0406         12.027684     -5.3824585    6.7997353    
S0407         11.707549     -5.7265278    7.1464836    
S0408         11.420811     -6.070924     7.4809006    
S0409         11.170726     -6.3269199    7.8721542    
S0410         10.962744     -6.5413116    8.2840195    
S0411         10.771909     -6.7478325    8.689801     
S0412         10.620538     -6.90485      9.1243149    
S0413         10.508292     -7.0166054    9.5830673    
S0414         10.431252     -7.0898285    10.062318    
S0415         10.404472     -7.0906921    10.562486    
S0416         10.239541     -7.0809601    11.026702    
S0417         10.058128     -7.0781982    11.485962    
S0418         9.854068      -7.0783707    11.943921    
S0419         9.6373749     -7.1669495    12.379744    
S0420         9.4109856     -7.288736     12.802809    
S0421         9.1766891     -7.4608292    13.210004    
S0422         8.9253792     -7.6646469    13.609959    
S0423         8.6217392     -7.7523315    14.040852    
S0424         8.3010986     -7.826889     14.466446    
S0425         8.0132652     -7.8900444    14.749466    
S0426         7.7446831     -7.9692123    15.033415    
S0427         7.4924416     -8.0419502    15.322508    
S0428         7.2542854     -8.0992538    15.617453    
S0429         7.0295036     -8.1318497    15.918509    
S0430         6.8157127     -8.2040184    16.221251    
S0431         6.6107101     -8.2259094    16.530992    
S0432         6.4367447     -8.1794891    16.850272    
S0433         6.283585      -8.1384407    17.17438     
S0434         6.1392635     -7.9124397    17.699284    
S0435         5.9363808     -7.7407188    18.159973    
S0436         5.7005165     -7.5873474    18.562178    
S0437         5.4448338     -7.3924805    18.875937    
S0438         5.1445866     -7.2439903    19.137489    
S0439         4.7894485     -7.1757523    19.356009    
S0440         4.4025463     -7.0675529    19.469736    
S0441         4.0035908     -6.8883789    19.487592    
S0442         3.6159946     -6.6537315    19.460873    
S0443         3.26441       -6.4309837    19.496777    
S0444         2.9314741     -6.1844898    19.541638    
S0445         2.6193205     -5.9180187    19.576895    
S0446         2.2880638     -5.6870068    19.608463    
S0447         1.968424      -5.44352      19.627812    
S0448         1.6080976     -5.2648163    19.658263    
S0449         1.2398453     -5.1021709    19.687845    
S0450         0.8422967     -5.0065979    19.721754    
S0451         5.5300838     11.661958     -0.91572199  
S0452         5.730011      11.850329     -1.1115579   
S0453         5.9570126     12.015866     -1.2918694   
S0454         6.2130814     12.15808      -1.4518447   
S0455         6.4976402     12.277824     -1.5914104   
S0456         6.8122429     12.375564     -1.7064636   
S0457         7.1659073     12.45196      -1.7782665   
S0458         7.5675064     12.509696     -1.7909618   
S0459         7.9425415     12.545812     -1.8909576   
S0460         8.2047562     12.707726     -2.1231964   
S0461         8.5565987     12.897473     -2.1817873   
S0462         8.7869286     13.124278     -2.3379965   
S0463         8.9771805     13.384233     -2.4895407   
S0464         9.1183136     13.678152     -2.6440153   
S0465         9.2152748     14.00538      -2.798097    
S0466         9.2522728     14.36553      -2.9626299   
S0467         9.2606148     14.757965     -3.1181042   
S0468         9.2415901     15.187469     -3.2596169   
S0469         9.3060936     15.537148     -3.5203648   
S0470         9.3048225     15.864891     -3.7902958   
S0471         9.2919167     16.212395     -4.0355545   
S0472         9.2333748     16.566943     -4.2832027   
S0473         9.0682144     16.859149     -4.5629692   
S0474         8.8480804     17.136311     -4.8464264   
S0475         8.6126152     17.45377      -5.1157692   
S0476         8.2984146     17.731662     -5.4028496   
S0477         4.7941669     10.525825     -11.856009   
S0478         4.7497143     10.500514     -11.669872   
S0479         4.6922028     10.463827     -11.497304   
S0480         4.615403      10.425368     -11.336142   
S0481         4.5108494     10.40561      -11.188615   
S0482         4.3879185     10.383807     -11.053342   
S0483         4.2439629     10.366502     -10.931297   
S0484         4.077393      10.359388     -10.825581   
S0485         3.5456432     10.303327     -10.649397   
S0486         3.1917648     10.292578     -10.571358   
S0487         2.8409727     10.287114     -10.480923   
S0488         2.4949169     10.266641     -10.363479   
S0489         2.1448244     10.27984      -10.25204    
S0490         1.7950861     10.267422     -10.102952   
S0491         1.462773      10.196527     -9.899247    
S0492         1.0932702     10.198103     -9.7142662   
S0493         0.52767224    9.8125206     -9.3744415   
S0494         0.26917326    9.5264        -9.2968636   
S0495         -0.013366209  9.2674324     -9.2416412   
S0496         -0.27917583   8.9880188     -9.1932983   
S0497         -0.57157655   8.7391418     -9.1675377   
S0498         -0.83177309   8.4516647     -9.1475426   
S0499         -1.1304931    8.2087959     -9.1513687   
S0500         -1.4404344    7.9779655     -9.1684074   
S0501         -1.7396399    7.7340111     -9.1988724   
S0502         -2.035158     7.5634399     -9.2138504   
S0503         -2.379933     7.3926979     -9.207003    
S0504         -2.7351736    7.18517       -9.1974937   
S0505         -3.0913717    6.9232674     -9.1980179   
S0506         -3.5161655    6.673661      -9.1756187   
S0507         -3.9982567    6.418576      -9.1334885   
S0508         -4.5417179    6.1586666     -9.0675438   
S0509         -5.1542126    5.9648022     -8.9682579   
S0510         -6.0557888    5.8965683     -9.3017563   
S0511         -6.2996521    6.0620304     -9.7052635   
S0512         -6.5482178    6.2124916     -10.091537   
S0513         -6.8019157    6.3760891     -10.468864   
S0514         -7.0216507    6.6526398     -10.793317   
S0515         -7.2261215    6.9783432     -11.083621   
S0516         -7.4364883    7.3172173     -11.365588   
S0517         -7.6490814    7.6866516     -11.634632   
S0518         -7.8533989    8.1048302     -11.877672   
S0519         -7.9842491    8.4468033     -12.023269   
S0520         -8.1070206    8.7978035     -12.150398   
S0521         -8.2247643    9.1580368     -12.261987   
S0522         -8.3130493    9.5430229     -12.332507   
S0523         -8.4095543    9.9325859     -12.400895   
S0524         -8.4833649    10.342543     -12.435295   
S0525         -8.5464394    10.768163     -12.447874   
S0526         -8.6082382    11.211717     -12.44758    
S0527         -8.5959908    11.66028      -12.365098   
S0528         -8.4891678    12.110272     -12.217014   
S0529         -8.3823654    12.561868     -12.038848   
S0530         -8.3253708    13.025407     -11.899406   
S0531         -8.3174072    13.512366     -11.800098   
S0532         -8.2746254    14.007004     -11.635938   
S0533         -8.1611877    14.488339     -11.366904   
S0534         -7.9835777    14.93907      -11.014803   
S0535         -7.8603569    15.474907     -10.653815   
S0536         -7.3613853    15.947398     -9.9464264   
S0537         -7.1537163    16.079315     -9.7036301   
S0538         -6.9339073    16.178514     -9.4900299   
S0539         -6.7081306    16.254968     -9.3049286   
S0540         -6.475457     16.303165     -9.1493324   
S0541         -6.2368099    16.319647     -9.0222656   
S0542         -6.0001995    16.330148     -8.9176239   
S0543         -5.7685028    16.365933     -8.8360939   
S0544         -5.5295963    16.379059     -8.7857185   
S0545         -5.296888     16.383891     -8.5998062   
S0546         -5.0694714    16.388908     -8.4222725   
S0547         -4.8476795    16.368901     -8.2528381   
S0548         -4.6333958    16.326099     -8.0925156   
S0549         -4.4327671    16.248514     -7.9430542   
S0550         -4.2356438    16.169667     -7.8010536   
S0551         -4.0403088    16.085541     -7.6665726   
S0552         -3.8497463    15.986774     -7.5408287   
S0553         -3.6742561    15.858817     -7.4247627   
S0554         -3.5394413    15.751161     -7.1888161   
S0555         -3.3568176    15.643466     -6.9791183   
S0556         -3.1763832    15.464919     -6.8006149   
S0557         -2.9922873    15.225453     -6.6551888   
S0558         -2.7671438    14.969711     -6.5280296   
S0559         -2.5227278    14.661115     -6.4217812   
S0560         -2.2688572    14.285759     -6.3403881   
S0561         -2.0044493    13.843448     -6.2835163   
S0562         -1.4134402    13.250241     -6.6768074   
S0563         -0.99198847   13.121613     -6.9427429   
S0564         -0.65305419   13.100334     -7.2573868   
S0565         -0.30415597   13.106944     -7.521196    
S0566         0.040906262   13.159055     -7.7534355   
S0567         0.38147497    13.259825     -7.9620461   
S0568         0.75129423    13.281313     -8.079789    
S0569         1.1069493     13.356146     -8.1798416   
S0570         1.4684379     13.407654     -8.1997116   
S0571         1.8915546     13.557805     -8.2476364   
S0572         2.2672468     13.756038     -8.2552071   
S0573         2.6067272     13.981427     -8.2055237   
S0574         2.9305983     14.190341     -8.0689774   
S0575         3.2115883     14.429565     -7.8810966   
S0576         3.4368763     14.760313     -7.6848488   
S0577         3.6384968     15.12836      -7.4429802   
S0578         3.7692268     15.45822      -7.0928932   
S0579         3.8380638     16.3412       -6.7658073   
S0580         3.759573      16.777344     -6.8053986   
S0581         3.7021313     17.178786     -6.9621628   
S0582         3.6424408     17.511732     -7.257251    
S0583         3.4781563     17.842868     -7.4054726   
S0584         3.3054909     18.11891      -7.670401    
S0585         3.1004368     18.34834      -7.9995926   
S0586         2.8741507     18.524742     -8.4010796   
S0587         2.7276237     18.631386     -8.8835526   
S0588         2.641416      18.41329      -9.1961464   
S0589         2.5565695     18.209668     -9.5061295   
S0590         2.4411623     18.048253     -9.8263336   
S0591         2.3351563     17.900717     -10.146272   
S0592         2.2735804     17.697583     -10.417593   
S0593         2.1785591     17.548308     -10.710725   
S0594         2.0210796     17.529277     -11.070039   
S0595         1.8973013     17.457648     -11.380282   
S0596         1.833145      17.086813     -12.214767   
S0597         1.8478437     16.87238      -12.724117   
S0598         1.884676      16.646585     -13.176181   
S0599         1.9448349     16.422049     -13.586754   
S0600         2.034413      16.149307     -13.917352   
S0601         2.1501705     15.806915     -14.131381   
S0602         2.2924768     15.415916     -14.228079   
S0603         2.4560053     15.075262     -14.351231   
S0604         2.626792      14.754131     -14.514876   
S0605         2.7194254     14.435152     -14.609074   
S0606         2.8000378     14.127333     -14.703369   
S0607         2.883523      13.83282      -14.850951   
S0608         2.9625731     13.516451     -14.906783   
S0609         3.0384411     13.193799     -14.929816   
S0610         3.10788       12.8655       -14.908426   
S0611         3.1723698     12.533276     -14.852284   
S0612         3.2369873     12.194503     -14.777968   
S0613         3.2984016     11.849406     -14.672636   
S0614         3.4902668     11.580276     -14.504012   
S0615         3.6686752     11.341624     -14.299052   
S0616         3.8512611     11.133338     -14.077226   
S0617         4.0419392     10.956892     -13.832698   
S0618         4.2220715     10.81108      -13.548865   
S0619         4.4114914     10.68981      -13.239088   
S0620         4.5980755     10.585629     -12.894489   
S0621         4.7120159     10.540488     -12.488589   
S0622         3.7406773     10.056762     -11.128117   
S0623         3.5709076     9.854882      -11.52552    
S0624         3.3830154     9.7507713     -11.908624   
S0625         3.1911057     9.6876045     -12.266299   
S0626         2.9865374     9.7045593     -12.599128   
S0627         2.7766365     9.7667549     -12.911098   
S0628         2.5595427     9.8805237     -13.205292   
S0629         2.3349825     10.040909     -13.48936    
S0630         2.100688      10.252216     -13.768907   
S0631         1.87129       10.550481     -14.056369   
S0632         1.6706438     10.896867     -14.269386   
S0633         1.4996471     11.260741     -14.437872   
S0634         1.357871      11.642027     -14.562494   
S0635         1.2437427     12.039931     -14.647072   
S0636         1.1595323     12.456967     -14.684248   
S0637         1.0976107     12.891696     -14.692033   
S0638         1.0613955     13.348741     -14.65943    
S0639         1.0664982     13.820613     -14.556816   
S0640         0.94832182    14.284621     -14.323782   
S0641         0.88126402    14.729761     -14.066512   
S0642         0.8546011     15.165602     -13.796719   
S0643         0.89229288    15.570094     -13.490471   
S0644         0.99694786    15.936374     -13.151721   
S0645         1.1489413     16.283118     -12.796602   
S0646         1.3648968     16.588121     -12.413124   
S0647         1.5835433     16.933766     -12.035505   
S0648         -6.2716221    6.2121548     -8.974675    
S0649         -6.7101616    6.5633316     -9.0810188   
S0650         -7.1359161    6.8850983     -9.1711769   
S0651         -7.4218834    7.2668495     -9.2902451   
S0652         -7.6289253    7.6347321     -9.4205887   
S0653         -7.8101822    7.9751823     -9.5409592   
S0654         -7.9631767    8.3008492     -9.64888     
S0655         -8.0566231    8.6211868     -9.7581673   
S0656         -8.127079     8.9324226     -9.8413345   
S0657         -8.1858711    9.2960793     -9.8481201   
S0658         -8.2910004    9.6663139     -9.835611    
S0659         -8.3628731    10.037406     -9.8644524   
S0660         -8.3820587    10.398896     -9.9466286   
S0661         -8.3780273    10.755711     -10.058517   
S0662         -8.4469818    11.128358     -10.135843   
S0663         -8.5077957    11.499019     -10.235278   
S0664         -8.5196548    11.866347     -10.380378   
S0665         -8.559153     12.237071     -10.524326   
S0666         -8.5321175    12.597282     -10.497339   
S0667         -8.4837654    12.970189     -10.477384   
S0668         -8.477243     13.337378     -10.405512   
S0669         -8.4295807    13.716998     -10.342136   
S0670         -8.380928     14.112785     -10.257619   
S0671         -8.3033302    14.544508     -10.182693   
S0672         -8.1822922    15.026823     -10.138556   
S0673         -7.9495522    15.507037     -10.164934   
