# Supplementary material for: Interspecific variation in the limb long bones among modern rhinoceroses—extent and drivers
Source: PeerJ. 2019 Sep 26;7:e7647. doi: 10.7717/peerj.7647 (PMC6766374; doi:10.7717/peerj.7647)
Supplement: Supplemental Information 9 [file peerj-07-7647-s009.zip › Humerus/Rhinoceros_unicornis_1960_59_Humerus.pts]

Version 1.0
674
S0000         2.9037098     -12.819604    1.6046316    
S0001         6.9011063     -10.36042     4.3606323    
S0002         10.282912     -14.36602     9.2847572    
S0003         12.371772     -18.73511     6.4083626    
S0004         7.9101852     -20.327455    4.2879326    
S0005         5.80252       -17.219176    4.1467937    
S0006         10.502717     -21.054337    5.0631989    
S0007         7.5516327     -22.135657    9.1641045    
S0008         2.2463276     -24.823477    16.253113    
S0009         5.4031235     -23.796758    17.274144    
S0010         -0.35913086   -21.218364    19.131897    
S0011         -0.2719101    -18.592426    19.660161    
S0012         2.831715      -11.880334    16.42287     
S0013         0.40157623    -11.202177    16.001308    
S0014         5.1332764     -7.109346     14.548724    
S0015         3.8510975     -6.6398483    13.36098     
S0016         2.4461823     -8.1083946    8.9569229    
S0017         -2.1317566    -9.9121582    4.6774849    
S0018         -7.9244911    -9.7121239    5.9233902    
S0019         -11.457953    -13.918457    2.8436798    
S0020         -25.133789    -18.236252    10.444351    
S0021         -32.471436    -15.125282    11.148531    
S0022         -32.985013    -14.873692    8.9422615    
S0023         -37.169803    -19.924986    4.2751442    
S0024         -31.181863    -20.123935    2.4629377    
S0025         -30.448389    -21.003244    3.2891212    
S0026         -29.72742     -23.164044    3.4859703    
S0027         -25.359184    -28.726492    2.3087166    
S0028         -33.072858    -30.507773    8.9673508    
S0029         -29.923621    -25.255136    8.8203949    
S0030         -31.815317    -19.702141    9.048024     
S0031         -35.658276    -22.166489    8.9696991    
S0032         -27.566605    -29.900839    11.452843    
S0033         -32.20596     -29.715405    11.878816    
S0034         -29.837054    -26.126849    12.067514    
S0035         3.3257328     -12.854948    1.5711707    
S0036         3.7491425     -12.905159    1.5527843    
S0037         4.1535069     -12.990147    1.5488254    
S0038         4.5468678     -13.082323    1.5617305    
S0039         4.9176216     -13.228793    1.5891623    
S0040         5.3057022     -13.391121    1.6335651    
S0041         5.7444744     -13.489104    1.6984629    
S0042         6.2046089     -13.5158      1.7835337    
S0043         6.5396973     -13.366025    1.8935217    
S0044         6.8744041     -13.068303    2.1319054    
S0045         7.1117546     -12.733865    2.3638908    
S0046         7.2901711     -12.413515    2.6048506    
S0047         7.451606      -12.140829    2.9030283    
S0048         7.4855087     -11.802838    3.1711914    
S0049         7.3805016     -11.424609    3.3881947    
S0050         7.2432709     -11.078883    3.6585999    
S0051         7.1503197     -10.739012    4.0426975    
S0052         6.623851      -10.216781    4.6681854    
S0053         6.3814999     -10.139999    4.969619     
S0054         6.2700592     -10.168019    5.3222713    
S0055         6.0812634     -10.19902     5.6045109    
S0056         5.9017982     -10.276497    5.8718143    
S0057         5.7062748     -10.434935    6.1133709    
S0058         5.5969986     -10.782655    6.3830524    
S0059         5.8299934     -11.189723    6.7994003    
S0060         6.1029957     -11.452135    7.2083832    
S0061         6.4322472     -11.724557    7.9175621    
S0062         6.8148018     -11.989646    8.4971367    
S0063         7.2490303     -12.184154    8.9999039    
S0064         7.704245      -12.407243    9.391925     
S0065         8.1771439     -12.698112    9.644735     
S0066         8.6678307     -13.056509    9.7496674    
S0067         9.2130745     -13.405975    9.770182     
S0068         9.7589249     -13.852084    9.6104965    
S0069         10.389666     -14.591898    9.2713295    
S0070         10.499216     -14.828383    9.2427071    
S0071         10.595914     -15.087218    9.1852715    
S0072         10.740163     -15.360147    9.1340141    
S0073         10.835226     -15.668266    9.0332367    
S0074         10.884511     -16.002925    8.8833542    
S0075         10.886677     -16.357867    8.6755295    
S0076         10.943803     -16.739104    8.4877754    
S0077         11.001644     -17.149619    8.2926094    
S0078         11.118405     -17.423586    8.1580887    
S0079         11.238522     -17.672868    8.0006187    
S0080         11.366723     -17.898758    7.8249847    
S0081         11.523683     -18.101173    7.647065     
S0082         11.698107     -18.275835    7.4546097    
S0083         11.886257     -18.419318    7.2438179    
S0084         12.043275     -18.54438     6.9858833    
S0085         12.187086     -18.658922    6.6967934    
S0086         12.492845     -18.769879    5.8564381    
S0087         12.589014     -18.787973    5.3394581    
S0088         12.516148     -18.87448     4.886858     
S0089         12.455163     -18.9188      4.4744713    
S0090         12.28652      -18.991069    4.147633     
S0091         12.05845      -19.06707     3.8908211    
S0092         11.817805     -19.121635    3.6543369    
S0093         11.556468     -19.153896    3.4240421    
S0094         11.258378     -19.161597    3.1978052    
S0095         10.963026     -19.191977    3.1173462    
S0096         10.647564     -19.256134    3.0987772    
S0097         10.301187     -19.309402    3.0899887    
S0098         9.9459229     -19.420667    3.1679789    
S0099         9.5800758     -19.560947    3.3001839    
S0100         9.1842758     -19.712437    3.4660755    
S0101         8.8326866     -19.927432    3.7514061    
S0102         8.3830811     -20.112079    4.0010227    
S0103         7.9013535     -20.121036    4.3933704    
S0104         7.8794724     -19.937183    4.4966949    
S0105         7.8280403     -19.765764    4.5559486    
S0106         7.7669548     -19.615306    4.6126827    
S0107         7.6948151     -19.486766    4.6679005    
S0108         7.6082626     -19.377757    4.7111153    
S0109         7.5071007     -19.28786     4.7385052    
S0110         7.3948227     -19.222755    4.7782158    
S0111         7.2678711     -19.177464    4.8121891    
S0112         7.1638138     -19.059814    4.8277008    
S0113         7.0541794     -18.949786    4.8150349    
S0114         6.9405487     -18.850447    4.8106266    
S0115         6.8225655     -18.760522    4.810181     
S0116         6.7000267     -18.680128    4.804681     
S0117         6.5731262     -18.608682    4.7985115    
S0118         6.4421631     -18.545099    4.7924747    
S0119         6.3067616     -18.491202    4.7808376    
S0120         6.1649014     -18.454111    4.756736     
S0121         6.0641773     -18.34557     4.7018467    
S0122         5.9812126     -18.227228    4.6488411    
S0123         5.9050167     -18.118024    4.5699486    
S0124         5.8450245     -17.996846    4.4926029    
S0125         5.8057957     -17.858076    4.4278446    
S0126         5.7873768     -17.702536    4.3790684    
S0127         5.7728649     -17.55609     4.2914963    
S0128         5.7774715     -17.396486    4.207922     
S0129         5.5021584     -17.066655    4.2136158    
S0130         5.1954628     -16.930217    4.2439659    
S0131         4.8799938     -16.806442    4.2613541    
S0132         4.6034714     -16.637625    4.331974     
S0133         4.3243622     -16.478461    4.3837273    
S0134         4.0235199     -16.345865    4.4006493    
S0135         3.7348103     -16.202829    4.4230808    
S0136         3.4605606     -16.049617    4.4552715    
S0137         3.1899704     -15.897348    4.4864838    
S0138         2.78482       -15.605376    4.5334339    
S0139         2.4023539     -15.347609    4.5117168    
S0140         2.0907637     -15.074643    4.5134037    
S0141         1.818656      -14.830154    4.4780319    
S0142         1.5879267     -14.618362    4.4046314    
S0143         1.4230955     -14.389987    4.3445835    
S0144         1.3140274     -14.161786    4.2782249    
S0145         1.2642166     -13.927293    4.2198547    
S0146         1.265101      -13.705486    4.1474384    
S0147         1.5103188     -13.424077    3.9937893    
S0148         1.7670397     -13.159831    3.9022144    
S0149         1.9979929     -12.928909    3.7864483    
S0150         2.1968901     -12.728683    3.6269226    
S0151         2.3601084     -12.523951    3.4339424    
S0152         2.5091871     -12.384179    3.135232     
S0153         2.6509636     -12.286524    2.7457184    
S0154         2.7994583     -12.572168    2.1721334    
S0155         7.1740837     -22.415637    8.8928535    
S0156         6.6456001     -22.600372    8.7464867    
S0157         6.1570629     -22.687134    8.7545555    
S0158         5.7714348     -22.747734    8.885257     
S0159         5.4663097     -22.838629    9.1030266    
S0160         5.2043217     -23.0064      9.3756958    
S0161         4.9807728     -23.222179    9.7190643    
S0162         4.8037994     -23.459232    10.149624    
S0163         4.6771461     -23.729422    10.661084    
S0164         4.4720924     -23.98511     11.05685     
S0165         4.2420696     -24.192444    11.453896    
S0166         3.9928383     -24.397693    11.813851    
S0167         3.7345871     -24.65352     12.078789    
S0168         3.4528595     -24.890312    12.317445    
S0169         3.1408867     -25.121855    12.527934    
S0170         2.7959049     -25.305157    12.752156    
S0171         2.4588209     -25.349931    13.01882     
S0172         2.1043682     -25.423639    13.213695    
S0173         1.9603859     -25.070813    13.808124    
S0174         1.6958012     -25.068623    14.25905     
S0175         1.4602592     -25.095457    14.626662    
S0176         1.2806218     -25.125349    14.939966    
S0177         1.2467525     -25.099352    15.2535      
S0178         1.4970222     -24.913895    15.568498    
S0179         1.6614479     -24.863191    15.787535    
S0180         1.8796459     -24.860783    16.022275    
S0181         5.2008591     -23.842477    17.441527    
S0182         4.9892433     -23.851563    17.611234    
S0183         4.768026      -23.836885    17.772499    
S0184         4.5383167     -23.797389    17.923189    
S0185         4.2983406     -23.744623    18.063152    
S0186         4.0499844     -23.671327    18.195116    
S0187         3.7762489     -23.642595    18.314235    
S0188         3.5000191     -23.56776     18.428844    
S0189         3.2015285     -23.517387    18.524023    
S0190         2.8950106     -23.462305    18.596716    
S0191         2.5997816     -23.402563    18.663763    
S0192         2.3299997     -23.290776    18.729361    
S0193         2.0591091     -23.215738    18.783884    
S0194         1.8037664     -23.121837    18.833409    
S0195         1.5722022     -22.991559    18.874712    
S0196         1.3385145     -22.890189    18.912997    
S0197         1.1255317     -22.762762    18.943777    
S0198         0.90741901    -22.655022    18.972379    
S0199         0.73533549    -22.541774    18.977739    
S0200         0.56848397    -22.420616    18.986823    
S0201         0.40965395    -22.287206    18.999048    
S0202         0.27447875    -22.124397    19.009682    
S0203         0.12738981    -21.972423    19.029318    
S0204         -0.0038382336 -21.800481    19.049727    
S0205         -0.13819716   -21.623997    19.076254    
S0206         -0.27332785   -21.436533    19.107547    
S0207         -0.39577498   -21.058009    19.168321    
S0208         -0.43139715   -20.902258    19.203662    
S0209         -0.47226992   -20.749052    19.238721    
S0210         -0.50060878   -20.596439    19.270081    
S0211         -0.50157504   -20.445709    19.29561     
S0212         -0.4711669    -20.297205    19.315329    
S0213         -0.46855035   -20.148485    19.337823    
S0214         -0.4677228    -20.000922    19.358788    
S0215         -0.48822055   -19.858884    19.380234    
S0216         -0.4860558    -19.760468    19.435417    
S0217         -0.48003039   -19.648694    19.485689    
S0218         -0.45296493   -19.525919    19.527609    
S0219         -0.40021567   -19.397276    19.559001    
S0220         -0.37295642   -19.25652     19.589598    
S0221         -0.34489357   -19.106256    19.614603    
S0222         -0.33509514   -18.939282    19.638763    
S0223         -0.32282555   -18.760838    19.657431    
S0224         0.25518212    -18.066968    19.791426    
S0225         0.71582699    -17.635634    19.88501     
S0226         1.0780413     -17.263345    19.927635    
S0227         1.4270047     -16.923845    19.797307    
S0228         1.4856282     -16.643365    19.817163    
S0229         1.4708444     -16.40425     19.738614    
S0230         1.3281278     -16.214397    19.628484    
S0231         1.0497809     -16.077097    19.497607    
S0232         0.67820172    -15.980052    19.294244    
S0233         0.63375158    -15.390358    19.056999    
S0234         0.72994227    -14.807097    18.721631    
S0235         0.87114525    -14.250768    18.397853    
S0236         1.1818677     -13.852023    17.985815    
S0237         1.424015      -13.395502    17.666296    
S0238         1.7201414     -12.991296    17.336618    
S0239         2.0367981     -12.542883    17.064342    
S0240         2.4200535     -12.192168    16.749889    
S0241         3.1032827     -11.998571    16.36113     
S0242         3.3493454     -12.110531    16.25498     
S0243         3.5822906     -12.202708    16.125267    
S0244         3.81152       -12.272375    15.979924    
S0245         4.021846      -12.329049    15.80027     
S0246         4.2249546     -12.366034    15.596858    
S0247         4.4202877     -12.382396    15.36619     
S0248         4.570789      -12.397743    15.086473    
S0249         4.6954548     -12.405759    14.77648     
S0250         4.8956608     -12.634949    14.684671    
S0251         5.0999912     -12.8534      14.58333     
S0252         5.2706181     -13.083694    14.462646    
S0253         5.4304501     -13.311343    14.329256    
S0254         5.5757439     -13.53837     14.182179    
S0255         5.7017284     -13.767021    14.020242    
S0256         5.8317989     -13.986255    13.84761     
S0257         5.9646393     -14.197238    13.664345    
S0258         6.1032333     -14.398581    13.472398    
S0259         6.2053883     -14.583704    13.018634    
S0260         6.3843468     -14.758627    12.649363    
S0261         6.6387604     -14.896977    12.377151    
S0262         6.8833427     -15.05504     12.174439    
S0263         7.0907372     -15.260385    12.02767     
S0264         7.2300018     -15.534044    11.921372    
S0265         7.4089363     -15.814282    11.899743    
S0266         7.50849       -16.160414    11.913564    
S0267         7.5402649     -16.541281    11.971958    
S0268         7.6053879     -16.879706    11.875404    
S0269         7.6428642     -17.228642    11.777328    
S0270         7.6614258     -17.582698    11.679482    
S0271         7.6734627     -17.942992    11.586697    
S0272         7.6511841     -18.303798    11.485307    
S0273         7.6296494     -18.676181    11.391899    
S0274         7.6090683     -19.062115    11.307361    
S0275         7.6204353     -19.460121    11.248898    
S0276         7.6352379     -19.85807     11.201816    
S0277         7.7686127     -20.427737    11.443621    
S0278         7.9325752     -20.918784    11.726199    
S0279         8.0575478     -21.349228    12.010722    
S0280         8.0801392     -21.746082    12.263305    
S0281         8.0535843     -22.088879    12.512818    
S0282         7.869828      -22.37951     12.716481    
S0283         7.7237289     -22.582074    12.961261    
S0284         7.5993782     -22.756812    13.22197     
S0285         7.4220665     -22.929265    13.462491    
S0286         7.6342102     -22.683272    13.983946    
S0287         7.7423592     -22.532088    14.48031     
S0288         7.7429504     -22.466017    14.952995    
S0289         7.6245949     -22.475113    15.400807    
S0290         7.4686592     -22.627589    15.831276    
S0291         7.186602      -22.875618    16.224991    
S0292         6.7439034     -23.20451     16.574019    
S0293         6.1230598     -23.554814    16.895598    
S0294         0.13022479    -11.242403    15.727063    
S0295         -0.05061031   -11.257619    15.390669    
S0296         -0.14502013   -11.233104    15.0479      
S0297         -0.24973359   -11.181654    14.738332    
S0298         -0.29923277   -11.096146    14.432634    
S0299         -0.30740974   -10.979139    14.13546     
S0300         -0.30109692   -10.835727    13.842082    
S0301         -0.25671055   -10.661282    13.551782    
S0302         -0.17353066   -10.455289    13.264781    
S0303         -0.061036253  -10.233766    12.943622    
S0304         0.030544621   -10.01208     12.633595    
S0305         0.1601946     -9.7782585    12.361964    
S0306         0.29443672    -9.5396843    12.113369    
S0307         0.39712727    -9.3023338    11.861626    
S0308         0.49861012    -9.0495117    11.620474    
S0309         0.65719495    -8.7773705    11.436591    
S0310         0.86159172    -8.5111893    11.31251     
S0311         1.0746325     -8.2642303    11.221547    
S0312         1.3795085     -7.9690887    11.286431    
S0313         1.7066385     -7.7237579    11.419251    
S0314         2.0286188     -7.5051674    11.592545    
S0315         2.3435806     -7.3218536    11.809431    
S0316         2.6513733     -7.182148     12.069507    
S0317         2.9568899     -7.0016182    12.33259     
S0318         3.2599331     -6.8794067    12.645525    
S0319         3.5624023     -6.7680443    12.987437    
S0320         2.2334684     -8.3316391    9.0795311    
S0321         1.9873936     -8.5381409    9.1524254    
S0322         1.6904169     -8.6862686    9.1941566    
S0323         1.4375495     -8.8641632    9.21726      
S0324         1.1892356     -9.0437172    9.2093781    
S0325         0.93565397    -9.2118286    9.1725136    
S0326         0.67691126    -9.3663986    9.108522     
S0327         0.41135602    -9.5031708    9.0195747    
S0328         0.13844395    -9.6213295    8.9060806    
S0329         0.092846304   -9.569899     8.5486923    
S0330         0.038876906   -9.5744141    8.211454     
S0331         -0.052859473  -9.5840546    7.9094002    
S0332         -0.19792527   -9.5715813    7.6495209    
S0333         -0.36398311   -9.593277     7.4163223    
S0334         -0.55747752   -9.6379822    7.2121109    
S0335         -0.79715357   -9.6728394    7.0498428    
S0336         -1.0650888    -9.7292297    6.9190109    
S0337         -1.3520819    -9.8233986    6.8077751    
S0338         -1.6370663    -9.8827675    6.6667557    
S0339         -1.8719095    -9.9307068    6.5011803    
S0340         -2.0616428    -9.9595581    6.3140938    
S0341         -2.1926418    -9.9895645    6.098558     
S0342         -2.2845783    -9.991053     5.8634987    
S0343         -2.3289803    -9.9752838    5.6043522    
S0344         -2.2991009    -9.9911652    5.3162582    
S0345         -2.2345768    -9.9715225    5.0081715    
S0346         -1.9186922    -9.7913254    4.4970009    
S0347         -1.6731216    -9.721653     4.3404896    
S0348         -1.4017163    -9.6866341    4.2347973    
S0349         -1.1193666    -9.6403519    4.1617298    
S0350         -0.8306838    -9.5679291    4.1026138    
S0351         -0.53834972   -9.4629875    4.0492344    
S0352         -0.23364253   -9.3528633    4.0251476    
S0353         0.097950196   -9.2749298    4.04925      
S0354         0.44187346    -9.1882477    4.0921257    
S0355         0.68004894    -9.0523872    4.2884315    
S0356         0.93183336    -8.9630272    4.4986774    
S0357         1.1753387     -8.8716621    4.715136     
S0358         1.3822188     -8.7391441    4.9453751    
S0359         1.5940645     -8.6300201    5.1834061    
S0360         1.7537975     -8.4598305    5.4445766    
S0361         1.9327024     -8.3290512    5.7074928    
S0362         2.1282114     -8.2379799    5.9712574    
S0363         2.3266685     -8.1753014    6.2416222    
S0364         2.4286604     -8.0719299    6.5982353    
S0365         2.5141621     -7.9937866    6.9408386    
S0366         2.5755259     -7.9351433    7.2711372    
S0367         2.5907595     -7.8857285    7.5896111    
S0368         2.5892731     -7.8696922    7.8913818    
S0369         2.5797205     -7.8881371    8.1779037    
S0370         2.5720114     -7.9418587    8.4553177    
S0371         2.5373314     -8.0180389    8.7215889    
S0372         -8.0234497    -9.6314201    5.61721      
S0373         -8.1815308    -9.6423943    5.2678303    
S0374         -8.3332726    -9.6738632    4.9361645    
S0375         -8.4926918    -9.7501434    4.624704     
S0376         -8.5941177    -9.741758     4.3226658    
S0377         -8.7120277    -9.7903481    4.0339119    
S0378         -8.7928131    -9.8005486    3.7279743    
S0379         -8.8985748    -9.8842766    3.4562393    
S0380         -9.0422974    -10.031025    3.2602032    
S0381         -9.1440285    -10.213869    3.0275145    
S0382         -9.246254     -10.427841    2.8357342    
S0383         -9.357415     -10.678832    2.696809     
S0384         -9.4189636    -10.912543    2.5323799    
S0385         -9.4612144    -11.158804    2.3766897    
S0386         -9.5021927    -11.433127    2.2549658    
S0387         -9.5310631    -11.725882    2.1425814    
S0388         -9.5793869    -12.061488    2.1593235    
S0389         -9.5909637    -12.395205    2.1293083    
S0390         -9.6842346    -12.631824    2.0821812    
S0391         -9.8050339    -12.86367     2.0346605    
S0392         -9.9573708    -13.060658    2.077693     
S0393         -10.137006    -13.243681    2.1350485    
S0394         -10.341878    -13.401671    2.2345009    
S0395         -10.600687    -13.600069    2.2642242    
S0396         -10.877713    -13.733299    2.4005419    
S0397         -11.162025    -13.830293    2.6050472    
S0398         -11.826254    -13.279883    3.1689878    
S0399         -12.142624    -12.68586     3.4594528    
S0400         -12.412348    -12.174068    3.7625637    
S0401         -12.624754    -11.746368    4.115353     
S0402         -12.799426    -11.40829     4.5490021    
S0403         -12.906288    -11.109417    5.0955799    
S0404         -12.784442    -10.732156    5.6776588    
S0405         -12.432724    -10.336927    6.1982925    
S0406         -11.922012    -10.066696    6.6031433    
S0407         -11.569442    -10.075356    6.8070068    
S0408         -11.113737    -10.133348    6.879039     
S0409         -10.620142    -10.187109    6.8930908    
S0410         -10.098779    -10.243996    6.8741318    
S0411         -9.5485474    -10.31564     6.8195282    
S0412         -8.9648117    -10.42857     6.7411522    
S0413         -8.3375954    -10.61211     6.6685425    
S0414         -7.6574173    -10.851156    6.6532822    
S0415         -6.9359283    -11.008312    6.7296082    
S0416         -6.4435898    -11.012591    6.7777863    
S0417         -5.9823822    -10.942751    6.9619942    
S0418         -5.5453739    -10.900903    7.1793839    
S0419         -5.1190838    -10.902026    7.4156868    
S0420         -4.715897     -10.914221    7.7024094    
S0421         -4.3425571    -10.931356    8.0455879    
S0422         -3.9882301    -10.969643    8.4294746    
S0423         -3.5822216    -11.102855    8.7805817    
S0424         -3.2897564    -11.151022    9.2778107    
S0425         -3.0461624    -11.259048    9.6359261    
S0426         -2.7314587    -11.457179    9.9955833    
S0427         -2.3723122    -11.70341     10.344675    
S0428         -1.9786396    -11.972951    10.686062    
S0429         -1.542356     -12.253555    11.020823    
S0430         -1.1396431    -12.531787    11.506381    
S0431         -0.75895796   -12.827353    12.106933    
S0432         -0.47923503   -13.152454    12.869278    
S0433         -0.028474408  -13.490443    13.514066    
S0434         0.097566855   -13.75007     14.076054    
S0435         -0.042740327  -14.010657    14.821794    
S0436         0.0029272154  -14.281337    15.379427    
S0437         -0.0098163366 -14.546851    15.955009    
S0438         0.20089614    -14.863794    16.305647    
S0439         0.36173406    -15.17739     16.695862    
S0440         0.39884658    -15.46313     17.149641    
S0441         0.41384134    -15.746443    17.56299     
S0442         0.40173445    -16.031082    17.912962    
S0443         0.31292729    -16.523985    18.032869    
S0444         0.21615286    -16.962915    18.172139    
S0445         0.11639793    -17.348619    18.331689    
S0446         0.0039232716  -17.678012    18.51483     
S0447         -0.033295208  -17.97191     18.699429    
S0448         -0.14836392   -18.19063     18.924722    
S0449         -0.16560576   -18.386929    19.142899    
S0450         -0.22245381   -18.515935    19.392476    
S0451         -25.343968    -18.004408    10.441431    
S0452         -25.561917    -17.78177     10.444289    
S0453         -25.781348    -17.560287    10.453898    
S0454         -26.034836    -17.371347    10.460845    
S0455         -26.259116    -17.154633    10.481828    
S0456         -26.481314    -16.937299    10.509577    
S0457         -26.68736     -16.7043      10.548697    
S0458         -26.836069    -16.397466    10.615535    
S0459         -27.071875    -16.205898    10.656296    
S0460         -27.29754     -16.090393    10.686691    
S0461         -27.54241     -15.983212    10.718701    
S0462         -27.796088    -15.871008    10.755843    
S0463         -28.053781    -15.745308    10.800456    
S0464         -28.326633    -15.631322    10.845727    
S0465         -28.560587    -15.404201    10.925302    
S0466         -28.810474    -15.191068    11.00435     
S0467         -29.104022    -15.055446    11.067215    
S0468         -29.4078      -14.91478     11.136374    
S0469         -29.706561    -14.81935     11.200749    
S0470         -30.01676     -14.762813    11.24546     
S0471         -30.334976    -14.727835    11.277196    
S0472         -30.668698    -14.690201    11.310873    
S0473         -31.001184    -14.753038    11.290089    
S0474         -31.346585    -14.819408    11.267476    
S0475         -31.705435    -14.905472    11.235411    
S0476         -32.082425    -15.002301    11.19917     
S0477         -31.0802      -20.153145    2.5826065    
S0478         -30.980035    -20.181976    2.6928978    
S0479         -30.88031     -20.222156    2.7965761    
S0480         -30.789868    -20.292509    2.8945486    
S0481         -30.699289    -20.379185    2.9871431    
S0482         -30.610526    -20.488277    3.0749794    
S0483         -30.518869    -20.618767    3.1594658    
S0484         -30.4853      -20.806195    3.22714      
S0485         -30.410214    -21.192169    3.4445923    
S0486         -30.363159    -21.397446    3.5679531    
S0487         -30.327625    -21.617455    3.6485332    
S0488         -30.280594    -21.847916    3.6948978    
S0489         -30.246191    -22.095105    3.7000233    
S0490         -30.210178    -22.365971    3.6756485    
S0491         -30.132986    -22.658598    3.638866     
S0492         -29.963113    -22.936571    3.5881241    
S0493         -29.266312    -23.393483    3.7581673    
S0494         -28.876224    -23.646886    3.9632896    
S0495         -28.499527    -23.864435    4.1070747    
S0496         -28.132672    -24.041873    4.200074     
S0497         -27.888126    -24.295917    4.2192711    
S0498         -27.750555    -24.608643    4.1703053    
S0499         -27.615039    -24.871983    4.0787144    
S0500         -27.474805    -25.08214     3.9355217    
S0501         -27.284827    -25.20246     3.7081093    
S0502         -26.880865    -25.550865    3.6038036    
S0503         -26.526132    -25.913651    3.4843502    
S0504         -26.243622    -26.306146    3.3634884    
S0505         -25.971973    -26.681644    3.2142155    
S0506         -25.77728     -27.086865    3.0683895    
S0507         -25.548862    -27.451413    2.8704563    
S0508         -25.423711    -27.860471    2.6906574    
S0509         -25.442337    -28.329797    2.5372341    
S0510         -25.534631    -29.091101    1.9021       
S0511         -25.880817    -29.496603    1.6047651    
S0512         -26.286652    -29.875372    1.405592     
S0513         -26.731369    -30.214328    1.2975843    
S0514         -27.161362    -30.537231    1.1490939    
S0515         -27.645438    -30.837238    1.0786428    
S0516         -28.173254    -31.113577    1.0712886    
S0517         -28.741415    -31.371948    1.1125458    
S0518         -29.352081    -31.598697    1.2254463    
S0519         -29.795972    -31.838733    1.4474927    
S0520         -30.220728    -32.054672    1.7035219    
S0521         -30.626041    -32.245425    1.9997915    
S0522         -31.012943    -32.40249     2.3419779    
S0523         -31.381863    -32.539117    2.7242104    
S0524         -31.734518    -32.642874    3.1517511    
S0525         -32.068948    -32.70452     3.6259808    
S0526         -32.380444    -32.723898    4.1457588    
S0527         -32.669128    -32.712527    4.7083752    
S0528         -32.86925     -32.632126    5.2075054    
S0529         -33.043747    -32.525232    5.6973957    
S0530         -33.161441    -32.360828    6.1806713    
S0531         -33.253366    -32.165167    6.6592796    
S0532         -33.304297    -31.924887    7.1332726    
S0533         -33.30235     -31.632834    7.5973557    
S0534         -33.279108    -31.309042    8.0659927    
S0535         -33.20148     -30.933203    8.5234428    
S0536         -33.063217    -30.316727    9.0813438    
S0537         -33.025406    -30.109024    9.1742004    
S0538         -32.981833    -29.893918    9.2607346    
S0539         -32.952197    -29.671838    9.3470436    
S0540         -32.94917     -29.439343    9.4369041    
S0541         -32.85148     -29.186813    9.4761917    
S0542         -32.755292    -28.924948    9.5061478    
S0543         -32.662653    -28.651877    9.5270355    
S0544         -32.637659    -28.364618    9.5900009    
S0545         -32.487296    -28.183002    9.7186867    
S0546         -32.314417    -28.003232    9.8055725    
S0547         -32.146832    -27.821225    9.8735558    
S0548         -31.981335    -27.635757    9.9206314    
S0549         -31.816916    -27.445901    9.9462303    
S0550         -31.645404    -27.258411    9.9418991    
S0551         -31.471494    -27.070364    9.9123856    
S0552         -31.2961      -26.88082     9.8587883    
S0553         -31.127374    -26.679016    9.7893509    
S0554         -30.921426    -26.483789    9.7298218    
S0555         -30.737027    -26.288812    9.6682877    
S0556         -30.560596    -26.119211    9.5793442    
S0557         -30.400394    -25.969144    9.4659615    
S0558         -30.265564    -25.814484    9.3544388    
S0559         -30.151312    -25.661459    9.238797     
S0560         -30.055618    -25.510687    9.1179886    
S0561         -29.978809    -25.375125    8.9781357    
S0562         -30.104083    -24.994005    8.6112663    
S0563         -30.280725    -24.734541    8.403389     
S0564         -30.455603    -24.482127    8.1898972    
S0565         -30.621976    -24.200909    8.0023567    
S0566         -30.803894    -23.924776    7.8000893    
S0567         -30.989777    -23.598941    7.6337646    
S0568         -31.128259    -23.176428    7.570623     
S0569         -31.22774     -22.709323    7.5638062    
S0570         -31.277808    -22.218887    7.6013939    
S0571         -31.309848    -21.789246    7.6241241    
S0572         -31.336984    -21.395001    7.6905029    
S0573         -31.370792    -21.038705    7.7904808    
S0574         -31.405243    -20.720422    7.9245735    
S0575         -31.455417    -20.440486    8.0881004    
S0576         -31.496893    -20.197252    8.2879417    
S0577         -31.539618    -19.989391    8.5229263    
S0578         -31.708063    -19.829933    8.7601913    
S0579         -31.915646    -19.747641    9.2949196    
S0580         -32.097409    -19.802965    9.4947472    
S0581         -32.284915    -19.867862    9.6854233    
S0582         -32.470526    -19.95883     9.8868065    
S0583         -32.690482    -20.068301    10.073958    
S0584         -32.966629    -20.17934     10.218124    
S0585         -33.266776    -20.309186    10.35363     
S0586         -33.662872    -20.40854     10.381799    
S0587         -33.970087    -20.605145    10.560791    
S0588         -34.282794    -20.807736    10.573268    
S0589         -34.592029    -20.984457    10.491064    
S0590         -34.842746    -21.140239    10.31568     
S0591         -35.067194    -21.319934    10.184979    
S0592         -35.252469    -21.491621    10.005979    
S0593         -35.422482    -21.678777    9.8232445    
S0594         -35.549323    -21.862511    9.5914101    
S0595         -35.620013    -22.019846    9.2963455    
S0596         -36.034003    -22.212856    8.4254219    
S0597         -36.273734    -22.193765    7.8314774    
S0598         -36.581821    -22.232318    7.35103      
S0599         -36.808008    -22.234895    6.8614006    
S0600         -36.971097    -22.224107    6.383165     
S0601         -37.127557    -22.194179    5.9313637    
S0602         -37.194       -22.162337    5.4835335    
S0603         -37.135168    -22.130527    5.0544949    
S0604         -37.07373     -22.078635    4.6511398    
S0605         -36.991626    -22.063664    4.1775894    
S0606         -36.878888    -22.025325    3.7268097    
S0607         -36.7086      -21.966881    3.3083157    
S0608         -36.478046    -21.896297    2.9269939    
S0609         -36.185461    -21.824979    2.5872787    
S0610         -35.858777    -21.727419    2.2686214    
S0611         -35.493381    -21.598938    1.9718113    
S0612         -35.082367    -21.443649    1.7020369    
S0613         -34.627591    -21.252036    1.4594345    
S0614         -34.155609    -21.096843    1.3521023    
S0615         -33.746463    -20.843916    1.2662641    
S0616         -33.352551    -20.615083    1.230777     
S0617         -32.962122    -20.443915    1.2701256    
S0618         -32.58714     -20.282564    1.3586833    
S0619         -32.217703    -20.166539    1.522948     
S0620         -31.856033    -20.073082    1.7533974    
S0621         -31.506693    -20.066737    2.0764265    
S0622         -30.531781    -21.176035    2.85765      
S0623         -30.729156    -21.383078    2.5024191    
S0624         -30.841415    -21.582764    2.1748938    
S0625         -31.004471    -21.808902    1.8905275    
S0626         -31.225372    -22.058281    1.6672825    
S0627         -31.474051    -22.33136     1.4797788    
S0628         -31.774966    -22.625095    1.3582226    
S0629         -32.125992    -22.932159    1.316586     
S0630         -32.51568     -23.242896    1.3610908    
S0631         -32.988245    -23.490442    1.4402566    
S0632         -33.432916    -23.70406     1.5676749    
S0633         -33.847226    -23.866591    1.7726313    
S0634         -34.226227    -23.979286    2.0454163    
S0635         -34.59014     -24.086232    2.3319344    
S0636         -34.914151    -24.131265    2.7017622    
S0637         -35.220551    -24.154697    3.1144304    
S0638         -35.491611    -24.12885     3.5929188    
S0639         -35.72514     -24.053949    4.1301327    
S0640         -35.934668    -23.94229     4.5408932    
S0641         -36.101685    -23.818974    4.983923     
S0642         -36.205045    -23.660939    5.4589497    
S0643         -36.246722    -23.470049    5.9633629    
S0644         -36.241681    -23.263356    6.5023071    
S0645         -36.147839    -22.98275     7.0506386    
S0646         -35.970782    -22.607074    7.5913376    
S0647         -35.835974    -22.359218    8.2413345    
S0648         -25.459723    -29.233371    2.1989561    
S0649         -25.949008    -29.785367    2.1961969    
S0650         -26.371725    -30.238892    2.1969603    
S0651         -26.79588     -30.612851    2.2159737    
S0652         -27.178592    -30.967484    2.2735746    
S0653         -27.576547    -31.26373     2.3595665    
S0654         -27.984064    -31.507626    2.4760809    
S0655         -28.390924    -31.71749     2.6294025    
S0656         -28.756558    -31.956271    2.8380005    
S0657         -29.159988    -32.137497    3.0304541    
S0658         -29.562589    -32.271436    3.2434868    
S0659         -29.951163    -32.37742     3.4825275    
S0660         -30.323013    -32.461591    3.7490623    
S0661         -30.673438    -32.53605     4.0468147    
S0662         -31.009293    -32.586481    4.3724319    
S0663         -31.33761     -32.595346    4.7200569    
S0664         -31.660492    -32.557605    5.0857437    
S0665         -31.962747    -32.509387    5.4832981    
S0666         -32.17937     -32.383417    5.8875916    
S0667         -32.366144    -32.247314    6.2942242    
S0668         -32.544101    -32.060556    6.6836891    
S0669         -32.669241    -31.8965      7.0902634    
S0670         -32.771262    -31.717676    7.5003845    
S0671         -32.87099     -31.498679    7.9043221    
S0672         -32.971594    -31.21377     8.2835617    
S0673         -33.057297    -30.892621    8.6532326    
