# Supplementary material for: Interspecific variation in the limb long bones among modern rhinoceroses—extent and drivers
Source: PeerJ. 2019 Sep 26;7:e7647. doi: 10.7717/peerj.7647 (PMC6766374; doi:10.7717/peerj.7647)
Supplement: Supplemental Information 9 [file peerj-07-7647-s009.zip › Humerus/Rhinoceros_unicornis_1961_5_10_1_Humerus.pts]

Version 1.0
674
S0000        0.96614685   -16.16646    14.562483   
S0001        1.4035223    -16.684581   18.880324   
S0002        -2.7153091   -14.496338   22.718604   
S0003        -6.6440063   -18.132146   21.490614   
S0004        -6.7599937   -16.201706   17.106454   
S0005        -3.7991478   -14.609816   15.738129   
S0006        -8.0263863   -17.450591   18.87623    
S0007        -8.9488007   -12.136541   18.925224   
S0008        -10.25423    -2.926997    19.68981    
S0009        -10.450623   -6.5745636   22.402919   
S0010        -5.4890965   0.23274553   20.210901   
S0011        -4.103841    0.14253426   20.709221   
S0012        0.27190199   -5.4113586   22.186821   
S0013        1.7778824    -4.2583672   21.214737   
S0014        4.0458557    -9.2331779   24.557434   
S0015        4.4661697    -9.7558823   23.804343   
S0016        4.4561829    -10.996592   19.967284   
S0017        5.1015747    -11.174125   12.923401   
S0018        5.9587158    -6.7971069   10.417326   
S0019        3.8070183    -6.3003532   4.6230762   
S0020        3.9553864    7.9689438    -0.12788391 
S0021        8.6795624    12.439873    -5.9068928  
S0022        9.3289902    10.751599    -6.6853745  
S0023        5.0925484    11.328374    -13.174506  
S0024        3.6543755    5.8436611    -10.113893  
S0025        2.7398996    6.0128262    -9.307399   
S0026        0.2625401    6.6783211    -8.8639435  
S0027        -5.7723759   4.0305202    -7.1841133  
S0028        -6.1136459   13.573354    -9.7839188  
S0029        -2.3182457   11.239571    -5.315353   
S0030        4.1224228    11.287725    -5.9184277  
S0031        2.7773424    13.282465    -10.306937  
S0032        -7.4097778   10.3105      -5.9634827  
S0033        -5.0036636   14.945731    -6.9885124  
S0034        -1.4477936   12.750233    -3.9215302  
S0035        0.77947435   -16.501576   14.702484   
S0036        0.64620404   -16.808163   14.875453   
S0037        0.53942623   -17.07032    15.066846   
S0038        0.39886184   -17.265125   15.250766   
S0039        0.26720216   -17.424596   15.454391   
S0040        0.24186473   -17.578784   15.713644   
S0041        0.28460476   -17.703751   16.006375   
S0042        0.36056511   -17.793459   16.323567   
S0043        0.50592675   -17.830321   16.655042   
S0044        0.64073749   -17.845399   16.96172    
S0045        0.76986141   -17.811855   17.25253    
S0046        0.85236149   -17.781223   17.540939   
S0047        0.91208305   -17.737988   17.820998   
S0048        0.94458961   -17.67962    18.102367   
S0049        1.0526564    -17.495688   18.331944   
S0050        1.1937065    -17.246529   18.517317   
S0051        1.3047738    -16.984583   18.701913   
S0052        1.5512369    -16.320514   18.96683    
S0053        1.638586     -15.958365   19.048044   
S0054        1.6660177    -15.600331   19.12648    
S0055        1.6537241    -15.254266   19.179622   
S0056        1.6403688    -14.939662   19.130005   
S0057        1.5184873    -14.620685   19.066156   
S0058        1.2599595    -14.286047   18.937918   
S0059        0.84301472   -13.905249   19.015425   
S0060        0.5987689    -13.594162   19.433894   
S0061        0.091756469  -13.350595   19.911635   
S0062        -0.41239271  -13.193761   20.361513   
S0063        -0.72203755  -13.14534    20.909705   
S0064        -1.0277576   -13.17551    21.38445    
S0065        -1.3648953   -13.281664   21.772864   
S0066        -1.7213234   -13.463333   22.086252   
S0067        -2.0091099   -13.755927   22.41256    
S0068        -2.3613249   -14.102106   22.61738    
S0069        -2.984391    -14.680974   22.735234   
S0070        -3.2737537   -14.855826   22.724199   
S0071        -3.5565056   -14.991252   22.65517    
S0072        -3.8140587   -15.084422   22.53719    
S0073        -4.0432903   -15.125681   22.36916    
S0074        -4.3017376   -15.213501   22.25143    
S0075        -4.5873329   -15.353632   22.177635   
S0076        -4.8713291   -15.515671   22.113699   
S0077        -5.1388702   -15.651872   22.018732   
S0078        -5.4504074   -15.821002   21.956976   
S0079        -5.7131912   -16.084373   21.956754   
S0080        -5.9342766   -16.352859   21.962064   
S0081        -6.1295658   -16.621448   21.934058   
S0082        -6.2552589   -16.895503   21.947141   
S0083        -6.3703888   -17.185526   21.894701   
S0084        -6.4666878   -17.49575    21.800664   
S0085        -6.5647408   -17.815271   21.654399   
S0086        -6.65485     -18.309138   21.209366   
S0087        -6.7020195   -18.428992   20.901857   
S0088        -6.7416229   -18.518024   20.5968     
S0089        -6.7949188   -18.502692   20.298419   
S0090        -6.8237015   -18.487897   20.013524   
S0091        -6.8414963   -18.455902   19.735674   
S0092        -6.8504555   -18.409207   19.461188   
S0093        -6.8321922   -18.387933   19.174332   
S0094        -6.8108536   -18.313724   18.895911   
S0095        -6.8347679   -18.14588    18.558902   
S0096        -6.8680542   -17.932315   18.262279   
S0097        -6.8972656   -17.699622   18.006354   
S0098        -6.9298347   -17.444872   17.807416   
S0099        -6.9446495   -17.191019   17.638303   
S0100        -6.9306877   -16.945045   17.4784     
S0101        -6.894706    -16.698796   17.335399   
S0102        -6.8361908   -16.452176   17.208496   
S0103        -6.732518    -16.044995   17.03894    
S0104        -6.6908928   -15.893987   16.974554   
S0105        -6.6317894   -15.756502   16.90275    
S0106        -6.5587044   -15.630437   16.827145   
S0107        -6.4732742   -15.510751   16.754324   
S0108        -6.3748581   -15.396684   16.685097   
S0109        -6.2629387   -15.288548   16.619115   
S0110        -6.1371895   -15.189694   16.551474   
S0111        -5.9979916   -15.093689   16.492642   
S0112        -5.829887    -15.014136   16.461417   
S0113        -5.6672928   -14.953915   16.419249   
S0114        -5.5160454   -14.919797   16.35524    
S0115        -5.3736839   -14.895139   16.298312   
S0116        -5.238295    -14.877762   16.251959   
S0117        -5.1088737   -14.867473   16.216174   
S0118        -4.9876804   -14.86976    16.182024   
S0119        -4.871447    -14.877852   16.160005   
S0120        -4.7632298   -14.897884   16.140434   
S0121        -4.6662247   -14.877072   16.099799   
S0122        -4.5654964   -14.850731   16.062457   
S0123        -4.4635979   -14.824626   16.019412   
S0124        -4.3602768   -14.79832    15.971153   
S0125        -4.2531227   -14.76613    15.926733   
S0126        -4.1428501   -14.729442   15.883914   
S0127        -4.0303238   -14.690434   15.839215   
S0128        -3.9154907   -14.649152   15.792603   
S0129        -3.6721539   -14.443623   15.619202   
S0130        -3.5311649   -14.294119   15.48557    
S0131        -3.3764961   -14.157127   15.343048   
S0132        -3.2065746   -14.027779   15.198897   
S0133        -3.0197517   -13.903081   15.057597   
S0134        -2.8136219   -13.778644   14.92515    
S0135        -2.5926081   -13.663812   14.78828    
S0136        -2.3531729   -13.550565   14.657596   
S0137        -2.1018772   -13.454222   14.513516   
S0138        -1.7890381   -13.376656   14.334918   
S0139        -1.4776732   -13.292479   14.188803   
S0140        -1.1748247   -13.209941   14.076651   
S0141        -0.88426809  -13.141182   13.981136   
S0142        -0.60506248  -13.068314   13.94055    
S0143        -0.33768678  -13.040137   13.843645   
S0144        -0.081858283 -13.041302   13.725787   
S0145        0.16292005   -13.048752   13.638248   
S0146        0.39931762   -13.057707   13.583499   
S0147        0.62861042   -13.267917   13.690227   
S0148        0.81377497   -13.500194   13.817097   
S0149        0.96690941   -13.752431   13.958585   
S0150        1.0820685    -14.042538   14.092798   
S0151        1.1900651    -14.355679   14.244418   
S0152        1.2797629    -14.722952   14.389337   
S0153        1.2597837    -15.174745   14.470113   
S0154        1.1923439    -15.672676   14.540527   
S0155        -9.1147369   -11.919926   18.392659   
S0156        -9.2067299   -11.590347   17.882207   
S0157        -9.2764572   -11.184296   17.48138    
S0158        -9.3028526   -10.688593   17.257968   
S0159        -9.4211945   -10.192104   17.096405   
S0160        -9.5648659   -9.6505386   17.03307    
S0161        -9.745369    -9.0712448   17.043961   
S0162        -9.9272873   -8.4304008   17.16535    
S0163        -10.301723   -7.8573799   17.172632   
S0164        -10.445541   -7.3829895   17.034755   
S0165        -10.567275   -6.9198692   16.916595   
S0166        -10.685388   -6.4701202   16.795036   
S0167        -10.760902   -6.0072441   16.714653   
S0168        -10.775687   -5.5270172   16.696442   
S0169        -10.679328   -5.0500168   16.791417   
S0170        -10.588574   -4.5747746   16.873062   
S0171        -10.528714   -4.0253269   16.931323   
S0172        -10.35522    -3.506461    17.099451   
S0173        -10.657494   -3.6555172   17.414131   
S0174        -10.858552   -3.786367    17.733577   
S0175        -10.991154   -3.8482544   18.041095   
S0176        -11.041303   -3.8578564   18.338742   
S0177        -10.996014   -3.8288853   18.625905   
S0178        -10.850461   -3.770911    18.90489    
S0179        -10.603793   -3.6979813   19.184613   
S0180        -10.499467   -3.3122925   19.446117   
S0181        -10.498231   -6.2924129   22.485591   
S0182        -10.496569   -5.9949112   22.545049   
S0183        -10.543721   -5.701022    22.582008   
S0184        -10.532803   -5.3935783   22.595792   
S0185        -10.547868   -5.0828587   22.586372   
S0186        -10.560737   -4.7646225   22.553044   
S0187        -10.562384   -4.4386269   22.495647   
S0188        -10.513644   -4.1073025   22.418239   
S0189        -10.439211   -3.7722141   22.321922   
S0190        -10.325954   -3.3769554   22.142453   
S0191        -10.201659   -3.0020079   21.976755   
S0192        -10.068484   -2.6439171   21.824878   
S0193        -9.8878433   -2.319194    21.69108    
S0194        -9.6968811   -2.0139301   21.571028   
S0195        -9.4823578   -1.7348808   21.466019   
S0196        -9.2483315   -1.4801414   21.375598   
S0197        -9.0002708   -1.2448709   21.299478   
S0198        -8.7612724   -1.003608    21.237419   
S0199        -8.4729218   -0.73188887  21.051624   
S0200        -8.164904    -0.49157367  20.882478   
S0201        -7.8383492   -0.28192141  20.729597   
S0202        -7.487233    -0.12245355  20.599144   
S0203        -7.1129074   -0.024597479 20.502028   
S0204        -6.724028    0.034038934  20.439159   
S0205        -6.3286072   0.10917771   20.37668    
S0206        -5.9173058   0.1742134    20.315567   
S0207        -5.4046432   0.2078589    20.241898   
S0208        -5.3157986   0.20466087   20.233426   
S0209        -5.2300251   0.19343928   20.250212   
S0210        -5.1518257   0.17625442   20.285411   
S0211        -5.0709011   0.16857394   20.307851   
S0212        -4.9927555   0.16149441   20.334264   
S0213        -4.9144211   0.15863363   20.358366   
S0214        -4.8341274   0.16315081   20.377238   
S0215        -4.7540771   0.17306211   20.395187   
S0216        -4.6826595   0.14629306   20.415338   
S0217        -4.6062031   0.13607922   20.428636   
S0218        -4.5301956   0.13048842   20.446487   
S0219        -4.4544315   0.13000057   20.468617   
S0220        -4.380669    0.13024231   20.499847   
S0221        -4.3096729   0.12933574   20.541866   
S0222        -4.2395039   0.13190719   20.5901     
S0223        -4.1716072   0.13471074   20.647133   
S0224        -3.8251923   0.061859924  20.997737   
S0225        -3.5566135   -0.082025623 21.265979   
S0226        -3.2788216   -0.2498338   21.493652   
S0227        -2.996076    -0.44852853  21.681779   
S0228        -2.7155909   -0.68622828  21.827136   
S0229        -2.4283861   -0.94899549  21.934006   
S0230        -2.1056416   -1.2080682   22.016263   
S0231        -1.7673693   -1.4916126   22.062094   
S0232        -1.467503    -1.8430338   22.056613   
S0233        -1.1819427   -2.2448236   21.976424   
S0234        -0.89937811  -2.6312923   21.922757   
S0235        -0.61426015  -3.005901    21.897009   
S0236        -0.39214461  -3.4004738   21.889748   
S0237        -0.20438957  -3.7994347   21.904015   
S0238        -0.036007035 -4.1956581   21.945782   
S0239        0.08496654   -4.6042976   21.996216   
S0240        0.19462456   -5.0052525   22.083083   
S0241        0.14256047   -5.824939    22.318428   
S0242        0.021345906  -6.201506    22.4666     
S0243        -0.1062614   -6.5640381   22.520924   
S0244        -0.23405905  -6.8965164   22.532063   
S0245        -0.35723364  -7.1995262   22.531911   
S0246        -0.48511105  -7.464946    22.455228   
S0247        -0.60451679  -7.7085739   22.391827   
S0248        -0.71882558  -7.9398544   22.323091   
S0249        -0.83546886  -8.1354546   22.193771   
S0250        -1.023417    -8.3223305   22.058568   
S0251        -1.2430634   -8.4988945   21.944998   
S0252        -1.4939013   -8.6688225   21.858105   
S0253        -1.7740263   -8.8360405   21.800635   
S0254        -2.082313    -9.0021645   21.773277   
S0255        -2.4204878   -9.1635567   21.77352    
S0256        -2.7803123   -9.3389679   21.81956    
S0257        -3.1857716   -9.4767357   21.865266   
S0258        -3.6230549   -9.6020691   21.925552   
S0259        -3.8060593   -9.9062088   21.811621   
S0260        -4.0023048   -10.215578   21.748369   
S0261        -4.2169758   -10.504736   21.762463   
S0262        -4.4680542   -10.734032   21.734192   
S0263        -4.7526764   -10.918295   21.71893    
S0264        -5.072443    -11.055853   21.678246   
S0265        -5.4195999   -11.15169    21.589662   
S0266        -5.7838257   -11.209339   21.458684   
S0267        -6.1737717   -11.226289   21.332716   
S0268        -6.4364136   -10.955051   21.162102   
S0269        -6.7238358   -10.711654   21.055099   
S0270        -7.0337311   -10.547997   21.025005   
S0271        -7.3196945   -10.411044   20.966792   
S0272        -7.6025902   -10.332014   20.936302   
S0273        -7.8714897   -10.273289   20.895691   
S0274        -8.1320984   -10.242983   20.858823   
S0275        -8.3836067   -10.224043   20.800818   
S0276        -8.631102    -10.243307   20.74447    
S0277        -8.8682098   -10.219111   20.765845   
S0278        -9.0824844   -10.146995   20.78       
S0279        -9.2619881   -10.029621   20.8065     
S0280        -9.4115715   -9.8783173   20.86367    
S0281        -9.5242058   -9.6868904   20.946097   
S0282        -9.6377388   -9.4869965   21.078082   
S0283        -9.7123734   -9.2436668   21.230214   
S0284        -9.7702721   -8.9746742   21.415268   
S0285        -9.8455437   -8.7038589   21.647824   
S0286        -9.9309105   -8.5209534   21.746317   
S0287        -10.025784   -8.3318619   21.846823   
S0288        -10.088463   -8.1161736   21.933012   
S0289        -10.164133   -7.8948402   22.022084   
S0290        -10.226534   -7.6568916   22.104892   
S0291        -10.263704   -7.3997543   22.180339   
S0292        -10.292772   -7.1283981   22.254417   
S0293        -10.353847   -6.8526848   22.331097   
S0294        1.8264435    -4.3016121   20.849767   
S0295        1.8624783    -4.5401932   20.531099   
S0296        1.9402689    -4.7797241   20.284259   
S0297        2.0521469    -5.0389427   20.116464   
S0298        2.2214886    -5.2711246   19.980003   
S0299        2.4277464    -5.5219761   19.907652   
S0300        2.6776358    -5.779641    19.884233   
S0301        2.9721258    -6.0447571   19.905942   
S0302        3.3205952    -6.3105629   19.951125   
S0303        3.4963879    -6.529351    19.930856   
S0304        3.6760849    -6.7570717   19.921422   
S0305        3.8541718    -7.0000885   19.934825   
S0306        4.0374916    -7.2578369   19.957571   
S0307        4.2194283    -7.5375366   20.008904   
S0308        4.3933113    -7.8410843   20.10392    
S0309        4.5543781    -8.1654053   20.248036   
S0310        4.692741     -8.5025078   20.44762    
S0311        4.8275612    -8.8542282   20.670909   
S0312        4.9168171    -9.1556      20.93792    
S0313        4.9768623    -9.4067192   21.219922   
S0314        5.0241718    -9.6253815   21.512453   
S0315        5.0165462    -9.7753479   21.839211   
S0316        4.9862591    -9.8855385   22.185698   
S0317        4.9270073    -9.9500626   22.557384   
S0318        4.8080029    -9.936705    22.952831   
S0319        4.6003803    -9.8198395   23.354616   
S0320        4.3457184    -10.821224   19.803375   
S0321        4.307016     -10.636587   19.58672    
S0322        4.2928379    -10.466627   19.356503   
S0323        4.3048569    -10.312907   19.117593   
S0324        4.3132862    -10.183574   18.866312   
S0325        4.3007404    -10.079971   18.593904   
S0326        4.2953232    -9.9949974   18.303949   
S0327        4.3006325    -9.9281807   17.997922   
S0328        4.333778     -9.8788307   17.678905   
S0329        4.3938915    -10.086581   17.424355   
S0330        4.4900856    -10.259338   17.171265   
S0331        4.6068176    -10.398509   16.92338    
S0332        4.7165081    -10.505376   16.67326    
S0333        4.8159893    -10.579959   16.418304   
S0334        4.8650932    -10.623685   16.144775   
S0335        4.932428     -10.633929   15.874324   
S0336        4.9799488    -10.612132   15.594962   
S0337        5.007954     -10.55838    15.308575   
S0338        5.0234783    -10.642477   15.11013    
S0339        5.0299969    -10.723203   14.894333   
S0340        5.0306953    -10.800715   14.661241   
S0341        5.0454937    -10.872637   14.413254   
S0342        5.0696953    -10.939438   14.149129   
S0343        5.0892868    -11.003027   13.867059   
S0344        5.111565     -11.062828   13.566959   
S0345        5.1307526    -11.119596   13.248572   
S0346        5.1183571    -11.512539   13.018465   
S0347        5.1322754    -11.830958   13.131509   
S0348        5.1223083    -12.127658   13.264011   
S0349        5.1009262    -12.401591   13.413069   
S0350        5.0748886    -12.652489   13.578242   
S0351        5.0520309    -12.881508   13.759593   
S0352        5.0466244    -13.09366    13.956238   
S0353        5.0476192    -13.28876    14.168272   
S0354        5.0378002    -13.46113    14.397211   
S0355        4.9938435    -13.607326   14.747691   
S0356        4.9262043    -13.688148   15.107869   
S0357        4.9030361    -13.743845   15.469368   
S0358        4.8960835    -13.758008   15.836636   
S0359        4.9132977    -13.732166   16.209805   
S0360        4.9077698    -13.643771   16.589929   
S0361        4.9827606    -13.524593   16.975876   
S0362        5.0792042    -13.335451   17.368999   
S0363        4.9715794    -13.118793   17.763484   
S0364        4.9527512    -13.093607   18.243468   
S0365        4.9727219    -13.003973   18.666675   
S0366        4.9875       -12.864587   19.033295   
S0367        4.9962074    -12.676263   19.341454   
S0368        4.9809872    -12.437911   19.586505   
S0369        4.9218262    -12.148294   19.76646    
S0370        4.8095219    -11.808944   19.885306   
S0371        4.6502201    -11.423761   19.950308   
S0372        6.1222786    -6.8950027   10.14723    
S0373        6.2135555    -6.9992264   9.853904    
S0374        6.310854     -7.1355003   9.5953674   
S0375        6.3309944    -7.2642456   9.3157509   
S0376        6.324115     -7.4141403   9.0466873   
S0377        6.2771072    -7.5773285   8.7803947   
S0378        6.1929836    -7.7571938   8.5178078   
S0379        6.1125702    -7.9902061   8.2683685   
S0380        5.9295929    -8.1805908   8.0053841   
S0381        5.9063557    -8.3601814   7.7061234   
S0382        5.7245373    -8.419059    7.4067818   
S0383        5.499099     -8.4231529   7.1398163   
S0384        5.2791828    -8.4453896   6.9020676   
S0385        5.0550625    -8.4934601   6.6859734   
S0386        4.8164555    -8.5665077   6.4871826   
S0387        4.5541389    -8.6506828   6.3066235   
S0388        4.2634777    -8.7210152   6.1508888   
S0389        3.946772     -8.7152283   6.0406128   
S0390        3.7435848    -8.582486    5.6521847   
S0391        3.5868462    -8.398291    5.3260464   
S0392        3.5028297    -8.1345039   5.0902935   
S0393        3.4390732    -7.9046577   4.874609    
S0394        3.4016182    -7.6661026   4.6851421   
S0395        3.4325619    -7.3662033   4.5808372   
S0396        3.509264     -7.0376129   4.5284187   
S0397        3.6350613    -6.6781708   4.535014    
S0398        4.4897385    -6.0918545   4.7511898   
S0399        5.0765415    -5.8681473   4.8617126   
S0400        5.5846283    -5.6411751   5.0066658   
S0401        6.0194241    -5.3999229   5.2039783   
S0402        6.3659145    -5.1523602   5.5096004   
S0403        6.6145149    -4.8663933   5.9450123   
S0404        6.7201935    -4.629921    6.6115303   
S0405        6.6844772    -4.5882244   7.4815048   
S0406        6.602388     -4.8726868   8.3265602   
S0407        6.3852325    -5.0540874   8.6023651   
S0408        6.1910236    -5.253653    8.8670547   
S0409        6.0112663    -5.4158707   9.146566    
S0410        5.85098      -5.5600471   9.4329811   
S0411        5.7116104    -5.7146404   9.7114029   
S0412        5.5919964    -5.859174    9.9922859   
S0413        5.4932278    -5.994014    10.27558    
S0414        5.4110584    -6.1302811   10.554693   
S0415        5.3469887    -6.2586636   10.834936   
S0416        5.2646       -6.3743233   11.150237   
S0417        5.1876862    -6.4415756   11.509334   
S0418        5.0890892    -6.4964134   11.893763   
S0419        4.9804516    -6.5223976   12.308788   
S0420        4.858593     -6.5249557   12.753417   
S0421        4.7223618    -6.5070724   13.228506   
S0422        4.5855999    -6.4538857   13.742154   
S0423        4.4278416    -6.3943489   14.28927    
S0424        4.1686577    -6.3978981   14.809921   
S0425        3.8400654    -6.3552036   15.261124   
S0426        3.4911533    -6.3059158   15.69227    
S0427        3.125775     -6.2719784   16.103894   
S0428        2.775173     -6.2126209   16.523346   
S0429        2.4244354    -6.1488998   16.945001   
S0430        2.0440268    -6.1207249   17.367526   
S0431        1.7126064    -5.9770607   17.826207   
S0432        1.4952042    -5.6557804   18.297818   
S0433        1.2688471    -5.3597736   18.75511    
S0434        1.1573431    -5.1519234   19.234473   
S0435        1.0694309    -4.846777    19.625699   
S0436        0.93062849   -4.5157845   19.932941   
S0437        0.72244773   -4.1866894   20.181259   
S0438        0.45640416   -3.8470131   20.365193   
S0439        0.077057266  -3.5612263   20.552885   
S0440        -0.36624866  -3.2513962   20.655002   
S0441        -0.82313528  -2.8749632   20.630916   
S0442        -1.188243    -2.3926577   20.496111   
S0443        -1.4223576   -2.1073574   20.466812   
S0444        -1.6944094   -1.8057554   20.450159   
S0445        -1.9794132   -1.448507    20.433772   
S0446        -2.3247692   -1.2520839   20.46393    
S0447        -2.6778593   -1.1556762   20.532045   
S0448        -3.0294802   -0.98149281  20.604172   
S0449        -3.3944511   -0.7026279   20.66956    
S0450        -3.7473995   -0.25934711  20.68394    
S0451        4.1632267    8.1649513    -0.19758945 
S0452        4.3741795    8.3437897    -0.30377989 
S0453        4.6009472    8.4969589    -0.42966447 
S0454        4.8599625    8.6186218    -0.55501523 
S0455        5.1229321    8.7188416    -0.71782708 
S0456        5.429818     8.7845741    -0.86218996 
S0457        5.7331436    8.832032     -1.0647698  
S0458        6.0689003    8.8502815    -1.2719927  
S0459        6.4535522    8.8274643    -1.4117373  
S0460        6.9153725    8.80933      -1.4889214  
S0461        7.2945724    8.8528809    -1.6865871  
S0462        7.6284775    8.9322701    -1.8829739  
S0463        7.9293976    9.0422096    -2.0704765  
S0464        8.1829918    9.1892143    -2.2721922  
S0465        8.4195251    9.3684517    -2.4615709  
S0466        8.5965385    9.5898148    -2.6785173  
S0467        8.7180443    9.8472023    -2.9151115  
S0468        8.7793892    10.131355    -3.1714176  
S0469        8.8341194    10.341032    -3.4341816  
S0470        8.8788994    10.564745    -3.7039303  
S0471        8.8886475    10.793573    -3.9932251  
S0472        8.8893982    11.0366      -4.2887451  
S0473        8.9185783    11.308933    -4.5756676  
S0474        8.8645142    11.566665    -4.9010078  
S0475        8.7698814    11.818542    -5.2433746  
S0476        8.7589859    12.138242    -5.5609623  
S0477        3.5633854    5.8350895    -9.9947533  
S0478        3.4559784    5.8546394    -9.8863335  
S0479        3.3508308    5.8772205    -9.7847031  
S0480        3.2520885    5.8879345    -9.6878128  
S0481        3.1577427    5.8831928    -9.5913742  
S0482        3.061911     5.8770145    -9.4923775  
S0483        2.9536009    5.9206944    -9.4174614  
S0484        2.8465363    5.9652988    -9.353038   
S0485        2.5131804    6.1450279    -9.2013184  
S0486        2.2715834    6.2832275    -9.1543259  
S0487        2.0194994    6.3996517    -9.1091133  
S0488        1.759199     6.5083916    -9.0969315  
S0489        1.4859525    6.5961403    -9.0773491  
S0490        1.1978329    6.6600548    -9.0424088  
S0491        0.8941596    6.7076317    -9.0038673  
S0492        0.56451635   6.7733994    -8.9868927  
S0493        -0.05346635  6.6995773    -8.5048706  
S0494        -0.35222197  6.6336571    -8.1812111  
S0495        -0.63969297  6.5110321    -7.9040504  
S0496        -0.94171295  6.3814342    -7.707151   
S0497        -1.2663317   6.249577     -7.5995888  
S0498        -1.6455359   6.148357     -7.6202835  
S0499        -1.9697395   5.933411     -7.6337509  
S0500        -2.2349405   5.6221722    -7.6357803  
S0501        -2.5416283   5.3287594    -7.7498955  
S0502        -2.8120039   5.0594654    -7.3586258  
S0503        -3.1776789   4.8940868    -7.1435043  
S0504        -3.5471432   4.7471546    -6.9910789  
S0505        -3.9148666   4.6110363    -6.8917389  
S0506        -4.2830536   4.488607     -6.8479279  
S0507        -4.6456181   4.3533054    -6.8407318  
S0508        -5.0098705   4.1873875    -6.869606   
S0509        -5.3906738   4.1340084    -7.0134117  
S0510        -6.1398876   3.9906406    -7.6584068  
S0511        -6.469503    4.0371906    -8.1268036  
S0512        -6.7547585   4.1466705    -8.5683189  
S0513        -6.975148    4.3420753    -8.968187   
S0514        -7.1686691   4.5286678    -9.3383781  
S0515        -7.3284035   4.7325462    -9.681012   
S0516        -7.4570244   4.9548527    -9.9990494  
S0517        -7.5662865   5.1884247    -10.298246  
S0518        -7.6615143   5.4380974    -10.578695  
S0519        -7.8127563   5.8751804    -10.958671  
S0520        -7.9328804   6.31516      -11.293736  
S0521        -7.9991028   6.7677849    -11.561807  
S0522        -8.0383308   7.2136185    -11.777857  
S0523        -8.042984    7.653759     -11.934933  
S0524        -8.0376198   8.0810501    -12.057883  
S0525        -8.0087189   8.5010834    -12.135337  
S0526        -7.96586     8.915464     -12.177765  
S0527        -7.9141777   9.3297699    -12.189532  
S0528        -7.8267418   9.8389664    -12.138409  
S0529        -7.7290001   10.33989     -12.051647  
S0530        -7.6120567   10.836246    -11.919192  
S0531        -7.4768227   11.335542    -11.740096  
S0532        -7.2994743   11.825924    -11.491991  
S0533        -7.0801041   12.306975    -11.174948  
S0534        -6.8184944   12.778144    -10.78877   
S0535        -6.4953743   13.207224    -10.321883  
S0536        -5.9214828   13.637724    -9.6187912  
S0537        -5.7218166   13.680746    -9.4604736  
S0538        -5.509074    13.689047    -9.3283379  
S0539        -5.2937458   13.680711    -9.2235764  
S0540        -5.0838417   13.674719    -9.1322205  
S0541        -4.8762798   13.663512    -9.0551964  
S0542        -4.6712994   13.657552    -8.9857834  
S0543        -4.4649742   13.65173     -8.9305107  
S0544        -4.2583008   13.62375     -8.897435   
S0545        -4.0214191   13.58455     -8.6175865  
S0546        -3.8206459   13.484906    -8.3468292  
S0547        -3.6059387   13.482999    -8.0855865  
S0548        -3.4204102   13.430023    -7.8353699  
S0549        -3.2544357   13.359412    -7.5950523  
S0550        -3.1152542   13.26136     -7.3643135  
S0551        -2.9993515   13.146042    -7.1440849  
S0552        -2.8978069   13.024931    -6.9334831  
S0553        -2.8161753   12.889746    -6.7326874  
S0554        -2.7603037   12.756196    -6.5105896  
S0555        -2.6894238   12.623302    -6.3003841  
S0556        -2.6307714   12.468856    -6.1094055  
S0557        -2.5663393   12.305105    -5.9339119  
S0558        -2.5008881   12.12757     -5.7743919  
S0559        -2.4577942   11.925185    -5.6363941  
S0560        -2.4056383   11.713159    -5.5120792  
S0561        -2.3498835   11.486996    -5.4006855  
S0562        -2.0857996   10.888098    -5.5643402  
S0563        -1.8812481   10.559342    -5.8473473  
S0564        -1.651108    10.270789    -6.1440639  
S0565        -1.3606868   10.025837    -6.4295464  
S0566        -1.0404865   9.8336578    -6.7434982  
S0567        -0.6642478   9.6972229    -7.0675064  
S0568        -0.20090005  9.6050346    -7.3578499  
S0569        0.45188456   9.4473381    -7.3663139  
S0570        1.0689211    9.3812317    -7.5164207  
S0571        1.6430517    9.5035599    -7.6909279  
S0572        2.2400282    9.497477     -7.5498291  
S0573        2.7205772    9.6237991    -7.4842949  
S0574        3.143815     9.7515862    -7.3152756  
S0575        3.4690922    10.03251     -7.2246239  
S0576        3.7476334    10.436845    -7.2409058  
S0577        3.9215755    10.488573    -6.518924   
S0578        3.995887     10.855612    -6.1024349  
S0579        4.2664978    11.637094    -5.9431946  
S0580        4.1712322    12.020215    -5.7646183  
S0581        4.1312988    12.363269    -5.7501339  
S0582        4.1625614    12.645469    -5.8528076  
S0583        4.1887299    12.885782    -6.0121326  
S0584        4.157991     13.109941    -6.2058483  
S0585        4.0712528    13.327936    -6.4359581  
S0586        3.9574532    13.52758     -6.7165581  
S0587        3.8087105    13.742737    -7.0179123  
S0588        3.6716774    13.92486     -7.457148   
S0589        3.5374638    14.051476    -7.8899902  
S0590        3.3915882    14.149493    -8.3065529  
S0591        3.2981499    14.098615    -8.7072838  
S0592        3.2339573    13.963252    -9.0631088  
S0593        3.145224     13.833315    -9.3937752  
S0594        3.0272861    13.698438    -9.7155815  
S0595        2.9088232    13.512218    -10.018516  
S0596        2.826668     13.056828    -10.786098  
S0597        2.861842     12.811278    -11.236005  
S0598        2.8474842    12.608504    -11.67215   
S0599        2.8297695    12.409428    -12.080136  
S0600        2.8201637    12.200761    -12.463564  
S0601        2.8288109    11.964141    -12.825348  
S0602        2.8664431    11.670025    -13.152264  
S0603        2.9351103    11.283744    -13.374896  
S0604        2.9974611    10.877071    -13.502861  
S0605        2.9007404    10.491925    -13.604739  
S0606        2.8214069    10.116113    -13.706316  
S0607        2.7621721    9.7452972    -13.820015  
S0608        2.7211935    9.3655106    -13.881401  
S0609        2.6975721    8.9791428    -13.890219  
S0610        2.6904316    8.5889481    -13.849356  
S0611        2.7001175    8.1963821    -13.767477  
S0612        2.7315334    7.7967545    -13.664572  
S0613        2.7760473    7.3983917    -13.506073  
S0614        2.8196995    7.0359863    -13.305911  
S0615        2.8734116    6.7275566    -13.064151  
S0616        2.9468582    6.4576523    -12.796289  
S0617        3.0521679    6.2076664    -12.508171  
S0618        3.1804285    5.9911938    -12.16833   
S0619        3.3217625    5.8242653    -11.757263  
S0620        3.4709126    5.7157101    -11.270255  
S0621        3.5844425    5.7218082    -10.707132  
S0622        2.4567583    5.8037708    -9.7080368  
S0623        2.1875792    5.6534786    -10.080029  
S0624        1.9296038    5.5697033    -10.446187  
S0625        1.6837606    5.5594303    -10.810082  
S0626        1.4503905    5.6231567    -11.170191  
S0627        1.2277796    5.7565014    -11.526688  
S0628        1.0185637    5.9676014    -11.878564  
S0629        0.82736406   6.2633659    -12.220351  
S0630        0.65869255   6.6434174    -12.544553  
S0631        0.53589344   7.0220055    -12.79375   
S0632        0.45212564   7.4183762    -12.984644  
S0633        0.40225735   7.8268677    -13.123265  
S0634        0.38320973   8.2471703    -13.21422   
S0635        0.38644903   8.6815979    -13.27079   
S0636        0.42795501   9.1353943    -13.270302  
S0637        0.50972881   9.6054092    -13.208961  
S0638        0.63242621   10.086757    -13.084888  
S0639        0.79955792   10.567973    -12.891258  
S0640        0.93502636   10.866721    -12.737465  
S0641        1.0917189    11.169456    -12.548356  
S0642        1.2717073    11.468016    -12.321348  
S0643        1.4767116    11.756627    -12.05674   
S0644        1.7104097    12.031022    -11.754721  
S0645        1.978614     12.290651    -11.41541   
S0646        2.279682     12.552749    -11.044617  
S0647        2.551708     12.892877    -10.676977  
S0648        -6.1918213   4.0926369    -7.3783226  
S0649        -6.6322899   4.218198     -7.5556458  
S0650        -6.8504524   4.5408108    -7.843264   
S0651        -7.1129921   4.8087494    -8.0733299  
S0652        -7.2867287   5.1146534    -8.3194946  
S0653        -7.5018684   5.4463772    -8.5322113  
S0654        -7.6827904   5.8220459    -8.7440277  
S0655        -7.8214203   6.2397076    -8.9573151  
S0656        -7.8784622   6.6882668    -9.1799866  
S0657        -8.0492989   7.1949142    -9.4244537  
S0658        -8.1047043   7.6621857    -9.6691544  
S0659        -8.1039169   8.1076126    -9.898259   
S0660        -8.0837303   8.5367668    -10.108772  
S0661        -8.0539024   8.9496208    -10.30153   
S0662        -7.974704    9.3400238    -10.482861  
S0663        -7.8741951   9.710054     -10.652737  
S0664        -7.8371162   10.074851    -10.788637  
S0665        -7.7854088   10.426302    -10.896954  
S0666        -7.6181244   10.742272    -10.805392  
S0667        -7.550367    11.087955    -10.658607  
S0668        -7.4720314   11.437522    -10.500351  
S0669        -7.3463615   11.788235    -10.354394  
S0670        -7.1737549   12.141039    -10.223019  
S0671        -6.9685547   12.500427    -10.09918   
S0672        -6.6958      12.841554    -9.9960121  
S0673        -6.4542221   13.245615    -9.8838699  
