# Supplementary material for: Interspecific variation in the limb long bones among modern rhinoceroses—extent and drivers
Source: PeerJ. 2019 Sep 26;7:e7647. doi: 10.7717/peerj.7647 (PMC6766374; doi:10.7717/peerj.7647)
Supplement: Supplemental Information 9 [file peerj-07-7647-s009.zip › Humerus/Rhinoceros_unicornis_1967_101_Humerus.pts]

Version 1.0
674
S000  2.8892719e+001  3.8107483e+000  3.1230319e-001
S001  3.1777134e+001  5.0064726e+000  4.3293376e+000
S002  3.4179092e+001  7.4807727e-001  7.7411146e+000
S003  3.5772137e+001 -3.1685162e+000  5.7039332e+000
S004  3.0877232e+001 -3.5782194e+000  2.9783258e+000
S005  2.8872576e+001 -6.9817054e-001  3.4241381e+000
S006  3.4259949e+001 -5.7529836e+000  4.3750730e+000
S007  2.9672319e+001 -6.1254287e+000  7.2543263e+000
S008  2.4610977e+001 -7.8977933e+000  1.3782759e+001
S009  2.7920776e+001 -7.8430142e+000  1.4535847e+001
S010  2.2884027e+001 -5.9748597e+000  1.6504446e+001
S011  2.2767979e+001 -2.7472339e+000  1.7441357e+001
S012  2.7390442e+001  3.1190372e+000  1.4492108e+001
S013  2.5611214e+001  4.5879121e+000  1.3531714e+001
S014  3.0958904e+001  7.6703157e+000  1.2783228e+001
S015  3.0124153e+001  8.3360329e+000  1.0458174e+001
S016  2.9201450e+001  7.8151689e+000  7.0388298e+000
S017  2.3980022e+001  7.7817512e+000  3.2372608e+000
S018  2.0202475e+001  8.0111246e+000  3.9020517e+000
S019  1.4729261e+001  6.6987605e+000  2.0040126e+000
S020  2.3404942e+000  5.9516096e+000  8.7355165e+000
S021 -3.8828542e+000  1.0763959e+001  9.3471165e+000
S022 -4.9993534e+000  1.1247399e+001  7.9776344e+000
S023 -9.9188013e+000  7.5391612e+000  4.1818666e+000
S024 -4.5608110e+000  5.9466238e+000  1.0099192e+000
S025 -3.9601684e+000  4.7386050e+000  2.2206321e+000
S026 -3.6504626e+000  2.4751866e+000  2.9819531e+000
S027 -7.2398138e-001 -3.5156677e+000  1.4998579e+000
S028 -8.7389164e+000 -4.3179917e+000  6.8057575e+000
S029 -3.4212358e+000 -5.1398206e-001  7.6384220e+000
S030 -4.7526565e+000  6.3186793e+000  8.0008678e+000
S031 -9.0964375e+000  4.8388891e+000  7.4188533e+000
S032 -2.6278815e+000 -4.0831671e+000  9.6057253e+000
S033 -7.0188651e+000 -2.5913608e+000  1.0203106e+001
S034 -3.8952131e+000  3.8445938e-001  1.0128784e+001
C000-001  2.9287045e+001  3.6337705e+000  3.1561753e-001
C000-002  2.9623194e+001  3.4356246e+000  3.1014505e-001
C000-003  2.9897491e+001  3.1726112e+000  3.1930587e-001
C000-004  3.0180519e+001  2.9465275e+000  3.6738861e-001
C000-005  3.0503746e+001  2.8347106e+000  4.5394909e-001
C000-006  3.0861458e+001  2.9088979e+000  5.7261872e-001
C000-007  3.1210062e+001  3.0103438e+000  7.2132301e-001
C000-008  3.1579649e+001  3.0813189e+000  8.9990413e-001
C000-009  3.1958361e+001  3.2826345e+000  1.1083819e+000
C001-001  3.2439274e+001  3.5000906e+000  1.5168329e+000
C001-002  3.2795849e+001  3.7978361e+000  1.9558145e+000
C001-003  3.2945652e+001  4.1250315e+000  2.3223782e+000
C001-004  3.2932411e+001  4.4046130e+000  2.6201749e+000
C001-005  3.2799084e+001  4.6342669e+000  2.8884799e+000
C001-006  3.2575554e+001  4.8339720e+000  3.1651468e+000
C001-007  3.2373505e+001  4.9690719e+000  3.5410180e+000
C001-008  3.2150166e+001  5.0071483e+000  3.9609742e+000
C002-001  3.1539803e+001  4.8603930e+000  4.4810553e+000
C002-002  3.1328741e+001  4.7541547e+000  4.6467624e+000
C002-003  3.1143274e+001  4.6429839e+000  4.8213239e+000
C002-004  3.1029692e+001  4.4919620e+000  5.0230727e+000
C002-005  3.0940937e+001  4.3103909e+000  5.2395310e+000
C002-006  3.0970501e+001  4.0868764e+000  5.5013189e+000
C002-007  3.1096922e+001  3.8400600e+000  5.7958159e+000
C002-008  3.1268070e+001  3.5631878e+000  6.1137280e+000
C002-009  3.1539953e+001  3.2769053e+000  6.4541798e+000
C003-001  3.1854206e+001  2.9214919e+000  6.9257975e+000
C003-002  3.2177109e+001  2.5957451e+000  7.3144383e+000
C003-003  3.2483303e+001  2.2781253e+000  7.6201730e+000
C003-004  3.2790676e+001  1.9888843e+000  7.8481283e+000
C003-005  3.3081440e+001  1.7045825e+000  7.9896293e+000
C003-006  3.3388226e+001  1.4654354e+000  8.0645914e+000
C003-007  3.3680439e+001  1.2268707e+000  8.0505190e+000
C003-008  3.3930534e+001  9.7262073e-001  7.9334273e+000
C004-001  3.4264694e+001  5.5739516e-001  7.6583056e+000
C004-002  3.4339127e+001  3.4109795e-001  7.5793228e+000
C004-003  3.4393181e+001  1.0778557e-001  7.5076766e+000
C004-004  3.4408417e+001 -1.3232097e-001  7.4463782e+000
C004-005  3.4387978e+001 -3.7682840e-001  7.3964047e+000
C004-006  3.4347435e+001 -6.3541389e-001  7.3538136e+000
C004-007  3.4435593e+001 -9.4271624e-001  7.3208990e+000
C004-008  3.4467834e+001 -1.2596557e+000  7.2937160e+000
C004-009  3.4595146e+001 -1.5869917e+000  7.2954645e+000
C005-001  3.4664921e+001 -1.8329797e+000  7.1863203e+000
C005-002  3.4731350e+001 -2.0652144e+000  7.0533953e+000
C005-003  3.4813877e+001 -2.2814031e+000  6.9017119e+000
C005-004  3.4942242e+001 -2.4719927e+000  6.7468367e+000
C005-005  3.5100307e+001 -2.6386213e+000  6.5839911e+000
C005-006  3.5256317e+001 -2.7925065e+000  6.3957529e+000
C005-007  3.5410480e+001 -2.9358680e+000  6.1808281e+000
C005-008  3.5582161e+001 -3.0614192e+000  5.9499979e+000
C006-001  3.5922115e+001 -3.1950982e+000  5.3178506e+000
C006-002  3.6038475e+001 -3.2049778e+000  4.9462314e+000
C006-003  3.6130890e+001 -3.1872160e+000  4.5875406e+000
C006-004  3.6200096e+001 -3.1386232e+000  4.2316957e+000
C006-005  3.6184883e+001 -3.0996718e+000  3.8620124e+000
C006-006  3.6077488e+001 -3.0762937e+000  3.4885538e+000
C006-007  3.5912510e+001 -3.0453787e+000  3.1174400e+000
C006-008  3.5717270e+001 -2.9915466e+000  2.7333784e+000
C006-009  3.5441715e+001 -2.9440312e+000  2.3568730e+000
C007-001  3.4989719e+001 -2.9130883e+000  2.0598495e+000
C007-002  3.4378956e+001 -2.8112366e+000  1.8339483e+000
C007-003  3.3753834e+001 -3.1233654e+000  2.0331483e+000
C007-004  3.3243443e+001 -3.3280063e+000  2.1601572e+000
C007-005  3.2759140e+001 -3.4537265e+000  2.2768378e+000
C007-006  3.2296501e+001 -3.5580430e+000  2.4438119e+000
C007-007  3.1830935e+001 -3.6139398e+000  2.6400337e+000
C007-008  3.1349251e+001 -3.6098568e+000  2.8274207e+000
C008-001  3.0727636e+001 -3.5167730e+000  3.0312684e+000
C008-002  3.0581320e+001 -3.4460192e+000  3.0833683e+000
C008-003  3.0434591e+001 -3.3634977e+000  3.1251757e+000
C008-004  3.0289764e+001 -3.2719841e+000  3.1672697e+000
C008-005  3.0155182e+001 -3.1781189e+000  3.2351024e+000
C008-006  3.0019302e+001 -3.0722036e+000  3.2915330e+000
C008-007  2.9886633e+001 -2.9580789e+000  3.3512681e+000
C008-008  2.9757498e+001 -2.8367720e+000  3.4182053e+000
C008-009  2.9629700e+001 -2.7024572e+000  3.4702175e+000
C009-001  2.9573881e+001 -2.6292100e+000  3.4858890e+000
C009-002  2.9520752e+001 -2.5470290e+000  3.4991741e+000
C009-003  2.9471966e+001 -2.4597671e+000  3.5268581e+000
C009-004  2.9427000e+001 -2.3644896e+000  3.5576258e+000
C009-005  2.9384869e+001 -2.2594738e+000  3.5834773e+000
C009-006  2.9346371e+001 -2.1462815e+000  3.6116099e+000
C009-007  2.9309273e+001 -2.0220518e+000  3.6270161e+000
C009-008  2.9274910e+001 -1.8888818e+000  3.6396973e+000
C009-009  2.9246189e+001 -1.7500163e+000  3.6682117e+000
C010-001  2.9261671e+001 -1.6497201e+000  3.6669834e+000
C010-002  2.9258921e+001 -1.5427821e+000  3.6333549e+000
C010-003  2.9242189e+001 -1.4345819e+000  3.5949519e+000
C010-004  2.9215410e+001 -1.3208327e+000  3.5774868e+000
C010-005  2.9174156e+001 -1.2036237e+000  3.5520618e+000
C010-006  2.9118900e+001 -1.0833963e+000  3.5217502e+000
C010-007  2.9054272e+001 -9.4699156e-001  3.5173557e+000
C010-008  2.8971439e+001 -8.1863374e-001  3.4802225e+000
C011-001  2.8677465e+001 -5.4100841e-001  3.3290868e+000
C011-002  2.8478519e+001 -3.6475736e-001  3.2559030e+000
C011-003  2.8274300e+001 -1.7503934e-001  3.1986861e+000
C011-004  2.8064381e+001  2.4789691e-002  3.1472268e+000
C011-005  2.7849079e+001  2.3731311e-001  3.1107008e+000
C011-006  2.7628342e+001  4.6052361e-001  3.0755198e+000
C011-007  2.7402218e+001  6.9680303e-001  3.0596616e+000
C011-008  2.7170664e+001  9.4476932e-001  3.0495949e+000
C011-009  2.6933983e+001  1.2050928e+000  3.0624557e+000
C012-001  2.6807941e+001  1.6043710e+000  3.0713017e+000
C012-002  2.6707415e+001  1.9790847e+000  3.0602717e+000
C012-003  2.6633514e+001  2.3283908e+000  3.0274303e+000
C012-004  2.6588131e+001  2.6496634e+000  2.9646626e+000
C012-005  2.6569490e+001  2.9448137e+000  2.8892882e+000
C012-006  2.6576559e+001  3.2152169e+000  2.8049514e+000
C012-007  2.6610651e+001  3.4579022e+000  2.7016623e+000
C012-008  2.6668884e+001  3.6797030e+000  2.5960081e+000
C012-009  2.6751608e+001  3.8841329e+000  2.4885950e+000
C013-001  2.6941015e+001  4.2028208e+000  2.2521572e+000
C013-002  2.7162577e+001  4.3934851e+000  1.9021158e+000
C013-003  2.7386395e+001  4.4392424e+000  1.5642823e+000
C013-004  2.7605017e+001  4.3964772e+000  1.2822123e+000
C013-005  2.7829468e+001  4.3291326e+000  1.0422255e+000
C013-006  2.8062328e+001  4.2289100e+000  8.2713872e-001
C013-007  2.8310541e+001  4.1060910e+000  6.2930799e-001
C013-008  2.8593266e+001  3.9864075e+000  4.5377791e-001
C014-001  2.9335875e+001 -6.2574286e+000  7.0933270e+000
C014-002  2.8930887e+001 -6.3565946e+000  7.0292969e+000
C014-003  2.8504028e+001 -6.4364357e+000  7.0569415e+000
C014-004  2.8076365e+001 -6.5155721e+000  7.1564598e+000
C014-005  2.7649374e+001 -6.6523309e+000  7.2597241e+000
C014-006  2.7206951e+001 -6.8198824e+000  7.3986158e+000
C014-007  2.6754654e+001 -6.9723096e+000  7.6247659e+000
C014-008  2.6299274e+001 -7.1065784e+000  7.9369531e+000
C014-009  2.5835817e+001 -7.2491069e+000  8.3041582e+000
C015-001  2.5612383e+001 -7.4547167e+000  8.6999521e+000
C015-002  2.5369146e+001 -7.6526508e+000  9.0638733e+000
C015-003  2.5124050e+001 -7.9157023e+000  9.3175774e+000
C015-004  2.4880640e+001 -8.1380043e+000  9.5594168e+000
C015-005  2.4628841e+001 -8.3409367e+000  9.7678633e+000
C015-006  2.4354544e+001 -8.5016241e+000  9.9672165e+000
C015-007  2.4089521e+001 -8.5038996e+000  1.0283644e+001
C015-008  2.3852066e+001 -8.4358988e+000  1.0624637e+001
C015-009  2.3596300e+001 -8.3766375e+000  1.0904541e+001
C016-001  2.3258423e+001 -8.2020102e+000  1.1238313e+001
C016-002  2.3004189e+001 -8.0874290e+000  1.1525254e+001
C016-003  2.2852598e+001 -8.0055380e+000  1.1812098e+001
C016-004  2.2743153e+001 -7.9873753e+000  1.2123046e+001
C016-005  2.2842091e+001 -7.9420099e+000  1.2445592e+001
C016-006  2.3221247e+001 -7.8213248e+000  1.2717800e+001
C016-007  2.3582754e+001 -7.8007245e+000  1.3041853e+001
C016-008  2.4024881e+001 -7.8376184e+000  1.3406520e+001
C017-001  2.7732815e+001 -7.8571172e+000  1.4670805e+001
C017-002  2.7544168e+001 -7.8657017e+000  1.4806973e+001
C017-003  2.7353846e+001 -7.8624449e+000  1.4944314e+001
C017-004  2.7161058e+001 -7.8505940e+000  1.5082484e+001
C017-005  2.6966866e+001 -7.8239985e+000  1.5222486e+001
C017-006  2.6772476e+001 -7.7793989e+000  1.5364847e+001
C017-007  2.6580759e+001 -7.7049408e+000  1.5509626e+001
C017-008  2.6382874e+001 -7.6404986e+000  1.5655184e+001
C017-009  2.6187611e+001 -7.5428205e+000  1.5801603e+001
C018-001  2.6020683e+001 -7.4551420e+000  1.5951865e+001
C018-002  2.5852514e+001 -7.3481421e+000  1.6092995e+001
C018-003  2.5684719e+001 -7.2294397e+000  1.6225044e+001
C018-004  2.5509659e+001 -7.1130228e+000  1.6350416e+001
C018-005  2.5334106e+001 -6.9864678e+000  1.6465889e+001
C018-006  2.5144119e+001 -6.8697271e+000  1.6579721e+001
C018-007  2.4946486e+001 -6.7546902e+000  1.6692886e+001
C018-008  2.4766495e+001 -6.5988793e+000  1.6773369e+001
C018-009  2.4568764e+001 -6.4604650e+000  1.6861942e+001
C019-001  2.4396400e+001 -6.3822742e+000  1.6825436e+001
C019-002  2.4215450e+001 -6.2820816e+000  1.6783146e+001
C019-003  2.4029482e+001 -6.1934199e+000  1.6751328e+001
C019-004  2.3850521e+001 -6.1914411e+000  1.6734999e+001
C019-005  2.3666962e+001 -6.2084479e+000  1.6706177e+001
C019-006  2.3467291e+001 -6.2148390e+000  1.6665779e+001
C019-007  2.3253586e+001 -6.1737843e+000  1.6617796e+001
C019-008  2.3052271e+001 -6.0787172e+000  1.6564579e+001
C020-001  2.2774994e+001 -5.8106475e+000  1.6568296e+001
C020-002  2.2695095e+001 -5.6430507e+000  1.6635496e+001
C020-003  2.2643480e+001 -5.4755135e+000  1.6705179e+001
C020-004  2.2604067e+001 -5.3150206e+000  1.6781942e+001
C020-005  2.2584396e+001 -5.1571059e+000  1.6864725e+001
C020-006  2.2599140e+001 -4.9977064e+000  1.6945620e+001
C020-007  2.2624516e+001 -4.8437691e+000  1.7037661e+001
C020-008  2.2670671e+001 -4.6925111e+000  1.7137587e+001
C020-009  2.2750599e+001 -4.5400314e+000  1.7229036e+001
C021-001  2.2752308e+001 -4.3687010e+000  1.7253847e+001
C021-002  2.2752029e+001 -4.1921601e+000  1.7284872e+001
C021-003  2.2727062e+001 -4.0115843e+000  1.7331694e+001
C021-004  2.2725952e+001 -3.8198178e+000  1.7358240e+001
C021-005  2.2724573e+001 -3.6205459e+000  1.7383486e+001
C021-006  2.2711927e+001 -3.4134820e+000  1.7413752e+001
C021-007  2.2719326e+001 -3.1981831e+000  1.7432493e+001
C021-008  2.2755426e+001 -2.9769311e+000  1.7430307e+001
C022-001  2.3106157e+001 -2.1434064e+000  1.7741058e+001
C022-002  2.3553228e+001 -1.5965803e+000  1.7814816e+001
C022-003  2.3935822e+001 -1.0953195e+000  1.7820744e+001
C022-004  2.4267038e+001 -6.6288012e-001  1.7735703e+001
C022-005  2.4531216e+001 -2.9350176e-001  1.7571993e+001
C022-006  2.4682182e+001  9.1784976e-002  1.7405249e+001
C022-007  2.4722662e+001  5.2096981e-001  1.7252636e+001
C022-008  2.4689043e+001  9.3915993e-001  1.7059166e+001
C022-009  2.4599342e+001  1.3044496e+000  1.6783562e+001
C023-001  2.4691505e+001  1.6125742e+000  1.6510275e+001
C023-002  2.4849657e+001  1.8776513e+000  1.6234983e+001
C023-003  2.5056292e+001  2.1237476e+000  1.5973433e+001
C023-004  2.5293987e+001  2.3779838e+000  1.5730862e+001
C023-005  2.5573738e+001  2.6365142e+000  1.5499374e+001
C023-006  2.5930698e+001  2.8471620e+000  1.5261435e+001
C023-007  2.6359114e+001  3.0297921e+000  1.5029677e+001
C023-008  2.6858904e+001  3.0812230e+000  1.4759594e+001
C024-001  2.7750595e+001  3.1396303e+000  1.4310033e+001
C024-002  2.8072685e+001  3.0946927e+000  1.4100188e+001
C024-003  2.8357576e+001  3.0084035e+000  1.3874093e+001
C024-004  2.8606810e+001  2.8910248e+000  1.3637596e+001
C024-005  2.8853436e+001  2.7702017e+000  1.3413424e+001
C024-006  2.9112144e+001  2.6441269e+000  1.3202974e+001
C024-007  2.9298466e+001  2.4603231e+000  1.2960200e+001
C024-008  2.9451239e+001  2.2491705e+000  1.2710752e+001
C024-009  2.9578461e+001  2.0149658e+000  1.2458981e+001
C025-001  2.9688049e+001  1.8007308e+000  1.2271605e+001
C025-002  2.9770517e+001  1.5728991e+000  1.2064504e+001
C025-003  2.9856417e+001  1.3415923e+000  1.1849178e+001
C025-004  2.9919996e+001  1.1003859e+000  1.1629228e+001
C025-005  2.9952242e+001  8.4680468e-001  1.1405208e+001
C025-006  3.0053871e+001  6.0653806e-001  1.1166062e+001
C025-007  3.0170635e+001  3.6579502e-001  1.0917534e+001
C025-008  3.0283035e+001  1.1906533e-001  1.0658876e+001
C025-009  3.0425049e+001 -1.2284537e-001  1.0398167e+001
C026-001  3.0477753e+001 -3.4638998e-001  1.0365555e+001
C026-002  3.0530344e+001 -5.7780069e-001  1.0314193e+001
C026-003  3.0612791e+001 -8.1541908e-001  1.0266423e+001
C026-004  3.0685377e+001 -1.0672183e+000  1.0198624e+001
C026-005  3.0744699e+001 -1.3307654e+000  1.0106067e+001
C026-006  3.0813028e+001 -1.6069902e+000  1.0005210e+001
C026-007  3.0870272e+001 -1.8934975e+000  9.8800583e+000
C026-008  3.0929543e+001 -2.1921380e+000  9.7403584e+000
C026-009  3.0962181e+001 -2.4943898e+000  9.5674448e+000
C027-001  3.0794262e+001 -2.8445430e+000  9.6079493e+000
C027-002  3.0614832e+001 -3.1780002e+000  9.6077347e+000
C027-003  3.0469542e+001 -3.5096955e+000  9.5950699e+000
C027-004  3.0366570e+001 -3.8408291e+000  9.5786047e+000
C027-005  3.0340618e+001 -4.1719379e+000  9.5900202e+000
C027-006  3.0345093e+001 -4.4980330e+000  9.5867434e+000
C027-007  3.0383024e+001 -4.8203292e+000  9.5706005e+000
C027-008  3.0442471e+001 -5.1400390e+000  9.5348740e+000
C027-009  3.0510176e+001 -5.4586377e+000  9.4794474e+000
C028-001  3.0340200e+001 -5.7652073e+000  9.7325106e+000
C028-002  3.0207315e+001 -6.0420237e+000  1.0003335e+001
C028-003  3.0036570e+001 -6.2759867e+000  1.0283173e+001
C028-004  2.9948450e+001 -6.4938154e+000  1.0577886e+001
C028-005  2.9895754e+001 -6.6935115e+000  1.0879715e+001
C028-006  2.9825098e+001 -6.8516331e+000  1.1196618e+001
C028-007  2.9765114e+001 -6.9767504e+000  1.1527816e+001
C028-008  2.9705370e+001 -7.0585456e+000  1.1873526e+001
C028-009  2.9657961e+001 -7.1011634e+000  1.2229548e+001
C029-001  2.9535374e+001 -7.1929235e+000  1.2544401e+001
C029-002  2.9396891e+001 -7.2860098e+000  1.2844612e+001
C029-003  2.9238132e+001 -7.3742461e+000  1.3129926e+001
C029-004  2.9054979e+001 -7.4465661e+000  1.3400442e+001
C029-005  2.8862408e+001 -7.5304446e+000  1.3656685e+001
C029-006  2.8659666e+001 -7.6345615e+000  1.3898190e+001
C029-007  2.8436960e+001 -7.7387905e+000  1.4124881e+001
C029-008  2.8186804e+001 -7.7994771e+000  1.4337495e+001
C030-001  2.5432499e+001  4.6451721e+000  1.3317849e+001
C030-002  2.5373037e+001  4.7195802e+000  1.3037294e+001
C030-003  2.5315035e+001  4.8220043e+000  1.2770350e+001
C030-004  2.5276827e+001  4.9521790e+000  1.2494811e+001
C030-005  2.5287399e+001  5.1050110e+000  1.2207479e+001
C030-006  2.5284302e+001  5.2929306e+000  1.1904608e+001
C030-007  2.5343508e+001  5.5005159e+000  1.1592490e+001
C030-008  2.5450602e+001  5.7304521e+000  1.1271952e+001
C030-009  2.5631395e+001  5.9781213e+000  1.0942984e+001
C031-001  2.5742315e+001  6.1888685e+000  1.0720914e+001
C031-002  2.5894306e+001  6.3896885e+000  1.0516113e+001
C031-003  2.6085411e+001  6.5781460e+000  1.0335133e+001
C031-004  2.6281019e+001  6.7688785e+000  1.0156909e+001
C031-005  2.6523144e+001  6.9420004e+000  1.0010605e+001
C031-006  2.6770479e+001  7.1235003e+000  9.8558550e+000
C031-007  2.7050770e+001  7.2975340e+000  9.7181139e+000
C031-008  2.7371939e+001  7.4503589e+000  9.6180801e+000
C031-009  2.7719288e+001  7.5932360e+000  9.5370674e+000
C032-001  2.8020912e+001  7.7205620e+000  9.4078312e+000
C032-002  2.8311728e+001  7.8416476e+000  9.3295622e+000
C032-003  2.8594351e+001  7.9521027e+000  9.3091784e+000
C032-004  2.8869478e+001  8.0468121e+000  9.3515759e+000
C032-005  2.9136421e+001  8.1314573e+000  9.4518948e+000
C032-006  2.9395311e+001  8.2159510e+000  9.6065235e+000
C032-007  2.9646704e+001  8.3197088e+000  9.8147154e+000
C032-008  2.9889715e+001  8.3441343e+000  1.0109345e+001
C033-001  2.8807703e+001  7.5809517e+000  7.2380738e+000
C033-002  2.8383213e+001  7.4759855e+000  7.3798890e+000
C033-003  2.8030035e+001  7.3953934e+000  7.4477777e+000
C033-004  2.7740267e+001  7.3452721e+000  7.4436574e+000
C033-005  2.7513096e+001  7.3102074e+000  7.3690987e+000
C033-006  2.7344873e+001  7.2894983e+000  7.2247391e+000
C033-007  2.7234447e+001  7.2848687e+000  7.0101824e+000
C033-008  2.7180502e+001  7.3085041e+000  6.7252226e+000
C033-009  2.7182276e+001  7.3623328e+000  6.3704014e+000
C034-001  2.7033480e+001  7.3417759e+000  6.2406597e+000
C034-002  2.6845032e+001  7.3438191e+000  6.1091428e+000
C034-003  2.6627483e+001  7.3772993e+000  5.9786696e+000
C034-004  2.6386721e+001  7.4341321e+000  5.8499093e+000
C034-005  2.6125944e+001  7.5260301e+000  5.7304487e+000
C034-006  2.5840370e+001  7.6458335e+000  5.6251369e+000
C034-007  2.5507219e+001  7.7042065e+000  5.4964118e+000
C034-008  2.5134348e+001  7.6857481e+000  5.3153610e+000
C034-009  2.4745050e+001  7.7060938e+000  5.1384058e+000
C035-001  2.4454241e+001  7.7781816e+000  5.0228601e+000
C035-002  2.4217129e+001  7.8086104e+000  4.8577871e+000
C035-003  2.4038597e+001  7.7930031e+000  4.6702137e+000
C035-004  2.3904554e+001  7.8013783e+000  4.4744234e+000
C035-005  2.3828882e+001  7.7711716e+000  4.2645736e+000
C035-006  2.3797754e+001  7.7593560e+000  4.0373101e+000
C035-007  2.3812344e+001  7.7584038e+000  3.7896495e+000
C035-008  2.3877449e+001  7.7492423e+000  3.5227091e+000
C036-001  2.4183422e+001  7.8304644e+000  3.0372784e+000
C036-002  2.4410473e+001  7.8333855e+000  2.8683660e+000
C036-003  2.4646488e+001  7.8735142e+000  2.7249465e+000
C036-004  2.4902504e+001  7.8773646e+000  2.6146340e+000
C036-005  2.5174206e+001  7.8686414e+000  2.5364192e+000
C036-006  2.5461012e+001  7.8450050e+000  2.4926896e+000
C036-007  2.5762825e+001  7.8219633e+000  2.4781725e+000
C036-008  2.6080318e+001  7.7965922e+000  2.4926736e+000
C036-009  2.6417936e+001  7.7973299e+000  2.5128169e+000
C037-001  2.6764378e+001  7.7919369e+000  2.5725992e+000
C037-002  2.7081823e+001  7.7572727e+000  2.6999500e+000
C037-003  2.7368654e+001  7.6862454e+000  2.8810863e+000
C037-004  2.7636662e+001  7.6592641e+000  3.0746362e+000
C037-005  2.7886389e+001  7.6795220e+000  3.2874925e+000
C037-006  2.8112871e+001  7.7133060e+000  3.5324624e+000
C037-007  2.8316160e+001  7.7607527e+000  3.8084018e+000
C037-008  2.8497791e+001  7.8333144e+000  4.1140547e+000
C037-009  2.8653427e+001  7.8961234e+000  4.4492917e+000
C038-001  2.8856188e+001  7.8913460e+000  4.6885509e+000
C038-002  2.9029049e+001  7.9048491e+000  4.9417610e+000
C038-003  2.9166065e+001  7.9536366e+000  5.2058325e+000
C038-004  2.9263063e+001  7.9866252e+000  5.4810681e+000
C038-005  2.9319874e+001  8.0009451e+000  5.7683458e+000
C038-006  2.9339176e+001  7.9889588e+000  6.0682659e+000
C038-007  2.9314463e+001  7.9693069e+000  6.3813553e+000
C038-008  2.9254677e+001  7.9218078e+000  6.7074709e+000
C039-001  1.9932020e+001  8.0776720e+000  3.5492103e+000
C039-002  1.9655369e+001  8.0677147e+000  3.2225015e+000
C039-003  1.9407879e+001  8.0688810e+000  2.9136972e+000
C039-004  1.9186007e+001  8.0727348e+000  2.6160989e+000
C039-005  1.8977499e+001  8.0475683e+000  2.3367946e+000
C039-006  1.8781065e+001  7.9903889e+000  2.0791426e+000
C039-007  1.8597132e+001  7.9034219e+000  1.8445243e+000
C039-008  1.8429880e+001  7.7956190e+000  1.6277946e+000
C039-009  1.8272425e+001  7.6563783e+000  1.4395374e+000
C040-001  1.8142012e+001  7.4941268e+000  1.2248704e+000
C040-002  1.7978655e+001  7.3247352e+000  1.0577164e+000
C040-003  1.7790911e+001  7.1589761e+000  9.3442160e-001
C040-004  1.7591225e+001  7.0165057e+000  8.1760687e-001
C040-005  1.7371487e+001  6.8842406e+000  7.3285073e-001
C040-006  1.7132320e+001  6.7610264e+000  6.9176805e-001
C040-007  1.6877687e+001  6.6561141e+000  6.6169739e-001
C040-008  1.6604084e+001  6.5681391e+000  6.2773311e-001
C040-009  1.6305902e+001  6.4915805e+000  5.8957207e-001
C041-001  1.6059834e+001  6.4360342e+000  6.3700414e-001
C041-002  1.5825597e+001  6.4006014e+000  6.6570044e-001
C041-003  1.5596576e+001  6.3766613e+000  7.0844781e-001
C041-004  1.5403360e+001  6.3802891e+000  8.2634950e-001
C041-005  1.5214079e+001  6.3966575e+000  9.6711475e-001
C041-006  1.5068141e+001  6.4438839e+000  1.1710804e+000
C041-007  1.4883878e+001  6.4929924e+000  1.3957548e+000
C041-008  1.4720472e+001  6.5728750e+000  1.6943976e+000
C042-001  1.4715701e+001  7.3666782e+000  2.1046090e+000
C042-002  1.4644266e+001  7.9242826e+000  2.2812650e+000
C042-003  1.4590325e+001  8.3604670e+000  2.5028968e+000
C042-004  1.4591249e+001  8.6846457e+000  2.7563362e+000
C042-005  1.4660255e+001  8.9071703e+000  3.0379517e+000
C042-006  1.4824930e+001  9.0513544e+000  3.3317893e+000
C042-007  1.5080157e+001  9.1186695e+000  3.6343014e+000
C042-008  1.5402902e+001  9.0934763e+000  3.9555495e+000
C042-009  1.5786942e+001  8.9695110e+000  4.2979636e+000
C043-001  1.6185493e+001  8.7742443e+000  4.4556808e+000
C043-002  1.6630966e+001  8.6126757e+000  4.5258126e+000
C043-003  1.7067406e+001  8.4514246e+000  4.5976205e+000
C043-004  1.7507381e+001  8.2990265e+000  4.6812100e+000
C043-005  1.7959019e+001  8.1549025e+000  4.6924372e+000
C043-006  1.8412506e+001  8.0054035e+000  4.6554885e+000
C043-007  1.8881929e+001  7.8872957e+000  4.6926727e+000
C043-008  1.9366039e+001  7.7975831e+000  4.7209921e+000
C043-009  1.9856018e+001  7.7126746e+000  4.6991787e+000
C044-001  2.0361380e+001  7.5584507e+000  4.8434153e+000
C044-002  2.0861368e+001  7.4712267e+000  5.1235242e+000
C044-003  2.1255802e+001  7.5161138e+000  5.5014210e+000
C044-004  2.1588778e+001  7.4974976e+000  5.8686748e+000
C044-005  2.1829914e+001  7.4819775e+000  6.2704821e+000
C044-006  2.2049059e+001  7.3742657e+000  6.6823688e+000
C044-007  2.2306833e+001  7.1377459e+000  7.0772023e+000
C044-008  2.2498436e+001  6.8974252e+000  7.5124998e+000
C044-009  2.2699413e+001  6.5929246e+000  7.9140644e+000
C045-001  2.2877861e+001  6.2290010e+000  8.2972364e+000
C045-002  2.3140451e+001  5.8447900e+000  8.6090326e+000
C045-003  2.3363239e+001  5.5097790e+000  8.9767866e+000
C045-004  2.3520077e+001  5.2317309e+000  9.4144058e+000
C045-005  2.3746494e+001  4.9452171e+000  9.8025703e+000
C045-006  2.3926229e+001  4.7061706e+000  1.0240513e+001
C045-007  2.4180382e+001  4.4576631e+000  1.0631200e+001
C045-008  2.4418684e+001  4.2418509e+000  1.1046906e+001
C045-009  2.4647369e+001  4.0564871e+000  1.1482040e+001
C046-001  2.4757093e+001  3.7144194e+000  1.1835915e+001
C046-002  2.4751507e+001  3.4333982e+000  1.2270020e+001
C046-003  2.4894777e+001  3.0950425e+000  1.2685828e+001
C046-004  2.4682655e+001  2.8975351e+000  1.3145605e+001
C046-005  2.4578283e+001  2.6626086e+000  1.3586884e+001
C046-006  2.4520742e+001  2.4151616e+000  1.4034189e+001
C046-007  2.4561714e+001  2.1212444e+000  1.4489885e+001
C046-008  2.4493896e+001  1.8837857e+000  1.4953904e+001
C046-009  2.4416660e+001  1.6591417e+000  1.5430560e+001
C047-001  2.4139696e+001  1.1761882e+000  1.5741106e+001
C047-002  2.3887365e+001  6.8810034e-001  1.6021736e+001
C047-003  2.3640633e+001  2.1697149e-001  1.6293575e+001
C047-004  2.3419384e+001 -2.5610939e-001  1.6548367e+001
C047-005  2.3206598e+001 -7.1831071e-001  1.6806921e+001
C047-006  2.3044044e+001 -1.2109756e+000  1.7015820e+001
C047-007  2.2896172e+001 -1.7057909e+000  1.7214491e+001
C047-008  2.2836458e+001 -2.2340865e+000  1.7317465e+001
C048-001  2.1799321e+000  6.1917801e+000  8.6095695e+000
C048-002  2.0673811e+000  6.4691324e+000  8.5035391e+000
C048-003  1.9243197e+000  6.7233610e+000  8.4239616e+000
C048-004  1.7553166e+000  6.9557872e+000  8.3723192e+000
C048-005  1.5684111e+000  7.1729484e+000  8.3477926e+000
C048-006  1.3872579e+000  7.3955498e+000  8.3462782e+000
C048-007  1.2232474e+000  7.6328816e+000  8.3661146e+000
C048-008  1.0725269e+000  7.8801661e+000  8.4088936e+000
C048-009  9.2001182e-001  8.1243963e+000  8.4771748e+000
C049-001  7.6349372e-001  8.3901930e+000  8.4914751e+000
C049-002  6.6725850e-001  8.6931906e+000  8.5035095e+000
C049-003  5.6573462e-001  8.9961548e+000  8.5113001e+000
C049-004  4.1270101e-001  9.2422819e+000  8.5436125e+000
C049-005  2.1287313e-001  9.4210587e+000  8.6057005e+000
C049-006  3.9726421e-003  9.5836000e+000  8.6709690e+000
C049-007 -2.0189168e-001  9.7559376e+000  8.7335997e+000
C049-008 -4.1972196e-001  9.9156322e+000  8.8076487e+000
C049-009 -6.5331650e-001  1.0054624e+001  8.8993998e+000
C050-001 -9.2482138e-001  1.0178905e+001  8.9463243e+000
C050-002 -1.1846676e+000  1.0341179e+001  9.0082827e+000
C050-003 -1.4449825e+000  1.0558386e+001  9.0719786e+000
C050-004 -1.7556391e+000  1.0711386e+001  9.1270800e+000
C050-005 -2.1195133e+000  1.0774439e+001  9.1759567e+000
C050-006 -2.5287209e+000  1.0766990e+001  9.2181826e+000
C050-007 -2.9824736e+000  1.0700650e+001  9.2492113e+000
C050-008 -3.4591906e+000  1.0646448e+001  9.2743378e+000
C051-001 -4.4153800e+000  5.8455806e+000  1.1006192e+000
C051-002 -4.2952342e+000  5.7323337e+000  1.2038521e+000
C051-003 -4.1824985e+000  5.6198864e+000  1.3144485e+000
C051-004 -4.1016202e+000  5.4915190e+000  1.4387943e+000
C051-005 -4.0424104e+000  5.3547907e+000  1.5733093e+000
C051-006 -3.9783821e+000  5.2186985e+000  1.7180085e+000
C051-007 -3.9261498e+000  5.0758410e+000  1.8788344e+000
C051-008 -3.9266872e+000  4.9137988e+000  2.0483994e+000
C052-001 -3.9443481e+000  4.4903250e+000  2.3788748e+000
C052-002 -3.9672294e+000  4.2238269e+000  2.4937143e+000
C052-003 -4.0310869e+000  3.9495740e+000  2.5817783e+000
C052-004 -4.0770593e+000  3.6808031e+000  2.6642087e+000
C052-005 -4.0333972e+000  3.4313419e+000  2.7506196e+000
C052-006 -4.0647631e+000  3.1563973e+000  2.8121588e+000
C052-007 -3.9427917e+000  2.9222023e+000  2.8810191e+000
C052-008 -3.7991707e+000  2.6979489e+000  2.9379916e+000
C053-001 -3.3683076e+000  2.0745251e+000  2.9737186e+000
C053-002 -3.1244135e+000  1.6824548e+000  2.9533913e+000
C053-003 -2.8635144e+000  1.3357352e+000  2.8989322e+000
C053-004 -2.6203513e+000  1.0114535e+000  2.8094084e+000
C053-005 -2.4419930e+000  6.7655241e-001  2.7135751e+000
C053-006 -2.3269603e+000  3.2719854e-001  2.6171403e+000
C053-007 -2.2368000e+000 -1.1110867e-002  2.4925902e+000
C053-008 -2.1246355e+000 -2.9226971e-001  2.3090231e+000
C053-009 -1.9863045e+000 -4.9292925e-001  2.0802665e+000
C054-001 -1.6008559e+000 -8.0269146e-001  2.1101267e+000
C054-002 -1.3123488e+000 -1.1529202e+000  2.1256516e+000
C054-003 -1.0762999e+000 -1.4967617e+000  2.1131246e+000
C054-004 -8.8472342e-001 -1.8336004e+000  2.0739861e+000
C054-005 -7.6498044e-001 -2.1750231e+000  2.0109272e+000
C054-006 -6.6476816e-001 -2.5065541e+000  1.9205861e+000
C054-007 -6.2949681e-001 -2.8420691e+000  1.8056872e+000
C054-008 -6.3271803e-001 -3.1784239e+000  1.6610931e+000
C055-001 -1.1055142e+000 -3.8682380e+000  1.0590292e+000
C055-002 -1.5740179e+000 -4.1795988e+000  7.1110171e-001
C055-003 -2.0613573e+000 -4.4323211e+000  4.5298576e-001
C055-004 -2.5470328e+000 -4.6166768e+000  2.8891519e-001
C055-005 -3.0010374e+000 -4.7639923e+000  1.7798105e-001
C055-006 -3.4346309e+000 -4.8719296e+000  1.2634256e-001
C055-007 -3.8419611e+000 -4.9733510e+000  9.7411580e-002
C055-008 -4.2354884e+000 -5.0534225e+000  1.0989763e-001
C055-009 -4.6109090e+000 -5.1348290e+000  1.3605022e-001
C056-001 -5.1519566e+000 -5.2343974e+000  1.9586304e-001
C056-002 -5.6545439e+000 -5.3025646e+000  3.2362020e-001
C056-003 -6.1154733e+000 -5.3676600e+000  4.8184636e-001
C056-004 -6.5381293e+000 -5.4288983e+000  6.6994035e-001
C056-005 -6.9090371e+000 -5.4703689e+000  9.1243023e-001
C056-006 -7.2351031e+000 -5.5001097e+000  1.1905870e+000
C056-007 -7.5442829e+000 -5.5438509e+000  1.4751637e+000
C056-008 -7.8068614e+000 -5.5723519e+000  1.8047011e+000
C056-009 -8.0381927e+000 -5.6051822e+000  2.1657374e+000
C057-001 -8.3546438e+000 -5.5901980e+000  2.7423217e+000
C057-002 -8.5984097e+000 -5.5226464e+000  3.3126161e+000
C057-003 -8.7903166e+000 -5.4318924e+000  3.8658042e+000
C057-004 -8.8905058e+000 -5.2881727e+000  4.4033480e+000
C057-005 -8.9480381e+000 -5.1308684e+000  4.9173217e+000
C057-006 -8.9686432e+000 -4.9604445e+000  5.4123931e+000
C057-007 -8.9435081e+000 -4.7697415e+000  5.8914580e+000
C057-008 -8.8772573e+000 -4.5629425e+000  6.3612504e+000
C058-001 -8.6629047e+000 -4.1485734e+000  7.0115085e+000
C058-002 -8.5725079e+000 -3.9505467e+000  7.1835418e+000
C058-003 -8.4857197e+000 -3.7367809e+000  7.3460832e+000
C058-004 -8.3840208e+000 -3.4975135e+000  7.4613156e+000
C058-005 -8.2710629e+000 -3.2408078e+000  7.5333886e+000
C058-006 -8.1594067e+000 -2.9692018e+000  7.5965533e+000
C058-007 -8.0479527e+000 -2.6787665e+000  7.6492152e+000
C058-008 -7.9398580e+000 -2.3657546e+000  7.6914949e+000
C058-009 -7.8356223e+000 -2.0287163e+000  7.7148075e+000
C059-001 -7.5487537e+000 -1.7620497e+000  7.8544374e+000
C059-002 -7.2564917e+000 -1.5338106e+000  7.9780259e+000
C059-003 -6.9600210e+000 -1.3473332e+000  8.0797186e+000
C059-004 -6.6642652e+000 -1.2032871e+000  8.1613903e+000
C059-005 -6.3712015e+000 -1.1041137e+000  8.2235079e+000
C059-006 -6.0889044e+000 -1.0393951e+000  8.2851439e+000
C059-007 -5.8234615e+000 -9.8870903e-001  8.3681526e+000
C059-008 -5.5618563e+000 -9.7310179e-001  8.4410830e+000
C059-009 -5.3067546e+000 -9.8445827e-001  8.5096855e+000
C060-001 -5.0636220e+000 -9.1964340e-001  8.5413675e+000
C060-002 -4.8381367e+000 -8.2746190e-001  8.5595322e+000
C060-003 -4.6205964e+000 -7.4056053e-001  8.5396299e+000
C060-004 -4.4078345e+000 -6.6693491e-001  8.4808722e+000
C060-005 -4.1979985e+000 -6.1849159e-001  8.3836422e+000
C060-006 -3.9952607e+000 -5.5958122e-001  8.2532854e+000
C060-007 -3.7928705e+000 -5.0979900e-001  8.0893068e+000
C060-008 -3.6031206e+000 -5.1332349e-001  7.8814487e+000
C061-001 -3.6093168e+000 -2.1345316e-001  7.2914405e+000
C061-002 -3.7535753e+000  1.5141691e-001  7.0010529e+000
C061-003 -3.8977001e+000  5.1748145e-001  6.7318788e+000
C061-004 -4.0461693e+000  8.8188595e-001  6.4769840e+000
C061-005 -4.1948743e+000  1.2546443e+000  6.2398462e+000
C061-006 -4.3442435e+000  1.6409025e+000  6.0213289e+000
C061-007 -4.5121193e+000  2.0359118e+000  5.8073826e+000
C061-008 -4.5969272e+000  2.4969125e+000  5.6919832e+000
C061-009 -4.6215825e+000  2.9794147e+000  5.6424160e+000
C062-001 -4.6587696e+000  3.4819407e+000  5.5864797e+000
C062-002 -4.6753564e+000  3.9493728e+000  5.6032758e+000
C062-003 -4.7972169e+000  4.3772116e+000  5.6821499e+000
C062-004 -4.8500528e+000  4.7832279e+000  5.8617482e+000
C062-005 -4.8075199e+000  5.1486149e+000  6.1256256e+000
C062-006 -4.7843862e+000  5.4778690e+000  6.4715190e+000
C062-007 -4.7319837e+000  5.7561526e+000  6.9069495e+000
C062-008 -4.7476907e+000  6.0401435e+000  7.4199438e+000
C063-001 -5.0778818e+000  6.2128139e+000  8.2561674e+000
C063-002 -5.4447689e+000  6.1804709e+000  8.4366989e+000
C063-003 -5.7722936e+000  6.1099067e+000  8.6136475e+000
C063-004 -6.0907712e+000  6.0428295e+000  8.7598114e+000
C063-005 -6.4040723e+000  5.9884338e+000  8.8658724e+000
C063-006 -6.6939898e+000  5.9047332e+000  8.9713192e+000
C063-007 -6.9804697e+000  5.8316083e+000  9.0373707e+000
C063-008 -7.2614713e+000  5.7808585e+000  9.0543957e+000
C063-009 -7.5291710e+000  5.7472415e+000  9.0314445e+000
C064-001 -7.8047919e+000  5.6123657e+000  8.8730564e+000
C064-002 -8.0701628e+000  5.4315610e+000  8.7548704e+000
C064-003 -8.3038740e+000  5.3072424e+000  8.5938921e+000
C064-004 -8.4935293e+000  5.2255535e+000  8.3957853e+000
C064-005 -8.6477633e+000  5.1537757e+000  8.1886263e+000
C064-006 -8.7731133e+000  5.0835543e+000  7.9814758e+000
C064-007 -8.8894939e+000  5.0016155e+000  7.7896481e+000
C064-008 -8.9969149e+000  4.9181509e+000  7.6040692e+000
C065-001 -9.3157635e+000  4.9120522e+000  7.0477691e+000
C065-002 -9.4841433e+000  4.9916015e+000  6.6489091e+000
C065-003 -9.6435308e+000  5.0557222e+000  6.2467976e+000
C065-004 -9.8092899e+000  5.0998368e+000  5.8492303e+000
C065-005 -9.9953709e+000  5.1242299e+000  5.4590826e+000
C065-006 -1.0179027e+001  5.1403956e+000  5.0608573e+000
C065-007 -1.0332232e+001  5.1539354e+000  4.6434197e+000
C065-008 -1.0425699e+001  5.1608438e+000  4.2064633e+000
C065-009 -1.0445463e+001  5.1470523e+000  3.7649801e+000
C066-001 -1.0316106e+001  5.2398996e+000  3.1378345e+000
C066-002 -1.0048685e+001  5.3044519e+000  2.5792413e+000
C066-003 -9.7583580e+000  5.3503947e+000  2.0922627e+000
C066-004 -9.4591999e+000  5.3829861e+000  1.6708980e+000
C066-005 -9.1679745e+000  5.4173412e+000  1.3000866e+000
C066-006 -8.8461771e+000  5.4316406e+000  9.9923885e-001
C066-007 -8.5083065e+000  5.4343400e+000  7.6016289e-001
C066-008 -8.1599884e+000  5.4378119e+000  5.7289124e-001
C066-009 -7.7949562e+000  5.4509888e+000  4.3301949e-001
C067-001 -7.4051051e+000  5.4767413e+000  3.3480746e-001
C067-002 -7.0256648e+000  5.5278220e+000  2.6159829e-001
C067-003 -6.6623950e+000  5.6008496e+000  2.2048318e-001
C067-004 -6.3150501e+000  5.6991930e+000  2.1361616e-001
C067-005 -5.9691443e+000  5.8015146e+000  2.5467679e-001
C067-006 -5.6172104e+000  5.9294987e+000  3.3554986e-001
C067-007 -5.2414393e+000  6.0119143e+000  4.8706174e-001
C067-008 -4.8715081e+000  6.0114412e+000  7.1696264e-001
C068-001 -3.9924996e+000  4.5329108e+000  1.7222838e+000
C068-002 -4.1585364e+000  4.3131638e+000  1.2614335e+000
C068-003 -4.3910174e+000  4.1156898e+000  8.8941765e-001
C068-004 -4.6608791e+000  3.9392331e+000  6.0226882e-001
C068-005 -4.9515471e+000  3.7709639e+000  3.7804526e-001
C068-006 -5.2826252e+000  3.6137166e+000  2.2306077e-001
C068-007 -5.6573353e+000  3.4697518e+000  1.4161240e-001
C068-008 -6.0672002e+000  3.3268929e+000  1.1171382e-001
C068-009 -6.5231934e+000  3.1882615e+000  1.3821371e-001
C069-001 -6.9006763e+000  3.0308368e+000  2.3351811e-001
C069-002 -7.2597861e+000  2.9007649e+000  3.7178215e-001
C069-003 -7.6023569e+000  2.7943923e+000  5.4783601e-001
C069-004 -7.9259658e+000  2.7177007e+000  7.7054328e-001
C069-005 -8.2406149e+000  2.6571708e+000  1.0238670e+000
C069-006 -8.5431376e+000  2.6209049e+000  1.3202968e+000
C069-007 -8.8250208e+000  2.6175277e+000  1.6682427e+000
C069-008 -9.0824432e+000  2.6480803e+000  2.0658855e+000
C069-009 -9.2880154e+000  2.7291093e+000  2.5164747e+000
C070-001 -9.3904238e+000  2.7781889e+000  2.9407945e+000
C070-002 -9.4527845e+000  2.8786311e+000  3.4040756e+000
C070-003 -9.4767551e+000  3.0318272e+000  3.8963788e+000
C070-004 -9.4506474e+000  3.2480679e+000  4.4053640e+000
C070-005 -9.3906183e+000  3.5130854e+000  4.9312520e+000
C070-006 -9.2842255e+000  3.8331542e+000  5.4677043e+000
C070-007 -9.1488409e+000  4.1901236e+000  6.0278621e+000
C070-008 -9.0544624e+000  4.5370173e+000  6.6609879e+000
C071-001 -1.0362552e+000 -3.8631694e+000  1.1270427e+000
C071-002 -1.4198480e+000 -4.1803117e+000  8.2761514e-001
C071-003 -1.8642401e+000 -4.4137311e+000  6.2442619e-001
C071-004 -2.2805691e+000 -4.6125197e+000  4.6130985e-001
C071-005 -2.6928642e+000 -4.7591658e+000  3.5474697e-001
C071-006 -3.0842452e+000 -4.8937411e+000  2.7957442e-001
C071-007 -3.4692483e+000 -5.0032759e+000  2.4728811e-001
C071-008 -3.8460090e+000 -5.1041284e+000  2.5064045e-001
C071-009 -4.2141008e+000 -5.2092252e+000  2.8615516e-001
C072-001 -4.7407856e+000 -5.4060268e+000  4.9631968e-001
C072-002 -5.2358656e+000 -5.5801764e+000  7.2671217e-001
C072-003 -5.7006564e+000 -5.7088819e+000  9.8669899e-001
C072-004 -6.1325159e+000 -5.7876163e+000  1.2756151e+000
C072-005 -6.5308018e+000 -5.8273444e+000  1.5877618e+000
C072-006 -6.8966699e+000 -5.8362236e+000  1.9202466e+000
C072-007 -7.2321596e+000 -5.8402362e+000  2.2711935e+000
C072-008 -7.5353422e+000 -5.8088555e+000  2.6467216e+000
C072-009 -7.8058968e+000 -5.7504835e+000  3.0471125e+000
C073-001 -8.0291834e+000 -5.6794171e+000  3.5235496e+000
C073-002 -8.2226191e+000 -5.5938325e+000  3.9872484e+000
C073-003 -8.3870401e+000 -5.4797063e+000  4.4357986e+000
C073-004 -8.5200615e+000 -5.3117418e+000  4.8607054e+000
C073-005 -8.6224661e+000 -5.1466918e+000  5.2759099e+000
C073-006 -8.6965799e+000 -4.9732127e+000  5.6808901e+000
C073-007 -8.7402592e+000 -4.7751637e+000  6.0700397e+000
C073-008 -8.7625542e+000 -4.5680604e+000  6.4534140e+000
