# Supplementary material for: Interspecific variation in the limb long bones among modern rhinoceroses—extent and drivers
Source: PeerJ. 2019 Sep 26;7:e7647. doi: 10.7717/peerj.7647 (PMC6766374; doi:10.7717/peerj.7647)
Supplement: Supplemental Information 9 [file peerj-07-7647-s009.zip › Humerus/Rhinoceros_unicornis_1972_822_Humerus.pts]

Version 1.0
674
S0000        8.8194641    -15.976781   8.2184113   
S0001        9.2313599    -16.790988   14.210324   
S0002        3.6904793    -16.454611   18.353342   
S0003        -0.015963745 -19.573575   17.631216   
S0004        -0.39224548  -18.489035   12.281504   
S0005        2.9235132    -15.863139   11.658015   
S0006        -2.51604     -16.8924     12.557942   
S0007        -4.1516373   -13.387982   15.946521   
S0008        -7.3472046   -5.4303665   15.339972   
S0009        -6.9916336   -7.9064774   18.611995   
S0010        -4.197081    -1.8711193   16.430997   
S0011        -0.56643906  -1.6056873   17.770956   
S0012        5.2808556    -6.3115345   18.765793   
S0013        7.1839844    -5.7721474   17.824825   
S0014        9.2590828    -9.8185722   21.133369   
S0015        10.199091    -11.045844   19.217166   
S0016        10.687315    -11.277179   16.078859   
S0017        11.580121    -10.500391   8.8490929   
S0018        10.99928     -4.985891    6.3654404   
S0019        10.72858     -4.0126602   0.54944153  
S0020        5.1096542    11.297851    -1.3816788  
S0021        9.9753082    15.875294    -5.5836807  
S0022        10.629451    16.721585    -8.5781517  
S0023        6.0424809    16.807011    -14.832001  
S0024        5.7646278    11.485331    -13.640276  
S0025        4.6735714    11.451771    -12.167765  
S0026        2.102121     11.347109    -11.486812  
S0027        -3.3430309   6.9191307    -11.266809  
S0028        -6.3783783   16.536879    -12.259056  
S0029        -1.1435219   13.95961     -7.7840881  
S0030        4.6283142    16.636079    -8.0289444  
S0031        2.8229671    18.829771    -11.738557  
S0032        -5.6754799   12.759297    -4.934713   
S0033        -4.2497482   18.158321    -7.0440956  
S0034        -1.1674057   16.458319    -5.7621681  
S0035        8.7047981    -16.400888   8.3994095   
S0036        8.5255447    -16.761357   8.5468025   
S0037        8.3187653    -17.074518   8.6936981   
S0038        8.1604164    -17.355927   8.9048477   
S0039        8.0132759    -17.603268   9.1563698   
S0040        7.868412     -17.825079   9.4552101   
S0041        7.857798     -17.989804   9.8399643   
S0042        7.6822357    -18.205013   10.278207   
S0043        7.8491074    -18.191785   10.684256   
S0044        8.0929214    -18.222801   11.158743   
S0045        8.2326683    -18.275803   11.658361   
S0046        8.3881737    -18.252277   12.117168   
S0047        8.4614738    -18.213164   12.547446   
S0048        8.5043419    -18.124681   12.956235   
S0049        8.6695412    -17.898042   13.323874   
S0050        8.8786362    -17.579869   13.63716    
S0051        9.0607239    -17.212585   13.92137    
S0052        9.0824722    -16.333893   14.1187     
S0053        8.9153122    -15.890669   13.999702   
S0054        8.7059067    -15.565553   14.033095   
S0055        8.4680725    -15.275633   14.092981   
S0056        8.2098137    -15.118108   14.274913   
S0057        7.9174591    -14.963097   14.466344   
S0058        7.5870613    -14.854636   14.708087   
S0059        7.2316231    -14.824896   15.026703   
S0060        6.8267868    -14.844751   15.389508   
S0061        6.4133781    -14.679317   15.874345   
S0062        6.009341     -14.64137    16.316994   
S0063        5.7232319    -14.659944   16.809001   
S0064        5.4130852    -14.745314   17.225659   
S0065        5.1064247    -14.901404   17.598103   
S0066        4.7763233    -15.153612   17.901497   
S0067        4.4534771    -15.495996   18.181186   
S0068        4.0728172    -15.949756   18.318767   
S0069        3.4300304    -16.579556   18.347607   
S0070        3.1955364    -16.730061   18.407756   
S0071        2.9593975    -16.871048   18.434857   
S0072        2.7399086    -17.015012   18.4722     
S0073        2.5265902    -17.160881   18.504276   
S0074        2.2953714    -17.291891   18.476509   
S0075        2.0651745    -17.418214   18.428149   
S0076        1.8356424    -17.552066   18.377615   
S0077        1.611492     -17.662924   18.283304   
S0078        1.4053249    -17.722127   18.170805   
S0079        1.1724585    -17.895271   18.146515   
S0080        0.96116877   -18.093787   18.127094   
S0081        0.77285581   -18.310236   18.101469   
S0082        0.58814335   -18.514828   18.01633    
S0083        0.40957041   -18.737468   17.915726   
S0084        0.26559601   -19.006831   17.850565   
S0085        0.116941     -19.278156   17.742986   
S0086        -0.15202404  -19.951627   17.460443   
S0087        -0.25822983  -20.283055   17.26152    
S0088        -0.31815906  -20.583484   17.053398   
S0089        -0.33707821  -20.856227   16.830765   
S0090        -0.34859579  -21.065414   16.554282   
S0091        -0.33445156  -21.23262    16.245592   
S0092        -0.30604403  -21.326244   15.889214   
S0093        -0.24506886  -21.393651   15.509639   
S0094        -0.16133876  -21.420045   15.09494    
S0095        -0.12948374  -21.361119   14.705742   
S0096        -0.1265113   -21.28329    14.359821   
S0097        -0.13291309  -21.182085   14.016077   
S0098        -0.12406024  -21.060326   13.630348   
S0099        -0.13548781  -20.772903   13.288017   
S0100        -0.17893502  -20.344118   13.004504   
S0101        -0.19451717  -19.857237   12.674419   
S0102        -0.27557547  -19.218468   12.454131   
S0103        -0.44960318  -18.287915   12.228795   
S0104        -0.50468192  -18.092554   12.206893   
S0105        -0.53641195  -17.905196   12.18811    
S0106        -0.54067016  -17.72746    12.163766   
S0107        -0.52107983  -17.558702   12.139326   
S0108        -0.475107    -17.400807   12.107562   
S0109        -0.40341597  -17.254619   12.067645   
S0110        -0.32236176  -17.106874   12.067859   
S0111        -0.21200824  -16.972464   12.05187    
S0112        -0.071093196 -16.829732   12.051449   
S0113        0.082567483  -16.700731   12.031891   
S0114        0.23567765   -16.570316   12.030615   
S0115        0.39187121   -16.441304   12.036115   
S0116        0.55815573   -16.323126   12.030574   
S0117        0.73063407   -16.210464   12.024554   
S0118        0.90746355   -16.09832    12.024706   
S0119        1.0944335    -15.999379   12.013315   
S0120        1.2907668    -15.920094   11.984877   
S0121        1.4841883    -15.996533   12.074294   
S0122        1.6785656    -16.058887   12.12483    
S0123        1.8689936    -16.105919   12.137321   
S0124        2.0502352    -16.142587   12.104977   
S0125        2.2278194    -16.14649    12.055687   
S0126        2.4009453    -16.124594   11.980865   
S0127        2.5796465    -16.05939    11.903373   
S0128        2.7505777    -15.978423   11.787689   
S0129        3.1094776    -15.669069   11.414263   
S0130        3.3153759    -15.453957   11.196769   
S0131        3.5370823    -15.232219   10.993342   
S0132        3.7644196    -15.010352   10.78454    
S0133        4.0146244    -14.780551   10.604005   
S0134        4.263052     -14.550476   10.405704   
S0135        4.5148434    -14.317128   10.19856    
S0136        4.7809399    -14.076457   10.005562   
S0137        5.0408554    -13.841025   9.7755157   
S0138        5.699733     -13.648917   9.6950272   
S0139        6.2883919    -13.498575   9.6805244   
S0140        6.7743515    -13.471622   9.5813759   
S0141        7.1863182    -13.522046   9.5120842   
S0142        7.526902     -13.630658   9.498111    
S0143        7.796151     -13.793172   9.5378487   
S0144        7.9876892    -14.022449   9.612281    
S0145        8.1022873    -14.315462   9.7243469   
S0146        8.1767174    -14.642299   9.8987007   
S0147        8.385833     -14.762166   9.7098213   
S0148        8.5206062    -14.925687   9.4933105   
S0149        8.5909393    -15.09055    9.2711586   
S0150        8.6608711    -15.24341    9.0680618   
S0151        8.7075584    -15.390099   8.8728363   
S0152        8.7118584    -15.527405   8.6752007   
S0153        8.7556465    -15.674075   8.5062126   
S0154        8.7896301    -15.823569   8.3507072   
S0155        -4.0178875   -13.717165   15.252486   
S0156        -3.9692898   -13.960373   14.632391   
S0157        -3.8941669   -13.960776   14.090663   
S0158        -3.8361931   -13.856537   13.645999   
S0159        -3.8835579   -13.707031   13.274841   
S0160        -3.9579956   -13.432458   12.994585   
S0161        -4.0997456   -13.060205   12.789895   
S0162        -4.2847389   -12.573786   12.672265   
S0163        -4.5578945   -11.999044   12.594579   
S0164        -4.8282757   -11.514977   12.619332   
S0165        -5.1185753   -11.045332   12.631526   
S0166        -5.3727219   -10.559673   12.72428    
S0167        -5.6455769   -10.089368   12.815193   
S0168        -5.9409485   -9.6356506   12.893117   
S0169        -6.2107792   -9.1775208   13.037024   
S0170        -6.4792313   -8.7280693   13.194676   
S0171        -6.9465446   -8.3563988   13.081085   
S0172        -7.268248    -7.9378967   13.205762   
S0173        -7.2902245   -7.149057    13.258499   
S0174        -7.2921036   -6.5233376   13.369118   
S0175        -7.3413307   -5.9979122   13.469864   
S0176        -7.4373367   -5.5086849   13.587775   
S0177        -7.3782104   -5.3297295   13.862355   
S0178        -7.2977638   -5.3142696   14.160159   
S0179        -7.254081    -5.3441845   14.469897   
S0180        -7.2985458   -5.3276421   14.850475   
S0181        -7.0447823   -7.6539101   18.632388   
S0182        -7.0743767   -7.3971909   18.640451   
S0183        -7.1160698   -7.1383499   18.638644   
S0184        -7.1104141   -6.8708099   18.628566   
S0185        -7.1051979   -6.5951897   18.612834   
S0186        -7.0516533   -6.3131981   18.585963   
S0187        -6.9605026   -6.0277332   18.547864   
S0188        -6.8515472   -5.73559     18.501904   
S0189        -6.7324341   -5.4311203   18.449496   
S0190        -6.6303764   -5.1141994   18.366164   
S0191        -6.5204674   -4.8155727   18.27442    
S0192        -6.4129768   -4.5309525   18.174312   
S0193        -6.301601    -4.2625248   18.067175   
S0194        -6.172192    -4.0148125   17.958594   
S0195        -6.055722    -3.7782059   17.837093   
S0196        -5.9478771   -3.5536564   17.704091   
S0197        -5.8291756   -3.348336    17.565689   
S0198        -5.7260376   -3.1505527   17.416911   
S0199        -5.5913883   -2.9966816   17.231206   
S0200        -5.4710354   -2.8339905   17.063208   
S0201        -5.3418907   -2.6715197   16.915086   
S0202        -5.1971184   -2.513726    16.786688   
S0203        -5.0324314   -2.3658596   16.677409   
S0204        -4.8442902   -2.2344772   16.586938   
S0205        -4.6339577   -2.1207085   16.515967   
S0206        -4.4174175   -2.0018248   16.464746   
S0207        -4.0579037   -1.7889688   16.516673   
S0208        -3.9034245   -1.7139467   16.598933   
S0209        -3.7299431   -1.6609154   16.679626   
S0210        -3.5500744   -1.5955146   16.754659   
S0211        -3.3537895   -1.5540703   16.828366   
S0212        -3.1476454   -1.5118879   16.897745   
S0213        -2.9310787   -1.456714    16.961409   
S0214        -2.7011477   -1.3987122   17.02068    
S0215        -2.4589355   -1.3703336   17.079028   
S0216        -2.2528595   -1.3505392   17.141745   
S0217        -2.0474041   -1.3685481   17.210956   
S0218        -1.842416    -1.4015234   17.286127   
S0219        -1.636319    -1.4367842   17.364153   
S0220        -1.4256741   -1.4619156   17.440758   
S0221        -1.2085866   -1.4753155   17.515733   
S0222        -0.98868999  -1.4924392   17.594438   
S0223        -0.77404127  -1.5358633   17.681126   
S0224        -0.34029794  -1.6965397   18.101695   
S0225        -0.11079862  -1.8759943   18.379393   
S0226        0.1581466    -2.0546745   18.603305   
S0227        0.4196743    -2.3139563   18.750983   
S0228        0.74181209   -2.5351316   18.855176   
S0229        1.1094109    -2.7506357   18.911835   
S0230        1.4967431    -2.9989651   18.905469   
S0231        1.9104408    -3.2690506   18.840024   
S0232        2.3611704    -3.5464851   18.72233    
S0233        2.7749107    -3.8520695   18.598358   
S0234        3.1529676    -4.1731064   18.500751   
S0235        3.5209549    -4.4816269   18.440469   
S0236        3.8772312    -4.7809765   18.417107   
S0237        4.1707176    -5.114925    18.408325   
S0238        4.4809566    -5.4153385   18.448013   
S0239        4.7800411    -5.7037441   18.53132    
S0240        5.0443729    -6.0024643   18.64023    
S0241        5.3838375    -6.6410309   18.922426   
S0242        5.4510559    -6.9663094   19.044107   
S0243        5.4836876    -7.2825676   19.13383    
S0244        5.4771317    -7.586454    19.16769    
S0245        5.4358322    -7.8715988   19.155563   
S0246        5.3688637    -8.1493034   19.155293   
S0247        5.266996     -8.4130272   19.113722   
S0248        5.1320347    -8.6633026   19.037529   
S0249        4.9637897    -8.9091324   18.954979   
S0250        4.7292805    -9.0753311   18.844052   
S0251        4.4950623    -9.2475807   18.753404   
S0252        4.2620686    -9.4198242   18.663753   
S0253        4.0305302    -9.5911079   18.572864   
S0254        3.8003231    -9.7644333   18.487247   
S0255        3.5723103    -9.9472122   18.418782   
S0256        3.3459232    -10.115887   18.324438   
S0257        3.1193693    -10.277798   18.222601   
S0258        2.8931213    -10.440424   18.125827   
S0259        2.7028223    -10.62618    18.01051    
S0260        2.5138763    -10.831747   17.919553   
S0261        2.3322786    -11.054169   17.866081   
S0262        2.153306     -11.280579   17.834737   
S0263        1.9739962    -11.508033   17.820114   
S0264        1.7841248    -11.729875   17.784651   
S0265        1.5968351    -11.958942   17.784511   
S0266        1.3998225    -12.184126   17.748442   
S0267        1.2040791    -12.413914   17.729247   
S0268        0.81789036   -12.537388   17.691161   
S0269        0.44194899   -12.651331   17.600101   
S0270        0.070178181  -12.753855   17.514896   
S0271        -0.29316635  -12.847467   17.41003    
S0272        -0.65853152  -12.923698   17.314745   
S0273        -1.0110347   -12.994547   17.187598   
S0274        -1.3495906   -13.05558    17.025575   
S0275        -1.690761    -13.098894   16.870692   
S0276        -2.0350657   -13.138438   16.735387   
S0277        -2.5145969   -12.926367   16.714597   
S0278        -2.9698837   -12.745336   16.718037   
S0279        -3.4082458   -12.63141    16.758887   
S0280        -3.8027477   -12.497347   16.742654   
S0281        -4.1550068   -12.352454   16.698262   
S0282        -4.5118824   -12.30539    16.700015   
S0283        -4.8378143   -12.253189   16.676231   
S0284        -5.1052708   -12.169725   16.616463   
S0285        -5.2841404   -12.064912   16.523627   
S0286        -5.3060036   -11.686681   17.117978   
S0287        -5.4364948   -11.338377   17.664613   
S0288        -5.6016777   -10.961584   18.125587   
S0289        -5.7826157   -10.5429     18.476718   
S0290        -5.9494225   -10.06907    18.689508   
S0291        -6.1979832   -9.5896912   18.842896   
S0292        -6.4674316   -9.0712502   18.876704   
S0293        -6.7960487   -8.5262672   18.795119   
S0294        7.4936165    -5.8085464   17.690405   
S0295        7.7858681    -5.8758884   17.558379   
S0296        8.0540527    -5.9881271   17.434261   
S0297        8.2951454    -6.1414078   17.323701   
S0298        8.5081757    -6.3306965   17.228435   
S0299        8.7076561    -6.5348183   17.135313   
S0300        8.8875969    -6.7655312   17.048347   
S0301        9.0650818    -7.0094063   16.95405    
S0302        9.2238274    -7.2852783   16.867171   
S0303        9.3590813    -7.6038841   16.790286   
S0304        9.4966362    -7.9025368   16.743747   
S0305        9.6416985    -8.1789207   16.727318   
S0306        9.7779015    -8.4448723   16.751183   
S0307        9.9228561    -8.6940445   16.807661   
S0308        10.046095    -8.9424751   16.910681   
S0309        10.135955    -9.1892525   17.0634     
S0310        10.208692    -9.424852    17.258319   
S0311        10.273681    -9.6470329   17.491972   
S0312        10.278232    -9.8221207   17.589233   
S0313        10.287133    -9.9934753   17.706871   
S0314        10.290038    -10.159487   17.848625   
S0315        10.298431    -10.320242   18.0134     
S0316        10.307562    -10.476197   18.203519   
S0317        10.314482    -10.628589   18.420293   
S0318        10.313493    -10.778492   18.664308   
S0319        10.269307    -10.919012   18.931158   
S0320        10.462395    -11.006644   15.897775   
S0321        10.33437     -10.693923   15.683392   
S0322        10.266396    -10.387508   15.461586   
S0323        10.21258     -10.113736   15.239339   
S0324        10.134047    -9.8856133   15.01145    
S0325        10.038264    -9.6976753   14.772792   
S0326        9.9455658    -9.5426277   14.52356    
S0327        9.8952431    -9.4005394   14.272879   
S0328        9.8733353    -9.2721352   14.020952   
S0329        9.9194092    -9.1485298   13.642854   
S0330        9.9589584    -9.0316818   13.270021   
S0331        10.029722    -8.8960785   12.915413   
S0332        10.098731    -8.7646141   12.568079   
S0333        10.15814     -8.6417542   12.224852   
S0334        10.226302    -8.5157883   11.892396   
S0335        10.289141    -8.3951355   11.565386   
S0336        10.364326    -8.2695068   11.250608   
S0337        10.442461    -8.1444618   10.944462   
S0338        10.620802    -8.2770554   10.709494   
S0339        10.743822    -8.4654198   10.457227   
S0340        10.839082    -8.6878151   10.202192   
S0341        10.924017    -8.936097    9.9531937   
S0342        11.048812    -9.1983002   9.7200615   
S0343        11.273074    -9.4626472   9.4976303   
S0344        11.45731     -9.76175     9.2652298   
S0345        11.548795    -10.10832    9.0409348   
S0346        11.668546    -10.861394   8.9394638   
S0347        11.715301    -11.211537   9.0632996   
S0348        11.703587    -11.528396   9.2232849   
S0349        11.692856    -11.807453   9.4019043   
S0350        11.674487    -12.050541   9.5999435   
S0351        11.703551    -12.271594   9.8078163   
S0352        11.76393     -12.467348   10.032645   
S0353        11.797549    -12.627084   10.281426   
S0354        11.812409    -12.75659    10.549728   
S0355        11.78574     -12.852777   10.877539   
S0356        11.76162     -12.93017    11.216665   
S0357        11.726382    -12.990085   11.566402   
S0358        11.760059    -13.031662   11.925025   
S0359        11.751825    -13.054141   12.294574   
S0360        11.636115    -13.065129   12.675387   
S0361        11.573638    -13.055391   13.065555   
S0362        11.539806    -13.019197   13.467244   
S0363        11.471941    -12.96514    13.880063   
S0364        11.42165     -12.887262   14.152818   
S0365        11.387288    -12.77346    14.419244   
S0366        11.330793    -12.636736   14.678244   
S0367        11.267599    -12.470117   14.928935   
S0368        11.190602    -12.276485   15.171558   
S0369        11.084363    -12.065845   15.409254   
S0370        10.970022    -11.825687   15.63862    
S0371        10.843258    -11.558208   15.860152   
S0372        11.196696    -4.9825027   6.212616    
S0373        11.352969    -5.0083923   5.9961323   
S0374        11.429581    -5.0394257   5.7003246   
S0375        11.415684    -5.0481758   5.3354816   
S0376        11.48232     -5.102713    4.986729    
S0377        11.509511    -5.1528263   4.5981701   
S0378        11.71946     -5.3718735   4.2054615   
S0379        11.771914    -5.5144913   3.7336514   
S0380        11.679803    -5.5159164   3.2608658   
S0381        11.568431    -5.5118435   3.0058283   
S0382        11.448627    -5.5470268   2.7559696   
S0383        11.301237    -5.6015991   2.5133911   
S0384        11.056934    -5.5571556   2.334161    
S0385        10.814835    -5.57719     2.1441788   
S0386        10.535909    -5.5993977   1.9705292   
S0387        10.21691     -5.6146511   1.8194761   
S0388        9.8602043    -5.6230137   1.6930954   
S0389        9.4690933    -5.6317924   1.5869959   
S0390        9.6077332    -5.4869621   1.4107052   
S0391        9.7465103    -5.3097588   1.2727042   
S0392        9.8863823    -5.1217648   1.1535377   
S0393        10.02658     -4.9410488   1.0340089   
S0394        10.163793    -4.7756989   0.8966855   
S0395        10.303265    -4.5901268   0.79085217  
S0396        10.440094    -4.4045467   0.68214722  
S0397        10.579762    -4.2088879   0.59743233  
S0398        11.004745    -3.6345432   0.48254561  
S0399        11.224211    -3.2663792   0.42794418  
S0400        11.39309     -2.8998312   0.40242944  
S0401        11.528501    -2.5307236   0.45829892  
S0402        11.62953     -2.1330576   0.5918788   
S0403        11.718934    -1.7016291   0.87409458  
S0404        11.8214      -1.2818747   1.3838214   
S0405        11.933752    -0.99761829  2.1150045   
S0406        12.001401    -0.9710227   2.8998266   
S0407        12.058421    -1.124861    3.361861    
S0408        12.061304    -1.3545645   3.8158245   
S0409        12.0061      -1.6611265   4.233136    
S0410        11.892924    -2.0098124   4.6178543   
S0411        11.726841    -2.3678942   4.9990807   
S0412        11.517119    -2.7173004   5.4097969   
S0413        11.238214    -3.1357122   5.7605083   
S0414        10.909541    -3.5655796   6.1223717   
S0415        10.556107    -3.9787102   6.5405441   
S0416        10.408308    -4.4009186   6.9212822   
S0417        10.266912    -4.7726257   7.3913467   
S0418        10.190771    -4.993047    7.9278801   
S0419        10.158344    -5.0945774   8.4605408   
S0420        10.101994    -5.187756    8.9529282   
S0421        9.9539917    -5.3767651   9.3921005   
S0422        9.7754868    -5.5663803   9.8151085   
S0423        9.5080742    -5.8314217   10.174653   
S0424        9.2884567    -5.9863743   10.563667   
S0425        8.8937637    -6.2237862   11.165665   
S0426        8.458844     -6.4513618   11.709756   
S0427        8.0574409    -6.5516068   12.270409   
S0428        7.6772171    -6.5237526   12.825784   
S0429        7.2300369    -6.5288422   13.298169   
S0430        6.7614906    -6.489505    13.730966   
S0431        6.2588707    -6.4305771   14.12075    
S0432        5.7567074    -6.2836781   14.48353    
S0433        5.2511314    -6.0590363   14.809801   
S0434        4.7899223    -5.8370159   15.151192   
S0435        4.3220428    -5.6599018   15.501988   
S0436        3.8492325    -5.5168961   15.86834    
S0437        3.6281776    -5.0856258   16.098067   
S0438        3.3663715    -4.7565636   16.34462    
S0439        3.0880953    -4.4858154   16.605888   
S0440        2.8019672    -4.2590607   16.874686   
S0441        2.5550285    -4.0205231   17.125159   
S0442        2.3096323    -3.8177174   17.364816   
S0443        1.9913895    -3.5380207   17.539223   
S0444        1.6802618    -3.2578148   17.680753   
S0445        1.3931191    -2.9526257   17.788104   
S0446        1.0774781    -2.6933865   17.865263   
S0447        0.73960862   -2.4762169   17.911992   
S0448        0.41316986   -2.25079     17.925494   
S0449        0.10719484   -1.9926937   17.904323   
S0450        -0.2145009   -1.762421    17.851857   
S0451        5.3533005    11.366722    -1.6061651  
S0452        5.6022831    11.449225    -1.8182413  
S0453        5.8455536    11.545367    -2.0297958  
S0454        6.0755634    11.655932    -2.2493822  
S0455        6.3083759    11.781013    -2.4595947  
S0456        6.5433075    11.921414    -2.6608778  
S0457        6.7823441    12.07707     -2.8508942  
S0458        7.0232079    12.248923    -3.0318935  
S0459        7.3003212    12.412061    -3.170533   
S0460        7.4539436    12.641563    -3.272076   
S0461        7.6509102    12.839532    -3.363567   
S0462        7.881591     13.004721    -3.4303123  
S0463        8.126104     13.159286    -3.50979    
S0464        8.4035912    13.286363    -3.5658833  
S0465        8.7473503    13.371388    -3.5593147  
S0466        9.0932129    13.484879    -3.6601147  
S0467        9.3762985    13.633083    -3.8976204  
S0468        9.5941681    13.773218    -4.1664494  
S0469        9.7482307    14.000983    -4.3893806  
S0470        9.8382393    14.237097    -4.6157978  
S0471        10.004745    14.451622    -4.7642681  
S0472        10.099709    14.678348    -4.923592   
S0473        10.179732    14.908263    -5.0639942  
S0474        10.162755    15.147083    -5.2202248  
S0475        10.109616    15.385243    -5.361039   
S0476        10.026353    15.622495    -5.4841629  
S0477        5.7166103    11.418539    -13.442371  
S0478        5.6575954    11.362209    -13.253319  
S0479        5.5727829    11.328567    -13.074704  
S0480        5.4832588    11.295932    -12.898032  
S0481        5.3672493    11.285432    -12.730372  
S0482        5.2235226    11.301132    -12.576128  
S0483        5.0590237    11.335812    -12.432322  
S0484        4.8718296    11.395004    -12.304381  
S0485        4.408633     11.350824    -12.143815  
S0486        4.1290459    11.302879    -12.136803  
S0487        3.8413956    11.297037    -12.127367  
S0488        3.5566402    11.280591    -12.078326  
S0489        3.2708725    11.269159    -12.002795  
S0490        2.9791965    11.282077    -11.914232  
S0491        2.6824684    11.310194    -11.807975  
S0492        2.401403     11.301483    -11.641369  
S0493        1.8491287    11.152751    -11.358361  
S0494        1.5996244    10.943596    -11.242717  
S0495        1.3351598    10.737487    -11.155174  
S0496        1.098993     10.497526    -11.066355  
S0497        0.88060188   10.238583    -10.988391  
S0498        0.67411785   9.9662018    -10.923228  
S0499        0.4325407    9.7063889    -10.892109  
S0500        0.13840395   9.4634903    -10.908185  
S0501        -0.10546598  9.1829727    -10.915614  
S0502        -0.34760547  8.8288719    -10.88795   
S0503        -0.65184908  8.5201599    -10.896838  
S0504        -0.95032778  8.2080444    -10.904087  
S0505        -1.3190998   7.9699821    -10.943386  
S0506        -1.6660063   7.6997299    -10.977295  
S0507        -2.0473431   7.4624687    -11.028063  
S0508        -2.448299    7.2255692    -11.086972  
S0509        -2.8899801   7.0797432    -11.174253  
S0510        -3.5914482   6.8977844    -11.781288  
S0511        -3.8420509   6.9891647    -12.270579  
S0512        -4.0947845   7.1196785    -12.72252   
S0513        -4.3443848   7.2744354    -13.151846  
S0514        -4.595208    7.4823898    -13.551813  
S0515        -4.8475475   7.7845139    -13.889812  
S0516        -5.096423    8.0879875    -14.231784  
S0517        -5.3501934   8.4370155    -14.549937  
S0518        -5.6054901   8.8456253    -14.830664  
S0519        -5.8299778   9.2746567    -15.101393  
S0520        -6.0296341   9.7075623    -15.318498  
S0521        -6.2270924   10.124959    -15.513809  
S0522        -6.3738197   10.564326    -15.617972  
S0523        -6.5064674   10.995352    -15.683632  
S0524        -6.6118675   11.42506     -15.692926  
S0525        -6.708226    11.848331    -15.671365  
S0526        -6.7978195   12.269579    -15.619609  
S0527        -6.8698662   12.692445    -15.521652  
S0528        -6.9380562   13.186081    -15.375731  
S0529        -6.962587    13.653358    -15.164243  
S0530        -6.9918823   14.118768    -14.935825  
S0531        -6.9863228   14.570621    -14.646159  
S0532        -6.9502296   15.01064     -14.296872  
S0533        -6.8917389   15.444481    -13.888356  
S0534        -6.7858459   15.851375    -13.405659  
S0535        -6.6161377   16.216151    -12.855301  
S0536        -6.2529232   16.637823    -12.045949  
S0537        -6.1121689   16.735176    -11.848131  
S0538        -5.9589027   16.8306      -11.653817  
S0539        -5.7778355   16.915567    -11.467396  
S0540        -5.5542599   16.979433    -11.300842  
S0541        -5.2636749   16.980748    -11.182506  
S0542        -4.9712002   17.00769     -11.048265  
S0543        -4.6408333   17.019699    -10.93251   
S0544        -4.2716179   17.024088    -10.836565  
S0545        -4.0554375   16.985246    -10.604649  
S0546        -3.8494419   16.936711    -10.375072  
S0547        -3.6523746   16.886903    -10.146828  
S0548        -3.4628864   16.833646    -9.9197334  
S0549        -3.2818645   16.765329    -9.6949982  
S0550        -3.1144123   16.665175    -9.4756302  
S0551        -2.9548      16.559531    -9.2576462  
S0552        -2.8021727   16.446516    -9.0408646  
S0553        -2.6564745   16.32321     -8.8254333  
S0554        -2.4635088   16.144388    -8.5708763  
S0555        -2.2805151   15.936755    -8.3529793  
S0556        -2.1098288   15.702072    -8.1714264  
S0557        -1.9386761   15.455602    -8.0220779  
S0558        -1.7767662   15.188127    -7.9087959  
S0559        -1.6059095   14.911345    -7.8236717  
S0560        -1.4468616   14.611598    -7.775705   
S0561        -1.2653731   14.293295    -7.7398026  
S0562        -0.75826416  13.780707    -8.2084946  
S0563        -0.37752371  13.636972    -8.5833549  
S0564        -0.021877977 13.564752    -8.9437225  
S0565        0.3215513    13.575215    -9.2860832  
S0566        0.70970831   13.57128     -9.5102287  
S0567        1.102168     13.609337    -9.6794724  
S0568        1.4898131    13.714662    -9.8190239  
S0569        1.8916952    13.84202     -9.8827484  
S0570        2.2969118    14.017664    -9.8982811  
S0571        2.7189793    14.360422    -9.8878036  
S0572        3.099782     14.721623    -9.8430321  
S0573        3.4747356    14.915414    -9.6152321  
S0574        3.7800552    15.208771    -9.445668   
S0575        4.0484913    15.42874     -9.172422   
S0576        4.2615269    15.711574    -8.9129814  
S0577        4.4276722    16.00856     -8.6255463  
S0578        4.5484764    16.318457    -8.3180275  
S0579        4.504916     16.894077    -7.9872826  
S0580        4.3918034    17.147697    -8.008326   
S0581        4.2862988    17.391118    -8.0565552  
S0582        4.1931992    17.623949    -8.1372093  
S0583        4.0985069    17.84561     -8.2368507  
S0584        4.0124977    18.055763    -8.3670769  
S0585        3.9201454    18.257353    -8.5168343  
S0586        3.8301132    18.450476    -8.693074   
S0587        3.7491104    18.632129    -8.9006081  
S0588        3.6447746    18.756496    -9.1257065  
S0589        3.5325146    18.861461    -9.3645699  
S0590        3.4151035    18.944298    -9.6219238  
S0591        3.2977062    19.001399    -9.9034477  
S0592        3.172151     19.038446    -10.207529  
S0593        3.0501848    19.048155    -10.543039  
S0594        2.9499243    19.018356    -10.9147    
S0595        2.8734879    18.94668     -11.316286  
S0596        2.8830492    18.741374    -12.165419  
S0597        2.9683798    18.62235     -12.57231   
S0598        3.0221657    18.527724    -12.979112  
S0599        3.0820192    18.432509    -13.381682  
S0600        3.1764505    18.30446     -13.766518  
S0601        3.2916317    18.16171     -14.141275  
S0602        3.4299618    18.017209    -14.514482  
S0603        3.5993607    17.825632    -14.859019  
S0604        3.7625416    17.564857    -15.153241  
S0605        3.8650974    17.235542    -15.450536  
S0606        3.9172523    16.799063    -15.609163  
S0607        3.9722176    16.361777    -15.709982  
S0608        4.0911724    15.9907      -15.889406  
S0609        4.2098381    15.594086    -16.008763  
S0610        4.3533844    15.192253    -16.104146  
S0611        4.4997383    14.771645    -16.134813  
S0612        4.5971245    14.327715    -16.068431  
S0613        4.6875057    13.883032    -15.974957  
S0614        4.7932339    13.477899    -15.859547  
S0615        4.8972977    13.08455     -15.703882  
S0616        5.0322735    12.743539    -15.528589  
S0617        5.2288551    12.493011    -15.34883   
S0618        5.4369617    12.285134    -15.131488  
S0619        5.5911633    12.058659    -14.842578  
S0620        5.662846     11.821707    -14.48073   
S0621        5.7153446    11.6284      -14.078264  
S0622        4.4783707    10.963951    -12.634639  
S0623        4.237101     10.703468    -13.192308  
S0624        3.9907211    10.635216    -13.72215   
S0625        3.7528954    10.678365    -14.183922  
S0626        3.5203888    10.800881    -14.586131  
S0627        3.2856415    10.985274    -14.946704  
S0628        3.043499     11.239816    -15.277486  
S0629        2.7919455    11.578185    -15.582285  
S0630        2.5301395    12.01132     -15.861513  
S0631        2.4273037    12.280917    -16.015742  
S0632        2.3199795    12.574428    -16.135162  
S0633        2.198068     12.892479    -16.239317  
S0634        2.0790493    13.256926    -16.295667  
S0635        1.9575466    13.667215    -16.311299  
S0636        1.8395256    14.127306    -16.273856  
S0637        1.7203407    14.637627    -16.188019  
S0638        1.6341093    15.189433    -16.009752  
S0639        1.599558     15.759898    -15.733151  
S0640        1.5747218    16.286641    -15.33036   
S0641        1.6169682    16.76498     -14.876093  
S0642        1.7298382    17.167551    -14.396544  
S0643        1.8986826    17.495088    -13.918172  
S0644        2.1056004    17.765312    -13.45361   
S0645        2.3488453    17.986928    -13.001503  
S0646        2.5620949    18.232883    -12.567159  
S0647        2.7116476    18.528636    -12.146936  
S0648        -3.8957577   6.9166779    -12.01116   
S0649        -4.3992691   7.1385712    -12.722937  
S0650        -4.7872616   7.5136795    -13.341124  
S0651        -5.0790188   7.927594     -13.841898  
S0652        -5.3651493   8.2754356    -14.240903  
S0653        -5.6030701   8.6339737    -14.54068   
S0654        -5.819075    8.986573     -14.748737  
S0655        -6.0387413   9.3258011    -14.871794  
S0656        -6.2479637   9.6716217    -14.905554  
S0657        -6.5240913   10.239481    -14.961217  
S0658        -6.7067223   10.807207    -14.971954  
S0659        -6.8630463   11.338412    -14.94975   
S0660        -6.9724815   11.839326    -14.893552  
S0661        -7.0598282   12.302534    -14.804832  
S0662        -7.1085129   12.73197     -14.683473  
S0663        -7.1578911   13.123386    -14.526944  
S0664        -7.1732506   13.482607    -14.336101  
S0665        -7.1643677   13.809201    -14.109714  
S0666        -7.1560402   14.154181    -13.938463  
S0667        -7.1279465   14.490221    -13.758316  
S0668        -7.1038872   14.812811    -13.566061  
S0669        -7.0741417   15.123294    -13.363298  
S0670        -7.0111633   15.426112    -13.153923  
S0671        -6.8917595   15.719847    -12.941565  
S0672        -6.7440216   16.002205    -12.722071  
S0673        -6.5754524   16.275192    -12.494116  
