# Supplementary material for: Interspecific variation in the limb long bones among modern rhinoceroses—extent and drivers
Source: PeerJ. 2019 Sep 26;7:e7647. doi: 10.7717/peerj.7647 (PMC6766374; doi:10.7717/peerj.7647)
Supplement: Supplemental Information 9 [file peerj-07-7647-s009.zip › Humerus/Rhinoceros_unicornis_33382_Humerus.pts]

Version 1.0
674
S0000      -24.278729 6.7651588  1.0901812 
S0001      -28.227142 5.6404999  4.1945683 
S0002      -29.690002 10.317265  9.6209831 
S0003      -31.390048 14.793607  7.5204025 
S0004      -25.566316 16.075426  3.9253708 
S0005      -24.371246 11.621809  4.0958633 
S0006      -27.658008 17.221873  5.1117798 
S0007      -24.734933 17.949193  8.8994064 
S0008      -18.81971  19.000404  15.75361  
S0009      -22.428293 19.42451   16.348891 
S0010      -17.148351 15.791527  17.921248 
S0011      -17.765785 11.731103  18.434215 
S0012      -21.453893 7.6520348  16.304103 
S0013      -20.62692  5.5303932  15.207744 
S0014      -26.103711 3.3335812  14.503221 
S0015      -25.166309 2.4632494  13.490558 
S0016      -24.23374  2.3695688  9.225058  
S0017      -18.375743 2.7007414  4.0832321 
S0018      -16.769772 2.4595341  4.1520004 
S0019      -9.6952255 4.1450336  2.5224426 
S0020      5.4943108  5.5548866  9.8169083 
S0021      12.256741  1.6869854  10.576007 
S0022      12.262787  0.97275696 8.3459053 
S0023      18.143494  5.5693905  3.8046509 
S0024      12.370776  7.0293205  1.195787  
S0025      11.622007  7.6590942  1.9986572 
S0026      11.246115  10.131802  3.2727966 
S0027      7.6902206  15.672362  1.9744404 
S0028      16.12666   17.718141  7.0789207 
S0029      11.580953  12.4633    7.8754044 
S0030      12.343356  6.6967102  9.0576035 
S0031      16.757578  8.3170013  8.2149277 
S0032      10.381905  18.811003  6.5798874 
S0033      14.256358  16.13342   10.773135 
S0034      11.721983  12.926157  11.150569 
S0035      -24.820935 7.1123741  0.97707796
S0036      -25.298764 7.4300644  0.94261694
S0037      -25.695023 7.7628372  0.94934092
S0038      -26.082516 7.9586739  0.98964148
S0039      -26.432535 8.0835007  1.0698577 
S0040      -26.741489 8.2192986  1.1684604 
S0041      -27.053085 8.2874443  1.3090559 
S0042      -27.310727 8.0400307  1.5628354 
S0043      -27.473193 7.7138313  1.8514547 
S0044      -27.809131 7.4036758  2.108914  
S0045      -28.090555 7.1293541  2.3616194 
S0046      -28.334509 6.901178   2.6245895 
S0047      -28.500958 6.6731659  2.8912405 
S0048      -28.575262 6.4328278  3.1462732 
S0049      -28.585031 6.2087578  3.4015366 
S0050      -28.530356 6.0006195  3.6585751 
S0051      -28.418347 5.8220734  3.9346443 
S0052      -27.571655 5.4483719  4.5488808 
S0053      -27.075009 5.4063229  4.9867203 
S0054      -26.677768 5.4053436  5.3803535 
S0055      -26.358917 5.4498699  5.732019  
S0056      -26.061862 5.5405811  6.0133713 
S0057      -25.865366 5.7635216  6.3177834 
S0058      -25.776105 6.1357113  6.6492851 
S0059      -26.09321  6.5502846  7.1469368 
S0060      -26.451044 6.9843994  7.5774414 
S0061      -26.732861 7.4927101  8.2162766 
S0062      -27.076819 7.9328186  8.7628654 
S0063      -27.44848  8.3101471  9.2233337 
S0064      -27.820804 8.6660805  9.5790955 
S0065      -28.191119 9.0174988  9.8191833 
S0066      -28.584622 9.3319366  9.9682205 
S0067      -28.968976 9.6655952  9.9818359 
S0068      -29.346054 9.9970627  9.8687538 
S0069      -29.82254  10.601656  9.6083138 
S0070      -29.972522 10.875312  9.6160194 
S0071      -30.064157 11.155454  9.5590729 
S0072      -30.168967 11.42658   9.5205193 
S0073      -30.261545 11.694123  9.4692917 
S0074      -30.351062 11.95699   9.413353  
S0075      -30.418582 12.216884  9.3308876 
S0076      -30.44758  12.475755  9.2232231 
S0077      -30.488763 12.728294  9.1207359 
S0078      -30.54086  12.978223  8.9550621 
S0079      -30.631271 13.219994  8.7900826 
S0080      -30.71684  13.46076   8.618943  
S0081      -30.845917 13.683772  8.4529808 
S0082      -30.968875 13.904712  8.2805618 
S0083      -31.063397 14.134308  8.0960548 
S0084      -31.181247 14.352475  7.9112267 
S0085      -31.288968 14.572855  7.7187531 
S0086      -31.564578 15.076448  7.1195274 
S0087      -31.635019 15.323619  6.7160202 
S0088      -31.672836 15.530852  6.3130676 
S0089      -31.687885 15.716298  5.9015728 
S0090      -31.569852 15.856413  5.4930019 
S0091      -31.303329 15.921117  5.1152523 
S0092      -31.108661 16.015723  4.6881699 
S0093      -30.883554 16.12343   4.1995556 
S0094      -30.449298 16.094019  3.8184917 
S0095      -30.033286 16.121931  3.6091125 
S0096      -29.584518 16.163908  3.4323822 
S0097      -29.074478 16.121475  3.4004616 
S0098      -28.552869 16.088658  3.4020115 
S0099      -28.011298 16.086499  3.4142593 
S0100      -27.44794  16.063474  3.4997955 
S0101      -26.861078 16.049689  3.6238216 
S0102      -26.207422 16.095226  3.7013954 
S0103      -25.417387 15.946843  3.9617439 
S0104      -25.305309 15.801173  4.0217125 
S0105      -25.219702 15.652213  4.0957016 
S0106      -25.147267 15.50247   4.1515896 
S0107      -25.087714 15.347346  4.1796524 
S0108      -25.04872  15.187386  4.2021736 
S0109      -25.032832 15.025072  4.2368225 
S0110      -25.033209 14.856383  4.2469154 
S0111      -25.053903 14.683772  4.2561539 
S0112      -25.07215  14.523373  4.2507927 
S0113      -25.090671 14.36673   4.2465721 
S0114      -25.109013 14.21095   4.2613716 
S0115      -25.125883 14.052257  4.3075047 
S0116      -25.141141 13.902304  4.2906418 
S0117      -25.155519 13.75619   4.2608315 
S0118      -25.168277 13.608249  4.2511776 
S0119      -25.179335 13.458113  4.2603168 
S0120      -25.189511 13.312253  4.2512463 
S0121      -25.223872 13.141174  4.2222103 
S0122      -25.226857 12.966333  4.1957802 
S0123      -25.198434 12.786871  4.1784836 
S0124      -25.139459 12.605479  4.1300797 
S0125      -25.048473 12.417365  4.1171089 
S0126      -24.926297 12.224588  4.1117279 
S0127      -24.772758 12.02799   4.1017509 
S0128      -24.587708 11.827133  4.0956421 
S0129      -24.139734 11.256963  4.0873749 
S0130      -23.906429 10.892345  4.0998322 
S0131      -23.668898 10.531836  4.1307865 
S0132      -23.425931 10.176982  4.1641418 
S0133      -23.176463 9.8293106  4.1334324 
S0134      -22.92222  9.4864136  4.1067421 
S0135      -22.662643 9.1492104  4.0669125 
S0136      -22.398335 8.8164482  4.0265064 
S0137      -22.129947 8.4867355  3.9843815 
S0138      -21.82153  8.0920815  3.9365696 
S0139      -21.582037 7.7335266  3.8743248 
S0140      -21.413779 7.4241158  3.7657524 
S0141      -21.318234 7.153479   3.6521851 
S0142      -21.294992 6.9228241  3.5322697 
S0143      -21.342946 6.7276428  3.4144619 
S0144      -21.461031 6.560849   3.3051254 
S0145      -21.649979 6.4258018  3.1943209 
S0146      -21.910338 6.3225983  3.0790775 
S0147      -22.292932 6.2599926  3.0051512 
S0148      -22.648434 6.2172329  2.8958662 
S0149      -22.979294 6.1874977  2.751376  
S0150      -23.264069 6.2473526  2.5521181 
S0151      -23.523685 6.308559   2.3285397 
S0152      -23.771173 6.348056   2.0691345 
S0153      -23.985945 6.4263718  1.7664782 
S0154      -24.143446 6.5930664  1.4448892 
S0155      -24.482906 18.047209  8.7513443 
S0156      -24.195461 18.115781  8.6403465 
S0157      -23.886038 18.128616  8.5957489 
S0158      -23.576341 18.148535  8.5931564 
S0159      -23.263405 18.172882  8.6326012 
S0160      -22.942549 18.222205  8.6950989 
S0161      -22.611066 18.285103  8.7859276 
S0162      -22.268365 18.35826   8.9063545 
S0163      -21.912773 18.455722  9.0407951 
S0164      -21.61481  18.719983  9.3801689 
S0165      -21.315471 18.950562  9.7315109 
S0166      -21.010591 19.174498  10.06801  
S0167      -20.702899 19.379575  10.400614 
S0168      -20.395538 19.559212  10.734155 
S0169      -20.075684 19.752075  11.03783  
S0170      -19.743024 19.948418  11.320129 
S0171      -19.406483 20.124229  11.599503 
S0172      -19.092061 20.240665  11.907003 
S0173      -18.876108 20.150636  12.455946 
S0174      -18.766052 19.983528  12.997507 
S0175      -18.616995 19.900101  13.470978 
S0176      -18.535141 19.780421  13.925027 
S0177      -18.511603 19.638141  14.347169 
S0178      -18.710498 19.346545  14.655811 
S0179      -18.760466 19.200365  14.990613 
S0180      -18.76579  19.107936  15.368472 
S0181      -22.196465 19.448181  16.474399 
S0182      -21.961534 19.444675  16.596805 
S0183      -21.725368 19.427284  16.715018 
S0184      -21.499121 19.363615  16.833611 
S0185      -21.268686 19.305627  16.945602 
S0186      -21.03811  19.234212  17.053403 
S0187      -20.802734 19.156886  17.155823 
S0188      -20.559422 19.077051  17.252443 
S0189      -20.328284 18.960483  17.348242 
S0190      -20.072441 18.823601  17.423546 
S0191      -19.828    18.685463  17.491829 
S0192      -19.591753 18.55154   17.55217  
S0193      -19.382246 18.391165  17.601343 
S0194      -19.170341 18.252444  17.64213  
S0195      -18.963942 18.122337  17.674512 
S0196      -18.767264 17.99375   17.697502 
S0197      -18.574025 17.877495  17.713429 
S0198      -18.391632 17.760826  17.719608 
S0199      -18.186359 17.625903  17.754469 
S0200      -18.012067 17.441975  17.779413 
S0201      -17.883659 17.209686  17.798711 
S0202      -17.742378 16.996443  17.821487 
S0203      -17.585323 16.792386  17.846552 
S0204      -17.461879 16.557898  17.867252 
S0205      -17.356598 16.309064  17.884502 
S0206      -17.245448 16.057129  17.903911 
S0207      -17.09124  15.51322   18.020053 
S0208      -17.087254 15.239566  18.09696  
S0209      -17.072401 14.980016  18.181017 
S0210      -17.092058 14.732083  18.249683 
S0211      -17.135313 14.498383  18.306497 
S0212      -17.181531 14.27706   18.36351  
S0213      -17.247516 14.06992   18.409428 
S0214      -17.289207 13.866217  18.481213 
S0215      -17.370282 13.680318  18.527307 
S0216      -17.445879 13.39218   18.531898 
S0217      -17.478542 13.111276  18.55668  
S0218      -17.555449 12.863982  18.541571 
S0219      -17.604617 12.628337  18.535529 
S0220      -17.673889 12.421059  18.514737 
S0221      -17.658615 12.200517  18.517764 
S0222      -17.66445  12.005625  18.504213 
S0223      -17.696303 11.843524  18.476813 
S0224      -18.122359 11.410753  18.591809 
S0225      -18.51606  11.1524    18.680396 
S0226      -18.874179 10.910179  18.697722 
S0227      -19.188419 10.682433  18.636389 
S0228      -19.401608 10.411941  18.585741 
S0229      -19.562949 10.144337  18.485338 
S0230      -19.653259 9.8568329  18.367342 
S0231      -19.689841 9.569529   18.200952 
S0232      -19.684653 9.2991837  17.973622 
S0233      -19.864793 9.0932312  17.818059 
S0234      -20.072954 8.9325363  17.629376 
S0235      -20.251996 8.7266068  17.46718  
S0236      -20.432956 8.5176804  17.301682 
S0237      -20.623053 8.318158   17.126697 
S0238      -20.824687 8.1407036  16.934309 
S0239      -21.031769 7.9898079  16.717485 
S0240      -21.239085 7.8193855  16.512099 
S0241      -21.745164 7.5417908  16.084732 
S0242      -22.038129 7.4552635  15.899921 
S0243      -22.326274 7.4115044  15.729388 
S0244      -22.630977 7.3938461  15.606052 
S0245      -22.920918 7.4449898  15.462392 
S0246      -23.188953 7.5648064  15.293304 
S0247      -23.426201 7.7502106  15.098004 
S0248      -23.666403 7.9818474  14.917676 
S0249      -23.903386 8.2664513  14.740308 
S0250      -24.051741 8.3977089  14.494981 
S0251      -24.200558 8.5681854  14.25118  
S0252      -24.335104 8.7842567  14.004018 
S0253      -24.478738 9.0374687  13.763739 
S0254      -24.637598 9.3235832  13.529729 
S0255      -24.726274 9.6851219  13.28541  
S0256      -24.871162 10.058781  13.055782 
S0257      -25.060652 10.448802  12.832767 
S0258      -25.248943 10.879738  12.610084 
S0259      -25.349611 11.01627   12.335375 
S0260      -25.511241 11.173702  12.092681 
S0261      -25.693832 11.364642  11.911298 
S0262      -25.867667 11.611829  11.794716 
S0263      -26.033902 11.929993  11.748886 
S0264      -26.157837 12.35203   11.742413 
S0265      -26.189285 12.89005   11.721204 
S0266      -26.094284 13.505779  11.651672 
S0267      -25.880289 14.128601  11.554614 
S0268      -25.762878 14.199512  11.678394 
S0269      -25.672452 14.33537   11.767308 
S0270      -25.582605 14.52655   11.809128 
S0271      -25.531299 14.785869  11.820264 
S0272      -25.473186 15.101408  11.784251 
S0273      -25.428105 15.480042  11.708482 
S0274      -25.40838  15.92368   11.59557  
S0275      -25.428157 16.431902  11.448907 
S0276      -25.523654 17.001051  11.281792 
S0277      -25.455859 17.328613  11.428988 
S0278      -25.363574 17.614799  11.600696 
S0279      -25.311406 17.86792   11.809058 
S0280      -25.223042 18.074969  12.04213  
S0281      -25.150641 18.248094  12.306546 
S0282      -25.049963 18.364354  12.600378 
S0283      -24.976884 18.457211  12.924539 
S0284      -24.895256 18.499561  13.278827 
S0285      -24.823288 18.528958  13.66123  
S0286      -24.597787 18.54339   14.037001 
S0287      -24.376968 18.628606  14.393016 
S0288      -24.165472 18.775325  14.73291  
S0289      -23.885878 18.792299  15.048882 
S0290      -23.606705 18.859563  15.346193 
S0291      -23.327757 18.971683  15.625577 
S0292      -23.038431 19.102309  15.885989 
S0293      -22.746516 19.284265  16.126114 
S0294      -20.574896 5.2255024  15.036841 
S0295      -20.603596 4.9492825  14.795903 
S0296      -20.67989  4.7062122  14.545187 
S0297      -20.75948  4.4804348  14.305611 
S0298      -20.836757 4.2655209  14.068121 
S0299      -20.963945 4.0870827  13.825327 
S0300      -21.094162 3.921154   13.580995 
S0301      -21.217876 3.7597694  13.32883  
S0302      -21.342253 3.6048317  13.064998 
S0303      -21.445715 3.5325096  12.829872 
S0304      -21.59463  3.4575603  12.617976 
S0305      -21.770497 3.3692913  12.425452 
S0306      -21.96606  3.2623302  12.249311 
S0307      -22.158609 3.1108335  12.073357 
S0308      -22.373784 2.9065594  11.884415 
S0309      -22.69494  2.7181828  11.720058 
S0310      -23.1118   2.6346615  11.656266 
S0311      -23.505911 2.606049   11.678279 
S0312      -23.800218 2.5689583  11.832441 
S0313      -24.076358 2.5062006  11.968924 
S0314      -24.323105 2.4544004  12.121611 
S0315      -24.547922 2.3859142  12.277149 
S0316      -24.739778 2.3430387  12.464433 
S0317      -24.893272 2.345265   12.688387 
S0318      -25.011269 2.3801641  12.937653 
S0319      -25.101022 2.4225889  13.203922 
S0320      -23.940097 2.6136642  9.3147026 
S0321      -23.559225 2.7449633  9.3921959 
S0322      -23.183852 2.848852   9.4357735 
S0323      -22.822392 2.9441233  9.4345581 
S0324      -22.468913 3.0256767  9.3898521 
S0325      -22.13028  3.1293325  9.2742294 
S0326      -21.782605 3.1680798  9.1506989 
S0327      -21.441495 3.2057529  8.9724953 
S0328      -21.116974 3.2880867  8.700473  
S0329      -20.933148 3.0919096  8.5510429 
S0330      -20.744641 2.9595131  8.3569984 
S0331      -20.544865 2.8796303  8.1272751 
S0332      -20.32495  2.7702291  7.9380699 
S0333      -20.090495 2.6556784  7.7592766 
S0334      -19.844276 2.5776495  7.553183  
S0335      -19.587076 2.5642757  7.3121376 
S0336      -19.316728 2.5773306  7.0663475 
S0337      -19.033495 2.6143616  6.8184402 
S0338      -18.962665 2.5675674  6.5220024 
S0339      -18.889139 2.567173   6.23605   
S0340      -18.818761 2.4412279  5.9086971 
S0341      -18.747    2.4195595  5.6007076 
S0342      -18.670752 2.4892763  5.3187378 
S0343      -18.596857 2.5491554  5.0229286 
S0344      -18.525159 2.6282803  4.7205448 
S0345      -18.454225 2.6797634  4.4016586 
S0346      -18.680176 2.6051699  3.867627  
S0347      -18.998677 2.5571369  3.6820961 
S0348      -19.321213 2.5477982  3.5310421 
S0349      -19.642671 2.5809576  3.4205078 
S0350      -19.966624 2.6215221  3.3488503 
S0351      -20.300638 2.6300455  3.3060158 
S0352      -20.643536 2.6303867  3.2954044 
S0353      -20.996472 2.5946527  3.3031414 
S0354      -21.352441 2.5250469  3.3216415 
S0355      -21.705263 2.5339321  3.3678398 
S0356      -22.040785 2.5217422  3.4861534 
S0357      -22.352486 2.4965132  3.6846134 
S0358      -22.639369 2.4519865  3.9593895 
S0359      -22.914009 2.3553181  4.2883842 
S0360      -23.159622 2.253133   4.7016838 
S0361      -23.391101 2.0934326  5.172374  
S0362      -23.593927 1.9390549  5.7274654 
S0363      -23.781464 1.7797392  6.350853  
S0364      -23.959505 1.758567   6.7017159 
S0365      -24.104721 1.7393061  7.0424629 
S0366      -24.215218 1.7283878  7.3766487 
S0367      -24.291377 1.7403036  7.7051537 
S0368      -24.332324 1.7796492  8.0280205 
S0369      -24.345279 1.865633   8.3419426 
S0370      -24.334474 1.998773   8.6453278 
S0371      -24.306024 2.17847    8.9369019 
S0372      -16.454761 2.5220203  3.7154926 
S0373      -16.143521 2.6229158  3.328413  
S0374      -15.86803  2.6980652  2.9653666 
S0375      -15.58286  2.8309273  2.699021  
S0376      -15.318974 2.962179   2.4930286 
S0377      -15.091655 3.0675991  2.3031691 
S0378      -14.881195 3.1811844  2.1734528 
S0379      -14.703561 3.2777847  2.0536148 
S0380      -14.550536 3.3706715  1.964715  
S0381      -14.336163 3.4825424  1.8787228 
S0382      -14.10242  3.5931423  1.8106785 
S0383      -13.85094  3.6992435  1.7562727 
S0384      -13.585457 3.7967686  1.6945219 
S0385      -13.303433 3.8897678  1.6375479 
S0386      -13.003427 3.9788338  1.5945594 
S0387      -12.682812 4.0615627  1.5796688 
S0388      -12.34782  4.1389286  1.5564754 
S0389      -12.000804 4.216011   1.5186752 
S0390      -11.683443 4.2067406  1.4572283 
S0391      -11.372329 4.1808067  1.5161996 
S0392      -11.083987 4.1620831  1.5898815 
S0393      -10.812982 4.1494709  1.6801926 
S0394      -10.559701 4.1410805  1.7970846 
S0395      -10.31442  4.1370716  1.9294584 
S0396      -10.063856 4.1334904  2.0784948 
S0397      -9.8299179 4.1288555  2.2734167 
S0398      -9.7405273 3.5704071  2.5966761 
S0399      -9.6658836 2.9926121  2.6999226 
S0400      -9.555217  2.4759302  2.855669  
S0401      -9.4194687 2.0412962  3.085026  
S0402      -9.3556519 1.6651567  3.3998253 
S0403      -9.3573547 1.3377475  3.8119144 
S0404      -9.4769249 1.0293525  4.3064442 
S0405      -9.7259384 0.72891955 4.8478813 
S0406      -10.202686 0.43044167 5.1611507 
S0407      -10.666971 0.66445107 5.3158615 
S0408      -11.185555 0.88798847 5.3950703 
S0409      -11.708613 1.118749   5.4213932 
S0410      -12.218773 1.3677445  5.4263332 
S0411      -12.722582 1.6254349  5.4752987 
S0412      -13.22959  1.8842272  5.570488  
S0413      -13.738116 2.1608521  5.6761913 
S0414      -14.258745 2.4117491  5.8422791 
S0415      -14.782587 2.6117226  6.0490997 
S0416      -15.162999 2.7344688  6.3946838 
S0417      -15.531885 2.7814171  6.7770508 
S0418      -15.857623 2.8174023  7.1715233 
S0419      -16.115216 2.8454908  7.5865288 
S0420      -16.35912  2.9214365  7.9765038 
S0421      -16.623657 3.0565622  8.3216866 
S0422      -16.875117 3.217984   8.6508034 
S0423      -17.123369 3.4159447  8.9518959 
S0424      -17.334567 3.6205273  9.2592476 
S0425      -17.597476 4.0087456  9.6168518 
S0426      -17.845966 4.3891739  9.9497276 
S0427      -18.121854 4.7673248  10.220513 
S0428      -18.365416 5.1015846  10.499838 
S0429      -18.548895 5.3870182  10.81139  
S0430      -18.670525 5.6249912  11.152008 
S0431      -18.791893 5.8379288  11.464954 
S0432      -18.919176 6.0328354  11.74782  
S0433      -19.030124 6.2072697  12.021147 
S0434      -19.357143 6.4481964  12.557043 
S0435      -19.721268 6.7331413  13.057274 
S0436      -19.747797 6.8854828  13.622795 
S0437      -19.663367 7.0401405  14.13378  
S0438      -19.673459 7.2809647  14.563617 
S0439      -19.656264 7.5485497  14.948392 
S0440      -19.633141 7.8553001  15.280843 
S0441      -19.546765 8.1744209  15.572766 
S0442      -19.39201  8.4977043  15.833873 
S0443      -19.259326 8.8876053  16.172121 
S0444      -19.185045 9.3240395  16.478381 
S0445      -18.968382 9.6503311  16.827327 
S0446      -18.70621  9.9451721  17.158179 
S0447      -18.509935 10.292841  17.449913 
S0448      -18.318306 10.645945  17.722899 
S0449      -18.147591 11.015903  17.975339 
S0450      -17.959279 11.374575  18.213139 
S0451      5.6474224  5.2640873  9.8133812 
S0452      5.6870266  4.9023922  9.8284943 
S0453      5.7459473  4.5513966  9.8259499 
S0454      5.8591911  4.261615   9.8285583 
S0455      6.0465725  4.0728207  9.8745712 
S0456      6.2297558  3.8926975  9.9412163 
S0457      6.2359192  3.5079689  9.8844765 
S0458      6.3173092  3.2262058  9.872551  
S0459      6.4407227  3.0001902  9.8944252 
S0460      6.5596352  2.848023   10.043772 
S0461      6.597583   2.5988796  10.157596 
S0462      6.7373398  2.4132401  10.269803 
S0463      6.9367126  2.2571817  10.335573 
S0464      7.1699005  2.1101194  10.370042 
S0465      7.4334633  1.9698214  10.385632 
S0466      7.709449   1.7977854  10.433855 
S0467      8.024044   1.618808   10.467654 
S0468      8.3953667  1.5041471  10.427912 
S0469      8.6575981  1.4720375  10.458289 
S0470      8.9527245  1.4092264  10.510756 
S0471      9.28909    1.359327   10.558645 
S0472      9.6694672  1.332229   10.597082 
S0473      10.094072  1.3161054  10.634055 
S0474      10.567786  1.3383655  10.655664 
S0475      11.088084  1.4326453  10.638484 
S0476      11.649738  1.5549243  10.606925 
S0477      12.243299  7.0690536  1.2453334 
S0478      12.126677  7.1168648  1.3050572 
S0479      12.026584  7.1761665  1.3779289 
S0480      11.932474  7.2385986  1.4571992 
S0481      11.853371  7.3104836  1.5478028 
S0482      11.795924  7.3944321  1.6508188 
S0483      11.733254  7.4781921  1.7575619 
S0484      11.682307  7.5701538  1.8742311 
S0485      11.52644   7.896431   2.2250422 
S0486      11.501859  8.1650063  2.4300861 
S0487      11.453842  8.4319481  2.6154905 
S0488      11.398953  8.7043442  2.7814554 
S0489      11.448     8.9701645  2.9012672 
S0490      11.450455  9.2489807  3.0155441 
S0491      11.397659  9.5425369  3.124058  
S0492      11.352779  9.8440193  3.2122349 
S0493      10.984821  10.534586  3.4623856 
S0494      10.668506  10.897092  3.586866  
S0495      10.34659   11.220736  3.6718819 
S0496      10.043992  11.51944   3.7095745 
S0497      9.7389847  11.768733  3.7061363 
S0498      9.4817772  12.034458  3.6161514 
S0499      9.292411   12.35109   3.4453197 
S0500      9.0818268  12.603731  3.2253212 
S0501      8.9237152  12.879221  2.9655628 
S0502      8.9240784  13.244534  2.8479172 
S0503      8.7315048  13.451726  2.6402277 
S0504      8.5071831  13.66734   2.4769844 
S0505      8.4614655  14.019954  2.3570597 
S0506      8.2528091  14.291922  2.2454088 
S0507      8.0378593  14.589867  2.1512192 
S0508      7.8928558  14.93643   2.0700928 
S0509      7.7597702  15.29861   2.0045574 
S0510      7.9223732  16.108966  1.6504482 
S0511      8.1263023  16.495259  1.3303615 
S0512      8.3506866  16.835941  1.0171795 
S0513      8.6708076  17.111971  0.81173048
S0514      9.0191444  17.328416  0.66586905
S0515      9.3745567  17.49537   0.53446574
S0516      9.7555084  17.607092  0.44459701
S0517      10.151322  17.67464   0.35564232
S0518      10.560309  17.708905  0.23772919
S0519      11.247614  17.956308  0.22368147
S0520      11.902165  18.161867  0.28897364
S0521      12.504453  18.321753  0.44670367
S0522      13.056123  18.4521    0.64067106
S0523      13.559288  18.551282  0.87524738
S0524      14.015736  18.618983  1.1508549 
S0525      14.423262  18.65303   1.4721888 
S0526      14.808353  18.667276  1.811628  
S0527      15.158046  18.654272  2.1931749 
S0528      15.493411  18.661108  2.6450045 
S0529      15.760295  18.633803  3.1276423 
S0530      15.979362  18.584138  3.6283524 
S0531      16.147617  18.510742  4.1505985 
S0532      16.237152  18.394795  4.6949623 
S0533      16.280469  18.257108  5.2569557 
S0534      16.291238  18.109277  5.8442039 
S0535      16.266081  17.95256   6.4654533 
S0536      16.040842  17.565855  7.3172028 
S0537      15.951862  17.40041   7.5252121 
S0538      15.872385  17.230531  7.7132652 
S0539      15.794037  17.050795  7.8742828 
S0540      15.72198   16.863316  8.0133347 
S0541      15.636386  16.663184  8.1079422 
S0542      15.566074  16.457755  8.1898239 
S0543      15.513477  16.245302  8.2651611 
S0544      15.468579  16.023804  8.3237656 
S0545      15.406706  15.769899  8.3669121 
S0546      15.31797   15.523845  8.4185989 
S0547      15.197256  15.285583  8.4714882 
S0548      15.047659  15.054845  8.5300423 
S0549      14.873666  14.829366  8.6012764 
S0550      14.670346  14.609274  8.6786751 
S0551      14.429761  14.399403  8.7495087 
S0552      14.156038  14.199608  8.8191765 
S0553      13.844724  14.018507  8.8762665 
S0554      13.547928  13.904132  8.9395927 
S0555      13.264517  13.771967  8.9637863 
S0556      12.991972  13.624847  8.9440262 
S0557      12.730341  13.458884  8.8839493 
S0558      12.478831  13.318129  8.7431648 
S0559      12.26536   13.269441  8.4529892 
S0560      12.062366  13.060785  8.2448593 
S0561      11.807792  12.722506  8.1261368 
S0562      11.528827  12.270722  7.6624466 
S0563      11.522108  12.06264   7.4228035 
S0564      11.550744  11.828416  7.1869171 
S0565      11.631845  11.577856  6.9545311 
S0566      11.745414  11.285854  6.7496422 
S0567      11.945309  10.975037  6.5608093 
S0568      12.130136  10.573899  6.4271507 
S0569      12.198578  10.069776  6.334935  
S0570      12.187897  9.5314522  6.2396729 
S0571      12.208961  9.0789192  6.2156578 
S0572      12.176478  8.6552048  6.2697491 
S0573      12.220729  8.2724297  6.4191574 
S0574      12.15682   7.9132034  6.63396   
S0575      12.124066  7.5969139  6.9407143 
S0576      12.114094  7.3257271  7.3409706 
S0577      12.158672  7.0922081  7.8336174 
S0578      12.231509  6.8906189  8.4115234 
S0579      12.533762  6.710656   9.2424667 
S0580      12.741435  6.7332428  9.4066544 
S0581      12.972273  6.7538605  9.5467056 
S0582      13.217024  6.7847435  9.6672188 
S0583      13.468053  6.845533   9.7772758 
S0584      13.737865  6.9152802  9.8713951 
S0585      14.031058  6.9767639  9.9389511 
S0586      14.340607  7.0521111  9.9963333 
S0587      14.665048  7.104026   9.9824203 
S0588      14.943349  7.2378624  9.8884041 
S0589      15.204103  7.3698303  9.7546364 
S0590      15.464034  7.5078094  9.6243698 
S0591      15.71246   7.6435516  9.4626534 
S0592      15.955051  7.77957    9.2799545 
S0593      16.179982  7.9156021  9.0599785 
S0594      16.376932  8.0484581  8.7956673 
S0595      16.572945  8.1829132  8.5182083 
S0596      16.997601  8.2644226  7.7252678 
S0597      17.190825  8.2096489  7.2375443 
S0598      17.411026  8.1757523  6.7944588 
S0599      17.643544  8.1397415  6.3749088 
S0600      17.830746  8.0850479  5.9463833 
S0601      17.95042   8.0180229  5.5057529 
S0602      18.043481  7.9421074  5.0694118 
S0603      18.088844  7.8624458  4.6343544 
S0604      18.065471  7.7987946  4.2101643 
S0605      18.027797  7.8465263  3.8278847 
S0606      17.925926  7.9029884  3.4560555 
S0607      17.784213  7.9542015  3.0913845 
S0608      17.615567  7.9940552  2.727903  
S0609      17.422029  8.0215828  2.3610855 
S0610      17.181898  8.0473488  2.0019341 
S0611      16.927275  8.0530777  1.6249638 
S0612      16.587939  8.0788498  1.2906889 
S0613      16.198689  8.1098389  0.98177595
S0614      15.845499  8.0216728  0.77341323
S0615      15.486754  7.920089   0.60681825
S0616      15.11297   7.8079269  0.49731941
S0617      14.729047  7.6691536  0.43811626
S0618      14.32332   7.5047676  0.43403549
S0619      13.878223  7.3378136  0.49791617
S0620      13.390208  7.1798889  0.63257208
S0621      12.872511  7.0757736  0.86213503
S0622      11.824054  8.1695824  1.5412642 
S0623      12.011761  8.6430328  1.1056793 
S0624      12.357067  9.0696175  0.82164955
S0625      12.727419  9.4096588  0.64508476
S0626      13.105528  9.6728661  0.55487666
S0627      13.481345  9.8853394  0.51233816
S0628      13.870105  10.051087  0.52216454
S0629      14.279424  10.181618  0.57045002
S0630      14.724037  10.276958  0.65932403
S0631      15.209158  10.415807  0.86411734
S0632      15.644621  10.513197  1.1250892 
S0633      16.022824  10.572141  1.4320662 
S0634      16.352466  10.607402  1.7648983 
S0635      16.63943   10.622855  2.1215906 
S0636      16.8767    10.61048   2.5100742 
S0637      17.069356  10.574638  2.927619  
S0638      17.217755  10.515205  3.3758667 
S0639      17.316132  10.427534  3.856076  
S0640      17.307358  10.409335  4.2494259 
S0641      17.2599    10.31654   4.6628803 
S0642      17.20535   10.173769  5.0988701 
S0643      17.137352  9.9740173  5.5525475 
S0644      17.056337  9.7183937  6.0222805 
S0645      16.937413  9.3832481  6.4865334 
S0646      16.778151  8.9778915  6.9439079 
S0647      16.702763  8.6243027  7.5102303 
S0648      7.8616692  16.160764  1.8095137 
S0649      7.8465286  16.711325  1.60569   
S0650      8.04077    17.176282  1.4572183 
S0651      8.3851418  17.419437  1.3466467 
S0652      8.7496231  17.574525  1.2483711 
S0653      9.1339638  17.702971  1.1640603 
S0654      9.538504   17.875223  1.0890589 
S0655      9.9918785  18.018137  1.0282395 
S0656      10.484079  18.150896  0.97054186
S0657      10.9568    18.350165  1.0893318 
S0658      11.40131   18.540698  1.237179  
S0659      11.816077  18.727402  1.417978  
S0660      12.214908  18.865678  1.6363403 
S0661      12.594652  18.965359  1.8898645 
S0662      12.952483  19.03598   2.1782537 
S0663      13.293265  19.057462  2.4995338 
S0664      13.607567  19.067738  2.8573524 
S0665      13.898169  19.060645  3.2524376 
S0666      14.169339  18.972328  3.7327232 
S0667      14.438347  18.875552  4.1957272 
S0668      14.69882   18.765302  4.6438858 
S0669      14.912149  18.728873  5.1194366 
S0670      15.152426  18.604427  5.5574951 
S0671      15.390294  18.511136  6.0143696 
S0672      15.65643   18.264253  6.3842545 
S0673      15.90657   18.006902  6.7432907 
