# Supplementary material for: Interspecific variation in the limb long bones among modern rhinoceroses—extent and drivers
Source: PeerJ. 2019 Sep 26;7:e7647. doi: 10.7717/peerj.7647 (PMC6766374; doi:10.7717/peerj.7647)
Supplement: Supplemental Information 9 [file peerj-07-7647-s009.zip › Radius/Ceratotherium_simum_19904_Radius.pts]

Version 1.0
416
S0000        -16.829633   10.125373    4.3179367   
S0001        -17.204955   9.2920593    7.1003555   
S0002        -19.188943   6.0737122    6.5957458   
S0003        -18.376222   0.96844673   7.60186     
S0004        -18.213959   1.3965806    1.2034087   
S0005        -19.952841   5.4725754    1.6683025   
S0006        -14.833862   9.3478088    7.4771088   
S0007        -14.435378   10.861211    6.016188    
S0008        -15.448325   6.6670456    1.0364861   
S0009        -17.602209   2.4396496    0.73081055  
S0010        -7.362133    3.4861267    3.4372833   
S0011        13.380673    4.4295994    6.6508255   
S0012        13.725461    4.7438446    6.0889465   
S0013        12.306857    4.4294617    3.198527    
S0014        12.944478    2.5355045    0.59585266  
S0015        11.907463    -6.2965626   3.9414345   
S0016        18.706357    -5.3264133   3.057206    
S0017        16.379486    -3.1397741   5.8392857   
S0018        17.477499    -0.55653529  5.0450111   
S0019        16.374426    3.8795212    3.9364864   
S0020        16.039838    2.8193026    2.024884    
S0021        17.059692    0.80897713   1.1990918   
S0022        15.73967     -4.5885845   1.5825676   
S0023        -16.818927   10.191852    4.4218266   
S0024        -16.805753   10.243906    4.5405426   
S0025        -16.788347   10.279226    4.6716553   
S0026        -16.76252    10.293744    4.8130154   
S0027        -16.749637   10.30017     4.9636215   
S0028        -16.752927   10.301989    5.1252674   
S0029        -16.750641   10.283926    5.2968307   
S0030        -16.763345   10.261329    5.4801041   
S0031        -16.782454   10.22812     5.6742779   
S0032        -16.796361   10.188977    5.8504848   
S0033        -16.834705   10.147565    6.02402     
S0034        -16.878212   10.087305    6.1932819   
S0035        -16.924023   10.00566     6.3574177   
S0036        -16.968433   9.8995499    6.5152512   
S0037        -17.010646   9.7686554    6.6666138   
S0038        -17.063567   9.6236801    6.8147827   
S0039        -17.117134   9.4565781    6.9576836   
S0040        -17.273126   9.1774406    7.1496925   
S0041        -17.336598   9.0415977    7.1902496   
S0042        -17.380811   8.8778473    7.217514    
S0043        -17.452808   8.7147217    7.2411079   
S0044        -17.522144   8.5337318    7.2540474   
S0045        -17.590337   8.3351952    7.2557236   
S0046        -17.669339   8.125222     7.249427    
S0047        -17.782594   7.9192558    7.2448822   
S0048        -17.929657   7.7216034    7.2452301   
S0049        -18.11266    7.5175522    7.2055206   
S0050        -18.315616   7.341272     7.1754509   
S0051        -18.507021   7.1669632    7.142411    
S0052        -18.668719   6.9854607    7.086924    
S0053        -18.814742   6.8045143    7.0199432   
S0054        -18.952501   6.6260185    6.9441559   
S0055        -19.044702   6.4398697    6.8358757   
S0056        -19.134755   6.2585091    6.7225502   
S0057        -19.183974   5.8197449    6.5588036   
S0058        -18.974144   5.5334007    6.5462082   
S0059        -18.899867   5.2812511    6.5404472   
S0060        -18.92076    5.0452484    6.550518    
S0061        -18.892346   4.8045319    6.5761192   
S0062        -18.802486   4.5663696    6.617318    
S0063        -18.745015   4.3330193    6.6724388   
S0064        -18.66523    4.1070595    6.7439186   
S0065        -18.601596   3.8825611    6.8279274   
S0066        -18.542102   3.6338654    7.0038849   
S0067        -18.472452   3.3681934    7.159774    
S0068        -18.477443   3.0717737    7.2820267   
S0069        -18.468744   2.7623932    7.3869148   
S0070        -18.43085    2.4403852    7.4734207   
S0071        -18.414673   2.0983953    7.5372803   
S0072        -18.42831    1.7340208    7.5837784   
S0073        -18.425729   1.3537201    7.610936    
S0074        -18.236378   0.65080209   7.436055    
S0075        -18.061168   0.39963238   7.2154442   
S0076        -17.930428   0.17345663   6.9699638   
S0077        -17.850743   -0.050295061 6.6988441   
S0078        -17.752788   -0.22066743  6.3779564   
S0079        -17.644559   -0.337464    6.0116024   
S0080        -17.535291   -0.40666189  5.6036129   
S0081        -17.423016   -0.42441974  5.1559425   
S0082        -17.329305   -0.41765161  4.6675926   
S0083        -17.287311   -0.35349319  4.2500389   
S0084        -17.288995   -0.27168694  3.8372841   
S0085        -17.345863   -0.168373    3.434071    
S0086        -17.430809   -0.019258754 3.0406403   
S0087        -17.535448   0.17824956   2.6559587   
S0088        -17.660045   0.42181101   2.2804426   
S0089        -17.809419   0.70833955   1.9148912   
S0090        -18.016502   1.0234464    1.5488712   
S0091        -18.307695   1.6057983    1.1716079   
S0092        -18.413519   1.8252575    1.1473845   
S0093        -18.474947   2.0659761    1.1384394   
S0094        -18.532518   2.3147875    1.1315679   
S0095        -18.601309   2.570224     1.1274517   
S0096        -18.69615    2.8305187    1.1248133   
S0097        -18.798672   3.0997587    1.1276208   
S0098        -18.922789   3.3725723    1.1266388   
S0099        -19.054022   3.6500881    1.1211404   
S0100        -19.230608   3.9422489    1.1344203   
S0101        -19.388741   4.2115826    1.1505701   
S0102        -19.555199   4.4395069    1.1602265   
S0103        -19.700243   4.6475723    1.1913724   
S0104        -19.826497   4.8367828    1.2435687   
S0105        -19.914873   5.0177849    1.3215971   
S0106        -19.959377   5.1889767    1.4213226   
S0107        -19.974454   5.3414902    1.5374108   
S0108        -19.819792   5.608667     1.9716925   
S0109        -19.667616   5.7667881    2.222187    
S0110        -19.547154   5.9593086    2.4248482   
S0111        -19.432414   6.1894081    2.575359    
S0112        -19.313095   6.4616692    2.6695972   
S0113        -19.15683    6.7663727    2.7043715   
S0114        -18.963077   7.1015953    2.6795319   
S0115        -18.723573   7.4538635    2.5993793   
S0116        -18.396252   7.7173752    2.5099142   
S0117        -18.081645   7.9183495    2.8568087   
S0118        -17.730327   8.0320503    3.2238388   
S0119        -17.437529   8.2130547    3.5343628   
S0120        -17.242183   8.4775581    3.7606785   
S0121        -17.112802   8.7795006    3.9308342   
S0122        -17.015887   9.0944298    4.06968     
S0123        -16.922957   9.4129631    4.1912769   
S0124        -16.848613   9.75047      4.2807034   
S0125        -16.638519   10.002787    4.1530693   
S0126        -16.445523   9.8571327    4.0416344   
S0127        -16.344748   9.7481956    3.8826908   
S0128        -16.247519   9.6361298    3.7190388   
S0129        -16.123346   9.4960304    3.6009029   
S0130        -15.985326   9.3276031    3.5394436   
S0131        -15.851219   9.1450882    3.5067066   
S0132        -15.722446   8.9502182    3.4985115   
S0133        -15.590202   8.7503838    3.4904594   
S0134        -15.41185    8.5108879    3.5186253   
S0135        -15.262288   8.2673126    3.5501511   
S0136        -15.113751   8.0393547    3.5398464   
S0137        -14.945798   7.8392036    3.4772602   
S0138        -14.830069   7.61968      3.4430294   
S0139        -14.744493   7.3960518    3.4051174   
S0140        -14.632664   7.2039589    3.3148243   
S0141        -14.520386   7.0268188    3.1971714   
S0142        -14.457378   6.8334358    3.092897    
S0143        -14.429343   6.6726357    2.9739614   
S0144        -14.428215   6.5513863    2.8203375   
S0145        -14.459274   6.4690125    2.6386841   
S0146        -14.529292   6.4193169    2.4333834   
S0147        -14.621281   6.4227516    2.1980047   
S0148        -14.75285    6.4580063    1.9397726   
S0149        -14.955862   6.4833557    1.6666712   
S0150        -15.198157   6.5405617    1.3686296   
S0151        -15.586935   6.7520142    0.97145338  
S0152        -15.747052   6.8122688    0.90920458  
S0153        -15.923994   6.8410088    0.86196537  
S0154        -16.106038   6.8494209    0.8260603   
S0155        -16.288396   6.8533997    0.78798161  
S0156        -16.474255   6.877253     0.72597804  
S0157        -16.66741    6.8621796    0.68885713  
S0158        -16.86505    6.8353432    0.65329537  
S0159        -17.067125   6.7956917    0.61917968  
S0160        -17.25986    6.7235054    0.62492962  
S0161        -17.452473   6.6748863    0.63185153  
S0162        -17.645145   6.6407967    0.64160213  
S0163        -17.828944   6.6040672    0.67172899  
S0164        -17.99922    6.562748     0.72896762  
S0165        -18.166095   6.5322525    0.79460049  
S0166        -18.336789   6.5187943    0.85804262  
S0167        -18.504994   6.5141281    0.93078384  
S0168        -18.661362   6.5091476    1.0260607   
S0169        -18.826987   6.5035599    1.1412663   
S0170        -18.982243   6.4678772    1.2523784   
S0171        -19.144157   6.4145454    1.3343854   
S0172        -19.302478   6.333131     1.4041512   
S0173        -19.443748   6.2170826    1.4775642   
S0174        -19.577432   6.0727581    1.5412318   
S0175        -19.678072   5.8949593    1.6056475   
S0176        -19.815236   5.6989895    1.6375128   
S0177        -18.19066    1.4950007    1.1033863   
S0178        -18.137575   1.6050653    1.0148149   
S0179        -18.067307   1.7243395    0.95601616  
S0180        -17.995728   1.8451565    0.91890249  
S0181        -17.925601   1.9653994    0.90072451  
S0182        -17.854385   2.0824709    0.86719437  
S0183        -17.77688    2.1996143    0.82246857  
S0184        -17.691209   2.3188053    0.76454482  
S0185        -17.79447    2.7434353    0.81408348  
S0186        -17.979051   3.0448187    0.90024385  
S0187        -18.158896   3.345129     0.94107876  
S0188        -18.337695   3.6419846    0.95154409  
S0189        -18.508562   3.9364006    0.97262173  
S0190        -18.679573   4.2256851    0.96224356  
S0191        -18.843794   4.5120197    0.9490984   
S0192        -18.99171    4.8029293    0.95561485  
S0193        -19.140036   5.0882462    0.93100958  
S0194        -19.288716   5.3182175    0.96785393  
S0195        -19.384413   5.5205936    1.10563     
S0196        -19.46321    5.6574711    1.2417829   
S0197        -19.551711   5.7461708    1.3422544   
S0198        -19.623674   5.7786087    1.4393816   
S0199        -19.690953   5.7643669    1.5193524   
S0200        -19.766154   5.7112572    1.5788021   
S0201        -19.868108   5.6204082    1.6235876   
S0202        -6.996373    3.7120281    3.6134174   
S0203        -6.6188576   3.9018028    3.7794373   
S0204        -6.221991    4.0672409    3.9034901   
S0205        -5.8158844   4.2032856    4.0134171   
S0206        -5.4092583   4.2934822    4.1457775   
S0207        -4.9971039   4.3405315    4.2841236   
S0208        -4.5756687   4.3527428    4.4118679   
S0209        -4.1424244   4.3437828    4.5180088   
S0210        -3.7003288   4.3070374    4.61745     
S0211        -3.2772243   4.282843     4.6907318   
S0212        -2.8389833   4.2447685    4.7689896   
S0213        -2.3831238   4.206662     4.8440918   
S0214        -1.9103426   4.1606445    4.9160767   
S0215        -1.4192568   4.1264801    4.9871956   
S0216        -0.91169786  4.0761547    5.0534466   
S0217        -0.38642542  4.0316425    5.1192272   
S0218        0.15612154   3.9859165    5.183408    
S0219        0.71657219   3.9527081    5.2495941   
S0220        1.1174026    3.9556015    5.3672791   
S0221        1.5415622    3.9718647    5.4785767   
S0222        1.9858437    3.9704994    5.5696136   
S0223        2.4494102    3.9523308    5.6373837   
S0224        2.9291513    3.8918785    5.6687775   
S0225        3.4357296    3.8685352    5.7082554   
S0226        3.9665691    3.8695431    5.7454811   
S0227        4.5176983    3.8632374    5.7637627   
S0228        5.0893593    3.8488029    5.7639442   
S0229        5.54734      3.8569893    5.8081764   
S0230        6.0069759    3.8397327    5.8518719   
S0231        6.4684769    3.8214077    5.8968613   
S0232        6.932019     3.8036209    5.9433514   
S0233        7.397863     3.7933231    5.9940357   
S0234        7.866449     3.7563885    6.0359756   
S0235        8.3371185    3.7615738    6.096442    
S0236        8.810437     3.7580215    6.1556995   
S0237        9.2833115    3.7778328    6.2259514   
S0238        9.844339     3.8453403    6.2650223   
S0239        10.378026    3.9343361    6.3125023   
S0240        10.880286    4.0378021    6.3669968   
S0241        11.347868    4.160717     6.433194    
S0242        11.795793    4.2577984    6.4922798   
S0243        12.214989    4.370401     6.5663582   
S0244        12.622211    4.4458748    6.628112    
S0245        13.014772    4.4784679    6.6691582   
S0246        13.205403    2.2868633    0.42530193  
S0247        13.414873    1.9412714    0.33457859  
S0248        13.574643    1.5941784    0.25547581  
S0249        13.661978    1.2210369    0.23261008  
S0250        13.746216    0.89807329   0.13425838  
S0251        13.761021    0.5511127    0.09094376  
S0252        13.723723    0.20186412   0.073334622 
S0253        13.66582     -0.13603414  0.021534044 
S0254        13.579854    -0.47304273  -0.062052017
S0255        13.575661    -0.8531312   -0.050004876
S0256        13.572662    -1.2183276   -0.020829195
S0257        13.568835    -1.5689219   0.033459914 
S0258        13.566713    -1.90347     0.10354067  
S0259        13.578168    -2.2255047   0.13124801  
S0260        13.575307    -2.5299517   0.24741778  
S0261        13.573604    -2.8149973   0.379706    
S0262        13.580942    -3.0958647   0.49130068  
S0263        13.585809    -3.3572231   0.63631816  
S0264        13.49998     -3.6267368   0.84509945  
S0265        13.416924    -3.8972942   1.0314159   
S0266        13.335052    -4.1675549   1.1919703   
S0267        13.254749    -4.4429482   1.3199407   
S0268        13.167255    -4.6952148   1.4653141   
S0269        13.083879    -4.9673786   1.5747446   
S0270        12.983351    -5.1730652   1.7574202   
S0271        12.875594    -5.3476147   1.9523813   
S0272        12.760039    -5.4874718   2.1507898   
S0273        12.549997    -5.6357059   2.2925652   
S0274        12.371172    -5.7789249   2.4429468   
S0275        12.219157    -5.8995872   2.6119583   
S0276        12.097783    -6.0113934   2.7922848   
S0277        12.008121    -6.1238304   2.9819635   
S0278        11.938676    -6.1849014   3.2018154   
S0279        11.899955    -6.2425426   3.4324879   
S0280        11.88873     -6.288496    3.6791439   
S0281        18.748625    -5.2757401   3.2545918   
S0282        18.756171    -5.2255203   3.462833    
S0283        18.766588    -5.1750923   3.677092    
S0284        18.757899    -5.1266563   3.904184    
S0285        18.739766    -5.0813324   4.1475697   
S0286        18.691582    -5.0382854   4.4078838   
S0287        18.599788    -4.9952553   4.6790607   
S0288        18.4679      -4.9512428   4.9555649   
S0289        18.286536    -4.9031139   5.2194679   
S0290        17.96853     -4.839587    5.4879391   
S0291        17.608513    -4.7480129   5.6293472   
S0292        17.310484    -4.6284592   5.7569363   
S0293        17.087265    -4.4563465   5.8980984   
S0294        16.883167    -4.256015    5.9766251   
S0295        16.696754    -4.0318157   5.9957844   
S0296        16.541634    -3.7741371   5.9767017   
S0297        16.442914    -3.4725475   5.9310139   
S0298        16.32384     -2.8463772   5.7978622   
S0299        16.317561    -2.5469025   5.7408604   
S0300        16.405579    -2.2554804   5.6889683   
S0301        16.515715    -1.9705811   5.62244     
S0302        16.642055    -1.685181    5.5358601   
S0303        16.823085    -1.4106677   5.4424747   
S0304        17.009746    -1.1264673   5.3237125   
S0305        17.202457    -0.82912073  5.1848934   
S0306        17.348286    -0.5322598   4.6875225   
S0307        17.257623    -0.51248655  4.3511127   
S0308        17.151877    -0.50670033  4.0270477   
S0309        17.124155    -0.51085434  3.72938     
S0310        17.174672    -0.50895801  3.4606911   
S0311        17.249068    -0.51760488  3.2113544   
S0312        17.332394    -0.54892845  2.9764956   
S0313        17.444368    -0.59583235  2.7593719   
S0314        17.574648    -0.66091061  2.5552994   
S0315        17.528026    -0.47607303  2.4470215   
S0316        17.475485    -0.29972551  2.3253052   
S0317        17.440636    -0.1185896   2.2035263   
S0318        17.406694    0.060732651  2.0733685   
S0319        17.362338    0.23199382   1.927667    
S0320        17.281812    0.37680089   1.761101    
S0321        17.209892    0.52422533   1.5882626   
S0322        17.140436    0.67167726   1.4010429   
S0323        17.007603    0.68386703   1.0463199   
S0324        16.935919    0.52907147   0.92407303  
S0325        16.861304    0.35860908   0.8256608   
S0326        16.790825    0.1776898    0.73935399  
S0327        16.721832    -0.017583391 0.67751307  
S0328        16.657843    -0.22301264  0.61764193  
S0329        16.594049    -0.43973665  0.55726423  
S0330        16.526006    -0.66860623  0.500912    
S0331        16.459578    -0.91279421  0.47075863  
S0332        16.369904    -1.1560977   0.45799232  
S0333        16.300577    -1.3941703   0.48239198  
S0334        16.219455    -1.6228336   0.47210145  
S0335        16.148299    -1.8468712   0.47471795  
S0336        16.093903    -2.0635738   0.50725164  
S0337        16.03636     -2.2774031   0.5244381   
S0338        15.998413    -2.4810766   0.57773743  
S0339        15.972032    -2.6762978   0.6468317   
S0340        15.951711    -2.8656935   0.72039008  
S0341        15.960138    -3.0668308   0.78081846  
S0342        15.958812    -3.265625    0.84775915  
S0343        15.94026     -3.4676128   0.90682135  
S0344        15.919264    -3.6645844   0.98416634  
S0345        15.896118    -3.8553642   1.0807136   
S0346        15.863297    -4.0463974   1.1828435   
S0347        15.81898     -4.2417599   1.2879172   
S0348        15.774182    -4.4292957   1.4158599   
S0349        15.842592    -4.7306973   1.661194    
S0350        15.954567    -4.8524742   1.7599882   
S0351        16.062534    -4.9750271   1.8553078   
S0352        16.167513    -5.0973881   1.9469408   
S0353        16.267293    -5.2274555   2.0267498   
S0354        16.368988    -5.3517132   2.113372    
S0355        16.47243     -5.4695881   2.2078669   
S0356        16.577409    -5.5789284   2.3108183   
S0357        16.68685     -5.6459797   2.4329918   
S0358        16.940341    -5.6559319   2.4540274   
S0359        17.187315    -5.6450554   2.4909164   
S0360        17.42289     -5.6399815   2.5340111   
S0361        17.648972    -5.6565533   2.5757719   
S0362        17.876605    -5.6714622   2.6220644   
S0363        18.12397     -5.6768257   2.669286    
S0364        18.404692    -5.6251316   2.732692    
S0365        18.635994    -5.4690155   2.8646292   
S0366        17.553775    -0.33581793  5.1321846   
S0367        17.624229    -0.10419912  5.2022404   
S0368        17.700252    0.13844098   5.2592388   
S0369        17.764955    0.3996685    5.3006001   
S0370        17.802998    0.68157935   5.3220413   
S0371        17.836182    0.98114758   5.329245    
S0372        17.845284    1.2996838    5.3165638   
S0373        17.822227    1.6350391    5.2812065   
S0374        17.775745    1.9858252    5.2258579   
S0375        17.698277    2.2658228    5.1960247   
S0376        17.615933    2.5369055    5.1415527   
S0377        17.489192    2.7816257    5.0515102   
S0378        17.337355    3.0018938    4.9324051   
S0379        17.176938    3.2092068    4.788047    
S0380        16.994998    3.3934696    4.6163807   
S0381        16.808928    3.5757397    4.4177822   
S0382        16.606392    3.7460907    4.1894451   
S0383        16.273441    3.7931049    3.7286785   
S0384        16.179562    3.6793152    3.5246864   
S0385        16.099547    3.5471291    3.3248226   
S0386        16.041943    3.4242275    3.1182423   
S0387        16.006927    3.3131275    2.9021856   
S0388        15.988881    3.1946478    2.6857264   
S0389        15.988516    3.0721706    2.4675991   
S0390        16.008275    2.951898     2.2442059   
S0391        16.103302    2.6900599    1.9516127   
S0392        16.150635    2.4986963    1.9004936   
S0393        16.21356     2.2928144    1.8395668   
S0394        16.302672    2.0802353    1.7619884   
S0395        16.415627    1.856604     1.6704739   
S0396        16.539519    1.6114639    1.574054    
S0397        16.671727    1.3426691    1.4749229   
S0398        16.850197    1.0783449    1.3470034   
S0399        16.388808    3.7936802    4.2893124   
S0400        16.374738    3.7347424    4.5267708   
S0401        16.325702    3.7270626    4.6606686   
S0402        16.22206     3.7335102    4.6952488   
S0403        16.056111    3.7389339    4.6241726   
S0404        15.822919    3.7553535    4.431456    
S0405        15.515265    3.7399326    4.1066444   
S0406        15.151189    3.5862106    3.6991184   
S0407        14.801337    3.2149525    3.3817051   
S0408        14.893161    3.0216705    2.9689352   
S0409        14.992586    2.8633701    2.6071981   
S0410        15.079398    2.8302988    2.2638742   
S0411        15.19216     2.8019279    2.0168493   
S0412        15.329852    2.7565603    1.8666758   
S0413        15.48358     2.7433075    1.7891613   
S0414        15.650444    2.7286224    1.7988771   
S0415        15.841785    2.7773479    1.8661276   
