# Supplementary material for: Interspecific variation in the limb long bones among modern rhinoceroses—extent and drivers
Source: PeerJ. 2019 Sep 26;7:e7647. doi: 10.7717/peerj.7647 (PMC6766374; doi:10.7717/peerj.7647)
Supplement: Supplemental Information 9 [file peerj-07-7647-s009.zip › Radius/Ceratotherium_simum_2018_143_Radius.pts]

Version 1.0
416
S0000         -5.3525433    -7.5957146    15.336932    
S0001         -4.4623631    -5.7968948    17.17328     
S0002         -1.5360181    -6.5391342    17.517618    
S0003         3.3483646     -4.7922939    16.669221    
S0004         3.0968166     -9.2835167    12.265651    
S0005         -0.11311035   -10.904028    14.345601    
S0006         -5.7374908    -3.9772076    15.705635    
S0007         -7.0386261    -5.0707882    14.884149    
S0008         -2.7687202    -9.0255554    11.741528    
S0009         1.8324627     -9.5117638    11.685561    
S0010         -3.4546318    -0.073809755  7.9248161    
S0011         -6.20634      13.265195     -3.5890221   
S0012         -7.5104019    13.346722     -5.2058609   
S0013         -7.0670166    10.938171     -4.9231403   
S0014         -5.9706135    8.9979034     -7.6654297   
S0015         3.2285553     12.114085     -7.7267662   
S0016         0.77444129    15.131395     -11.847363   
S0017         -0.022000694  15.223468     -8.2994179   
S0018         -2.8382759    14.990456     -8.9444176   
S0019         -7.3615135    13.554013     -8.1043762   
S0020         -6.2289387    11.818829     -9.3677361   
S0021         -5.0554733    11.96853      -10.455244   
S0022         0.37403498    11.535778     -10.679359   
S0023         -5.4276768    -7.5297112    15.417749    
S0024         -5.4949413    -7.4700012    15.510001    
S0025         -5.557848     -7.4228645    15.619591    
S0026         -5.5997665    -7.3478333    15.726689    
S0027         -5.6262718    -7.2590431    15.837396    
S0028         -5.6356625    -7.1528259    15.947987    
S0029         -5.6373573    -7.0504723    16.075087    
S0030         -5.617046     -6.9195206    16.190466    
S0031         -5.5917961    -6.7987999    16.33214     
S0032         -5.5450325    -6.6664925    16.446704    
S0033         -5.474828     -6.5365784    16.55612     
S0034         -5.3818016    -6.3953262    16.636281    
S0035         -5.2720039    -6.26166      16.710808    
S0036         -5.1449669    -6.1354073    16.777612    
S0037         -5.0002747    -6.0236332    16.848976    
S0038         -4.8380569    -5.9345474    16.945522    
S0039         -4.6579273    -5.8582531    17.050417    
S0040         -4.335857     -5.7743111    17.213232    
S0041         -4.2049976    -5.753986     17.251393    
S0042         -4.0776665    -5.7619888    17.3155      
S0043         -3.9406452    -5.7571411    17.350504    
S0044         -3.8022251    -5.7653973    17.387538    
S0045         -3.6525669    -5.7554886    17.403792    
S0046         -3.5031334    -5.7643513    17.425613    
S0047         -3.3525753    -5.7866035    17.446672    
S0048         -3.2012558    -5.8216488    17.465518    
S0049         -2.9923752    -5.8744259    17.525711    
S0050         -2.7983799    -5.9537098    17.580458    
S0051         -2.6093006    -6.0358486    17.619986    
S0052         -2.4164684    -6.105756     17.637985    
S0053         -2.2356367    -6.1942562    17.648384    
S0054         -2.0563562    -6.2825588    17.643417    
S0055         -1.8764704    -6.3610985    17.614861    
S0056         -1.7035614    -6.4490089    17.574869    
S0057         -1.3506648    -6.6515343    17.341368    
S0058         -1.1445142    -6.7225754    17.190201    
S0059         -0.92830334   -6.7450119    17.059102    
S0060         -0.72298651   -6.7024612    16.934776    
S0061         -0.51142726   -6.6125099    16.834773    
S0062         -0.25297394   -6.514502     16.796831    
S0063         -0.0021485277 -6.3477543    16.757829    
S0064         0.28780072    -6.1721928    16.784309    
S0065         0.58453631    -5.9471535    16.831483    
S0066         0.85892086    -5.7358753    16.917822    
S0067         1.1388565     -5.5382477    16.978299    
S0068         1.426713      -5.3646935    17.015991    
S0069         1.7341967     -5.2522404    17.050015    
S0070         2.0494762     -5.1483898    17.048347    
S0071         2.3598497     -5.0244465    16.992307    
S0072         2.6919722     -4.9474964    16.935516    
S0073         3.0182226     -4.8602318    16.823048    
S0074         3.7436928     -4.7327888    16.387801    
S0075         4.0415768     -4.7078949    16.016312    
S0076         4.2322231     -4.7322556    15.624802    
S0077         4.3715118     -4.8107632    15.259145    
S0078         4.4765099     -4.9426319    14.912976    
S0079         4.5102364     -5.1226521    14.567094    
S0080         4.5029938     -5.3549683    14.230191    
S0081         4.4745407     -5.6516552    13.908929    
S0082         4.3429905     -5.9837658    13.576219    
S0083         4.225827      -6.367828     13.23687     
S0084         4.0942802     -6.7440414    12.944489    
S0085         3.9955242     -7.1354965    12.712935    
S0086         3.880196      -7.5158348    12.524908    
S0087         3.7583183     -7.8908516    12.384702    
S0088         3.6126091     -8.2520813    12.286943    
S0089         3.4593201     -8.6081299    12.237586    
S0090         3.2852428     -8.9511482    12.230238    
S0091         2.8834328     -9.4035446    12.409203    
S0092         2.6410311     -9.4906891    12.519656    
S0093         2.4070303     -9.5738045    12.625142    
S0094         2.1808783     -9.6532318    12.725372    
S0095         1.9683775     -9.7361824    12.828337    
S0096         1.7562551     -9.8107971    12.918726    
S0097         1.5662636     -9.8968369    13.023625    
S0098         1.3768897     -9.9764236    13.117477    
S0099         1.212534      -10.061736    13.225726    
S0100         1.0533729     -10.195144    13.304875    
S0101         0.90252037    -10.318291    13.404556    
S0102         0.76727333    -10.436929    13.520401    
S0103         0.6410007     -10.551284    13.645988    
S0104         0.51461353    -10.659028    13.779126    
S0105         0.37378633    -10.750611    13.916508    
S0106         0.23889642    -10.846162    14.072148    
S0107         0.076908046   -10.910885    14.227286    
S0108         -0.36132555   -10.689014    14.558823    
S0109         -0.6385406    -10.452018    14.697928    
S0110         -0.9198904    -10.259943    14.831456    
S0111         -1.216958     -10.077434    14.91593     
S0112         -1.5239223    -9.9320679    14.994157    
S0113         -1.8494789    -9.8179352    15.060538    
S0114         -2.204229     -9.7335663    15.111453    
S0115         -2.5509697    -9.6293045    15.051923    
S0116         -2.8760403    -9.5332283    14.940416    
S0117         -3.1624212    -9.1115517    14.918346    
S0118         -3.4268108    -8.7280594    14.891281    
S0119         -3.6873459    -8.3912315    14.877376    
S0120         -3.9588398    -8.1181358    14.896864    
S0121         -4.2355698    -7.9052902    14.94314     
S0122         -4.5229771    -7.7658287    15.023926    
S0123         -4.8356419    -7.7390305    15.156766    
S0124         -5.1218864    -7.7164604    15.268001    
S0125         -5.3203018    -7.6598602    15.176433    
S0126         -5.2707649    -7.6859077    15.007346    
S0127         -5.2064011    -7.6956711    14.83356     
S0128         -5.1243969    -7.6920624    14.651192    
S0129         -5.02547      -7.6530228    14.461313    
S0130         -4.9075996    -7.6412437    14.243163    
S0131         -4.7781406    -7.5455444    14.032063    
S0132         -4.6269165    -7.3816307    13.844563    
S0133         -4.4616657    -7.2421936    13.619992    
S0134         -4.305751     -7.1500465    13.502838    
S0135         -4.1461323    -7.0664146    13.403073    
S0136         -3.9866322    -7.0096855    13.308774    
S0137         -3.8303493    -6.9839676    13.210071    
S0138         -3.6685513    -6.987178     13.121474    
S0139         -3.5101978    -7.0202858    13.021182    
S0140         -3.3532978    -7.0807426    12.911731    
S0141         -3.2228539    -7.1690773    12.770168    
S0142         -3.1140118    -7.288588     12.618049    
S0143         -2.9887398    -7.3557465    12.439911    
S0144         -2.875841     -7.4545708    12.286079    
S0145         -2.8175785    -7.5872734    12.135301    
S0146         -2.776288     -7.7498863    12.007961    
S0147         -2.7329742    -7.9429565    11.913116    
S0148         -2.7143742    -8.1670967    11.837189    
S0149         -2.7067406    -8.4226288    11.787593    
S0150         -2.7369211    -8.7080574    11.748494    
S0151         -2.7898081    -9.1819717    11.762084    
S0152         -2.7887854    -9.3310349    11.802943    
S0153         -2.7759104    -9.4718826    11.856607    
S0154         -2.7543499    -9.6077362    11.920139    
S0155         -2.7119402    -9.72845      12.003071    
S0156         -2.6602232    -9.8455673    12.095052    
S0157         -2.5964373    -9.9583122    12.197922    
S0158         -2.535878     -10.077084    12.304879    
S0159         -2.4689014    -10.188881    12.424474    
S0160         -2.4520044    -10.305614    12.522382    
S0161         -2.4092764    -10.40724     12.626609    
S0162         -2.3669857    -10.506223    12.729262    
S0163         -2.3070124    -10.590208    12.833904    
S0164         -2.2482403    -10.672519    12.936578    
S0165         -2.1808224    -10.745646    13.03833     
S0166         -2.116255     -10.820933    13.140112    
S0167         -2.0545843    -10.900814    13.246046    
S0168         -1.9728863    -10.959515    13.348183    
S0169         -1.8301928    -10.955711    13.474394    
S0170         -1.6124792    -10.85988     13.55945     
S0171         -1.3981608    -10.771399    13.649438    
S0172         -1.2066463    -10.775317    13.765385    
S0173         -1.0016885    -10.779549    13.879472    
S0174         -0.78874979   -10.806937    13.999931    
S0175         -0.564536     -10.865761    14.133618    
S0176         -0.32845709   -10.925153    14.270924    
S0177         3.0218372     -9.3897049    12.200194    
S0178         2.8907957     -9.4459503    12.105767    
S0179         2.7516676     -9.4866943    12.022343    
S0180         2.5985882     -9.4969734    11.963918    
S0181         2.4511877     -9.5088181    11.909669    
S0182         2.304907      -9.5237617    11.84921     
S0183         2.1528936     -9.5277023    11.793451    
S0184         1.9959187     -9.5337662    11.727581    
S0185         1.6942516     -9.5672623    11.769727    
S0186         1.5446215     -9.6053993    11.89558     
S0187         1.3804577     -9.6517952    12.033277    
S0188         1.2009848     -9.7054657    12.181718    
S0189         1.0035619     -9.8042328    12.306369    
S0190         0.79010696    -9.9302719    12.425182    
S0191         0.56169577    -10.096539    12.529518    
S0192         0.31885376    -10.278672    12.639319    
S0193         0.053837442   -10.416515    12.791419    
S0194         -0.26381636   -10.605768    12.932414    
S0195         -0.51006598   -10.71694     13.108063    
S0196         -0.68022418   -10.817707    13.280742    
S0197         -0.77166042   -10.865745    13.46053     
S0198         -0.78662515   -10.8727      13.635948    
S0199         -0.73003235   -10.845016    13.79852     
S0200         -0.60599895   -10.848289    13.957452    
S0201         -0.39899845   -10.910029    14.151869    
S0202         -3.365686     0.23717597    7.6174469    
S0203         -3.1759684    0.58534307    7.3407082    
S0204         -3.1653229    0.86572285    7.0377769    
S0205         -3.2353737    1.1237272     6.7555672    
S0206         -3.3197731    1.3860527     6.5023651    
S0207         -3.3752178    1.6617756     6.2682053    
S0208         -3.4186497    1.9412521     6.0460518    
S0209         -3.4396286    2.2167009     5.8265099    
S0210         -3.4720497    2.4794079     5.6144314    
S0211         -3.5126133    2.8134716     5.3478691    
S0212         -3.5845707    3.1461576     5.094939     
S0213         -3.6197281    3.4630142     4.8348042    
S0214         -3.6605946    3.7732761     4.5805443    
S0215         -3.6756351    4.0718536     4.3252846    
S0216         -3.7143539    4.3682529     4.0793213    
S0217         -3.7562496    4.6580242     3.8376869    
S0218         -3.8118271    4.9395786     3.6014198    
S0219         -3.8796844    5.2082729     3.3695633    
S0220         -3.9352936    5.5106853     3.1427477    
S0221         -3.9896614    5.8065575     2.9099737    
S0222         -4.0932644    6.0944401     2.6778849    
S0223         -4.1563103    6.3798508     2.4351955    
S0224         -4.2021656    6.6600136     2.1843039    
S0225         -4.2330059    6.9348915     1.9249376    
S0226         -4.3108284    7.2046623     1.6678255    
S0227         -4.3684246    7.4694855     1.4017936    
S0228         -4.4399494    7.7281921     1.1334767    
S0229         -4.6063961    8.0616745     0.77972808   
S0230         -4.6846554    8.3866608     0.42343082   
S0231         -4.859914     8.6900482     0.10290055   
S0232         -4.8698433    8.9906845     -0.23182297  
S0233         -4.9373878    9.2725685     -0.53788724  
S0234         -5.0508541    9.5362511     -0.82261238  
S0235         -5.1108707    9.7893425     -1.0966724   
S0236         -5.1503433    10.029481     -1.35359     
S0237         -5.1994392    10.254198     -1.5930493   
S0238         -5.2818535    10.560748     -1.9361483   
S0239         -5.3864876    10.872916     -2.2441168   
S0240         -5.4851894    11.193576     -2.522953    
S0241         -5.5764786    11.522241     -2.7813971   
S0242         -5.6952457    11.856956     -2.9966724   
S0243         -5.8388119    12.201009     -3.1614626   
S0244         -5.9950787    12.558063     -3.2826504   
S0245         -6.1194904    12.919267     -3.4175213   
S0246         -5.8818172    9.0255424     -7.847641    
S0247         -5.7429085    9.1034599     -8.0123001   
S0248         -5.6044277    9.1887016     -8.1802177   
S0249         -5.4710022    9.2647278     -8.3706093   
S0250         -5.3208607    9.3627838     -8.557019    
S0251         -5.1524651    9.4912987     -8.7288445   
S0252         -4.9823856    9.6135841     -8.9242668   
S0253         -4.7996899    9.7529533     -9.1193222   
S0254         -4.6133842    9.8920586     -9.3315689   
S0255         -4.4031509    10.073734     -9.577993    
S0256         -4.1691246    10.220612     -9.7754623   
S0257         -3.9129417    10.335873     -9.9153839   
S0258         -3.6403606    10.406049     -10.013705   
S0259         -3.3486912    10.443053     -10.052009   
S0260         -3.0390759    10.442789     -10.035661   
S0261         -2.7178373    10.359527     -10.042663   
S0262         -2.3778597    10.235538     -10.003925   
S0263         -2.021104     10.064188     -9.9293724   
S0264         -1.7858957    9.9921211     -9.9014847   
S0265         -1.5363247    9.9237007     -9.888858    
S0266         -1.2665288    9.8656364     -9.8741501   
S0267         -0.9811429    9.8674294     -9.8027176   
S0268         -0.67642059   9.8807129     -9.7298981   
S0269         -0.35659471   9.9289955     -9.6302139   
S0270         -0.017784466  9.9976288     -9.5187904   
S0271         0.33798845    10.093353     -9.388472    
S0272         0.71453013    10.210198     -9.2465698   
S0273         1.1447901     10.307912     -9.1302216   
S0274         1.5248507     10.455129     -8.9740501   
S0275         1.8849964     10.615492     -8.8271576   
S0276         2.1351326     10.856397     -8.579097    
S0277         2.4134996     11.067587     -8.411055    
S0278         2.6055946     11.323975     -8.206591    
S0279         2.9245312     11.534692     -8.090081    
S0280         3.0906853     11.816245     -7.9043198   
S0281         0.77101526    15.275641     -11.751367   
S0282         0.76596222    15.413202     -11.64853    
S0283         0.76248565    15.544409     -11.53397    
S0284         0.76187725    15.668593     -11.399805   
S0285         0.7642055     15.781638     -11.234633   
S0286         0.76831641    15.890176     -11.032887   
S0287         0.77449698    15.954976     -10.775156   
S0288         0.78363214    15.971941     -10.478983   
S0289         0.80336304    15.899319     -10.192228   
S0290         0.91062527    15.781125     -9.9735733   
S0291         0.96447783    15.733723     -9.7208687   
S0292         0.9467926     15.732074     -9.4629219   
S0293         0.88061438    15.708646     -9.2285339   
S0294         0.78665547    15.638298     -9.0167328   
S0295         0.66833258    15.528209     -8.8154297   
S0296         0.52620564    15.384492     -8.6124321   
S0297         0.2559593     15.333682     -8.4536385   
S0298         -0.32700799   15.111888     -8.2208969   
S0299         -0.66125107   15.0618       -8.2027466   
S0300         -0.98014402   14.996605     -8.205455    
S0301         -1.3027872    14.986945     -8.2522194   
S0302         -1.6161386    14.963966     -8.3246185   
S0303         -1.9251341    14.964778     -8.4341469   
S0304         -2.2304123    14.969348     -8.575869    
S0305         -2.53393      14.978392     -8.7481995   
S0306         -2.7968567    14.727527     -9.1006294   
S0307         -2.7809456    14.465948     -9.2429787   
S0308         -2.7835108    14.221376     -9.3870468   
S0309         -2.8213205    14.054431     -9.5734627   
S0310         -2.8906485    13.912794     -9.7620605   
S0311         -2.9882425    13.792429     -9.9508911   
S0312         -3.1018959    13.673602     -10.13017    
S0313         -3.2303188    13.561397     -10.30499    
S0314         -3.359853     13.435555     -10.467488   
S0315         -3.5374969    13.276901     -10.549133   
S0316         -3.7201332    13.11904      -10.613818   
S0317         -3.8974678    12.948363     -10.649164   
S0318         -4.0761341    12.776438     -10.660863   
S0319         -4.2600433    12.608373     -10.653844   
S0320         -4.4390743    12.434951     -10.615221   
S0321         -4.6282166    12.270699     -10.565157   
S0322         -4.8472157    12.124876     -10.5298     
S0323         -4.9253521    11.764119     -10.486387   
S0324         -4.7334045    11.581425     -10.459978   
S0325         -4.5315086    11.456818     -10.431768   
S0326         -4.3324787    11.37049      -10.441344   
S0327         -4.1243427    11.340458     -10.454808   
S0328         -3.9089088    11.360078     -10.483024   
S0329         -3.6883923    11.384509     -10.561203   
S0330         -3.4572178    11.451202     -10.652667   
S0331         -3.2238182    11.508889     -10.794004   
S0332         -2.9712788    11.412183     -10.731253   
S0333         -2.727648     11.312684     -10.709441   
S0334         -2.4898088    11.229411     -10.707874   
S0335         -2.2577112    11.1575       -10.7226     
S0336         -2.0264345    11.1203       -10.752306   
S0337         -1.7931606    11.163684     -10.804079   
S0338         -1.5672465    11.232995     -10.875476   
S0339         -1.3467356    11.293063     -10.96086    
S0340         -1.1199818    11.33163      -11.062143   
S0341         -0.95560188   11.370459     -11.007468   
S0342         -0.78948846   11.397993     -10.955314   
S0343         -0.61961465   11.399477     -10.906979   
S0344         -0.45356388   11.423792     -10.86143    
S0345         -0.28847098   11.451624     -10.818565   
S0346         -0.11875494   11.456558     -10.781009   
S0347         0.052763909   11.459244     -10.747712   
S0348         0.2191087     11.483694     -10.714866   
S0349         0.69193368    11.720464     -10.711995   
S0350         0.94082499    11.945353     -10.762064   
S0351         1.1550365     12.142074     -10.84125    
S0352         1.3306077     12.324068     -10.947498   
S0353         1.4630579     12.499434     -11.080045   
S0354         1.5452576     12.675583     -11.236574   
S0355         1.5850049     12.843938     -11.42022    
S0356         1.5780497     13.008589     -11.629305   
S0357         1.5177519     13.173334     -11.857438   
S0358         1.45659       13.371629     -12.040936   
S0359         1.3940269     13.572572     -12.182899   
S0360         1.3231629     13.779736     -12.274732   
S0361         1.247431      13.991945     -12.322273   
S0362         1.1643523     14.209152     -12.31907    
S0363         1.0735899     14.427576     -12.25568    
S0364         0.98026133    14.650455     -12.153098   
S0365         0.8816186     14.887671     -12.025776   
S0366         -3.128335     15.092693     -8.8740082   
S0367         -3.4064877    15.188872     -8.8284637   
S0368         -3.678952     15.268343     -8.7973625   
S0369         -3.9485886    15.328995     -8.7775826   
S0370         -4.2170532    15.34218      -8.7439819   
S0371         -4.4823059    15.329054     -8.7151413   
S0372         -4.7402035    15.262726     -8.6718399   
S0373         -4.9984539    15.195454     -8.6516861   
S0374         -5.2515434    15.091029     -8.6287903   
S0375         -5.5453106    15.017944     -8.5781807   
S0376         -5.8229248    14.910994     -8.5230263   
S0377         -6.0769745    14.766902     -8.449868    
S0378         -6.3290451    14.619016     -8.3957985   
S0379         -6.5547722    14.439688     -8.3249626   
S0380         -6.7843849    14.252156     -8.2753174   
S0381         -7.0142326    14.04481      -8.2311867   
S0382         -7.2541687    13.813832     -8.1863754   
S0383         -7.3042282    13.323764     -8.1704254   
S0384         -7.1704506    13.104257     -8.2450897   
S0385         -7.0299698    12.895734     -8.3345383   
S0386         -6.882618     12.698159     -8.4357323   
S0387         -6.7459167    12.507322     -8.5662071   
S0388         -6.6093254    12.324084     -8.7199768   
S0389         -6.5013451    12.145879     -8.9319748   
S0390         -6.3791908    11.979137     -9.1523643   
S0391         -6.0873539    11.815133     -9.4763489   
S0392         -5.9402187    11.816049     -9.5797401   
S0393         -5.8052162    11.82272      -9.6952988   
S0394         -5.6815411    11.834869     -9.8224297   
S0395         -5.5586414    11.852095     -9.9508362   
S0396         -5.4257301    11.872932     -10.069038   
S0397         -5.3122314    11.902348     -10.208696   
S0398         -5.1850437    11.934042     -10.333645   
S0399         -7.2987556    13.49165      -7.8701416   
S0400         -7.2340805    13.402705     -7.689769    
S0401         -7.1786148    13.277162     -7.5621216   
S0402         -7.1158844    13.115216     -7.4849655   
S0403         -7.032888     12.922165     -7.4579086   
S0404         -6.879216     12.722608     -7.4796181   
S0405         -6.7366844    12.479461     -7.5525978   
S0406         -6.6013184    12.195015     -7.67733     
S0407         -6.4638229    11.87674      -7.8547638   
S0408         -6.334396     11.539803     -8.1120453   
S0409         -6.2225323    11.286401     -8.3479019   
S0410         -6.1408474    11.113737     -8.5635086   
S0411         -6.0591328    11.041752     -8.7466507   
S0412         -6.0012604    11.054312     -8.9000618   
S0413         -5.9901642    11.134349     -9.0346298   
S0414         -6.0450584    11.276607     -9.1691185   
S0415         -6.1445843    11.502712     -9.2980957   
