# Supplementary material for: Interspecific variation in the limb long bones among modern rhinoceroses—extent and drivers
Source: PeerJ. 2019 Sep 26;7:e7647. doi: 10.7717/peerj.7647 (PMC6766374; doi:10.7717/peerj.7647)
Supplement: Supplemental Information 9 [file peerj-07-7647-s009.zip › Radius/Ceratotherium_simum_3086_Radius_miroir.pts]

Version 1.0
416
S0000         -5.1963106    -33.774087    -60.786116   
S0001         -4.8702069    -35.112864    -63.88315    
S0002         -7.8121983    -35.590243    -65.112716   
S0003         -10.789485    -33.956507    -68.784302   
S0004         -14.061055    -31.040701    -63.670564   
S0005         -11.758711    -33.606815    -61.256051   
S0006         -2.4511341    -33.259785    -64.077687   
S0007         -1.752539     -33.163491    -62.235266   
S0008         -8.5725777    -30.144966    -60.910773   
S0009         -13.16534     -30.590811    -62.928271   
S0010         -2.4587244    -21.896522    -66.306543   
S0011         6.6571876     -6.0121041    -68.63789    
S0012         7.1919024     -5.6965381    -67.88075    
S0013         4.3812849     -5.0180506    -65.864396   
S0014         2.9081343     -2.5588548    -65.390384   
S0015         -2.6067048    -1.2436653    -74.192536   
S0016         0.92211692    3.9727099     -73.062599   
S0017         2.9451512     0.16332852    -73.391736   
S0018         4.9639858     0.53369622    -71.338224   
S0019         7.2262041     -1.6504036    -67.512977   
S0020         4.5846708     -0.77393213   -66.802466   
S0021         3.5946224     0.64131222    -67.31472    
S0022         -0.99524409   1.4166396     -71.534187   
S0023         -5.0234515    -33.897978    -60.844237   
S0024         -4.851418     -33.990657    -60.923213   
S0025         -4.7047082    -34.085971    -61.008132   
S0026         -4.5792028    -34.186664    -61.105096   
S0027         -4.4667758    -34.289292    -61.216819   
S0028         -4.3500904    -34.342518    -61.35425    
S0029         -4.2449184    -34.370744    -61.511981   
S0030         -4.1596897    -34.360927    -61.698657   
S0031         -4.0656686    -34.433958    -61.861151   
S0032         -4.0845193    -34.49212     -62.041235   
S0033         -4.1285157    -34.529349    -62.245899   
S0034         -4.1873597    -34.583119    -62.455404   
S0035         -4.2559151    -34.627554    -62.681746   
S0036         -4.3447845    -34.701303    -62.907147   
S0037         -4.444376     -34.765884    -63.1486     
S0038         -4.5647092    -34.844798    -63.395798   
S0039         -4.7096118    -34.955242    -63.642335   
S0040         -5.0311111    -35.179317    -64.035553   
S0041         -5.1896647    -35.224921    -64.177942   
S0042         -5.3440217    -35.262057    -64.305943   
S0043         -5.495207     -35.298806    -64.416581   
S0044         -5.6433618    -35.333201    -64.510721   
S0045         -5.7881728    -35.361487    -64.590675   
S0046         -5.9329577    -35.405621    -64.642906   
S0047         -6.0733482    -35.444269    -64.678383   
S0048         -6.2102001    -35.460106    -64.712942   
S0049         -6.3566074    -35.500026    -64.749557   
S0050         -6.5107778    -35.535136    -64.786083   
S0051         -6.6727854    -35.562712    -64.82501    
S0052         -6.8422541    -35.593268    -64.861184   
S0053         -7.0202656    -35.618484    -64.901167   
S0054         -7.2078586    -35.645258    -64.943939   
S0055         -7.4030146    -35.639256    -64.998633   
S0056         -7.6076701    -35.635242    -65.055025   
S0057         -8.0123872    -35.497281    -65.153444   
S0058         -8.2049698    -35.386953    -65.230328   
S0059         -8.4104814    -35.285291    -65.341198   
S0060         -8.5967168    -35.155308    -65.490097   
S0061         -8.7699033    -35.010111    -65.677923   
S0062         -8.9267582    -34.848949    -65.906668   
S0063         -9.0886354    -34.684539    -66.170448   
S0064         -9.2904463    -34.536448    -66.454732   
S0065         -9.4547041    -34.357756    -66.787148   
S0066         -9.4931155    -34.409165    -67.075598   
S0067         -9.5510714    -34.439722    -67.351907   
S0068         -9.635932     -34.45105     -67.612791   
S0069         -9.7452126    -34.394473    -67.853403   
S0070         -9.893427     -34.35728     -68.076789   
S0071         -10.074212    -34.320235    -68.285739   
S0072         -10.287917    -34.245747    -68.474251   
S0073         -10.518254    -34.077758    -68.632758   
S0074         -11.099604    -33.648333    -69.015563   
S0075         -11.379562    -33.314842    -69.15893    
S0076         -11.645155    -32.987845    -69.219124   
S0077         -11.891124    -32.665002    -69.190687   
S0078         -12.133123    -32.351652    -69.094205   
S0079         -12.396385    -32.044268    -68.954647   
S0080         -12.638362    -31.735656    -68.715441   
S0081         -12.837075    -31.431711    -68.36257    
S0082         -12.949972    -31.13738     -67.896509   
S0083         -13.132362    -30.955839    -67.400855   
S0084         -13.301821    -30.817932    -66.912675   
S0085         -13.437773    -30.720165    -66.422004   
S0086         -13.565828    -30.664834    -65.941697   
S0087         -13.691184    -30.654234    -65.473509   
S0088         -13.866171    -30.702493    -65.028375   
S0089         -13.968675    -30.778831    -64.56756    
S0090         -14.032724    -30.890849    -64.111298   
S0091         -13.983364    -31.130335    -63.529938   
S0092         -13.853525    -31.213874    -63.397491   
S0093         -13.723481    -31.302214    -63.2653     
S0094         -13.59607     -31.398624    -63.131452   
S0095         -13.470095    -31.50354     -62.995541   
S0096         -13.347739    -31.622204    -62.856686   
S0097         -13.211887    -31.72577     -62.715781   
S0098         -13.087547    -31.85952     -62.569302   
S0099         -12.966926    -32.009807    -62.422675   
S0100         -12.835325    -32.137129    -62.199712   
S0101         -12.713166    -32.306468    -62.022984   
S0102         -12.617983    -32.506201    -61.869371   
S0103         -12.555937    -32.729596    -61.720812   
S0104         -12.448163    -32.925278    -61.585146   
S0105         -12.338068    -33.130059    -61.458945   
S0106         -12.174362    -33.30895     -61.362165   
S0107         -11.972603    -33.463976    -61.297399   
S0108         -11.341476    -33.737293    -61.334604   
S0109         -10.941172    -33.812088    -61.391813   
S0110         -10.575315    -33.848897    -61.420786   
S0111         -10.252346    -33.864957    -61.413193   
S0112         -9.9730127    -33.87149     -61.362284   
S0113         -9.7336493    -33.86704     -61.267698   
S0114         -9.5291726    -33.869383    -61.115497   
S0115         -9.3577974    -33.839244    -60.930181   
S0116         -9.2517361    -33.690646    -60.784155   
S0117         -8.7044835    -33.678722    -60.874122   
S0118         -8.2203053    -33.565831    -61.029589   
S0119         -7.7802703    -33.438843    -61.179489   
S0120         -7.3761009    -33.298257    -61.324704   
S0121         -6.9533147    -33.229554    -61.392397   
S0122         -6.5025076    -33.268949    -61.350328   
S0123         -6.0589939    -33.453733    -61.163902   
S0124         -5.6130692    -33.557647    -61.033016   
S0125         -5.2643243    -33.562857    -60.710377   
S0126         -5.2966733    -33.33208     -60.705459   
S0127         -5.3421389    -33.126888    -60.709983   
S0128         -5.399058     -32.934529    -60.712206   
S0129         -5.4445505    -32.764924    -60.778856   
S0130         -5.5012383    -32.603475    -60.838026   
S0131         -5.5610772    -32.451931    -60.911167   
S0132         -5.6237899    -32.30879     -60.997391   
S0133         -5.6905542    -32.17026     -61.090153   
S0134         -5.8064874    -31.934983    -61.218739   
S0135         -5.9299804    -31.743827    -61.384189   
S0136         -6.0538005    -31.608653    -61.564469   
S0137         -6.1934777    -31.500468    -61.723167   
S0138         -6.3554384    -31.417304    -61.863875   
S0139         -6.548319     -31.390077    -62.025481   
S0140         -6.7911603    -31.291652    -62.09904    
S0141         -7.0327692    -31.141129    -62.071472   
S0142         -7.2507322    -31.021863    -62.002873   
S0143         -7.3697172    -30.804124    -61.958241   
S0144         -7.5281642    -30.634254    -61.940038   
S0145         -7.6942861    -30.493537    -61.905104   
S0146         -7.8449346    -30.371359    -61.81826    
S0147         -8.0078803    -30.279556    -61.717153   
S0148         -8.1755482    -30.214065    -61.587495   
S0149         -8.3319843    -30.170158    -61.410481   
S0150         -8.4927186    -30.152926    -61.203599   
S0151         -8.6650796    -30.302733    -60.778809   
S0152         -8.7745771    -30.459061    -60.665214   
S0153         -8.8923469    -30.617306    -60.571444   
S0154         -9.0137899    -30.77738     -60.498059   
S0155         -9.128724     -30.909607    -60.393322   
S0156         -9.252464     -31.046242    -60.309446   
S0157         -9.3802527    -31.181243    -60.231894   
S0158         -9.5151588    -31.326792    -60.212249   
S0159         -9.6539959    -31.459558    -60.195202   
S0160         -9.7805858    -31.667984    -60.132992   
S0161         -9.9024549    -31.865391    -60.103393   
S0162         -10.018613    -32.051349    -60.097593   
S0163         -10.127314    -32.224649    -60.093164   
S0164         -10.229497    -32.387173    -60.096931   
S0165         -10.331821    -32.539308    -60.198426   
S0166         -10.428789    -32.67611     -60.327649   
S0167         -10.521354    -32.793725    -60.493398   
S0168         -10.59845     -32.925162    -60.554111   
S0169         -10.740655    -33.010563    -60.6291     
S0170         -10.883445    -33.104202    -60.664707   
S0171         -11.01584     -33.183253    -60.745126   
S0172         -11.155354    -33.268642    -60.800523   
S0173         -11.260741    -33.324882    -60.920906   
S0174         -11.40264     -33.410576    -60.975027   
S0175         -11.536568    -33.491302    -61.049348   
S0176         -11.661069    -33.56593     -61.140323   
S0177         -14.048748    -30.964971    -63.56101    
S0178         -13.964035    -30.882895    -63.464648   
S0179         -13.853137    -30.822548    -63.381988   
S0180         -13.736601    -30.781478    -63.308209   
S0181         -13.632391    -30.735883    -63.228846   
S0182         -13.507201    -30.716047    -63.166988   
S0183         -13.388139    -30.685845    -63.098675   
S0184         -13.280223    -30.634689    -63.013017   
S0185         -13.104343    -30.752626    -62.801719   
S0186         -13.020001    -30.925906    -62.682658   
S0187         -12.92814     -31.090131    -62.547201   
S0188         -12.819283    -31.268954    -62.429076   
S0189         -12.705252    -31.431374    -62.284076   
S0190         -12.585479    -31.577051    -62.109137   
S0191         -12.450986    -31.732365    -61.945879   
S0192         -12.304512    -31.88619     -61.777216   
S0193         -12.14408     -32.038546    -61.603075   
S0194         -12.048636    -32.238716    -61.449903   
S0195         -11.977383    -32.418105    -61.304432   
S0196         -11.89781     -32.605645    -61.224949   
S0197         -11.880168    -32.756341    -61.088961   
S0198         -11.850961    -32.925841    -61.028349   
S0199         -11.816674    -33.100346    -61.027962   
S0200         -11.778418    -33.267105    -61.080062   
S0201         -11.789032    -33.460191    -61.124688   
S0202         -2.353373     -21.551105    -66.355199   
S0203         -2.2349542    -21.208072    -66.401547   
S0204         -2.1228392    -20.866242    -66.47594    
S0205         -2.0141844    -20.524196    -66.563421   
S0206         -1.8854808    -20.184776    -66.634113   
S0207         -1.7620554    -19.843875    -66.717988   
S0208         -1.6378289    -19.501302    -66.805828   
S0209         -1.4787648    -19.167025    -66.872078   
S0210         -1.3000017    -18.839589    -66.933703   
S0211         -1.1534323    -18.577667    -66.938269   
S0212         -1.0270781    -18.294506    -66.979325   
S0213         -0.87635657   -18.007538    -67.019004   
S0214         -0.69480101   -17.721474    -67.038429   
S0215         -0.52938866   -17.412537    -67.102677   
S0216         -0.32667844   -17.109834    -67.138332   
S0217         -0.11668102   -16.796744    -67.190409   
S0218         0.13130675    -16.492192    -67.238081   
S0219         0.31903547    -16.13351     -67.333537   
S0220         0.69353306    -15.676332    -67.418009   
S0221         0.98286569    -15.202139    -67.517036   
S0222         1.2036812     -14.727761    -67.640018   
S0223         1.4310079     -14.292701    -67.739743   
S0224         1.6650045     -13.894698    -67.811304   
S0225         1.8734345     -13.517857    -67.876959   
S0226         2.0341411     -13.150305    -67.9465     
S0227         2.1913949     -12.814027    -67.99342    
S0228         2.355779      -12.517874    -68.023986   
S0229         2.5820104     -12.09857     -68.028945   
S0230         2.7899405     -11.692071    -68.040431   
S0231         3.005315      -11.31065     -68.055528   
S0232         3.2262225     -10.95151     -68.073595   
S0233         3.3923194     -10.5914      -68.104917   
S0234         3.6026333     -10.268504    -68.130887   
S0235         3.7618868     -9.9470071    -68.172711   
S0236         3.9242461     -9.6468493    -68.217844   
S0237         4.0951747     -9.3707323    -68.260705   
S0238         4.2962469     -8.9302607    -68.428814   
S0239         4.5155399     -8.505854     -68.566996   
S0240         4.7601908     -8.1007957    -68.671572   
S0241         5.0225183     -7.7109307    -68.74581    
S0242         5.2802511     -7.321845     -68.799567   
S0243         5.5794794     -6.9605134    -68.813074   
S0244         5.9385717     -6.6422924    -68.776029   
S0245         6.3373096     -6.3573301    -68.694174   
S0246         2.7208649     -2.2745846    -65.552866   
S0247         2.540151      -2.0119753    -65.712923   
S0248         2.3600694     -1.7672261    -65.843254   
S0249         2.1798804     -1.5469429    -65.980053   
S0250         1.9850435     -1.3378354    -66.080362   
S0251         1.7970257     -1.1599614    -66.23193    
S0252         1.6267931     -1.0198306    -66.430807   
S0253         1.469326      -0.91335615   -66.645384   
S0254         1.2928169     -0.81362724   -66.837615   
S0255         1.0474903     -0.85699717   -67.10059    
S0256         0.64984546    -0.75058155   -67.194706   
S0257         0.36292099    -0.70968242   -67.387772   
S0258         0.09713152    -0.66078627   -67.588985   
S0259         -0.10624833   -0.63045961   -67.84128    
S0260         -0.31084537   -0.57706102   -68.073165   
S0261         -0.55329441   -0.47850409   -68.259495   
S0262         -0.7558309    -0.38354115   -68.477535   
S0263         -0.89524947   -0.30793902   -68.732214   
S0264         -0.96438425   -0.28699858   -69.213593   
S0265         -1.1654983    -0.19847571   -69.58822    
S0266         -1.3598203    -0.13546118   -69.937629   
S0267         -1.499816     -0.12644855   -70.313114   
S0268         -1.7031077    -0.097897416  -70.614225   
S0269         -1.8990418    -0.093553844  -70.905608   
S0270         -2.1165159    -0.095751625  -71.166635   
S0271         -2.2956684    -0.13990818   -71.434832   
S0272         -2.4449363    -0.22095186   -71.683949   
S0273         -2.4870856    -0.30347216   -72.103882   
S0274         -2.3788624    -0.46948385   -72.520441   
S0275         -2.4865367    -0.52225161   -72.839099   
S0276         -2.6705751    -0.54406654   -73.120481   
S0277         -2.6970396    -0.65328772   -73.396921   
S0278         -2.4634548    -0.89809047   -73.614174   
S0279         -2.5477286    -0.9900528    -73.818153   
S0280         -2.6280448    -1.0888713    -74.026686   
S0281         1.1098441     3.8497865     -73.240763   
S0282         1.2872534     3.7203852     -73.412418   
S0283         1.458543      3.6055475     -73.593384   
S0284         1.6157607     3.4585766     -73.77184    
S0285         1.7556708     3.2602075     -73.938823   
S0286         1.9090809     3.0501267     -74.12945    
S0287         2.0365139     2.7507419     -74.286348   
S0288         2.1207431     2.3839617     -74.40145    
S0289         2.0963041     1.9921215     -74.442053   
S0290         2.0893941     1.6735328     -74.432576   
S0291         2.1193482     1.3835883     -74.403214   
S0292         2.1719903     1.1234108     -74.344587   
S0293         2.2355914     0.88831689    -74.25406    
S0294         2.3539394     0.69616754    -74.142754   
S0295         2.478284      0.52822181    -73.99857    
S0296         2.6100067     0.37934624    -73.823941   
S0297         2.7813632     0.27333705    -73.624033   
S0298         3.1190101     0.052615657   -73.201436   
S0299         3.3120509     0.0010291713  -73.003989   
S0300         3.5066482     -0.040631436  -72.794062   
S0301         3.7186887     -0.022355493  -72.577465   
S0302         3.9395317     -0.0096368582 -72.345781   
S0303         4.1780122     0.087731617   -72.111392   
S0304         4.4317711     0.23206384    -71.870738   
S0305         4.7040276     0.41756732    -71.624225   
S0306         4.7573052     0.52451226    -71.216178   
S0307         4.5449767     0.46390495    -71.054572   
S0308         4.3251254     0.38657198    -70.881152   
S0309         4.1275978     0.3600369     -70.705521   
S0310         3.9900713     0.43061841    -70.515966   
S0311         3.8255591     0.49004536    -70.334738   
S0312         3.7359372     0.64921747    -70.126486   
S0313         3.6271017     0.84954323    -69.942838   
S0314         3.6494453     1.070414      -69.651109   
S0315         3.5120893     1.1552041     -69.458133   
S0316         3.493765      1.162527      -69.178927   
S0317         3.5545256     1.1905218     -68.907392   
S0318         3.5436798     1.1740795     -68.651438   
S0319         3.5462774     1.1326605     -68.391186   
S0320         3.5479806     1.0562785     -68.126881   
S0321         3.5564929     0.9490421     -67.858487   
S0322         3.5820868     0.82045551    -67.580974   
S0323         3.4292657     0.53563952    -67.125404   
S0324         3.2199934     0.44315695    -67.03999    
S0325         3.0083774     0.39334842    -67.037201   
S0326         2.7950592     0.40081893    -67.092794   
S0327         2.5913194     0.45583053    -67.231131   
S0328         2.3890018     0.56678108    -67.432463   
S0329         2.188311      0.73281797    -67.698538   
S0330         1.9122468     0.9653639     -67.955929   
S0331         1.5803812     1.2497078     -68.242598   
S0332         1.3787724     1.147725      -68.401092   
S0333         1.1382185     1.0826377     -68.534809   
S0334         0.94798962    1.0500617     -68.708634   
S0335         0.77301632    1.0523465     -68.895459   
S0336         0.63634785    1.0906022     -69.109058   
S0337         0.48902915    1.1639943     -69.320565   
S0338         0.32296015    1.2704333     -69.525284   
S0339         0.17753011    1.4119766     -69.746774   
S0340         0.038491015   1.5874645     -69.97571    
S0341         -0.10886325   1.6131449     -70.163244   
S0342         -0.24401853   1.625824      -70.351511   
S0343         -0.37861245   1.6269334     -70.529193   
S0344         -0.51575131   1.6199501     -70.693398   
S0345         -0.65078558   1.6062738     -70.850676   
S0346         -0.76989215   1.5819494     -71.014148   
S0347         -0.86393692   1.5418694     -71.187633   
S0348         -0.94100488   1.4876668     -71.362042   
S0349         -0.99676605   1.5944524     -71.811903   
S0350         -0.9905979    1.7788777     -72.052538   
S0351         -0.97288992   1.9661082     -72.257525   
S0352         -0.94736451   2.1557659     -72.42794    
S0353         -0.91733141   2.3486527     -72.565275   
S0354         -0.86085657   2.5426777     -72.667396   
S0355         -0.77019185   2.7354687     -72.731662   
S0356         -0.67438558   2.9342756     -72.763091   
S0357         -0.53948765   3.124449      -72.753489   
S0358         -0.40880195   3.3199854     -72.775686   
S0359         -0.27646488   3.4929324     -72.802836   
S0360         -0.13420923   3.6381386     -72.832346   
S0361         0.0045639666  3.7707161     -72.867012   
S0362         0.15385232    3.8833477     -72.904682   
S0363         0.30387456    4.0096879     -72.951645   
S0364         0.50105359    4.0662736     -72.994274   
S0365         0.7171344     4.0507726     -73.031557   
S0366         5.278571      0.42843362    -71.189135   
S0367         5.5767924     0.33830567    -71.034753   
S0368         5.8764089     0.31272687    -70.88213    
S0369         6.1435506     0.24829861    -70.706731   
S0370         6.3872166     0.17214194    -70.515734   
S0371         6.6127233     0.09480986    -70.310396   
S0372         6.8179481     0.0098502605  -70.089829   
S0373         7.0005804     -0.086061639  -69.854319   
S0374         7.1188666     -0.22843038   -69.612527   
S0375         7.2113946     -0.36745579   -69.41247    
S0376         7.2830349     -0.50903247   -69.203395   
S0377         7.3480025     -0.64838985   -68.98576    
S0378         7.3818378     -0.79910317   -68.761075   
S0379         7.4175268     -0.94871819   -68.524784   
S0380         7.4160546     -1.1114119    -68.279654   
S0381         7.407596      -1.2781564    -68.01545    
S0382         7.3582627     -1.4567636    -67.741287   
S0383         6.9465794     -1.6314762    -67.355174   
S0384         6.6087782     -1.6087178    -67.286235   
S0385         6.2913418     -1.5622325    -67.209685   
S0386         5.9821729     -1.4978597    -67.142314   
S0387         5.6837451     -1.4087193    -67.075187   
S0388         5.3974722     -1.2873       -67.001116   
S0389         5.1214181     -1.1366487    -66.925478   
S0390         4.8515994     -0.96481424   -66.858214   
S0391         4.4571232     -0.60286806   -66.839695   
S0392         4.319194      -0.4493617    -66.901779   
S0393         4.186656      -0.30202109   -66.97588    
S0394         4.0647995     -0.15249973   -67.04706    
S0395         3.9531782     0.0012354084  -67.110384   
S0396         3.8531475     0.16315898    -67.159104   
S0397         3.7629995     0.32780529    -67.204267   
S0398         3.6762793     0.48518553    -67.260057   
S0399         7.1269117     -1.9002032    -67.481476   
S0400         6.9595516     -2.1016054    -67.504925   
S0401         6.836091      -2.267311     -67.440474   
S0402         6.6860735     -2.3963304    -67.370796   
S0403         6.4957246     -2.4812272    -67.319268   
S0404         6.2829636     -2.5277724    -67.25688    
S0405         6.0455266     -2.5357973    -67.183262   
S0406         5.7610702     -2.4842454    -67.167181   
S0407         5.4612309     -2.3978526    -67.127252   
S0408         5.1130716     -2.1520901    -67.028809   
S0409         4.8363429     -1.9367168    -66.898888   
S0410         4.6312008     -1.7331554    -66.758853   
S0411         4.4877365     -1.5356688    -66.652006   
S0412         4.3811135     -1.3595738    -66.640586   
S0413         4.3441471     -1.1924114    -66.631675   
S0414         4.3698058     -1.0355793    -66.64843    
S0415         4.4597931     -0.8868414    -66.690958   
