# Supplementary material for: Interspecific variation in the limb long bones among modern rhinoceroses—extent and drivers
Source: PeerJ. 2019 Sep 26;7:e7647. doi: 10.7717/peerj.7647 (PMC6766374; doi:10.7717/peerj.7647)
Supplement: Supplemental Information 9 [file peerj-07-7647-s009.zip › Radius/Ceratotherium_simum_35208_Radius_miroir.pts]

Version 1.0
416
S0000         31.646716     4.7137257     4.1740273    
S0001         32.123212     3.2194748     1.4050835    
S0002         32.879199     0.41695056    2.4998734    
S0003         31.248065     -3.7060246    1.952911     
S0004         30.504419     -3.7301765    7.8835258    
S0005         33.014554     -0.12984444   7.5832306    
S0006         29.821643     4.1312752     0.87823944   
S0007         30.144647     6.2072617     2.2499607    
S0008         29.409042     2.7959515     7.4613228    
S0009         29.994421     -2.2863371    8.3038956    
S0010         20.343488     2.4493477     3.9357918    
S0011         3.7811119     4.9599266     1.4828201    
S0012         3.5251724     6.3639366     2.2265989    
S0013         4.4588543     6.0427029     4.4144043    
S0014         3.428503      4.6437553     7.649646     
S0015         1.7171942     -4.9209087    4.8039589    
S0016         -4.0588638    -2.3424488    4.8748688    
S0017         -1.3641136    -1.6490879    2.632637     
S0018         -1.7008575    1.425958      3.4101048    
S0019         -0.37030945   5.9877914     4.0419796    
S0020         -0.17976074   5.266769      5.768951     
S0021         -1.249041     3.6047783     6.6140144    
S0022         -0.86294813   -2.4856951    6.458532     
S0023         31.664771     4.8145153     4.0415596    
S0024         31.702341     4.8944283     3.8985653    
S0025         31.728372     4.9469639     3.7391289    
S0026         31.737936     4.9728489     3.5650608    
S0027         31.742484     4.9732601     3.3781364    
S0028         31.740625     4.9466217     3.1787497    
S0029         31.760873     4.8988865     2.9642271    
S0030         31.772955     4.8241512     2.7362972    
S0031         31.799939     4.7332981     2.4915171    
S0032         31.845465     4.6092163     2.3130362    
S0033         31.859055     4.458255      2.1511332    
S0034         31.858896     4.2946098     1.9986494    
S0035         31.893237     4.1358055     1.8637358    
S0036         31.955646     3.9752907     1.7468416    
S0037         31.999036     3.7994957     1.6398359    
S0038         32.050073     3.6163982     1.5457154    
S0039         32.090808     3.422628      1.4654092    
S0040         32.148978     3.0518507     1.3756086    
S0041         32.218167     2.893783      1.3458527    
S0042         32.265659     2.7310694     1.3367178    
S0043         32.31828      2.56966       1.3396509    
S0044         32.372797     2.408637      1.3555607    
S0045         32.437943     2.2506353     1.3820639    
S0046         32.485132     2.0870949     1.4270177    
S0047         32.55784      1.9306026     1.478163     
S0048         32.613632     1.7699657     1.5482428    
S0049         32.657767     1.6456671     1.6366154    
S0050         32.672443     1.5109753     1.7375444    
S0051         32.707339     1.3737846     1.8348122    
S0052         32.739581     1.2302432     1.9360044    
S0053         32.785251     1.0812534     2.0376738    
S0054         32.80788      0.92450361    2.1480961    
S0055         32.841464     0.76167622    2.2604036    
S0056         32.864313     0.59230499    2.3781263    
S0057         32.809656     0.14401994    2.6595583    
S0058         32.635504     -0.10977086   2.7736258    
S0059         32.430933     -0.31532075   2.8537863    
S0060         32.276749     -0.51353316   2.8888744    
S0061         32.130576     -0.68296294   2.8873751    
S0062         32.1004       -0.92148952   2.8093334    
S0063         32.066177     -1.1260075    2.6937941    
S0064         32.033344     -1.3030231    2.5413874    
S0065         31.996533     -1.4604286    2.3542011    
S0066         31.852472     -1.6867355    2.3096699    
S0067         31.739594     -1.9391842    2.2608522    
S0068         31.682294     -2.1928036    2.1930691    
S0069         31.646198     -2.4380735    2.1203367    
S0070         31.614243     -2.681996     2.0511475    
S0071         31.559393     -2.9347338    1.9994568    
S0072         31.470135     -3.1956764    1.9710762    
S0073         31.370218     -3.4581276    1.9542028    
S0074         31.029782     -4.0785736    2.1743513    
S0075         30.801941     -4.3775639    2.4278593    
S0076         30.580215     -4.6116642    2.7038412    
S0077         30.430157     -4.8241993    3.0050304    
S0078         30.294781     -4.980822     3.3373329    
S0079         30.134613     -5.0478592    3.6896706    
S0080         30.015454     -5.0778568    4.073634     
S0081         29.906628     -5.0443432    4.482325     
S0082         29.820178     -4.962085     4.9204361    
S0083         29.797653     -4.8387959    5.4216167    
S0084         29.817459     -4.7432301    5.8894005    
S0085         29.849329     -4.6220352    6.3081482    
S0086         29.9189       -4.5222019    6.6880501    
S0087         30.007086     -4.4070187    7.0218636    
S0088         30.110999     -4.2707489    7.3091713    
S0089         30.210843     -4.0840569    7.5412132    
S0090         30.34386      -3.9080177    7.7330307    
S0091         30.645547     -3.5168941    7.9181412    
S0092         30.760779     -3.27938      7.9351555    
S0093         30.86752      -3.0467104    7.9460976    
S0094         30.942679     -2.8126621    7.9405731    
S0095         31.033716     -2.5971279    7.938401     
S0096         31.142618     -2.3967766    7.9407768    
S0097         31.252319     -2.2043488    7.939592     
S0098         31.372397     -2.0243296    7.9412514    
S0099         31.497672     -1.8571989    7.9450851    
S0100         31.625137     -1.6753124    7.950927     
S0101         31.775003     -1.4965821    7.9546761    
S0102         31.939511     -1.3247993    7.9562927    
S0103         32.119485     -1.163594     7.9562325    
S0104         32.318698     -1.0095451    7.9482468    
S0105         32.527817     -0.83759394   7.9092186    
S0106         32.758429     -0.646979     7.8374359    
S0107         32.940848     -0.39984121   7.7135368    
S0108         32.782532     0.075580424   7.0779694    
S0109         32.632977     0.29562719    6.6412949    
S0110         32.689474     0.51419554    6.3236816    
S0111         32.773724     0.76528769    6.1176014    
S0112         32.807541     1.0595405     5.9988277    
S0113         32.828113     1.3948455     5.9676128    
S0114         32.78432      1.7616415     6.009853     
S0115         32.715674     2.1520014     6.1372337    
S0116         32.604636     2.5453897     6.3559654    
S0117         32.483411     2.7538691     6.1295124    
S0118         32.299854     2.9421589     5.897234     
S0119         32.087119     3.1134115     5.6619774    
S0120         31.840656     3.2610195     5.4210072    
S0121         31.693433     3.4755337     5.1766655    
S0122         31.621402     3.7420769     4.930381     
S0123         31.557635     4.0213852     4.6757977    
S0124         31.578445     4.3536644     4.4244072    
S0125         31.53353      4.7862705     4.3599197    
S0126         31.341473     4.8057575     4.5043243    
S0127         31.146237     4.7915543     4.6167938    
S0128         30.960828     4.748938      4.7019787    
S0129         30.80166      4.6959927     4.7960991    
S0130         30.647568     4.6163177     4.8684681    
S0131         30.502017     4.5139069     4.9265343    
S0132         30.36817      4.3984451     4.9988914    
S0133         30.239792     4.2623329     5.0720528    
S0134         30.061621     4.1060711     5.0951042    
S0135         29.889679     3.9479885     5.1202759    
S0136         29.723444     3.7941109     5.1677856    
S0137         29.572443     3.6343143     5.2027809    
S0138         29.44425      3.4630199     5.2235607    
S0139         29.316989     3.3001652     5.2904369    
S0140         29.187091     3.1493053     5.3967636    
S0141         29.051071     3.0190874     5.5382286    
S0142         28.943417     2.8660866     5.6617649    
S0143         29.001563     2.7638386     5.8502972    
S0144         29.052789     2.6990919     6.0475384    
S0145         29.106088     2.6495611     6.2434151    
S0146         29.160025     2.6073565     6.4411194    
S0147         29.210358     2.6154812     6.6410156    
S0148         29.256601     2.6792055     6.8443573    
S0149         29.298944     2.7517918     7.0575127    
S0150         29.341122     2.8050039     7.2767776    
S0151         29.592947     2.7566721     7.5831482    
S0152         29.779483     2.7204876     7.687249     
S0153         29.95817      2.7029053     7.791349     
S0154         30.133606     2.692663      7.8923576    
S0155         30.31409      2.6770365     7.9785652    
S0156         30.512378     2.6266872     8.0138626    
S0157         30.714255     2.5599009     8.0169151    
S0158         30.908478     2.5270182     8.0477264    
S0159         31.110803     2.4966892     8.0677956    
S0160         31.318735     2.4551641     8.0799591    
S0161         31.513672     2.4046135     8.0727669    
S0162         31.705789     2.3624149     8.0665306    
S0163         31.886469     2.3030283     8.0334946    
S0164         32.057507     2.2311632     7.9794884    
S0165         32.207227     2.1389511     7.8896484    
S0166         32.357443     2.043372      7.7941628    
S0167         32.490878     1.933214      7.6705666    
S0168         32.608142     1.8125788     7.521196     
S0169         32.540894     1.6280062     7.5297363    
S0170         32.526584     1.4280298     7.5721764    
S0171         32.579114     1.2254604     7.6501335    
S0172         32.733957     1.0276381     7.7681549    
S0173         32.778104     0.81198139    7.7766586    
S0174         32.838208     0.58929129    7.7673904    
S0175         32.898062     0.3578171     7.730983     
S0176         32.968622     0.11709602    7.6698929    
S0177         30.465845     -3.6328438    7.9879593    
S0178         30.397623     -3.4881741    8.061174     
S0179         30.333005     -3.3334778    8.1124702    
S0180         30.273849     -3.1774395    8.1617188    
S0181         30.221124     -3.0125149    8.1794785    
S0182         30.165363     -2.8445452    8.2184647    
S0183         30.093765     -2.6655233    8.3135452    
S0184         30.03689      -2.4767895    8.3420746    
S0185         30.132031     -2.101866     8.2930664    
S0186         30.285837     -1.9128183    8.2609436    
S0187         30.450998     -1.7164801    8.2281639    
S0188         30.623309     -1.5089205    8.2110817    
S0189         30.804312     -1.2910735    8.2065132    
S0190         31.004303     -1.072928     8.1417206    
S0191         31.205383     -0.83704672   8.1262749    
S0192         31.416794     -0.59230747   8.1419418    
S0193         31.64411      -0.34460993   8.1669876    
S0194         31.901962     0.04431752    8.1668037    
S0195         32.186526     0.3141273     8.2586792    
S0196         32.424658     0.50742793    8.2596542    
S0197         32.590817     0.62784705    8.1982033    
S0198         32.666833     0.67603149    8.0953552    
S0199         32.710251     0.63048267    7.9892166    
S0200         32.808426     0.47051253    7.8867638    
S0201         32.906903     0.21601555    7.7547691    
S0202         20.00181      2.4568853     3.9599197    
S0203         19.662982     2.450301      3.9682327    
S0204         19.330925     2.4262554     3.963628     
S0205         19.006885     2.3911873     3.9497707    
S0206         18.688565     2.3634182     3.9315239    
S0207         18.374919     2.3442715     3.9083309    
S0208         18.065164     2.3385771     3.881749     
S0209         17.760403     2.3389149     3.8499416    
S0210         17.461377     2.3512621     3.8171215    
S0211         17.097444     2.3778725     3.7542751    
S0212         16.735588     2.4056408     3.7044453    
S0213         16.381693     2.4620766     3.6599152    
S0214         16.032155     2.5126474     3.6125301    
S0215         15.686009     2.5549513     3.5647758    
S0216         15.341992     2.5837315     3.5198994    
S0217         15.002007     2.6108337     3.4758125    
S0218         14.66384      2.6202669     3.4367062    
S0219         14.331306     2.6440765     3.3952332    
S0220         13.958162     2.6640924     3.3446758    
S0221         13.592589     2.6985481     3.292094     
S0222         13.233606     2.736145      3.2395542    
S0223         12.883282     2.7940529     3.1832525    
S0224         12.537757     2.8413866     3.1301085    
S0225         12.201184     2.90882       3.0733707    
S0226         11.872362     2.9857801     3.0157057    
S0227         11.549444     3.062216      2.9590942    
S0228         11.229842     3.1284391     2.9040318    
S0229         10.75826      3.2052258     2.8198723    
S0230         10.315378     3.3120464     2.741684     
S0231         9.8974159     3.4208721     2.6691832    
S0232         9.5062782     3.5331566     2.5979448    
S0233         9.1328194     3.6275597     2.5364904    
S0234         8.7688599     3.6857376     2.5001345    
S0235         8.4307404     3.7461372     2.4657177    
S0236         8.1173531     3.8104115     2.4275675    
S0237         7.8222221     3.8661572     2.3938211    
S0238         7.2993713     3.9619228     2.3677456    
S0239         6.7995773     4.0874229     2.2958942    
S0240         6.3169071     4.2095901     2.2154806    
S0241         5.8492466     4.3247292     2.1335064    
S0242         5.3929462     4.4311138     2.0534458    
S0243         4.9581539     4.5528126     1.941044     
S0244         4.5453056     4.6842625     1.8041166    
S0245         4.1439182     4.8109348     1.662085     
S0246         3.2023365     4.5010666     7.7050072    
S0247         2.979174      4.3341045     7.7379364    
S0248         2.7575716     4.1562283     7.7592789    
S0249         2.5265352     3.9809914     7.8032799    
S0250         2.3017593     3.7840916     7.8182884    
S0251         2.0927353     3.5627739     7.7789429    
S0252         1.8745798     3.3380108     7.7578262    
S0253         1.6274458     3.1214302     7.812072     
S0254         1.3861983     2.8888735     7.8417915    
S0255         1.3178143     2.6473049     7.8280968    
S0256         1.2417425     2.3973032     7.8525246    
S0257         1.1679826     2.1255171     7.8988159    
S0258         1.0965507     1.8271862     7.9798424    
S0259         1.0436868     1.5062487     7.9877785    
S0260         0.98779745    1.1598507     8.0528236    
S0261         0.94828205    0.7953908     8.0474869    
S0262         0.92393465    0.40882297    7.9983948    
S0263         0.89902067    -0.0016545121 7.9858749    
S0264         0.86788006    -0.38977275   7.9055031    
S0265         0.84204073    -0.76900845   7.8261627    
S0266         0.82516861    -1.1213536    7.703437     
S0267         0.81223736    -1.4314473    7.5377937    
S0268         0.80003891    -1.708737     7.3609459    
S0269         0.78857627    -1.9730087    7.2007957    
S0270         0.78012657    -2.2199656    7.0424347    
S0271         0.77121739    -2.4657642    6.9102798    
S0272         0.75852628    -2.7021009    6.7962456    
S0273         0.70731287    -3.0348766    6.6344849    
S0274         0.69439917    -3.3494816    6.4631889    
S0275         0.73151822    -3.6006016    6.224744     
S0276         0.79217186    -3.8923458    6.0501495    
S0277         0.89812727    -4.1393467    5.8319675    
S0278         1.0414491     -4.3801418    5.6081329    
S0279         1.2351361     -4.5169338    5.325095     
S0280         1.4532397     -4.7545238    5.0849186    
S0281         -4.1052509    -2.3276838    4.6913876    
S0282         -4.0662174    -2.3205061    4.5100353    
S0283         -4.0257816    -2.3112473    4.3308395    
S0284         -3.966898     -2.3056898    4.1523365    
S0285         -3.8904186    -2.3062881    3.9717541    
S0286         -3.7848701    -2.3071541    3.7926102    
S0287         -3.6695042    -2.3141254    3.5989208    
S0288         -3.5087303    -2.3109478    3.4186459    
S0289         -3.3015404    -2.3159687    3.2774342    
S0290         -2.9385859    -2.3535706    3.1387032    
S0291         -2.591013     -2.3845535    3.0344488    
S0292         -2.3121077    -2.363335     2.8994535    
S0293         -2.1096874    -2.2769024    2.7494995    
S0294         -1.9245712    -2.1774082    2.6504547    
S0295         -1.7481188    -2.0737257    2.6002604    
S0296         -1.5878424    -1.9578962    2.5866531    
S0297         -1.46561      -1.8128387    2.5939051    
S0298         -1.225177     -1.3345972    2.6833784    
S0299         -1.1407262    -1.0148973    2.7377787    
S0300         -1.0568576    -0.6955183    2.8245922    
S0301         -1.0316638    -0.3629231    2.9114304    
S0302         -1.073721     -0.02133792   2.9958254    
S0303         -1.1545479    0.32876985    3.0905048    
S0304         -1.2868474    0.68673239    3.1903961    
S0305         -1.4685775    1.0525095     3.2967072    
S0306         -1.6144255    1.4320665     3.8256294    
S0307         -1.6016468    1.4364262     4.2297012    
S0308         -1.6853544    1.4575038     4.5668972    
S0309         -1.7974474    1.5043035     4.8423687    
S0310         -1.9225275    1.5777192     5.0693089    
S0311         -2.0207611    1.6645542     5.2851643    
S0312         -2.0887711    1.7553572     5.4983711    
S0313         -2.142993     1.8505377     5.6946926    
S0314         -2.1569767    1.9340443     5.8713898    
S0315         -2.0886915    2.1046253     5.9359661    
S0316         -2.0064194    2.2759783     6.0068127    
S0317         -1.9178471    2.4520134     6.0816986    
S0318         -1.823839     2.6333565     6.1604137    
S0319         -1.7175409    2.8153294     6.2440784    
S0320         -1.6133057    3.0078503     6.3304848    
S0321         -1.5004533    3.2035507     6.4214798    
S0322         -1.3864635    3.4074547     6.5181961    
S0323         -1.1614683    3.5192455     6.7858025    
S0324         -1.0506332    3.3913265     6.9277679    
S0325         -0.95344477   3.2473278     7.0685814    
S0326         -0.8623909    3.0686451     7.1404434    
S0327         -0.79832072   2.8713253     7.1764893    
S0328         -0.75417585   2.6600393     7.2165703    
S0329         -0.70847692   2.434404      7.2919525    
S0330         -0.66700206   2.1877171     7.3583794    
S0331         -0.63450484   1.9196596     7.4048065    
S0332         -0.64447541   1.6295053     7.4498749    
S0333         -0.65175319   1.353391      7.4858757    
S0334         -0.6528399    1.0915943     7.5162048    
S0335         -0.66569495   0.84259987    7.5250328    
S0336         -0.66507087   0.60860868    7.5349594    
S0337         -0.66359124   0.38860741    7.534771     
S0338         -0.65989766   0.18275731    7.5256546    
S0339         -0.64122748   -0.012349522  7.5170822    
S0340         -0.64475265   -0.18636227   7.4814308    
S0341         -0.6992734    -0.42591319   7.4383606    
S0342         -0.72290649   -0.67767868   7.3953918    
S0343         -0.76069236   -0.92584152   7.3180679    
S0344         -0.7819417    -1.1808613    7.2302444    
S0345         -0.79967527   -1.4392332    7.1220596    
S0346         -0.80352135   -1.7080177    7.0030586    
S0347         -0.80410938   -1.9865122    6.8655708    
S0348         -0.8319788    -2.2451986    6.6781822    
S0349         -1.0091338    -2.6667351    6.2974388    
S0350         -1.1695379    -2.8180874    6.1669418    
S0351         -1.3323142    -2.9628155    6.0739563    
S0352         -1.5091964    -3.0835814    6.0066242    
S0353         -1.7063061    -3.1705654    5.9613441    
S0354         -1.9293781    -3.2037022    5.9331215    
S0355         -2.1722874    -3.1837008    5.9233597    
S0356         -2.42717      -3.1552351    5.9449421    
S0357         -2.7021427    -3.1051294    5.9944023    
S0358         -2.966361     -3.0586746    5.9992085    
S0359         -3.2011482    -3.0028204    5.9712914    
S0360         -3.4082531    -2.9407337    5.9123791    
S0361         -3.5892464    -2.872084     5.8229412    
S0362         -3.7486012    -2.7979528    5.704557     
S0363         -3.8840405    -2.7087694    5.5530426    
S0364         -3.97728      -2.594985     5.3602272    
S0365         -4.0184093    -2.4718702    5.1298141    
S0366         -1.6742012    1.6161526     3.2569157    
S0367         -1.7242493    1.8225096     3.1284607    
S0368         -1.823526     2.0363161     3.0205351    
S0369         -1.9376301    2.266503      2.9299135    
S0370         -2.0006151    2.535103      2.85453      
S0371         -2.0048895    2.8427092     2.7955221    
S0372         -1.996837     3.1791544     2.7538128    
S0373         -1.9549809    3.5447872     2.7296833    
S0374         -1.8889475    3.9353287     2.7233494    
S0375         -1.8152231    4.2160931     2.7706156    
S0376         -1.7067234    4.4813202     2.8431992    
S0377         -1.5801367    4.7362206     2.9405649    
S0378         -1.4177459    4.9685261     3.0629774    
S0379         -1.2341644    5.1848434     3.2092682    
S0380         -1.0296075    5.3845844     3.3786175    
S0381         -0.81757689   5.581813      3.5720142    
S0382         -0.58742476   5.7679573     3.7890614    
S0383         -0.31854546   5.9028584     4.2198185    
S0384         -0.25877826   5.7959381     4.3939785    
S0385         -0.21007226   5.6938938     4.571661     
S0386         -0.17328767   5.5986713     4.7540405    
S0387         -0.14797657   5.5101688     4.9415787    
S0388         -0.14063457   5.4421665     5.1416969    
S0389         -0.1439097    5.3794632     5.3463329    
S0390         -0.16030629   5.3264221     5.5572498    
S0391         -0.27438493   5.0957787     5.9173721    
S0392         -0.35591843   4.8950336     6.0435234    
S0393         -0.45579929   4.707679      6.1615955    
S0394         -0.56085749   4.5173653     6.2655643    
S0395         -0.68145094   4.3344425     6.360297     
S0396         -0.81027098   4.1512997     6.4423637    
S0397         -0.96001425   3.9777439     6.517524     
S0398         -1.1158765    3.8014484     6.5788513    
S0399         -0.15844592   6.0234356     3.9896069    
S0400         0.074270952   5.9596806     3.9666954    
S0401         0.2673563     5.8648571     3.9938297    
S0402         0.4170362     5.7449505     4.0733147    
S0403         0.55434546    5.6414082     4.2085094    
S0404         0.66329985    5.5165108     4.3947392    
S0405         0.73551564    5.3621529     4.6328991    
S0406         0.80840788    5.2180595     4.9217545    
S0407         0.85590277    5.0556545     5.2610798    
S0408         1.0273111     4.9780334     5.5918625    
S0409         1.1245873     4.9231041     5.8545696    
S0410         1.1537004     4.8996536     6.0510342    
S0411         1.1061414     4.8921104     6.1742519    
S0412         0.98782921    4.9056496     6.2252209    
S0413         0.8041338     4.9784504     6.2263016    
S0414         0.53923621    5.0839104     6.1602673    
S0415         0.17944387    5.2405518     6.0301792    
