# Supplementary material for: Interspecific variation in the limb long bones among modern rhinoceroses—extent and drivers
Source: PeerJ. 2019 Sep 26;7:e7647. doi: 10.7717/peerj.7647 (PMC6766374; doi:10.7717/peerj.7647)
Supplement: Supplemental Information 9 [file peerj-07-7647-s009.zip › Radius/Ceratotherium_simum_85_32_M_Radius.pts]

Version 1.0
416
S0000         -10.486665    0.6040029     4.8499435    
S0001         -10.893228    -1.2895237    7.2377953    
S0002         -11.57222     -3.7665501    6.1012161    
S0003         -9.8596024    -8.090934     6.397863     
S0004         -9.7189774    -7.3401161    0.77358322   
S0005         -11.994935    -3.9710629    1.3358192    
S0006         -8.4567635    0.011807256   7.5252861    
S0007         -8.2428955    2.1622463     6.3650379    
S0008         -7.8782753    -1.4906189    1.4141926    
S0009         -9.3667999    -6.0976398    0.17954407   
S0010         -0.23002338   -1.6454742    4.6849438    
S0011         18.238809     0.98610973    7.3409103    
S0012         18.356393     2.2208393     6.5294342    
S0013         17.588596     2.0441675     4.5015091    
S0014         18.74895      0.96787891    0.96915054   
S0015         19.569589     -8.1548233    2.903624     
S0016         25.087436     -5.5561176    2.2077789    
S0017         22.761398     -4.1478821    5.111499     
S0018         23.256761     -1.8022444    4.7783398    
S0019         21.610324     2.0484306     4.4031288    
S0020         21.390771     1.2491582     2.5457003    
S0021         22.505054     -0.0060385086 1.864983     
S0022         22.22148      -5.572945     1.4182243    
S0023         -10.537435    0.64633818    5.0292831    
S0024         -10.544579    0.66442466    5.217749     
S0025         -10.55159     0.66489215    5.3961571    
S0026         -10.562968    0.64895105    5.5683338    
S0027         -10.555203    0.61204176    5.7337723    
S0028         -10.546084    0.5577116     5.8939217    
S0029         -10.540226    0.48705812    6.0512955    
S0030         -10.513867    0.39499483    6.1996613    
S0031         -10.493106    0.28714082    6.3463943    
S0032         -10.472399    0.14608941    6.4814201    
S0033         -10.489125    0.0053571917  6.6164375    
S0034         -10.506025    -0.15006284   6.7359718    
S0035         -10.530072    -0.31973875   6.8414787    
S0036         -10.583683    -0.48893447   6.9457779    
S0037         -10.680188    -0.65206094   7.0549316    
S0038         -10.752652    -0.85203724   7.1308472    
S0039         -10.831293    -1.0655019    7.1928467    
S0040         -10.91535     -1.5139564    7.2415413    
S0041         -10.951865    -1.7211662    7.2381393    
S0042         -10.988965    -1.9122574    7.2202415    
S0043         -11.007045    -2.0893469    7.1705162    
S0044         -11.061874    -2.2465734    7.1306831    
S0045         -11.124446    -2.3861948    7.0773827    
S0046         -11.192981    -2.5081333    7.0068596    
S0047         -11.233385    -2.6209251    6.9072334    
S0048         -11.282132    -2.7180574    6.8022072    
S0049         -11.33425     -2.8519978    6.724752     
S0050         -11.403197    -2.9788624    6.6506607    
S0051         -11.445444    -3.1046738    6.5731857    
S0052         -11.483763    -3.2259598    6.4957146    
S0053         -11.499787    -3.341124     6.4142525    
S0054         -11.529749    -3.4538845    6.336985     
S0055         -11.553686    -3.5627403    6.2594131    
S0056         -11.570387    -3.6672882    6.1811779    
S0057         -11.527346    -3.9737804    5.9632889    
S0058         -11.403795    -4.1824455    5.8552616    
S0059         -11.240106    -4.3847397    5.7858646    
S0060         -11.110758    -4.605127     5.7611633    
S0061         -10.995084    -4.8399502    5.778656     
S0062         -10.86984     -5.0784363    5.838134     
S0063         -10.767307    -5.3382973    5.9391239    
S0064         -10.699432    -5.6283123    6.0790546    
S0065         -10.616805    -5.9196857    6.2607521    
S0066         -10.506161    -6.1266415    6.368568     
S0067         -10.46806     -6.37728      6.4459785    
S0068         -10.433493    -6.6303055    6.5035942    
S0069         -10.390012    -6.8822685    6.5436073    
S0070         -10.30024     -7.1213707    6.5571129    
S0071         -10.196995    -7.3589256    6.5450127    
S0072         -10.104161    -7.6064934    6.5224632    
S0073         -9.984713     -7.8462997    6.4674728    
S0074         -9.6891754    -8.4106483    6.2522369    
S0075         -9.5227051    -8.669326     6.0666882    
S0076         -9.370282     -8.8826538    5.8545414    
S0077         -9.2407776    -9.0641762    5.6120884    
S0078         -9.1068306    -9.1716682    5.3270065    
S0079         -8.9842682    -9.2295776    5.0077168    
S0080         -8.870472     -9.2337791    4.6538162    
S0081         -8.7709846    -9.1934486    4.2626976    
S0082         -8.6757629    -9.0919395    3.8390079    
S0083         -8.6758263    -8.8610191    3.3601383    
S0084         -8.7106026    -8.6491409    2.9113575    
S0085         -8.7786903    -8.4516304    2.4950171    
S0086         -8.8681259    -8.2513443    2.1184626    
S0087         -8.9786667    -8.0500557    1.7803896    
S0088         -9.1172966    -7.8571404    1.4768865    
S0089         -9.2890305    -7.6772469    1.2067935    
S0090         -9.5041115    -7.5179657    0.9697011    
S0091         -9.8265747    -7.140551     0.73046398   
S0092         -9.9065559    -6.913121     0.70550432   
S0093         -9.9905014    -6.6851517    0.69745741   
S0094         -10.094255    -6.462088     0.6988183    
S0095         -10.184843    -6.2316681    0.7258153    
S0096         -10.313361    -6.0091225    0.75026913   
S0097         -10.445078    -5.7825016    0.79039674   
S0098         -10.604335    -5.5617062    0.83272409   
S0099         -10.777215    -5.3442417    0.88617477   
S0100         -10.90416     -5.1582489    0.90721321   
S0101         -11.039223    -4.9825035    0.93208637   
S0102         -11.190382    -4.8298832    0.95846148   
S0103         -11.334896    -4.6793766    0.99622555   
S0104         -11.485654    -4.5414528    1.0413329    
S0105         -11.645839    -4.4140728    1.0943748    
S0106         -11.794031    -4.276218     1.1610119    
S0107         -11.923652    -4.1285511    1.2406742    
S0108         -11.998384    -3.6065346    1.5295498    
S0109         -12.017596    -3.2684727    1.714938     
S0110         -12.040036    -2.945722     1.8966204    
S0111         -11.974651    -2.6368956    2.075572     
S0112         -11.901585    -2.3421856    2.2504827    
S0113         -11.80191     -2.0589851    2.4215324    
S0114         -11.64287     -1.8009855    2.587627     
S0115         -11.470853    -1.5486462    2.7498672    
S0116         -11.234843    -1.3441107    2.9075974    
S0117         -11.005563    -1.1961608    3.1778011    
S0118         -10.789585    -1.0502021    3.4343571    
S0119         -10.632667    -0.86779213   3.6775833    
S0120         -10.512949    -0.66815252   3.9072617    
S0121         -10.444046    -0.44546075   4.1217384    
S0122         -10.431314    -0.20074744   4.3171463    
S0123         -10.448426    0.05643543    4.4952957    
S0124         -10.470591    0.32341778    4.6667305    
S0125         -10.416859    0.4873096     4.6507713    
S0126         -10.346041    0.38696346    4.4572975    
S0127         -10.254403    0.30021207    4.2797989    
S0128         -10.127996    0.22091968    4.1302147    
S0129         -9.9960503    0.16137764    3.9810444    
S0130         -9.8423569    0.11515298    3.841354     
S0131         -9.65084      0.072852725   3.7348057    
S0132         -9.4264809    0.035862082   3.6722046    
S0133         -9.1852478    0.013539335   3.6337986    
S0134         -9.0096016    -0.1163919    3.608667     
S0135         -8.8342957    -0.24570508   3.5796646    
S0136         -8.6807526    -0.38876836   3.5893227    
S0137         -8.559063     -0.54767718   3.6076538    
S0138         -8.452327     -0.70962243   3.5908817    
S0139         -8.3474083    -0.86597557   3.5328274    
S0140         -8.249131     -1.0204149    3.4507244    
S0141         -8.1736328    -1.1868486    3.361377     
S0142         -8.0930878    -1.3390197    3.2423515    
S0143         -8.0610977    -1.4388595    3.1098475    
S0144         -8.0319717    -1.5142306    2.9597095    
S0145         -8.0064323    -1.5702203    2.7928982    
S0146         -7.9846382    -1.6201336    2.610775     
S0147         -7.9627396    -1.6506685    2.4098778    
S0148         -7.9364983    -1.6178259    2.184664     
S0149         -7.9074585    -1.5534919    1.939603     
S0150         -7.879911     -1.4968048    1.6792212    
S0151         -8.0350578    -1.4458056    1.324472     
S0152         -8.2001366    -1.4039561    1.2391255    
S0153         -8.3762642    -1.4032701    1.1657121    
S0154         -8.5555069    -1.4613454    1.1094487    
S0155         -8.7324501    -1.4755991    1.0475399    
S0156         -8.9112724    -1.5114984    0.99547577   
S0157         -9.093261     -1.5413804    0.94591875   
S0158         -9.2791321    -1.5680533    0.89848776   
S0159         -9.4687958    -1.5901654    0.85082178   
S0160         -9.6509644    -1.6257803    0.80080395   
S0161         -9.831073     -1.6544689    0.76225109   
S0162         -10.008753    -1.6869959    0.73983197   
S0163         -10.185529    -1.7181034    0.73041372   
S0164         -10.360112    -1.7562313    0.73907256   
S0165         -10.526779    -1.8173193    0.77486191   
S0166         -10.690495    -1.8817852    0.82605152   
S0167         -10.854534    -1.9434221    0.88976336   
S0168         -11.023013    -1.9974051    0.96573095   
S0169         -11.194895    -2.065527     1.0692131    
S0170         -11.356168    -2.1666132    1.1505924    
S0171         -11.471684    -2.3421371    1.2479179    
S0172         -11.588623    -2.5286081    1.3110188    
S0173         -11.726186    -2.7273499    1.3249438    
S0174         -11.823734    -2.9846043    1.3488354    
S0175         -11.889911    -3.2814816    1.3667635    
S0176         -11.955315    -3.6095402    1.3587073    
S0177         -9.6378632    -7.3874512    0.68516455   
S0178         -9.5551964    -7.3816772    0.59859304   
S0179         -9.4834282    -7.3271683    0.52006259   
S0180         -9.4286514    -7.2193863    0.46568646   
S0181         -9.3907249    -7.0767128    0.40935888   
S0182         -9.3645943    -6.8967171    0.34517922   
S0183         -9.3484856    -6.675428     0.26742477   
S0184         -9.3479721    -6.4059975    0.19328387   
S0185         -9.4342926    -5.9187927    0.2267457    
S0186         -9.5251778    -5.7428188    0.27497799   
S0187         -9.6399101    -5.5715366    0.32841759   
S0188         -9.7793404    -5.4101639    0.40046115   
S0189         -9.9412895    -5.2456226    0.45423989   
S0190         -10.127148    -5.0881184    0.5199398    
S0191         -10.336362    -4.9324417    0.58209233   
S0192         -10.568697    -4.7807072    0.64952459   
S0193         -10.825881    -4.6312012    0.70666013   
S0194         -11.116001    -4.0051067    0.72609558   
S0195         -11.401931    -3.5073738    0.77354441   
S0196         -11.593389    -3.1660254    0.93208208   
S0197         -11.664351    -2.9803001    1.1385171    
S0198         -11.743459    -2.9158375    1.2506402    
S0199         -11.804426    -2.9790432    1.3199612    
S0200         -11.863827    -3.1706652    1.3495335    
S0201         -11.925149    -3.4973221    1.3510222    
S0202         0.052879089   -1.6274563    4.6862915    
S0203         0.35584915    -1.6188364    4.6977047    
S0204         0.67931328    -1.6291803    4.7152775    
S0205         1.0223203     -1.6348263    4.7327034    
S0206         1.3846791     -1.6317144    4.7521938    
S0207         1.7671492     -1.6372635    4.7736809    
S0208         2.1676718     -1.6067238    4.803194     
S0209         2.5895823     -1.6123617    4.830603     
S0210         3.0309883     -1.6128981    4.8616249    
S0211         3.4469681     -1.6227173    4.8983902    
S0212         3.8680756     -1.6099638    4.9363026    
S0213         4.2928577     -1.5699177    4.9797607    
S0214         4.7224899     -1.5194289    5.0235428    
S0215         5.1594749     -1.4827318    5.0603035    
S0216         5.6025978     -1.4460896    5.0940464    
S0217         6.05173       -1.4083199    5.1253464    
S0218         6.5062302     -1.3577714    5.1530903    
S0219         6.9674416     -1.3186449    5.179681     
S0220         7.4404068     -1.2845789    5.302832     
S0221         7.9079193     -1.2591784    5.4186684    
S0222         8.3691559     -1.2257616    5.5235573    
S0223         8.8236771     -1.1838577    5.6188839    
S0224         9.2683182     -1.122618     5.7121716    
S0225         9.7035973     -1.0457547    5.8035442    
S0226         10.13965      -0.98790131   5.8683441    
S0227         10.570197     -0.92633753   5.9207096    
S0228         10.997115     -0.87132263   5.9562313    
S0229         11.521458     -0.77070465   5.9786427    
S0230         12.028974     -0.64160323   6.0144085    
S0231         12.527092     -0.51692276   6.0459911    
S0232         13.012749     -0.38714881   6.0868816    
S0233         13.497131     -0.28659222   6.0883011    
S0234         13.972008     -0.1892442    6.0845657    
S0235         14.435182     -0.088024795  6.0860474    
S0236         14.89259      -0.0024905883 6.0663498    
S0237         15.336893     0.094386685   6.056321     
S0238         15.707527     0.1911041     6.0730583    
S0239         16.060089     0.31109781    6.1442173    
S0240         16.39523      0.43363271    6.2569962    
S0241         16.72466      0.54060659    6.3808163    
S0242         17.056776     0.63123794    6.5058441    
S0243         17.374658     0.7228107     6.6673714    
S0244         17.698759     0.80056858    6.8364929    
S0245         17.960886     0.90350733    7.0930237    
S0246         18.911238     0.78529596    0.8717576    
S0247         19.071727     0.58281231    0.8143631    
S0248         19.228549     0.4001616     0.71420431   
S0249         19.379678     0.21380737    0.5906569    
S0250         19.530312     0.0050265979  0.52660689   
S0251         19.676169     -0.20292914   0.42133431   
S0252         19.821434     -0.41973162   0.33239603   
S0253         19.963597     -0.65156088   0.3172735    
S0254         20.099803     -0.89058037   0.30349541   
S0255         20.204019     -1.1711293    0.25624275   
S0256         20.261728     -1.4754139    0.37309225   
S0257         20.359621     -1.7578117    0.27996023   
S0258         20.440053     -2.0516987    0.23748302   
S0259         20.489864     -2.3532429    0.26049857   
S0260         20.525226     -2.6582006    0.29539366   
S0261         20.56584      -2.9665958    0.29833665   
S0262         20.601128     -3.2794315    0.29744246   
S0263         20.63114      -3.596497     0.29238811   
S0264         20.650426     -3.8633144    0.31957951   
S0265         20.654364     -4.1481682    0.36172395   
S0266         20.635217     -4.4412006    0.44367743   
S0267         20.603464     -4.7451046    0.53967652   
S0268         20.550122     -5.0463299    0.67617311   
S0269         20.477907     -5.3453098    0.84205379   
S0270         20.42052      -5.7048485    0.93546362   
S0271         20.368919     -6.113689     0.99512615   
S0272         20.272296     -6.4782997    1.1545789    
S0273         20.285666     -6.660601     1.3395684    
S0274         20.267482     -6.8316277    1.5465233    
S0275         20.244769     -7.0613754    1.7130426    
S0276         20.168495     -7.1891228    1.9535137    
S0277         20.099319     -7.4292015    2.1252373    
S0278         20.006253     -7.6786987    2.3002104    
S0279         19.878624     -7.8458549    2.5079805    
S0280         19.735095     -8.0335426    2.7019703    
S0281         25.128325     -5.5596924    2.5145113    
S0282         25.124689     -5.5596149    2.8080719    
S0283         25.105818     -5.5550995    3.082827     
S0284         25.134549     -5.5442814    3.3417889    
S0285         25.100609     -5.530138     3.5915375    
S0286         25.042137     -5.5107468    3.8328518    
S0287         24.958817     -5.4848503    4.0706646    
S0288         24.809761     -5.4598564    4.2729912    
S0289         24.630371     -5.4372292    4.4325504    
S0290         24.310458     -5.4464638    4.5480476    
S0291         24.003419     -5.430426     4.6318176    
S0292         23.736414     -5.3666977    4.7248898    
S0293         23.504623     -5.2573574    4.814764     
S0294         23.304135     -5.1072353    4.895681     
S0295         23.149641     -4.9063141    4.9750763    
S0296         23.006299     -4.6854488    5.0335297    
S0297         22.870441     -4.4385181    5.0757904    
S0298         22.696762     -3.8803001    5.1200146    
S0299         22.680446     -3.6054943    5.1241543    
S0300         22.709221     -3.3358875    5.1194565    
S0301         22.777458     -3.0767677    5.1012058    
S0302         22.838573     -2.8174196    5.0647022    
S0303         22.927104     -2.5631618    5.0131233    
S0304         23.051913     -2.3152124    4.9433815    
S0305         23.180862     -2.0635155    4.8579529    
S0306         23.163916     -1.8345203    4.5262291    
S0307         23.097429     -1.8604351    4.2889099    
S0308         23.040143     -1.8837667    4.0670101    
S0309         23.01116      -1.9041853    3.8560337    
S0310         23.025952     -1.9175701    3.6574253    
S0311         23.077467     -1.9243958    3.4739056    
S0312         23.138745     -1.9318775    3.3000313    
S0313         23.236842     -1.9332838    3.1410381    
S0314         23.339447     -1.9359829    2.9824703    
S0315         23.38934      -1.8252539    2.8384399    
S0316         23.412057     -1.6828484    2.7033327    
S0317         23.390021     -1.5173454    2.5679071    
S0318         23.318022     -1.3368616    2.431332     
S0319         23.212311     -1.1325786    2.3023611    
S0320         23.101704     -0.87702894   2.1880522    
S0321         22.943665     -0.60606899   2.0744211    
S0322         22.741141     -0.31929908   1.9658491    
S0323         22.410287     -0.0049747229 1.6720175    
S0324         22.314134     -0.079278219  1.4933985    
S0325         22.243605     -0.19240533   1.3409526    
S0326         22.188966     -0.34522054   1.2581266    
S0327         22.180176     -0.52596745   1.2196744    
S0328         22.231804     -0.73524351   1.1828738    
S0329         22.338681     -0.97999659   1.1429154    
S0330         22.495155     -1.2577157    1.0829928    
S0331         22.66082      -1.5007829    0.90626116   
S0332         22.517529     -1.7533825    0.814536     
S0333         22.398813     -1.9946972    0.72922621   
S0334         22.309306     -2.2314709    0.66516595   
S0335         22.248309     -2.4606253    0.61886921   
S0336         22.212236     -2.6790377    0.58025022   
S0337         22.207565     -2.8892834    0.56487131   
S0338         22.225833     -3.0885462    0.55260382   
S0339         22.270993     -3.2784153    0.55300107   
S0340         22.337503     -3.4613194    0.55728149   
S0341         22.291957     -3.6596798    0.65047746   
S0342         22.226439     -3.8793549    0.69891815   
S0343         22.168994     -4.1091274    0.73913918   
S0344         22.132643     -4.3428253    0.80108356   
S0345         22.115848     -4.5807003    0.88572092   
S0346         22.102443     -4.8386097    0.94912128   
S0347         22.117128     -5.0924828    1.0659248    
S0348         22.162126     -5.331237     1.2389552    
S0349         22.382794     -5.7188419    1.4641972    
S0350         22.539758     -5.8539173    1.4897391    
S0351         22.698384     -5.9690029    1.5086322    
S0352         22.858649     -6.0661545    1.5200152    
S0353         23.024805     -6.1372051    1.5311986    
S0354         23.197092     -6.1783154    1.5439937    
S0355         23.37258      -6.1991478    1.5509175    
S0356         23.551462     -6.1852512    1.5610329    
S0357         23.734297     -6.161721     1.5590093    
S0358         23.895172     -6.1110065    1.5448504    
S0359         24.054636     -6.0647648    1.5484476    
S0360         24.213541     -6.0276707    1.5653746    
S0361         24.372946     -5.9919334    1.5989658    
S0362         24.536232     -5.9505638    1.652364     
S0363         24.711469     -5.8987106    1.7267435    
S0364         24.892392     -5.8142712    1.8376459    
S0365         25.028555     -5.6844307    2.0054068    
S0366         23.26497      -1.6161079    4.8819069    
S0367         23.250441     -1.415971     4.9752117    
S0368         23.244806     -1.2003782    5.0521626    
S0369         23.229863     -0.96938019   5.1166882    
S0370         23.182594     -0.72903428   5.1701328    
S0371         23.127754     -0.47503676   5.2099945    
S0372         23.095953     -0.19741601   5.2344826    
S0373         23.026378     0.086037391   5.2478668    
S0374         22.952277     0.3851599     5.2478848    
S0375         22.880325     0.63908849    5.272678     
S0376         22.793839     0.87793598    5.2675632    
S0377         22.683598     1.0972313     5.2329533    
S0378         22.55269      1.2980294     5.1687126    
S0379         22.399158     1.4779544     5.075153     
S0380         22.230751     1.6448261     4.9522598    
S0381         22.045309     1.7981899     4.7990799    
S0382         21.84418      1.9419941     4.6124474    
S0383         21.532053     1.9521835     4.2112041    
S0384         21.455576     1.837154      4.0271072    
S0385         21.389725     1.7220449     3.8400501    
S0386         21.347964     1.6250534     3.6407326    
S0387         21.324353     1.5371032     3.4340179    
S0388         21.314828     1.4531015     3.2222935    
S0389         21.323788     1.3784464     3.0030617    
S0390         21.352481     1.3147065     2.7758251    
S0391         21.516359     1.1118077     2.5070276    
S0392         21.631361     0.96049862    2.4643991    
S0393         21.738585     0.80490818    2.4127888    
S0394         21.854012     0.65803375    2.3487341    
S0395         21.962984     0.50837913    2.2747147    
S0396         22.089398     0.37158673    2.1884794    
S0397         22.228697     0.24493802    2.090873     
S0398         22.359801     0.11285591    1.9839725    
S0399         21.423273     2.08755       4.4277992    
S0400         21.229451     2.0778376     4.4209911    
S0401         21.059496     2.0121166     4.3813519    
S0402         20.919098     1.9077244     4.2976948    
S0403         20.791049     1.787496      4.1620506    
S0404         20.653995     1.6828905     3.9713131    
S0405         20.531131     1.5745282     3.7359009    
S0406         20.47319      1.2186014     3.4687469    
S0407         20.37955      1.1031049     3.1411657    
S0408         20.481355     1.1248959     2.8422543    
S0409         20.584093     1.09188       2.6084068    
S0410         20.69039      1.0890379     2.4280195    
S0411         20.801343     1.0914447     2.3072166    
S0412         20.919025     1.0872162     2.2549141    
S0413         21.033754     1.1003978     2.2535257    
S0414         21.147273     1.1432269     2.2926111    
S0415         21.269933     1.2021916     2.3845421    
