# Supplementary material for: Interspecific variation in the limb long bones among modern rhinoceroses—extent and drivers
Source: PeerJ. 2019 Sep 26;7:e7647. doi: 10.7717/peerj.7647 (PMC6766374; doi:10.7717/peerj.7647)
Supplement: Supplemental Information 9 [file peerj-07-7647-s009.zip › Radius/Ceratotherium_simum_85_32_M_Radius_LM_surface.pts]

Version 1.0
1336
S0000         -10.486665    0.6040029     4.8499435    
S0001         -10.893228    -1.2895237    7.2377953    
S0002         -11.57222     -3.7665501    6.1012161    
S0003         -9.8596024    -8.090934     6.397863     
S0004         -9.7189774    -7.3401161    0.77358322   
S0005         -11.994935    -3.9710629    1.3358192    
S0006         -8.4567635    0.011807256   7.5252861    
S0007         -8.2428955    2.1622463     6.3650379    
S0008         -7.8782753    -1.4906189    1.4141926    
S0009         -9.3667999    -6.0976398    0.17954407   
S0010         -0.23002338   -1.6454742    4.6849438    
S0011         18.185237     1.018632      7.2363632    
S0012         18.356393     2.2208393     6.5294342    
S0013         17.588596     2.0441675     4.5015091    
S0014         18.74895      0.96787891    0.96915054   
S0015         19.569589     -8.1548233    2.903624     
S0016         25.087436     -5.5561176    2.2077789    
S0017         22.761398     -4.1478821    5.111499     
S0018         23.256761     -1.8022444    4.7783398    
S0019         21.610324     2.0484306     4.4031288    
S0020         21.390771     1.2491582     2.5457003    
S0021         22.505054     -0.0060385086 1.864983     
S0022         22.22148      -5.572945     1.4182243    
S0023         -10.537435    0.64633818    5.0292831    
S0024         -10.544579    0.66442466    5.217749     
S0025         -10.55159     0.66489215    5.3961571    
S0026         -10.562968    0.64895105    5.5683338    
S0027         -10.555203    0.61204176    5.7337723    
S0028         -10.546084    0.5577116     5.8939217    
S0029         -10.540226    0.48705812    6.0512955    
S0030         -10.513867    0.39499483    6.1996613    
S0031         -10.493106    0.28714082    6.3463943    
S0032         -10.472399    0.14608941    6.4814201    
S0033         -10.489125    0.0053571917  6.6164375    
S0034         -10.506025    -0.15006284   6.7359718    
S0035         -10.530072    -0.31973875   6.8414787    
S0036         -10.583683    -0.48893447   6.9457779    
S0037         -10.680188    -0.65206094   7.0549316    
S0038         -10.752652    -0.85203724   7.1308472    
S0039         -10.831293    -1.0655019    7.1928467    
S0040         -10.91535     -1.5139564    7.2415413    
S0041         -10.951865    -1.7211662    7.2381393    
S0042         -10.988965    -1.9122574    7.2202415    
S0043         -11.007045    -2.0893469    7.1705162    
S0044         -11.061874    -2.2465734    7.1306831    
S0045         -11.124446    -2.3861948    7.0773827    
S0046         -11.192981    -2.5081333    7.0068596    
S0047         -11.233385    -2.6209251    6.9072334    
S0048         -11.282132    -2.7180574    6.8022072    
S0049         -11.33425     -2.8519978    6.724752     
S0050         -11.403197    -2.9788624    6.6506607    
S0051         -11.445444    -3.1046738    6.5731857    
S0052         -11.483763    -3.2259598    6.4957146    
S0053         -11.499787    -3.341124     6.4142525    
S0054         -11.529749    -3.4538845    6.336985     
S0055         -11.553686    -3.5627403    6.2594131    
S0056         -11.570387    -3.6672882    6.1811779    
S0057         -11.527346    -3.9737804    5.9632889    
S0058         -11.403795    -4.1824455    5.8552616    
S0059         -11.240106    -4.3847397    5.7858646    
S0060         -11.110758    -4.605127     5.7611633    
S0061         -10.995084    -4.8399502    5.778656     
S0062         -10.86984     -5.0784363    5.838134     
S0063         -10.767307    -5.3382973    5.9391239    
S0064         -10.699432    -5.6283123    6.0790546    
S0065         -10.616805    -5.9196857    6.2607521    
S0066         -10.506161    -6.1266415    6.368568     
S0067         -10.46806     -6.37728      6.4459785    
S0068         -10.433493    -6.6303055    6.5035942    
S0069         -10.390012    -6.8822685    6.5436073    
S0070         -10.30024     -7.1213707    6.5571129    
S0071         -10.196995    -7.3589256    6.5450127    
S0072         -10.104161    -7.6064934    6.5224632    
S0073         -9.984713     -7.8462997    6.4674728    
S0074         -9.6891754    -8.4106483    6.2522369    
S0075         -9.5227051    -8.669326     6.0666882    
S0076         -9.370282     -8.8826538    5.8545414    
S0077         -9.2407776    -9.0641762    5.6120884    
S0078         -9.1068306    -9.1716682    5.3270065    
S0079         -8.9842682    -9.2295776    5.0077168    
S0080         -8.870472     -9.2337791    4.6538162    
S0081         -8.7709846    -9.1934486    4.2626976    
S0082         -8.6757629    -9.0919395    3.8390079    
S0083         -8.6758263    -8.8610191    3.3601383    
S0084         -8.7106026    -8.6491409    2.9113575    
S0085         -8.7786903    -8.4516304    2.4950171    
S0086         -8.8681259    -8.2513443    2.1184626    
S0087         -8.9786667    -8.0500557    1.7803896    
S0088         -9.1172966    -7.8571404    1.4768865    
S0089         -9.2890305    -7.6772469    1.2067935    
S0090         -9.5041115    -7.5179657    0.9697011    
S0091         -9.8265747    -7.140551     0.73046398   
S0092         -9.9065559    -6.913121     0.70550432   
S0093         -9.9905014    -6.6851517    0.69745741   
S0094         -10.094255    -6.462088     0.6988183    
S0095         -10.184843    -6.2316681    0.7258153    
S0096         -10.313361    -6.0091225    0.75026913   
S0097         -10.445078    -5.7825016    0.79039674   
S0098         -10.604335    -5.5617062    0.83272409   
S0099         -10.777215    -5.3442417    0.88617477   
S0100         -10.90416     -5.1582489    0.90721321   
S0101         -11.039223    -4.9825035    0.93208637   
S0102         -11.190382    -4.8298832    0.95846148   
S0103         -11.334896    -4.6793766    0.99622555   
S0104         -11.485654    -4.5414528    1.0413329    
S0105         -11.645839    -4.4140728    1.0943748    
S0106         -11.794031    -4.276218     1.1610119    
S0107         -11.923652    -4.1285511    1.2406742    
S0108         -11.998384    -3.6065346    1.5295498    
S0109         -12.017596    -3.2684727    1.714938     
S0110         -12.040036    -2.945722     1.8966204    
S0111         -11.974651    -2.6368956    2.075572     
S0112         -11.901585    -2.3421856    2.2504827    
S0113         -11.80191     -2.0589851    2.4215324    
S0114         -11.64287     -1.8009855    2.587627     
S0115         -11.470853    -1.5486462    2.7498672    
S0116         -11.234843    -1.3441107    2.9075974    
S0117         -11.005563    -1.1961608    3.1778011    
S0118         -10.789585    -1.0502021    3.4343571    
S0119         -10.632667    -0.86779213   3.6775833    
S0120         -10.512949    -0.66815252   3.9072617    
S0121         -10.444046    -0.44546075   4.1217384    
S0122         -10.431314    -0.20074744   4.3171463    
S0123         -10.448426    0.05643543    4.4952957    
S0124         -10.470591    0.32341778    4.6667305    
S0125         -10.416859    0.4873096     4.6507713    
S0126         -10.346041    0.38696346    4.4572975    
S0127         -10.254403    0.30021207    4.2797989    
S0128         -10.127996    0.22091968    4.1302147    
S0129         -9.9960503    0.16137764    3.9810444    
S0130         -9.8423569    0.11515298    3.841354     
S0131         -9.65084      0.072852725   3.7348057    
S0132         -9.4264809    0.035862082   3.6722046    
S0133         -9.1852478    0.013539335   3.6337986    
S0134         -9.0096016    -0.1163919    3.608667     
S0135         -8.8342957    -0.24570508   3.5796646    
S0136         -8.6807526    -0.38876836   3.5893227    
S0137         -8.559063     -0.54767718   3.6076538    
S0138         -8.452327     -0.70962243   3.5908817    
S0139         -8.3474083    -0.86597557   3.5328274    
S0140         -8.249131     -1.0204149    3.4507244    
S0141         -8.1736328    -1.1868486    3.361377     
S0142         -8.0930878    -1.3390197    3.2423515    
S0143         -8.0610977    -1.4388595    3.1098475    
S0144         -8.0319717    -1.5142306    2.9597095    
S0145         -8.0064323    -1.5702203    2.7928982    
S0146         -7.9846382    -1.6201336    2.610775     
S0147         -7.9627396    -1.6506685    2.4098778    
S0148         -7.9364983    -1.6178259    2.184664     
S0149         -7.9074585    -1.5534919    1.939603     
S0150         -7.879911     -1.4968048    1.6792212    
S0151         -8.0350578    -1.4458056    1.324472     
S0152         -8.2001366    -1.4039561    1.2391255    
S0153         -8.3762642    -1.4032701    1.1657121    
S0154         -8.5555069    -1.4613454    1.1094487    
S0155         -8.7324501    -1.4755991    1.0475399    
S0156         -8.9112724    -1.5114984    0.99547577   
S0157         -9.093261     -1.5413804    0.94591875   
S0158         -9.2791321    -1.5680533    0.89848776   
S0159         -9.4687958    -1.5901654    0.85082178   
S0160         -9.6509644    -1.6257803    0.80080395   
S0161         -9.831073     -1.6544689    0.76225109   
S0162         -10.008753    -1.6869959    0.73983197   
S0163         -10.185529    -1.7181034    0.73041372   
S0164         -10.360112    -1.7562313    0.73907256   
S0165         -10.526779    -1.8173193    0.77486191   
S0166         -10.690495    -1.8817852    0.82605152   
S0167         -10.854534    -1.9434221    0.88976336   
S0168         -11.023013    -1.9974051    0.96573095   
S0169         -11.194895    -2.065527     1.0692131    
S0170         -11.356168    -2.1666132    1.1505924    
S0171         -11.471684    -2.3421371    1.2479179    
S0172         -11.588623    -2.5286081    1.3110188    
S0173         -11.726186    -2.7273499    1.3249438    
S0174         -11.823734    -2.9846043    1.3488354    
S0175         -11.889911    -3.2814816    1.3667635    
S0176         -11.955315    -3.6095402    1.3587073    
S0177         -9.6378632    -7.3874512    0.68516455   
S0178         -9.5551964    -7.3816772    0.59859304   
S0179         -9.4834282    -7.3271683    0.52006259   
S0180         -9.4286514    -7.2193863    0.46568646   
S0181         -9.3907249    -7.0767128    0.40935888   
S0182         -9.3645943    -6.8967171    0.34517922   
S0183         -9.3484856    -6.675428     0.26742477   
S0184         -9.3479721    -6.4059975    0.19328387   
S0185         -9.4342926    -5.9187927    0.2267457    
S0186         -9.5251778    -5.7428188    0.27497799   
S0187         -9.6399101    -5.5715366    0.32841759   
S0188         -9.7793404    -5.4101639    0.40046115   
S0189         -9.9412895    -5.2456226    0.45423989   
S0190         -10.127148    -5.0881184    0.5199398    
S0191         -10.336362    -4.9324417    0.58209233   
S0192         -10.568697    -4.7807072    0.64952459   
S0193         -10.825881    -4.6312012    0.70666013   
S0194         -11.116001    -4.0051067    0.72609558   
S0195         -11.401931    -3.5073738    0.77354441   
S0196         -11.593389    -3.1660254    0.93208208   
S0197         -11.664351    -2.9803001    1.1385171    
S0198         -11.743459    -2.9158375    1.2506402    
S0199         -11.804426    -2.9790432    1.3199612    
S0200         -11.863827    -3.1706652    1.3495335    
S0201         -11.925149    -3.4973221    1.3510222    
S0202         0.052879089   -1.6274563    4.6862915    
S0203         0.35584915    -1.6188364    4.6977047    
S0204         0.67931328    -1.6291803    4.7152775    
S0205         1.0223203     -1.6348263    4.7327034    
S0206         1.3846791     -1.6317144    4.7521938    
S0207         1.7671492     -1.6372635    4.7736809    
S0208         2.1676718     -1.6067238    4.803194     
S0209         2.5895823     -1.6123617    4.830603     
S0210         3.0309883     -1.6128981    4.8616249    
S0211         3.4469681     -1.6227173    4.8983902    
S0212         3.8680756     -1.6099638    4.9363026    
S0213         4.2928577     -1.5699177    4.9797607    
S0214         4.7224899     -1.5194289    5.0235428    
S0215         5.1594749     -1.4827318    5.0603035    
S0216         5.6025978     -1.4460896    5.0940464    
S0217         6.05173       -1.4083199    5.1253464    
S0218         6.5062302     -1.3577714    5.1530903    
S0219         6.9674416     -1.3186449    5.179681     
S0220         7.4404068     -1.2845789    5.302832     
S0221         7.9079193     -1.2591784    5.4186684    
S0222         8.3691559     -1.2257616    5.5235573    
S0223         8.8236771     -1.1838577    5.6188839    
S0224         9.2683182     -1.122618     5.7121716    
S0225         9.7035973     -1.0457547    5.8035442    
S0226         10.13965      -0.98790131   5.8683441    
S0227         10.570197     -0.92633753   5.9207096    
S0228         10.997115     -0.87132263   5.9562313    
S0229         11.521458     -0.77070465   5.9786427    
S0230         12.028974     -0.64160323   6.0144085    
S0231         12.527092     -0.51692276   6.0459911    
S0232         13.012749     -0.38714881   6.0868816    
S0233         13.497131     -0.28659222   6.0883011    
S0234         13.972008     -0.1892442    6.0845657    
S0235         14.435182     -0.088024795  6.0860474    
S0236         14.89259      -0.0024905883 6.0663498    
S0237         15.336893     0.094386685   6.056321     
S0238         15.731174     0.20454352    6.0689507    
S0239         16.0991       0.34013369    6.1375919    
S0240         16.437321     0.48186417    6.2514141    
S0241         16.769244     0.59539614    6.3632317    
S0242         17.091322     0.69252753    6.4865265    
S0243         17.391243     0.78643346    6.6403839    
S0244         17.686125     0.85973492    6.8031258    
S0245         17.92047      0.96716528    7.0324577    
S0246         18.911238     0.78529596    0.8717576    
S0247         19.071727     0.58281231    0.8143631    
S0248         19.228549     0.4001616     0.71420431   
S0249         19.379678     0.21380737    0.5906569    
S0250         19.530312     0.0050265979  0.52660689   
S0251         19.676169     -0.20292914   0.42133431   
S0252         19.821434     -0.41973162   0.33239603   
S0253         19.963597     -0.65156088   0.3172735    
S0254         20.099803     -0.89058037   0.30349541   
S0255         20.204019     -1.1711293    0.25624275   
S0256         20.261728     -1.4754139    0.37309225   
S0257         20.359621     -1.7578117    0.27996023   
S0258         20.440053     -2.0516987    0.23748302   
S0259         20.489864     -2.3532429    0.26049857   
S0260         20.525226     -2.6582006    0.29539366   
S0261         20.56584      -2.9665958    0.29833665   
S0262         20.601128     -3.2794315    0.29744246   
S0263         20.63114      -3.596497     0.29238811   
S0264         20.650426     -3.8633144    0.31957951   
S0265         20.654364     -4.1481682    0.36172395   
S0266         20.635217     -4.4412006    0.44367743   
S0267         20.603464     -4.7451046    0.53967652   
S0268         20.550122     -5.0463299    0.67617311   
S0269         20.477907     -5.3453098    0.84205379   
S0270         20.42052      -5.7048485    0.93546362   
S0271         20.368919     -6.113689     0.99512615   
S0272         20.272296     -6.4782997    1.1545789    
S0273         20.285666     -6.660601     1.3395684    
S0274         20.267482     -6.8316277    1.5465233    
S0275         20.244769     -7.0613754    1.7130426    
S0276         20.168495     -7.1891228    1.9535137    
S0277         20.099319     -7.4292015    2.1252373    
S0278         20.006253     -7.6786987    2.3002104    
S0279         19.878624     -7.8458549    2.5079805    
S0280         19.735095     -8.0335426    2.7019703    
S0281         25.128325     -5.5596924    2.5145113    
S0282         25.124689     -5.5596149    2.8080719    
S0283         25.105818     -5.5550995    3.082827     
S0284         25.134549     -5.5442814    3.3417889    
S0285         25.100609     -5.530138     3.5915375    
S0286         25.042137     -5.5107468    3.8328518    
S0287         24.958817     -5.4848503    4.0706646    
S0288         24.809761     -5.4598564    4.2729912    
S0289         24.630371     -5.4372292    4.4325504    
S0290         24.310458     -5.4464638    4.5480476    
S0291         24.003419     -5.430426     4.6318176    
S0292         23.736414     -5.3666977    4.7248898    
S0293         23.504623     -5.2573574    4.814764     
S0294         23.304135     -5.1072353    4.895681     
S0295         23.149641     -4.9063141    4.9750763    
S0296         23.006299     -4.6854488    5.0335297    
S0297         22.870441     -4.4385181    5.0757904    
S0298         22.696762     -3.8803001    5.1200146    
S0299         22.680446     -3.6054943    5.1241543    
S0300         22.709221     -3.3358875    5.1194565    
S0301         22.777458     -3.0767677    5.1012058    
S0302         22.838573     -2.8174196    5.0647022    
S0303         22.927104     -2.5631618    5.0131233    
S0304         23.051913     -2.3152124    4.9433815    
S0305         23.180862     -2.0635155    4.8579529    
S0306         23.163916     -1.8345203    4.5262291    
S0307         23.097429     -1.8604351    4.2889099    
S0308         23.040143     -1.8837667    4.0670101    
S0309         23.01116      -1.9041853    3.8560337    
S0310         23.025952     -1.9175701    3.6574253    
S0311         23.077467     -1.9243958    3.4739056    
S0312         23.138745     -1.9318775    3.3000313    
S0313         23.236842     -1.9332838    3.1410381    
S0314         23.339447     -1.9359829    2.9824703    
S0315         23.38934      -1.8252539    2.8384399    
S0316         23.412057     -1.6828484    2.7033327    
S0317         23.390021     -1.5173454    2.5679071    
S0318         23.318022     -1.3368616    2.431332     
S0319         23.212311     -1.1325786    2.3023611    
S0320         23.101704     -0.87702894   2.1880522    
S0321         22.943665     -0.60606899   2.0744211    
S0322         22.741141     -0.31929908   1.9658491    
S0323         22.410287     -0.0049747229 1.6720175    
S0324         22.314134     -0.079278219  1.4933985    
S0325         22.243605     -0.19240533   1.3409526    
S0326         22.188966     -0.34522054   1.2581266    
S0327         22.180176     -0.52596745   1.2196744    
S0328         22.231804     -0.73524351   1.1828738    
S0329         22.338681     -0.97999659   1.1429154    
S0330         22.495155     -1.2577157    1.0829928    
S0331         22.66082      -1.5007829    0.90626116   
S0332         22.517529     -1.7533825    0.814536     
S0333         22.398813     -1.9946972    0.72922621   
S0334         22.309306     -2.2314709    0.66516595   
S0335         22.248309     -2.4606253    0.61886921   
S0336         22.212236     -2.6790377    0.58025022   
S0337         22.207565     -2.8892834    0.56487131   
S0338         22.225833     -3.0885462    0.55260382   
S0339         22.270993     -3.2784153    0.55300107   
S0340         22.337503     -3.4613194    0.55728149   
S0341         22.291957     -3.6596798    0.65047746   
S0342         22.226439     -3.8793549    0.69891815   
S0343         22.168994     -4.1091274    0.73913918   
S0344         22.132643     -4.3428253    0.80108356   
S0345         22.115848     -4.5807003    0.88572092   
S0346         22.102443     -4.8386097    0.94912128   
S0347         22.117128     -5.0924828    1.0659248    
S0348         22.162126     -5.331237     1.2389552    
S0349         22.382794     -5.7188419    1.4641972    
S0350         22.539758     -5.8539173    1.4897391    
S0351         22.698384     -5.9690029    1.5086322    
S0352         22.858649     -6.0661545    1.5200152    
S0353         23.024805     -6.1372051    1.5311986    
S0354         23.197092     -6.1783154    1.5439937    
S0355         23.37258      -6.1991478    1.5509175    
S0356         23.551462     -6.1852512    1.5610329    
S0357         23.734297     -6.161721     1.5590093    
S0358         23.895172     -6.1110065    1.5448504    
S0359         24.054636     -6.0647648    1.5484476    
S0360         24.213541     -6.0276707    1.5653746    
S0361         24.372946     -5.9919334    1.5989658    
S0362         24.536232     -5.9505638    1.652364     
S0363         24.711469     -5.8987106    1.7267435    
S0364         24.892392     -5.8142712    1.8376459    
S0365         25.028555     -5.6844307    2.0054068    
S0366         23.271083     -1.6336449    4.9051979    
S0367         23.26434      -1.4465222    5.0147305    
S0368         23.26886      -1.2376948    5.1053398    
S0369         23.249911     -1.011227     5.1776169    
S0370         23.188629     -0.77538733   5.226889     
S0371         23.124644     -0.52026916   5.2582233    
S0372         23.084656     -0.23505602   5.2748631    
S0373         23.029437     0.067630845   5.2711533    
S0374         22.952277     0.3851599     5.2478848    
S0375         22.880325     0.63908849    5.272678     
S0376         22.793839     0.87793598    5.2675632    
S0377         22.683598     1.0972313     5.2329533    
S0378         22.55269      1.2980294     5.1687126    
S0379         22.399158     1.4779544     5.075153     
S0380         22.230751     1.6448261     4.9522598    
S0381         22.045309     1.7981899     4.7990799    
S0382         21.84418      1.9419941     4.6124474    
S0383         21.532053     1.9521835     4.2112041    
S0384         21.455576     1.837154      4.0271072    
S0385         21.389725     1.7220449     3.8400501    
S0386         21.347964     1.6250534     3.6407326    
S0387         21.324353     1.5371032     3.4340179    
S0388         21.314828     1.4531015     3.2222935    
S0389         21.323788     1.3784464     3.0030617    
S0390         21.352481     1.3147065     2.7758251    
S0391         21.516359     1.1118077     2.5070276    
S0392         21.631361     0.96049862    2.4643991    
S0393         21.738585     0.80490818    2.4127888    
S0394         21.854012     0.65803375    2.3487341    
S0395         21.962984     0.50837913    2.2747147    
S0396         22.089398     0.37158673    2.1884794    
S0397         22.228697     0.24493802    2.090873     
S0398         22.359801     0.11285591    1.9839725    
S0399         21.423273     2.08755       4.4277992    
S0400         21.229451     2.0778376     4.4209911    
S0401         21.059496     2.0121166     4.3813519    
S0402         20.919098     1.9077244     4.2976948    
S0403         20.791049     1.787496      4.1620506    
S0404         20.653995     1.6828905     3.9713131    
S0405         20.531131     1.5745282     3.7359009    
S0406         20.47319      1.2186014     3.4687469    
S0407         20.37955      1.1031049     3.1411657    
S0408         20.481355     1.1248959     2.8422543    
S0409         20.584093     1.09188       2.6084068    
S0410         20.69039      1.0890379     2.4280195    
S0411         20.801343     1.0914447     2.3072166    
S0412         20.919025     1.0872162     2.2549141    
S0413         21.033754     1.1003978     2.2535257    
S0414         21.147273     1.1432269     2.2926111    
S0415         21.269933     1.2021916     2.3845421    
S0416         -10.424068    0.038060859   5.1728569    
S0417         -10.478777    -0.31439502   6.0750992    
S0418         -10.695251    -1.2847519    6.6211967    
S0419         -11.078986    -2.4084478    6.4947617    
S0420         -11.330814    -3.4853592    5.5841503    
S0421         -10.881225    -4.6650799    5.2802841    
S0422         -10.186185    -6.0973755    5.5717331    
S0423         -9.9446152    -7.51073      5.9083763    
S0424         -9.2867737    -8.4199738    4.8569618    
S0425         -9.0013       -8.1366402    3.606126     
S0426         -9.202816     -7.5338837    2.3096992    
S0427         -9.6853882    -7.0676361    1.2308245    
S0428         -10.183263    -5.7781727    1.4857726    
S0429         -11.097276    -4.60779      1.596168     
S0430         -11.791713    -3.655521     2.0566534    
S0431         -11.820353    -2.8501305    2.6287592    
S0432         -11.33305     -1.9415792    3.1854477    
S0433         -10.409255    -0.88598642   4.5330612    
S0434         -10.376211    -1.0154868    5.5161633    
S0435         -10.719257    -2.0742373    5.7453972    
S0436         -10.728033    -2.022632     4.7271488    
S0437         -11.074316    -2.9005022    5.0044426    
S0438         -11.095748    -2.3049305    3.8320419    
S0439         -11.041087    -3.9097927    4.7261517    
S0440         -10.00473     -5.5131229    4.4524559    
S0441         -9.5356377    -7.145002     4.9435715    
S0442         -9.3627701    -6.9077667    4.0106186    
S0443         -9.3270721    -6.8217339    2.9974163    
S0444         -9.5742546    -6.445118     2.2425892    
S0445         -10.150005    -5.2734394    2.354426     
S0446         -10.814845    -4.4221008    2.511293     
S0447         -11.305225    -3.5384796    3.0885368    
S0448         -11.16444     -3.1143353    4.1231216    
S0449         -10.544775    -4.533868     3.7962734    
S0450         -9.781823     -5.673307     3.5324718    
S0451         -10.075674    -0.23166955   3.8290459    
S0452         -9.6328369    -0.54537473   3.4470695    
S0453         -9.0480568    -0.92421494   3.1935631    
S0454         -8.7353882    -1.3280512    2.6301033    
S0455         -8.607946     -1.565529     1.7387489    
S0456         -9.3161636    -1.5563979    1.4866913    
S0457         -10.183529    -1.6986437    1.3858185    
S0458         -10.876382    -1.8133574    1.4508797    
S0459         -11.595736    -2.1720123    1.6777901    
S0460         -11.947108    -2.8217058    1.644165     
S0461         -11.358461    -1.6916731    2.2240448    
S0462         -10.42986     -0.76974559   3.348365     
S0463         -10.820914    -1.2158794    2.7109886    
S0464         -10.033073    -1.0290696    2.8452713    
S0465         -9.4209183    -1.346266     2.3967941    
S0466         -10.498113    -1.4381768    2.1665359    
S0467         -9.7853073    -1.53878      1.8608456    
S0468         -11.720329    -3.7372265    1.0477493    
S0469         -11.360591    -4.2262451    0.86920624   
S0470         -10.878251    -5.0137745    0.78988953   
S0471         -10.381425    -5.4730232    0.56286469   
S0472         -9.8324005    -6.0384426    0.33487549   
S0473         -9.8037781    -6.6978088    0.46421509   
S0474         -11.370753    -2.7584282    0.97538757   
S0475         -10.719836    -2.3535473    0.74732971   
S0476         -10.761794    -3.1692654    0.63587036   
S0477         -10.520579    -4.2903732    0.60928192   
S0478         -9.6709999    -4.4159424    0.42144318   
S0479         -9.017878     -5.1084572    0.25613861   
S0480         -8.6330307    -6.0465458    0.053910828  
S0481         -8.6020866    -6.9365471    0.40957489   
S0482         -8.6881706    -7.5183601    1.087204     
S0483         -8.5652435    -8.0904091    1.5231949    
S0484         -8.3309464    -8.565126     2.4395256    
S0485         -8.1152252    -8.8869751    3.354591     
S0486         -8.3562531    -9.2606972    4.8360497    
S0487         -8.660894     -8.8557404    5.7404297    
S0488         -9.1399536    -8.2008583    6.1716446    
S0489         -9.6387306    -7.1726791    6.5484436    
S0490         -9.8658127    -6.0427666    6.2758163    
S0491         -10.389552    -5.1175636    6.1601517    
S0492         -10.778702    -4.2689556    6.0570023    
S0493         -10.933964    -3.4962742    6.3059036    
S0494         -10.624963    -2.4932564    6.9429367    
S0495         -10.269128    -1.3369375    7.2742371    
S0496         -9.9217667    -0.18348711   7.1471298    
S0497         -10.028763    0.56048698    6.5936661    
S0498         -10.060278    0.95315647    5.811385     
S0499         -10.078995    0.98227177    4.8980579    
S0500         -9.7714546    0.70650578    4.2341896    
S0501         -9.0399734    0.71710467    3.7730087    
S0502         -8.1995773    0.14953587    3.722023     
S0503         -7.6425079    -0.92267714   3.9084023    
S0504         -7.4921059    -1.4708055    3.3475769    
S0505         -7.4109024    -1.571594     2.2117626    
S0506         -7.2405586    -2.2053427    1.4014904    
S0507         -7.7916794    -2.0010401    1.0025707    
S0508         -8.8688705    -2.1907288    0.64857445   
S0509         -9.8970978    -2.2505308    0.51243477   
S0510         -9.8200691    -3.2248169    0.38861847   
S0511         -9.0063225    -3.6706791    0.21789474   
S0512         -8.4551933    -4.5706547    0.57909622   
S0513         -7.8711052    -5.3037868    0.051893616  
S0514         -7.6799713    -6.0084179    0.078385925  
S0515         -7.7427155    -7.0405579    0.3503273    
S0516         -7.6233215    -7.645018     1.1012939    
S0517         -7.6086761    -8.2057281    1.8117794    
S0518         -7.4464859    -8.3880219    2.9886353    
S0519         -7.2413712    -8.7759171    4.110722     
S0520         -8.1068359    -9.1899696    4.1516113    
S0521         -7.4539734    -8.971032     4.8575974    
S0522         -7.7468231    -8.7294594    5.7880466    
S0523         -8.2615021    -7.9869583    6.4224487    
S0524         -8.8738655    -7.1496346    6.6300499    
S0525         -8.7731598    -6.097823     6.8077187    
S0526         -9.1326698    -5.2287483    6.4014481    
S0527         -9.8156479    -4.2297726    5.8737167    
S0528         -10.095152    -3.216592     6.2274178    
S0529         -9.5053925    -2.084141     6.8370064    
S0530         -9.2562805    -1.1367652    7.2527153    
S0531         -8.9976784    0.73582892    7.3601639    
S0532         -9.2883484    1.311367      6.7180725    
S0533         -9.5205788    1.620636      5.9768242    
S0534         -9.6080925    1.4807149     5.0007221    
S0535         -9.1011284    1.5194276     4.4084682    
S0536         -8.4580811    1.3956369     3.9782074    
S0537         -7.7759216    0.94412966    3.8904884    
S0538         -6.915461     0.30477095    3.9203644    
S0539         -6.1213654    -0.54770579   3.852095     
S0540         -6.2608025    -1.0353747    3.259993     
S0541         -6.59245      -1.5812866    2.7049545    
S0542         -6.5154129    -1.8848366    1.7531555    
S0543         -6.5998672    -2.9721395    1.6225777    
S0544         -7.0882065    -3.6207043    1.1764847    
S0545         -8.6072296    -3.0489111    0.50375443   
S0546         -7.8849854    -4.0604763    0.82613831   
S0547         -7.8750122    -2.9878262    0.84448013   
S0548         -7.1561722    -4.9387913    0.53350449   
S0549         -6.8674942    -5.7613796    0.4329834    
S0550         -6.9518661    -6.6847664    0.72860336   
S0551         -6.8119728    -7.5270241    1.41385      
S0552         -6.5844612    -8.1694527    2.2637821    
S0553         -6.4769524    -8.4179848    3.5397217    
S0554         -6.5656303    -8.5401665    4.6022514    
S0555         -6.9150177    -8.4125778    5.4961147    
S0556         -7.304615     -7.7791969    6.1017418    
S0557         -7.868663     -6.7588318    6.6745209    
S0558         -8.0856026    -5.8286137    6.7129631    
S0559         -8.5331985    -4.8220119    6.2489357    
S0560         -9.0522743    -3.8528553    5.7688126    
S0561         -8.9640579    -2.7508783    6.2199303    
S0562         -8.5421036    -1.8131485    7.0317543    
S0563         -7.9115028    -0.9154088    7.1994621    
S0564         -7.4697395    0.0077036723  7.0521545    
S0565         -8.3052567    1.4396535     7.3023087    
S0566         -7.7073959    0.95440712    6.8559029    
S0567         -7.8237465    1.3952259     6.1102798    
S0568         -7.9891006    2.0010307     5.3507019    
S0569         -8.9552452    1.9323524     5.3118828    
S0570         -7.8993042    1.9029507     4.6191811    
S0571         -7.1592567    1.0352095     4.5314545    
S0572         -7.5084442    1.212129      5.3286297    
S0573         -6.4712463    0.4505343     4.4470993    
S0574         -5.7316719    -0.034636489  4.4547924    
S0575         -5.4231167    -0.60899515   3.9339478    
S0576         -5.5152332    -1.2472369    3.1077198    
S0577         -6.0295116    -1.7637606    2.3887543    
S0578         -5.8165981    -2.4218651    2.1207565    
S0579         -6.0337013    -3.4725288    1.4656799    
S0580         -6.6014572    -4.2697155    0.98432465   
S0581         -6.3497128    -5.1086479    0.6526268    
S0582         -6.1787422    -6.1323029    0.99244843   
S0583         -6.0447865    -7.0113403    1.5030617    
S0584         -5.8203773    -7.6606133    2.2659201    
S0585         -5.7313164    -8.0084007    3.1294909    
S0586         -5.7670067    -8.2965179    4.1485573    
S0587         -6.0055885    -7.9677025    5.0746834    
S0588         -6.4731155    -7.626519     5.8110466    
S0589         -6.8261986    -6.5838684    6.0776497    
S0590         -7.1472656    -5.5605114    6.1662384    
S0591         -7.4351669    -4.7516895    5.8480644    
S0592         -8.0534317    -3.8778881    5.7975243    
S0593         -7.9517616    -3.0277424    6.5920403    
S0594         -7.1110794    -3.241428     6.341507     
S0595         -7.5207367    -2.0698948    7.0554054    
S0596         -6.978688     -1.0743045    7.0430641    
S0597         -6.9217369    -2.5758156    6.7965759    
S0598         -6.2024223    -1.949131     6.9999725    
S0599         -6.5824127    -0.4096056    6.6942886    
S0600         -5.5974037    -1.2250971    6.6647362    
S0601         -7.045356     0.54406843    6.113353     
S0602         -5.4092728    -0.51967263   6.0780186    
S0603         -6.296965     0.054701608   6.0095997    
S0604         -6.7178963    0.53701215    5.3027729    
S0605         -5.5958542    -0.13077155   5.2766068    
S0606         -4.9176197    -0.55666966   4.6884232    
S0607         -4.5775047    -0.92022295   3.9471748    
S0608         -4.5456089    -1.3028533    3.3048668    
S0609         -4.7806686    -2.1831575    2.7568398    
S0610         -4.9927147    -2.9639517    1.8995834    
S0611         -5.0127342    -3.6244179    1.2821007    
S0612         -5.6062634    -4.5270283    1.0512909    
S0613         -5.2851002    -5.6437935    1.2573223    
S0614         -5.1623444    -6.5298943    1.6595654    
S0615         -4.998362     -7.460466     2.579425     
S0616         -4.9250439    -7.9088745    3.6336246    
S0617         -5.0282143    -7.6030296    4.7841484    
S0618         -5.65005      -7.0174095    5.5788834    
S0619         -6.002047     -5.7866085    6.0433121    
S0620         -6.2525623    -4.7533527    5.8715378    
S0621         -6.2660152    -3.9965954    6.2253723    
S0622         -6.1594971    -3.2893551    6.6556061    
S0623         -5.441124     -2.5617601    6.7774582    
S0624         -4.7653458    -1.9166399    6.6663956    
S0625         -4.5165668    -1.0737944    6.2368286    
S0626         -4.4141502    -0.67711897   5.4714798    
S0627         -3.8804924    -1.0409003    4.6994736    
S0628         -3.5665649    -1.4107024    3.8125324    
S0629         -3.6736656    -2.191637     3.1138031    
S0630         -3.9144455    -2.9387993    2.1036392    
S0631         -4.0668568    -3.8413464    1.5795937    
S0632         -4.5599045    -4.9346146    1.4282234    
S0633         -4.1752975    -6.2711037    1.7547447    
S0634         -3.9507484    -7.2420311    2.6827       
S0635         -3.862764     -7.6758064    3.7610935    
S0636         -4.1353123    -7.4618393    4.3897568    
S0637         -4.5135944    -6.3851463    5.3326248    
S0638         -4.9144989    -5.495311     5.8671547    
S0639         -4.7075462    -4.3880703    6.2821579    
S0640         -4.8764408    -3.2359528    6.6209427    
S0641         -5.5300716    -3.9407391    6.3488068    
S0642         -3.9847481    -2.5817005    6.6152023    
S0643         -3.7810825    -1.6803722    6.4918053    
S0644         -3.6291908    -1.025605     5.8059494    
S0645         -2.9452465    -1.2455976    5.1302788    
S0646         -2.5850788    -1.5742852    4.2552959    
S0647         -2.633901     -2.1409407    3.442358     
S0648         -2.8886316    -2.5944214    2.5994232    
S0649         -2.6387833    -3.2797764    2.2016586    
S0650         -3.270969     -3.8005608    1.8315338    
S0651         -2.9058134    -4.741724     1.7879547    
S0652         -3.6837837    -5.2069206    1.5902008    
S0653         -3.2529358    -6.1935913    1.8605042    
S0654         -3.0116413    -6.9465141    2.5335413    
S0655         -2.9743231    -7.5529121    3.3543224    
S0656         -2.6645098    -7.3748543    4.401738     
S0657         -2.9280449    -6.9279892    4.820401     
S0658         -3.9255386    -6.697168     4.8989098    
S0659         -3.2851261    -5.946925     5.0542297    
S0660         -3.972707     -5.653978     5.5016876    
S0661         -3.899168     -4.8115158    5.923082     
S0662         -3.8028267    -3.6728329    6.2899841    
S0663         -2.9019505    -2.878986     6.6645966    
S0664         -2.8308018    -1.6121906    6.4202728    
S0665         -2.1410419    -1.3584164    5.8169273    
S0666         -1.8134579    -1.5325065    4.7810486    
S0667         -1.8184853    -2.1850182    3.7640938    
S0668         -1.9192072    -2.8836401    2.6852585    
S0669         -2.084502     -4.1181263    2.0505539    
S0670         -2.2670321    -5.5153797    1.8024246    
S0671         -2.0876303    -6.6534485    2.2983376    
S0672         -1.9280249    -7.4150475    3.2113716    
S0673         -1.7333769    -7.3708748    4.3720909    
S0674         -1.9022249    -6.7091972    4.8557259    
S0675         -2.4262804    -5.7136318    4.9464439    
S0676         -3.1068071    -5.1311176    5.636084     
S0677         -3.0553722    -4.230698     6.0905785    
S0678         -2.7375479    -3.5920574    6.4522186    
S0679         -2.0218479    -2.3954731    6.7393333    
S0680         -1.3813889    -1.7290632    6.2687737    
S0681         -1.0676373    -1.4882846    5.4290813    
S0682         -1.0208528    -1.8837385    4.2991653    
S0683         -1.0646492    -2.7413874    3.3291351    
S0684         -1.1985199    -3.7165546    2.4451172    
S0685         -1.2032066    -4.7426975    1.9931404    
S0686         -1.3707558    -6.0408772    2.0011208    
S0687         -1.0498701    -6.9993935    2.6475494    
S0688         -1.1067812    -7.3984329    3.6645073    
S0689         -0.99681473   -7.0183121    4.6434315    
S0690         -1.0158438    -6.2549809    4.8265732    
S0691         -1.5688965    -5.3444645    5.1826538    
S0692         -2.2051804    -4.7693241    5.8524582    
S0693         -1.7784092    -4.0530689    6.3666191    
S0694         -1.944611     -3.1707375    6.7094414    
S0695         -0.94529572   -2.7285023    6.830349     
S0696         -0.50693855   -1.9870651    6.4376358    
S0697         -0.048105621  -1.6757395    5.6099804    
S0698         -0.28629417   -2.3133932    4.0153954    
S0699         -0.28987718   -3.1351135    3.1366776    
S0700         -0.49967809   -4.1141991    2.3498863    
S0701         -0.55536079   -5.2771946    1.9324005    
S0702         -0.39457655   -6.1965942    2.0383415    
S0703         -0.27425575   -7.2147659    3.0546558    
S0704         -0.2095789    -7.2628098    3.9020802    
S0705         -0.14888287   -6.6356544    4.7275803    
S0706         -0.49633999   -5.4831959    5.2259071    
S0707         -1.2899321    -4.7784       5.7937416    
S0708         -0.77974224   -4.1173       6.5485413    
S0709         -1.1283358    -3.4627453    6.7457542    
S0710         -0.18737926   -3.2555698    6.9235992    
S0711         0.018088722   -2.5930145    6.7564835    
S0712         0.54572449    -1.9636494    6.1107239    
S0713         0.63997421    -1.7266592    5.2800205    
S0714         0.58987103    -2.1410038    4.2480579    
S0715         0.46027832    -2.832584     3.6842781    
S0716         0.39111786    -3.761977     2.7155537    
S0717         0.15533409    -4.8003624    2.084721     
S0718         0.33399868    -5.6665546    1.9544491    
S0719         0.48689823    -6.7145493    2.3135746    
S0720         0.72163353    -7.198452     3.250367     
S0721         0.70362625    -6.9214462    4.2178482    
S0722         0.51985703    -6.1803768    4.8834663    
S0723         0.57383804    -5.3207024    5.6054955    
S0724         -0.27698898   -4.7116772    6.0799881    
S0725         0.28135681    -4.1057087    6.6870483    
S0726         0.82111359    -3.1449291    6.9094696    
S0727         1.3088074     -2.4837883    6.5735062    
S0728         1.4796646     -1.9941391    5.7732033    
S0729         1.8671045     -1.7964542    5.1349831    
S0730         1.6438976     -1.942404     4.4134819    
S0731         1.2541974     -2.7669226    4.0234962    
S0732         1.4135294     -3.5566483    3.1167267    
S0733         0.95571213    -4.4012718    2.3153687    
S0734         1.0916803     -5.36703      1.9825039    
S0735         1.2595399     -6.3414768    2.0928791    
S0736         1.3885252     -6.9996284    2.7750706    
S0737         1.8396183     -6.8138184    4.1648277    
S0738         1.6327484     -6.282481     4.8061481    
S0739         1.5057151     -5.5161488    5.6708504    
S0740         1.0536085     -4.7941273    6.421106     
S0741         1.449498      -3.8580959    6.9045807    
S0742         2.0761467     -3.1429739    6.8350746    
S0743         2.2666819     -2.3732397    6.3072433    
S0744         2.545392      -2.0490061    5.5305206    
S0745         2.4616543     -2.1396042    4.5487316    
S0746         2.0577288     -3.162216     3.9785004    
S0747         2.0321926     -3.650692     3.1908691    
S0748         1.8928501     -4.1753159    2.5026955    
S0749         1.8259298     -5.1969452    2.0038063    
S0750         2.0859222     -6.2131145    2.006739     
S0751         2.4100784     -6.9773605    2.5808029    
S0752         1.6321701     -7.0910835    3.5115055    
S0753         2.6935352     -6.98181      3.4631687    
S0754         2.6270199     -6.6594505    4.3190849    
S0755         2.465456      -5.9267551    5.3637085    
S0756         2.2954319     -5.4039982    6.0693413    
S0757         1.8490541     -4.6715748    6.6202629    
S0758         2.3638098     -3.9875931    6.8881721    
S0759         2.853455      -3.1769611    6.7903374    
S0760         3.2420223     -2.5244274    6.3239616    
S0761         3.3024391     -2.0189829    5.4974064    
S0762         4.1668442     -1.8817736    5.3158066    
S0763         3.5988323     -2.0759108    4.7105091    
S0764         2.9105654     -3.0874186    4.1999802    
S0765         2.8800373     -3.8199795    3.0955185    
S0766         2.6501823     -4.5543667    2.2854561    
S0767         2.7867886     -5.3616707    1.9460739    
S0768         3.1108957     -6.4482841    2.0926056    
S0769         3.4136406     -7.1160278    2.8787479    
S0770         3.6713905     -6.8367035    3.8983856    
S0771         3.3783783     -6.2653065    4.8563099    
S0772         3.271085      -5.8464825    5.8065701    
S0773         2.8734526     -5.1387619    6.3969334    
S0774         3.1825796     -4.3536427    6.7766632    
S0775         3.6293022     -3.4931541    6.8182175    
S0776         3.9167889     -2.9387634    6.585762     
S0777         4.0733604     -2.300272     5.9233475    
S0778         4.4407471     -2.4910568    4.6959118    
S0779         3.7240639     -2.9396015    4.3611652    
S0780         3.8010574     -3.6306023    3.5333916    
S0781         3.4181328     -4.1678886    2.6110794    
S0782         3.7162136     -4.9939663    2.0569389    
S0783         3.9883808     -5.991465     1.8979927    
S0784         4.1364689     -6.8172829    2.3891548    
S0785         4.3734009     -6.9740326    3.3153564    
S0786         4.2011131     -6.4619118    4.5270676    
S0787         4.0381565     -6.1608807    5.4982224    
S0788         3.8476185     -5.3647205    6.2818398    
S0789         4.0081303     -4.5328133    6.6947433    
S0790         4.342144      -3.8860374    6.8121506    
S0791         4.7241932     -3.0251232    6.58032      
S0792         4.9201454     -2.4742405    6.1100266    
S0793         5.0056282     -1.9506443    5.4682396    
S0794         4.8601013     -1.8610456    4.8399822    
S0795         4.891214      -3.2363956    4.0236183    
S0796         4.4582588     -3.9320911    3.0224117    
S0797         4.6206127     -4.8545681    2.0860321    
S0798         4.7765415     -5.8361168    1.8509575    
S0799         4.98377       -6.6059708    2.1715267    
S0800         5.0809658     -7.0113152    2.8354954    
S0801         5.0003834     -6.7652245    3.9016762    
S0802         4.8186367     -6.3434937    5.1194801    
S0803         4.5852451     -5.6891384    6.0775604    
S0804         4.7654331     -4.9990036    6.5176743    
S0805         5.154174      -4.1899059    6.7365829    
S0806         5.4926987     -3.3515381    6.6695923    
S0807         5.7663757     -2.4952736    6.0872696    
S0808         5.7965111     -1.7336311    5.4318054    
S0809         5.716888      -1.8831974    4.8995956    
S0810         5.8277542     -2.8419598    4.5373161    
S0811         5.585078      -3.498484     3.666346     
S0812         5.234053      -4.0833534    2.7799255    
S0813         5.4865654     -4.7902588    2.0726624    
S0814         5.6691608     -5.841053     1.8049171    
S0815         5.8631031     -6.7403198    2.3180435    
S0816         5.8535492     -6.9070724    3.2800499    
S0817         5.8633472     -6.5771637    4.286795     
S0818         5.6341446     -6.3707619    5.2674473    
S0819         5.6850494     -5.6142651    6.2078091    
S0820         6.1053391     -4.8537766    6.5839035    
S0821         6.3432896     -3.6980377    6.6842621    
S0822         6.5612801     -2.8947193    6.3723465    
S0823         6.6568314     -2.1179956    5.8236923    
S0824         7.0003784     -1.6212193    5.5256332    
S0825         6.629483      -1.7092039    4.9675037    
S0826         6.7922783     -2.6841631    4.6380375    
S0827         6.5170242     -3.3134064    3.9863575    
S0828         6.5325012     -3.9195633    3.1384609    
S0829         5.9540699     -4.2472088    2.4946415    
S0830         6.5116699     -4.8291626    2.0306206    
S0831         6.5435715     -6.0851665    1.8209724    
S0832         6.6868553     -6.7413101    2.3941132    
S0833         6.5756248     -6.8474213    3.2270401    
S0834         6.6386536     -6.6038063    4.2098438    
S0835         6.5773674     -6.3973263    5.1231461    
S0836         6.5546532     -5.9663319    5.9450275    
S0837         6.88685       -5.1505184    6.5247223    
S0838         7.1193619     -4.0592075    6.6976456    
S0839         7.5294434     -3.1282572    6.4652267    
S0840         7.5306412     -2.316139     6.0386269    
S0841         7.743145      -1.6587397    5.6829498    
S0842         7.7727318     -1.5349971    4.9853477    
S0843         7.7980469     -2.6592754    4.5974304    
S0844         7.4740746     -3.510038     3.4917358    
S0845         7.5181854     -4.1497536    2.6497623    
S0846         7.3859711     -4.8570389    2.0019527    
S0847         7.4787415     -5.7814011    1.7668709    
S0848         7.5244705     -6.6205597    2.1973541    
S0849         7.588382      -6.751516     3.2540501    
S0850         7.3378235     -6.5497108    4.5838146    
S0851         7.4654579     -6.1571854    5.7682289    
S0852         7.844458      -5.1445351    6.5974098    
S0853         7.9948044     -4.1834827    6.6973724    
S0854         8.3469322     -3.2234512    6.4811119    
S0855         8.5000763     -2.3777195    6.1475868    
S0856         8.6282608     -1.7121412    5.8299988    
S0857         8.6461746     -1.5310843    4.9425308    
S0858         8.7772743     -2.3181538    4.6953003    
S0859         8.3360374     -3.1672419    3.9074234    
S0860         8.4149307     -3.7115986    3.0847702    
S0861         8.3235474     -4.3700386    2.2470245    
S0862         8.2599182     -5.3437019    1.7749138    
S0863         8.4567184     -6.3884846    1.9181789    
S0864         8.392305      -6.7240341    2.8889095    
S0865         8.2342957     -6.6426178    4.053231     
S0866         8.2252357     -6.4584358    5.1645924    
S0867         8.3364227     -5.9854797    6.1079086    
S0868         8.8082062     -4.9481506    6.6976921    
S0869         8.9475525     -3.9380993    6.6656456    
S0870         9.3337357     -2.8439943    6.3723419    
S0871         9.3744148     -1.8996643    5.9904266    
S0872         9.2988304     -1.3476334    5.3293457    
S0873         9.5253616     -1.6180458    4.6898693    
S0874         9.5710175     -2.0918907    4.4315514    
S0875         9.4232666     -2.9711012    3.8208649    
S0876         9.2996552     -3.7793793    2.8899689    
S0877         9.2334641     -4.6370945    2.0445503    
S0878         9.0747887     -5.4707741    1.7014114    
S0879         9.3354652     -6.3795128    1.9083153    
S0880         9.3444534     -6.6615303    2.7997871    
S0881         9.1480316     -6.6368721    3.8362392    
S0882         9.0591331     -6.565847     4.8539719    
S0883         9.0985786     -6.1604134    5.9666634    
S0884         9.5304703     -5.5707237    6.5445213    
S0885         9.9015244     -4.3573677    6.7396881    
S0886         10.117372     -3.3322865    6.5407753    
S0887         10.237379     -2.3133448    6.2154289    
S0888         10.070921     -1.3843182    5.9744926    
S0889         9.9804947     -1.198489     5.5914291    
S0890         10.073541     -1.6331497    4.9653168    
S0891         10.266646     -2.0537352    4.1246307    
S0892         10.22306      -2.914242     3.6584282    
S0893         10.680792     -1.6278988    4.2897934    
S0894         10.18011      -3.5926796    2.9217445    
S0895         10.092995     -4.2502342    2.2870552    
S0896         10.151679     -4.9767162    1.7952881    
S0897         10.194116     -5.9452431    1.6565956    
S0898         10.262094     -6.5731735    2.2677504    
S0899         10.214536     -6.6057045    3.4079773    
S0900         10.139547     -6.6278198    4.433876     
S0901         9.8926224     -6.4803764    5.3091866    
S0902         10.264738     -6.0775219    6.1678993    
S0903         10.603903     -5.0495735    6.7768158    
S0904         10.902031     -3.9275642    6.712767     
S0905         11.112527     -2.9484642    6.4629501    
S0906         11.136797     -1.8704147    6.1549362    
S0907         11.862929     -1.2218517    6.0931122    
S0908         10.668734     -1.2321235    5.5998833    
S0909         11.098795     -1.5567353    5.0830379    
S0910         11.659153     -0.93199358   5.7622547    
S0911         11.925319     -1.2774872    5.0065876    
S0912         11.774654     -1.5092412    4.1903412    
S0913         11.1673       -1.5134878    3.8206703    
S0914         11.228531     -1.9583374    3.7447914    
S0915         12.036934     -1.9835709    3.5157715    
S0916         10.984918     -2.5169298    3.7856255    
S0917         12.032787     -2.998875     3.0674751    
S0918         11.001337     -3.1542831    3.1393623    
S0919         11.65576      -3.7433338    2.5437241    
S0920         10.782504     -3.955682     2.505632     
S0921         10.89894      -4.7045059    1.8801826    
S0922         11.053571     -5.6283672    1.5508522    
S0923         11.869341     -4.5053673    1.8557693    
S0924         11.902737     -5.5940838    1.4674644    
S0925         11.330162     -6.4138771    1.9543501    
S0926         12.344516     -6.5121094    2.103499     
S0927         11.313352     -6.5980247    2.7239328    
S0928         11.083108     -6.6338478    4.0053131    
S0929         12.1362       -6.6238594    2.8499441    
S0930         12.186597     -6.6470215    4.0606644    
S0931         10.9862       -6.5554832    5.0816227    
S0932         12.048888     -6.5709167    5.1853554    
S0933         11.223355     -6.268174     5.9244926    
S0934         12.203303     -5.976392     6.3089508    
S0935         11.510728     -5.3558136    6.6999115    
S0936         12.174771     -4.7510311    6.8350136    
S0937         11.670484     -4.2861855    6.8083298    
S0938         12.474703     -3.9047985    6.767865     
S0939         11.854656     -3.1861023    6.553727     
S0940         12.586561     -2.9810087    6.5462051    
S0941         11.923562     -2.2485554    6.3221428    
S0942         12.745573     -1.8495531    6.3203026    
S0943         12.768806     -0.82644482   6.1332146    
S0944         12.714822     -0.73258133   5.6762138    
S0945         12.458799     -1.3597261    4.9314701    
S0946         12.441016     -1.4816472    3.8350277    
S0947         12.899922     -1.9984421    3.3022232    
S0948         12.743671     -3.0756435    2.8372025    
S0949         12.533735     -3.925378     2.1611008    
S0950         12.732924     -4.8839329    1.4974854    
S0951         12.983904     -5.9463448    1.5139008    
S0952         13.158429     -6.6137337    2.3417793    
S0953         13.030107     -6.6590752    3.4095612    
S0954         12.894327     -6.704966     4.7124916    
S0955         12.87683      -6.4204094    5.6743568    
S0956         12.843147     -5.5785095    6.5838745    
S0957         13.125224     -4.7031368    6.8306717    
S0958         13.489951     -3.5816212    6.7434113    
S0959         13.45016      -2.59884      6.5456177    
S0960         13.569962     -1.5819612    6.3496307    
S0961         13.701129     -0.77188516   6.1875534    
S0962         13.522499     -0.70487175   5.4433075    
S0963         13.239798     -1.3320199    4.8025219    
S0964         13.12135      -1.3654329    3.8129463    
S0965         13.643208     -1.9802479    3.0927948    
S0966         13.473811     -2.8850912    2.7737534    
S0967         13.567979     -3.818541     2.0011902    
S0968         13.508904     -4.7918499    1.3826607    
S0969         13.83591      -5.6858398    1.3609444    
S0970         14.304984     -6.6460808    2.2669006    
S0971         13.87776      -6.7388374    3.5113377    
S0972         13.997749     -6.7940559    4.6357555    
S0973         13.721931     -6.3148739    5.8958542    
S0974         14.016692     -5.4338482    6.636306     
S0975         14.192711     -4.4253426    6.871991     
S0976         14.271538     -2.9590988    6.6914742    
S0977         14.307132     -1.8302374    6.46548      
S0978         14.383153     -0.73847222   6.219664     
S0979         14.08259      -0.41195178   5.5902153    
S0980         14.100798     -1.0606725    4.7593914    
S0981         14.01972      -1.1300836    3.7178356    
S0982         14.027257     -1.3043218    3.0485298    
S0983         14.376663     -1.9876814    2.8812508    
S0984         14.348874     -2.9129576    2.4492226    
S0985         14.620482     -3.9122444    1.6509796    
S0986         14.532217     -4.8229118    1.2065277    
S0987         14.907242     -5.8898083    1.3919693    
S0988         15.133972     -6.66707      2.1672867    
S0989         15.116711     -6.8758408    3.3798012    
S0990         15.226927     -6.8934677    4.3057281    
S0991         15.015617     -6.6614388    5.3636333    
S0992         14.716035     -6.1379047    6.1550713    
S0993         14.958769     -5.3730705    6.6738922    
S0994         15.210764     -4.1273727    6.9207916    
S0995         15.108237     -3.0515974    6.7843277    
S0996         15.234917     -2.0196888    6.5976288    
S0997         15.199524     -0.79784966   6.3227905    
S0998         14.65903      -0.041203523  5.6827774    
S0999         14.693649     -0.53732095   5.0917343    
S1000         14.782796     -1.0240098    4.2084328    
S1001         14.611938     -0.91889505   3.3492416    
S1002         14.854933     -1.011662     2.829966     
S1003         15.058167     -2.0853205    2.6231644    
S1004         15.30397      -3.058042     2.0756958    
S1005         15.473709     -3.8575531    1.4295135    
S1006         15.439981     -4.6396442    1.0893509    
S1007         15.580356     -5.5086426    1.1778107    
S1008         15.751367     -6.396825     1.695153     
S1009         15.927309     -6.9298965    2.8530205    
S1010         15.931851     -7.0113625    4.1582985    
S1011         15.904021     -6.7866631    5.2045189    
S1012         15.615747     -6.1343067    6.1582653    
S1013         15.909244     -5.3848156    6.6907867    
S1014         16.034306     -4.2530823    6.9708755    
S1015         15.971281     -2.9611309    6.8495895    
S1016         16.013852     -1.4963788    6.5983231    
S1017         16.051213     -0.35898626   6.3518143    
S1018         15.259756     0.12032781    5.6355419    
S1019         15.416631     -0.31245747   5.0316872    
S1020         15.414209     -0.80954275   4.1014801    
S1021         15.393326     -0.84540691   3.3341202    
S1022         15.462567     -0.56570702   2.8597755    
S1023         15.489066     -0.9013361    2.5382652    
S1024         15.836636     -1.7852798    2.416655     
S1025         16.122455     -3.1840715    1.6329872    
S1026         16.193961     -4.0816357    1.0801292    
S1027         16.425238     -5.2253399    1.0284088    
S1028         16.54767      -6.2574989    1.5067444    
S1029         16.597339     -6.9256943    2.4186951    
S1030         16.634464     -7.1155037    3.4815327    
S1031         16.762961     -7.0270027    4.7030518    
S1032         16.778665     -6.5973557    5.6334049    
S1033         16.485921     -6.0824051    6.2291618    
S1034         16.663683     -5.215155     6.8264709    
S1035         17.005362     -4.215274     7.0606216    
S1036         16.866525     -3.0442558    6.9678894    
S1037         16.745413     -1.9136204    6.7924225    
S1038         16.778654     -0.940417     6.6258331    
S1039         16.777295     -0.069622278  6.5038239    
S1040         15.799179     0.34082763    5.7275902    
S1041         15.951373     0.1822881     4.9338978    
S1042         16.024606     -0.44307098   4.1041916    
S1043         16.053964     -0.5152904    3.4186546    
S1044         16.131441     -0.20710909   2.6582821    
S1045         16.377179     -1.0914969    2.2738815    
S1046         16.583829     -2.2237799    1.9218796    
S1047         16.840628     -2.8853212    1.4768448    
S1048         16.849448     -3.9784615    0.92718658   
S1049         17.13237      -4.8128685    0.88295288   
S1050         17.238191     -5.8001904    1.1588158    
S1051         17.320897     -6.6692703    1.8483459    
S1052         17.3289       -7.0484879    2.477253     
S1053         17.370595     -7.2843544    3.6032463    
S1054         17.531238     -7.1249977    4.7272331    
S1055         17.622482     -6.7111176    5.5649078    
S1056         17.342722     -6.0271175    6.3802742    
S1057         17.545764     -5.2456932    6.8919373    
S1058         17.753554     -4.2050522    7.1221619    
S1059         17.587595     -3.028676     7.0493378    
S1060         17.677545     -1.7940973    6.9608719    
S1061         17.466594     -0.64717155   6.852951     
S1062         17.412602     0.21037412    6.7378998    
S1063         16.439925     0.59625516    5.9340897    
S1064         16.425627     0.70558214    5.0400654    
S1065         16.559662     0.43394761    4.1879257    
S1066         16.460519     0.13677123    3.403487     
S1067         16.695309     0.3293411     2.6731049    
S1068         16.772729     -0.49080243   2.1395126    
S1069         17.105157     -1.3470729    1.8758575    
S1070         17.216011     -2.2085312    1.5945557    
S1071         17.610248     -3.0725155    1.0118164    
S1072         17.488606     -3.7968056    0.77938385   
S1073         17.97334      -4.7239639    0.72531586   
S1074         18.034415     -5.799691     1.0550201    
S1075         18.01214      -6.5427673    1.5723122    
S1076         18.166711     -7.1198067    2.2808632    
S1077         18.201268     -7.424234     3.014587     
S1078         18.357433     -7.4739319    4.2778633    
S1079         18.332283     -6.9559799    5.3042648    
S1080         18.159587     -6.2579185    6.3191177    
S1081         18.406735     -5.4656837    6.9305725    
S1082         18.681088     -4.5488728    7.2083733    
S1083         18.572995     -3.2876072    7.1716888    
S1084         18.522003     -1.5669388    7.1702621    
S1085         18.468973     -2.4156925    7.1490784    
S1086         18.276631     -0.52383251   7.1748962    
S1087         18.212572     0.39924693    7.2415939    
S1088         18.168463     1.3274776     6.7267593    
S1089         17.540717     1.0704895     6.4425934    
S1090         17.038901     0.96526785    5.9403786    
S1091         17.15554      1.167303      5.3455116    
S1092         17.661978     1.5327007     5.8187702    
S1093         17.017056     1.2677675     4.5434345    
S1094         17.266998     1.5152043     3.8583702    
S1095         16.88779      0.71352038    3.3951172    
S1096         17.444865     1.2655728     2.7217564    
S1097         17.257135     0.32807598    1.8809975    
S1098         17.800064     -0.40664964   1.5691719    
S1099         18.064441     -1.5289619    1.2771797    
S1100         18.425134     -2.4695225    0.83537903   
S1101         18.428639     -3.7756599    0.52399368   
S1102         18.786948     -4.9758808    0.59180069   
S1103         18.917551     -6.192271     1.1002045    
S1104         18.966148     -6.8856339    1.7550758    
S1105         19.116917     -7.4558464    2.4340647    
S1106         18.907567     -7.8567856    3.5599319    
S1107         19.349789     -7.7665482    4.2416836    
S1108         19.319505     -7.2653603    5.0794197    
S1109         19.061943     -6.7246925    5.9470863    
S1110         19.269368     -6.1015553    6.7357788    
S1111         19.518997     -5.1811123    7.1928177    
S1112         19.415601     -3.8649651    7.2568115    
S1113         19.434952     -2.7711428    7.2585365    
S1114         19.427313     -1.6743185    7.3362473    
S1115         19.116855     -0.54117503   7.6782921    
S1116         19.040335     0.32063258    7.7879921    
S1117         18.916425     1.1270165     7.4200768    
S1118         18.817085     1.6449945     6.6889214    
S1119         18.184929     2.0566156     5.9083462    
S1120         18.3797       1.892906      4.8748367    
S1121         17.966704     1.8498323     3.8966373    
S1122         17.764801     1.7038515     3.2381241    
S1123         17.931387     1.3990623     2.4965607    
S1124         17.435001     1.0533924     1.5727592    
S1125         17.891263     0.84100389    1.130661     
S1126         18.449466     0.19507247    0.9155838    
S1127         18.502556     -0.57537065   1.0377403    
S1128         18.896385     -1.3951599    0.72564392   
S1129         19.118021     -2.8158628    0.38554993   
S1130         19.193497     -4.1393333    0.33987885   
S1131         19.362915     -5.376757     0.66174011   
S1132         19.747971     -6.2130657    0.93089981   
S1133         19.685031     -6.8582062    1.5160477    
S1134         19.653818     -7.2881523    2.0001472    
S1135         19.86133      -8.1595978    3.6250896    
S1136         20.072493     -7.515667     4.6445511    
S1137         19.773375     -6.9109985    5.5964188    
S1138         19.867052     -6.4445831    6.3531273    
S1139         19.94265      -5.7995075    6.9164337    
S1140         20.223727     -4.5884727    7.071579     
S1141         20.258733     -3.3990303    7.1417038    
S1142         20.174632     -2.1436998    7.2742729    
S1143         20.0617       -1.0332209    7.4644882    
S1144         19.748982     -0.058005482  7.8279892    
S1145         19.627205     0.84702816    7.7405647    
S1146         19.589214     1.190374      7.0608673    
S1147         19.450069     1.8156155     6.5853622    
S1148         19.11792      2.5002081     6.3334743    
S1149         18.987236     2.1093632     5.5072147    
S1150         18.766858     1.6332344     4.2060783    
S1151         18.463582     1.4827915     3.002342     
S1152         18.222954     1.2281807     1.7168976    
S1153         19.234062     -0.39134619   0.51828156   
S1154         19.549666     -1.2790095    0.42918625   
S1155         19.757523     -2.1755655    0.38652115   
S1156         19.802216     -3.4342636    0.26298676   
S1157         19.926495     -4.3461163    0.31265945   
S1158         20.020319     -5.2505547    0.61692886   
S1159         20.281458     -7.9204735    2.9607681    
S1160         20.66031      -7.7908394    3.9513786    
S1161         20.458047     -7.1008942    5.2283581    
S1162         20.585684     -6.6061836    6.057859     
S1163         20.721713     -6.1606701    6.540567     
S1164         20.590366     -5.3248737    6.876754     
S1165         20.903862     -4.0434105    6.7851334    
S1166         20.808885     -2.8170713    6.9065475    
S1167         20.663016     -1.5514682    7.2207047    
S1168         20.664944     -0.61233687   7.5518616    
S1169         20.333516     0.34139078    7.8015198    
S1170         20.288643     1.1080236     7.4344582    
S1171         20.170706     1.6843395     6.5970467    
S1172         19.915099     2.4045731     6.0236736    
S1173         19.731915     2.1968523     5.3002975    
S1174         19.35547      1.4107419     4.3256363    
S1175         19.309735     1.1521132     3.3649498    
S1176         18.804047     1.2482735     2.1999805    
S1177         19.375821     1.0839048     1.359063     
S1178         20.040872     0.37107992    1.0044724    
S1179         20.49525      -0.32293422   0.68290405   
S1180         20.855725     -1.3667783    0.66144257   
S1181         20.966795     -2.5307652    0.62062683   
S1182         21.125912     -3.9398609    0.62253342   
S1183         20.995518     -5.2534523    0.98332138   
S1184         20.844165     -6.4693581    1.4005463    
S1185         20.65943      -7.1223595    2.1066109    
S1186         21.146179     -7.4881065    2.9499451    
S1187         21.365205     -7.6002213    4.0966461    
S1188         21.295148     -7.1287628    5.0897858    
S1189         21.564883     -6.734137     5.8220451    
S1190         21.553845     -5.8631283    6.1847687    
S1191         21.279556     -4.904948     6.4234337    
S1192         21.511665     -3.5925934    6.4646248    
S1193         21.329207     -2.2014812    6.8038513    
S1194         21.301262     -1.0069281    7.2237946    
S1195         21.168384     -0.12486722   7.5539063    
S1196         20.983475     0.79662004    7.5566383    
S1197         20.847778     1.500978      6.9376839    
S1198         20.596367     1.9468704     6.0311592    
S1199         20.470934     2.2685532     5.2823296    
S1200         20.252        1.7862053     4.5563393    
S1201         19.982014     1.4345588     3.7481186    
S1202         19.747627     1.1933209     2.6997606    
S1203         19.88188      1.1000939     2.0317038    
S1204         20.352374     0.66316166    1.7548805    
S1205         21.024234     -0.064110023  1.3198395    
S1206         21.392349     -0.72264533   0.99268341   
S1207         21.814011     -1.4978344    1.0732513    
S1208         21.613916     -2.2806004    0.89881897   
S1209         21.501532     -3.1132486    0.75438614   
S1210         21.519519     -4.5126671    0.85102844   
S1211         21.544754     -5.2753872    1.2593781    
S1212         21.58188      -6.3519901    1.5187172    
S1213         22.269141     -6.4834145    1.8611336    
S1214         21.434422     -6.8772148    2.2352112    
S1215         21.795491     -7.1238052    3.1640684    
S1216         21.956824     -7.4181389    3.9050365    
S1217         21.946968     -7.2725861    4.6673794    
S1218         22.072505     -6.9933968    5.4003384    
S1219         22.254137     -6.3353149    5.8031784    
S1220         21.954517     -5.252578     5.9816879    
S1221         21.798499     -4.3037506    6.0453171    
S1222         21.912766     -2.5393518    6.3256424    
S1223         21.81812      -1.5947713    6.8233963    
S1224         21.695673     -0.3318929    7.1446388    
S1225         21.535538     0.52388544    7.2030937    
S1226         21.519525     1.1942712     6.8642769    
S1227         21.240848     1.7302591     6.2199482    
S1228         21.391162     1.8592768     5.4635201    
S1229         20.98096      2.0189602     4.8222122    
S1230         21.805856     1.8276834     5.1418068    
S1231         20.926544     1.6600143     3.5971428    
S1232         20.921017     1.3467799     2.8226572    
S1233         21.324896     0.74933119    2.0243652    
S1234         21.811298     0.18750696    1.6114006    
S1235         22.743472     -0.50958743   1.5433067    
S1236         22.964496     -1.139322     1.2233742    
S1237         23.078568     -1.8977722    0.80144806   
S1238         22.891365     -2.594512     0.52301483   
S1239         22.961224     -3.4860882    0.53928223   
S1240         22.80717      -4.3265369    0.73661804   
S1241         22.654253     -5.1109787    1.0578537    
S1242         23.194836     -5.6649246    1.2387993    
S1243         22.859601     -6.5205421    1.9710831    
S1244         22.436803     -6.8901329    2.5081572    
S1245         22.436449     -7.0022064    3.3436974    
S1246         22.507863     -7.2437263    4.2104286    
S1247         22.707542     -7.0214806    5.082748     
S1248         22.939084     -6.5067451    5.4523201    
S1249         22.692426     -5.5789402    5.6815865    
S1250         22.437857     -4.7059662    5.508799     
S1251         22.082224     -3.5966461    5.875951     
S1252         22.383945     -2.4266983    5.8464169    
S1253         22.394724     -1.6080172    6.2846893    
S1254         21.992551     -0.87642565   6.7816833    
S1255         22.134241     0.01754898    6.5799522    
S1256         22.044855     0.91581726    6.3784622    
S1257         21.815295     1.4236362     6.0084602    
S1258         22.291621     1.2272954     5.5291775    
S1259         22.404276     0.52412958    5.912339     
S1260         22.852487     -0.084949154  5.620755     
S1261         22.555576     -0.64545431   6.1827507    
S1262         23.050876     -1.0095941    5.5324112    
S1263         22.825867     -1.6393032    5.7616707    
S1264         22.951396     -2.1326513    5.1483635    
S1265         22.53779      -3.100252     5.4357834    
S1266         23.077962     -5.3368343    5.204493     
S1267         23.489236     -6.0403797    5.1378258    
S1268         24.123529     -5.8522484    4.5024033    
S1269         23.245993     -6.5504089    4.7448433    
S1270         22.899683     -6.9090057    4.0477905    
S1271         23.094977     -6.7808395    3.1559841    
S1272         23.421341     -6.4464729    2.3376274    
S1273         24.180501     -6.0844894    2.2330666    
S1274         24.799213     -5.8378929    2.6109011    
S1275         24.82439      -5.9192116    3.3470627    
S1276         24.68161      -5.9250198    3.9317017    
S1277         23.947462     -6.2910984    4.1122746    
S1278         23.390399     -6.6203384    3.5832329    
S1279         23.924332     -6.3154873    2.8525326    
S1280         24.230467     -6.2277443    3.4663036    
S1281         23.818988     -5.5576466    1.241394     
S1282         23.363243     -4.7888317    1.0325165    
S1283         23.416437     -3.8457203    0.90486374   
S1284         23.449991     -2.9310686    0.81403732   
S1285         23.560301     -2.1642244    1.1182846    
S1286         23.4543       -1.4595765    1.6302851    
S1287         23.139896     -0.916257     1.8202612    
S1288         22.477663     -0.21777818   2.3368774    
S1289         21.953363     0.39469204    2.7313171    
S1290         21.601343     1.0012871     3.0294712    
S1291         21.583371     1.280604      3.6963791    
S1292         21.764935     1.5709728     4.3191921    
S1293         22.220862     1.2670431     4.7381611    
S1294         22.584283     0.73640933    4.9121807    
S1295         22.854715     -0.041448897  4.8844177    
S1296         22.964445     -1.0080793    4.6557602    
S1297         22.790744     -1.4145785    3.6595062    
S1298         23.047037     -1.3634142    2.8924553    
S1299         22.755418     -0.8395545    2.6890347    
S1300         22.213141     -0.13811514   2.9447475    
S1301         21.851424     0.5291285     3.4414291    
S1302         21.890399     1.0108202     4.1216099    
S1303         22.202686     0.50566101    4.2986027    
S1304         22.506877     -0.3079664    4.2567619    
S1305         22.66716      -1.021352     3.9887566    
S1306         22.218242     -0.1034273    3.6701469    
S1307         22.439105     -0.64442158   3.255817     
S1308         23.614238     -1.7599718    2.1559767    
S1309         23.807416     -2.2330566    1.6214451    
S1310         23.808142     -3.0078468    1.3290536    
S1311         23.999042     -3.9238434    1.5441431    
S1312         24.053725     -4.9083714    1.4367895    
S1313         24.725153     -5.4271271    1.7164896    
S1314         24.434192     -4.6685272    1.947069     
S1315         24.018452     -3.3809544    2.0292492    
S1316         23.79646      -2.4965073    2.3950325    
S1317         23.370197     -2.3664942    3.078289     
S1318         23.797269     -3.2484196    2.7917313    
S1319         24.22135      -4.0110355    2.3524651    
S1320         24.742032     -4.8722782    2.4264147    
S1321         25.048627     -5.2020908    3.0680227    
S1322         24.44057      -4.5462856    3.0262569    
S1323         23.643013     -3.7892296    3.2759197    
S1324         23.007129     -3.0631683    3.6226372    
S1325         22.918814     -2.4209373    4.0738865    
S1326         23.037366     -2.2847162    4.6521996    
S1327         22.730835     -3.1298203    4.6704052    
S1328         22.847876     -3.6858032    4.0590492    
S1329         23.784357     -4.4041542    3.6601017    
S1330         24.708371     -4.9205193    3.5300728    
S1331         24.648247     -5.1163883    4.0615726    
S1332         23.58287      -4.867067     4.2426239    
S1333         23.011522     -4.6319145    4.7073399    
S1334         22.746149     -3.984697     4.6612244    
S1335         23.008778     -4.3382469    4.1368183    
