# Supplementary material for: Interspecific variation in the limb long bones among modern rhinoceroses—extent and drivers
Source: PeerJ. 2019 Sep 26;7:e7647. doi: 10.7717/peerj.7647 (PMC6766374; doi:10.7717/peerj.7647)
Supplement: Supplemental Information 9 [file peerj-07-7647-s009.zip › Radius/Ceratotherium_simum_cottoni_C110_Radius.pts]

Version 1.0
416
S0000        1.2186317    14.559773    5.2812485   
S0001        1.0353386    12.728732    7.8913597   
S0002        0.33633804   9.855191     6.7024429   
S0003        2.6336639    5.7920227    6.4220718   
S0004        2.996023     6.7415535    0.86787338  
S0005        -0.14524841  9.891037     1.2081913   
S0006        3.7119423    12.996194    8.3909515   
S0007        2.7887299    15.825023    7.4259338   
S0008        3.9812393    12.573979    1.8628292   
S0009        3.4891678    8.1896103    0.3644516   
S0010        13.788432    13.0061      6.0498119   
S0011        30.643729    17.070427    8.9915932   
S0012        30.140851    17.830688    8.4877251   
S0013        30.050681    18.322411    5.3486919   
S0014        31.252673    17.261005    2.4638062   
S0015        33.405103    7.9797447    3.9963291   
S0016        38.60614     11.172542    4.4578175   
S0017        35.702094    11.633096    6.7553268   
S0018        35.987238    14.21804     6.5377342   
S0019        33.88103     18.537827    6.4520096   
S0020        33.879776    17.825708    4.3418201   
S0021        34.924243    16.753345    3.2513817   
S0022        35.329797    11.199323    2.4241905   
S0023        1.1437659    14.612158    5.4509106   
S0024        1.133489     14.622934    5.6641953   
S0025        1.1489312    14.605716    5.8674858   
S0026        1.1490362    14.579471    6.058136    
S0027        1.1614657    14.531647    6.239043    
S0028        1.1437268    14.482907    6.4252792   
S0029        1.1381021    14.412834    6.6054558   
S0030        1.1515091    14.318127    6.7743172   
S0031        1.1769263    14.202496    6.9349014   
S0032        1.1817684    14.111601    7.0550491   
S0033        1.184292     13.998882    7.1667419   
S0034        1.2205297    13.853745    7.2653137   
S0035        1.2409508    13.696964    7.3669365   
S0036        1.227051     13.532448    7.4726982   
S0037        1.2227067    13.349913    7.5765465   
S0038        1.1589961    13.159743    7.6830002   
S0039        1.0887341    12.951576    7.7873405   
S0040        1.0548945    12.58022     7.9047295   
S0041        1.0299034    12.425918    7.9049156   
S0042        1.0254417    12.269264    7.8935577   
S0043        0.99948797   12.108323    7.8697205   
S0044        0.97533264   11.942694    7.8329895   
S0045        0.93457966   11.772646    7.7835571   
S0046        0.86557245   11.600445    7.7231018   
S0047        0.77798743   11.426603    7.652108    
S0048        0.69334064   11.247048    7.5674385   
S0049        0.64624562   11.098637    7.5005859   
S0050        0.6007906    10.950426    7.4252464   
S0051        0.52479963   10.80136     7.3549942   
S0052        0.48685198   10.648757    7.2645935   
S0053        0.45783081   10.49507     7.1649803   
S0054        0.41640763   10.33792     7.0632263   
S0055        0.37849784   10.178323    6.9524956   
S0056        0.31947815   10.014002    6.8323227   
S0057        0.43872108   9.6416489    6.6004715   
S0058        0.5490603    9.4131485    6.5198479   
S0059        0.72384481   9.2101349    6.4542587   
S0060        0.88912878   9.0040993    6.4024185   
S0061        1.0615496    8.8030144    6.3637428   
S0062        1.2016047    8.5659599    6.3482567   
S0063        1.3165135    8.2935318    6.357819    
S0064        1.4490973    8.0319351    6.3806377   
S0065        1.651483     7.8313339    6.4016266   
S0066        1.7500124    7.6137657    6.4602844   
S0067        1.8946604    7.4136314    6.4832024   
S0068        2.0007196    7.1883972    6.5100311   
S0069        2.0892267    6.9581383    6.5364044   
S0070        2.1636646    6.7237694    6.5615356   
S0071        2.2419464    6.4844666    6.5723999   
S0072        2.3455647    6.2429012    6.5525154   
S0073        2.4685453    6.0016479    6.5058861   
S0074        2.8218904    5.4897186    6.1836178   
S0075        3.069092     5.3244804    5.8893017   
S0076        3.2738808    5.1991241    5.5918343   
S0077        3.4305233    5.0969879    5.2852776   
S0078        3.5499321    5.0282909    4.961293    
S0079        3.6556141    5.0290352    4.6211967   
S0080        3.7322769    5.077103     4.2645279   
S0081        3.8107288    5.2164154    3.9059307   
S0082        3.8340759    5.3643246    3.5197868   
S0083        3.8352913    5.5143265    3.1868408   
S0084        3.8004826    5.6486458    2.8558769   
S0085        3.7451717    5.7861546    2.5358536   
S0086        3.6736794    5.9380554    2.2313128   
S0087        3.5692482    6.0612606    1.9243792   
S0088        3.4460495    6.196928     1.631336    
S0089        3.3004147    6.3413383    1.350127    
S0090        3.1473022    6.5242111    1.0949704   
S0091        2.8604181    6.8963081    0.8643177   
S0092        2.744438     7.0734619    0.87704496  
S0093        2.6245319    7.2471107    0.89022217  
S0094        2.4845259    7.4110153    0.89695606  
S0095        2.3637188    7.5881668    0.91659794  
S0096        2.2387451    7.7653084    0.93767433  
S0097        2.1316694    7.9562088    0.96987419  
S0098        1.981167     8.1237206    0.98706484  
S0099        1.8424171    8.2992233    1.0128444   
S0100        1.6582983    8.4953186    1.0125854   
S0101        1.4690946    8.7057922    1.0246484   
S0102        1.2232743    8.8365417    1.0118164   
S0103        0.97020254   8.9563377    1.0020093   
S0104        0.72498741   9.1023338    1.0089982   
S0105        0.45791616   9.249543     1.0186291   
S0106        0.19876112   9.4409615    1.0507123   
S0107        -0.051676548 9.6639915    1.1025883   
S0108        -0.050141186 10.01585     1.7353445   
S0109        0.17386014   10.204894    2.1918074   
S0110        0.34919744   10.438845    2.5617844   
S0111        0.36312585   10.666866    2.8916517   
S0112        0.36762009   10.934766    3.1663675   
S0113        0.40343361   11.265762    3.3656738   
S0114        0.47930107   11.661472    3.4798008   
S0115        0.61915765   12.101434    3.5048672   
S0116        0.8067502    12.543358    3.4590046   
S0117        1.0130177    12.719643    3.8113464   
S0118        1.2468882    12.884834    4.1263718   
S0119        1.4174113    13.075258    4.409108    
S0120        1.4951145    13.290161    4.6510296   
S0121        1.5004293    13.521536    4.8464752   
S0122        1.4956808    13.760422    5.0105225   
S0123        1.4543625    14.011682    5.14095     
S0124        1.330422     14.286282    5.2104343   
S0125        1.4023993    14.465398    5.0990913   
S0126        1.5962809    14.377086    4.9354149   
S0127        1.8098722    14.293291    4.8154934   
S0128        2.0309999    14.218021    4.7371136   
S0129        2.2432285    14.155351    4.667622    
S0130        2.4478544    14.105325    4.593058    
S0131        2.6539036    14.063315    4.5520374   
S0132        2.8607969    14.039375    4.4656464   
S0133        3.0683153    14.018106    4.4542622   
S0134        3.2396229    13.750644    4.4940151   
S0135        3.3897942    13.500378    4.5272591   
S0136        3.5539185    13.289168    4.487022    
S0137        3.6910667    13.092082    4.4520462   
S0138        3.7935921    12.901419    4.4175488   
S0139        3.8840405    12.728882    4.3527859   
S0140        3.9920509    12.603389    4.2331402   
S0141        4.1025414    12.524302    4.0781918   
S0142        4.1692421    12.42933     3.926545    
S0143        4.245396     12.30639     3.8261177   
S0144        4.284341     12.126962    3.7139565   
S0145        4.3174347    12.057613    3.5454559   
S0146        4.3211929    12.123174    3.3393341   
S0147        4.3007919    12.114825    3.1092327   
S0148        4.2534458    12.12756     2.8403234   
S0149        4.1699287    12.165662    2.528903    
S0150        4.0737011    12.343229    2.2043678   
S0151        3.8279373    12.689167    1.7807888   
S0152        3.6527042    12.784927    1.6844763   
S0153        3.4598438    12.744785    1.5995857   
S0154        3.2854595    12.719004    1.5290683   
S0155        3.1197634    12.682148    1.4671102   
S0156        2.9531874    12.656798    1.4059644   
S0157        2.7910772    12.606709    1.3514153   
S0158        2.6276436    12.550086    1.3007746   
S0159        2.4586037    12.493382    1.2588416   
S0160        2.3225389    12.458867    1.2138416   
S0161        2.1845181    12.406998    1.1727559   
S0162        2.0470324    12.332407    1.1378636   
S0163        1.9020933    12.251643    1.1052242   
S0164        1.7562376    12.150735    1.0784874   
S0165        1.600149     12.042702    1.051012    
S0166        1.4436269    11.911688    1.0313932   
S0167        1.3011189    11.749297    1.0291701   
S0168        1.1613523    11.573016    1.0332242   
S0169        1.0510317    11.338869    1.0904271   
S0170        0.89265461   11.130676    1.1224565   
S0171        0.73876896   10.92513     1.154413    
S0172        0.56458416   10.781151    1.1335899   
S0173        0.38854718   10.655091    1.0975248   
S0174        0.2324995    10.481685    1.1045835   
S0175        0.12189488   10.258414    1.1628614   
S0176        -0.030700111 10.081195    1.1759634   
S0177        3.0629999    6.8392815    0.73057337  
S0178        3.1527302    6.9871323    0.63395429  
S0179        3.2406235    7.1517891    0.57352986  
S0180        3.3094517    7.3112068    0.51581535  
S0181        3.3639       7.4716492    0.45717955  
S0182        3.4092186    7.6397736    0.40737929  
S0183        3.4464695    7.8168709    0.3713938   
S0184        3.4748074    8.0019859    0.35364749  
S0185        3.3615414    8.3642509    0.39680915  
S0186        3.2045109    8.528273     0.46317902  
S0187        3.0290541    8.6878395    0.53645601  
S0188        2.8369743    8.8383064    0.62672601  
S0189        2.6350948    9.0023033    0.68768344  
S0190        2.4200048    9.1815704    0.71201701  
S0191        2.1899132    9.360141     0.73879347  
S0192        1.9468664    9.5415108    0.76649723  
S0193        1.6873041    9.7309441    0.76708927  
S0194        1.4123438    10.072427    0.77293558  
S0195        1.1604902    10.335504    0.80750723  
S0196        0.92429972   10.500858    0.90956717  
S0197        0.7035923    10.596557    0.96506805  
S0198        0.4993165    10.614596    1.0140353   
S0199        0.31399858   10.550193    1.0701073   
S0200        0.16775198   10.39614     1.1502231   
S0201        0.043303174  10.176114    1.1979035   
S0202        14.114435    13.081104    6.0900249   
S0203        14.460103    13.115787    6.1296307   
S0204        14.814241    13.171652    6.1696884   
S0205        15.182419    13.201453    6.1960678   
S0206        15.563069    13.215894    6.2092018   
S0207        15.952499    13.257922    6.2275696   
S0208        16.350111    13.33694     6.2574036   
S0209        16.752205    13.471353    6.3016228   
S0210        17.16059     13.629922    6.3432476   
S0211        17.444447    13.698601    6.3725006   
S0212        17.742828    13.76134     6.4136154   
S0213        18.059543    13.807343    6.4644218   
S0214        18.382086    13.87861     6.533139    
S0215        18.727919    13.917256    6.6069504   
S0216        19.079166    13.982111    6.7009949   
S0217        19.452867    14.012752    6.7952408   
S0218        19.837059    14.047205    6.9007545   
S0219        20.227687    14.125899    7.045285    
S0220        20.698483    14.215782    7.1566757   
S0221        21.156131    14.34903     7.2779282   
S0222        21.609149    14.472409    7.3723984   
S0223        22.034486    14.648665    7.4890526   
S0224        22.46528     14.78781     7.5584885   
S0225        22.890149    14.925043    7.6066887   
S0226        23.309741    15.059938    7.6321007   
S0227        23.717406    15.205138    7.6474091   
S0228        24.113298    15.35986     7.6541428   
S0229        24.469817    15.487718    7.6598045   
S0230        24.820416    15.626103    7.6847878   
S0231        25.182533    15.740131    7.6972191   
S0232        25.553304    15.832355    7.7055031   
S0233        25.915091    15.944627    7.7360664   
S0234        26.283218    16.04045     7.7651588   
S0235        26.651028    16.139323    7.8038345   
S0236        27.024362    16.219945    7.8411072   
S0237        27.399158    16.29558     7.8837173   
S0238        27.792929    16.344737    7.9497673   
S0239        28.181787    16.400468    8.0231422   
S0240        28.563943    16.468684    8.1103836   
S0241        28.927963    16.559448    8.2335709   
S0242        29.274908    16.658807    8.3815239   
S0243        29.609662    16.760074    8.5410309   
S0244        29.93504     16.863332    8.7066566   
S0245        30.301398    16.958917    8.8304733   
S0246        31.478473    17.123045    2.430456    
S0247        31.695551    16.98047     2.3896881   
S0248        31.903809    16.842029    2.320717    
S0249        32.103534    16.681287    2.2671265   
S0250        32.295474    16.513298    2.2002701   
S0251        32.479562    16.328938    2.1395243   
S0252        32.655008    16.127553    2.0898113   
S0253        32.820889    15.910793    2.049893    
S0254        32.971936    15.674883    2.0366442   
S0255        33.037363    15.28743     1.9618732   
S0256        33.116803    14.916708    1.8708107   
S0257        33.192316    14.545187    1.8274614   
S0258        33.280402    14.187883    1.7769262   
S0259        33.385745    13.843797    1.7128492   
S0260        33.479434    13.499049    1.7089462   
S0261        33.597662    13.166548    1.6772242   
S0262        33.712296    12.838663    1.6827143   
S0263        33.819003    12.522149    1.7289734   
S0264        33.896292    12.219602    1.7839901   
S0265        33.950986    11.92887     1.8784513   
S0266        34.003076    11.644263    1.9759996   
S0267        34.062347    11.361961    2.0569277   
S0268        34.121112    11.084708    2.1366838   
S0269        34.179523    10.812465    2.2154615   
S0270        34.244333    10.541953    2.2749813   
S0271        34.30972     10.275618    2.3272152   
S0272        34.370035    10.016495    2.390855    
S0273        34.011771    9.7457176    2.3634996   
S0274        33.708624    9.4743919    2.3876852   
S0275        33.453958    9.246386     2.580405    
S0276        33.266107    9.0535568    2.8399736   
S0277        33.167688    8.7883507    2.9522268   
S0278        33.141745    8.5084946    3.0978081   
S0279        33.167389    8.3120255    3.3792503   
S0280        33.245737    8.1710869    3.7029243   
S0281        38.586609    11.168173    4.6603428   
S0282        38.58251     11.163016    4.8604412   
S0283        38.544781    11.145345    5.0532654   
S0284        38.50159     11.123123    5.2442028   
S0285        38.44899     11.094589    5.4352539   
S0286        38.363916    11.052691    5.6182945   
S0287        38.261606    11.001203    5.7990055   
S0288        38.149496    10.938963    5.9852825   
S0289        37.970053    10.869181    6.122591    
S0290        37.602188    10.724129    6.1706394   
S0291        37.291888    10.595153    6.25103     
S0292        37.097668    10.594271    6.445993    
S0293        36.900217    10.674347    6.6109871   
S0294        36.67543     10.786433    6.7127602   
S0295        36.43963     10.932298    6.7712891   
S0296        36.164362    11.092306    6.7630257   
S0297        35.885696    11.315652    6.7325104   
S0298        35.585361    11.920184    6.8231056   
S0299        35.496225    12.205886    6.8606483   
S0300        35.439929    12.493671    6.8724754   
S0301        35.436331    12.779766    6.8721939   
S0302        35.487714    13.060295    6.8579781   
S0303        35.56781     13.343336    6.8137665   
S0304        35.663785    13.635979    6.7391029   
S0305        35.812927    13.923959    6.6487671   
S0306        35.946909    14.271129    6.2035828   
S0307        35.86908     14.329132    5.8666611   
S0308        35.879315    14.402531    5.5684807   
S0309        35.910349    14.50564     5.3010132   
S0310        35.977005    14.652078    5.0760303   
S0311        36.03559     14.809196    4.8589588   
S0312        36.104092    14.981673    4.6570877   
S0313        36.153058    15.140002    4.4472401   
S0314        36.17464     15.283073    4.2343994   
S0315        36.065872    15.491437    4.1281372   
S0316        35.944742    15.684999    4.018784    
S0317        35.822714    15.871873    3.9126606   
S0318        35.700696    16.053345    3.8090199   
S0319        35.578015    16.230841    3.7047199   
S0320        35.447931    16.401466    3.593631    
S0321        35.303696    16.561127    3.4714855   
S0322        35.132291    16.691835    3.3437855   
S0323        34.775558    16.709016    3.1362911   
S0324        34.654736    16.612195    3.0439209   
S0325        34.576364    16.488217    2.9656202   
S0326        34.546222    16.336049    2.919318    
S0327        34.562814    16.17222     2.8672047   
S0328        34.613873    15.999596    2.7712965   
S0329        34.712439    15.800465    2.7016214   
S0330        34.866022    15.575421    2.6734922   
S0331        35.0496      15.336571    2.6025803   
S0332        35.079858    15.141092    2.5601952   
S0333        35.107452    14.938274    2.5139854   
S0334        35.127701    14.734839    2.4525108   
S0335        35.141342    14.531229    2.3805529   
S0336        35.146393    14.327812    2.2961035   
S0337        35.151367    14.113945    2.2196632   
S0338        35.163184    13.88476     2.163414    
S0339        35.177902    13.64649     2.1165987   
S0340        35.204221    13.40173     2.0923845   
S0341        35.188135    13.176709    2.1121109   
S0342        35.19769     12.94135     2.1682671   
S0343        35.165634    12.71451     2.1424696   
S0344        35.170551    12.475179    2.1725595   
S0345        35.167371    12.23239     2.1769917   
S0346        35.189795    11.979603    2.2185051   
S0347        35.218777    11.718873    2.2613047   
S0348        35.271909    11.459785    2.3428886   
S0349        35.433926    11.01323     2.508028    
S0350        35.550748    10.837032    2.5853365   
S0351        35.688077    10.687003    2.6795385   
S0352        35.836157    10.546115    2.7639282   
S0353        35.995859    10.413342    2.8392008   
S0354        36.167038    10.280082    2.9001888   
S0355        36.354276    10.165237    2.9664473   
S0356        36.556238    10.084193    3.043671    
S0357        36.769287    10.02447     3.1173157   
S0358        37.159143    10.142797    3.0022709   
S0359        37.494318    10.29511     2.9712839   
S0360        37.78815     10.428671    2.9945574   
S0361        38.035043    10.560571    3.0823669   
S0362        38.246338    10.68365     3.225732    
S0363        38.425952    10.803329    3.4277302   
S0364        38.567389    10.927094    3.6980183   
S0365        38.635397    11.056358    4.047184    
S0366        35.978262    14.53911     6.7654411   
S0367        35.939035    14.857095    6.9563393   
S0368        35.91662     15.15744     7.1173973   
S0369        35.889011    15.447771    7.2456421   
S0370        35.842621    15.728668    7.334507    
S0371        35.779242    15.996347    7.3828972   
S0372        35.70321     16.247252    7.392646    
S0373        35.648331    16.488893    7.3812798   
S0374        35.608334    16.729225    7.3452866   
S0375        35.416086    17.09818     7.3477768   
S0376        35.228561    17.428236    7.3269463   
S0377        35.0215      17.699489    7.2723694   
S0378        34.839328    17.9504      7.2029442   
S0379        34.645776    18.148279    7.1037338   
S0380        34.460971    18.316615    6.9807312   
S0381        34.273581    18.442857    6.8296021   
S0382        34.083148    18.525592    6.6503242   
S0383        33.838968    18.444865    6.2277622   
S0384        33.80885     18.352399    6.001746    
S0385        33.779639    18.248419    5.7784042   
S0386        33.756049    18.144769    5.5538658   
S0387        33.747693    18.053763    5.3237064   
S0388        33.755963    17.975325    5.0878288   
S0389        33.787006    17.919934    4.8423504   
S0390        33.828665    17.870998    4.5933346   
S0391        34.029904    17.704909    4.248901    
S0392        34.180707    17.600806    4.1435001   
S0393        34.312555    17.47697     4.0376682   
S0394        34.432428    17.349937    3.9260197   
S0395        34.544989    17.225896    3.806657    
S0396        34.645319    17.097046    3.6830109   
S0397        34.745767    16.979967    3.5477795   
S0398        34.843576    16.873192    3.3994968   
S0399        33.664838    18.547578    6.3354824   
S0400        33.4569      18.46992     6.2358917   
S0401        33.28082     18.398817    6.1219387   
S0402        33.146173    18.288216    6.0119656   
S0403        33.038492    18.193141    5.8849815   
S0404        32.954224    18.105524    5.7430801   
S0405        32.891043    18.024026    5.5854507   
S0406        32.848276    17.948698    5.4101147   
S0407        32.841016    17.852368    5.2330982   
S0408        32.875232    17.775676    4.8789349   
S0409        32.934103    17.70175     4.5869339   
S0410        32.974774    17.737288    4.3269985   
S0411        33.060489    17.737257    4.1553802   
S0412        33.172787    17.745113    4.0537239   
S0413        33.311417    17.763918    4.0203884   
S0414        33.477655    17.769041    4.0603893   
S0415        33.66701     17.794183    4.1663853   
