# Supplementary material for: Interspecific variation in the limb long bones among modern rhinoceroses—extent and drivers
Source: PeerJ. 2019 Sep 26;7:e7647. doi: 10.7717/peerj.7647 (PMC6766374; doi:10.7717/peerj.7647)
Supplement: Supplemental Information 9 [file peerj-07-7647-s009.zip › Radius/Ceratotherium_simum_cottoni_C112_Radius.pts]

Version 1.0
416
S0000       -20.79592   17.867178   5.4476788  
S0001       -21.104956  16.031898   8.1896576  
S0002       -22.383885  12.846571   7.1228394  
S0003       -20.622305  7.9415932   6.9961853  
S0004       -20.728223  8.9406265   1.0901646  
S0005       -23.389139  13.232884   1.9840698  
S0006       -18.693948  17.009108   9.1047424  
S0007       -19.186923  18.844893   7.8333282  
S0008       -18.593152  14.999782   2.2702692  
S0009       -20.210208  10.193377   0.71210403 
S0010       -7.834404   13.918436   5.8362801  
S0011       9.1987846   15.707971   7.9871353  
S0012       10.59176    16.245638   7.0776047  
S0013       8.8904198   15.538644   4.4452469  
S0014       9.7804581   14.463612   1.9960373  
S0015       9.9065971   4.7061596   4.0070641  
S0016       16.301653   6.466703    3.5795109  
S0017       13.542592   7.8339302   6.5360733  
S0018       14.338312   10.541364   5.8020947  
S0019       13.198862   15.451294   5.5165283  
S0020       12.917506   14.358556   3.3059875  
S0021       13.724474   12.766892   2.3344711  
S0022       12.746995   7.1258781   2.0273689  
S0023       -20.877109  17.908617   5.6497055  
S0024       -20.828424  17.862894   5.8894997  
S0025       -20.832996  17.833086   6.1018002  
S0026       -20.786713  17.78425    6.2908394  
S0027       -20.744304  17.727045   6.4637085  
S0028       -20.735271  17.661589   6.6334175  
S0029       -20.727393  17.581018   6.7952255  
S0030       -20.698096  17.474155   6.9513382  
S0031       -20.79438   17.41275    7.0895149  
S0032       -20.807214  17.316121   7.2509048  
S0033       -20.83425   17.204153   7.4012527  
S0034       -20.834998  17.070583   7.5479187  
S0035       -20.858234  16.928616   7.6815186  
S0036       -20.881731  16.774516   7.8051102  
S0037       -20.921994  16.608308   7.9169685  
S0038       -20.994115  16.42738    8.0199036  
S0039       -21.071175  16.233363   8.1158669  
S0040       -21.169257  15.822856   8.1985168  
S0041       -21.153789  15.625171   8.1869987  
S0042       -21.167593  15.430392   8.1779305  
S0043       -21.193497  15.238876   8.1688698  
S0044       -21.233675  15.050365   8.1576965  
S0045       -21.323038  14.872174   8.1288727  
S0046       -21.359001  14.681438   8.1198341  
S0047       -21.480739  14.513554   8.0775726  
S0048       -21.632428  14.360246   8.0292244  
S0049       -21.738327  14.174477   7.9326637  
S0050       -21.897729  14.030557   7.8323227  
S0051       -21.972237  13.833144   7.7287735  
S0052       -22.103667  13.694377   7.6324715  
S0053       -22.214009  13.547691   7.534417   
S0054       -22.262856  13.361768   7.4308342  
S0055       -22.326155  13.195222   7.327813   
S0056       -22.381995  13.026663   7.2205879  
S0057       -22.325494  12.603269   7.0126846  
S0058       -22.23214   12.356358   6.9364189  
S0059       -22.099611  12.127421   6.91436    
S0060       -22.005182  11.894137   6.8916931  
S0061       -21.923448  11.658437   6.8821846  
S0062       -21.840068  11.427966   6.8981285  
S0063       -21.756389  11.20222    6.9376945  
S0064       -21.695773  10.964684   6.9814232  
S0065       -21.628996  10.735957   7.0542984  
S0066       -21.492181  10.508167   7.1424278  
S0067       -21.362119  10.255762   7.1984383  
S0068       -21.256476  9.9767349   7.2270752  
S0069       -21.177544  9.6730034   7.2381561  
S0070       -21.101031  9.3511246   7.2358032  
S0071       -21.039072  9.0038681   7.2226685  
S0072       -20.940996  8.6467537   7.1858597  
S0073       -20.809546  8.2834358   7.1172722  
S0074       -20.502005  7.5784241   6.7066956  
S0075       -20.413391  7.2767616   6.3982182  
S0076       -20.344502  7.0221344   6.0603973  
S0077       -20.261462  6.8754929   5.6812622  
S0078       -20.182463  6.8083649   5.2677498  
S0079       -20.110889  6.8094635   4.817799   
S0080       -20.026358  6.9464493   4.3440224  
S0081       -19.949634  7.1444649   3.8368252  
S0082       -19.901801  7.3571632   3.2709846  
S0083       -19.926543  7.5330154   2.9575905  
S0084       -19.973917  7.6962891   2.6566198  
S0085       -20.034563  7.865641    2.3760202  
S0086       -20.115306  8.032679    2.1126057  
S0087       -20.209967  8.205278    1.8691046  
S0088       -20.314578  8.3860489   1.646703   
S0089       -20.443358  8.5630592   1.4398193  
S0090       -20.58058   8.7488655   1.2543903  
S0091       -20.794267  9.2088913   1.1025323  
S0092       -20.889899  9.4643356   1.1054813  
S0093       -20.973364  9.7231728   1.118326   
S0094       -21.05611   9.979567    1.135286   
S0095       -21.167162  10.223338   1.1434272  
S0096       -21.263933  10.472847   1.1621335  
S0097       -21.383096  10.715019   1.1752002  
S0098       -21.555646  10.923878   1.1669188  
S0099       -21.711212  11.143867   1.1710063  
S0100       -21.961978  11.395649   1.1388974  
S0101       -22.16875   11.666078   1.1392156  
S0102       -22.442473  11.849812   1.1450457  
S0103       -22.67782   12.054004   1.1940964  
S0104       -22.919366  12.244601   1.278954   
S0105       -23.086632  12.480579   1.4048903  
S0106       -23.269728  12.702777   1.5661572  
S0107       -23.344106  12.970157   1.7594746  
S0108       -23.371172  13.581654   2.2770531  
S0109       -23.219856  13.939494   2.5450773  
S0110       -22.952054  14.230414   2.7618603  
S0111       -22.717555  14.498395   2.9713402  
S0112       -22.472852  14.737738   3.1646332  
S0113       -22.23078   14.972186   3.3505287  
S0114       -21.941145  15.137874   3.5068878  
S0115       -21.667172  15.331345   3.6643948  
S0116       -21.39035   15.546277   3.8093731  
S0117       -21.107413  15.696761   4.1266315  
S0118       -20.881339  15.923285   4.4250267  
S0119       -20.716808  16.175455   4.6862526  
S0120       -20.657495  16.446254   4.8809818  
S0121       -20.674956  16.720544   5.016713   
S0122       -20.677768  16.99604    5.1489689  
S0123       -20.699495  17.28494    5.2631653  
S0124       -20.732018  17.578783   5.3668713  
S0125       -20.602301  17.842453   5.36642    
S0126       -20.437659  17.825415   5.2630051  
S0127       -20.265805  17.786299   5.1647652  
S0128       -20.113211  17.746895   5.0446308  
S0129       -19.971869  17.700349   4.9019394  
S0130       -19.778096  17.595026   4.8286308  
S0131       -19.629971  17.510097   4.6760517  
S0132       -19.46535   17.395303   4.5377422  
S0133       -19.283263  17.251251   4.4478745  
S0134       -19.072888  17.126151   4.3831688  
S0135       -18.882838  16.973779   4.4048714  
S0136       -18.731142  16.806638   4.4258892  
S0137       -18.624472  16.62406    4.4595985  
S0138       -18.5577    16.426244   4.4980824  
S0139       -18.523018  16.212451   4.5384331  
S0140       -18.504578  15.982155   4.5669506  
S0141       -18.479424  15.737445   4.5406193  
S0142       -18.484586  15.479234   4.4946148  
S0143       -18.541763  15.193828   4.399654   
S0144       -18.554167  14.977422   4.1851868  
S0145       -18.540646  14.831984   3.9525227  
S0146       -18.546014  14.729524   3.720837   
S0147       -18.552525  14.67977    3.4715069  
S0148       -18.548322  14.692738   3.2027489  
S0149       -18.537468  14.767903   2.9150358  
S0150       -18.51031   14.920372   2.6072952  
S0151       -18.745218  15.074998   2.1488119  
S0152       -18.894078  15.1507     2.0304005  
S0153       -19.055191  15.200255   1.9145884  
S0154       -19.233246  15.191821   1.8034376  
S0155       -19.398169  15.220503   1.6934042  
S0156       -19.570474  15.261078   1.5818374  
S0157       -19.748514  15.212636   1.4820178  
S0158       -19.923491  15.162512   1.3857922  
S0159       -20.09899   15.10741    1.2924958  
S0160       -20.341626  15.064473   1.256941   
S0161       -20.596136  15.05692    1.2213207  
S0162       -20.833771  15.031554   1.200738   
S0163       -21.051967  14.975365   1.1970028  
S0164       -21.263747  14.92148    1.2036222  
S0165       -21.462697  14.85264    1.2260212  
S0166       -21.652269  14.780299   1.2624025  
S0167       -21.839101  14.725911   1.2992615  
S0168       -22.020561  14.677771   1.3312012  
S0169       -22.228987  14.582286   1.3711653  
S0170       -22.402974  14.408807   1.4693533  
S0171       -22.557092  14.212822   1.5757489  
S0172       -22.732503  14.096837   1.6199833  
S0173       -22.923631  13.999379   1.6494034  
S0174       -23.131531  13.879462   1.6905291  
S0175       -23.317467  13.687202   1.7743742  
S0176       -23.401891  13.439725   1.8915764  
S0177       -20.656636  9.0376213   0.95848761 
S0178       -20.589482  9.143457    0.84497662 
S0179       -20.516304  9.2690941   0.77092352 
S0180       -20.454834  9.3981377   0.70771251 
S0181       -20.398613  9.5351547   0.6579957  
S0182       -20.344724  9.6856148   0.64366841 
S0183       -20.295811  9.8446793   0.6460814  
S0184       -20.247501  10.018393   0.64273548 
S0185       -20.285828  10.413824   0.78442421 
S0186       -20.396559  10.650111   0.8610465  
S0187       -20.538907  10.905984   0.92617464 
S0188       -20.711197  11.180202   0.96924763 
S0189       -20.909514  11.471903   0.94718657 
S0190       -21.146866  11.781134   0.93548937 
S0191       -21.421959  12.110782   0.93170843 
S0192       -21.733076  12.46117    0.93642378 
S0193       -22.065741  12.807446   1.0580403  
S0194       -22.224417  13.198195   1.1575329  
S0195       -22.379239  13.4963     1.2659067  
S0196       -22.531535  13.716013   1.358758   
S0197       -22.683722  13.861638   1.4373379  
S0198       -22.834674  13.918048   1.52651    
S0199       -23.011177  13.909187   1.5895024  
S0200       -23.199187  13.785211   1.6919271  
S0201       -23.371397  13.542001   1.8371189  
S0202       -7.3993622  13.894603   5.8785835  
S0203       -6.9421051  13.843709   5.9366936  
S0204       -6.4632339  13.797597   5.9916508  
S0205       -5.9676506  13.784302   6.0364655  
S0206       -5.4513035  13.774121   6.0803345  
S0207       -4.918256   13.793033   6.1191723  
S0208       -4.3629448  13.805296   6.15779    
S0209       -3.7902725  13.850882   6.1928608  
S0210       -3.1952375  13.876387   6.2263901  
S0211       -2.855813   13.857355   6.2603298  
S0212       -2.5152157  13.896645   6.3039978  
S0213       -2.1703806  13.940573   6.3556927  
S0214       -1.8025387  13.902168   6.4016891  
S0215       -1.4387735  13.928683   6.4614098  
S0216       -1.0679424  13.959129   6.5266701  
S0217       -0.68567672 13.972609   6.5956871  
S0218       -0.29389548 13.971277   6.6718658  
S0219       0.092659777 14.047514   6.7547043  
S0220       0.36619489  14.068578   6.8057892  
S0221       0.65630183  14.075989   6.8365074  
S0222       0.98339262  14.194838   6.9107803  
S0223       1.3240126   14.23573    6.9471092  
S0224       1.6842897   14.253847   6.9579239  
S0225       2.0752783   14.320245   6.9996651  
S0226       2.4892998   14.360809   7.0162315  
S0227       2.9219545   14.437802   7.0558426  
S0228       3.3750698   14.503896   7.0794571  
S0229       3.6961529   14.555861   7.1203911  
S0230       4.0497875   14.564278   7.1461594  
S0231       4.4053349   14.608636   7.1907036  
S0232       4.7859196   14.600345   7.2267212  
S0233       5.17337     14.609225   7.2743614  
S0234       5.5693069   14.680894   7.3389732  
S0235       5.9833588   14.726564   7.403289   
S0236       6.4108559   14.751112   7.4691811  
S0237       6.8525299   14.787953   7.5424149  
S0238       7.200647    14.782466   7.5509697  
S0239       7.5372108   14.834724   7.5755806  
S0240       7.8371796   14.952499   7.6175934  
S0241       8.1135818   15.062172   7.6634048  
S0242       8.3757065   15.165428   7.7126923  
S0243       8.6496689   15.254269   7.7594391  
S0244       8.8670692   15.396227   7.8248428  
S0245       9.0880653   15.545264   7.8905731  
S0246       10.016365   14.277789   1.8308775  
S0247       10.228826   14.032626   1.7295578  
S0248       10.426871   13.800644   1.6426664  
S0249       10.611571   13.58439    1.5588576  
S0250       10.781692   13.372971   1.4870067  
S0251       10.937637   13.164915   1.4265999  
S0252       11.077253   12.955424   1.390612   
S0253       11.201896   12.748065   1.3712111  
S0254       11.304608   12.541081   1.3923141  
S0255       11.30313    12.277572   1.3672003  
S0256       11.312104   12.014218   1.2951832  
S0257       11.304961   11.737399   1.2568486  
S0258       11.283978   11.444199   1.2438812  
S0259       11.27198    11.153076   1.1880075  
S0260       11.26399    10.862679   1.0984612  
S0261       11.240858   10.553873   1.0371472  
S0262       11.197639   10.217596   1.0435065  
S0263       11.163472   9.8871193   0.99995623 
S0264       11.264027   9.4468185   0.95143967 
S0265       11.301363   9.00159     1.0565956  
S0266       11.297484   8.5912041   1.1968039  
S0267       11.253761   8.2258881   1.3670184  
S0268       11.171587   7.8892395   1.5030828  
S0269       11.04969    7.5700645   1.6020645  
S0270       10.888182   7.2650887   1.6737236  
S0271       10.683787   6.9967255   1.76422    
S0272       10.441022   6.7415207   1.8306332  
S0273       10.454751   6.5414169   1.9577785  
S0274       10.449564   6.3796799   2.1537491  
S0275       10.42364    6.0559517   2.2532333  
S0276       10.383086   5.8704281   2.4947935  
S0277       10.329247   5.7069992   2.7700951  
S0278       10.254768   5.5103664   3.0539476  
S0279       10.155105   5.2351101   3.3362804  
S0280       10.037954   4.930003    3.6410469  
S0281       16.283304   6.4748985   3.8084198  
S0282       16.260733   6.4936203   4.0324413  
S0283       16.255614   6.4996109   4.2592373  
S0284       16.224081   6.5004433   4.4907681  
S0285       16.157042   6.5059479   4.7229836  
S0286       16.075784   6.5079651   4.9614758  
S0287       15.96989    6.5149422   5.2032986  
S0288       15.831006   6.5310097   5.4419319  
S0289       15.63519    6.5490158   5.653125   
S0290       15.218411   6.4909935   5.8610687  
S0291       14.79817    6.4737053   5.9900082  
S0292       14.522607   6.5230072   6.1900955  
S0293       14.265417   6.6194496   6.3375687  
S0294       14.072899   6.7721977   6.4809464  
S0295       13.914583   6.972982    6.5844574  
S0296       13.758958   7.2126144   6.6105888  
S0297       13.609935   7.4933975   6.566523   
S0298       13.473955   8.1052109   6.5501205  
S0299       13.435358   8.382431    6.5318237  
S0300       13.428181   8.6685539   6.4888115  
S0301       13.485428   8.9604958   6.4323662  
S0302       13.574606   9.2608391   6.3503521  
S0303       13.702115   9.5695374   6.2459751  
S0304       13.885635   9.8821747   6.1207523  
S0305       14.148036   10.190097   5.9743393  
S0306       14.261261   10.66581    5.4372913  
S0307       14.171954   10.774765   5.0877728  
S0308       14.15538    10.867995   4.7711441  
S0309       14.183522   10.959695   4.4881111  
S0310       14.239359   11.049915   4.234425   
S0311       14.306477   11.130634   4.0027012  
S0312       14.386667   11.198581   3.7917046  
S0313       14.448572   11.235796   3.5904789  
S0314       14.506375   11.248917   3.407473   
S0315       14.465115   11.392611   3.2871174  
S0316       14.406807   11.539923   3.1653954  
S0317       14.343637   11.697266   3.0455952  
S0318       14.251909   11.849866   2.9215879  
S0319       14.170525   12.022101   2.8032906  
S0320       14.080971   12.202516   2.6847994  
S0321       13.980501   12.389115   2.5653677  
S0322       13.851817   12.570804   2.4494976  
S0323       13.756252   12.423513   2.2678255  
S0324       13.817545   12.145794   2.18186    
S0325       13.861566   11.909328   2.0709837  
S0326       13.853188   11.693239   1.961223   
S0327       13.789084   11.496264   1.8582306  
S0328       13.66649    11.315112   1.7760908  
S0329       13.489136   11.150874   1.7183578  
S0330       13.264279   10.999914   1.7042389  
S0331       13.018909   10.855235   1.768795   
S0332       12.920551   10.638007   1.7397005  
S0333       12.848328   10.422608   1.7088245  
S0334       12.799887   10.209512   1.6716196  
S0335       12.80222    10.001089   1.6602186  
S0336       12.835753   9.798233    1.6477667  
S0337       12.90022    9.6000893   1.6373373  
S0338       12.968457   9.4013901   1.5972939  
S0339       13.088268   9.2085907   1.5936579  
S0340       13.17393    9.012207    1.4819888  
S0341       13.090274   8.8520523   1.4925581  
S0342       13.025356   8.6795555   1.5358097  
S0343       12.963347   8.4947609   1.5786613  
S0344       12.908122   8.2977127   1.6292288  
S0345       12.850508   8.0864861   1.6703012  
S0346       12.796546   7.859021    1.7158335  
S0347       12.759116   7.6185951   1.7894508  
S0348       12.734814   7.3666733   1.8830709  
S0349       12.923302   6.8959412   2.1328184  
S0350       13.112227   6.6946548   2.2310028  
S0351       13.305583   6.5021606   2.2925022  
S0352       13.514578   6.3272781   2.3336908  
S0353       13.742642   6.1975201   2.3908176  
S0354       13.984985   6.0647476   2.4041319  
S0355       14.243118   5.9696335   2.4238708  
S0356       14.512769   5.915242    2.4484545  
S0357       14.787976   5.916489    2.4830875  
S0358       15.077342   5.9498505   2.5288063  
S0359       15.341893   5.9791103   2.584207   
S0360       15.570248   6.0278381   2.6691212  
S0361       15.76259    6.0880657   2.7782087  
S0362       15.926636   6.1507828   2.9025442  
S0363       16.084984   6.2092804   3.0298006  
S0364       16.187238   6.2893776   3.1950274  
S0365       16.262628   6.3750984   3.3771942  
S0366       14.341449   10.795259   5.9663906  
S0367       14.365096   11.049841   6.1075459  
S0368       14.440256   11.299233   6.2219883  
S0369       14.518199   11.560816   6.3096138  
S0370       14.588237   11.838524   6.3713451  
S0371       14.629758   12.135677   6.4088028  
S0372       14.647775   12.449366   6.4220291  
S0373       14.612204   12.777436   6.4113129  
S0374       14.592479   13.115569   6.3742214  
S0375       14.532657   13.444432   6.3927158  
S0376       14.469829   13.757333   6.3832687  
S0377       14.37581    14.052007   6.3454353  
S0378       14.25345    14.329129   6.2792595  
S0379       14.112073   14.594783   6.1846802  
S0380       13.96925    14.870346   6.0579575  
S0381       13.783611   15.139894   5.8934185  
S0382       13.516441   15.343907   5.7042461  
S0383       13.124023   15.377022   5.3320831  
S0384       13.049997   15.258308   5.1453915  
S0385       12.990742   15.139236   4.9389179  
S0386       12.940237   15.00336    4.72481    
S0387       12.902293   14.864299   4.4929283  
S0388       12.873981   14.717033   4.2451248  
S0389       12.864594   14.582509   3.9633648  
S0390       12.891209   14.486002   3.6342827  
S0391       12.983919   14.212106   3.1776779  
S0392       13.048849   14.045753   3.0625525  
S0393       13.123448   13.87816    2.9488785  
S0394       13.208223   13.710396   2.833243   
S0395       13.290813   13.522919   2.7378725  
S0396       13.393065   13.348399   2.6241074  
S0397       13.498143   13.161607   2.5222252  
S0398       13.600206   12.961057   2.4325428  
S0399       13.044238   15.46783    5.4031662  
S0400       12.898462   15.39099    5.3177677  
S0401       12.772388   15.332048   5.2075245  
S0402       12.661463   15.264394   5.0845409  
S0403       12.581673   15.154254   4.9708447  
S0404       12.514784   15.038831   4.8407879  
S0405       12.454472   14.930469   4.688335   
S0406       12.41675    14.792039   4.5344795  
S0407       12.393002   14.654602   4.3654495  
S0408       12.3947     14.587154   4.1283859  
S0409       12.411646   14.512947   3.9265312  
S0410       12.44031    14.478488   3.744125   
S0411       12.483881   14.448074   3.5926125  
S0412       12.54177    14.407585   3.4779202  
S0413       12.614141   14.385677   3.3890686  
S0414       12.704197   14.381712   3.3257343  
S0415       12.809563   14.377814   3.2954971  
