# Supplementary material for: Interspecific variation in the limb long bones among modern rhinoceroses—extent and drivers
Source: PeerJ. 2019 Sep 26;7:e7647. doi: 10.7717/peerj.7647 (PMC6766374; doi:10.7717/peerj.7647)
Supplement: Supplemental Information 9 [file peerj-07-7647-s009.zip › Radius/Ceratotherium_simum_cottoni_C20_Radius.pts]

Version 1.0
416
S0000        -4.1110771   -13.018973   12.207527   
S0001        -2.8560032   -11.204375   14.308388   
S0002        0.44667811   -12.253018   15.055077   
S0003        5.0431751    -10.494159   14.654607   
S0004        5.4295761    -14.999054   9.461232    
S0005        1.1593472    -16.281122   11.766688   
S0006        -2.8961704   -8.8773987   13.424602   
S0007        -5.3124443   -10.144121   11.668674   
S0008        -0.99403687  -13.768106   8.4009483   
S0009        4.3091621    -14.641042   8.9832893   
S0010        -0.90640488  -3.2869278   4.5276638   
S0011        -3.9225922   11.763464    -4.3948959  
S0012        -4.074614    11.321004    -5.2338501  
S0013        -3.2694717   8.3185478    -6.8789711  
S0014        -2.0295265   7.8269226    -8.8429733  
S0015        7.6394516    9.7811455    -7.1089218  
S0016        5.7844093    15.385582    -11.692886  
S0017        4.3395363    15.093013    -7.6280312  
S0018        1.2904757    15.038002    -8.9402878  
S0019        -3.5671093   12.937767    -8.8262856  
S0020        -2.1925541   11.455075    -10.273912  
S0021        -0.39065628  12.051427    -11.509005  
S0022        5.3161072    11.766874    -10.995826  
S0023        -4.1932541   -12.907347   12.355009   
S0024        -4.2570461   -12.792894   12.503357   
S0025        -4.295834    -12.653867   12.633365   
S0026        -4.3108913   -12.509903   12.75018    
S0027        -4.311055    -12.38788    12.878418   
S0028        -4.2924244   -12.271296   13.006734   
S0029        -4.2557426   -12.160809   13.136598   
S0030        -4.2024273   -12.058201   13.270497   
S0031        -4.1190216   -11.939892   13.37919    
S0032        -4.0584866   -11.874406   13.482253   
S0033        -3.9732273   -11.796231   13.573567   
S0034        -3.8785053   -11.733421   13.692195   
S0035        -3.7568581   -11.653574   13.792438   
S0036        -3.6150166   -11.568874   13.891263   
S0037        -3.4546368   -11.48283    13.994073   
S0038        -3.2709927   -11.384735   14.085312   
S0039        -3.0751663   -11.300629   14.202716   
S0040        -2.6568352   -11.182107   14.370628   
S0041        -2.4650703   -11.174034   14.434438   
S0042        -2.2836395   -11.188393   14.511952   
S0043        -2.1035501   -11.194851   14.555292   
S0044        -1.9272329   -11.208098   14.589854   
S0045        -1.7767      -11.274989   14.678601   
S0046        -1.6173319   -11.32221    14.723763   
S0047        -1.4452024   -11.361909   14.757167   
S0048        -1.3233335   -11.468948   14.834344   
S0049        -1.1574787   -11.538033   14.889137   
S0050        -0.99368067  -11.621376   14.940108   
S0051        -0.83038244  -11.716455   14.988904   
S0052        -0.6509913   -11.807613   15.025558   
S0053        -0.48109879  -11.924664   15.075644   
S0054        -0.28537433  -12.033626   15.111882   
S0055        -0.055963713 -12.118407   15.116147   
S0056        0.19034293   -12.192227   15.098372   
S0057        0.76151705   -12.248904   15.05905    
S0058        1.0743721    -12.170959   15.009651   
S0059        1.3624872    -12.052332   14.94865    
S0060        1.6356436    -11.92407    14.906969   
S0061        1.8935202    -11.778714   14.877977   
S0062        2.1592484    -11.643845   14.881754   
S0063        2.4189346    -11.496619   14.899161   
S0064        2.6721865    -11.336047   14.929396   
S0065        2.9353428    -11.193069   14.990474   
S0066        3.1231701    -11.070291   15.004791   
S0067        3.3364979    -10.986572   15.021893   
S0068        3.5528339    -10.896452   15.014204   
S0069        3.7917679    -10.845025   15.014973   
S0070        4.0271259    -10.770222   14.979575   
S0071        4.2773174    -10.711555   14.940936   
S0072        4.5209942    -10.628458   14.855609   
S0073        4.7823196    -10.564535   14.772591   
S0074        5.5255947    -10.425342   14.366116   
S0075        5.9139137    -10.399789   14.033521   
S0076        6.2873791    -10.458652   13.737065   
S0077        6.6022049    -10.576617   13.415649   
S0078        6.827536     -10.740117   13.050465   
S0079        6.9775734    -10.957017   12.656776   
S0080        7.0416702    -11.219489   12.229363   
S0081        7.0250275    -11.526035   11.770897   
S0082        6.9558311    -11.899069   11.298528   
S0083        6.8830208    -12.237623   10.936424   
S0084        6.7831764    -12.577766   10.613374   
S0085        6.6578117    -12.918758   10.329695   
S0086        6.5175423    -13.265039   10.089407   
S0087        6.3752621    -13.625299   9.8962395   
S0088        6.2000591    -13.98707    9.7375854   
S0089        5.9766548    -14.33855    9.6091591   
S0090        5.7350746    -14.711174   9.5218872   
S0091        5.2407452    -14.984555   9.5480865   
S0092        5.0365105    -14.974706   9.6385406   
S0093        4.822897     -14.994159   9.7381149   
S0094        4.5888062    -14.994206   9.830999    
S0095        4.3443851    -15.020674   9.9315598   
S0096        4.0949745    -15.089661   10.047757   
S0097        3.8193886    -15.129121   10.150609   
S0098        3.5371037    -15.204826   10.266976   
S0099        3.2459606    -15.304024   10.391108   
S0100        3.0316799    -15.44684    10.500587   
S0101        2.7733511    -15.53331    10.603021   
S0102        2.5633213    -15.677162   10.740089   
S0103        2.3546486    -15.814044   10.890202   
S0104        2.1340221    -15.934387   11.049058   
S0105        1.914826     -16.056648   11.226302   
S0106        1.6966476    -16.193298   11.432042   
S0107        1.4345395    -16.277013   11.62176    
S0108        1.0019738    -16.073589   11.901241   
S0109        0.82661982   -15.836743   11.957497   
S0110        0.64010377   -15.627116   11.981915   
S0111        0.43684072   -15.460934   12.006492   
S0112        0.21491475   -15.324336   12.014641   
S0113        -0.027622259 -15.216045   12.001566   
S0114        -0.28411803  -15.12693    11.948723   
S0115        -0.55542264  -15.061139   11.862347   
S0116        -0.79763083  -14.976904   11.711709   
S0117        -1.0246975   -14.764011   11.638604   
S0118        -1.2561942   -14.527475   11.566351   
S0119        -1.492907    -14.259375   11.516297   
S0120        -1.7400396   -13.948517   11.499552   
S0121        -2.0635292   -13.667796   11.538441   
S0122        -2.441621    -13.375653   11.618159   
S0123        -2.9355429   -13.196172   11.76095    
S0124        -3.5051327   -13.107568   11.963079   
S0125        -4.0864491   -13.004257   11.973827   
S0126        -4.031712    -12.929266   11.741603   
S0127        -3.9419525   -12.829393   11.533073   
S0128        -3.8564789   -12.772623   11.328645   
S0129        -3.7556049   -12.715672   11.1305     
S0130        -3.6395828   -12.663221   10.932688   
S0131        -3.5001728   -12.610718   10.735011   
S0132        -3.3224232   -12.518431   10.585504   
S0133        -3.135915    -12.396297   10.493321   
S0134        -2.9508223   -12.220148   10.353335   
S0135        -2.7710405   -12.044421   10.254792   
S0136        -2.593471    -11.909117   10.129343   
S0137        -2.396257    -11.77989    10.066316   
S0138        -2.2012142   -11.698818   9.9616913   
S0139        -1.9889906   -11.647435   9.8715752   
S0140        -1.7712305   -11.634669   9.7651009   
S0141        -1.5935208   -11.662499   9.5891327   
S0142        -1.4287413   -11.717255   9.4012558   
S0143        -1.2586785   -11.797338   9.2277252   
S0144        -1.1166866   -11.914603   9.0716911   
S0145        -1.0094243   -12.068083   8.928656    
S0146        -0.91822472  -12.261617   8.8081039   
S0147        -0.90278797  -12.482446   8.6812965   
S0148        -0.90578346  -12.743767   8.5736534   
S0149        -0.95593319  -13.041573   8.4662468   
S0150        -0.97192831  -13.387921   8.4100533   
S0151        -1.0118802   -13.959294   8.43283     
S0152        -0.98784847  -14.135538   8.5105667   
S0153        -0.94242811  -14.284949   8.6088692   
S0154        -0.91603222  -14.435565   8.6957458   
S0155        -0.86219749  -14.552057   8.8047188   
S0156        -0.82604246  -14.677498   8.9069427   
S0157        -0.79169269  -14.798952   9.0146248   
S0158        -0.77080126  -14.927182   9.1246498   
S0159        -0.71405139  -15.012408   9.2554573   
S0160        -0.64352069  -15.149849   9.3877304   
S0161        -0.58148565  -15.284094   9.5188866   
S0162        -0.51193519  -15.397346   9.655825    
S0163        -0.4279294   -15.478247   9.8021248   
S0164        -0.36583862  -15.571628   9.9422165   
S0165        -0.28701413  -15.629135   10.090883   
S0166        -0.23214512  -15.703392   10.233987   
S0167        -0.1714099   -15.756009   10.381239   
S0168        -0.11628813  -15.801476   10.529898   
S0169        -0.044109023 -15.886139   10.668234   
S0170        0.050551927  -15.957356   10.806549   
S0171        0.15643816   -16.031938   10.945245   
S0172        0.28391156   -16.091174   11.083903   
S0173        0.43431268   -16.122836   11.218863   
S0174        0.58576145   -16.19565    11.362573   
S0175        0.75774598   -16.264786   11.513028   
S0176        0.95215254   -16.320177   11.668555   
S0177        5.3992306    -14.972792   9.3156761   
S0178        5.3411285    -14.935629   9.1822823   
S0179        5.2543205    -14.864253   9.0881477   
S0180        5.1482681    -14.796104   9.0270027   
S0181        5.0235592    -14.747981   8.9812195   
S0182        4.8768967    -14.720128   8.9425125   
S0183        4.7054295    -14.70652    8.9139343   
S0184        4.511858     -14.688812   8.9178894   
S0185        4.033054     -14.686122   9.1051018   
S0186        3.7598808    -14.745329   9.2335007   
S0187        3.4902531    -14.80206    9.384861    
S0188        3.2201157    -14.900311   9.5149178   
S0189        2.9539389    -15.022849   9.6428627   
S0190        2.6891678    -15.140137   9.7948616   
S0191        2.4266861    -15.27688    9.9480927   
S0192        2.1669849    -15.433253   10.103182   
S0193        1.9090773    -15.602972   10.264713   
S0194        1.4405381    -15.762477   10.359709   
S0195        1.0701793    -15.902397   10.470757   
S0196        0.78965149   -16.075493   10.577652   
S0197        0.60939865   -16.171875   10.729153   
S0198        0.53522739   -16.191302   10.908931   
S0199        0.55707493   -16.181213   11.091644   
S0200        0.65924573   -16.235483   11.285137   
S0201        0.85758076   -16.315247   11.528246   
S0202        -0.90967674  -2.84793     4.228838    
S0203        -0.87567282  -2.4150055   3.9693947   
S0204        -0.89501944  -2.0085485   3.7066341   
S0205        -0.86819935  -1.6058556   3.4800175   
S0206        -0.83475208  -1.2166377   3.2727139   
S0207        -0.85377874  -0.85322466  3.0739542   
S0208        -0.84112272  -0.49816904  2.9024664   
S0209        -0.86158724  -0.1628237   2.7444546   
S0210        -0.87546253  0.16008022   2.6071552   
S0211        -0.92354002  0.56715312   2.3852423   
S0212        -0.97158346  0.96917572   2.166106    
S0213        -0.97606049  1.3758945    1.9541351   
S0214        -1.0128179   1.7737411    1.7374075   
S0215        -1.0934087   2.1579926    1.5178715   
S0216        -1.1339821   2.5484373    1.3020092   
S0217        -1.178879    2.9348886    1.0859129   
S0218        -1.2063119   3.3220734    0.871101    
S0219        -1.2644532   3.6987247    0.65498123  
S0220        -1.3437208   4.155566     0.37592983  
S0221        -1.4500379   4.5842266    0.11653049  
S0222        -1.5067333   4.9947861    -0.12178042 
S0223        -1.5422602   5.3814804    -0.34178877 
S0224        -1.6129604   5.7407715    -0.53996844 
S0225        -1.6601007   6.0768753    -0.71950722 
S0226        -1.7109289   6.388353     -0.8779273  
S0227        -1.7702618   6.6752518    -1.0133482  
S0228        -1.7667204   6.9391251    -1.1405141  
S0229        -1.8116068   7.1668144    -1.2501722  
S0230        -1.8372921   7.3987961    -1.3847034  
S0231        -1.907361    7.6335747    -1.525351   
S0232        -1.9694538   7.8725166    -1.6893692  
S0233        -2.0382473   8.1157417    -1.8722832  
S0234        -2.1228662   8.363105     -2.0703474  
S0235        -2.25061     8.6110558    -2.2730724  
S0236        -2.3750492   8.8643013    -2.4982256  
S0237        -2.5085218   9.122242     -2.7407104  
S0238        -2.6628338   9.4224899    -2.9145525  
S0239        -2.8169498   9.7222137    -3.093894   
S0240        -2.967251    10.022338    -3.2801586  
S0241        -3.1512186   10.306993    -3.4404762  
S0242        -3.3300297   10.591332    -3.6056274  
S0243        -3.4384903   10.903112    -3.8319878  
S0244        -3.6045433   11.18914     -4.0118496  
S0245        -3.7683014   11.475239    -4.1984348  
S0246        -1.9215021   7.8808189    -9.0277733  
S0247        -1.7629349   7.9495216    -9.1827042  
S0248        -1.5947873   8.0150375    -9.3421654  
S0249        -1.4112477   8.0776184    -9.5047592  
S0250        -1.2012619   8.1521477    -9.6463432  
S0251        -0.9571413   8.2634094    -9.7300858  
S0252        -0.72395086  8.3148979    -9.9054459  
S0253        -0.48317537  8.3292274    -10.132386  
S0254        -0.19883846  8.4037773    -10.267297  
S0255        0.15211226   8.4566566    -10.325655  
S0256        0.49627047   8.5006851    -10.376793  
S0257        0.82090282   8.5199402    -10.444499  
S0258        1.140543     8.539785     -10.491859  
S0259        1.4331815    8.5186714    -10.582224  
S0260        1.7386019    8.5202057    -10.619463  
S0261        2.0477203    8.5380478    -10.611557  
S0262        2.348872     8.5615532    -10.573901  
S0263        2.6379601    8.5708       -10.538417  
S0264        2.9819805    8.6115601    -10.471869  
S0265        3.3176815    8.6389107    -10.417974  
S0266        3.641621     8.6693878    -10.348985  
S0267        3.9560856    8.7000092    -10.268406  
S0268        4.2360249    8.7681557    -10.132203  
S0269        4.5127026    8.8244225    -10.000439  
S0270        4.7798443    8.8806458    -9.858078   
S0271        5.0259335    8.9511223    -9.689286   
S0272        5.2491974    9.0362381    -9.4937241  
S0273        5.5304077    9.0844948    -9.382354   
S0274        5.7807335    9.162117     -9.1831696  
S0275        6.0727699    9.1964661    -9.0216331  
S0276        6.4049332    9.210498     -8.8949043  
S0277        6.721627     9.2612503    -8.70019    
S0278        7.0111115    9.3520554    -8.4166817  
S0279        7.2561989    9.4776871    -8.0394699  
S0280        7.4483727    9.6242889    -7.5898438  
S0281        5.6766861    15.533681    -11.504752  
S0282        5.5836105    15.662889    -11.303835  
S0283        5.5051884    15.770425    -11.088972  
S0284        5.4430717    15.878656    -10.87297   
S0285        5.3934277    15.988132    -10.650864  
S0286        5.3519569    16.106667    -10.418301  
S0287        5.3244534    16.169205    -10.153356  
S0288        5.3264256    16.13996     -9.8695122  
S0289        5.3398743    16.129597    -9.5864334  
S0290        5.3629494    15.998657    -9.2210968  
S0291        5.376812     15.769937    -8.9131104  
S0292        5.3427361    15.599451    -8.6327583  
S0293        5.2648067    15.485768    -8.3759903  
S0294        5.1493595    15.396837    -8.1509438  
S0295        4.997681     15.32045     -7.9620277  
S0296        4.8130939    15.235641    -7.8150528  
S0297        4.5916698    15.16759     -7.7026672  
S0298        4.0572289    15.044852    -7.5744873  
S0299        3.7563725    15.031848    -7.5728592  
S0300        3.4450741    15.023447    -7.6245605  
S0301        3.1253454    14.975894    -7.7165092  
S0302        2.7867283    14.945551    -7.8555328  
S0303        2.4304768    14.938809    -8.0459724  
S0304        2.0485634    14.922035    -8.2748779  
S0305        1.6701818    14.974199    -8.5803535  
S0306        1.3520956    14.742992    -9.1008934  
S0307        1.414213     14.511005    -9.2989037  
S0308        1.4459823    14.270131    -9.4962753  
S0309        1.4566684    14.092632    -9.7268509  
S0310        1.431087     13.973013    -9.9871292  
S0311        1.3749824    13.871674    -10.261366  
S0312        1.2995837    13.773901    -10.544119  
S0313        1.2137731    13.675049    -10.832149  
S0314        1.1459362    13.536755    -11.098455  
S0315        0.99401379   13.393529    -11.243961  
S0316        0.84797306   13.227185    -11.353239  
S0317        0.67651515   13.088954    -11.460447  
S0318        0.52042189   12.913823    -11.519659  
S0319        0.35000567   12.748502    -11.564826  
S0320        0.16377929   12.590464    -11.599629  
S0321        -0.023865303 12.420554    -11.605851  
S0322        -0.20724714  12.237793    -11.574139  
S0323        -0.22061698  12.030514    -11.612962  
S0324        -0.021709689 11.998836    -11.681326  
S0325        0.18740891   11.960332    -11.747195  
S0326        0.41339273   11.919249    -11.792094  
S0327        0.64870944   11.868176    -11.841221  
S0328        0.8929265    11.799894    -11.898797  
S0329        1.1584105    11.740989    -11.920201  
S0330        1.4322554    11.663194    -11.950086  
S0331        1.7242758    11.589256    -11.960708  
S0332        1.9512909    11.508114    -11.99406   
S0333        2.1791161    11.463918    -11.98857   
S0334        2.3941805    11.426815    -11.969672  
S0335        2.5940603    11.368797    -11.960624  
S0336        2.7852537    11.333311    -11.925376  
S0337        2.9644867    11.307357    -11.875185  
S0338        3.1349026    11.271462    -11.824591  
S0339        3.2943733    11.246788    -11.757388  
S0340        3.445713     11.222895    -11.680747  
S0341        3.6164997    11.302376    -11.667657  
S0342        3.8040646    11.358242    -11.649956  
S0343        3.9971764    11.418719    -11.611456  
S0344        4.2010452    11.463538    -11.559778  
S0345        4.4149193    11.502045    -11.491511  
S0346        4.6310482    11.563474    -11.397035  
S0347        4.8598248    11.617255    -11.288094  
S0348        5.0900681    11.686691    -11.15492   
S0349        5.5506454    11.960907    -10.893255  
S0350        5.7692776    12.146707    -10.824501  
S0351        5.9630615    12.326384    -10.785199  
S0352        6.1371937    12.490611    -10.779803  
S0353        6.2975327    12.637556    -10.811226  
S0354        6.3976681    12.829878    -10.844558  
S0355        6.4443726    13.043942    -10.888426  
S0356        6.4759422    13.243661    -10.967846  
S0357        6.4897118    13.443172    -11.078259  
S0358        6.4569992    13.652394    -11.251969  
S0359        6.4144081    13.861595    -11.39972   
S0360        6.3730801    14.070137    -11.526646  
S0361        6.3312717    14.281419    -11.633302  
S0362        6.2736073    14.499176    -11.713651  
S0363        6.1956112    14.72527     -11.766653  
S0364        6.1032898    14.966725    -11.799889  
S0365        5.9587757    15.196423    -11.777427  
S0366        0.95119886   15.179369    -8.8913513  
S0367        0.61191778   15.277637    -8.8390076  
S0368        0.28857152   15.359808    -8.8042488  
S0369        -0.026094851 15.406726    -8.770649   
S0370        -0.32953856  15.430283    -8.7491417  
S0371        -0.62289157  15.427899    -8.7374168  
S0372        -0.90629272  15.398833    -8.7346413  
S0373        -1.1776668   15.336658    -8.7350136  
S0374        -1.439384    15.249963    -8.7465538  
S0375        -1.7997414   15.107053    -8.7388557  
S0376        -2.1225939   14.915979    -8.719754   
S0377        -2.4129915   14.696683    -8.7034821  
S0378        -2.6677786   14.449055    -8.688266   
S0379        -2.9087866   14.19666     -8.702742   
S0380        -3.1365004   13.929535    -8.7393517  
S0381        -3.3060631   13.618047    -8.754863   
S0382        -3.456255    13.290273    -8.7886253  
S0383        -3.4617722   12.785113    -8.9304375  
S0384        -3.3288525   12.625805    -9.0410263  
S0385        -3.1882538   12.464481    -9.1676254  
S0386        -3.0195683   12.305247    -9.291127   
S0387        -2.853587    12.143485    -9.4396263  
S0388        -2.6789911   11.979375    -9.6050385  
S0389        -2.5100496   11.808865    -9.8010651  
S0390        -2.364002    11.631086    -10.037234  
S0391        -2.0678644   11.509051    -10.386905  
S0392        -1.8894917   11.567016    -10.486068  
S0393        -1.6930351   11.623277    -10.587237  
S0394        -1.488321    11.679955    -10.697727  
S0395        -1.2840758   11.744093    -10.830235  
S0396        -1.0690394   11.810958    -10.972281  
S0397        -0.86138811  11.892648    -11.152523  
S0398        -0.6466146   11.977522    -11.349834  
S0399        -3.6261955   12.849277    -8.5016663  
S0400        -3.6406517   12.745396    -8.2501984  
S0401        -3.6295345   12.626578    -8.0806404  
S0402        -3.5711121   12.494771    -7.9846909  
S0403        -3.5275978   12.332958    -7.9790222  
S0404        -3.3987968   12.169278    -8.0371429  
S0405        -3.1874075   12.021123    -8.1780373  
S0406        -2.9633324   11.860491    -8.414669   
S0407        -2.8289951   11.57712     -8.6830933  
S0408        -2.5214052   11.216254    -8.9823547  
S0409        -2.2918011   10.924639    -9.2323936  
S0410        -2.1553728   10.671541    -9.4567017  
S0411        -2.0525349   10.536926    -9.6626465  
S0412        -1.9761799   10.529141    -9.8366745  
S0413        -1.9498119   10.616959    -9.9828529  
S0414        -2.0059847   10.780973    -10.121172  
S0415        -2.1069605   11.060688    -10.230581  
