# Supplementary material for: Interspecific variation in the limb long bones among modern rhinoceroses—extent and drivers
Source: PeerJ. 2019 Sep 26;7:e7647. doi: 10.7717/peerj.7647 (PMC6766374; doi:10.7717/peerj.7647)
Supplement: Supplemental Information 9 [file peerj-07-7647-s009.zip › Radius/Ceratotherium_simum_cottoni_C32_Radius.pts]

Version 1.0
416
S0000      -7.9694809 16.113763  5.1431683 
S0001      -8.5534119 14.834666  7.7822006 
S0002      -10.21683  12.042377  7.2955505 
S0003      -9.1628418 7.3429184  7.9175507 
S0004      -9.3998505 7.0461693  1.4458282 
S0005      -10.660074 11.677888  2.7439571 
S0006      -6.2949165 15.315056  7.9989662 
S0007      -5.6443703 16.477333  6.9509766 
S0008      -6.6749481 12.938364  1.962117  
S0009      -8.5852577 8.3439713  1.1645187 
S0010      2.0100555  11.258878  5.6782257 
S0011      20.340833  10.832964  7.7087494 
S0012      20.497717  11.442751  7.0406563 
S0013      19.571992  11.111699  4.5666641 
S0014      20.10602   9.0577477  1.8028343 
S0015      19.13345   0.62195516 4.4086517 
S0016      25.251291  1.3558929  4.1348804 
S0017      22.732581  3.4588253  7.0289337 
S0018      23.974594  5.6747532  6.1649284 
S0019      23.698801  9.9950951  5.1714664 
S0020      23.225221  8.9257263  3.1610046 
S0021      23.731035  7.6568352  2.6279865 
S0022      22.292995  2.274564   2.5446877 
S0023      -7.9944839 16.14769   5.3359974 
S0024      -8.0297112 16.176974  5.5217896 
S0025      -8.0317482 16.165741  5.7252888 
S0026      -8.0233078 16.132899  5.9293915 
S0027      -8.0791565 16.139786  6.1044121 
S0028      -8.0882607 16.095299  6.2948925 
S0029      -8.098687  16.038969  6.4786804 
S0030      -8.1296829 15.98627   6.6576721 
S0031      -8.1653351 15.924171  6.8371933 
S0032      -8.1882835 15.81972   6.9333176 
S0033      -8.2459969 15.735095  7.040686  
S0034      -8.2701866 15.615306  7.1397804 
S0035      -8.3278404 15.51424   7.2473427 
S0036      -8.3845688 15.403658  7.3563042 
S0037      -8.418618  15.267609  7.4589432 
S0038      -8.4612259 15.129987  7.564608  
S0039      -8.5162498 14.991817  7.6795326 
S0040      -8.6394745 14.679942  7.8176025 
S0041      -8.7135071 14.517401  7.8284027 
S0042      -8.7772263 14.346939  7.8216263 
S0043      -8.8725555 14.192108  7.8253174 
S0044      -8.9695038 14.036325  7.8181541 
S0045      -9.0751221 13.883775  7.8044487 
S0046      -9.1682701 13.720818  7.7742447 
S0047      -9.2767601 13.564999  7.7411102 
S0048      -9.4007301 13.417195  7.7045151 
S0049      -9.4839531 13.316666  7.665863  
S0050      -9.5838615 13.213361  7.6320236 
S0051      -9.6896645 13.098016  7.5978088 
S0052      -9.7833832 12.961168  7.5560753 
S0053      -9.8784973 12.80997   7.5121567 
S0054      -9.9752914 12.64391   7.4659454 
S0055      -10.055276 12.457608  7.4114723 
S0056      -10.134195 12.256934  7.3542656 
S0057      -10.190668 11.797712  7.2151054 
S0058      -10.132735 11.53965   7.1500824 
S0059      -10.043189 11.288071  7.1024765 
S0060      -9.9480202 11.038947  7.0778114 
S0061      -9.8239571 10.80305   7.0694344 
S0062      -9.743988  10.533975  7.0943214 
S0063      -9.6409164 10.266375  7.1351524 
S0064      -9.5787415 9.9736725  7.2135643 
S0065      -9.5153542 9.6831947  7.3185547 
S0066      -9.4076752 9.5169373  7.4263336 
S0067      -9.362484  9.3255165  7.545105  
S0068      -9.346125  9.1164543  7.6568932 
S0069      -9.369532  8.8922371  7.7671921 
S0070      -9.3648476 8.637088   7.8494095 
S0071      -9.349057  8.35131    7.911628  
S0072      -9.2920631 8.0357964  7.9365479 
S0073      -9.2265083 7.6989922  7.9369507 
S0074      -9.0327271 6.9881271  7.7758018 
S0075      -8.919577  6.6776245  7.6010536 
S0076      -8.8521141 6.3943993  7.4032562 
S0077      -8.7869858 6.1606216  7.1526321 
S0078      -8.7606247 5.9482368  6.8614632 
S0079      -8.7129486 5.7956558  6.5055824 
S0080      -8.685437  5.6655144  6.0953033 
S0081      -8.5665115 5.6821789  5.6281174 
S0082      -8.4551949 5.7682182  5.1287498 
S0083      -8.4543121 5.8481373  4.6109299 
S0084      -8.4217827 6.0190014  4.1286385 
S0085      -8.4691132 6.1364159  3.6661575 
S0086      -8.553627  6.2595268  3.2300652 
S0087      -8.6828659 6.3835476  2.8186262 
S0088      -8.8403389 6.5222122  2.4313435 
S0089      -9.0185814 6.6780907  2.069063  
S0090      -9.1592102 6.877507   1.7522522 
S0091      -9.4352142 7.225663   1.4634838 
S0092      -9.4000679 7.4505569  1.5061122 
S0093      -9.4233437 7.6641373  1.5429655 
S0094      -9.420105  7.9043762  1.5806296 
S0095      -9.4967049 8.1232605  1.6244307 
S0096      -9.5721512 8.3576317  1.6677092 
S0097      -9.6214638 8.6183594  1.709906  
S0098      -9.7318565 8.867437   1.7466396 
S0099      -9.7379898 9.1740959  1.8148777 
S0100      -9.8916153 9.5558777  1.8426622 
S0101      -10.105756 9.8803413  1.8639309 
S0102      -10.374472 10.145447  1.9333366 
S0103      -10.508713 10.441631  2.0163713 
S0104      -10.601193 10.724622  2.116864  
S0105      -10.698593 10.9784    2.254211  
S0106      -10.696062 11.235226  2.385677  
S0107      -10.669402 11.46731   2.5453381 
S0108      -10.598262 12.11262   2.7957426 
S0109      -10.413074 12.484541  2.8455534 
S0110      -10.258781 12.824185  2.9283482 
S0111      -10.065885 13.110751  3.0291393 
S0112      -9.8711311 13.367247  3.1545671 
S0113      -9.624025  13.553012  3.297488  
S0114      -9.3580605 13.69156   3.4641251 
S0115      -9.0952873 13.815668  3.6538155 
S0116      -8.8357597 13.945073  3.8590668 
S0117      -8.4649391 14.123915  4.0895752 
S0118      -8.2448959 14.455128  4.2793442 
S0119      -8.093309  14.772768  4.4339336 
S0120      -8.0082352 15.070065  4.5522121 
S0121      -7.963958  15.33784   4.6555771 
S0122      -7.9502632 15.580878  4.7564026 
S0123      -7.9209663 15.78143   4.892281  
S0124      -7.9377136 15.967596  5.0149216 
S0125      -7.8361397 16.08535   5.0496384 
S0126      -7.7011932 16.025151  4.964304  
S0127      -7.5707993 15.935539  4.8881748 
S0128      -7.4568527 15.836478  4.7992332 
S0129      -7.356897  15.730763  4.6846539 
S0130      -7.2662933 15.610532  4.5391808 
S0131      -7.1664268 15.42449   4.4670773 
S0132      -7.0772217 15.219743  4.3902439 
S0133      -6.9904991 14.990082  4.3744267 
S0134      -6.9282188 14.796475  4.3525631 
S0135      -6.8715118 14.60316   4.3210899 
S0136      -6.8219521 14.403165  4.2891235 
S0137      -6.7787613 14.214696  4.2118786 
S0138      -6.7397949 14.033357  4.109375  
S0139      -6.7120232 13.837617  4.0147911 
S0140      -6.6911911 13.646101  3.8960545 
S0141      -6.6690514 13.47009   3.740947  
S0142      -6.6549492 13.290552  3.5747272 
S0143      -6.6558487 13.133488  3.4228943 
S0144      -6.6334541 13.03573   3.2345448 
S0145      -6.6154434 12.964668  3.0493713 
S0146      -6.606221  12.912256  2.8680555 
S0147      -6.5907433 12.899417  2.6881134 
S0148      -6.5907326 12.891676  2.5092213 
S0149      -6.6083183 12.888853  2.3280542 
S0150      -6.6381882 12.901761  2.1451645 
S0151      -6.8107529 13.014911  1.8871885 
S0152      -6.9550148 13.079254  1.8201147 
S0153      -7.1119125 13.121869  1.7598427 
S0154      -7.2939812 13.111421  1.7050316 
S0155      -7.4390305 13.162524  1.6586432 
S0156      -7.6468582 13.061423  1.6191988 
S0157      -7.7986443 13.090932  1.5864489 
S0158      -7.9673515 13.0758    1.5604972 
S0159      -8.1397385 13.049066  1.5403755 
S0160      -8.2586586 13.071666  1.5043778 
S0161      -8.3996819 13.040051  1.4825286 
S0162      -8.544915  13.000755  1.4680178 
S0163      -8.6959122 12.962384  1.45866   
S0164      -8.833194  12.890987  1.4653627 
S0165      -9.0298279 12.900868  1.4500282 
S0166      -9.1713989 12.813167  1.4719898 
S0167      -9.3515755 12.765337  1.4846446 
S0168      -9.564006  12.755431  1.4900678 
S0169      -9.6632622 12.615781  1.4594274 
S0170      -9.7658722 12.501897  1.4683514 
S0171      -9.9197136 12.414256  1.5026287 
S0172      -10.084251 12.312206  1.5833576 
S0173      -10.158452 12.18359   1.7332951 
S0174      -10.280797 12.06306   1.915856  
S0175      -10.428949 11.939329  2.1436634 
S0176      -10.541745 11.810099  2.4205782 
S0177      -9.286319  7.1059547  1.3388472 
S0178      -9.1441818 7.2028763  1.2711867 
S0179      -9.0210907 7.3155182  1.2176982 
S0180      -8.9136757 7.4462029  1.1890864 
S0181      -8.8225876 7.5911758  1.1611255 
S0182      -8.7437302 7.7529144  1.1320584 
S0183      -8.6780357 7.9330887  1.1211744 
S0184      -8.6259186 8.1302292  1.1368349 
S0185      -8.7815338 8.6165932  1.2606476 
S0186      -8.9610138 8.8838799  1.3745277 
S0187      -9.1263245 9.1502434  1.4745593 
S0188      -9.2803558 9.4166634  1.5489738 
S0189      -9.419767  9.6822266  1.6108374 
S0190      -9.5550026 9.9469315  1.6340235 
S0191      -9.6734985 10.210196  1.6524963 
S0192      -9.7697495 10.474321  1.6702347 
S0193      -9.8556572 10.737919  1.6636332 
S0194      -9.9703232 11.056464  1.6470739 
S0195      -10.089591 11.321242  1.6539532 
S0196      -10.171127 11.536895  1.7330992 
S0197      -10.246891 11.697108  1.8408051 
S0198      -10.341033 11.801453  1.9577318 
S0199      -10.42588  11.851879  2.1098028 
S0200      -10.490118 11.8479    2.2961445 
S0201      -10.626319 11.790906  2.5022303 
S0202      2.2368196  11.192611  5.6530579 
S0203      2.4844316  11.142616  5.6336075 
S0204      2.7435658  11.07746   5.6270638 
S0205      3.0188765  11.012797  5.6298923 
S0206      3.3116928  10.954773  5.6399555 
S0207      3.6186695  10.890213  5.6613876 
S0208      3.9410763  10.823647  5.6928787 
S0209      4.2796993  10.762482  5.7317169 
S0210      4.6326965  10.676608  5.7892029 
S0211      4.8856819  10.622855  5.8252636 
S0212      5.1612988  10.596274  5.8558624 
S0213      5.4432552  10.524861  5.910638  
S0214      5.739864   10.457318  5.9698505 
S0215      6.0477257  10.382185  6.0380909 
S0216      6.3810955  10.331114  6.1018707 
S0217      6.734922   10.289999  6.167482  
S0218      7.0998161  10.238358  6.2433353 
S0219      7.47827    10.181274  6.3270439 
S0220      7.8132179  10.169115  6.4050354 
S0221      8.1545815  10.11789   6.4937248 
S0222      8.5224663  10.08402   6.5745171 
S0223      8.9112373  10.050881  6.6521904 
S0224      9.3227928  10.024339  6.7255096 
S0225      9.759211   10.013634  6.7946182 
S0226      10.211874  9.9834557  6.8608986 
S0227      10.69283   9.9894455  6.9256149 
S0228      11.194231  10.002224  6.9912201 
S0229      11.746258  10.01445   7.0294403 
S0230      12.292796  10.031438  7.0648346 
S0231      12.836742  10.033358  7.0966537 
S0232      13.374152  10.054516  7.1268913 
S0233      13.899985  10.109779  7.1553558 
S0234      14.429738  10.127666  7.1807999 
S0235      14.953191  10.159267  7.2048103 
S0236      15.479251  10.145966  7.2191917 
S0237      15.991306  10.194585  7.2390045 
S0238      16.579846  10.262423  7.2859131 
S0239      17.150224  10.296988  7.3220787 
S0240      17.683185  10.380186  7.376046  
S0241      18.193822  10.448774  7.4253578 
S0242      18.679366  10.515712  7.4737358 
S0243      19.135211  10.591317  7.5276489 
S0244      19.557295  10.683446  7.5977806 
S0245      19.959488  10.763816  7.6609024 
S0246      20.175156  8.8281715  1.7575558 
S0247      20.244415  8.5930847  1.7260191 
S0248      20.316435  8.3554626  1.6884714 
S0249      20.387982  8.1111877  1.6490486 
S0250      20.455391  7.857235   1.6354839 
S0251      20.512172  7.5937729  1.6905704 
S0252      20.575487  7.3259041  1.6865608 
S0253      20.647337  7.0511292  1.6534634 
S0254      20.715019  6.7685524  1.6594719 
S0255      20.760526  6.4505936  1.6367397 
S0256      20.807892  6.138269   1.5578491 
S0257      20.825302  5.8273598  1.5182869 
S0258      20.816341  5.5203205  1.5184358 
S0259      20.787761  5.2193581  1.5411279 
S0260      20.743631  4.9245628  1.5690066 
S0261      20.686298  4.6295715  1.5693783 
S0262      20.610326  4.3312447  1.5552246 
S0263      20.512971  4.0392941  1.5707263 
S0264      20.429877  3.7608421  1.6340588 
S0265      20.343076  3.4903343  1.7352858 
S0266      20.25153   3.214682   1.8360323 
S0267      20.14137   3.0086811  2.091814  
S0268      20.039212  2.7155451  2.169124  
S0269      19.924701  2.4517139  2.3142345 
S0270      19.808458  2.1666082  2.4252497 
S0271      19.688399  1.8709764  2.523958  
S0272      19.559215  1.5853456  2.6496666 
S0273      19.497296  1.387341   2.7656626 
S0274      19.438071  1.2292848  2.9278013 
S0275      19.379039  1.0646735  3.0783895 
S0276      19.33063   0.95247717 3.2723763 
S0277      19.280745  0.83664331 3.4646343 
S0278      19.239525  0.7578053  3.6810047 
S0279      19.206017  0.7145401  3.915379  
S0280      19.166621  0.65387216 4.1527363 
S0281      25.24801   1.4447724  4.4293484 
S0282      25.245491  1.5249625  4.7035141 
S0283      25.226778  1.5955968  4.9599735 
S0284      25.173065  1.6562933  5.1962242 
S0285      25.121922  1.7082588  5.4180153 
S0286      25.033571  1.7500601  5.616663  
S0287      24.913808  1.7807106  5.7874538 
S0288      24.809007  1.8053415  5.9584122 
S0289      24.670163  1.8187656  6.1012226 
S0290      24.317848  1.7022825  6.322414  
S0291      23.954813  1.6465019  6.457206  
S0292      23.682617  1.6829285  6.6332886 
S0293      23.459662  1.7989088  6.7999748 
S0294      23.255396  1.9843821  6.9170532 
S0295      23.08262   2.2430162  7.0002922 
S0296      22.913049  2.5705292  7.0186104 
S0297      22.768015  2.9747169  7.0015419 
S0298      22.825253  3.7397839  6.8672935 
S0299      22.924937  4.0220329  6.7220367 
S0300      23.067126  4.2834888  6.6188927 
S0301      23.216075  4.5316864  6.5258179 
S0302      23.393959  4.7532085  6.4509872 
S0303      23.52426   4.9999493  6.3596142 
S0304      23.685161  5.2222614  6.2861115 
S0305      23.834293  5.4485577  6.2186649 
S0306      23.78553   5.5101917  5.8670273 
S0307      23.672116  5.3805561  5.5667576 
S0308      23.585408  5.3092068  5.2700077 
S0309      23.628055  5.2688927  5.0130165 
S0310      23.720407  5.2941368  4.7820377 
S0311      23.82012   5.3916992  4.5528755 
S0312      23.93772   5.5545151  4.3233437 
S0313      24.042238  5.7732338  4.0748417 
S0314      24.136395  6.0319675  3.8117794 
S0315      24.222258  6.0908546  3.5858757 
S0316      24.272868  6.1794495  3.3825947 
S0317      24.297293  6.3003624  3.2050072 
S0318      24.279681  6.4488884  3.0486437 
S0319      24.235524  6.6296959  2.9174061 
S0320      24.159511  6.8411919  2.8095274 
S0321      24.029385  7.0764542  2.7321064 
S0322      23.899147  7.3523056  2.6693628 
S0323      23.64902   7.4178589  2.5013489 
S0324      23.556514  7.1898842  2.3630161 
S0325      23.467468  6.9514763  2.2988228 
S0326      23.420598  6.7112328  2.2703182 
S0327      23.392151  6.4853111  2.2146994 
S0328      23.370337  6.2721329  2.1410355 
S0329      23.360905  6.0666725  2.0673866 
S0330      23.366966  5.8667889  1.9987953 
S0331      23.357956  5.6922916  1.8969692 
S0332      23.305531  5.4252602  1.8332464 
S0333      23.250394  5.1718773  1.7832748 
S0334      23.198834  4.9273979  1.7601866 
S0335      23.172156  4.6812473  1.8073236 
S0336      23.099902  4.4739803  1.7923988 
S0337      23.038394  4.2737049  1.8201139 
S0338      22.965805  4.0896271  1.8507719 
S0339      22.897621  3.9184616  1.9110054 
S0340      22.828082  3.7629108  1.9889019 
S0341      22.771642  3.5349522  2.0554831 
S0342      22.707695  3.3210217  2.112932  
S0343      22.639307  3.1241924  2.163283  
S0344      22.567593  2.9448105  2.2074409 
S0345      22.495276  2.7809103  2.2499706 
S0346      22.443051  2.630868   2.3219276 
S0347      22.388242  2.4962208  2.3897511 
S0348      22.331709  2.374085   2.4559326 
S0349      22.28719   2.0200798  2.7415081 
S0350      22.310678  1.7863686  2.9061102 
S0351      22.383646  1.5892303  3.055982  
S0352      22.450642  1.3851203  3.1447454 
S0353      22.55645   1.2075083  3.2104794 
S0354      22.705571  1.0625937  3.2557102 
S0355      22.891652  0.94777832 3.2758045 
S0356      23.100142  0.84554148 3.2589302 
S0357      23.33699   0.75967603 3.2089485 
S0358      23.639413  0.74657784 3.1404154 
S0359      23.920685  0.78959293 3.1396456 
S0360      24.171135  0.82682772 3.1663343 
S0361      24.41523   0.84624043 3.2048206 
S0362      24.627887  0.91216726 3.3074795 
S0363      24.839558  0.98113327 3.4361504 
S0364      25.019582  1.0840743  3.6206089 
S0365      25.168997  1.2114628  3.853492  
S0366      24.087505  5.9061806  6.3182358 
S0367      24.213039  6.132922   6.4335464 
S0368      24.357343  6.356329   6.5225441 
S0369      24.492577  6.5932419  6.5887131 
S0370      24.57747   6.8579666  6.6242699 
S0371      24.6381    7.139563   6.6309334 
S0372      24.690619  7.4363281  6.6115982 
S0373      24.687196  7.7505829  6.556517  
S0374      24.676131  8.0783279  6.4756638 
S0375      24.603276  8.4154305  6.4105598 
S0376      24.531966  8.723764   6.3273888 
S0377      24.434863  8.996492   6.2211868 
S0378      24.336247  9.2402214  6.0967369 
S0379      24.254538  9.4630898  5.9553261 
S0380      24.114349  9.6364182  5.7882816 
S0381      23.983905  9.7861267  5.6034439 
S0382      23.852373  9.9089439  5.3969376 
S0383      23.51779   9.9236877  4.8675991 
S0384      23.351089  9.8208969  4.5940536 
S0385      23.230006  9.715184   4.3356747 
S0386      23.155446  9.6243034  4.0842022 
S0387      23.10974   9.5195786  3.853384  
S0388      23.094806  9.3985008  3.6440899 
S0389      23.109866  9.2574623  3.4587894 
S0390      23.148279  9.0917198  3.303376  
S0391      23.255064  8.792543   3.0956388 
S0392      23.28271   8.6533455  3.0350851 
S0393      23.343605  8.5277504  2.9620291 
S0394      23.406703  8.3961212  2.8942905 
S0395      23.450169  8.2495026  2.8414316 
S0396      23.505547  8.1034874  2.7887726 
S0397      23.621074  7.9746429  2.7037926 
S0398      23.671188  7.8159409  2.6640009 
S0399      23.540103  10.078677  5.0593391 
S0400      23.355081  10.121301  4.9506611 
S0401      23.187601  10.138111  4.8361336 
S0402      23.057794  10.091771  4.7400478 
S0403      22.969572  10.003652  4.643684  
S0404      22.903952  9.8934547  4.5314682 
S0405      22.818556  9.8259964  4.3715088 
S0406      22.74646   9.7440117  4.2003479 
S0407      22.690675  9.6696342  4.0148933 
S0408      22.660062  9.5987755  3.8275921 
S0409      22.64926   9.5179352  3.6671024 
S0410      22.677512  9.473262   3.508308  
S0411      22.711736  9.3839615  3.3948723 
S0412      22.762973  9.2901375  3.3077923 
S0413      22.901045  9.2550903  3.1904972 
S0414      22.990367  9.1481506  3.1552052 
S0415      23.077779  9.023278   3.1613531 
