# Supplementary material for: Interspecific variation in the limb long bones among modern rhinoceroses—extent and drivers
Source: PeerJ. 2019 Sep 26;7:e7647. doi: 10.7717/peerj.7647 (PMC6766374; doi:10.7717/peerj.7647)
Supplement: Supplemental Information 9 [file peerj-07-7647-s009.zip › Radius/Ceratotherium_simum_cottoni_C37_Radius_miroir.pts]

Version 1.0
416
S0000         10.19264      6.225227      2.4404762    
S0001         10.747325     4.8668549     0.26870651   
S0002         12.214924     1.6690687     1.6215202    
S0003         11.411102     -2.6058895    0.83354607   
S0004         10.370009     -2.0923586    6.4327049    
S0005         12.455963     1.8472061     6.2694286    
S0006         8.6465088     5.06427       -0.8528656   
S0007         8.2976776     7.0906219     0.87441673   
S0008         7.8848541     3.6602467     6.031076     
S0009         9.8717743     -1.0249649    6.8989105    
S0010         -0.1088295    2.4778936     1.5154953    
S0011         -17.598337    3.200103      -1.6402969   
S0012         -18.414508    4.2785145     -0.72497406  
S0013         -16.628848    4.2907406     2.1358644    
S0014         -17.894904    3.3539631     4.8050102    
S0015         -18.187363    -6.2562103    2.6869165    
S0016         -24.245349    -3.9563034    3.1173054    
S0017         -21.832675    -2.938446     0.48079605   
S0018         -22.475482    -0.4732645    1.0581229    
S0019         -21.074969    4.0687607     1.5008354    
S0020         -20.942404    3.2070152     3.4275856    
S0021         -21.689517    2.1916433     4.075787     
S0022         -21.141051    -3.6999847    4.5635536    
S0023         10.238338     6.297982      2.3024818    
S0024         10.26682      6.3453495     2.1548985    
S0025         10.284698     6.3719688     2.0037775    
S0026         10.30835      6.3865746     1.8520216    
S0027         10.32135      6.3804615     1.6968788    
S0028         10.342813     6.3629833     1.5383723    
S0029         10.343563     6.3202316     1.3778639    
S0030         10.351292     6.2651466     1.2130898    
S0031         10.352789     6.1916077     1.0453349    
S0032         10.386029     6.0567127     0.90799932   
S0033         10.426673     5.9213776     0.78032541   
S0034         10.451046     5.7734055     0.67469416   
S0035         10.492514     5.6295475     0.57515678   
S0036         10.530185     5.4789986     0.49245429   
S0037         10.587719     5.3346519     0.41301532   
S0038         10.641108     5.1833225     0.3510323    
S0039         10.706033     5.0332478     0.29928796   
S0040         10.817605     4.694949      0.22160006   
S0041         10.892284     4.5226536     0.18790624   
S0042         10.965908     4.3488453     0.1704313    
S0043         11.040649     4.1748726     0.16904767   
S0044         11.097282     3.9955318     0.19259593   
S0045         11.16122      3.8165279     0.22844849   
S0046         11.237054     3.6382248     0.27351809   
S0047         11.367516     3.4787514     0.31427252   
S0048         11.477135     3.3125267     0.38066561   
S0049         11.656677     3.1273764     0.48810806   
S0050         11.761814     2.9193403     0.62074938   
S0051         11.871265     2.7275312     0.75206118   
S0052         11.99648      2.5525681     0.87418108   
S0053         12.107111     2.378924      1.0012944    
S0054         12.184831     2.2009678     1.1420844    
S0055         12.237665     2.0220064     1.2939644    
S0056         12.2427       1.842544      1.457161     
S0057         12.164261     1.4431194     1.634317     
S0058         12.049175     1.2310469     1.6167553    
S0059         11.966057     1.0247149     1.5822592    
S0060         11.888516     0.82687569    1.5279157    
S0061         11.866172     0.63145823    1.4580243    
S0062         11.850627     0.44380641    1.3675322    
S0063         11.858532     0.2613744     1.257065     
S0064         11.863212     0.088988298   1.126758     
S0065         11.865689     -0.071955669  0.9791378    
S0066         11.753932     -0.3048538    0.97868414   
S0067         11.660646     -0.55203533   0.97806416   
S0068         11.581975     -0.81095333   0.97441959   
S0069         11.551416     -1.0844049    0.9465539    
S0070         11.530056     -1.3698338    0.91377506   
S0071         11.50828      -1.667654     0.88521919   
S0072         11.491693     -1.9792452    0.85992708   
S0073         11.465489     -2.2981171    0.84406767   
S0074         11.236669     -2.8502234    1.0066835    
S0075         11.031336     -3.0349833    1.20754      
S0076         10.86277      -3.2080334    1.4237351    
S0077         10.703706     -3.3436306    1.6588848    
S0078         10.562975     -3.4505035    1.9110565    
S0079         10.445733     -3.5370888    2.1798933    
S0080         10.353246     -3.6071606    2.4660263    
S0081         10.292738     -3.6702919    2.7716059    
S0082         10.270526     -3.7298679    3.100235     
S0083         10.178581     -3.6195053    3.5656837    
S0084         10.121461     -3.4984379    4.0090271    
S0085         10.088419     -3.3564991    4.4280308    
S0086         10.088695     -3.197053     4.8237991    
S0087         10.103355     -3.0156097    5.1943275    
S0088         10.127843     -2.8122046    5.5394405    
S0089         10.187566     -2.5927326    5.8616089    
S0090         10.258947     -2.3490067    6.1583847    
S0091         10.431532     -1.8801529    6.5059036    
S0092         10.484111     -1.6533659    6.5635345    
S0093         10.554113     -1.4281475    6.6139984    
S0094         10.615559     -1.192437     6.6376358    
S0095         10.692456     -0.95728893   6.6530701    
S0096         10.762294     -0.71220651   6.6441765    
S0097         10.862822     -0.47279363   6.6440117    
S0098         11.005608     -0.24747338   6.6498497    
S0099         11.122533     -0.0021146953 6.6228027    
S0100         11.347157     0.35889766    6.6700302    
S0101         11.595153     0.65575671    6.7061188    
S0102         11.818917     0.91044493    6.7173889    
S0103         12.02243      1.1172677     6.7024879    
S0104         12.198635     1.2910194     6.662532     
S0105         12.304782     1.4774206     6.5996063    
S0106         12.397932     1.6214333     6.5137032    
S0107         12.429253     1.7519623     6.4013412    
S0108         12.380462     1.9497953     5.9307934    
S0109         12.265932     2.0780148     5.6492626    
S0110         12.219751     2.2433218     5.4195347    
S0111         12.161474     2.4432234     5.233147     
S0112         12.105001     2.6892212     5.0909863    
S0113         12.013921     2.9816877     5.0002117    
S0114         11.870181     3.3170589     4.9672802    
S0115         11.638651     3.649229      4.9897224    
S0116         11.327263     3.8827198     5.0342621    
S0117         10.989401     4.0458523     4.6428005    
S0118         10.658362     4.1764576     4.2612785    
S0119         10.386766     4.3583054     3.9101376    
S0120         10.193064     4.5878532     3.5917919    
S0121         10.142029     4.8810493     3.3238815    
S0122         10.154675     5.2020889     3.0895737    
S0123         10.190707     5.5459167     2.8792389    
S0124         10.229455     5.9074615     2.6819895    
S0125         10.075812     6.043354      2.7577251    
S0126         9.912001      5.8513699     2.9887611    
S0127         9.7711327     5.702879      3.1998182    
S0128         9.6293175     5.5882683     3.3912914    
S0129         9.4550819     5.47733       3.5173153    
S0130         9.2580681     5.3783173     3.5893379    
S0131         9.0397034     5.2743992     3.5608391    
S0132         8.8089043     5.2010662     3.5167042    
S0133         8.5566017     5.1441757     3.4292812    
S0134         8.3810425     4.9332771     3.4040249    
S0135         8.2672234     4.71637       3.3225498    
S0136         8.1864136     4.5086872     3.2703331    
S0137         8.1186356     4.3267799     3.2874619    
S0138         8.0725151     4.1645699     3.3534531    
S0139         8.0660889     4.0045612     3.4476231    
S0140         8.073526      3.8715794     3.6032127    
S0141         8.0818031     3.7809242     3.8179302    
S0142         8.102832      3.7218296     4.0698463    
S0143         8.0605026     3.6598808     4.239624     
S0144         8.0279877     3.6079453     4.4203716    
S0145         8.0020035     3.5608376     4.6134193    
S0146         7.9765686     3.5316711     4.8190498    
S0147         7.9536842     3.5127674     5.0366047    
S0148         7.9324234     3.5164391     5.2658314    
S0149         7.9126091     3.5633945     5.5101521    
S0150         7.8925781     3.6591007     5.7779964    
S0151         8.0669052     3.6674339     6.1107941    
S0152         8.2515656     3.6384544     6.1717289    
S0153         8.434919      3.6232693     6.2335945    
S0154         8.6188438     3.6408653     6.3068958    
S0155         8.8034966     3.6114895     6.3545002    
S0156         8.9886032     3.5756447     6.3942219    
S0157         9.1746613     3.5478943     6.4341164    
S0158         9.3614395     3.5233772     6.4724541    
S0159         9.5476334     3.511256      6.5161087    
S0160         9.7479034     3.5106407     6.5440842    
S0161         9.942321      3.5081383     6.5651611    
S0162         10.13097      3.4980621     6.5757278    
S0163         10.312891     3.4764759     6.5735153    
S0164         10.48914      3.4551178     6.5656723    
S0165         10.661531     3.4362175     6.5533234    
S0166         10.832506     3.4203011     6.5365608    
S0167         10.988858     3.375922      6.4974716    
S0168         11.138127     3.3280251     6.4505035    
S0169         11.289201     3.1862099     6.4977913    
S0170         11.437307     3.0382467     6.5254166    
S0171         11.606709     2.9193983     6.559008     
S0172         11.775454     2.7916107     6.5760933    
S0173         11.934795     2.6413795     6.5668137    
S0174         12.077567     2.4647417     6.5265137    
S0175         12.185847     2.2600416     6.4499184    
S0176         12.350214     2.0694908     6.3813839    
S0177         10.328124     -2.053898     6.5315132    
S0178         10.205045     -1.9138958    6.5736061    
S0179         10.131771     -1.8032766    6.62593      
S0180         10.070878     -1.6977489    6.6872429    
S0181         10.014966     -1.5876296    6.7530045    
S0182         9.9660835     -1.4624471    6.8057709    
S0183         9.9256905     -1.3264156    6.8497772    
S0184         9.8951622     -1.1787589    6.8764236    
S0185         10.026407     -0.81973038   6.900444     
S0186         10.175093     -0.60293136   6.8754097    
S0187         10.317255     -0.37690675   6.8599037    
S0188         10.448006     -0.14113986   6.8265244    
S0189         10.571896     0.10431902    6.8008102    
S0190         10.697054     0.35863695    6.8146042    
S0191         10.811035     0.62332563    6.8107635    
S0192         10.919578     0.89767523    6.8149712    
S0193         11.022662     1.1807052     6.8315384    
S0194         11.171404     1.691638      6.870623     
S0195         11.327071     2.0985039     6.900206     
S0196         11.4823       2.3935965     6.8798836    
S0197         11.630906     2.5691547     6.8124771    
S0198         11.776676     2.632679      6.7257332    
S0199         11.923803     2.5908276     6.6287132    
S0200         12.08297      2.4491436     6.526931     
S0201         12.245935     2.200503      6.4041084    
S0202         -0.62745285   2.4526346     1.5137982    
S0203         -1.1231615    2.3992004     1.5070238    
S0204         -1.595437     2.3491226     1.4977894    
S0205         -2.0449961    2.3083582     1.4848338    
S0206         -2.4720634    2.2762117     1.4674628    
S0207         -2.8757904    2.2404734     1.4488907    
S0208         -3.2575359    2.2144207     1.4252723    
S0209         -3.6172001    2.209885      1.3921689    
S0210         -3.9536701    2.2013454     1.3579935    
S0211         -4.3017315    2.1792427     1.3221257    
S0212         -4.6462284    2.1839638     1.273592     
S0213         -4.986832     2.1827503     1.2229944    
S0214         -5.3236164    2.1818506     1.1683096    
S0215         -5.6570518    2.1895609     1.1067659    
S0216         -5.9856808    2.1786219     1.0475167    
S0217         -6.3144665    2.1545835     0.9893362    
S0218         -6.6339104    2.1796381     0.90958328   
S0219         -6.9470032    2.1944965     0.82907124   
S0220         -7.3093697    2.2480253     0.70482106   
S0221         -7.6998657    2.2463871     0.60657258   
S0222         -8.0947662    2.2313726     0.51675925   
S0223         -8.4935951    2.2571537     0.42357574   
S0224         -8.9012123    2.2708981     0.34080038   
S0225         -9.3186417    2.3149057     0.25686405   
S0226         -9.7438858    2.3329285     0.18801783   
S0227         -10.178166    2.3643988     0.12207843   
S0228         -10.620442    2.4005762     0.060764545  
S0229         -10.978734    2.4149519     0.0077354178 
S0230         -11.34529     2.4776236     -0.066677547 
S0231         -11.727245    2.4985703     -0.10631429  
S0232         -12.121245    2.5140388     -0.1335169   
S0233         -12.523       2.5778793     -0.18328915  
S0234         -12.941699    2.5998035     -0.19625593  
S0235         -13.397433    2.5581741     -0.15062828  
S0236         -13.841188    2.6309671     -0.17716043  
S0237         -14.263194    2.7486189     -0.23601961  
S0238         -14.690332    2.8349501     -0.3605263   
S0239         -15.118475    2.8899923     -0.47380166  
S0240         -15.542725    2.9120884     -0.58250027  
S0241         -15.930873    2.9656235     -0.72635098  
S0242         -16.315167    2.987742      -0.86550856  
S0243         -16.683188    3.0071373     -1.0150913   
S0244         -16.997887    3.0928036     -1.2209692   
S0245         -17.29783     3.1634384     -1.4358497   
S0246         -18.062614    3.1457775     4.9125763    
S0247         -18.226758    2.9429438     5.0418369    
S0248         -18.380103    2.7028975     5.1269615    
S0249         -18.527205    2.45303       5.2076668    
S0250         -18.667506    2.2011316     5.3071785    
S0251         -18.799933    1.9323362     5.3936443    
S0252         -18.924741    1.6502182     5.4752945    
S0253         -19.037074    1.3473864     5.5302052    
S0254         -19.157874    1.0517278     5.6409092    
S0255         -19.261147    0.77001467    5.7000278    
S0256         -19.349484    0.47371111    5.7239185    
S0257         -19.431178    0.16955744    5.7337513    
S0258         -19.506999    -0.14306173   5.7299053    
S0259         -19.587547    -0.46358514   5.7350914    
S0260         -19.640446    -0.79695368   5.6788101    
S0261         -19.691241    -1.1386003    5.6159573    
S0262         -19.733492    -1.4886589    5.5308891    
S0263         -19.780287    -1.8548443    5.4656193    
S0264         -19.859106    -2.1783283    5.3892921    
S0265         -19.905705    -2.4915239    5.2755283    
S0266         -19.934036    -2.8064682    5.1711918    
S0267         -19.928848    -3.1011814    5.0309814    
S0268         -19.899368    -3.3848446    4.8801697    
S0269         -19.848474    -3.6606987    4.7231827    
S0270         -19.803712    -3.9896011    4.6585449    
S0271         -19.726964    -4.2978718    4.5624741    
S0272         -19.621286    -4.5840954    4.4322872    
S0273         -19.536444    -4.9291641    4.2087715    
S0274         -19.386501    -5.1605339    3.8976826    
S0275         -19.246739    -5.4018681    3.6679935    
S0276         -19.128024    -5.654147     3.4880005    
S0277         -18.977077    -5.8513241    3.3015755    
S0278         -18.768547    -5.9442398    3.0959154    
S0279         -18.588771    -6.0654167    2.9394909    
S0280         -18.397952    -6.1664478    2.8024881    
S0281         -24.237956    -3.9402172    2.9047293    
S0282         -24.221313    -3.9318172    2.692717     
S0283         -24.201587    -3.9285812    2.4806929    
S0284         -24.181052    -3.9284824    2.2658413    
S0285         -24.131944    -3.9356987    2.0500933    
S0286         -24.066078    -3.9484062    1.829023     
S0287         -23.961043    -3.9717884    1.6108517    
S0288         -23.819731    -4.0060413    1.4019366    
S0289         -23.645822    -4.0506844    1.2128444    
S0290         -23.356528    -4.0855091    1.0129314    
S0291         -23.042186    -4.0988453    0.88063717   
S0292         -22.799638    -4.0558918    0.72803125   
S0293         -22.626828    -3.9527763    0.57482285   
S0294         -22.47061     -3.8106621    0.46283937   
S0295         -22.28746     -3.6487553    0.41524758   
S0296         -22.098804    -3.4579407    0.41548419   
S0297         -21.950246    -3.2196526    0.435673     
S0298         -21.811719    -2.6642056    0.54281788   
S0299         -21.795807    -2.39184      0.61732378   
S0300         -21.816464    -2.1163279    0.6823791    
S0301         -21.880257    -1.842697     0.73663883   
S0302         -21.952914    -1.5688627    0.80005541   
S0303         -22.028328    -1.2890815    0.86958723   
S0304         -22.159128    -1.018071     0.92942247   
S0305         -22.320859    -0.75230742   0.99429731   
S0306         -22.445018    -0.39910562   1.3806979    
S0307         -22.388646    -0.3106828    1.6957954    
S0308         -22.374532    -0.22213597   2.0083897    
S0309         -22.406871    -0.1180483    2.3057474    
S0310         -22.46172     0.0032205194  2.5889475    
S0311         -22.547873    0.14392196    2.8557043    
S0312         -22.612546    0.28095601    3.1289413    
S0313         -22.658138    0.41151552    3.4100101    
S0314         -22.69841     0.54363127    3.6906498    
S0315         -22.639848    0.72418485    3.8217281    
S0316         -22.568633    0.90779123    3.9347164    
S0317         -22.468941    1.085469      4.0268341    
S0318         -22.343671    1.2549505     4.0931427    
S0319         -22.218611    1.4298069     4.1348       
S0320         -22.089438    1.6083164     4.1532791    
S0321         -21.975954    1.8096331     4.1520424    
S0322         -21.857478    2.0216887     4.1270199    
S0323         -21.672037    2.0818438     4.299688     
S0324         -21.629639    1.9256155     4.5053753    
S0325         -21.588484    1.7565666     4.6929501    
S0326         -21.541042    1.5563337     4.8306583    
S0327         -21.502805    1.3486598     4.9459675    
S0328         -21.472221    1.1325998     5.0457718    
S0329         -21.446983    0.9071476     5.135416     
S0330         -21.417889    0.67921882    5.2408733    
S0331         -21.383286    0.43918052    5.333725     
S0332         -21.31622     0.14701694    5.3815521    
S0333         -21.256177    -0.12698443   5.4284542    
S0334         -21.216322    -0.38947084   5.4466503    
S0335         -21.175853    -0.63205862   5.4787121    
S0336         -21.153325    -0.8613802    5.4870056    
S0337         -21.139571    -1.0749682    5.489777     
S0338         -21.144341    -1.2728097    5.4680767    
S0339         -21.147668    -1.4563504    5.4605125    
S0340         -21.160843    -1.6263226    5.4455849    
S0341         -21.155269    -1.8120373    5.4113274    
S0342         -21.15497     -2.007942     5.3520668    
S0343         -21.145003    -2.222578     5.2921463    
S0344         -21.146382    -2.4402578    5.202702     
S0345         -21.161488    -2.6557522    5.0818787    
S0346         -21.139357    -2.9166565    4.9974957    
S0347         -21.137138    -3.1699579    4.8733635    
S0348         -21.143239    -3.4253208    4.7202389    
S0349         -21.191544    -3.9549294    4.4136288    
S0350         -21.278806    -4.155595     4.2684841    
S0351         -21.381726    -4.3284439    4.1736603    
S0352         -21.516457    -4.4485596    4.0943394    
S0353         -21.66396     -4.5501785    4.0726757    
S0354         -21.840392    -4.602956     4.0723492    
S0355         -22.038399    -4.6235428    4.1123127    
S0356         -22.261858    -4.6008034    4.1808136    
S0357         -22.510268    -4.5251583    4.2674511    
S0358         -22.802626    -4.4511177    4.2896938    
S0359         -23.065045    -4.3988136    4.2928253    
S0360         -23.307553    -4.3535896    4.2699005    
S0361         -23.534839    -4.3077152    4.2130192    
S0362         -23.740991    -4.2525345    4.1037518    
S0363         -23.921251    -4.1878822    3.9373798    
S0364         -24.101378    -4.1203564    3.7294617    
S0365         -24.221465    -4.0391094    3.4452114    
S0366         -22.57131     -0.19577818   0.88398771   
S0367         -22.642252    0.078093487   0.73879266   
S0368         -22.711311    0.35043447    0.62669659   
S0369         -22.770361    0.63061872    0.5430562    
S0370         -22.771626    0.91739063    0.47917972   
S0371         -22.749422    1.2099033     0.44161329   
S0372         -22.678873    1.5030589     0.42824202   
S0373         -22.594112    1.8040142     0.44179587   
S0374         -22.477094    2.1088638     0.48085985   
S0375         -22.353035    2.4250629     0.52184057   
S0376         -22.20414     2.7122725     0.5762856    
S0377         -22.058533    2.9766184     0.64801435   
S0378         -21.939699    3.2260338     0.74775467   
S0379         -21.806779    3.4517353     0.86796513   
S0380         -21.644551    3.6466656     1.0011344    
S0381         -21.456804    3.8045895     1.1450088    
S0382         -21.279086    3.9596226     1.3188775    
S0383         -21.007947    3.9598976     1.7204763    
S0384         -20.947641    3.8428486     1.9356184    
S0385         -20.891272    3.7235382     2.1484426    
S0386         -20.858661    3.6217243     2.3629684    
S0387         -20.866893    3.5455982     2.5820261    
S0388         -20.864578    3.4534153     2.7949568    
S0389         -20.89919     3.3847851     3.0156616    
S0390         -20.929784    3.3091785     3.2327908    
S0391         -20.986998    3.0984718     3.4776306    
S0392         -21.039464    2.9869501     3.5316643    
S0393         -21.106686    2.8801748     3.5946678    
S0394         -21.173817    2.7613876     3.6567196    
S0395         -21.25687     2.6486551     3.7285648    
S0396         -21.345697    2.5302919     3.8045834    
S0397         -21.440559    2.4062574     3.8864822    
S0398         -21.560965    2.3002632     3.9790291    
S0399         -20.912701    4.0780449     1.5115588    
S0400         -20.758951    4.0166531     1.5405519    
S0401         -20.622693    3.9562668     1.6053705    
S0402         -20.494588    3.8972881     1.702313     
S0403         -20.373671    3.8320076     1.8295622    
S0404         -20.27989     3.724448      1.9876045    
S0405         -20.191338    3.611684      2.1750687    
S0406         -20.108745    3.4882523     2.3911013    
S0407         -20.005832    3.4314548     2.6442173    
S0408         -19.991632    3.3575012     2.9452374    
S0409         -19.996805    3.3281803     3.1972595    
S0410         -20.036273    3.2955189     3.3935974    
S0411         -20.107451    3.2691326     3.5358501    
S0412         -20.210793    3.2465694     3.6233395    
S0413         -20.344238    3.2124508     3.6496487    
S0414         -20.510199    3.2064087     3.6297989    
S0415         -20.716203    3.2170609     3.5630985    
