# Supplementary material for: Interspecific variation in the limb long bones among modern rhinoceroses—extent and drivers
Source: PeerJ. 2019 Sep 26;7:e7647. doi: 10.7717/peerj.7647 (PMC6766374; doi:10.7717/peerj.7647)
Supplement: Supplemental Information 9 [file peerj-07-7647-s009.zip › Radius/Ceratotherium_simum_cottoni_C40_Radius.pts]

Version 1.0
416
S0000        -25.799048   5.2101833    4.6178356   
S0001        -25.678674   3.795726     6.8436325   
S0002        -26.493259   0.71521702   5.8346046   
S0003        -24.585646   -3.6083244   6.3496582   
S0004        -24.701781   -3.0203949   0.43502541  
S0005        -27.081494   1.2930903    2.5660809   
S0006        -23.676144   4.2172932    7.5166222   
S0007        -23.727579   6.511821     6.468634    
S0008        -22.910019   3.0019207    1.6511597   
S0009        -24.639815   -1.2143381   0.29808769  
S0010        -16.318719   3.1638977    4.623967    
S0011        2.6323586    5.4345238    7.003978    
S0012        2.299766     6.0608036    4.9990856   
S0013        1.8403814    5.6119217    3.2331005   
S0014        3.5122326    4.7953144    1.3282166   
S0015        4.5736534    -4.1410713   3.5190578   
S0016        9.897065     -2.0563419   2.3713274   
S0017        7.7650101    -0.91443434  4.8167824   
S0018        8.0085968    1.7039436    4.7577847   
S0019        6.268644     5.7227825    4.2644371   
S0020        6.3709663    4.8010246    2.2891108   
S0021        7.3648598    3.6732666    1.5470915   
S0022        6.8132088    -1.415404    1.0196915   
S0023        -25.837912   5.2809319    4.7818569   
S0024        -25.870193   5.3321346    4.9432896   
S0025        -25.868954   5.3533119    5.1018196   
S0026        -25.885724   5.3642082    5.2575214   
S0027        -25.873575   5.3462044    5.4081547   
S0028        -25.85325    5.3079304    5.5551384   
S0029        -25.843802   5.2575428    5.7036236   
S0030        -25.816367   5.1826164    5.8475014   
S0031        -25.780228   5.0869274    5.9886185   
S0032        -25.77355    5.0151363    6.1661446   
S0033        -25.711649   4.9095322    6.3040855   
S0034        -25.689984   4.7981743    6.4359734   
S0035        -25.687766   4.672995     6.5562195   
S0036        -25.667691   4.527985     6.6470131   
S0037        -25.647784   4.3674591    6.7176155   
S0038        -25.676685   4.1939579    6.7868484   
S0039        -25.663272   4.0023491    6.8205986   
S0040        -25.682184   3.6123367    6.8609756   
S0041        -25.725458   3.435326     6.8776138   
S0042        -25.752765   3.2646561    6.8815475   
S0043        -25.746262   3.0992785    6.8648415   
S0044        -25.751999   2.9400766    6.8408836   
S0045        -25.743472   2.7865475    6.8023758   
S0046        -25.776807   2.640395     6.7672935   
S0047        -25.840848   2.5009665    6.7300591   
S0048        -25.879889   2.3669518    6.6750374   
S0049        -25.949182   2.1957644    6.5798698   
S0050        -26.037454   2.0207577    6.4874344   
S0051        -26.118982   1.8424492    6.3939316   
S0052        -26.218521   1.6668985    6.315382    
S0053        -26.315225   1.489617     6.2389275   
S0054        -26.413071   1.3090339    6.1617931   
S0055        -26.466721   1.1156056    6.0587303   
S0056        -26.473605   0.91482897   5.9414227   
S0057        -26.423181   0.51010165   5.8610134   
S0058        -26.155386   0.25803354   5.888979    
S0059        -26.191309   0.069084489  5.9277695   
S0060        -26.210461   -0.11026428  5.9669147   
S0061        -26.226495   -0.29179761  6.0092377   
S0062        -26.073856   -0.50953655  6.0545635   
S0063        -25.870663   -0.71257286  6.0997734   
S0064        -25.792798   -0.92163868  6.1541172   
S0065        -25.668604   -1.1396924   6.2121284   
S0066        -25.517776   -1.3599466   6.3171879   
S0067        -25.371184   -1.6008678   6.3961716   
S0068        -25.309923   -1.8814714   6.4696648   
S0069        -25.208374   -2.1533495   6.5120628   
S0070        -25.114755   -2.4358749   6.5348129   
S0071        -25.014328   -2.7270979   6.5343956   
S0072        -24.89893    -3.0259911   6.5076897   
S0073        -24.746297   -3.3177162   6.4430534   
S0074        -24.397505   -3.9269974   6.1520912   
S0075        -24.259068   -4.2160213   5.9453285   
S0076        -24.134674   -4.4425049   5.7095081   
S0077        -24.064468   -4.667775    5.4850071   
S0078        -24.004549   -4.8284348   5.2227863   
S0079        -23.940233   -4.897364    4.9113762   
S0080        -23.893922   -4.9088852   4.5723881   
S0081        -23.870139   -4.8685993   4.2054253   
S0082        -23.851668   -4.7569366   3.8146229   
S0083        -23.817404   -4.6292603   3.3729832   
S0084        -23.826024   -4.4959663   2.9427301   
S0085        -23.861829   -4.3414219   2.5313536   
S0086        -23.944017   -4.1839901   2.1347488   
S0087        -24.044991   -3.9972664   1.7574657   
S0088        -24.189243   -3.8048332   1.3900082   
S0089        -24.349744   -3.5810238   1.0382654   
S0090        -24.517152   -3.3165245   0.715904    
S0091        -24.841676   -2.7678339   0.39144263  
S0092        -24.959152   -2.4974049   0.40571785  
S0093        -25.049052   -2.2252396   0.45788856  
S0094        -25.159853   -1.9746323   0.50406084  
S0095        -25.267563   -1.7328598   0.56464434  
S0096        -25.408661   -1.5128634   0.61920218  
S0097        -25.554131   -1.3037207   0.68634338  
S0098        -25.708899   -1.1080023   0.76324935  
S0099        -25.860214   -0.91691103  0.85602741  
S0100        -26.095557   -0.67822413  0.89716425  
S0101        -26.29213    -0.42734952  0.96812429  
S0102        -26.558755   -0.2506474   1.0705853   
S0103        -26.748926   -0.028810707 1.2225302   
S0104        -26.866769   0.22921281   1.4109211   
S0105        -26.87135    0.53441868   1.6249218   
S0106        -26.971255   0.77279401   1.8992817   
S0107        -27.041132   1.0249396    2.2139311   
S0108        -27.093015   1.7201019    2.5712931   
S0109        -26.994174   2.113648     2.5923113   
S0110        -26.879938   2.4620792    2.6362219   
S0111        -26.730377   2.7622135    2.7002987   
S0112        -26.594583   3.0286858    2.7953304   
S0113        -26.401788   3.2409626    2.9084854   
S0114        -26.216718   3.4226631    3.0530176   
S0115        -26.025784   3.5709332    3.2252323   
S0116        -25.872      3.7029991    3.4234707   
S0117        -25.805658   3.8349728    3.5818802   
S0118        -25.784293   3.9875877    3.7327831   
S0119        -25.787564   4.1513794    3.8711586   
S0120        -25.763126   4.3098534    4.0122799   
S0121        -25.760184   4.4788284    4.1432022   
S0122        -25.781546   4.6584557    4.2618916   
S0123        -25.785529   4.8374844    4.3845016   
S0124        -25.807745   5.0256653    4.4982632   
S0125        -25.552162   5.2791744    4.3391476   
S0126        -25.310915   5.3435322    4.073473    
S0127        -25.016776   5.3269188    3.9005634   
S0128        -24.752556   5.279493     3.7759136   
S0129        -24.526317   5.2309441    3.6642971   
S0130        -24.323036   5.1712639    3.5728832   
S0131        -24.136238   5.0892651    3.5184761   
S0132        -23.967149   4.9889809    3.4915855   
S0133        -23.815683   4.8671627    3.4870312   
S0134        -23.70192    4.7299488    3.4911884   
S0135        -23.607587   4.5863117    3.4072216   
S0136        -23.52373    4.4437084    3.3547375   
S0137        -23.454483   4.3000004    3.3578152   
S0138        -23.40405    4.1504826    3.3591644   
S0139        -23.367133   3.998996     3.3123268   
S0140        -23.340665   3.8491619    3.2409756   
S0141        -23.336714   3.6896423    3.1950666   
S0142        -23.337111   3.5382351    3.1153051   
S0143        -23.252789   3.3785172    3.0535273   
S0144        -23.173361   3.2476326    2.9564089   
S0145        -23.091832   3.155834     2.8277382   
S0146        -23.032764   3.0738585    2.6872265   
S0147        -22.987505   3.010461     2.5250198   
S0148        -22.953319   2.9682104    2.3392689   
S0149        -22.932889   2.9338264    2.1268791   
S0150        -22.914658   2.9346651    1.8904406   
S0151        -23.163319   3.1146095    1.4592497   
S0152        -23.403696   3.1741478    1.2778943   
S0153        -23.636279   3.2366608    1.1254203   
S0154        -23.859399   3.2984337    0.99473972  
S0155        -24.070773   3.3119072    0.88261518  
S0156        -24.274268   3.3420185    0.79000645  
S0157        -24.469594   3.3558002    0.7154541   
S0158        -24.646587   3.2927345    0.6679812   
S0159        -24.821294   3.2570801    0.63500333  
S0160        -25.071359   3.1777393    0.56013398  
S0161        -25.315298   3.0798801    0.51304588  
S0162        -25.562894   2.9918182    0.48401833  
S0163        -25.789413   2.8486044    0.49420304  
S0164        -26.042426   2.7515465    0.50697384  
S0165        -26.313556   2.6499857    0.54047012  
S0166        -26.55069    2.4767403    0.62265987  
S0167        -26.749869   2.2617239    0.74068661  
S0168        -26.922861   2.0345955    0.88044853  
S0169        -26.723843   2.3918486    1.4007365   
S0170        -26.672845   2.680089     1.8295736   
S0171        -26.65571    2.8542673    2.1754412   
S0172        -26.666995   2.9080585    2.4399992   
S0173        -26.71174    2.8406914    2.6236181   
S0174        -26.8005     2.6519665    2.7265633   
S0175        -26.934625   2.3328325    2.7514177   
S0176        -27.070743   1.8688192    2.701663    
S0177        -24.730852   -2.8515345   0.33637235  
S0178        -24.716129   -2.6485567   0.33204391  
S0179        -24.72887    -2.4634331   0.26775372  
S0180        -24.727179   -2.2680185   0.24066825  
S0181        -24.718282   -2.0689005   0.24415307  
S0182        -24.707909   -1.8649946   0.24651022  
S0183        -24.69183    -1.6525459   0.24171221  
S0184        -24.667038   -1.4336596   0.25047126  
S0185        -24.908202   -0.94188185  0.36431303  
S0186        -25.159683   -0.67457352  0.44035554  
S0187        -25.388478   -0.41641269  0.46860986  
S0188        -25.603137   -0.17784253  0.45580411  
S0189        -25.807504   0.04112874   0.42249694  
S0190        -25.982938   0.27681987   0.44310632  
S0191        -26.153699   0.47904134   0.40278792  
S0192        -26.309512   0.6702405    0.35324776  
S0193        -26.447223   0.85414143   0.29773793  
S0194        -26.405185   0.66228914   0.58476672  
S0195        -26.441208   0.44091039   0.76517444  
S0196        -26.549115   0.29658623   0.9285552   
S0197        -26.762518   0.26039915   1.0977927   
S0198        -26.860757   0.31098003   1.3410974   
S0199        -26.870078   0.4321465    1.6205563   
S0200        -26.938052   0.64165564   1.9117153   
S0201        -27.029648   0.93001194   2.2266548   
S0202        -15.818001   3.1517586    4.5864395   
S0203        -15.342809   3.1449898    4.5597202   
S0204        -14.895395   3.1081825    4.5542503   
S0205        -14.475826   3.0498356    4.5642185   
S0206        -14.07982    3.0239294    4.5756447   
S0207        -13.707098   3.0194401    4.5937511   
S0208        -13.364374   2.9853603    4.6281837   
S0209        -13.043858   2.9752893    4.6694653   
S0210        -12.750827   2.9575972    4.7225708   
S0211        -12.389996   2.9281807    4.769128    
S0212        -12.027156   2.9242849    4.8130989   
S0213        -11.667994   2.9388653    4.8601784   
S0214        -11.312004   2.9197613    4.8933643   
S0215        -10.954804   2.8901936    4.9183685   
S0216        -10.597748   2.8679049    4.9442734   
S0217        -10.247472   2.8750706    4.9760891   
S0218        -9.9044792   2.8992558    5.0034927   
S0219        -9.5645164   2.9227119    5.0205067   
S0220        -9.2011909   2.9113949    5.0604557   
S0221        -8.8197388   2.9123926    5.1048107   
S0222        -8.4228767   2.959507     5.1591835   
S0223        -7.9997231   3.0003956    5.2267933   
S0224        -7.5523415   3.0375473    5.304673    
S0225        -7.0813118   3.0443275    5.3897743   
S0226        -6.5891228   3.0979841    5.4886761   
S0227        -6.0746883   3.121666     5.5980049   
S0228        -5.536515    3.1951872    5.7150467   
S0229        -5.0469219   3.3083813    5.8420475   
S0230        -4.5737957   3.3645668    5.9406807   
S0231        -4.105653    3.4919033    6.0300304   
S0232        -3.6511475   3.5890907    6.097287    
S0233        -3.2068562   3.7019299    6.1589542   
S0234        -2.7768623   3.7709557    6.1821724   
S0235        -2.3576256   3.8419102    6.1907299   
S0236        -1.9517481   3.9271515    6.1954647   
S0237        -1.55697     3.9880543    6.1684975   
S0238        -1.0658692   4.1314262    6.2264851   
S0239        -0.57153125  4.2242886    6.2586395   
S0240        -0.09159683  4.3671436    6.3270813   
S0241        0.38199832   4.5124123    6.4043488   
S0242        0.85556402   4.6335442    6.4776329   
S0243        1.310539     4.8219975    6.5914726   
S0244        1.760763     5.0095089    6.7121887   
S0245        2.2182369    5.1741615    6.821714    
S0246        3.7203136    4.6079876    1.2263029   
S0247        3.9090481    4.4123398    1.1333546   
S0248        4.0775047    4.2079506    1.0512223   
S0249        4.2398399    4.0142509    0.94852543  
S0250        4.3729301    3.7981689    0.87746058  
S0251        4.4789627    3.5658081    0.8368576   
S0252        4.5816456    3.3434368    0.76891422  
S0253        4.6666668    3.1142168    0.70682158  
S0254        4.7391537    2.8873354    0.62175841  
S0255        4.8028336    2.6648455    0.57414417  
S0256        4.869479     2.4369453    0.50653872  
S0257        4.9287781    2.1879295    0.46424651  
S0258        4.9787899    1.9167433    0.44780812  
S0259        5.0603756    1.6494442    0.40106845  
S0260        5.0931416    1.3314486    0.42794895  
S0261        5.1321087    0.99589806   0.4463819   
S0262        5.1325474    0.62867222   0.53770738  
S0263        5.1282188    0.25197339   0.66831231  
S0264        5.1583622    -0.065235054 0.70414057  
S0265        5.1829334    -0.36259785  0.78078485  
S0266        5.2181519    -0.67252088  0.81852102  
S0267        5.2511772    -0.96674328  0.87928038  
S0268        5.2647709    -1.2041448   1.0290947   
S0269        5.2681561    -1.4186286   1.2206178   
S0270        5.3112862    -1.7151363   1.267077    
S0271        5.3675983    -2.0175711   1.2796286   
S0272        5.4257309    -2.2977224   1.2999921   
S0273        5.3903664    -2.5287018   1.3771831   
S0274        5.3505207    -2.7559689   1.4648633   
S0275        5.2954212    -2.9986305   1.5724689   
S0276        5.219273     -3.2259605   1.7498726   
S0277        5.1247589    -3.4120388   2.0066221   
S0278        5.0120403    -3.544381    2.3320414   
S0279        4.8815811    -3.7602715   2.6625225   
S0280        4.7408134    -4.0236263   3.0471823   
S0281        9.9376617    -2.0155142   2.6965221   
S0282        9.9642403    -1.9826342   2.9911352   
S0283        9.9681923    -1.9557392   3.2581985   
S0284        9.930526     -1.9415796   3.495364    
S0285        9.863414     -1.9371874   3.7025917   
S0286        9.7604897    -1.9467819   3.8750645   
S0287        9.6511032    -1.9507908   4.0334438   
S0288        9.5005898    -1.9714504   4.1552193   
S0289        9.3220322    -1.9997768   4.2510479   
S0290        9.0342094    -2.0245592   4.3574596   
S0291        8.7782234    -2.0078869   4.4655201   
S0292        8.562207     -1.9437675   4.5802231   
S0293        8.3688095    -1.8513889   4.668082    
S0294        8.1949203    -1.7317465   4.7294083   
S0295        8.0496407    -1.5769258   4.7770828   
S0296        7.9267235    -1.3907748   4.8048439   
S0297        7.8417465    -1.1660399   4.8255211   
S0298        7.6375916    -0.64082384  4.898357    
S0299        7.5851898    -0.35587053  4.9815311   
S0300        7.5545609    -0.069271159 5.0329025   
S0301        7.5689461    0.21667199   5.0635841   
S0302        7.6199333    0.50240521   5.065678    
S0303        7.6964157    0.79184227   5.0331699   
S0304        7.8115456    1.0837328    4.9662975   
S0305        7.9298203    1.3873028    4.8643471   
S0306        7.8953545    1.7477442    4.4320663   
S0307        7.7736862    1.7902763    4.091478    
S0308        7.7860626    1.8501717    3.7898411   
S0309        7.8377045    1.937875     3.5464008   
S0310        7.8953583    2.049966     3.3406151   
S0311        7.934848     2.1737762    3.1424725   
S0312        7.9508095    2.2974339    2.9391356   
S0313        7.9467789    2.4129255    2.7369595   
S0314        7.9361465    2.5216215    2.5575663   
S0315        7.9242928    2.6145504    2.3794828   
S0316        7.9009338    2.7172419    2.2182011   
S0317        7.8664757    2.8296953    2.0734997   
S0318        7.8165352    2.9493029    1.944743    
S0319        7.7439125    3.0715757    1.8326031   
S0320        7.6760948    3.2137455    1.736244    
S0321        7.5895401    3.3615528    1.6556288   
S0322        7.4792503    3.5093304    1.5946977   
S0323        7.2510849    3.5650566    1.3141501   
S0324        7.1054001    3.392094     1.1550494   
S0325        6.9869896    3.2280396    1.0115965   
S0326        6.8840866    3.0432974    0.92799673  
S0327        6.8059937    2.8677626    0.85104694  
S0328        6.7581375    2.6758165    0.8351222   
S0329        6.7311157    2.492008     0.81732988  
S0330        6.6976318    2.3167622    0.7809433   
S0331        6.6622253    2.134726     0.76898956  
S0332        6.6686287    1.9116325    0.71173134  
S0333        6.7254021    1.6860556    0.7116806   
S0334        6.7403145    1.4794321    0.68377066  
S0335        6.7496613    1.2832086    0.66058216  
S0336        6.7405632    1.0986553    0.62985568  
S0337        6.7469528    0.91928921   0.62608323  
S0338        6.7790665    0.74757624   0.65695748  
S0339        6.7795006    0.58674545   0.66982942  
S0340        6.7987488    0.4366437    0.7084806   
S0341        6.767775     0.23899202   0.72434273  
S0342        6.7439827    0.041723302  0.75997086  
S0343        6.7085953    -0.16617764  0.74734268  
S0344        6.6988686    -0.37010942  0.77492418  
S0345        6.7018127    -0.57336507  0.81912575  
S0346        6.71334      -0.78201904  0.85342693  
S0347        6.7320129    -0.99625492  0.88627815  
S0348        6.7670685    -1.2049181   0.9502017   
S0349        6.8881004    -1.5723783   1.0367317   
S0350        6.987468     -1.7127422   1.0833248   
S0351        7.0908119    -1.8498077   1.1385027   
S0352        7.1914696    -1.995046    1.1902332   
S0353        7.3040855    -2.1249859   1.2638102   
S0354        7.4223099    -2.2471399   1.3504475   
S0355        7.5330742    -2.3969341   1.4163066   
S0356        7.6507469    -2.5417208   1.4935258   
S0357        7.7762672    -2.6758518   1.5871645   
S0358        8.0885536    -2.6506985   1.5258319   
S0359        8.3771042    -2.6074789   1.5087638   
S0360        8.6468483    -2.5779903   1.5050204   
S0361        8.903968     -2.5404493   1.5351621   
S0362        9.1440453    -2.4798019   1.6139589   
S0363        9.3734856    -2.4063459   1.7306738   
S0364        9.5911293    -2.3130838   1.8919262   
S0365        9.7821945    -2.1936821   2.1055943   
S0366        8.0723351    1.8968971    4.9079647   
S0367        8.1181511    2.1012253    5.0376259   
S0368        8.1145149    2.3150707    5.1503662   
S0369        8.1368561    2.5421003    5.2363235   
S0370        8.1246223    2.7792912    5.3032734   
S0371        8.0941551    3.0276247    5.3494175   
S0372        8.0442238    3.2868561    5.3745792   
S0373        7.9621887    3.5539345    5.3755104   
S0374        7.889064     3.838446     5.362085    
S0375        7.762796     4.1110672    5.3832218   
S0376        7.6351822    4.3685383    5.3730858   
S0377        7.5127632    4.622353     5.3317665   
S0378        7.3626953    4.8563293    5.2498272   
S0379        7.1858444    5.0682064    5.1283134   
S0380        6.9884674    5.2617489    4.9685474   
S0381        6.7645889    5.4297272    4.7720387   
S0382        6.5390099    5.6016426    4.5313095   
S0383        6.1880207    5.6542236    4.09389     
S0384        6.1183685    5.5630119    3.9219387   
S0385        6.0858852    5.4801174    3.7249893   
S0386        6.0855667    5.3979637    3.5071758   
S0387        6.0760681    5.2732479    3.3066505   
S0388        6.1254681    5.178793     3.0615191   
S0389        6.176582     5.0512989    2.8221807   
S0390        6.2632557    4.9312424    2.5607994   
S0391        6.4850372    4.6850693    2.1830561   
S0392        6.5776619    4.5297596    2.0933035   
S0393        6.6817154    4.3946201    2.0034174   
S0394        6.7952057    4.2740154    1.9130032   
S0395        6.9125679    4.1581707    1.8254316   
S0396        7.0393234    4.0542305    1.7368694   
S0397        7.1462463    3.9234623    1.6689215   
S0398        7.2620049    3.8052074    1.600646    
S0399        6.136982     5.7394241    4.367141    
S0400        5.9957661    5.6874577    4.4458221   
S0401        5.8824478    5.6751385    4.4543407   
S0402        5.7774117    5.6072781    4.429451    
S0403        5.6828926    5.5666935    4.3429462   
S0404        5.5937305    5.5197037    4.2065105   
S0405        5.5306072    5.4075058    4.0368488   
S0406        5.4991985    5.2538319    3.8273022   
S0407        5.4395596    5.1691021    3.5446785   
S0408        5.4101604    5.0426983    3.133481    
S0409        5.4090557    4.9227802    2.807527    
S0410        5.4286411    4.9136448    2.4801979   
S0411        5.4999977    4.8713318    2.2567938   
S0412        5.5913109    4.7763958    2.1639328   
S0413        5.7155922    4.7225155    2.1150753   
S0414        5.8748322    4.6897953    2.1238686   
S0415        6.1233238    4.776265     2.1459507   
