# Supplementary material for: Interspecific variation in the limb long bones among modern rhinoceroses—extent and drivers
Source: PeerJ. 2019 Sep 26;7:e7647. doi: 10.7717/peerj.7647 (PMC6766374; doi:10.7717/peerj.7647)
Supplement: Supplemental Information 9 [file peerj-07-7647-s009.zip › Radius/Ceratotherium_simum_RG35146_Radius_miroir.pts]

Version 1.0
416
S0000        16.637663    3.373008     0.96724863  
S0001        16.957828    2.1613379    -1.8631514  
S0002        18.123004    -1.0977577   -0.9568121  
S0003        15.92838     -5.7380985   -1.5167479  
S0004        16.355234    -5.0342632   4.4175461   
S0005        18.597014    -0.39950788  2.9986647   
S0006        14.231862    2.796756     -1.9839592  
S0007        14.128131    4.9087406    -0.78571281 
S0008        14.563358    0.7565979    4.4673096   
S0009        15.809796    -3.9653145   5.2547478   
S0010        4.398225     0.82493553   0.97686996  
S0011        -13.86234    3.4327137    -1.1521233  
S0012        -13.592729   4.7297077    -0.44828529 
S0013        -13.098004   4.08181      2.2562851   
S0014        -13.927567   2.5776905    5.2816216   
S0015        -15.301544   -6.9431152   2.1162998   
S0016        -20.739264   -4.6517803   3.9000053   
S0017        -18.667822   -3.5248676   0.71515408  
S0018        -18.869315   -0.73621607  1.1406166   
S0019        -17.409926   4.1455765    1.6994148   
S0020        -16.948672   2.8536058    4.0036346   
S0021        -18.083247   1.2899855    4.6724022   
S0022        -17.496346   -4.0591785   5.052898    
S0023        16.610532    3.5062378    0.79129505  
S0024        16.607268    3.6259892    0.62062621  
S0025        16.61725     3.7280159    0.45198174  
S0026        16.602905    3.7954708    0.28413575  
S0027        16.579085    3.8337399    0.11974387  
S0028        16.571608    3.8560295    -0.042709494
S0029        16.579099    3.8644302    -0.20597012 
S0030        16.569333    3.8383133    -0.36419928 
S0031        16.559756    3.7876682    -0.51953931 
S0032        16.47816     3.7311501    -0.72326999 
S0033        16.432362    3.6504375    -0.91965895 
S0034        16.41382     3.5337463    -1.1002732  
S0035        16.419566    3.3738102    -1.254649   
S0036        16.458931    3.1857672    -1.3956658  
S0037        16.526466    2.964888     -1.5168079  
S0038        16.62122     2.7154505    -1.6213373  
S0039        16.788535    2.4648972    -1.770492   
S0040        16.948381    1.9571747    -1.8647354  
S0041        16.968988    1.7545736    -1.8721403  
S0042        17.003687    1.5506634    -1.8640194  
S0043        17.060175    1.3467862    -1.8503292  
S0044        17.136969    1.1424286    -1.8299255  
S0045        17.242941    0.94017935   -1.8133379  
S0046        17.379724    0.74203949   -1.7946577  
S0047        17.546648    0.54936385   -1.7637383  
S0048        17.678255    0.32964215   -1.7179676  
S0049        17.736479    0.17755997   -1.6168526  
S0050        17.791634    0.022698992  -1.5196608  
S0051        17.848982    -0.13056207  -1.4263688  
S0052        17.907063    -0.28298185  -1.3372624  
S0053        17.984453    -0.42636933  -1.2517346  
S0054        18.057187    -0.57874217  -1.1703122  
S0055        18.100488    -0.74873071  -1.0937897  
S0056        18.14315     -0.92361336  -1.0210616  
S0057        18.038611    -1.3976115   -0.93166304 
S0058        17.832222    -1.65285     -0.95479574 
S0059        17.732175    -1.9323729   -0.95468473 
S0060        17.577646    -2.169718    -1.003484   
S0061        17.44382     -2.4008751   -1.0603993  
S0062        17.32401     -2.6252188   -1.1261472  
S0063        17.220938    -2.8459991   -1.199002   
S0064        17.129881    -3.0592381   -1.2845663  
S0065        17.037402    -3.2557423   -1.388581   
S0066        16.755142    -3.5018543   -1.5528367  
S0067        16.792584    -3.8751469   -1.6266439  
S0068        16.669826    -4.170327    -1.7007652  
S0069        16.507031    -4.4461861   -1.7520754  
S0070        16.438283    -4.7351963   -1.7568312  
S0071        16.344591    -5.009837    -1.7375374  
S0072        16.230864    -5.2722584   -1.6925076  
S0073        16.096234    -5.5196072   -1.6200064  
S0074        15.73524     -6.0801296   -1.1760296  
S0075        15.59704     -6.3744049   -0.82711258 
S0076        15.506979    -6.6343346   -0.46797295 
S0077        15.396696    -6.7709702   -0.10315001 
S0078        15.300552    -6.8192146   0.26763875  
S0079        15.237471    -6.8119911   0.64673505  
S0080        15.204654    -6.7482063   1.0346133   
S0081        15.207318    -6.6309898   1.4326476   
S0082        15.263136    -6.4643929   1.8439573   
S0083        15.304437    -6.3289272   2.2246212   
S0084        15.380074    -6.1981571   2.5844419   
S0085        15.466214    -6.0544968   2.9201874   
S0086        15.592743    -5.9212284   3.2288467   
S0087        15.734178    -5.777496    3.5126186   
S0088        15.881653    -5.6162022   3.773896    
S0089        16.047983    -5.4462837   4.0124691   
S0090        16.214682    -5.255846    4.2292473   
S0091        16.448572    -4.8159107   4.4286198   
S0092        16.552904    -4.5991638   4.4366913   
S0093        16.656969    -4.3806618   4.4391174   
S0094        16.749249    -4.1566727   4.432954    
S0095        16.84673     -3.9322792   4.4219917   
S0096        16.961644    -3.711108    4.4093143   
S0097        17.105428    -3.5002277   4.3968342   
S0098        17.269075    -3.2997818   4.3815315   
S0099        17.429178    -3.0945772   4.3599888   
S0100        17.595631    -2.9199417   4.3731617   
S0101        17.777849    -2.7404032   4.3486004   
S0102        17.963539    -2.5394367   4.2705353   
S0103        18.139288    -2.3008585   4.1422997   
S0104        18.257112    -1.9948915   3.9986584   
S0105        18.351118    -1.6497423   3.8173565   
S0106        18.418123    -1.2665336   3.5961681   
S0107        18.461577    -0.8486989   3.3283268   
S0108        18.53846     -0.14448563  3.0166138   
S0109        18.420215    0.086798465  3.0176216   
S0110        18.341408    0.32734334   2.9805304   
S0111        18.212035    0.54810276   2.9245005   
S0112        18.04165     0.74456034   2.8487991   
S0113        17.849237    0.92814484   2.7477961   
S0114        17.634683    1.1002762    2.6210369   
S0115        17.398488    1.2626947    2.468313    
S0116        17.162407    1.4392803    2.2898552   
S0117        16.986473    1.6489048    2.1035252   
S0118        16.849284    1.8744421    1.9246069   
S0119        16.749591    2.1056852    1.7579237   
S0120        16.702235    2.3452185    1.609593    
S0121        16.667526    2.5709431    1.4691785   
S0122        16.648067    2.7872318    1.3357991   
S0123        16.659944    3.0022537    1.2127873   
S0124        16.664841    3.2015442    1.0900546   
S0125        16.504541    3.5073887    1.216297    
S0126        16.305286    3.5828613    1.4293195   
S0127        16.071593    3.5625488    1.5668131   
S0128        15.888989    3.5600922    1.7023544   
S0129        15.71617     3.5288193    1.8040302   
S0130        15.552499    3.4667751    1.8627424   
S0131        15.402939    3.4077961    1.9282291   
S0132        15.259381    3.326358     1.9881042   
S0133        15.121492    3.2071297    2.0049294   
S0134        15.051364    3.0416279    1.989123    
S0135        14.98083     2.8644339    1.9877796   
S0136        14.900569    2.6853462    2.0126875   
S0137        14.80762     2.5074488    2.0553391   
S0138        14.707454    2.3248055    2.104644    
S0139        14.600136    2.1365019    2.1630758   
S0140        14.489609    1.9381641    2.2283401   
S0141        14.397455    1.7137844    2.2763102   
S0142        14.312073    1.4773258    2.3174534   
S0143        14.283223    1.2604603    2.41852     
S0144        14.246579    1.0960724    2.5749317   
S0145        14.244533    0.95308628   2.7411613   
S0146        14.285583    0.81605692   2.9195604   
S0147        14.33347     0.71458611   3.1441862   
S0148        14.393823    0.64236212   3.4098869   
S0149        14.455188    0.61443319   3.7217339   
S0150        14.49583     0.67545958   4.0810375   
S0151        14.69809     0.80997944   4.5913799   
S0152        14.839507    0.85129509   4.7039268   
S0153        14.988799    0.87922564   4.8052273   
S0154        15.145822    0.90141287   4.8975021   
S0155        15.312663    0.89383287   4.9749397   
S0156        15.487239    0.87071714   5.0400719   
S0157        15.670198    0.83831291   5.0955856   
S0158        15.859415    0.77606668   5.1311954   
S0159        16.063689    0.73981762   5.1799301   
S0160        16.22795     0.68573451   5.1832073   
S0161        16.396941    0.63630409   5.1727737   
S0162        16.56694     0.57836542   5.1401455   
S0163        16.757776    0.56337452   5.1424671   
S0164        16.947882    0.51910028   5.1040604   
S0165        17.145203    0.46704707   5.0453156   
S0166        17.339255    0.39463181   4.9519638   
S0167        17.531607    0.3103749    4.8347515   
S0168        17.721419    0.21667507   4.698378    
S0169        17.848109    0.16128858   4.4723965   
S0170        17.993965    0.12193587   4.2673634   
S0171        18.155209    0.096238458  4.0848907   
S0172        18.288895    0.051528984  3.9014019   
S0173        18.402249    -0.008154843 3.7191505   
S0174        18.454469    -0.10027554  3.5249718   
S0175        18.475011    -0.20043602  3.338269    
S0176        18.50638     -0.29576609  3.1680679   
S0177        16.300076    -4.9280388   4.5977776   
S0178        16.258928    -4.8274319   4.7617447   
S0179        16.215431    -4.7240814   4.9087585   
S0180        16.147546    -4.6024754   5.0146423   
S0181        16.089133    -4.4852455   5.1110336   
S0182        16.025212    -4.3622257   5.1831326   
S0183        15.955954    -4.2335964   5.2274174   
S0184        15.885419    -4.1016983   5.2602428   
S0185        16.025676    -3.7632046   5.2143448   
S0186        16.235847    -3.5583019   5.1466629   
S0187        16.435301    -3.3455791   5.0770672   
S0188        16.630431    -3.1231501   5.0342167   
S0189        16.815346    -2.8917261   4.9912067   
S0190        16.990987    -2.649848    4.9495842   
S0191        17.163141    -2.3974442   4.9219303   
S0192        17.345528    -2.1425085   4.9596535   
S0193        17.523346    -1.8855696   5.0310104   
S0194        17.775499    -1.8564787   4.9446293   
S0195        17.969432    -1.7878429   4.8331348   
S0196        18.158116    -1.7014788   4.7317528   
S0197        18.358601    -1.5947398   4.6056183   
S0198        18.511386    -1.4417505   4.4021069   
S0199        18.510878    -1.2193246   4.103334    
S0200        18.509947    -0.97560654  3.7818424   
S0201        18.453674    -0.69864774  3.4191467   
S0202        4.077198     0.83836842   0.92360792  
S0203        3.7463799    0.82695904   0.86346273  
S0204        3.4040718    0.81416216   0.81220722  
S0205        3.0511005    0.82204475   0.78102107  
S0206        2.6879955    0.84285526   0.7635211   
S0207        2.3138725    0.85660906   0.75055046  
S0208        1.9298382    0.89097424   0.75103812  
S0209        1.5326387    0.87881393   0.74826641  
S0210        1.1253494    0.87979975   0.75995359  
S0211        0.65496554   0.91097727   0.77858281  
S0212        0.18833456   0.93544674   0.7779418   
S0213        -0.27453763  0.96279011   0.75664997  
S0214        -0.73786421  0.95338335   0.70481186  
S0215        -1.1946984   0.99057684   0.64403129  
S0216        -1.6475887   1.040437     0.56636138  
S0217        -2.1005619   1.0779088    0.47233243  
S0218        -2.5524149   1.1191229    0.37047992  
S0219        -2.9785896   1.2769566    0.22376602  
S0220        -3.4730312   1.3258215    0.13067521  
S0221        -3.9645554   1.3375101    0.06218698  
S0222        -4.4378056   1.3871637    0.0020468662
S0223        -4.8988262   1.4450214    -0.04468478 
S0224        -5.344397    1.5263412    -0.077567941
S0225        -5.7820053   1.5989338    -0.097422504
S0226        -6.2178978   1.6513485    -0.098766392
S0227        -6.6351669   1.7475868    -0.080169857
S0228        -7.003421    1.9445538    -0.074694449
S0229        -7.3110718   2.0551916    -0.10369445 
S0230        -7.6464409   2.1283655    -0.1212303  
S0231        -7.9934982   2.2222616    -0.14362204 
S0232        -8.3610992   2.284691     -0.16005886 
S0233        -8.7448845   2.3428154    -0.17558221 
S0234        -9.1464439   2.3520172    -0.17977741 
S0235        -9.5646187   2.4048004    -0.18985726 
S0236        -10.001218   2.4501396    -0.19624827 
S0237        -10.451317   2.5372488    -0.22517931 
S0238        -10.911015   2.5684601    -0.23940883 
S0239        -11.346417   2.6632908    -0.30149207 
S0240        -11.756945   2.7872011    -0.39926212 
S0241        -12.150027   2.8998974    -0.50220547 
S0242        -12.527321   3.0039669    -0.60928063 
S0243        -12.899548   3.0870167    -0.70650887 
S0244        -13.252356   3.1830721    -0.82600079 
S0245        -13.564308   3.3114216    -0.98757887 
S0246        -14.109602   2.3996527    5.3229618   
S0247        -14.286732   2.2004829    5.3392929   
S0248        -14.455185   2.0068089    5.3855667   
S0249        -14.613031   1.8105686    5.4508556   
S0250        -14.763071   1.6082325    5.5310051   
S0251        -14.909642   1.379236     5.5701466   
S0252        -15.048849   1.1377524    5.6022175   
S0253        -15.178648   0.88430605   5.6276985   
S0254        -15.299496   0.62116952   5.6539841   
S0255        -15.360059   0.26033955   5.7318512   
S0256        -15.414273   -0.1025942   5.7977768   
S0257        -15.451329   -0.47295928  5.8255863   
S0258        -15.499341   -0.83695908  5.8857468   
S0259        -15.536765   -1.2062883   5.9257298   
S0260        -15.557928   -1.581958    5.9285561   
S0261        -15.585083   -1.9595261   5.9539303   
S0262        -15.5839     -2.3421167   5.9086399   
S0263        -15.574463   -2.7251415   5.8486134   
S0264        -15.54212    -3.0231808   5.8037666   
S0265        -15.478999   -3.3106686   5.6926216   
S0266        -15.418596   -3.6069824   5.5988228   
S0267        -15.335211   -3.8635048   5.459621    
S0268        -15.240105   -4.0824837   5.2914036   
S0269        -15.158176   -4.3310574   5.156921    
S0270        -15.096475   -4.6686893   5.1151585   
S0271        -15.015862   -4.9600967   5.0300613   
S0272        -14.926064   -5.2164345   4.8990364   
S0273        -14.936887   -5.4571529   4.7451252   
S0274        -14.955106   -5.6677132   4.5237484   
S0275        -14.986636   -5.8535957   4.2580956   
S0276        -15.019629   -6.0578899   3.9837994   
S0277        -15.065384   -6.2343529   3.6658932   
S0278        -15.144341   -6.2648811   3.2699646   
S0279        -15.161302   -6.6643791   2.9705685   
S0280        -15.229448   -6.8835785   2.5664717   
S0281        -20.777849   -4.5959377   3.6831375   
S0282        -20.795396   -4.5490211   3.45877     
S0283        -20.807074   -4.5105392   3.2306877   
S0284        -20.8142     -4.4802746   2.9965679   
S0285        -20.810193   -4.4583576   2.7537062   
S0286        -20.786534   -4.4451893   2.5018768   
S0287        -20.750916   -4.4403111   2.2402424   
S0288        -20.689424   -4.4446976   1.9724638   
S0289        -20.587521   -4.4600441   1.7105801   
S0290        -20.387392   -4.476408    1.4054705   
S0291        -20.123894   -4.4711021   1.186039    
S0292        -19.828683   -4.4679203   1.0554988   
S0293        -19.608583   -4.3959888   0.90244656  
S0294        -19.399767   -4.2885609   0.78698215  
S0295        -19.202644   -4.1464817   0.71009512  
S0296        -19.02247    -3.9670532   0.67026124  
S0297        -18.839517   -3.7639141   0.67551041  
S0298        -18.57189    -3.2560097   0.73805366  
S0299        -18.495258   -2.9846546   0.76504416  
S0300        -18.421692   -2.7086769   0.79918728  
S0301        -18.377589   -2.4179308   0.84065371  
S0302        -18.364825   -2.1103283   0.8880991   
S0303        -18.430411   -1.7860962   0.94129057  
S0304        -18.508977   -1.4457715   0.99841442  
S0305        -18.655156   -1.0936626   1.0628123   
S0306        -18.716837   -0.73185167  1.5252474   
S0307        -18.559489   -0.71578903  1.9038975   
S0308        -18.512979   -0.69498372  2.2584524   
S0309        -18.569499   -0.6480443   2.5592136   
S0310        -18.658159   -0.57003136  2.8200735   
S0311        -18.741774   -0.47138953  3.0652411   
S0312        -18.837389   -0.3550209   3.2950878   
S0313        -18.913246   -0.24052017  3.5292969   
S0314        -18.973524   -0.13972883  3.7625164   
S0315        -18.901588   0.060983491  3.8714619   
S0316        -18.818896   0.24881258   3.9798679   
S0317        -18.744113   0.43496423   4.0809292   
S0318        -18.64648    0.60080042   4.1854782   
S0319        -18.553049   0.76337314   4.2855648   
S0320        -18.465633   0.92592659   4.3853863   
S0321        -18.356952   1.0689753    4.4875881   
S0322        -18.228827   1.1911841    4.5861851   
S0323        -18.016826   1.220991     4.7938972   
S0324        -17.9394     1.1046382    4.8981369   
S0325        -17.867918   0.9526556    4.9629944   
S0326        -17.818817   0.78236871   5.010347    
S0327        -17.794272   0.59357781   5.0440445   
S0328        -17.791885   0.38621933   5.0784794   
S0329        -17.80352    0.15893267   5.1255173   
S0330        -17.818161   -0.08885625  5.1885906   
S0331        -17.815085   -0.35337672  5.268573    
S0332        -17.800528   -0.58722005  5.3128685   
S0333        -17.788586   -0.81066399  5.347979    
S0334        -17.757007   -1.013498    5.3980812   
S0335        -17.735216   -1.2073701   5.4333492   
S0336        -17.707916   -1.38652     5.4697346   
S0337        -17.684035   -1.5552684   5.4968189   
S0338        -17.658316   -1.7123632   5.5198368   
S0339        -17.63119    -1.8590162   5.5375145   
S0340        -17.629681   -1.9902931   5.5288677   
S0341        -17.690558   -2.2175077   5.5188595   
S0342        -17.726787   -2.4470783   5.4998562   
S0343        -17.738733   -2.6772104   5.4779236   
S0344        -17.733032   -2.9072237   5.447884    
S0345        -17.705283   -3.1389254   5.4186028   
S0346        -17.660794   -3.3745613   5.380032    
S0347        -17.617076   -3.6080822   5.2939548   
S0348        -17.559941   -3.8395947   5.1878422   
S0349        -17.569376   -4.2706654   4.9071007   
S0350        -17.685109   -4.4359295   4.7487614   
S0351        -17.79785    -4.6067081   4.6444599   
S0352        -17.920804   -4.774683    4.5749336   
S0353        -18.073778   -4.9148098   4.5129124   
S0354        -18.252779   -5.0327919   4.4653645   
S0355        -18.455193   -5.1416409   4.4416809   
S0356        -18.689384   -5.1971745   4.4128483   
S0357        -18.939619   -5.1963821   4.3845573   
S0358        -19.156328   -5.1355366   4.4084381   
S0359        -19.371545   -5.0905369   4.423056    
S0360        -19.580215   -5.0674644   4.4253517   
S0361        -19.784215   -5.0557388   4.4103729   
S0362        -19.989825   -5.0402584   4.3748596   
S0363        -20.200363   -4.9931126   4.3108784   
S0364        -20.421304   -4.9160603   4.2220852   
S0365        -20.612234   -4.7842686   4.083947    
S0366        -18.921066   -0.45176311  1.0108561   
S0367        -18.929083   -0.1632787   0.88153648  
S0368        -18.948477   0.12088661   0.77865381  
S0369        -19.099373   0.40820808   0.76077476  
S0370        -19.129799   0.70967846   0.71281152  
S0371        -19.131123   1.0176859    0.67488766  
S0372        -19.118729   1.3330884    0.65205703  
S0373        -19.069514   1.6511513    0.6403307   
S0374        -18.996396   1.9729168    0.64683614  
S0375        -18.887901   2.2826721    0.69203243  
S0376        -18.78311    2.5794312    0.75430264  
S0377        -18.691364   2.8700846    0.8229084   
S0378        -18.539537   3.1288731    0.92091637  
S0379        -18.390016   3.3848984    1.0284543   
S0380        -18.184595   3.6062584    1.1666941   
S0381        -17.95464    3.8095959    1.3246274   
S0382        -17.694551   3.9876907    1.5027916   
S0383        -17.296223   3.96754      1.9907572   
S0384        -17.196823   3.7814564    2.2730036   
S0385        -17.093921   3.5771091    2.5297981   
S0386        -17.013437   3.4009342    2.782873    
S0387        -16.955324   3.2480316    3.0322012   
S0388        -16.936461   3.1406141    3.2974792   
S0389        -16.935947   3.0547781    3.5599018   
S0390        -16.934392   2.9556747    3.7912464   
S0391        -17.085741   2.6791737    4.0718925   
S0392        -17.204346   2.4742373    4.1208153   
S0393        -17.330894   2.2922335    4.1866753   
S0394        -17.46521    2.1233072    4.2629871   
S0395        -17.589709   1.9479116    4.3361362   
S0396        -17.710115   1.7736158    4.4113655   
S0397        -17.842465   1.6151472    4.4989685   
S0398        -17.967133   1.4545423    4.5863609   
S0399        -17.178824   4.1487617    1.707604    
S0400        -16.960468   4.0565105    1.7251553   
S0401        -16.770253   3.9709034    1.7801474   
S0402        -16.602219   3.8818897    1.8706186   
S0403        -16.472134   3.7586456    1.982291    
S0404        -16.355063   3.6397961    2.1329363   
S0405        -16.246341   3.5299301    2.3274811   
S0406        -16.156197   3.419548     2.5623713   
S0407        -16.098016   3.2773987    2.8179743   
S0408        -15.960217   3.0430567    3.1699976   
S0409        -15.87282    2.9008118    3.4966942   
S0410        -15.834619   2.8321507    3.784473    
S0411        -15.858812   2.7894167    4.0034092   
S0412        -15.953178   2.7416941    4.1347477   
S0413        -16.111763   2.6977379    4.1838058   
S0414        -16.326698   2.7065012    4.180962    
S0415        -16.606198   2.778685     4.1338154   
