# Supplementary material for: Interspecific variation in the limb long bones among modern rhinoceroses—extent and drivers
Source: PeerJ. 2019 Sep 26;7:e7647. doi: 10.7717/peerj.7647 (PMC6766374; doi:10.7717/peerj.7647)
Supplement: Supplemental Information 9 [file peerj-07-7647-s009.zip › Radius/Dicerorhinus_sumatrensis_1204_Radius_miroir.pts]

Version 1.0
416
S0000      30.907953  10.392113  4.3467461 
S0001      30.348199  9.9989471  1.2976902 
S0002      30.954773  7.5124107  1.5147205 
S0003      29.763818  4.6476059  0.83942423
S0004      29.752606  4.9490623  5.7671471 
S0005      31.692984  7.2415016  4.9502159 
S0006      29.506128  9.9665619  1.4373123 
S0007      29.473022  10.990531  2.6319462 
S0008      28.65676   8.9421951  5.2256744 
S0009      29.751056  5.5588219  5.6564438 
S0010      20.665317  9.4125885  2.4353893 
S0011      7.2446922  13.3088    1.4987923 
S0012      7.6457306  14.101208  2.4548542 
S0013      8.6938614  13.309679  3.9722069 
S0014      6.2864845  12.201082  5.4587578 
S0015      5.0936985  6.2926468  2.6866079 
S0016      0.89961281 7.9688698  3.4842735 
S0017      2.4997808  9.0635254  1.4521587 
S0018      2.4573877  10.846336  2.392911  
S0019      3.3340511  13.892992  2.7326546 
S0020      3.7009727  13.038696  4.4606812 
S0021      3.0083515  12.198317  4.6309174 
S0022      3.4404385  7.8005005  4.8732117 
S0023      30.88829   10.533051  4.1833687 
S0024      30.817743  10.649978  4.0007912 
S0025      30.786853  10.754834  3.8251179 
S0026      30.740152  10.842321  3.6470684 
S0027      30.701147  10.913374  3.4659496 
S0028      30.684164  10.970497  3.2748798 
S0029      30.647104  11.010894  3.0874224 
S0030      30.612421  11.036941  2.8973114 
S0031      30.550549  11.031949  2.7160818 
S0032      30.507077  10.947662  2.506675  
S0033      30.465759  10.855016  2.3110647 
S0034      30.44118   10.75742   2.1252588 
S0035      30.400677  10.648476  1.9580666 
S0036      30.380264  10.534064  1.800016  
S0037      30.361481  10.411301  1.6560429 
S0038      30.349725  10.280801  1.5246367 
S0039      30.351434  10.144778  1.4027927 
S0040      30.362741  9.899987   1.2511792 
S0041      30.376276  9.7898666  1.2152009 
S0042      30.364438  9.6652092  1.2044934 
S0043      30.371622  9.5384949  1.1939368 
S0044      30.392511  9.4068718  1.1862239 
S0045      30.414789  9.2680733  1.1884901 
S0046      30.448203  9.1233459  1.1950423 
S0047      30.484698  8.9716263  1.2105094 
S0048      30.533548  8.8141197  1.2298303 
S0049      30.582407  8.6973694  1.2672632 
S0050      30.629016  8.5729294  1.3032427 
S0051      30.693921  8.4457031  1.3303079 
S0052      30.75069   8.3100266  1.3599257 
S0053      30.792035  8.1642342  1.3933181 
S0054      30.853183  8.015033   1.4203304 
S0055      30.90372   7.856002   1.4497343 
S0056      30.946658  7.6880981  1.4800608 
S0057      30.949915  7.310611   1.5039775 
S0058      30.890851  7.1162041  1.4972505 
S0059      30.808722  6.9361465  1.4942537 
S0060      30.712494  6.7713089  1.4947326 
S0061      30.619839  6.6123215  1.4910682 
S0062      30.531741  6.4553604  1.4807022 
S0063      30.443332  6.3015961  1.4648189 
S0064      30.357333  6.1492443  1.4412327 
S0065      30.274637  5.9993019  1.4093069 
S0066      30.190793  5.8478279  1.328592  
S0067      30.111191  5.6926311  1.2510861 
S0068      30.065805  5.5364647  1.1675566 
S0069      30.011011  5.3843639  1.0959232 
S0070      29.985712  5.2340424  1.0223555 
S0071      29.951923  5.0825878  0.95854988
S0072      29.893185  4.9317936  0.90944757
S0073      29.848328  4.7778343  0.86187067
S0074      29.681622  4.438464   0.88358078
S0075      29.584891  4.2594063  0.98945436
S0076      29.451303  4.1233158  1.1384373 
S0077      29.329431  4.0000702  1.3238162 
S0078      29.203223  3.9024155  1.5462876 
S0079      29.096402  3.8161911  1.8136852 
S0080      29.038266  3.7167328  2.1345621 
S0081      29.017776  3.6046135  2.5025219 
S0082      29.000177  3.5065762  2.9080786 
S0083      28.996152  3.5570587  3.3999523 
S0084      28.966803  3.7017532  3.8478176 
S0085      28.973871  3.8635773  4.244413  
S0086      29.021167  4.0232639  4.5996197 
S0087      29.105136  4.1824375  4.9176193 
S0088      29.225186  4.3452663  5.198917  
S0089      29.36828   4.5371845  5.4286396 
S0090      29.546292  4.7355877  5.6198254 
S0091      29.881421  5.1523335  5.6309914 
S0092      29.967795  5.3715187  5.5020649 
S0093      30.103082  5.5390511  5.4155621 
S0094      30.227307  5.7007153  5.3489452 
S0095      30.362524  5.8378132  5.3103027 
S0096      30.516583  5.939859   5.3038383 
S0097      30.660458  6.0374233  5.3186619 
S0098      30.797763  6.1301006  5.3540802 
S0099      30.925226  6.2273384  5.4027382 
S0100      31.048892  6.3443943  5.4225849 
S0101      31.153409  6.4719376  5.4141289 
S0102      31.256396  6.5890305  5.3974365 
S0103      31.348096  6.7055725  5.3608501 
S0104      31.445526  6.8128098  5.3236263 
S0105      31.523157  6.9237175  5.2551601 
S0106      31.582248  7.0343613  5.1643768 
S0107      31.662775  7.1347069  5.0699116 
S0108      31.675684  7.3435143  4.8246922 
S0109      31.641177  7.4690331  4.7118671 
S0110      31.576456  7.6035988  4.6113419 
S0111      31.493433  7.741011   4.5204632 
S0112      31.40658   7.8878113  4.4379601 
S0113      31.335645  8.061647   4.3670551 
S0114      31.262079  8.2526237  4.3072521 
S0115      31.197748  8.4684349  4.263657  
S0116      31.110748  8.6866447  4.2253819 
S0117      31.009543  8.9191269  4.2214058 
S0118      30.915936  9.1296654  4.2150822 
S0119      30.807294  9.326017   4.2009365 
S0120      30.742151  9.521064   4.201144  
S0121      30.732303  9.7109039  4.2197159 
S0122      30.800574  9.8957199  4.2687611 
S0123      30.880258  10.077336  4.3250195 
S0124      30.916928  10.249818  4.3578934 
S0125      30.825272  10.35178   4.4162872 
S0126      30.669846  10.307911  4.4314484 
S0127      30.521313  10.281185  4.3818245 
S0128      30.381714  10.275938  4.3417374 
S0129      30.243506  10.289368  4.2865993 
S0130      30.097665  10.319562  4.2241287 
S0131      29.935471  10.364243  4.1637054 
S0132      29.754822  10.4221    4.1131615 
S0133      29.564264  10.492873  4.0907234 
S0134      29.387823  10.516579  4.1114288 
S0135      29.239551  10.498697  4.1432484 
S0136      29.114578  10.462049  4.1485424 
S0137      29.009894  10.415966  4.1311489 
S0138      28.9276    10.352955  4.0978161 
S0139      28.869946  10.269092  4.0391907 
S0140      28.844241  10.154723  3.9133846 
S0141      28.860156  9.9300201  3.8847336 
S0142      28.867352  9.7441536  3.9679398 
S0143      28.777234  9.6464897  4.0125755 
S0144      28.701706  9.5543167  4.0898952 
S0145      28.635956  9.4803413  4.2091072 
S0146      28.590729  9.4021385  4.339238  
S0147      28.575232  9.2911865  4.4582771 
S0148      28.578683  9.1688538  4.5928581 
S0149      28.592557  9.0626518  4.7637917 
S0150      28.615506  8.9937958  4.9807098 
S0151      28.808203  8.8763611  5.2864594 
S0152      28.956635  8.8163712  5.3359829 
S0153      29.101208  8.7727638  5.3887646 
S0154      29.243027  8.7390793  5.4455177 
S0155      29.383725  8.6937012  5.4786465 
S0156      29.522406  8.6464844  5.4980431 
S0157      29.659262  8.6064629  5.5213531 
S0158      29.792679  8.5466507  5.488311  
S0159      29.924588  8.5010567  5.4742367 
S0160      30.071259  8.4722816  5.5090908 
S0161      30.218982  8.4347649  5.5815014 
S0162      30.351038  8.3639091  5.6214787 
S0163      30.463974  8.2636826  5.6378605 
S0164      30.557156  8.1367798  5.6331863 
S0165      30.641873  7.9873108  5.6225834 
S0166      30.722849  7.814389   5.6122761 
S0167      30.797598  7.6151833  5.6028301 
S0168      30.855478  7.38937    5.5762783 
S0169      30.972528  7.3022346  5.5403957 
S0170      31.084833  7.2305267  5.5032104 
S0171      31.194821  7.1789795  5.4670902 
S0172      31.299274  7.1468224  5.4197163 
S0173      31.393823  7.1311417  5.3530445 
S0174      31.480771  7.1327309  5.2723904 
S0175      31.569504  7.1527145  5.1832695 
S0176      31.66134   7.186586   5.0770702 
S0177      29.758966  5.0133675  5.7912235 
S0178      29.751404  5.0849258  5.7978302 
S0179      29.747354  5.1538223  5.7971169 
S0180      29.745755  5.2218914  5.7909908 
S0181      29.744699  5.2880825  5.7738605 
S0182      29.744867  5.3528706  5.7477932 
S0183      29.746271  5.4199112  5.7205936 
S0184      29.74812   5.4872162  5.6866611 
S0185      29.832306  5.6881634  5.5996113 
S0186      29.922983  5.8071396  5.5368217 
S0187      30.022479  5.921991   5.4625381 
S0188      30.134134  6.0389679  5.4179485 
S0189      30.258237  6.1549118  5.4127331 
S0190      30.393073  6.2681469  5.4292503 
S0191      30.537991  6.3795746  5.4579006 
S0192      30.693381  6.4907387  5.4864315 
S0193      30.861798  6.6023743  5.4985023 
S0194      30.954321  6.6900627  5.5083996 
S0195      31.043716  6.7727974  5.5020729 
S0196      31.134723  6.8518356  5.493721  
S0197      31.229971  6.9273506  5.4719887 
S0198      31.329486  6.998632   5.4271645 
S0199      31.425665  7.0651833  5.3459225 
S0200      31.519547  7.1273735  5.2371704 
S0201      31.636334  7.1818848  5.1111408 
S0202      20.432896  9.4443924  2.4757215 
S0203      20.184152  9.4700783  2.5069647 
S0204      19.92272   9.5140526  2.5360088 
S0205      19.644101  9.5525772  2.5561537 
S0206      19.348457  9.5808174  2.565807  
S0207      19.035927  9.595797   2.5632456 
S0208      18.707722  9.6163734  2.5543396 
S0209      18.365349  9.6601158  2.5473267 
S0210      18.007411  9.7020172  2.5337269 
S0211      17.720619  9.7225685  2.5293468 
S0212      17.428171  9.7517967  2.5250114 
S0213      17.131186  9.7984108  2.5241011 
S0214      16.827206  9.8431168  2.5180389 
S0215      16.51758   9.8957565  2.5110271 
S0216      16.202354  9.9557365  2.5026825 
S0217      15.879572  10.011565  2.488949  
S0218      15.549803  10.068511  2.472032  
S0219      15.215147  10.13694   2.4553154 
S0220      14.872754  10.208472  2.4597879 
S0221      14.530115  10.273015  2.4636639 
S0222      14.192085  10.348952  2.4708237 
S0223      13.859747  10.43876   2.4800779 
S0224      13.532747  10.54092   2.4903456 
S0225      13.213019  10.662589  2.5011972 
S0226      12.885187  10.752922  2.5140001 
S0227      12.556973  10.835593  2.5290783 
S0228      12.23575   10.936163  2.5452988 
S0229      12.000544  10.998763  2.5690989 
S0230      11.745176  11.069013  2.5766558 
S0231      11.471491  11.157519  2.5654736 
S0232      11.180208  11.270131  2.5354242 
S0233      10.871613  11.410451  2.4873365 
S0234      10.563333  11.615734  2.429344  
S0235      10.252688  11.867484  2.356757  
S0236      9.8826683  12.074313  2.2539841 
S0237      9.5161232  12.345177  2.1410141 
S0238      9.2998055  12.458679  2.0429876 
S0239      9.0359093  12.526527  1.9660242 
S0240      8.7921272  12.625201  1.8807741 
S0241      8.5390839  12.723417  1.8095543 
S0242      8.2864006  12.830049  1.7381514 
S0243      8.0297417  12.941328  1.6736095 
S0244      7.7782272  13.063368  1.5961297 
S0245      7.5052719  13.178319  1.5605841 
S0246      6.0814594  12.116035  5.5064377 
S0247      5.8751038  11.97937   5.4591667 
S0248      5.7004253  11.835724  5.3134396 
S0249      5.5171776  11.715759  5.3154709 
S0250      5.3499966  11.586399  5.2738258 
S0251      5.1989887  11.452701  5.2039654 
S0252      5.0547852  11.315337  5.1427982 
S0253      4.926255   11.169188  5.0468643 
S0254      4.7966953  11.03287   5.0153133 
S0255      4.843911   10.877805  5.1031345 
S0256      4.8724064  10.707526  5.1486076 
S0257      4.906823   10.521885  5.1509354 
S0258      4.9238914  10.335271  5.1605366 
S0259      4.9003967  10.15689   5.2055939 
S0260      4.8208012  10.004534  5.3277775 
S0261      4.7454216  9.8574547  5.457222  
S0262      4.6965427  9.6461349  5.4363258 
S0263      4.5876884  9.4258896  5.4164597 
S0264      4.574966   9.2609039  5.5286064 
S0265      4.5292309  9.0241646  5.4703278 
S0266      4.4851341  8.8073006  5.2889683 
S0267      4.4578152  8.5933723  5.1931786 
S0268      4.4356548  8.3712418  5.1002254 
S0269      4.4174248  8.1108139  5.0484035 
S0270      4.4041424  7.8432579  4.9648991 
S0271      4.3935371  7.6635452  4.7454208 
S0272      4.3877857  7.4139107  4.5997162 
S0273      4.3342384  7.268026   4.3310772 
S0274      4.310783   7.1772598  4.0205761 
S0275      4.3335678  7.1351357  3.6605892 
S0276      4.3803516  7.0141998  3.4264172 
S0277      4.4422859  6.827491   3.2842537 
S0278      4.5270847  6.6056938  3.1650469 
S0279      4.6688686  6.4531654  2.9833929 
S0280      4.8610542  6.3533875  2.8068707 
S0281      0.88310318 8.0178757  3.3093601 
S0282      0.8762579  8.0632492  3.138447  
S0283      0.88307743 8.1047531  2.969453  
S0284      0.90413895 8.1428787  2.8007067 
S0285      0.95025158 8.1707542  2.6326637 
S0286      1.0226067  8.1868484  2.4674349 
S0287      1.1129228  8.1965858  2.3033789 
S0288      1.2222024  8.199295   2.1403557 
S0289      1.3574789  8.190403   1.9849138 
S0290      1.5293386  8.2305939  1.8407791 
S0291      1.698724   8.2785576  1.7269308 
S0292      1.8523535  8.3439331  1.6296976 
S0293      1.9906799  8.4269157  1.5498453 
S0294      2.1244699  8.5174911  1.4961073 
S0295      2.238343   8.6302963  1.4558512 
S0296      2.3459919  8.75326    1.4381849 
S0297      2.4276024  8.9023598  1.4341237 
S0298      2.6712858  9.3316711  1.606501  
S0299      2.8314602  9.5912643  1.7538958 
S0300      2.8966047  9.8403152  1.8794319 
S0301      2.8968027  10.05583   1.9895126 
S0302      2.8316872  10.230379  2.0871229 
S0303      2.7337263  10.379456  2.1788113 
S0304      2.6326164  10.52681   2.2655375 
S0305      2.5354485  10.681479  2.3412251 
S0306      2.5204668  10.853181  2.5575287 
S0307      2.616683   10.879857  2.7140871 
S0308      2.6946857  10.896885  2.8711382 
S0309      2.750416   10.902077  3.0312449 
S0310      2.7783936  10.896785  3.1980474 
S0311      2.7720135  10.884917  3.3744514 
S0312      2.7098951  10.876482  3.5588928 
S0313      2.6156698  10.864561  3.7460381 
S0314      2.4925354  10.847205  3.9346207 
S0315      2.4963209  10.992836  4.0314758 
S0316      2.520859   11.137601  4.1280712 
S0317      2.5685671  11.279306  4.2231312 
S0318      2.6247803  11.423416  4.3098621 
S0319      2.6805506  11.574274  4.3871319 
S0320      2.7435503  11.728798  4.4582054 
S0321      2.8119316  11.887996  4.5245007 
S0322      2.9144165  12.037395  4.5793507 
S0323      3.0270517  12.037448  4.7116432 
S0324      3.0631529  11.862434  4.7821556 
S0325      3.0900965  11.685719  4.8477108 
S0326      3.092935   11.505888  4.8692688 
S0327      3.071538   11.330023  4.8911751 
S0328      3.0441133  11.156814  4.9411388 
S0329      2.9978466  10.982172  4.9777168 
S0330      2.953586   10.809874  5.0443035 
S0331      2.8976812  10.639727  5.113327  
S0332      2.9362068  10.516925  5.1404743 
S0333      2.9824739  10.387373  5.1812748 
S0334      3.0305717  10.248014  5.221801  
S0335      3.0739035  10.100579  5.254113  
S0336      3.0804174  9.9505745  5.2386608 
S0337      3.0890892  9.7893272  5.2239231 
S0338      3.1058298  9.6131706  5.2136341 
S0339      3.1695139  9.4309006  5.2693142 
S0340      3.2265007  9.2512924  5.3252682 
S0341      3.3852978  9.1722565  5.2570927 
S0342      3.5152634  9.077623   5.2007351 
S0343      3.6190525  8.9670563  5.1651424 
S0344      3.693996   8.8348396  5.149102  
S0345      3.7300095  8.6737442  5.1317337 
S0346      3.7132992  8.4887306  5.071117  
S0347      3.6707283  8.2636612  5.052895  
S0348      3.579459   8.0116646  5.0040092 
S0349      3.3423271  7.6650673  4.7199604 
S0350      3.2312531  7.5458687  4.5858181 
S0351      3.1053436  7.4502357  4.4667362 
S0352      2.966848   7.3688751  4.3685917 
S0353      2.8153648  7.3038979  4.2897202 
S0354      2.6510574  7.2532104  4.2305107 
S0355      2.4731691  7.2071556  4.1928265 
S0356      2.2790852  7.1868668  4.171096  
S0357      2.0769157  7.2108498  4.1632557 
S0358      1.8835663  7.2809662  4.175042  
S0359      1.7049026  7.3478981  4.1662922 
S0360      1.5372661  7.4029587  4.1377377 
S0361      1.3852803  7.4654396  4.0867207 
S0362      1.2447083  7.5324684  4.0143578 
S0363      1.1158456  7.6137337  3.9201092 
S0364      1.0039577  7.7189774  3.8025116 
S0365      0.90252209 7.8464981  3.663216  
S0366      2.3664707  11.065573  2.3392841 
S0367      2.3655315  11.305367  2.2845058 
S0368      2.3793327  11.530309  2.2414148 
S0369      2.4042816  11.74086   2.2102304 
S0370      2.4259186  11.940112  2.1918299 
S0371      2.4661676  12.127642  2.184156  
S0372      2.5251692  12.302564  2.1872509 
S0373      2.5718014  12.473164  2.2030476 
S0374      2.6184959  12.638031  2.230698  
S0375      2.6885889  12.862376  2.253153  
S0376      2.7571674  13.066566  2.2841137 
S0377      2.8324785  13.248341  2.3226748 
S0378      2.9017038  13.410674  2.3713202 
S0379      2.9691031  13.554065  2.430279  
S0380      3.0511431  13.673793  2.4952374 
S0381      3.1365135  13.773621  2.5690044 
S0382      3.234885   13.844734  2.6466999 
S0383      3.436895   13.830948  2.9489006 
S0384      3.5612965  13.686705  3.1262447 
S0385      3.6580154  13.552376  3.3051697 
S0386      3.7294052  13.425102  3.4839771 
S0387      3.7710041  13.327078  3.6743481 
S0388      3.7847992  13.255742  3.8766113 
S0389      3.7764214  13.187312  4.078064  
S0390      3.740662   13.13777   4.2889938 
S0391      3.6226517  12.96004   4.5038162 
S0392      3.5482914  12.86933   4.5343227 
S0393      3.4717403  12.779958  4.5628624 
S0394      3.3967419  12.686192  4.5843021 
S0395      3.318536   12.593745  4.6042492 
S0396      3.2330368  12.504613  4.6251717 
S0397      3.146381   12.41218   4.640065  
S0398      3.0772202  12.305489  4.6369518 
S0399      3.4719254  13.935915  2.7957426 
S0400      3.6531723  13.831236  2.8207943 
S0401      3.7726204  13.695993  2.8536127 
S0402      3.8833656  13.585565  2.932888  
S0403      3.9332603  13.441191  3.0208324 
S0404      4.0021294  13.304713  3.1513624 
S0405      4.0841255  13.16433   3.3167625 
S0406      4.2077785  13.050122  3.5313778 
S0407      4.3066246  12.928427  3.7703304 
S0408      4.3195     12.801363  4.0372078 
S0409      4.3152199  12.708826  4.2606525 
S0410      4.2916573  12.651418  4.4391537 
S0411      4.2276497  12.614966  4.5468719 
S0412      4.1521412  12.620543  4.6127991 
S0413      4.0621113  12.662959  4.6332439 
S0414      3.9670288  12.765822  4.6420975 
S0415      3.8400276  12.908003  4.5979107 
