# Supplementary material for: Interspecific variation in the limb long bones among modern rhinoceroses—extent and drivers
Source: PeerJ. 2019 Sep 26;7:e7647. doi: 10.7717/peerj.7647 (PMC6766374; doi:10.7717/peerj.7647)
Supplement: Supplemental Information 9 [file peerj-07-7647-s009.zip › Radius/Dicerorhinus_sumatrensis_1879_6_14_2_Radius_miroir.pts]

Version 1.0
416
S0000         -2.2489809    13.292572     -4.9141258   
S0001         -2.0194035    10.838348     -6.6834366   
S0002         0.3401351     11.592946     -7.5171661   
S0003         3.2102615     10.508798     -7.5901611   
S0004         3.5589375     13.775142     -4.2017117   
S0005         0.72189407    14.473248     -5.60383     
S0006         -2.1854843    10.401311     -5.5851044   
S0007         -2.6428505    11.168068     -3.9416615   
S0008         -0.36169739   12.010355     -3.1766615   
S0009         2.3643858     13.61864      -4.1427162   
S0010         0.47680511    5.5664211     -0.2727623   
S0011         -0.14107056   -6.557177     9.0942375    
S0012         -0.87555313   -5.5249226    9.7562988    
S0013         -0.25952911   -3.9605297    10.063153    
S0014         0.95103722    -3.9456543    12.118982    
S0015         6.7225342     -5.0517288    10.619519    
S0016         6.2032547     -8.34459      13.602426    
S0017         4.7594154     -8.6596054    11.470049    
S0018         3.1555656     -8.5469994    12.179116    
S0019         0.28212471    -8.0761971    12.329783    
S0020         1.0564072     -6.7846474    13.281303    
S0021         1.6566444     -6.8981155    13.4492      
S0022         5.9384769     -5.2142139    12.671648    
S0023         -2.4273508    13.206288     -5.0219994   
S0024         -2.57479      13.080727     -5.1275986   
S0025         -2.6816681    12.926874     -5.2204296   
S0026         -2.7699802    12.781644     -5.3102219   
S0027         -2.8430372    12.636911     -5.4028683   
S0028         -2.8760303    12.46997      -5.4802818   
S0029         -2.883053     12.294982     -5.5517326   
S0030         -2.8630819    12.111345     -5.615683    
S0031         -2.8302958    11.920184     -5.6923538   
S0032         -2.7585028    11.763242     -5.7700199   
S0033         -2.6935822    11.61679      -5.8742847   
S0034         -2.615719     11.473981     -5.9706615   
S0035         -2.5417698    11.356645     -6.0976921   
S0036         -2.4535412    11.239371     -6.212336    
S0037         -2.3571571    11.128764     -6.3279293   
S0038         -2.2490761    11.020567     -6.4377464   
S0039         -2.1386148    10.926432     -6.5605156   
S0040         -1.860198     10.808595     -6.753125    
S0041         -1.7090231    10.790672     -6.8287178   
S0042         -1.5464416    10.782626     -6.8727127   
S0043         -1.3948543    10.787949     -6.923864    
S0044         -1.2532653    10.805826     -6.9835678   
S0045         -1.1136602    10.835313     -7.0336182   
S0046         -0.98189945   10.876939     -7.0886436   
S0047         -0.86267138   10.9337       -7.1624977   
S0048         -0.73943949   10.998956     -7.2095444   
S0049         -0.61210742   11.088161     -7.2705551   
S0050         -0.48216724   11.170046     -7.3152298   
S0051         -0.35846472   11.247807     -7.3631386   
S0052         -0.2399338    11.320592     -7.4108727   
S0053         -0.12387036   11.388171     -7.4534187   
S0054         -0.010896496  11.45221      -7.4937698   
S0055         0.10547287    11.509408     -7.5174942   
S0056         0.22317564    11.558079     -7.5262016   
S0057         0.50542221    11.603143     -7.5317596   
S0058         0.67277384    11.59403      -7.5391411   
S0059         0.83931522    11.569806     -7.5432137   
S0060         0.99847889    11.523254     -7.5189278   
S0061         1.1558233     11.466517     -7.4966591   
S0062         1.3090953     11.392027     -7.4540649   
S0063         1.4759628     11.323513     -7.4787827   
S0064         1.6382423     11.233196     -7.4742058   
S0065         1.7999512     11.145811     -7.521196    
S0066         1.9300289     11.058357     -7.5443787   
S0067         2.0665836     10.977883     -7.5689133   
S0068         2.2078144     10.901826     -7.6082855   
S0069         2.3569502     10.827        -7.6319756   
S0070         2.5141125     10.756055     -7.6361954   
S0071         2.6779408     10.690105     -7.6266174   
S0072         2.8473265     10.628637     -7.6086586   
S0073         3.0280521     10.562778     -7.6239967   
S0074         3.50266       10.418655     -7.4596527   
S0075         3.7642982     10.382149     -7.2990089   
S0076         3.9742664     10.395455     -7.0993057   
S0077         4.157925      10.458097     -6.8888496   
S0078         4.2644867     10.561591     -6.6394882   
S0079         4.3682869     10.719204     -6.3881535   
S0080         4.4519878     10.929774     -6.1212631   
S0081         4.510445      11.192809     -5.8363125   
S0082         4.5336246     11.505693     -5.5307472   
S0083         4.5151829     11.811263     -5.2360413   
S0084         4.4839928     12.106939     -4.9797489   
S0085         4.4223408     12.387085     -4.7579834   
S0086         4.3325706     12.651701     -4.5726635   
S0087         4.2284672     12.907187     -4.4250336   
S0088         4.0745689     13.131383     -4.312851    
S0089         3.9186718     13.352264     -4.2381924   
S0090         3.7520142     13.570924     -4.201395    
S0091         3.4229229     13.786423     -4.262648    
S0092         3.1556381     13.606744     -4.295647    
S0093         2.9809076     13.593817     -4.3581402   
S0094         2.8560741     13.666331     -4.4380497   
S0095         2.7282179     13.745161     -4.525423    
S0096         2.5660934     13.794272     -4.609874    
S0097         2.4175291     13.875941     -4.7066055   
S0098         2.2430788     13.946658     -4.7956718   
S0099         2.081642      14.050441     -4.8948547   
S0100         1.9551908     14.176047     -4.9691422   
S0101         1.8033295     14.262357     -5.0292423   
S0102         1.6602959     14.342659     -5.1012726   
S0103         1.5311797     14.427319     -5.1927494   
S0104         1.3804088     14.474707     -5.2718357   
S0105         1.22473       14.504344     -5.3535164   
S0106         1.0713874     14.537489     -5.4540749   
S0107         0.89662752    14.511852     -5.5258839   
S0108         0.62445335    14.365361     -5.6593395   
S0109         0.51148844    14.259541     -5.7035912   
S0110         0.39067605    14.145985     -5.7243866   
S0111         0.26635196    14.028191     -5.722583    
S0112         0.13885273    13.908545     -5.7007763   
S0113         -0.0086740978 13.800084     -5.6774097   
S0114         -0.17040443   13.695697     -5.6436703   
S0115         -0.35276372   13.601794     -5.605611    
S0116         -0.53891325   13.503928     -5.5464554   
S0117         -0.73814082   13.394156     -5.4511883   
S0118         -0.90915613   13.272681     -5.3294472   
S0119         -1.0829001    13.174672     -5.2146057   
S0120         -1.2700797    13.120454     -5.1300419   
S0121         -1.4663923    13.110774     -5.0724003   
S0122         -1.6724831    13.162323     -5.0418377   
S0123         -1.8707176    13.227031     -4.9972027   
S0124         -2.0620522    13.284428     -4.94422     
S0125         -2.2380888    13.242847     -4.7828533   
S0126         -2.2173273    13.131511     -4.6706806   
S0127         -2.1893618    12.999603     -4.5957794   
S0128         -2.1607119    12.883385     -4.5247684   
S0129         -2.1299715    12.769513     -4.4640644   
S0130         -2.0973751    12.655716     -4.4129238   
S0131         -2.062598     12.546685     -4.3552876   
S0132         -2.0251137    12.434921     -4.307423    
S0133         -1.9810253    12.331554     -4.2482246   
S0134         -1.9089195    12.210501     -4.1846474   
S0135         -1.8343868    12.088432     -4.1277332   
S0136         -1.765045     11.957358     -4.0891808   
S0137         -1.6948301    11.827763     -4.0522881   
S0138         -1.6200148    11.703764     -4.0112556   
S0139         -1.5345926    11.593735     -3.947868    
S0140         -1.4484157    11.485042     -3.883445    
S0141         -1.3624516    11.376144     -3.8223701   
S0142         -1.2727589    11.264346     -3.7873356   
S0143         -1.094055     11.257897     -3.7472923   
S0144         -0.93441715   11.27952      -3.675227    
S0145         -0.8101449    11.319235     -3.5712898   
S0146         -0.6974514    11.379619     -3.4898243   
S0147         -0.60305142   11.461108     -3.4125896   
S0148         -0.52683277   11.564496     -3.3385384   
S0149         -0.47066894   11.690533     -3.2646481   
S0150         -0.41823721   11.840895     -3.2078293   
S0151         -0.35692656   12.190108     -3.1920528   
S0152         -0.36861303   12.368622     -3.1957798   
S0153         -0.36146252   12.534154     -3.2302643   
S0154         -0.34964983   12.690095     -3.2786072   
S0155         -0.3310781    12.834795     -3.3426189   
S0156         -0.29926291   12.963741     -3.427602    
S0157         -0.28482294   13.098257     -3.5010876   
S0158         -0.26879935   13.226012     -3.5848618   
S0159         -0.2670224    13.356766     -3.6686283   
S0160         -0.23752964   13.467581     -3.7491375   
S0161         -0.21918004   13.58782      -3.8171257   
S0162         -0.188942     13.702768     -3.8871632   
S0163         -0.14480147   13.809853     -3.9590195   
S0164         -0.069491982  13.879404     -4.0409058   
S0165         0.013544172   13.937148     -4.1263577   
S0166         0.092624855   14.01078      -4.2073406   
S0167         0.17530481    14.104099     -4.2770386   
S0168         0.27487891    14.194923     -4.3385738   
S0169         0.38464785    14.260248     -4.4698486   
S0170         0.47978449    14.298792     -4.6184998   
S0171         0.56867881    14.310732     -4.7771519   
S0172         0.64367967    14.320538     -4.9289703   
S0173         0.68638868    14.368698     -5.0655891   
S0174         0.70234423    14.447166     -5.2054256   
S0175         0.72008109    14.487332     -5.3551266   
S0176         0.73047295    14.500957     -5.4988243   
S0177         3.4739243     13.793443     -4.1389412   
S0178         3.3523655     13.764769     -4.0798698   
S0179         3.224876      13.724527     -4.0414413   
S0180         3.0984823     13.663518     -4.035569    
S0181         2.9673885     13.634378     -4.0356892   
S0182         2.8279474     13.620694     -4.0439453   
S0183         2.6837292     13.600578     -4.0747017   
S0184         2.5278399     13.603481     -4.1050701   
S0185         2.2423746     13.654144     -4.2231277   
S0186         2.1234251     13.685599     -4.3094299   
S0187         2.0054966     13.74061      -4.3735287   
S0188         1.8901571     13.801892     -4.4311783   
S0189         1.777668      13.865175     -4.4877167   
S0190         1.667972      13.93407      -4.5395283   
S0191         1.5607291     14.002325     -4.5941883   
S0192         1.4557553     14.074319     -4.6463642   
S0193         1.3528298     14.149872     -4.695842    
S0194         1.213792      14.226817     -4.7247097   
S0195         1.09217       14.285007     -4.7800537   
S0196         0.98903942    14.332141     -4.8530525   
S0197         0.90093422    14.383324     -4.9309998   
S0198         0.82920198    14.4271       -5.0266106   
S0199         0.77555165    14.457787     -5.144025    
S0200         0.74087214    14.470831     -5.281562    
S0201         0.72143202    14.49422      -5.4404278   
S0202         0.51500239    5.4203438     -0.086111236 
S0203         0.54987135    5.2664753     0.098744094  
S0204         0.59233394    5.1030025     0.27599828   
S0205         0.63227916    4.9317669     0.4506453    
S0206         0.67800198    4.7511112     0.61838412   
S0207         0.71999192    4.5623325     0.78483887   
S0208         0.76127086    4.3645557     0.94881105   
S0209         0.78331342    4.1631134     1.118645     
S0210         0.79496193    3.9579388     1.2876724    
S0211         0.78770494    3.7354126     1.4679161    
S0212         0.80317039    3.4887699     1.6413851    
S0213         0.85571051    3.2269997     1.8119701    
S0214         0.90742474    2.9597328     1.9894135    
S0215         0.92841921    2.6857605     2.1767498    
S0216         0.8876627     2.399477      2.3767763    
S0217         0.81607704    2.0997162     2.5867373    
S0218         0.82377605    1.7976627     2.7912645    
S0219         0.88909931    1.4929255     2.9871477    
S0220         0.94387121    1.1780693     3.2154411    
S0221         0.94345798    0.86335135    3.4557026    
S0222         0.91226406    0.55552354    3.7002068    
S0223         0.8736825     0.253214      3.944199     
S0224         0.8405035     -0.046343136  4.1868782    
S0225         0.80994253    -0.34350717   4.4295517    
S0226         0.77633896    -0.63777337   4.6729435    
S0227         0.74343252    -0.92845154   4.9180874    
S0228         0.70857387    -1.2140992    5.1657326    
S0229         0.7604898     -1.5161102    5.4184467    
S0230         0.71184711    -1.8233887    5.6602673    
S0231         0.72111459    -2.1251154    5.9017609    
S0232         0.73141003    -2.4294571    6.1361416    
S0233         0.71951251    -2.7347799    6.367366     
S0234         0.63752422    -3.0413908    6.5903831    
S0235         0.51190357    -3.3517281    6.7998383    
S0236         0.37135038    -3.6637409    7.0025185    
S0237         0.21373281    -3.9730408    7.2076385    
S0238         0.14263279    -4.3051743    7.4096756    
S0239         0.078881997   -4.6237415    7.6338448    
S0240         0.046632022   -4.9091354    7.8807907    
S0241         0.029974663   -5.1795055    8.1223839    
S0242         0.019403271   -5.4458965    8.3522728    
S0243         -0.043828633  -5.7406101    8.5376305    
S0244         -0.10246196   -6.0228897    8.7150932    
S0245         -0.11662053   -6.2871284    8.911544     
S0246         1.1596097     -4.0260307    12.229513    
S0247         1.3549701     -4.1245079    12.315998    
S0248         1.5247881     -4.2460136    12.372207    
S0249         1.6655024     -4.3810524    12.418204    
S0250         1.7764582     -4.5316486    12.449075    
S0251         1.8615463     -4.6939209    12.471089    
S0252         1.9271521     -4.8636379    12.491925    
S0253         1.9828901     -5.0338585    12.528579    
S0254         2.0202393     -5.2122204    12.570053    
S0255         2.2222898     -5.2080246    12.484549    
S0256         2.4630726     -5.1309803    12.597465    
S0257         2.680839      -5.0626202    12.664525    
S0258         2.8673357     -4.9794285    12.763587    
S0259         3.0513937     -4.8963596    12.819223    
S0260         3.2212318     -4.7954876    12.881454    
S0261         3.4052654     -4.695433     12.895924    
S0262         3.6027191     -4.6207062    12.848164    
S0263         3.7808846     -4.5379166    12.810138    
S0264         3.9861919     -4.494463     12.738982    
S0265         4.1837543     -4.4249653    12.694407    
S0266         4.3726738     -4.3789913    12.628718    
S0267         4.551981      -4.3482216    12.550364    
S0268         4.7211773     -4.3297134    12.462397    
S0269         4.8810772     -4.3196415    12.368201    
S0270         5.0307903     -4.3197758    12.266415    
S0271         5.1836346     -4.3120846    12.169228    
S0272         5.318676      -4.3281693    12.054321    
S0273         5.4530327     -4.3514885    11.926865    
S0274         5.624078      -4.3868134    11.790375    
S0275         5.7795372     -4.4510994    11.637142    
S0276         5.8862988     -4.5348133    11.47704     
S0277         5.9098701     -4.6359608    11.317786    
S0278         5.9967316     -4.7415081    11.154929    
S0279         6.2394028     -4.8383743    10.980635    
S0280         6.5137451     -4.931884     10.802436    
S0281         6.1626987     -8.5191414    13.445776    
S0282         6.1221081     -8.6820518    13.299944    
S0283         6.0724266     -8.7963264    13.136044    
S0284         6.0258072     -8.9153999    12.996774    
S0285         5.9712719     -8.994857     12.853084    
S0286         5.9190742     -9.0744736    12.724255    
S0287         5.8610996     -9.1172203    12.594788    
S0288         5.8022507     -9.1476692    12.473799    
S0289         5.7400219     -9.1641098    12.360285    
S0290         5.6623238     -9.1670845    12.18949     
S0291         5.5890793     -9.1062027    12.024508    
S0292         5.5020451     -9.0516441    11.882767    
S0293         5.4232502     -8.9719795    11.766982    
S0294         5.3340721     -8.8914734    11.671553    
S0295         5.2183628     -8.8248802    11.591222    
S0296         5.0763325     -8.7725945    11.529231    
S0297         4.9221519     -8.7195175    11.489482    
S0298         4.5552349     -8.5761627    11.469711    
S0299         4.3623077     -8.5033218    11.484389    
S0300         4.1748234     -8.4383316    11.512405    
S0301         3.9852043     -8.3715706    11.546707    
S0302         3.8093414     -8.3684395    11.631937    
S0303         3.6500088     -8.4084549    11.755828    
S0304         3.4937016     -8.456543     11.893773    
S0305         3.3433678     -8.5242371    12.054124    
S0306         3.2218319     -8.3802513    12.272164    
S0307         3.2435261     -8.1866516    12.338286    
S0308         3.2429111     -8.005677     12.390358    
S0309         3.2301453     -7.8476479    12.452018    
S0310         3.2038593     -7.7071587    12.524668    
S0311         3.1683783     -7.5853569    12.63142     
S0312         3.1239145     -7.4838753    12.776248    
S0313         3.0743706     -7.4192566    12.960681    
S0314         3.011356      -7.3797424    13.153183    
S0315         2.8801439     -7.3356796    13.274489    
S0316         2.7423616     -7.2781006    13.371262    
S0317         2.600333      -7.2298729    13.448439    
S0318         2.4546846     -7.1726486    13.502255    
S0319         2.30366       -7.1203552    13.535652    
S0320         2.1507666     -7.0596489    13.544334    
S0321         1.9923342     -7.0028824    13.531792    
S0322         1.8309862     -6.9430695    13.493628    
S0323         1.8975052     -6.9173477    13.55145     
S0324         2.122621      -6.9227982    13.645016    
S0325         2.3119291     -6.9103203    13.768391    
S0326         2.5146666     -6.8691971    13.82314     
S0327         2.691839      -6.8040459    13.885643    
S0328         2.8556137     -6.7142525    13.931783    
S0329         3.0101248     -6.6035843    13.955136    
S0330         3.1581793     -6.4767586    13.953465    
S0331         3.293689      -6.329401     13.936942    
S0332         3.4084698     -6.2571579    13.986511    
S0333         3.5340439     -6.1786057    14.00307     
S0334         3.6620235     -6.0783169    14.00887     
S0335         3.7967049     -5.9552639    14.006682    
S0336         3.951701      -5.8424469    13.951149    
S0337         4.1232449     -5.7410255    13.846194    
S0338         4.2942921     -5.5867542    13.763808    
S0339         4.4789036     -5.4296501    13.642424    
S0340         4.6788155     -5.2795322    13.479172    
S0341         4.8147823     -5.1861946    13.347714    
S0342         4.9492176     -5.097448     13.235403    
S0343         5.0879936     -5.0239716    13.134727    
S0344         5.2261726     -5.0003307    13.03273     
S0345         5.362611      -5.0055157    12.938641    
S0346         5.5028816     -5.0233932    12.857672    
S0347         5.6473106     -5.0602676    12.78745     
S0348         5.7945381     -5.1211781    12.726468    
S0349         6.0664871     -5.3409733    12.643529    
S0350         6.1832943     -5.476487     12.63073     
S0351         6.266954      -5.6322887    12.632576    
S0352         6.3259533     -5.7977448    12.652392    
S0353         6.3964642     -5.9589809    12.689664    
S0354         6.4388855     -6.1332771    12.742943    
S0355         6.4828575     -6.3108051    12.813348    
S0356         6.501664      -6.4997353    12.899057    
S0357         6.5244675     -6.6915474    13.00611     
S0358         6.5203476     -6.8697784    13.173077    
S0359         6.5157867     -7.0488953    13.317754    
S0360         6.4892426     -7.2319572    13.432724    
S0361         6.4487335     -7.4157242    13.519301    
S0362         6.4144539     -7.5997589    13.586761    
S0363         6.3847691     -7.7882339    13.640256    
S0364         6.3457085     -7.984919     13.680054    
S0365         6.2732262     -8.1718056    13.665211    
S0366         3.0074335     -8.6247154    12.197223    
S0367         2.8526293     -8.6897423    12.214603    
S0368         2.6877337     -8.7245857    12.222477    
S0369         2.5242849     -8.7662918    12.243276    
S0370         2.3543484     -8.7832451    12.25812     
S0371         2.1811903     -8.7886459    12.273754    
S0372         2.0051683     -8.7984734    12.301286    
S0373         1.8245796     -8.785482     12.321395    
S0374         1.6395926     -8.7729134    12.354776    
S0375         1.4659514     -8.8108391    12.328386    
S0376         1.297556      -8.8086372    12.300441    
S0377         1.1360451     -8.7808174    12.282632    
S0378         0.98065548    -8.7530182    12.2907      
S0379         0.82439337    -8.7159798    12.317352    
S0380         0.67079105    -8.6181458    12.328307    
S0381         0.52054572    -8.4778297    12.337427    
S0382         0.37726972    -8.2982719    12.345602    
S0383         0.29727292    -7.929747     12.359225    
S0384         0.3488467     -7.7777443    12.396497    
S0385         0.43546653    -7.629528     12.439877    
S0386         0.53185177    -7.4863159    12.505924    
S0387         0.63132467    -7.3454216    12.599807    
S0388         0.73027096    -7.2043449    12.72577     
S0389         0.83345413    -7.0633598    12.880988    
S0390         0.9276268     -6.9211861    13.083107    
S0391         1.1315622     -6.8083733    13.319284    
S0392         1.2102339     -6.8290291    13.34366     
S0393         1.2841873     -6.8472336    13.367432    
S0394         1.3553083     -6.8616585    13.385674    
S0395         1.4242521     -6.8698013    13.394341    
S0396         1.4897977     -6.874131     13.400508    
S0397         1.5496787     -6.8825302    13.417049    
S0398         1.6045469     -6.8926994    13.436768    
S0399         0.23955812    -7.8599686    12.257736    
S0400         0.34362235    -7.635675     12.143679    
S0401         0.49643192    -7.4436722    12.077974    
S0402         0.59456644    -7.2723389    12.056553    
S0403         0.64926906    -7.1102615    12.064159    
S0404         0.68532224    -6.9574295    12.10262     
S0405         0.7254003     -6.8213707    12.178034    
S0406         0.79735465    -6.7206619    12.286385    
S0407         0.88419657    -6.6546066    12.41116     
S0408         0.96873064    -6.6029915    12.53684     
S0409         1.0330506     -6.5688812    12.660779    
S0410         1.0759211     -6.5442513    12.776641    
S0411         1.0943171     -6.5215088    12.881039    
S0412         1.0988969     -6.5165451    12.976883    
S0413         1.1008509     -6.5468063    13.067155    
S0414         1.0752317     -6.5875412    13.159872    
S0415         1.0544866     -6.6729591    13.246158    
