# Supplementary material for: Interspecific variation in the limb long bones among modern rhinoceroses—extent and drivers
Source: PeerJ. 2019 Sep 26;7:e7647. doi: 10.7717/peerj.7647 (PMC6766374; doi:10.7717/peerj.7647)
Supplement: Supplemental Information 9 [file peerj-07-7647-s009.zip › Radius/Dicerorhinus_sumatrensis_1894_9_24_1_Radius.pts]

Version 1.0
416
S0000        -4.495866    -9.3859825   10.981555   
S0001        -3.8031509   -7.8513641   12.738945   
S0002        -0.86016665  -8.8999573   13.451358   
S0003        2.0299936    -8.0266884   13.49856    
S0004        2.5700951    -10.348515   9.3917671   
S0005        -0.75441017  -11.380965   10.790338   
S0006        -3.8552814   -6.9141403   12.055164   
S0007        -4.6255947   -7.4258011   11.152107   
S0008        -1.9136047   -8.6412834   8.9890167   
S0009        1.4608975    -10.191088   9.2463593   
S0010        -1.1404297   0.22958827   6.2063931   
S0011        -3.331163    13.592389    -2.1659767  
S0012        -3.3534859   12.951147    -2.5857018  
S0013        -3.3015503   10.218551    -3.2159203  
S0014        -1.9307598   10.450307    -5.0959656  
S0015        4.2175629    12.563963    -3.5209351  
S0016        3.3245132    15.743172    -6.060994   
S0017        1.7198046    15.535741    -3.7323792  
S0018        -0.055153793 15.335005    -4.4936897  
S0019        -2.9761166   14.631013    -4.3388977  
S0020        -2.0396351   13.192398    -6.0409386  
S0021        -1.487756    13.521625    -6.083511   
S0022        3.1362747    12.050491    -5.6538082  
S0023        -4.5662868   -9.2826508   11.119667   
S0024        -4.623769    -9.159201    11.2436     
S0025        -4.6647545   -9.0302155   11.348238   
S0026        -4.6938812   -8.9259781   11.459579   
S0027        -4.7055763   -8.816301    11.550652   
S0028        -4.7004253   -8.708802    11.628455   
S0029        -4.6860771   -8.6204773   11.716763   
S0030        -4.6582829   -8.5385193   11.79981    
S0031        -4.6242279   -8.4777466   11.891276   
S0032        -4.5802765   -8.3811119   12.022679   
S0033        -4.518626    -8.2805534   12.13279    
S0034        -4.4490536   -8.1938911   12.241417   
S0035        -4.3688118   -8.1159622   12.343061   
S0036        -4.2760059   -8.0431129   12.432803   
S0037        -4.1737892   -7.9808403   12.518484   
S0038        -4.0628136   -7.9330902   12.604384   
S0039        -3.9383247   -7.887236    12.674592   
S0040        -3.6542526   -7.8040443   12.815796   
S0041        -3.5018444   -7.771067    12.885561   
S0042        -3.3444008   -7.7536766   12.946378   
S0043        -3.1871368   -7.7555687   13.010362   
S0044        -3.0306437   -7.7746925   13.077109   
S0045        -2.8651495   -7.8079239   13.126649   
S0046        -2.6962461   -7.8570023   13.170346   
S0047        -2.5282841   -7.9239998   13.217635   
S0048        -2.3579309   -8.008699    13.262329   
S0049        -2.201535    -8.1005028   13.259711   
S0050        -2.0459328   -8.201162    13.277528   
S0051        -1.8929682   -8.3060608   13.305307   
S0052        -1.7436066   -8.4153702   13.341725   
S0053        -1.5948606   -8.5293686   13.385745   
S0054        -1.4313269   -8.638501    13.422473   
S0055        -1.25444     -8.7455933   13.456851   
S0056        -1.0577559   -8.8328812   13.4658     
S0057        -0.67953472  -8.8980133   13.432628   
S0058        -0.50450921  -8.8629562   13.392986   
S0059        -0.32599466  -8.840435    13.385056   
S0060        -0.15027574  -8.8024635   13.377179   
S0061        0.020344087  -8.7442551   13.365059   
S0062        0.19513872   -8.6925163   13.375958   
S0063        0.3638289    -8.6155243   13.376996   
S0064        0.53673148   -8.54702     13.403513   
S0065        0.70762386   -8.4699425   13.438403   
S0066        0.83491392   -8.4010208   13.475499   
S0067        0.96827822   -8.3428764   13.512761   
S0068        1.1071711    -8.2903984   13.543997   
S0069        1.2481176    -8.2317009   13.551903   
S0070        1.394927     -8.1817513   13.5575     
S0071        1.5465145    -8.1363243   13.554932   
S0072        1.7046497    -8.100576    13.550626   
S0073        1.8616018    -8.0515816   13.517329   
S0074        2.2952522    -7.9673813   13.387918   
S0075        2.5524023    -7.9302734   13.250302   
S0076        2.7312424    -7.8728378   13.047069   
S0077        2.8744572    -7.8504448   12.830577   
S0078        2.9850477    -7.8615128   12.598557   
S0079        3.0908768    -7.9136513   12.357932   
S0080        3.1701097    -7.9950287   12.097279   
S0081        3.2699154    -8.1194824   11.832619   
S0082        3.3321682    -8.2685677   11.544872   
S0083        3.3639534    -8.4958763   11.255405   
S0084        3.3607964    -8.7206932   10.972318   
S0085        3.3326954    -8.9477776   10.704211   
S0086        3.2796387    -9.1802055   10.456779   
S0087        3.2006649    -9.4196556   10.229971   
S0088        3.0788887    -9.6389999   9.9867027   
S0089        2.9525482    -9.8959579   9.7943817   
S0090        2.7781706    -10.123648   9.5840248   
S0091        2.3755859    -10.337933   9.4201637   
S0092        2.1470669    -10.301448   9.4575539   
S0093        1.9323921    -10.305603   9.5032555   
S0094        1.7185936    -10.330275   9.5568954   
S0095        1.5104426    -10.388733   9.6200493   
S0096        1.2985057    -10.458292   9.688678    
S0097        1.0899862    -10.558455   9.7660599   
S0098        0.88418474   -10.68608    9.8525917   
S0099        0.68256855   -10.840222   9.9499405   
S0100        0.52656293   -10.994978   10.000781   
S0101        0.37467518   -11.128426   10.066431   
S0102        0.2274513    -11.244588   10.148151   
S0103        0.084122938  -11.346985   10.246503   
S0104        -0.085695332 -11.391846   10.328664   
S0105        -0.24949522  -11.423414   10.428947   
S0106        -0.41296248  -11.436954   10.542511   
S0107        -0.58656545  -11.408243   10.654311   
S0108        -0.86741123  -11.285081   10.881851   
S0109        -0.99053659  -11.186721   10.960534   
S0110        -1.1258619   -11.088191   11.034102   
S0111        -1.2761532   -10.965999   11.079311   
S0112        -1.4406051   -10.834239   11.110499   
S0113        -1.6188496   -10.687975   11.121215   
S0114        -1.8086533   -10.525917   11.108192   
S0115        -2.0017342   -10.34444    11.063233   
S0116        -2.2242649   -10.164767   11.026076   
S0117        -2.4895296   -9.952935    10.949911   
S0118        -2.730423    -9.7476456   10.879817   
S0119        -2.9993391   -9.6061958   10.847071   
S0120        -3.2579353   -9.4892326   10.826651   
S0121        -3.5152714   -9.4107712   10.822921   
S0122        -3.7691895   -9.3703186   10.83604    
S0123        -4.0170757   -9.3625153   10.867501   
S0124        -4.2573757   -9.367173    10.917262   
S0125        -4.4534111   -9.375312    10.847911   
S0126        -4.4089252   -9.25336     10.724738   
S0127        -4.3553967   -9.1456108   10.623795   
S0128        -4.293026    -9.0370483   10.547571   
S0129        -4.2216644   -8.9327713   10.483102   
S0130        -4.14161     -8.8299286   10.425845   
S0131        -4.0523674   -8.7232391   10.380916   
S0132        -3.9547653   -8.61567     10.338567   
S0133        -3.8576508   -8.5309799   10.26543    
S0134        -3.7003658   -8.4466461   10.189922   
S0135        -3.5496567   -8.3829369   10.089698   
S0136        -3.4016605   -8.3063995   10.050463   
S0137        -3.2623222   -8.2445206   10.030341   
S0138        -3.1294836   -8.2025688   10.014343   
S0139        -3.0044603   -8.186631    9.9634102   
S0140        -2.8848642   -8.1875374   9.9086067   
S0141        -2.7837908   -8.2112419   9.8122902   
S0142        -2.6904781   -8.248629    9.7302628   
S0143        -2.569232    -8.2506271   9.6718727   
S0144        -2.4508047   -8.2658363   9.6120743   
S0145        -2.3391672   -8.2936157   9.5457512   
S0146        -2.2533468   -8.3245094   9.4592079   
S0147        -2.183993    -8.3609016   9.3636147   
S0148        -2.1076918   -8.4142281   9.2749466   
S0149        -2.0347725   -8.4799011   9.184594    
S0150        -1.9845856   -8.5528687   9.0773232   
S0151        -1.8806776   -8.774617    8.9670273   
S0152        -1.8542027   -8.9057922   8.94972     
S0153        -1.8276226   -9.0345306   8.9442192   
S0154        -1.7888912   -9.1544212   8.9675018   
S0155        -1.7570814   -9.2725876   8.9943481   
S0156        -1.7178991   -9.3816376   9.0418488   
S0157        -1.6916914   -9.4948494   9.0851128   
S0158        -1.6739113   -9.6101257   9.1337807   
S0159        -1.6489342   -9.7164894   9.2025276   
S0160        -1.6358646   -9.8570572   9.2933495   
S0161        -1.6161831   -9.9939171   9.378286    
S0162        -1.6023666   -10.138442   9.4516983   
S0163        -1.5684541   -10.270745   9.5274147   
S0164        -1.5069103   -10.38158    9.6091843   
S0165        -1.4283477   -10.478139   9.6924759   
S0166        -1.3744618   -10.608903   9.752282    
S0167        -1.2879216   -10.710269   9.8218987   
S0168        -1.1927285   -10.810167   9.8863914   
S0169        -1.107846    -10.900183   9.9935974   
S0170        -1.0235902   -10.977929   10.103371   
S0171        -0.96056099  -11.060625   10.202381   
S0172        -0.92250319  -11.149487   10.291584   
S0173        -0.8883647   -11.227926   10.384857   
S0174        -0.8553484   -11.297129   10.483866   
S0175        -0.82024746  -11.357362   10.590401   
S0176        -0.78059278  -11.408266   10.705506   
S0177        2.4967812    -10.331719   9.274456    
S0178        2.3821163    -10.276415   9.1904129   
S0179        2.2683084    -10.232699   9.133754    
S0180        2.1513697    -10.202146   9.0988945   
S0181        2.0289335    -10.178571   9.089389    
S0182        1.9026114    -10.154892   9.1135162   
S0183        1.7678776    -10.14572    9.1527069   
S0184        1.620927     -10.156272   9.1984695   
S0185        1.2465464    -10.278043   9.3593788   
S0186        1.0360887    -10.376258   9.4408203   
S0187        0.83404646   -10.469928   9.5099136   
S0188        0.64005766   -10.565442   9.5582352   
S0189        0.45470343   -10.642809   9.6128868   
S0190        0.2772944    -10.733284   9.6328117   
S0191        0.10792763   -10.818324   9.6436325   
S0192        -0.053806686 -10.897926   9.6455643   
S0193        -0.20749655  -10.940955   9.6679207   
S0194        -0.45698185  -10.906091   9.6455681   
S0195        -0.64998498  -10.873837   9.6771355   
S0196        -0.79719701  -10.871848   9.7337341   
S0197        -0.91804523  -10.925508   9.7974693   
S0198        -0.98012114  -10.975798   9.9189789   
S0199        -0.98595028  -11.022374   10.086239   
S0200        -0.95599384  -11.103957   10.278223   
S0201        -0.88366079  -11.285801   10.521553   
S0202        -1.1206431   0.46507373   6.0063694   
S0203        -1.1264893   0.70374012   5.7943714   
S0204        -1.1444798   0.95036478   5.5775085   
S0205        -1.1723899   1.2062284    5.3578289   
S0206        -1.2031672   1.4740669    5.1383511   
S0207        -1.1979465   1.7637703    4.9274464   
S0208        -1.2071533   2.0615339    4.7123238   
S0209        -1.2198011   2.3706394    4.4961391   
S0210        -1.2243445   2.6929697    4.2800743   
S0211        -1.2213529   3.1143162    4.0268188   
S0212        -1.2183899   3.500235     3.7943554   
S0213        -1.2109372   3.8513397    3.5847496   
S0214        -1.1956621   4.1680378    3.3999363   
S0215        -1.1817729   4.4490894    3.2374569   
S0216        -1.1686314   4.694524     3.0968542   
S0217        -1.1765161   4.9019817    2.9725409   
S0218        -1.1867572   5.0737949    2.8703207   
S0219        -1.1922193   5.2106892    2.7913546   
S0220        -1.1971135   5.4274097    2.6357916   
S0221        -1.1990561   5.6454689    2.4801989   
S0222        -1.1819808   5.8632633    2.328475    
S0223        -1.1734297   6.0802105    2.1759333   
S0224        -1.1615208   6.2962681    2.0239372   
S0225        -1.1617967   6.512439     1.8695471   
S0226        -1.1800081   6.729052     1.7130573   
S0227        -1.1990728   6.9453796    1.5564161   
S0228        -1.2325397   7.1611626    1.4005067   
S0229        -1.2823862   7.4806541    1.1712111   
S0230        -1.3479174   7.8000847    0.94705801  
S0231        -1.4219909   8.1201965    0.72593646  
S0232        -1.5297044   8.4362747    0.51714983  
S0233        -1.6719076   8.7482735    0.3255281   
S0234        -1.8231745   9.0623093    0.14129936  
S0235        -1.9711002   9.3805443    -0.04462117 
S0236        -2.1163654   9.7004745    -0.23585067 
S0237        -2.2473295   10.015181    -0.44641309 
S0238        -2.3540644   10.359761    -0.70407128 
S0239        -2.4731836   10.726838    -0.94347477 
S0240        -2.6175301   11.10107     -1.1411623  
S0241        -2.7639782   11.481474    -1.318232   
S0242        -2.9453592   11.864654    -1.4424105  
S0243        -3.131798    12.27124     -1.5575351  
S0244        -3.2371574   12.710098    -1.7479507  
S0245        -3.3130085   13.160271    -1.9500919  
S0246        -1.8328697   10.792513    -5.198996   
S0247        -1.6924469   11.064763    -5.3449593  
S0248        -1.5358002   11.308642    -5.4265163  
S0249        -1.3501325   11.500909    -5.501627   
S0250        -1.1437392   11.656274    -5.5229691  
S0251        -0.898067    11.757968    -5.5405819  
S0252        -0.61254644  11.786552    -5.6275272  
S0253        -0.29740982  11.774701    -5.6713974  
S0254        0.029818174  11.700825    -5.7528851  
S0255        0.1753494    11.624968    -5.7931763  
S0256        0.32983947   11.557462    -5.8276348  
S0257        0.50479884   11.507837    -5.8275394  
S0258        0.68296537   11.463117    -5.8337505  
S0259        0.86410437   11.415916    -5.8601547  
S0260        1.0657707    11.393296    -5.8395626  
S0261        1.275739     11.370665    -5.8304653  
S0262        1.4987432    11.359984    -5.8056286  
S0263        1.7253967    11.373911    -5.7453079  
S0264        1.9545309    11.393232    -5.7010998  
S0265        2.1736032    11.418434    -5.6377789  
S0266        2.3708427    11.473533    -5.5273308  
S0267        2.5795507    11.493242    -5.4548077  
S0268        2.7806887    11.515805    -5.3695305  
S0269        2.9735664    11.541973    -5.2712261  
S0270        3.1523201    11.576812    -5.1534122  
S0271        3.3334126    11.601191    -5.0401794  
S0272        3.504726     11.628634    -4.9143177  
S0273        3.664164     11.779366    -4.8038433  
S0274        3.7943329    11.928713    -4.6581589  
S0275        3.8410587    12.10281     -4.4615574  
S0276        3.8321445    12.274947    -4.2545353  
S0277        3.9328316    12.37048     -4.1075008  
S0278        4.0082703    12.453556    -3.9544777  
S0279        4.117165     12.507031    -3.8109135  
S0280        4.1927502    12.547483    -3.6634388  
S0281        3.2979275    15.849722    -5.9126522  
S0282        3.2676514    15.927437    -5.7556728  
S0283        3.2339024    15.979338    -5.5949165  
S0284        3.1927385    16.019127    -5.4361523  
S0285        3.1451708    16.042587    -5.2756779  
S0286        3.0929159    16.044003    -5.111758   
S0287        3.0337111    16.035994    -4.944783   
S0288        2.9727371    15.992989    -4.7742802  
S0289        2.9068893    15.917166    -4.6041473  
S0290        2.8420597    15.850259    -4.4424942  
S0291        2.7594229    15.786357    -4.2977005  
S0292        2.658511     15.719452    -4.1707279  
S0293        2.5450821    15.6812      -4.0550152  
S0294        2.417915     15.674886    -3.9522644  
S0295        2.2695242    15.698982    -3.8671036  
S0296        2.0953407    15.658215    -3.8085762  
S0297        1.9074385    15.606253    -3.7657028  
S0298        1.4927501    15.430803    -3.6934444  
S0299        1.256319     15.311288    -3.6664192  
S0300        1.0263615    15.380186    -3.7261005  
S0301        0.8191246    15.374722    -3.7914021  
S0302        0.62382951   15.361932    -3.8802975  
S0303        0.4358736    15.340938    -3.9893784  
S0304        0.26271617   15.337143    -4.1326408  
S0305        0.10521804   15.354362    -4.3151413  
S0306        0.016472441  15.087735    -4.7298325  
S0307        0.052450007  14.81207     -4.9148205  
S0308        0.070531094  14.592908    -5.0974392  
S0309        0.070940775  14.50345     -5.2884064  
S0310        0.036899695  14.463316    -5.4494644  
S0311        -0.031421152 14.396474    -5.5661041  
S0312        -0.12943736  14.341837    -5.6533173  
S0313        -0.24843419  14.276045    -5.7080772  
S0314        -0.38156095  14.213257    -5.7321735  
S0315        -0.48070574  14.161649    -5.8402676  
S0316        -0.58250756  14.093755    -5.9299973  
S0317        -0.68712707  14.012387    -5.9963001  
S0318        -0.80318699  13.938933    -6.0528797  
S0319        -0.92221384  13.853282    -6.0832748  
S0320        -1.0488424   13.766252    -6.0960499  
S0321        -1.1816631   13.674559    -6.0869011  
S0322        -1.3282825   13.593719    -6.0812553  
S0323        -1.2339656   13.506253    -6.1645657  
S0324        -0.99270668  13.490572    -6.2512486  
S0325        -0.7630847   13.464937    -6.3604225  
S0326        -0.54082499  13.42294     -6.456134   
S0327        -0.3197973   13.383519    -6.4751381  
S0328        -0.11090863  13.326991    -6.528083   
S0329        0.084718657  13.249628    -6.5976242  
S0330        0.27166069   13.163966    -6.6469299  
S0331        0.45541024   13.076472    -6.6670517  
S0332        0.60814977   12.939919    -6.6666336  
S0333        0.76609416   12.819598    -6.6441963  
S0334        0.92880564   12.728873    -6.6062202  
S0335        1.088256     12.653765    -6.5688683  
S0336        1.2425509    12.586086    -6.5339531  
S0337        1.3911135    12.52006     -6.5010185  
S0338        1.536169     12.461854    -6.4661659  
S0339        1.6725237    12.391042    -6.4383163  
S0340        1.8067654    12.334619    -6.4080772  
S0341        1.9109053    12.2562      -6.3291691  
S0342        2.0279903    12.194142    -6.2463272  
S0343        2.1562895    12.145612    -6.1609978  
S0344        2.2944174    12.117547    -6.0688438  
S0345        2.4422817    12.084615    -5.9858742  
S0346        2.6090616    12.029901    -5.9212418  
S0347        2.7877613    12.002962    -5.8443901  
S0348        2.9706722    12.004955    -5.756295   
S0349        3.2717842    12.140009    -5.586039   
S0350        3.3830837    12.25871     -5.5282761  
S0351        3.4870834    12.389253    -5.4891075  
S0352        3.5889488    12.531535    -5.4698219  
S0353        3.6797478    12.693552    -5.4660172  
S0354        3.7494099    12.879367    -5.4743176  
S0355        3.8119148    13.082541    -5.4994236  
S0356        3.8535587    13.307355    -5.5374611  
S0357        3.8647778    13.553117    -5.5877365  
S0358        3.8324173    13.745447    -5.8290371  
S0359        3.79006      13.951077    -6.0185909  
S0360        3.7675701    14.164973    -6.1748608  
S0361        3.7234642    14.394197    -6.2790741  
S0362        3.6859058    14.638565    -6.3534954  
S0363        3.6328537    14.905292    -6.386544   
S0364        3.5575588    15.200842    -6.3759415  
S0365        3.4391117    15.493059    -6.263818   
S0366        -0.22876475  15.369286    -4.4671646  
S0367        -0.40237932  15.399507    -4.4466724  
S0368        -0.57505155  15.436093    -4.4425335  
S0369        -0.75071516  15.467667    -4.4446407  
S0370        -0.93114395  15.476311    -4.4369831  
S0371        -1.1145619   15.469438    -4.4262829  
S0372        -1.3025401   15.461668    -4.4233398  
S0373        -1.4940309   15.437741    -4.4161045  
S0374        -1.681374    15.380347    -4.3968586  
S0375        -1.8864283   15.33623     -4.3670509  
S0376        -2.0660242   15.264641    -4.3277733  
S0377        -2.2522497   15.229384    -4.3283123  
S0378        -2.4234337   15.177811    -4.3330997  
S0379        -2.5678139   15.095238    -4.3272408  
S0380        -2.68153     14.984932    -4.3134556  
S0381        -2.7979738   14.882813    -4.3210487  
S0382        -2.8852419   14.75639     -4.3249794  
S0383        -2.7937113   14.434482    -4.4519436  
S0384        -2.5295845   14.196698    -4.5565418  
S0385        -2.3648149   14.008934    -4.7010437  
S0386        -2.2392174   13.837903    -4.8712883  
S0387        -2.1683809   13.685214    -5.0754547  
S0388        -2.1432093   13.546207    -5.3111149  
S0389        -2.1341074   13.416989    -5.5632431  
S0390        -2.0965197   13.297217    -5.8058228  
S0391        -2.0056152   13.231934    -6.0777374  
S0392        -1.9553749   13.278458    -6.1098969  
S0393        -1.8913258   13.318723    -6.1253098  
S0394        -1.8219053   13.338768    -6.1125908  
S0395        -1.7574926   13.360741    -6.0995281  
S0396        -1.6937899   13.396497    -6.0977234  
S0397        -1.6270847   13.433167    -6.0910553  
S0398        -1.5582685   13.477354    -6.0890865  
S0399        -3.0245888   14.525238    -4.2712883  
S0400        -2.9264433   14.331401    -4.2147652  
S0401        -2.7407143   14.157941    -4.1702488  
S0402        -2.6137203   13.992986    -4.1787655  
S0403        -2.5196541   13.815056    -4.2362164  
S0404        -2.4342445   13.626227    -4.3357391  
S0405        -2.3308481   13.438728    -4.4688175  
S0406        -2.1961212   13.255046    -4.6321739  
S0407        -2.1329485   13.036594    -4.8562199  
S0408        -1.9940687   12.847357    -5.0518864  
S0409        -1.910692    12.704207    -5.2430363  
S0410        -1.8647161   12.61013     -5.4153034  
S0411        -1.9044132   12.552215    -5.5613518  
S0412        -1.92103     12.562584    -5.6913383  
S0413        -1.9147535   12.638712    -5.8056705  
S0414        -1.937611    12.767616    -5.9014225  
S0415        -1.9807446   12.951953    -5.9800007  
