# Supplementary material for: Interspecific variation in the limb long bones among modern rhinoceroses—extent and drivers
Source: PeerJ. 2019 Sep 26;7:e7647. doi: 10.7717/peerj.7647 (PMC6766374; doi:10.7717/peerj.7647)
Supplement: Supplemental Information 9 [file peerj-07-7647-s009.zip › Radius/Dicerorhinus_sumatrensis_1903_300_Radius.pts]

Version 1.0
416
S0000       -12.645248  7.3865906   1.7344734  
S0001       -12.43866   6.989888    5.0520943  
S0002       -12.15672   4.3362804   4.5190166  
S0003       -10.039374  1.9383448   5.3381233  
S0004       -9.8367393  1.4410073   1.2846554  
S0005       -12.654391  3.5159218   1.1485312  
S0006       -11.308172  7.9308685   4.3485878  
S0007       -11.465643  8.6036018   3.2775856  
S0008       -10.659363  6.1301517   0.94231644 
S0009       -10.12168   2.3041824   0.88894196 
S0010       -0.50898705 10.162174   3.71726    
S0011       9.9177032   17.262347   4.443531   
S0012       8.6888817   17.538571   2.9694328  
S0013       8.2887985   16.29864    1.8487167  
S0014       10.686282   15.957898   0.6297821  
S0015       12.765468   10.834336   3.2959641  
S0016       16.787582   13.089203   2.7678314  
S0017       14.714143   14.171286   4.3768272  
S0018       14.708896   15.705528   3.8532951  
S0019       12.715505   18.170363   3.2122456  
S0020       13.022083   17.364203   1.6372656  
S0021       14.083609   16.51102    1.6242504  
S0022       14.490224   12.009016   1.2996155  
S0023       -12.69038   7.5680786   1.8686512  
S0024       -12.698684  7.7289902   2.0210421  
S0025       -12.717834  7.8649872   2.1798166  
S0026       -12.731746  7.9779045   2.3491583  
S0027       -12.746746  8.0688263   2.5288467  
S0028       -12.746702  8.136335    2.7210455  
S0029       -12.752893  8.1844452   2.9259768  
S0030       -12.724397  8.2024689   3.1397141  
S0031       -12.689828  8.1955864   3.3614189  
S0032       -12.630888  8.1652649   3.5367325  
S0033       -12.583393  8.1096443   3.7158985  
S0034       -12.548147  8.0310349   3.9003708  
S0035       -12.535318  7.9357628   4.0956696  
S0036       -12.523381  7.8106766   4.2912666  
S0037       -12.526182  7.6613258   4.4931255  
S0038       -12.506761  7.4693634   4.6835266  
S0039       -12.4841    7.2461502   4.8720219  
S0040       -12.43231   6.8522232   5.0579388  
S0041       -12.413821  6.7079018   5.0522213  
S0042       -12.394272  6.559481    5.0397221  
S0043       -12.362301  6.4070755   5.0194717  
S0044       -12.356178  6.2514561   4.9954941  
S0045       -12.331261  6.0922958   4.9626297  
S0046       -12.327415  5.9285675   4.9249199  
S0047       -12.323609  5.7607491   4.8804272  
S0048       -12.322884  5.5886738   4.8298374  
S0049       -12.337744  5.4401417   4.7989899  
S0050       -12.331213  5.2967964   4.7622524  
S0051       -12.351545  5.1490986   4.7371586  
S0052       -12.339414  5.0084694   4.702729   
S0053       -12.312605  4.8722137   4.6654461  
S0054       -12.283977  4.7363804   4.6300892  
S0055       -12.245119  4.6032955   4.5936356  
S0056       -12.200443  4.4711117   4.5569016  
S0057       -12.063935  4.2310802   4.5383202  
S0058       -11.950258  4.1340454   4.5595741  
S0059       -11.844633  4.0311989   4.5892101  
S0060       -11.749294  3.9208965   4.633762   
S0061       -11.647559  3.812072    4.6794281  
S0062       -11.561317  3.6929832   4.7473503  
S0063       -11.474368  3.5726223   4.8201668  
S0064       -11.376923  3.455584    4.8896248  
S0065       -11.279892  3.3358631   4.9684982  
S0066       -11.156958  3.2173626   5.0630928  
S0067       -11.028979  3.0870113   5.1407936  
S0068       -10.9138    2.945557    5.2181683  
S0069       -10.789011  2.7978283   5.2790424  
S0070       -10.688819  2.6358589   5.3537285  
S0071       -10.566789  2.4610256   5.399828   
S0072       -10.416959  2.2766088   5.4102531  
S0073       -10.249725  2.0848043   5.3945873  
S0074       -9.833593   1.7967485   5.201965   
S0075       -9.6566597  1.6565029   5.0501007  
S0076       -9.4995232  1.5384727   4.8768246  
S0077       -9.3581818  1.4586161   4.6811363  
S0078       -9.2479637  1.376928    4.4715324  
S0079       -9.1663261  1.2983069   4.2459915  
S0080       -9.1129753  1.2243597   4.0037746  
S0081       -9.0772301  1.1794591   3.7422619  
S0082       -9.0757225  1.1271291   3.4652561  
S0083       -9.0731148  1.1053346   3.2339062  
S0084       -9.0863586  1.1078423   2.9984814  
S0085       -9.1219902  1.1242256   2.7607742  
S0086       -9.1808762  1.1528764   2.5210428  
S0087       -9.2574265  1.2057904   2.2812124  
S0088       -9.3644135  1.2534392   2.0367727  
S0089       -9.4896263  1.3211363   1.7912786  
S0090       -9.6568581  1.3654949   1.5375434  
S0091       -9.9505188  1.5999069   1.2837073  
S0092       -10.084779  1.7395594   1.2740367  
S0093       -10.222134  1.8810827   1.2583787  
S0094       -10.373582  2.0111353   1.2350083  
S0095       -10.527357  2.1434177   1.2052919  
S0096       -10.708067  2.2498409   1.1664882  
S0097       -10.90281   2.3436981   1.1202933  
S0098       -11.09698   2.4459967   1.0676694  
S0099       -11.311043  2.5275751   1.0071571  
S0100       -11.51546   2.5793068   0.96368227 
S0101       -11.707643  2.6424887   0.93551264 
S0102       -11.890043  2.713513    0.92342806 
S0103       -12.040933  2.8304703   0.92085533 
S0104       -12.197219  2.9301575   0.938346   
S0105       -12.340551  3.0476734   0.96971178 
S0106       -12.486916  3.1724707   1.0152438  
S0107       -12.578099  3.3418129   1.0726541  
S0108       -12.676283  3.6634109   1.2354535  
S0109       -12.738801  3.810424    1.318039   
S0110       -12.753333  3.9731876   1.39636    
S0111       -12.757873  4.1446575   1.472998   
S0112       -12.750937  4.3261509   1.5485866  
S0113       -12.689189  4.5164936   1.6118078  
S0114       -12.624673  4.7118748   1.6779118  
S0115       -12.567548  4.9209076   1.7477036  
S0116       -12.52438   5.1626419   1.8134859  
S0117       -12.465348  5.445821    1.8007864  
S0118       -12.440018  5.7075642   1.7778803  
S0119       -12.357365  5.9654949   1.7832287  
S0120       -12.337702  6.2208107   1.7779682  
S0121       -12.358685  6.4641945   1.7652441  
S0122       -12.384157  6.7096634   1.762606   
S0123       -12.491842  6.9239822   1.7333891  
S0124       -12.569525  7.1572029   1.7310583  
S0125       -12.614818  7.481308    1.696858   
S0126       -12.475486  7.5710693   1.6995495  
S0127       -12.346343  7.6319954   1.7264372  
S0128       -12.226466  7.6704079   1.7601744  
S0129       -12.111529  7.6810616   1.8133526  
S0130       -11.976982  7.6855644   1.8496767  
S0131       -11.821384  7.681601    1.8766996  
S0132       -11.642719  7.686776    1.8663288  
S0133       -11.464073  7.6702614   1.8689417  
S0134       -11.28767   7.6938843   1.8138948  
S0135       -11.153928  7.690036    1.7217588  
S0136       -11.02522   7.6535454   1.7292784  
S0137       -10.92657   7.6043259   1.7440729  
S0138       -10.866077  7.5304253   1.7374495  
S0139       -10.835811  7.4334373   1.7411409  
S0140       -10.832863  7.3131058   1.7860689  
S0141       -10.869947  7.1594254   1.7840307  
S0142       -10.935579  6.9942627   1.7455462  
S0143       -10.806247  6.9228424   1.7057547  
S0144       -10.699225  6.842614    1.6478222  
S0145       -10.620271  6.7722816   1.5523933  
S0146       -10.567764  6.696228    1.4527554  
S0147       -10.53806   6.6034843   1.3595498  
S0148       -10.532479  6.5004471   1.2622924  
S0149       -10.553104  6.3930244   1.1541694  
S0150       -10.594125  6.2659809   1.0512109  
S0151       -10.726817  6.0607143   0.910215   
S0152       -10.801828  5.9982132   0.8709259  
S0153       -10.880087  5.9332668   0.8352087  
S0154       -10.957918  5.8605885   0.8077673  
S0155       -11.038689  5.7858089   0.78294158 
S0156       -11.123916  5.7111397   0.75889263 
S0157       -11.208364  5.6283813   0.74270902 
S0158       -11.296223  5.5435703   0.72919974 
S0159       -11.394711  5.4700111   0.70721521 
S0160       -11.490996  5.3795113   0.67136917 
S0161       -11.587336  5.2937794   0.63493047 
S0162       -11.674824  5.1988049   0.61051521 
S0163       -11.763964  5.1076317   0.58529615 
S0164       -11.842733  5.006414    0.57331448 
S0165       -11.912561  4.8985981   0.57182765 
S0166       -11.995387  4.7996876   0.56103826 
S0167       -12.053871  4.6836784   0.57440991 
S0168       -12.112709  4.5674698   0.58999    
S0169       -12.180589  4.4350651   0.6788806  
S0170       -12.255063  4.3098549   0.75399127 
S0171       -12.332091  4.1891651   0.81819439 
S0172       -12.383101  4.0653248   0.89672871 
S0173       -12.451237  3.9496883   0.95279226 
S0174       -12.524232  3.8368484   0.99988222 
S0175       -12.583437  3.7250412   1.0512403  
S0176       -12.634968  3.6163532   1.1004236  
S0177       -9.8482674  1.4891237   1.1917943  
S0178       -9.8474785  1.5744269   1.1124352  
S0179       -9.8510765  1.6696405   1.0497057  
S0180       -9.8575111  1.7744183   1.0119217  
S0181       -9.8827087  1.8757294   0.97826748 
S0182       -9.9175949  1.9828419   0.96206827 
S0183       -9.9691376  2.0912525   0.94841003 
S0184       -10.04015   2.1968769   0.91908264 
S0185       -10.319389  2.4623169   0.87439623 
S0186       -10.508367  2.6124264   0.85063372 
S0187       -10.686285  2.7549675   0.81224794 
S0188       -10.853648  2.8951269   0.78337579 
S0189       -11.009582  3.0293835   0.74446673 
S0190       -11.155969  3.1602987   0.71448822 
S0191       -11.292499  3.287101    0.69074011 
S0192       -11.418069  3.4083279   0.65905514 
S0193       -11.533258  3.5251705   0.63065763 
S0194       -11.673268  3.754187    0.61358819 
S0195       -11.807469  3.9252995   0.60716152 
S0196       -11.948895  4.0336193   0.59027271 
S0197       -12.082526  4.0877628   0.61629205 
S0198       -12.196777  4.0903034   0.68943    
S0199       -12.299875  4.0368118   0.78452592 
S0200       -12.39827   3.9251678   0.89357357 
S0201       -12.536363  3.7466938   1.0009912  
S0202       -0.21752412 10.354449   3.7046638  
S0203       0.099684185 10.520255   3.7046883  
S0204       0.42751136  10.677804   3.7058064  
S0205       0.76760702  10.822674   3.7042812  
S0206       1.1000082   10.99172    3.7067436  
S0207       1.428872    11.178915   3.7159542  
S0208       1.7693409   11.356182   3.7246819  
S0209       2.1135641   11.538228   3.7367943  
S0210       2.4563461   11.733421   3.7548065  
S0211       2.7246031   11.893208   3.7638966  
S0212       2.9947069   12.059547   3.7746784  
S0213       3.2702652   12.226495   3.7853844  
S0214       3.553624    12.389589   3.7940159  
S0215       3.8384018   12.560792   3.8057343  
S0216       4.1215969   12.745253   3.8230591  
S0217       4.4233868   12.906248   3.829343   
S0218       4.7253124   13.077441   3.8397766  
S0219       5.0314777   13.251147   3.8508301  
S0220       5.2457119   13.403336   3.8288189  
S0221       5.4551247   13.570074   3.8158649  
S0222       5.6516491   13.756961   3.8112907  
S0223       5.8584293   13.936331   3.8077473  
S0224       6.0669098   14.118674   3.8084709  
S0225       6.2939499   14.286899   3.8084248  
S0226       6.5130875   14.468262   3.8151562  
S0227       6.7412834   14.644908   3.822197   
S0228       6.9526932   14.84518    3.8449379  
S0229       7.1937218   15.013139   3.8637672  
S0230       7.4374702   15.159351   3.868903   
S0231       7.6582367   15.325043   3.8895992  
S0232       7.8783272   15.462961   3.8884445  
S0233       8.0857307   15.59957    3.882745   
S0234       8.2832695   15.734222   3.8676701  
S0235       8.4463509   15.915845   3.9186974  
S0236       8.5992813   16.078804   3.9605755  
S0237       8.7622017   16.219067   3.9444805  
S0238       8.9226631   16.372284   3.9780609  
S0239       9.06689     16.518599   4.0347153  
S0240       9.212059    16.653152   4.0795338  
S0241       9.3407249   16.780179   4.1435234  
S0242       9.4642792   16.897867   4.2058506  
S0243       9.6025627   16.996173   4.2425255  
S0244       9.7096886   17.096239   4.3133823  
S0245       9.8174446   17.183252   4.3772408  
S0246       10.812617   15.811838   0.61986122 
S0247       10.975976   15.669868   0.65744948 
S0248       11.158148   15.533524   0.68783646 
S0249       11.327132   15.439691   0.81183786 
S0250       11.509625   15.35513    0.91142139 
S0251       11.720646   15.26705    0.97031107 
S0252       11.963773   15.166281   0.97358637 
S0253       12.219285   15.082213   0.99438648 
S0254       12.489877   14.995197   0.97655315 
S0255       12.6337     14.923442   0.98297024 
S0256       12.76122    14.827928   0.99195423 
S0257       12.870865   14.705006   0.99075022 
S0258       12.968089   14.559439   1.0042932  
S0259       13.04794    14.386536   1.013026   
S0260       13.106581   14.183124   0.99422073 
S0261       13.146857   13.948169   0.92949038 
S0262       13.174316   13.695122   0.92865686 
S0263       13.180386   13.413548   0.91262789 
S0264       13.25399    13.179391   0.97198715 
S0265       13.318692   12.961151   1.0542021  
S0266       13.374634   12.760529   1.1427828  
S0267       13.386679   12.580437   1.1656664  
S0268       13.368925   12.412317   1.178681   
S0269       13.357971   12.260588   1.2459971  
S0270       13.338251   12.131361   1.3322827  
S0271       13.296555   12.016732   1.4111532  
S0272       13.23804    11.925806   1.497476   
S0273       13.111684   11.830258   1.650436   
S0274       13.0004     11.665848   1.7740437  
S0275       12.916354   11.466351   1.8708263  
S0276       12.851619   11.299568   2.0097132  
S0277       12.808241   11.14796    2.1810196  
S0278       12.758821   11.08032    2.4390423  
S0279       12.728526   11.018127   2.7059216  
S0280       12.764274   10.857137   2.9671059  
S0281       16.763284   13.162836   2.8642063  
S0282       16.717851   13.226321   2.9725332  
S0283       16.66609    13.289124   3.0874578  
S0284       16.609711   13.352321   3.2093994  
S0285       16.549706   13.416788   3.3391602  
S0286       16.480574   13.478766   3.4762024  
S0287       16.41989    13.552986   3.6253258  
S0288       16.326376   13.604472   3.7743317  
S0289       16.225096   13.651605   3.928973   
S0290       16.102046   13.683733   4.1008335  
S0291       15.925108   13.68262    4.2318199  
S0292       15.743591   13.666856   4.3063835  
S0293       15.571608   13.670435   4.3487965  
S0294       15.401672   13.682301   4.352087   
S0295       15.226602   13.740016   4.3601822  
S0296       15.044257   13.837589   4.3690216  
S0297       14.86528    13.980971   4.379047   
S0298       14.624921   14.312814   4.3392624  
S0299       14.568559   14.466115   4.299902   
S0300       14.508948   14.619531   4.2485432  
S0301       14.491733   14.784334   4.1970604  
S0302       14.511324   14.953838   4.1417461  
S0303       14.544582   15.129312   4.0788029  
S0304       14.600331   15.311963   4.0097504  
S0305       14.65128    15.505275   3.9337383  
S0306       14.687068   15.652893   3.6422577  
S0307       14.640804   15.613554   3.4456856  
S0308       14.620651   15.595763   3.2568802  
S0309       14.567781   15.580318   3.0890795  
S0310       14.529204   15.582895   2.930674   
S0311       14.513155   15.612576   2.7802296  
S0312       14.482008   15.647127   2.6459703  
S0313       14.460536   15.702167   2.524012   
S0314       14.424844   15.759309   2.4116447  
S0315       14.387798   15.846558   2.3083733  
S0316       14.339534   15.925394   2.2040203  
S0317       14.306999   16.014726   2.1104197  
S0318       14.280475   16.106865   2.0239594  
S0319       14.25498    16.198795   1.9413946  
S0320       14.209918   16.276686   1.8549986  
S0321       14.16548    16.353885   1.7736437  
S0322       14.131409   16.438367   1.6974243  
S0323       14.121893   16.400598   1.4299081  
S0324       14.089214   16.21562    1.2719693  
S0325       14.07794    16.010063   1.1590626  
S0326       14.08073    15.818121   1.062395   
S0327       14.075394   15.638097   0.96984491 
S0328       14.043385   15.467982   0.86640196 
S0329       14.029657   15.286087   0.80421133 
S0330       14.007236   15.105045   0.75028954 
S0331       14.001288   14.919283   0.74562922 
S0332       14.050893   14.797577   0.70442886 
S0333       14.102638   14.669147   0.67777224 
S0334       14.152463   14.534294   0.65836468 
S0335       14.199765   14.392641   0.64508915 
S0336       14.246509   14.244424   0.64102936 
S0337       14.292117   14.089423   0.64451613 
S0338       14.339217   13.92944    0.664429   
S0339       14.383205   13.761354   0.68492737 
S0340       14.426321   13.588753   0.7234592  
S0341       14.456206   13.415706   0.77201257 
S0342       14.479033   13.243903   0.83356161 
S0343       14.498642   13.068571   0.88544893 
S0344       14.509779   12.895462   0.95372391 
S0345       14.518106   12.718291   1.0122665  
S0346       14.520953   12.53921    1.0723368  
S0347       14.518529   12.356232   1.1305325  
S0348       14.508327   12.174097   1.198922   
S0349       14.438605   11.831906   1.4770257  
S0350       14.431227   11.712911   1.6529634  
S0351       14.467334   11.627148   1.7993126  
S0352       14.545016   11.562527   1.9174196  
S0353       14.666034   11.53139    2.0141443  
S0354       14.831236   11.533799   2.0890404  
S0355       15.040773   11.576571   2.1421061  
S0356       15.296878   11.649474   2.1714739  
S0357       15.583012   11.790576   2.1831131  
S0358       15.780882   11.923566   2.1300993  
S0359       15.968396   12.048229   2.1045931  
S0360       16.142009   12.173859   2.1062019  
S0361       16.297697   12.307073   2.1377573  
S0362       16.44404    12.443079   2.1932522  
S0363       16.580405   12.589665   2.2748224  
S0364       16.697902   12.755168   2.3910566  
S0365       16.777563   12.934802   2.5533274  
S0366       14.683533   15.933652   3.9053444  
S0367       14.666545   16.152321   3.9454601  
S0368       14.639508   16.364442   3.973991   
S0369       14.579384   16.566069   3.9905029  
S0370       14.501227   16.760146   3.9952274  
S0371       14.397223   16.943762   3.9879387  
S0372       14.25847    17.108929   3.9683907  
S0373       14.117397   17.276944   3.9374523  
S0374       13.952399   17.435287   3.8945053  
S0375       13.78669    17.558388   3.836684   
S0376       13.632416   17.676295   3.7743435  
S0377       13.487833   17.787183   3.7068928  
S0378       13.344521   17.880817   3.6352436  
S0379       13.202718   17.956825   3.5604267  
S0380       13.073065   18.029338   3.4795525  
S0381       12.947191   18.087035   3.3951286  
S0382       12.828853   18.135466   3.3054417  
S0383       12.639566   18.064331   3.01126    
S0384       12.582083   17.933795   2.8311457  
S0385       12.557617   17.826828   2.647776   
S0386       12.562275   17.727214   2.4691498  
S0387       12.596992   17.630415   2.2976212  
S0388       12.66088    17.544221   2.1297709  
S0389       12.753589   17.466817   1.9667933  
S0390       12.872136   17.420021   1.7944258  
S0391       13.145557   17.321014   1.6340628  
S0392       13.276871   17.266861   1.6298721  
S0393       13.387321   17.167776   1.6515453  
S0394       13.504236   17.077661   1.6564074  
S0395       13.606377   16.96781    1.6651903  
S0396       13.735484   16.874466   1.6545105  
S0397       13.845509   16.756732   1.6498781  
S0398       13.96026    16.63437    1.6395748  
S0399       12.557326   18.208028   3.2360252  
S0400       12.369511   18.079282   3.3117298  
S0401       12.257778   17.939331   3.3564442  
S0402       12.163703   17.831097   3.3433231  
S0403       12.126112   17.71239    3.296674   
S0404       12.085902   17.603299   3.2033875  
S0405       12.023244   17.504845   3.06359    
S0406       11.957406   17.412292   2.8815058  
S0407       11.922977   17.313896   2.6634392  
S0408       12.042667   17.085966   2.2072763  
S0409       12.151231   16.910922   1.8231173  
S0410       12.327583   16.772618   1.5575791  
S0411       12.479871   16.70806    1.369427   
S0412       12.630214   16.705719   1.2731791  
S0413       12.763194   16.765434   1.2600926  
S0414       12.876305   16.882443   1.3297917  
S0415       12.957811   17.069693   1.4620719  
