# Supplementary material for: Interspecific variation in the limb long bones among modern rhinoceroses—extent and drivers
Source: PeerJ. 2019 Sep 26;7:e7647. doi: 10.7717/peerj.7647 (PMC6766374; doi:10.7717/peerj.7647)
Supplement: Supplemental Information 9 [file peerj-07-7647-s009.zip › Radius/Dicerorhinus_sumatrensis_1908_571_Radius_miroir.pts]

Version 1.0
416
S0000          -13.034271     -3.3150642     3.4318531     
S0001          -12.690651     -2.289411      0.31413383    
S0002          -13.56772      -0.42101307    0.53626242    
S0003          -12.525862     2.257859       -0.16781273   
S0004          -12.744525     2.7388977      4.3397823     
S0005          -14.596024     0.42913103     3.9193089     
S0006          -11.458653     -2.803166      1.1534538     
S0007          -11.203889     -3.3616287     2.5334837     
S0008          -11.38811      -1.2720041     4.2607353     
S0009          -12.524023     2.1294098      4.5404854     
S0010          -2.0692963     -1.0042101     1.6426094     
S0011          10.649441      -2.6583443     1.2967224     
S0012          10.345933      -3.0920919     2.4980652     
S0013          9.8555244      -2.1038233     4.0045685     
S0014          11.135914      -1.0271349     4.5024254     
S0015          11.324145      3.9990692      1.8214334     
S0016          14.980623      3.6841705      2.5731646     
S0017          13.715028      2.0471302      1.0606516     
S0018          14.31927       0.25280223     1.6582172     
S0019          13.455421      -2.3834293     2.6598549     
S0020          13.36263       -1.5410317     3.9060726     
S0021          13.827748      -0.048910868   4.1090614     
S0022          12.372896      3.3863308      3.8971428     
S0023          -12.98284      -3.4489532     3.2311466     
S0024          -12.879437     -3.5273338     3.0303391     
S0025          -12.821338     -3.6016689     2.8298855     
S0026          -12.731329     -3.6351967     2.6542465     
S0027          -12.630058     -3.638393      2.5003647     
S0028          -12.514021     -3.6089165     2.3645121     
S0029          -12.434698     -3.5670803     2.2057249     
S0030          -12.448405     -3.5394489     2.0084694     
S0031          -12.445186     -3.4800133     1.8430119     
S0032          -12.410138     -3.474704      1.6433962     
S0033          -12.412607     -3.4480946     1.4459095     
S0034          -12.435563     -3.391711      1.2496454     
S0035          -12.452628     -3.2938343     1.0697489     
S0036          -12.440616     -3.1420576     0.92531376    
S0037          -12.433799     -2.9497355     0.79330535    
S0038          -12.459967     -2.7309458     0.65103436    
S0039          -12.540235     -2.5031925     0.48827524    
S0040          -12.747499     -2.1979435     0.29612916    
S0041          -12.80845      -2.1009232     0.28181663    
S0042          -12.863985     -1.9945631     0.27563319    
S0043          -12.91778      -1.8821766     0.27675481    
S0044          -12.974593     -1.7657835     0.28330016    
S0045          -13.045296     -1.6491343     0.28891861    
S0046          -13.1194       -1.5279472     0.29904838    
S0047          -13.195369     -1.4014578     0.31490719    
S0048          -13.281334     -1.2739107     0.33030808    
S0049          -13.327385     -1.1886382     0.33576915    
S0050          -13.366798     -1.0999629     0.34915729    
S0051          -13.412109     -1.0131797     0.35684218    
S0052          -13.44659      -0.9209362     0.37607875    
S0053          -13.484129     -0.82777758    0.39345729    
S0054          -13.512872     -0.73036962    0.42071042    
S0055          -13.544905     -0.63072186    0.44969883    
S0056          -13.565201     -0.52717938    0.48966827    
S0057          -13.54989      -0.26279671    0.535605      
S0058          -13.501836     -0.10683358    0.5296278     
S0059          -13.436311     0.043732765    0.52479925    
S0060          -13.3651       0.18854107     0.51997032    
S0061          -13.313576     0.33333123     0.50165219    
S0062          -13.265883     0.47568526     0.47577763    
S0063          -13.230573     0.61856036     0.43776412    
S0064          -13.20396      0.76134639     0.39068813    
S0065          -13.152913     0.89265528     0.34786813    
S0066          -13.051599     1.0474772      0.25344963    
S0067          -12.959663     1.2058556      0.16767895    
S0068          -12.859943     1.3639708      0.0971717     
S0069          -12.825114     1.5177387      0.018189214   
S0070          -12.791207     1.6676088      -0.053276569  
S0071          -12.748531     1.818268       -0.1155112    
S0072          -12.675688     1.9699768      -0.15210943   
S0073          -12.605305     2.1201534      -0.17671722   
S0074          -12.392664     2.4678417      -0.12133936   
S0075          -12.249458     2.6419556      -0.00018518046
S0076          -12.128828     2.8144907      0.14924598    
S0077          -12.007233     2.9507051      0.35005922    
S0078          -11.910135     3.0922197      0.58135099    
S0079          -11.834887     3.2386959      0.85010843    
S0080          -11.762837     3.3539143      1.1647038     
S0081          -11.706133     3.4612396      1.5195987     
S0082          -11.65336      3.5366283      1.9161827     
S0083          -11.691808     3.511483       2.3168299     
S0084          -11.737193     3.4411972      2.6860563     
S0085          -11.811488     3.3716293      3.0224497     
S0086          -11.899642     3.2738625      3.3259525     
S0087          -12.014763     3.1736727      3.5951035     
S0088          -12.159018     3.0743622      3.8309067     
S0089          -12.331556     2.973527       4.0350269     
S0090          -12.531708     2.8691839      4.2095928     
S0091          -12.848558     2.6408007      4.3342484     
S0092          -12.932097     2.5059546      4.3024963     
S0093          -13.014639     2.3659475      4.2726257     
S0094          -13.103355     2.2261604      4.2476917     
S0095          -13.204559     2.0890339      4.2272766     
S0096          -13.318915     1.9537704      4.2097572     
S0097          -13.442857     1.8180252      4.194075      
S0098          -13.568686     1.6766502      4.1791546     
S0099          -13.710806     1.5399562      4.167289      
S0100          -13.817308     1.4128384      4.1452854     
S0101          -13.931593     1.2945889      4.1238914     
S0102          -14.044092     1.179154       4.1018745     
S0103          -14.162044     1.0737762      4.081609      
S0104          -14.279977     0.96831293     4.0596375     
S0105          -14.387352     0.84938736     4.031427      
S0106          -14.487546     0.71940913     3.9975758     
S0107          -14.56826      0.57585945     3.957959      
S0108          -14.550519     0.20329628     3.8405708     
S0109          -14.321019     -0.013523352   3.8344875     
S0110          -14.199533     -0.22425921    3.8066925     
S0111          -14.260782     -0.4544014     3.6717537     
S0112          -14.187994     -0.67608275    3.6027714     
S0113          -14.135696     -0.91429873    3.524543      
S0114          -13.992365     -1.1287423     3.5016052     
S0115          -13.803694     -1.3145162     3.4942955     
S0116          -13.637556     -1.5101662     3.473703      
S0117          -13.476488     -1.6822525     3.4884022     
S0118          -13.318182     -1.8476284     3.4926498     
S0119          -13.190289     -2.0272421     3.490778      
S0120          -13.099541     -2.2201885     3.4913185     
S0121          -13.043599     -2.4237141     3.495237      
S0122          -13.021022     -2.6382486     3.5006111     
S0123          -13.031078     -2.8664261     3.5036236     
S0124          -13.067104     -3.1098291     3.4950439     
S0125          -12.956517     -3.3115845     3.5007015     
S0126          -12.835522     -3.2754574     3.5335102     
S0127          -12.717126     -3.2333931     3.5502144     
S0128          -12.601822     -3.1845362     3.5648403     
S0129          -12.484579     -3.1260965     3.5705727     
S0130          -12.364655     -3.0574314     3.5679398     
S0131          -12.242007     -2.9778059     3.5514439     
S0132          -12.114452     -2.8874004     3.5399311     
S0133          -11.981503     -2.7898054     3.5377254     
S0134          -11.839508     -2.7073725     3.5461678     
S0135          -11.710588     -2.61772       3.5368141     
S0136          -11.611877     -2.5184862     3.5040043     
S0137          -11.533078     -2.4170151     3.4826073     
S0138          -11.473062     -2.3128824     3.4715988     
S0139          -11.420261     -2.2096149     3.4824352     
S0140          -11.376025     -2.1064466     3.5101608     
S0141          -11.337514     -2.0052025     3.5576908     
S0142          -11.322153     -1.8985785     3.6052139     
S0143          -11.305275     -1.8152319     3.6760471     
S0144          -11.30409      -1.7274456     3.7323402     
S0145          -11.308181     -1.6370682     3.7840946     
S0146          -11.306889     -1.5718969     3.8658169     
S0147          -11.314902     -1.4996192     3.9357426     
S0148          -11.325778     -1.4391686     4.0161041     
S0149          -11.341108     -1.3841156     4.0995815     
S0150          -11.361139     -1.3311399     4.1833389     
S0151          -11.476295     -1.2545357     4.3028992     
S0152          -11.574274     -1.22999       4.339603      
S0153          -11.680117     -1.2053077     4.376717      
S0154          -11.793838     -1.1798727     4.4135841     
S0155          -11.914925     -1.1569126     4.4533558     
S0156          -12.043705     -1.1345214     4.4942226     
S0157          -12.180181     -1.1125601     4.5360626     
S0158          -12.324109     -1.0956833     4.5836109     
S0159          -12.475984     -1.0762611     4.6291428     
S0160          -12.585205     -1.0235437     4.6811733     
S0161          -12.697908     -0.9647644     4.718063      
S0162          -12.816283     -0.90130348    4.744046      
S0163          -12.939581     -0.82744923    4.7520115     
S0164          -13.066713     -0.74216337    4.7395927     
S0165          -13.199896     -0.64850688    4.7121849     
S0166          -13.326189     -0.53543682    4.6468575     
S0167          -13.465652     -0.42072835    4.5804169     
S0168          -13.618907     -0.30197289    4.5079422     
S0169          -13.733627     -0.27044718    4.4351669     
S0170          -13.859686     -0.23500471    4.3795395     
S0171          -13.983699     -0.18632251    4.3228794     
S0172          -14.086041     -0.11257467    4.2479267     
S0173          -14.184561     -0.026313815   4.1753571     
S0174          -14.28512      0.069491464    4.1088432     
S0175          -14.405499     0.17144873     4.0512352     
S0176          -14.531737     0.28979881     3.9879982     
S0177          -12.558288     2.8057087      4.3917522     
S0178          -12.419886     2.842716       4.4384907     
S0179          -12.323592     2.8656498      4.4941902     
S0180          -12.262009     2.846311       4.5363266     
S0181          -12.236792     2.7923069      4.5752399     
S0182          -12.249392     2.6970236      4.6092991     
S0183          -12.30318      2.5447971      4.6078892     
S0184          -12.395629     2.3526541      4.5814129     
S0185          -12.60173      1.9846352      4.502993      
S0186          -12.690096     1.8376438      4.4749004     
S0187          -12.78689      1.6894144      4.4421227     
S0188          -12.893088     1.5390393      4.4107552     
S0189          -13.010381     1.3866053      4.391782      
S0190          -13.138455     1.2324794      4.3837887     
S0191          -13.275287     1.0761974      4.3732784     
S0192          -13.419695     0.9172864      4.3506092     
S0193          -13.574359     0.75654516     4.3341953     
S0194          -13.690735     0.49957685     4.353619      
S0195          -13.81436      0.2953619      4.3788269     
S0196          -13.933841     0.14718437     4.3691776     
S0197          -14.044629     0.056921518    4.3288391     
S0198          -14.137218     0.026300424    4.2573528     
S0199          -14.220215     0.050749254    4.1765987     
S0200          -14.324725     0.12334498     4.1059425     
S0201          -14.470807     0.24612188     4.0295544     
S0202          -1.8045189     -1.027231      1.6974396     
S0203          -1.5271894     -1.0528128     1.7418325     
S0204          -1.2362914     -1.0588724     1.7695963     
S0205          -0.93453188    -1.0555791     1.7854181     
S0206          -0.6224525     -1.055743      1.7929388     
S0207          -0.29948483    -1.0615396     1.7921949     
S0208          0.034880841    -1.0787374     1.7833921     
S0209          0.38054557     -1.0968632     1.7644136     
S0210          0.73740005     -1.1136712     1.7351086     
S0211          1.060436       -1.1316379     1.7145197     
S0212          1.3803043      -1.1344232     1.6949493     
S0213          1.6972784      -1.1328571     1.6776655     
S0214          2.0104004      -1.1482862     1.660743      
S0215          2.3199327      -1.1675538     1.6446047     
S0216          2.6280373      -1.163998      1.633156      
S0217          2.9329748      -1.1656041     1.6227852     
S0218          3.2333782      -1.1830686     1.6114267     
S0219          3.527211       -1.2275829     1.5974055     
S0220          3.810453       -1.2564699     1.5929723     
S0221          4.0965637      -1.275959      1.5828552     
S0222          4.3828365      -1.3093428     1.5695741     
S0223          4.6713276      -1.3390421     1.551503      
S0224          4.9613369      -1.3711156     1.5292983     
S0225          5.2545261      -1.3906572     1.5002581     
S0226          5.5496319      -1.4094717     1.4680927     
S0227          5.8452152      -1.4396554     1.4323227     
S0228          6.141964       -1.4742234     1.3892897     
S0229          6.3977249      -1.521455      1.4101514     
S0230          6.6682671      -1.5745461     1.4346512     
S0231          6.950074       -1.6435057     1.4618105     
S0232          7.2454323      -1.7182913     1.4940641     
S0233          7.5492958      -1.8121899     1.5292493     
S0234          7.8696106      -1.9045609     1.5695951     
S0235          8.2105301      -1.9859133     1.6182116     
S0236          8.5665863      -2.0686712     1.6754265     
S0237          8.9239738      -2.1918602     1.7238417     
S0238          9.1187698      -2.3049786     1.8046747     
S0239          9.312294       -2.4066422     1.8521803     
S0240          9.5051834      -2.4930901     1.8679508     
S0241          9.6991005      -2.5529516     1.8556454     
S0242          9.895256       -2.581839      1.815942      
S0243          10.092585      -2.5939007     1.74412       
S0244          10.287318      -2.6081774     1.634654      
S0245          10.475821      -2.627948      1.4865465     
S0246          11.226881      -0.94774408    4.5059383     
S0247          11.312444      -0.84578247    4.494981      
S0248          11.394704      -0.72994552    4.482972      
S0249          11.461925      -0.60870886    4.4375275     
S0250          11.527779      -0.48016996    4.3905228     
S0251          11.595187      -0.34065895    4.3421421     
S0252          11.666831      -0.18685497    4.2891617     
S0253          11.747459      0.002555209    4.3300507     
S0254          11.81493       0.19517624     4.3537598     
S0255          11.964424      0.29900444     4.3559597     
S0256          12.073188      0.42408814     4.3577175     
S0257          12.135487      0.56993427     4.3931664     
S0258          12.16102       0.73631263     4.4013832     
S0259          12.14846       0.92318964     4.3940731     
S0260          12.094009      1.1305336      4.391954      
S0261          11.976712      1.3658088      4.4803871     
S0262          11.844214      1.6157183      4.4534828     
S0263          11.680274      1.8791677      4.3962349     
S0264          11.533114      2.0593689      4.2922127     
S0265          11.397972      2.2373131      4.2086655     
S0266          11.278464      2.4127512      4.1409027     
S0267          11.177482      2.5858761      4.0812763     
S0268          11.097064      2.7549538      4.0180424     
S0269          11.036214      2.9353176      3.9777843     
S0270          10.997704      3.0948122      3.8947308     
S0271          10.977644      3.242704       3.8015526     
S0272          10.970447      3.3468895      3.6828423     
S0273          11.016207      3.4073563      3.5353539     
S0274          11.058282      3.4586697      3.3618301     
S0275          11.101403      3.5402866      3.1773802     
S0276          11.138313      3.583725       2.9771416     
S0277          11.172842      3.5794369      2.773905      
S0278          11.212912      3.6362366      2.5589722     
S0279          11.251684      3.7729313      2.3225746     
S0280          11.28495       3.9166794      2.0746691     
S0281          14.979501      3.6205589      2.3989773     
S0282          14.970193      3.5556141      2.2341152     
S0283          14.95182       3.4893871      2.0786526     
S0284          14.901134      3.4223446      1.9392153     
S0285          14.86064       3.3555222      1.8062305     
S0286          14.831059      3.285957       1.6741285     
S0287          14.766589      3.2181267      1.5631824     
S0288          14.691991      3.1506618      1.464908      
S0289          14.60753       3.0837217      1.380285      
S0290          14.468759      2.9854815      1.2538619     
S0291          14.30959       2.8905403      1.1821545     
S0292          14.16246       2.7911478      1.1343232     
S0293          14.057178      2.6791523      1.0703997     
S0294          13.964389      2.5620024      1.0272733     
S0295          13.885097      2.439455       1.0045526     
S0296          13.816673      2.3126894      1.0043709     
S0297          13.757724      2.1827776      1.0251927     
S0298          13.633482      1.8536085      1.1340959     
S0299          13.585725      1.665564       1.2079535     
S0300          13.560016      1.4763425      1.2848184     
S0301          13.563907      1.2792161      1.3612664     
S0302          13.625685      1.0789886      1.4292059     
S0303          13.767636      0.88803453     1.483537      
S0304          13.939203      0.69239068     1.5379045     
S0305          14.147041      0.49179935     1.5901793     
S0306          14.266858      0.28182521     1.8510593     
S0307          14.170079      0.28617995     2.0488245     
S0308          14.072758      0.29037836     2.2340139     
S0309          14.008443      0.3030442      2.4118105     
S0310          13.979718      0.32125514     2.5860283     
S0311          13.979295      0.341698       2.7554121     
S0312          13.984619      0.36512437     2.9174719     
S0313          14.014221      0.39136746     3.0749496     
S0314          14.065363      0.42025189     3.2274399     
S0315          14.071263      0.35179679     3.3225296     
S0316          14.067534      0.28870161     3.4183064     
S0317          14.067381      0.22493987     3.5109829     
S0318          14.055573      0.16624452     3.605909      
S0319          14.037946      0.10967367     3.7026047     
S0320          14.008015      0.058359045    3.8028133     
S0321          13.97325       0.0077347122   3.9082626     
S0322          13.91078       -0.027334514   4.0129597     
S0323          13.807855      0.055938363    4.22896       
S0324          13.77124       0.16772803     4.3294815     
S0325          13.7284        0.29510736     4.3929981     
S0326          13.69222       0.42157159     4.4371922     
S0327          13.657268      0.53400126     4.4870655     
S0328          13.621019      0.6428185      4.5279411     
S0329          13.585045      0.75071974     4.5534763     
S0330          13.5479        0.85618334     4.5689445     
S0331          13.514072      0.95999298     4.5615593     
S0332          13.531671      1.0997761      4.5722355     
S0333          13.526076      1.2386034      4.5892967     
S0334          13.506386      1.3802176      4.5843739     
S0335          13.464238      1.5208884      4.5838467     
S0336          13.395338      1.6553364      4.6007275     
S0337          13.301247      1.7841846      4.6275909     
S0338          13.199352      1.9248569      4.6134182     
S0339          13.085893      2.0731632      4.5744244     
S0340          12.948524      2.2170639      4.5445839     
S0341          12.865794      2.3114681      4.5347061     
S0342          12.785665      2.4141462      4.5133503     
S0343          12.709235      2.5267244      4.47757       
S0344          12.641476      2.6478472      4.4196259     
S0345          12.581951      2.7753752      4.3410263     
S0346          12.519204      2.9168512      4.2585884     
S0347          12.456607      3.0747524      4.167189      
S0348          12.404269      3.2399998      4.0526379     
S0349          12.374686      3.4714977      3.7756397     
S0350          12.400737      3.5527859      3.6636814     
S0351          12.452627      3.6258053      3.5588848     
S0352          12.528761      3.695047       3.4636711     
S0353          12.631552      3.7506542      3.3746544     
S0354          12.757133      3.8084671      3.297205      
S0355          12.908342      3.8553131      3.2273796     
S0356          13.081746      3.9158596      3.1698034     
S0357          13.282309      3.9532967      3.117799      
S0358          13.600775      3.9550125      3.1840818     
S0359          13.889079      3.9153042      3.2127121     
S0360          14.142703      3.8720707      3.2075489     
S0361          14.361946      3.8316372      3.1718521     
S0362          14.545197      3.7910774      3.1049976     
S0363          14.696231      3.7577068      3.0123596     
S0364          14.81279       3.7267426      2.8918928     
S0365          14.921944      3.7120594      2.7514359     
S0366          14.373051      0.098309648    1.6676882     
S0367          14.369656      -0.071492589   1.6887348     
S0368          14.368634      -0.23695076    1.7109362     
S0369          14.359952      -0.40206151    1.7364553     
S0370          14.339749      -0.56716866    1.7651667     
S0371          14.312767      -0.73314781    1.7980391     
S0372          14.276717      -0.90012779    1.8349653     
S0373          14.245454      -1.0716254     1.8810223     
S0374          14.194904      -1.2420286     1.928573      
S0375          14.131935      -1.4028351     1.9643837     
S0376          14.064435      -1.5553955     2.0118839     
S0377          13.997159      -1.7000793     2.0723118     
S0378          13.932578      -1.8377499     2.1467119     
S0379          13.856754      -1.9660982     2.2304064     
S0380          13.770804      -2.0853668     2.3238495     
S0381          13.683975      -2.2002893     2.4323238     
S0382          13.580247      -2.303569      2.5473591     
S0383          13.407982      -2.2839954     2.7836281     
S0384          13.343346      -2.1569788     2.8849422     
S0385          13.303519      -2.0485523     3.0052387     
S0386          13.27437       -1.9438986     3.1314463     
S0387          13.265273      -1.8513973     3.2707706     
S0388          13.272142      -1.7672966     3.4194599     
S0389          13.28842       -1.6855827     3.5733047     
S0390          13.324026      -1.6158459     3.7383064     
S0391          13.440732      -1.4172208     3.9269215     
S0392          13.48671       -1.2597178     3.9347275     
S0393          13.531374      -1.1005782     3.9440773     
S0394          13.58577       -0.94111481    3.9644989     
S0395          13.627159      -0.77232623    3.9786358     
S0396          13.672549      -0.59866996    4.0003029     
S0397          13.719847      -0.41883006    4.0282253     
S0398          13.772102      -0.23477468    4.0650692     
S0399          13.376134      -2.3978935     2.6772852     
S0400          13.284323      -2.3672268     2.6806044     
S0401          13.208345      -2.3190449     2.6947206     
S0402          13.145926      -2.269977      2.7323322     
S0403          13.09503       -2.2115187     2.7866528     
S0404          13.053328      -2.147109      2.8599918     
S0405          13.0217        -2.0725992     2.9493521     
S0406          12.997464      -1.994208      3.0588083     
S0407          12.982545      -1.908773      3.1860888     
S0408          12.959383      -1.8234266     3.3084042     
S0409          12.950479      -1.7537462     3.4232052     
S0410          12.961073      -1.6888186     3.5230877     
S0411          12.986607      -1.6375038     3.6141243     
S0412          13.026941      -1.6012592     3.6971802     
S0413          13.084355      -1.5815182     3.7725994     
S0414          13.164944      -1.5812399     3.8408108     
S0415          13.272621      -1.5814368     3.8900627     
