# Supplementary material for: Interspecific variation in the limb long bones among modern rhinoceroses—extent and drivers
Source: PeerJ. 2019 Sep 26;7:e7647. doi: 10.7717/peerj.7647 (PMC6766374; doi:10.7717/peerj.7647)
Supplement: Supplemental Information 9 [file peerj-07-7647-s009.zip › Radius/Dicerorhinus_sumatrensis_1931_5_28_1_Radius.pts]

Version 1.0
416
S0000         -11.252524    1.6108381     3.8110062    
S0001         -11.052308    1.1464884     6.7137161    
S0002         -12.381618    -2.1533665    6.7322281    
S0003         -11.38641     -4.8216007    7.5505669    
S0004         -11.255766    -5.4907497    2.8884853    
S0005         -13.128746    -2.6404053    2.9909193    
S0006         -9.2512886    1.1734559     5.9467796    
S0007         -9.7127373    1.9601768     4.202549     
S0008         -10.104536    -1.4038225    2.6516243    
S0009         -10.637675    -4.4694252    2.6147514    
S0010         -0.87694607   -1.5328465    5.8945854    
S0011         12.40957      0.92393169    5.6358967    
S0012         12.307459     1.0572961     5.0950672    
S0013         11.534257     0.04174059    3.3610786    
S0014         13.343158     -0.91641903   2.332872     
S0015         13.590837     -7.130603     5.1365551    
S0016         17.815587     -6.3454586    4.379871     
S0017         16.713034     -4.5484394    6.0324497    
S0018         16.931612     -2.720462     5.3062263    
S0019         16.479932     0.39957802    4.7963058    
S0020         16.394766     -0.45178523   2.8425776    
S0021         16.6367       -1.7965067    2.6105858    
S0022         15.284604     -5.9947067    2.9055779    
S0023         -11.181982    1.7784252     3.9434837    
S0024         -11.111194    1.9082737     4.0876781    
S0025         -11.067012    2.010673      4.2420689    
S0026         -11.031538    2.0822508     4.4117161    
S0027         -10.995149    2.1184538     4.5960979    
S0028         -10.943127    2.1072102     4.791806     
S0029         -10.892592    2.0559547     4.9998669    
S0030         -10.859451    1.9784241     5.2239384    
S0031         -10.868053    1.9085918     5.4689339    
S0032         -10.896741    1.8503826     5.6276279    
S0033         -10.932487    1.7939854     5.782637     
S0034         -10.956538    1.7240305     5.9307289    
S0035         -10.996526    1.6550198     6.0779518    
S0036         -11.003056    1.5642158     6.2121571    
S0037         -11.032611    1.4772112     6.3500603    
S0038         -11.046255    1.3773798     6.4792747    
S0039         -11.053185    1.2683159     6.6019226    
S0040         -11.125745    0.9511508     6.8488434    
S0041         -11.200778    0.75507135    6.9583786    
S0042         -11.291416    0.56927633    7.0629227    
S0043         -11.371903    0.37488537    7.124453     
S0044         -11.453387    0.18161426    7.1608139    
S0045         -11.537787    -0.0097867996 7.1758217    
S0046         -11.637308    -0.1938275    7.183033     
S0047         -11.7381      -0.37772896   7.1657158    
S0048         -11.856863    -0.55215192   7.1372093    
S0049         -11.938322    -0.68998599   7.094075     
S0050         -12.023579    -0.83336334   7.0571785    
S0051         -12.097939    -0.98928957   7.0162056    
S0052         -12.161015    -1.1568589    6.9715523    
S0053         -12.220506    -1.3344202    6.9273743    
S0054         -12.271926    -1.5229386    6.8811943    
S0055         -12.320624    -1.7220743    6.83414      
S0056         -12.35845     -1.9323149    6.7839104    
S0057         -12.323446    -2.2976463    6.7773964    
S0058         -12.269582    -2.4434582    6.827433     
S0059         -12.212791    -2.5894257    6.8817436    
S0060         -12.156097    -2.7356747    6.9401192    
S0061         -12.08847     -2.8785234    6.9985435    
S0062         -12.02376     -3.0229584    7.0610146    
S0063         -11.975819    -3.1730902    7.1339401    
S0064         -11.924117    -3.3223854    7.209523     
S0065         -11.87656     -3.4721542    7.2906464    
S0066         -11.848248    -3.6170658    7.3706192    
S0067         -11.813141    -3.7637878    7.4361343    
S0068         -11.782003    -3.9110077    7.4943924    
S0069         -11.74417     -4.0590965    7.5409592    
S0070         -11.710275    -4.2097229    7.5829956    
S0071         -11.642574    -4.3611938    7.5954308    
S0072         -11.582848    -4.5187824    7.6054794    
S0073         -11.484235    -4.6687115    7.5815041    
S0074         -11.227993    -5.0893322    7.4513634    
S0075         -11.082       -5.3293549    7.3200897    
S0076         -10.939565    -5.5263535    7.153846     
S0077         -10.81843     -5.6985958    6.9623428    
S0078         -10.711085    -5.836718     6.7426918    
S0079         -10.614291    -5.9366207    6.4947655    
S0080         -10.560125    -6.0485493    6.2260628    
S0081         -10.529564    -6.14245      5.9300735    
S0082         -10.520258    -6.2123203    5.6063229    
S0083         -10.53877     -6.2344589    5.268277     
S0084         -10.567099    -6.2230251    4.9381393    
S0085         -10.613366    -6.1886093    4.6174465    
S0086         -10.67583     -6.1288933    4.3062565    
S0087         -10.75877     -6.0506149    4.0043438    
S0088         -10.876945    -5.9741028    3.703825     
S0089         -11.006812    -5.8615196    3.4059963    
S0090         -11.140207    -5.7040531    3.1210377    
S0091         -11.372576    -5.3488899    2.9242205    
S0092         -11.434121    -5.1591816    2.996627     
S0093         -11.518912    -4.9798649    3.0392197    
S0094         -11.613708    -4.799931     3.0678583    
S0095         -11.717992    -4.6186478    3.0855093    
S0096         -11.819656    -4.4284878    3.0915163    
S0097         -11.939635    -4.24282      3.0893185    
S0098         -12.079174    -4.0656612    3.0812859    
S0099         -12.18423     -3.8535858    3.0517851    
S0100         -12.288047    -3.6933758    3.0055958    
S0101         -12.408289    -3.5544388    2.9755526    
S0102         -12.530222    -3.4291443    2.9477291    
S0103         -12.648453    -3.3087509    2.9232574    
S0104         -12.766016    -3.1927166    2.9036276    
S0105         -12.889011    -3.0799854    2.8922791    
S0106         -13.013194    -2.9553995    2.9044098    
S0107         -13.094882    -2.7973337    2.9502686    
S0108         -13.137555    -2.5047222    3.1100348    
S0109         -13.103101    -2.3507885    3.2161297    
S0110         -13.061151    -2.1769239    3.319437     
S0111         -12.97346     -1.9960615    3.4038769    
S0112         -12.842912    -1.8168943    3.4699085    
S0113         -12.706393    -1.6182899    3.5357662    
S0114         -12.576638    -1.382478     3.6050171    
S0115         -12.422775    -1.1309601    3.6630936    
S0116         -12.232616    -0.87738132   3.7091438    
S0117         -11.961357    -0.56527138   3.7516037    
S0118         -11.72471     -0.26772099   3.7861961    
S0119         -11.510415    0.012676911   3.8147598    
S0120         -11.37041     0.30277348    3.8330765    
S0121         -11.263308    0.58015361    3.8442638    
S0122         -11.159838    0.83909674    3.8552834    
S0123         -11.12854     1.1006196     3.8545135    
S0124         -11.235774    1.3730927     3.8178646    
S0125         -11.130985    1.4826161     3.7263165    
S0126         -10.823232    1.3320418     3.7738182    
S0127         -10.584541    1.1988021     3.8394463    
S0128         -10.397912    1.0754799     3.8711979    
S0129         -10.241197    0.95996161    3.9018078    
S0130         -10.102409    0.84952059    3.8982533    
S0131         -9.9892174    0.74701333    3.9057987    
S0132         -9.8990021    0.65158982    3.9107613    
S0133         -9.8386757    0.56227193    3.9284981    
S0134         -9.7558586    0.45666184    3.9522346    
S0135         -9.6800568    0.34414012    3.9633926    
S0136         -9.609713     0.22019711    3.9800606    
S0137         -9.5408516    0.084527487   3.9895435    
S0138         -9.4712898    -0.054403484  3.9594311    
S0139         -9.4079208    -0.20879009   3.9291534    
S0140         -9.343824     -0.36348433   3.8589634    
S0141         -9.2739235    -0.51764927   3.7591919    
S0142         -9.2127457    -0.68831401   3.6567677    
S0143         -9.2424278    -0.77871261   3.533075     
S0144         -9.315976     -0.88905125   3.4360378    
S0145         -9.4022964    -0.99547405   3.3419468    
S0146         -9.4945328    -1.0892833    3.2403149    
S0147         -9.5918968    -1.1660379    3.1254021    
S0148         -9.7027138    -1.2375216    3.0110487    
S0149         -9.8206848    -1.2914002    2.8832893    
S0150         -9.9552956    -1.3475262    2.764711     
S0151         -10.243587    -1.4447306    2.5940351    
S0152         -10.378638    -1.4715592    2.5316908    
S0153         -10.515973    -1.5028034    2.4849892    
S0154         -10.654413    -1.5333164    2.4474831    
S0155         -10.793669    -1.5705968    2.4315588    
S0156         -10.932902    -1.6094152    2.4297396    
S0157         -11.071678    -1.6507259    2.4436504    
S0158         -11.212028    -1.6876625    2.4602837    
S0159         -11.357993    -1.7126726    2.4655823    
S0160         -11.487672    -1.7695486    2.4821642    
S0161         -11.616367    -1.8241623    2.4930012    
S0162         -11.746602    -1.8746706    2.4946991    
S0163         -11.866008    -1.9351713    2.5129351    
S0164         -11.979851    -1.9983883    2.5346415    
S0165         -12.096858    -2.0558247    2.5441442    
S0166         -12.208181    -2.1171623    2.5594315    
S0167         -12.324875    -2.1701305    2.5572269    
S0168         -12.438263    -2.2231779    2.5532673    
S0169         -12.531784    -2.2744469    2.5611069    
S0170         -12.628354    -2.3200756    2.5648521    
S0171         -12.710666    -2.3728745    2.6020842    
S0172         -12.78538     -2.424016     2.65224      
S0173         -12.859904    -2.4710245    2.7038126    
S0174         -12.931119    -2.5158674    2.7628532    
S0175         -13.001743    -2.5588694    2.8287579    
S0176         -13.087039    -2.6022787    2.9028749    
S0177         -11.099486    -5.449984     2.7897043    
S0178         -10.945722    -5.3734459    2.7346781    
S0179         -10.820113    -5.2819538    2.6956032    
S0180         -10.724138    -5.1765675    2.6736008    
S0181         -10.656657    -5.0599792    2.658741     
S0182         -10.615937    -4.9310753    2.6541489    
S0183         -10.596951    -4.7918602    2.6297182    
S0184         -10.604126    -4.6377964    2.6175137    
S0185         -10.711878    -4.2846569    2.6281019    
S0186         -10.802188    -4.1020885    2.6493404    
S0187         -10.90881     -3.9327068    2.6933765    
S0188         -11.033037    -3.7735928    2.738105     
S0189         -11.175219    -3.6184834    2.7692041    
S0190         -11.33526     -3.4652584    2.7860155    
S0191         -11.514139    -3.314291     2.7989229    
S0192         -11.707159    -3.1631277    2.7741659    
S0193         -11.912648    -3.0230152    2.7223969    
S0194         -12.061344    -2.8179268    2.6544268    
S0195         -12.201934    -2.6576466    2.5964355    
S0196         -12.336951    -2.538541     2.5542908    
S0197         -12.469423    -2.460601     2.522423     
S0198         -12.605105    -2.4209583    2.5286713    
S0199         -12.73297     -2.4146704    2.6109638    
S0200         -12.854784    -2.4483789    2.7107597    
S0201         -12.984218    -2.5237684    2.8303555    
S0202         -0.64903426   -1.5313261    5.8422474    
S0203         -0.41163464   -1.5330902    5.8002613    
S0204         -0.16486808   -1.5416902    5.7693066    
S0205         0.090550262   -1.5321095    5.7441612    
S0206         0.35533149    -1.5218556    5.7288013    
S0207         0.62939262    -1.5093716    5.7231899    
S0208         0.91268673    -1.5064543    5.7285553    
S0209         1.2051399     -1.4984637    5.7430405    
S0210         1.5068235     -1.5007821    5.7666241    
S0211         1.7845884     -1.5114637    5.7569355    
S0212         2.0635384     -1.5127131    5.7490887    
S0213         2.3437227     -1.5119174    5.742765     
S0214         2.625058      -1.5108231    5.7379623    
S0215         2.9074661     -1.5104304    5.7346397    
S0216         3.1909187     -1.5114863    5.7326439    
S0217         3.4756321     -1.5089142    5.7322525    
S0218         3.7616268     -1.4988221    5.7342201    
S0219         4.0485962     -1.494768     5.7368214    
S0220         4.3143436     -1.491011     5.7333984    
S0221         4.5872475     -1.4904196    5.7293736    
S0222         4.8676739     -1.4928894    5.7253105    
S0223         5.1539646     -1.4724952    5.7231991    
S0224         5.4473145     -1.452695     5.7208225    
S0225         5.7466454     -1.4214443    5.7190708    
S0226         6.0542484     -1.4003916    5.7168137    
S0227         6.3698727     -1.3834951    5.7142044    
S0228         6.6906212     -1.3488823    5.7128723    
S0229         7.1567978     -1.2905214    5.6824242    
S0230         7.5959824     -1.1935651    5.6559116    
S0231         8.0154686     -1.1118689    5.6295589    
S0232         8.4143814     -1.038682     5.6044807    
S0233         8.7890465     -0.94846373   5.581675     
S0234         9.1433334     -0.86607313   5.5602058    
S0235         9.4713966     -0.75879159   5.5414906    
S0236         9.7799614     -0.66288371   5.5238964    
S0237         10.071436     -0.58214636   5.5060295    
S0238         10.385977     -0.50120735   5.4761238    
S0239         10.679096     -0.38128507   5.4686974    
S0240         10.967683     -0.26601305   5.4617668    
S0241         11.250077     -0.14061874   5.4523956    
S0242         11.514612     0.018568972   5.4593914    
S0243         11.768628     0.19777248    5.4729633    
S0244         12.007636     0.40337601    5.5014622    
S0245         12.191363     0.68126645    5.5932827    
S0246         13.443546     -1.1058574    2.4177567    
S0247         13.572339     -1.2619693    2.4582882    
S0248         13.692091     -1.4302303    2.3099943    
S0249         13.794647     -1.5832367    2.2833492    
S0250         13.895427     -1.7160688    2.3071114    
S0251         13.990254     -1.8371496    2.3355774    
S0252         14.077716     -1.9480488    2.3658318    
S0253         14.158006     -2.0494272    2.3943325    
S0254         14.234547     -2.1402264    2.4153435    
S0255         14.223341     -2.3250723    2.3952097    
S0256         14.206354     -2.5156313    2.3550924    
S0257         14.180756     -2.7139868    2.3442768    
S0258         14.145398     -2.9063364    2.2828897    
S0259         14.099895     -3.1032158    2.2354057    
S0260         14.047377     -3.3101685    2.2195366    
S0261         13.987334     -3.5222412    2.2152819    
S0262         13.916125     -3.73512      2.1952581    
S0263         13.836641     -3.9533886    2.183758     
S0264         13.978842     -4.1742687    2.2141579    
S0265         14.087781     -4.3951653    2.2426289    
S0266         14.166692     -4.6046379    2.3158491    
S0267         14.211748     -4.8046875    2.4029709    
S0268         14.221967     -5.0054878    2.476045     
S0269         14.199719     -5.1896088    2.5834753    
S0270         14.143951     -5.3723198    2.687096     
S0271         14.052464     -5.5782738    2.7374323    
S0272         13.927296     -5.7760849    2.8036455    
S0273         13.893283     -6.0113518    2.9315046    
S0274         13.858743     -6.223912     3.1009447    
S0275         13.822845     -6.4194984    3.300589     
S0276         13.786794     -6.5894745    3.5340569    
S0277         13.756094     -6.6853867    3.8090733    
S0278         13.727547     -6.7155548    4.106636     
S0279         13.694904     -6.7179855    4.4161358    
S0280         13.635561     -7.0157944    4.7560638    
S0281         17.838138     -6.3043671    4.4996948    
S0282         17.857806     -6.2615353    4.6273296    
S0283         17.856033     -6.2111561    4.7661293    
S0284         17.851282     -6.1557648    4.9168461    
S0285         17.835239     -6.0932121    5.0828697    
S0286         17.79507      -6.0223896    5.2640266    
S0287         17.735135     -5.9442379    5.4621407    
S0288         17.620667     -5.8569901    5.6540722    
S0289         17.486957     -5.7627808    5.8474232    
S0290         17.394829     -5.6824539    5.9375683    
S0291         17.302237     -5.5877701    6.0083221    
S0292         17.205923     -5.4810749    6.0545013    
S0293         17.117175     -5.3597515    6.0908001    
S0294         17.029533     -5.2254669    6.1094498    
S0295         16.942343     -5.0786121    6.1111023    
S0296         16.866235     -4.9142185    6.1030312    
S0297         16.788762     -4.7379906    6.0757618    
S0298         16.647548     -4.3534344    6.0418663    
S0299         16.600761     -4.155064     6.028756     
S0300         16.598953     -3.953051     5.9926487    
S0301         16.601872     -3.7511051    5.9344231    
S0302         16.619542     -3.5466946    5.8537815    
S0303         16.647835     -3.3380695    5.7507053    
S0304         16.68555      -3.1239717    5.6251469    
S0305         16.816396     -2.9271595    5.4768185    
S0306         16.881076     -2.717395     5.0520813    
S0307         16.860823     -2.7200233    4.8156643    
S0308         16.885951     -2.7186752    4.6054951    
S0309         16.934372     -2.7051298    4.4228275    
S0310         16.972197     -2.6822626    4.259996     
S0311         17.010973     -2.651228     4.1183495    
S0312         17.036952     -2.6170156    3.9922897    
S0313         17.052953     -2.5810244    3.8813034    
S0314         17.072897     -2.5396179    3.7901112    
S0315         17.066116     -2.3942875    3.6614136    
S0316         17.047295     -2.2650112    3.5324249    
S0317         17.019572     -2.150967     3.4037312    
S0318         16.985541     -2.0515501    3.2746353    
S0319         16.952649     -1.9647814    3.1420237    
S0320         16.907706     -1.8940582    3.0034296    
S0321         16.844984     -1.840733     2.8597919    
S0322         16.760655     -1.805896     2.7159626    
S0323         16.58405      -1.9194029    2.5558969    
S0324         16.515312     -2.0546995    2.5339861    
S0325         16.450142     -2.1936996    2.506612     
S0326         16.387421     -2.3387514    2.4843483    
S0327         16.326572     -2.4878164    2.4592211    
S0328         16.259851     -2.6367443    2.4092247    
S0329         16.192912     -2.7915709    2.3602774    
S0330         16.131163     -2.9538486    2.3245317    
S0331         16.079543     -3.1230917    2.3181023    
S0332         16.12204      -3.2665737    2.2971956    
S0333         16.155711     -3.4161331    2.2779194    
S0334         16.177536     -3.5725517    2.2529482    
S0335         16.199664     -3.7342876    2.2546442    
S0336         16.213431     -3.9021198    2.2592722    
S0337         16.220863     -4.0758305    2.2721739    
S0338         16.215546     -4.2570015    2.2780617    
S0339         16.201268     -4.4447277    2.2862814    
S0340         16.179799     -4.6384953    2.3009325    
S0341         16.086684     -4.81115      2.3398771    
S0342         15.991823     -4.9782345    2.3856932    
S0343         15.889705     -5.13923      2.4276941    
S0344         15.796722     -5.2960709    2.4972658    
S0345         15.695865     -5.4471436    2.5615595    
S0346         15.58999      -5.5945534    2.6250145    
S0347         15.492372     -5.7339149    2.7160803    
S0348         15.389101     -5.8685432    2.8058203    
S0349         15.268336     -6.1758701    3.0565044    
S0350         15.284544     -6.314114     3.2194984    
S0351         15.32681      -6.4250099    3.3662823    
S0352         15.395377     -6.5010445    3.49748      
S0353         15.488048     -6.5572868    3.6038387    
S0354         15.604709     -6.599041     3.6851433    
S0355         15.745175     -6.6330986    3.7410564    
S0356         15.909073     -6.6668411    3.7706806    
S0357         16.097064     -6.6917084    3.7766945    
S0358         16.350006     -6.6752411    3.6882786    
S0359         16.586621     -6.6361526    3.64636      
S0360         16.808255     -6.613015     3.6339458    
S0361         17.01474      -6.5824844    3.6609413    
S0362         17.208624     -6.5515892    3.723584     
S0363         17.393666     -6.5204773    3.8214878    
S0364         17.564922     -6.4775215    3.9620609    
S0365         17.71897      -6.4225449    4.1460274    
S0366         16.96965      -2.5662621    5.3948868    
S0367         17.041141     -2.418914     5.4642471    
S0368         17.105614     -2.2657747    5.513422     
S0369         17.14859      -2.1042158    5.5467407    
S0370         17.169547     -1.9352304    5.565781     
S0371         17.178966     -1.7602268    5.5678436    
S0372         17.165379     -1.5791214    5.5557297    
S0373         17.144565     -1.3921751    5.5252956    
S0374         17.1189       -1.1982929    5.4778973    
S0375         17.075768     -0.99623604   5.4458244    
S0376         17.037244     -0.79928627   5.4025665    
S0377         16.997707     -0.60638056   5.3486832    
S0378         16.942783     -0.42036567   5.283823     
S0379         16.86804      -0.244259     5.2081566    
S0380         16.800932     -0.064841199  5.1200741    
S0381         16.715079     0.10663785    5.0200901    
S0382         16.610619     0.26721458    4.9094975    
S0383         16.375571     0.28464341    4.589455     
S0384         16.271207     0.14019823    4.3937939    
S0385         16.188501     -0.0033375543 4.1974022    
S0386         16.152348     -0.10713468   3.9843998    
S0387         16.145668     -0.19708163   3.7650814    
S0388         16.164877     -0.27915032   3.5422428    
S0389         16.215002     -0.34508832   3.3119961    
S0390         16.295834     -0.39500012   3.0739288    
S0391         16.490071     -0.5704391    2.8177362    
S0392         16.548413     -0.72851782   2.814209     
S0393         16.584781     -0.88753901   2.8099184    
S0394         16.609315     -1.0420493    2.798761     
S0395         16.62659      -1.1936148    2.7794292    
S0396         16.641278     -1.3437628    2.7492582    
S0397         16.655363     -1.4933172    2.7048801    
S0398         16.655991     -1.6435841    2.6550272    
S0399         16.355518     0.45080996    4.8915997    
S0400         16.187781     0.42704096    4.9589561    
S0401         16.047261     0.33268719    4.9745285    
S0402         15.922351     0.23941379    4.931633     
S0403         15.800623     0.14080192    4.8354527    
S0404         15.659781     0.052594739   4.6862431    
S0405         15.519804     -0.04942621   4.4818531    
S0406         15.404393     -0.1912773    4.2283077    
S0407         15.29622      -0.36046982   3.931044     
S0408         15.363118     -0.50376263   3.5003616    
S0409         15.453574     -0.6281177    3.1566553    
S0410         15.549907     -0.70811882   2.8816195    
S0411         15.660478     -0.7541203    2.6842663    
S0412         15.796004     -0.78318224   2.5856466    
S0413         15.934741     -0.77590413   2.5607586    
S0414         16.07135      -0.71263051   2.5858316    
S0415         16.226294     -0.58366389   2.6600235    
