# Supplementary material for: Interspecific variation in the limb long bones among modern rhinoceroses—extent and drivers
Source: PeerJ. 2019 Sep 26;7:e7647. doi: 10.7717/peerj.7647 (PMC6766374; doi:10.7717/peerj.7647)
Supplement: Supplemental Information 9 [file peerj-07-7647-s009.zip › Radius/Dicerorhinus_sumatrensis_1948_12_20_1_Radius.pts]

Version 1.0
416
S0000         -2.124457     -8.1258217    9.2281166    
S0001         -1.1184221    -5.5125675    11.174191    
S0002         1.4086454     -6.431562     11.463708    
S0003         4.3582596     -5.1681923    11.348971    
S0004         4.726535      -8.4981255    7.7373611    
S0005         1.8149052     -9.2237175    9.5140717    
S0006         -1.674725     -5.1482151    9.8244003    
S0007         -2.5872032    -6.5079414    9.1967514    
S0008         0.37592506    -7.5002701    7.487397     
S0009         4.0411667     -8.3645569    7.5527664    
S0010         -0.0038955688 1.2527548     2.7277794    
S0011         -3.5165878    9.9957932     -6.934832    
S0012         -3.7252014    9.9660446     -7.3159279   
S0013         -2.665081     8.8155518     -7.6661118   
S0014         -2.2028582    8.3839294     -9.1740562   
S0015         4.2296265     12.087698     -9.0212715   
S0016         2.8626556     14.347169     -11.91823    
S0017         1.6023378     14.087589     -9.8336655   
S0018         -0.16319523   14.010851     -10.551526   
S0019         -3.1841301    13.041823     -10.186236   
S0020         -2.194981     11.578484     -11.401408   
S0021         -0.75533876   12.105463     -11.986758   
S0022         2.8039511     10.95651      -11.069652   
S0023         -2.3006817    -8.0144112    9.3485245    
S0024         -2.4228495    -7.8412354    9.4529388    
S0025         -2.5115648    -7.6680794    9.5596352    
S0026         -2.5603498    -7.4856949    9.6630165    
S0027         -2.5968897    -7.3146698    9.7807793    
S0028         -2.5889769    -7.1277863    9.8905571    
S0029         -2.5464905    -6.9319168    9.9953819    
S0030         -2.4811632    -6.7347298    10.106696    
S0031         -2.3937712    -6.5429024    10.241913    
S0032         -2.2990435    -6.3714237    10.368935    
S0033         -2.1893553    -6.2048134    10.473692    
S0034         -2.0698263    -6.0592857    10.583912    
S0035         -1.9391626    -5.9268726    10.687592    
S0036         -1.7970301    -5.8026417    10.778426    
S0037         -1.6424908    -5.6955673    10.867076    
S0038         -1.4781116    -5.6203869    10.97386     
S0039         -1.3012628    -5.5553738    11.06932     
S0040         -0.96608782   -5.5101936    11.238871    
S0041         -0.82219534   -5.5296162    11.305842    
S0042         -0.66881204   -5.5454517    11.349489    
S0043         -0.51662898   -5.5714645    11.386931    
S0044         -0.37467263   -5.6232128    11.427351    
S0045         -0.23157625   -5.6823837    11.457282    
S0046         -0.089558488  -5.7525738    11.478892    
S0047         0.046316165   -5.8423874    11.499815    
S0048         0.18252798    -5.9407459    11.510912    
S0049         0.29564502    -6.016753     11.511222    
S0050         0.42004771    -6.077145     11.49931     
S0051         0.54099574    -6.1485004    11.504173    
S0052         0.67041268    -6.209708     11.502033    
S0053         0.80334625    -6.2717587    11.503957    
S0054         0.94163113    -6.3332165    11.508733    
S0055         1.0914594     -6.3741581    11.498135    
S0056         1.2469304     -6.4104103    11.486888    
S0057         1.5326676     -6.4546089    11.447626    
S0058         1.6649492     -6.4493362    11.422324    
S0059         1.8048096     -6.4258049    11.398939    
S0060         1.9486422     -6.3773632    11.371478    
S0061         2.0996624     -6.3121304    11.347886    
S0062         2.2547659     -6.2238075    11.322666    
S0063         2.4157282     -6.1146423    11.298058    
S0064         2.6048065     -6.0194153    11.301851    
S0065         2.8044666     -5.9114883    11.311259    
S0066         2.945162      -5.7908604    11.324474    
S0067         3.0964918     -5.686491     11.338096    
S0068         3.2604595     -5.5982632    11.356561    
S0069         3.4439701     -5.5317535    11.392128    
S0070         3.6087021     -5.4403271    11.383356    
S0071         3.8024044     -5.3798256    11.407475    
S0072         3.9887924     -5.3100498    11.404868    
S0073         4.1807556     -5.2454308    11.39659     
S0074         4.6284561     -5.1111034    11.168091    
S0075         4.8557167     -5.074884     10.95219     
S0076         5.0084229     -5.0662941    10.6928      
S0077         5.1624187     -5.1075474    10.460047    
S0078         5.2802013     -5.187289     10.219964    
S0079         5.3929111     -5.3094727    9.9915489    
S0080         5.4662457     -5.4689285    9.7531731    
S0081         5.511652      -5.6667362    9.5118629    
S0082         5.5387238     -5.9054489    9.2726311    
S0083         5.5235844     -6.1982674    8.9667427    
S0084         5.5007961     -6.4933754    8.7008682    
S0085         5.4825035     -6.7977715    8.4808113    
S0086         5.4011009     -7.081562     8.2713676    
S0087         5.336187      -7.3857719    8.1136475    
S0088         5.2315235     -7.6817154    7.9788437    
S0089         5.0767624     -7.9509827    7.8620361    
S0090         4.9156815     -8.2315796    7.7851822    
S0091         4.5576126     -8.5053978    7.8200958    
S0092         4.3657188     -8.4772629    7.8942307    
S0093         4.1724815     -8.4585587    7.9687317    
S0094         3.98269       -8.4680672    8.0502197    
S0095         3.7927727     -8.4999451    8.1374527    
S0096         3.6126183     -8.5788933    8.2393173    
S0097         3.4372551     -8.6845116    8.3479858    
S0098         3.2481876     -8.7921066    8.4572205    
S0099         3.071479      -8.9386124    8.576738     
S0100         2.9384485     -9.0551132    8.6861534    
S0101         2.8176994     -9.161451     8.7934479    
S0102         2.6859442     -9.2403107    8.8934616    
S0103         2.5857597     -9.3139046    9.030188     
S0104         2.4395493     -9.3420967    9.1267448    
S0105         2.2864332     -9.3443214    9.2148491    
S0106         2.1435289     -9.334893     9.3336906    
S0107         1.9841253     -9.2954018    9.4332779    
S0108         1.6699091     -9.0592438    9.5951157    
S0109         1.5142036     -8.912645     9.657859     
S0110         1.3483801     -8.770031     9.6823875    
S0111         1.1710326     -8.661644     9.7117966    
S0112         0.97788687    -8.5836815    9.7349403    
S0113         0.77305961    -8.513221     9.7232559    
S0114         0.55317621    -8.4627098    9.6910538    
S0115         0.32903965    -8.4121002    9.62202      
S0116         0.11569443    -8.3489532    9.5156151    
S0117         -0.13484701   -8.2196617    9.4312386    
S0118         -0.36790988   -8.0832764    9.3422401    
S0119         -0.60829234   -7.9670563    9.2665932    
S0120         -0.85594749   -7.8997208    9.2151993    
S0121         -1.1025912    -7.926738     9.2004387    
S0122         -1.3536499    -7.9478287    9.1882996    
S0123         -1.6101692    -8.0311249    9.2010109    
S0124         -1.8748493    -8.1026566    9.217511     
S0125         -2.0481785    -8.1092926    9.0931152    
S0126         -1.9461557    -7.9853767    8.9463463    
S0127         -1.8440502    -7.8486893    8.8273193    
S0128         -1.7434586    -7.7033119    8.7397743    
S0129         -1.6466326    -7.569178     8.6478447    
S0130         -1.5503119    -7.4273949    8.5656837    
S0131         -1.4551224    -7.2926552    8.4625664    
S0132         -1.3603441    -7.1612083    8.3470978    
S0133         -1.2662942    -7.0335686    8.2287155    
S0134         -1.2455261    -6.8903152    8.0824036    
S0135         -1.1946833    -6.7554199    7.9643555    
S0136         -1.1300715    -6.6245804    7.8757713    
S0137         -1.05027      -6.5128128    7.8052055    
S0138         -0.95601978   -6.4152275    7.7648865    
S0139         -0.83099298   -6.3474682    7.7517731    
S0140         -0.65507302   -6.3191181    7.7756668    
S0141         -0.43549433   -6.4009415    7.6436981    
S0142         -0.23985252   -6.4804832    7.5052177    
S0143         -0.17021825   -6.5408875    7.4802216    
S0144         -0.097600728  -6.6150078    7.4687653    
S0145         -0.022217432  -6.6994278    7.4664627    
S0146         0.051384783   -6.7966675    7.4660042    
S0147         0.12671796    -6.90457      7.4710838    
S0148         0.2005085     -7.0265991    7.4781563    
S0149         0.26117337    -7.1711456    7.4780975    
S0150         0.32160418    -7.3281799    7.4827988    
S0151         0.37172441    -7.638829     7.5605728    
S0152         0.36835971    -7.7781204    7.6266853    
S0153         0.37425611    -7.914991     7.6928215    
S0154         0.38622298    -8.0505669    7.7563087    
S0155         0.39998698    -8.1866043    7.8135803    
S0156         0.42478476    -8.3192047    7.8717514    
S0157         0.44045649    -8.4571999    7.916674     
S0158         0.4731009     -8.589048     7.966114     
S0159         0.51058359    -8.7200638    8.0113159    
S0160         0.5491991     -8.8288612    8.0731171    
S0161         0.59300656    -8.9296982    8.1302246    
S0162         0.65221186    -9.018515     8.1876015    
S0163         0.72112689    -9.1029114    8.2468414    
S0164         0.81293011    -9.1699104    8.3069809    
S0165         0.93057613    -9.2104515    8.3649521    
S0166         1.05835       -9.2484413    8.4255646    
S0167         1.2069788     -9.2634895    8.484861     
S0168         1.3647634     -9.2934349    8.5495911    
S0169         1.5290845     -9.2902458    8.482795     
S0170         1.6640076     -9.2645264    8.465377     
S0171         1.7676615     -9.2501144    8.4908043    
S0172         1.8467869     -9.2778824    8.5461411    
S0173         1.8999239     -9.2959145    8.6475006    
S0174         1.9288998     -9.3237526    8.7989937    
S0175         1.9288414     -9.3369339    9.0148079    
S0176         1.9019955     -9.354464     9.3193993    
S0177         4.690028      -8.4877846    7.6224091    
S0178         4.6341251     -8.4580879    7.5229668    
S0179         4.5654964     -8.4151001    7.4617661    
S0180         4.4937859     -8.3842728    7.4268288    
S0181         4.4173737     -8.3657928    7.4105637    
S0182         4.3345345     -8.3545532    7.4153351    
S0183         4.2433071     -8.3557693    7.4341209    
S0184         4.1451374     -8.3590675    7.4805603    
S0185         3.8642998     -8.3416252    7.6209625    
S0186         3.6912491     -8.3243385    7.7047287    
S0187         3.5145702     -8.3434937    7.7782265    
S0188         3.3394035     -8.3946083    7.8420425    
S0189         3.1678289     -8.4592506    7.9133797    
S0190         2.9978243     -8.5315689    8.0000839    
S0191         2.8295359     -8.62649      8.0864311    
S0192         2.6619873     -8.7350906    8.1829056    
S0193         2.4964485     -8.866494     8.2785072    
S0194         2.309461      -8.9577377    8.3280426    
S0195         2.1519053     -9.0463043    8.3777237    
S0196         2.0251854     -9.1427757    8.4314575    
S0197         1.9284813     -9.2412117    8.5070885    
S0198         1.8557737     -9.3008347    8.6338722    
S0199         1.8071907     -9.322773     8.8043159    
S0200         1.7830872     -9.3102295    9.0092072    
S0201         1.7911192     -9.3077637    9.2689156    
S0202         -0.013383697  1.4312828     2.5361864    
S0203         -0.041605154  1.6127842     2.3357471    
S0204         -0.068153757  1.8076801     2.1337908    
S0205         -0.090738678  2.0181824     1.9319674    
S0206         -0.11613115   2.2399443     1.7271414    
S0207         -0.1387385    2.475107      1.5207626    
S0208         -0.1731567    2.7156332     1.3071151    
S0209         -0.22739966   2.9615221     1.086541     
S0210         -0.27754745   3.2225166     0.86570215   
S0211         -0.28995128   3.4294479     0.69473705   
S0212         -0.30343571   3.635849      0.51665611   
S0213         -0.328528     3.8395733     0.33009238   
S0214         -0.35197256   4.043008      0.1365037    
S0215         -0.36061952   4.2501411     -0.06129241  
S0216         -0.37789624   4.4554974     -0.26697211  
S0217         -0.40341487   4.6585506     -0.48097262  
S0218         -0.43976049   4.8573689     -0.70468822  
S0219         -0.47107778   5.0580963     -0.93377724  
S0220         -0.53259392   5.3403282     -1.1871565   
S0221         -0.60868425   5.5994507     -1.440659    
S0222         -0.70136814   5.8384079     -1.6888788   
S0223         -0.76454983   6.0716843     -1.9285021   
S0224         -0.84334192   6.2863575     -2.1611498   
S0225         -0.91082449   6.4892906     -2.387195    
S0226         -0.95897493   6.6806229     -2.6090485   
S0227         -1.0170664    6.8558998     -2.8227909   
S0228         -1.0571833    7.0184151     -3.0329855   
S0229         -1.0996994    7.2184807     -3.279586    
S0230         -1.1588789    7.4164078     -3.5114872   
S0231         -1.2375169    7.6089272     -3.729496    
S0232         -1.2926659    7.8068886     -3.9386822   
S0233         -1.3787401    7.995018      -4.1329285   
S0234         -1.4566635    8.1851608     -4.3162323   
S0235         -1.5322719    8.3761444     -4.4879436   
S0236         -1.5985746    8.5710884     -4.6492744   
S0237         -1.6865694    8.757502      -4.7961323   
S0238         -1.8451832    9.0368416     -5.0788017   
S0239         -2.0001844    9.2893143     -5.3476673   
S0240         -2.1323175    9.5137344     -5.6216702   
S0241         -2.2811817    9.6976379     -5.8898693   
S0242         -2.4744129    9.8371033     -6.1340607   
S0243         -2.6799271    9.9395004     -6.3722435   
S0244         -2.9640783    9.9918602     -6.5538422   
S0245         -3.2453228    10.008906     -6.7384041   
S0246         -2.1159279    8.4836052     -9.3238617   
S0247         -1.9452782    8.6400261     -9.4183586   
S0248         -1.7605391    8.911657      -9.4410805   
S0249         -1.5903758    9.0483521     -9.5674751   
S0250         -1.3943036    9.163974      -9.7119614   
S0251         -1.1818264    9.2930695     -9.8544884   
S0252         -0.96559563   9.4590729     -9.9778419   
S0253         -0.74352288   9.6510895     -10.082655   
S0254         -0.50063496   9.8214355     -10.206308   
S0255         -0.28252087   9.9147041     -10.263624   
S0256         -0.057605785  9.9968369     -10.328119   
S0257         0.17037079    10.058289     -10.399632   
S0258         0.39629183    10.082125     -10.480907   
S0259         0.62085485    10.072842     -10.569431   
S0260         0.84776649    10.031508     -10.671671   
S0261         1.0963023     10.075981     -10.734961   
S0262         1.3465301     10.10144      -10.800996   
S0263         1.5941022     10.138087     -10.837582   
S0264         1.8228992     10.125803     -10.750891   
S0265         2.0170248     10.287324     -10.504162   
S0266         2.2223059     10.273158     -10.46536    
S0267         2.4243437     10.251891     -10.451263   
S0268         2.6160215     10.274831     -10.411093   
S0269         2.7957701     10.334007     -10.354852   
S0270         2.9720905     10.410587     -10.300443   
S0271         3.1115974     10.529837     -10.2296     
S0272         3.2122612     10.667988     -10.166359   
S0273         3.3146439     10.81981      -10.038375   
S0274         3.4398453     10.960043     -9.9293747   
S0275         3.4981911     11.139388     -9.7797974   
S0276         3.5609863     11.320797     -9.6216278   
S0277         3.707143      11.462523     -9.5176926   
S0278         3.8978592     11.595927     -9.4320419   
S0279         4.065826      11.752797     -9.3127869   
S0280         4.1732418     11.926452     -9.1613121   
S0281         2.843911      14.456528     -11.813349   
S0282         2.8198505     14.547539     -11.7034     
S0283         2.7958115     14.637038     -11.596323   
S0284         2.7595705     14.686826     -11.475311   
S0285         2.7238087     14.735077     -11.355569   
S0286         2.6819916     14.760504     -11.230316   
S0287         2.6375305     14.78989      -11.103784   
S0288         2.5892063     14.767857     -10.968502   
S0289         2.5324284     14.75887      -10.832834   
S0290         2.5000872     14.731973     -10.634776   
S0291         2.4479334     14.695535     -10.456071   
S0292         2.3805992     14.642607     -10.299721   
S0293         2.3115419     14.553532     -10.170956   
S0294         2.2125212     14.472418     -10.060898   
S0295         2.0880808     14.391321     -9.9711533   
S0296         1.9486935     14.294563     -9.9028      
S0297         1.7818247     14.200589     -9.8586159   
S0298         1.3911582     14.011179     -9.7992783   
S0299         1.1781354     13.949486     -9.7931992   
S0300         0.96562653    13.90032      -9.8125854   
S0301         0.76558199    13.8964       -9.8748535   
S0302         0.58162365    13.91722      -9.9729462   
S0303         0.40068693    13.936946     -10.093896   
S0304         0.22368982    13.964525     -10.245186   
S0305         0.038112471   13.987994     -10.409233   
S0306         -0.17787404   13.829385     -10.588776   
S0307         -0.20385394   13.654788     -10.606418   
S0308         -0.22695549   13.491429     -10.629476   
S0309         -0.24227583   13.336906     -10.664001   
S0310         -0.24557016   13.201508     -10.738019   
S0311         -0.23878369   13.08889      -10.854543   
S0312         -0.22730846   13.015886     -11.022614   
S0313         -0.20962284   12.958362     -11.210152   
S0314         -0.18240672   12.909677     -11.419263   
S0315         -0.26877303   12.837392     -11.524091   
S0316         -0.35080276   12.768207     -11.619664   
S0317         -0.43468556   12.7099       -11.710226   
S0318         -0.50972033   12.637137     -11.788154   
S0319         -0.57504392   12.550294     -11.852743   
S0320         -0.63401794   12.455054     -11.907156   
S0321         -0.68694181   12.350661     -11.952568   
S0322         -0.72865605   12.232925     -11.982416   
S0323         -0.66443501   12.022205     -12.020241   
S0324         -0.5539556    11.943458     -12.0415     
S0325         -0.43418798   11.865363     -12.067587   
S0326         -0.29744596   11.798216     -12.089265   
S0327         -0.14915643   11.735484     -12.11313    
S0328         0.0071612865  11.66767      -12.141934   
S0329         0.18014102    11.614378     -12.167346   
S0330         0.36327791    11.559915     -12.195332   
S0331         0.55823097    11.507988     -12.22434    
S0332         0.69766889    11.447298     -12.189678   
S0333         0.83335152    11.388619     -12.146987   
S0334         0.96496735    11.330922     -12.097075   
S0335         1.0992303     11.293574     -12.034586   
S0336         1.2193178     11.227928     -11.974065   
S0337         1.3398219     11.176271     -11.903239   
S0338         1.461914      11.143119     -11.822066   
S0339         1.5711317     11.084296     -11.740324   
S0340         1.6787518     11.034377     -11.650244   
S0341         1.7867716     10.973981     -11.565454   
S0342         1.8969706     10.920459     -11.486911   
S0343         2.0117449     10.881487     -11.41302    
S0344         2.1309366     10.850179     -11.345446   
S0345         2.2560648     10.835478     -11.282521   
S0346         2.3864557     10.840927     -11.223173   
S0347         2.5203333     10.867452     -11.166348   
S0348         2.6612459     10.901039     -11.117314   
S0349         3.0191137     11.083442     -10.993307   
S0350         3.1863272     11.247789     -10.932959   
S0351         3.304287      11.429998     -10.905372   
S0352         3.4000591     11.605143     -10.92033    
S0353         3.4675819     11.778163     -10.974535   
S0354         3.5282787     11.942616     -11.068824   
S0355         3.5672592     12.106976     -11.200868   
S0356         3.588731      12.27181      -11.371496   
S0357         3.577586      12.438488     -11.5789     
S0358         3.5019062     12.664604     -11.841267   
S0359         3.4244892     12.887321     -12.050444   
S0360         3.3478363     13.107297     -12.207451   
S0361         3.2543144     13.321535     -12.287459   
S0362         3.1703873     13.532341     -12.317788   
S0363         3.08694       13.736192     -12.284668   
S0364         3.0129063     13.941428     -12.216917   
S0365         2.9378193     14.136938     -12.08163    
S0366         -0.35617518   14.0936       -10.583563   
S0367         -0.55252681   14.148703     -10.584274   
S0368         -0.74196415   14.186076     -10.586195   
S0369         -0.92558851   14.203513     -10.583511   
S0370         -1.1018579    14.19474      -10.565565   
S0371         -1.2731992    14.172086     -10.555893   
S0372         -1.438069     14.126341     -10.538264   
S0373         -1.6034718    14.078113     -10.540795   
S0374         -1.7638994    14.011035     -10.537766   
S0375         -1.9431217    13.949506     -10.506789   
S0376         -2.1142368    13.867451     -10.464536   
S0377         -2.2788979    13.772598     -10.420769   
S0378         -2.4404257    13.672609     -10.380589   
S0379         -2.6050459    13.573958     -10.34697    
S0380         -2.7672825    13.463818     -10.312078   
S0381         -2.9418806    13.351169     -10.282658   
S0382         -3.0985851    13.210101     -10.243711   
S0383         -3.1609335    12.861391     -10.268687   
S0384         -3.0539127    12.670786     -10.350961   
S0385         -2.8912069    12.490651     -10.42663    
S0386         -2.7422028    12.323576     -10.522036   
S0387         -2.6189596    12.163351     -10.64846    
S0388         -2.5381166    11.999171     -10.827682   
S0389         -2.4608799    11.836445     -11.03896    
S0390         -2.3502672    11.691324     -11.242636   
S0391         -2.0728348    11.681573     -11.484801   
S0392         -1.9294722    11.778903     -11.544341   
S0393         -1.7815317    11.86245      -11.606552   
S0394         -1.6259888    11.93311      -11.66592    
S0395         -1.4622561    11.990788     -11.721318   
S0396         -1.288543     12.035315     -11.769267   
S0397         -1.1137725    12.069865     -11.83344    
S0398         -0.93524694   12.093604     -11.905441   
S0399         -3.1711687    12.954085     -10.070795   
S0400         -3.0997545    12.846471     -9.9691978   
S0401         -3.0206047    12.730593     -9.8962006   
S0402         -2.940197     12.604176     -9.8498756   
S0403         -2.8619665    12.463258     -9.8269463   
S0404         -2.7871979    12.304921     -9.8254425   
S0405         -2.7198582    12.126017     -9.8446037   
S0406         -2.6383265    11.939604     -9.8909195   
S0407         -2.5447792    11.743172     -9.9608322   
S0408         -2.4727783    11.547459     -10.139387   
S0409         -2.3891497    11.404415     -10.314246   
S0410         -2.306296     11.312556     -10.483858   
S0411         -2.2389502    11.262912     -10.647598   
S0412         -2.1904572    11.252075     -10.805415   
S0413         -2.1693512    11.272334     -10.961835   
S0414         -2.1762756    11.32348      -11.123703   
S0415         -2.1934055    11.420731     -11.28367    
