# Supplementary material for: Interspecific variation in the limb long bones among modern rhinoceroses—extent and drivers
Source: PeerJ. 2019 Sep 26;7:e7647. doi: 10.7717/peerj.7647 (PMC6766374; doi:10.7717/peerj.7647)
Supplement: Supplemental Information 9 [file peerj-07-7647-s009.zip › Radius/Dicerorhinus_sumatrensis_1949_1_11_1_Radius.pts]

Version 1.0
416
S0000        -2.111211    -7.2934052   12.130215   
S0001        -1.8170372   -4.7017788   13.849683   
S0002        0.79117222   -4.7967445   14.494547   
S0003        3.4434528    -3.0550642   13.917551   
S0004        4.1321659    -6.9778107   10.53744    
S0005        1.3123447    -8.0021156   12.517465   
S0006        -2.1776546   -4.111927    12.410924   
S0007        -2.8499298   -4.7460312   10.645464   
S0008        -0.2418663   -6.4245468   10.001505   
S0009        3.2804592    -6.9132874   10.453524   
S0010        -0.84113464  1.6972025    5.1608776   
S0011        -4.2784294   11.435237    -4.4705334  
S0012        -4.5829491   11.490875    -4.9717976  
S0013        -3.9907204   9.5741928    -5.3624744  
S0014        -2.9078051   9.3023956    -7.2632156  
S0015        2.9066078    12.880621    -6.4820007  
S0016        1.6089241    15.549059    -9.9024063  
S0017        0.39286003   15.580458    -7.6257721  
S0018        -1.5510912   14.765891    -8.4183136  
S0019        -4.5699287   13.592171    -8.232093   
S0020        -3.281699    12.2602      -9.2302574  
S0021        -2.2578419   12.728757    -9.6672935  
S0022        2.2549086    12.455314    -8.7265335  
S0023        -2.3442587   -7.266153    12.229919   
S0024        -2.5448322   -7.1560959   12.30232    
S0025        -2.6926186   -7.0283485   12.366413   
S0026        -2.7925451   -6.8921059   12.425647   
S0027        -2.8568615   -6.7525879   12.485812   
S0028        -2.8874342   -6.6056213   12.545583   
S0029        -2.8633047   -6.4305351   12.573975   
S0030        -2.8450674   -6.2740978   12.646615   
S0031        -2.7921669   -6.1239811   12.757156   
S0032        -2.7820967   -5.9165371   12.856805   
S0033        -2.7461519   -5.7225914   12.965677   
S0034        -2.6926115   -5.5534733   13.103084   
S0035        -2.6146635   -5.3944569   13.239548   
S0036        -2.5075375   -5.2386284   13.364297   
S0037        -2.3742466   -5.0917656   13.487671   
S0038        -2.2100719   -4.9430138   13.597163   
S0039        -2.0256538   -4.8146538   13.720813   
S0040        -1.6806873   -4.6842079   13.914847   
S0041        -1.542585    -4.6622486   13.966884   
S0042        -1.4053896   -4.6461918   14.014847   
S0043        -1.2698949   -4.637693    14.060316   
S0044        -1.1394894   -4.6423584   14.111259   
S0045        -1.0091488   -4.6499512   14.155688   
S0046        -0.87679577  -4.6585327   14.187595   
S0047        -0.74998064  -4.6789532   14.227504   
S0048        -0.62183805  -4.7021919   14.255597   
S0049        -0.48009109  -4.7480354   14.278949   
S0050        -0.33173218  -4.7839108   14.300717   
S0051        -0.1820335   -4.8120045   14.327907   
S0052        -0.036053246 -4.8352894   14.368063   
S0053        0.1070164    -4.8560017   14.424786   
S0054        0.26670005   -4.8618492   14.461766   
S0055        0.43822031   -4.8534557   14.483434   
S0056        0.61562552   -4.8336533   14.498621   
S0057        0.94002953   -4.7491421   14.440756   
S0058        1.0730802    -4.6780972   14.359956   
S0059        1.2144534    -4.6064545   14.299402   
S0060        1.3572825    -4.5274677   14.244908   
S0061        1.4957944    -4.4368217   14.188358   
S0062        1.6393335    -4.3412094   14.141805   
S0063        1.7838289    -4.2375359   14.099384   
S0064        1.9251989    -4.1197498   14.043741   
S0065        2.0783333    -4.0112133   14.043129   
S0066        2.2100237    -3.904179    14.06407    
S0067        2.344072     -3.7929409   14.072255   
S0068        2.4868013    -3.6904442   14.084689   
S0069        2.63892      -3.5935612   14.092842   
S0070        2.7918417    -3.4884693   14.08058    
S0071        2.9487783    -3.3814278   14.05667    
S0072        3.1134399    -3.2749378   14.026491   
S0073        3.2856697    -3.1655714   13.989647   
S0074        3.6573036    -3.0083918   13.716832   
S0075        3.846442     -2.9958654   13.501877   
S0076        4.0289658    -3.0175705   13.297241   
S0077        4.2163647    -3.0805931   13.115483   
S0078        4.383905     -3.1789518   12.924788   
S0079        4.5338333    -3.3117115   12.728738   
S0080        4.6733688    -3.4810181   12.534509   
S0081        4.8022873    -3.6860931   12.340608   
S0082        4.8822109    -3.9159172   12.124509   
S0083        4.9327114    -4.2611134   11.864453   
S0084        4.9560993    -4.609103    11.6344     
S0085        4.9377743    -4.9525414   11.416832   
S0086        4.8860622    -5.2943573   11.2188     
S0087        4.7987289    -5.6282078   11.031351   
S0088        4.6816833    -5.965377    10.874119   
S0089        4.534473     -6.3182682   10.753851   
S0090        4.3547184    -6.686338    10.655415   
S0091        3.9154423    -6.8757607   10.649366   
S0092        3.7060139    -6.8056351   10.759658   
S0093        3.5101234    -6.7925415   10.881721   
S0094        3.3156872    -6.7909294   10.990938   
S0095        3.1267654    -6.8248024   11.099078   
S0096        2.9544556    -6.9119843   11.22021    
S0097        2.7918144    -7.0341805   11.342229   
S0098        2.637351     -7.1899872   11.463606   
S0099        2.49056      -7.3800339   11.584468   
S0100        2.364329     -7.5340401   11.654923   
S0101        2.2537729    -7.6748535   11.742985   
S0102        2.1507511    -7.7992668   11.840732   
S0103        2.0425028    -7.9010201   11.94381    
S0104        1.935285     -7.9849724   12.057214   
S0105        1.8189049    -8.046299    12.181416   
S0106        1.6706396    -8.0683861   12.303675   
S0107        1.4670544    -8.0222343   12.377471   
S0108        1.142404     -7.9120888   12.598952   
S0109        0.95557652   -7.8107964   12.632166   
S0110        0.76811657   -7.696566    12.620638   
S0111        0.57008729   -7.6118134   12.625127   
S0112        0.36559651   -7.5250595   12.600912   
S0113        0.1540864    -7.4376137   12.552305   
S0114        -0.068293703 -7.3542892   12.48586    
S0115        -0.31044564  -7.31073     12.428021   
S0116        -0.55650702  -7.2777069   12.348191   
S0117        -0.72433014  -7.2504448   12.293021   
S0118        -0.89371586  -7.2077393   12.228922   
S0119        -1.0613299   -7.1637222   12.170213   
S0120        -1.2232992   -7.0997597   12.113983   
S0121        -1.3948232   -7.0958725   12.087636   
S0122        -1.5698262   -7.1181595   12.0777     
S0123        -1.7478346   -7.1876785   12.090264   
S0124        -1.9257521   -7.2390823   12.106118   
S0125        -1.8921379   -7.2477364   12.048972   
S0126        -1.7174221   -7.1580017   11.950064   
S0127        -1.5821142   -7.0459694   11.850285   
S0128        -1.4855368   -6.9179962   11.751883   
S0129        -1.4257562   -6.7937828   11.634134   
S0130        -1.4047212   -6.6565514   11.507589   
S0131        -1.4234045   -6.5023575   11.378056   
S0132        -1.4808661   -6.3374851   11.237077   
S0133        -1.5738967   -6.1682434   11.075034   
S0134        -1.5773784   -5.9992767   10.914296   
S0135        -1.5530833   -5.8652534   10.768002   
S0136        -1.5063411   -5.7593151   10.643764   
S0137        -1.4534267   -5.6662048   10.55397    
S0138        -1.40144     -5.5754482   10.510168   
S0139        -1.3291345   -5.4916878   10.52203    
S0140        -1.1773928   -5.4667381   10.55127    
S0141        -0.98939981  -5.5504269   10.47716    
S0142        -0.85747423  -5.6322701   10.409538   
S0143        -0.77202463  -5.6978344   10.34436    
S0144        -0.69399171  -5.7686035   10.278741   
S0145        -0.62989893  -5.8494022   10.213618   
S0146        -0.56441622  -5.9344879   10.158762   
S0147        -0.50125036  -6.0249218   10.111279   
S0148        -0.43472943  -6.1178471   10.072875   
S0149        -0.35778823  -6.2107967   10.047019   
S0150        -0.28878398  -6.3122688   10.026936   
S0151        -0.25728431  -6.5155205   10.057979   
S0152        -0.26273813  -6.6133369   10.114768   
S0153        -0.24406013  -6.6991768   10.192048   
S0154        -0.2221817   -6.7882652   10.267475   
S0155        -0.19163195  -6.8762718   10.346175   
S0156        -0.15591679  -6.9710556   10.422043   
S0157        -0.12120337  -7.0822746   10.490244   
S0158        -0.067896044 -7.1799995   10.570834   
S0159        -0.010959133 -7.2859642   10.649626   
S0160        0.03094137   -7.3648132   10.712856   
S0161        0.082800442  -7.4399536   10.775095   
S0162        0.14554658   -7.510186    10.836985   
S0163        0.21757479   -7.5773354   10.89737    
S0164        0.29169884   -7.65439     10.949908   
S0165        0.38458009   -7.7144257   11.008762   
S0166        0.49365072   -7.7544128   11.071507   
S0167        0.60057445   -7.8211517   11.123679   
S0168        0.72354841   -7.867141    11.179071   
S0169        0.8711647    -7.8652031   11.182848   
S0170        0.99994287   -7.8598579   11.226198   
S0171        1.1016389    -7.8854012   11.298152   
S0172        1.1865       -7.8986931   11.409798   
S0173        1.2483612    -7.9368958   11.553512   
S0174        1.293935     -7.9828964   11.740437   
S0175        1.3288073    -8.0339424   11.982654   
S0176        1.3580121    -8.0723076   12.291409   
S0177        4.0599525    -6.9797157   10.468935   
S0178        3.9795437    -6.960672    10.40767    
S0179        3.8944481    -6.9342194   10.370791   
S0180        3.8052166    -6.9133247   10.354169   
S0181        3.7110683    -6.9006081   10.350745   
S0182        3.6117893    -6.8924446   10.360834   
S0183        3.5068958    -6.8911728   10.380564   
S0184        3.396172     -6.9001122   10.408799   
S0185        3.1345407    -6.9279488   10.545329   
S0186        2.9922453    -6.8775208   10.65732    
S0187        2.8463247    -6.9119804   10.746283   
S0188        2.7012396    -6.9316048   10.838538   
S0189        2.5548805    -6.9664978   10.928671   
S0190        2.4068903    -7.0339157   11.012655   
S0191        2.2581406    -7.1323883   11.088692   
S0192        2.110117     -7.2590469   11.152823   
S0193        1.9627522    -7.40383     11.208079   
S0194        1.7953386    -7.509034    11.250952   
S0195        1.6537153    -7.6061127   11.300073   
S0196        1.5449851    -7.7244164   11.347565   
S0197        1.4630441    -7.8445526   11.427541   
S0198        1.399196     -7.9359848   11.561821   
S0199        1.3504209    -7.9898567   11.746609   
S0200        1.3271253    -8.0332207   11.975468   
S0201        1.3340519    -8.0675072   12.266768   
S0202        -0.8453557   1.8829245    4.9243744   
S0203        -0.83090811  2.0914318    4.706567    
S0204        -0.87548027  2.2808189    4.483707    
S0205        -0.91662016  2.4849852    4.2725269   
S0206        -0.9425745   2.7095135    4.0787052   
S0207        -0.98222075  2.9412785    3.8927208   
S0208        -1.0201757   3.1869207    3.7201336   
S0209        -1.072309    3.4434589    3.557246    
S0210        -1.0839875   3.713068     3.4131847   
S0211        -1.0761539   4.0385303    3.1350714   
S0212        -1.1768105   4.3405811    2.8542439   
S0213        -1.2614586   4.6204865    2.5887188   
S0214        -1.307235    4.8909149    2.3454124   
S0215        -1.3506329   5.1446655    2.1169796   
S0216        -1.3871007   5.3831802    1.9039822   
S0217        -1.4219095   5.6042366    1.7052977   
S0218        -1.4635192   5.8048584    1.5212523   
S0219        -1.4936687   5.9915985    1.3526374   
S0220        -1.5069753   6.1881054    1.0992369   
S0221        -1.5199014   6.3875       0.84877338  
S0222        -1.5578209   6.5842598    0.60320048  
S0223        -1.600395    6.7830719    0.36080875  
S0224        -1.6480011   6.9836853    0.12172451  
S0225        -1.7046619   7.1853348    -0.11374506 
S0226        -1.7760801   7.3871422    -0.34504836 
S0227        -1.8436829   7.5919876    -0.57365894 
S0228        -1.9091234   7.7995308    -0.79996963 
S0229        -2.0304012   8.0791336    -1.1537493  
S0230        -2.2064465   8.3348625    -1.4791924  
S0231        -2.3693911   8.5768295    -1.7855495  
S0232        -2.5675417   8.8092896    -2.0161516  
S0233        -2.7573996   9.0318863    -2.2152542  
S0234        -2.9016869   9.236837     -2.4415131  
S0235        -3.0204473   9.4251404    -2.6688536  
S0236        -3.1366756   9.6000069    -2.870159   
S0237        -3.223325    9.7602539    -3.0573975  
S0238        -3.3571976   9.9631203    -3.3053551  
S0239        -3.5030258   10.160856    -3.5254559  
S0240        -3.6260143   10.356303    -3.7292259  
S0241        -3.7616989   10.544257    -3.9034073  
S0242        -3.8745525   10.731238    -4.0622688  
S0243        -3.9974846   10.911002    -4.1905342  
S0244        -4.1104965   11.088245    -4.297057   
S0245        -4.2068119   11.263795    -4.3871773  
S0246        -2.821015    9.4298447    -7.3945885  
S0247        -2.7184525   9.5779816    -7.5004311  
S0248        -2.6086706   9.7416359    -7.5883507  
S0249        -2.4861759   9.8778847    -7.6901123  
S0250        -2.3444391   9.9892029    -7.8021194  
S0251        -2.1986794   10.148445    -7.8708542  
S0252        -2.0352245   10.27171     -7.9613815  
S0253        -1.8678865   10.461065    -7.9890572  
S0254        -1.6844362   10.614679    -8.0400436  
S0255        -1.4470492   10.724764    -8.1168449  
S0256        -1.2001407   10.836413    -8.1689133  
S0257        -0.9743804   10.892989    -8.2754875  
S0258        -0.74859252  10.944531    -8.3727036  
S0259        -0.52664375  10.979922    -8.4761284  
S0260        -0.31938162  10.974394    -8.6280548  
S0261        -0.071256804 11.014757    -8.6743858  
S0262        0.17777631   11.054546    -8.6961739  
S0263        0.41643066   11.085706    -8.7112106  
S0264        0.57154136   11.028181    -8.618943   
S0265        0.72915263   11.036322    -8.4549126  
S0266        0.89979734   11.031416    -8.3348137  
S0267        1.0933527    11.010109    -8.2546616  
S0268        1.2971422    11.013406    -8.1616547  
S0269        1.5193373    11.024978    -8.075322   
S0270        1.7546684    11.054786    -7.9848175  
S0271        1.9993444    11.105492    -7.888694   
S0272        2.1993265    11.215145    -7.759552   
S0273        2.3317585    11.44257     -7.7181168  
S0274        2.4178038    11.712635    -7.6146202  
S0275        2.4089752    11.963652    -7.4827316  
S0276        2.42899      12.173152    -7.3496552  
S0277        2.3955757    12.336637    -7.2115288  
S0278        2.4502783    12.491428    -7.0576225  
S0279        2.6349115    12.653323    -6.8780228  
S0280        2.839595     12.787504    -6.6845779  
S0281        1.5658726    15.707413    -9.8015526  
S0282        1.5248352    15.823212    -9.6608383  
S0283        1.4817712    15.93493     -9.5257477  
S0284        1.4404532    16.013882    -9.3743973  
S0285        1.4009467    16.066029    -9.2142838  
S0286        1.3561637    16.125209    -9.0538483  
S0287        1.3142064    16.152045    -8.8811234  
S0288        1.2685986    16.171123    -8.701062   
S0289        1.2266976    16.159737    -8.5109619  
S0290        1.1824576    16.132857    -8.3657288  
S0291        1.1229655    16.102298    -8.2324394  
S0292        1.0581061    16.054163    -8.1102188  
S0293        0.97034779   16.007016    -8.0007835  
S0294        0.87934551   15.941286    -7.9019836  
S0295        0.79249191   15.852373    -7.8081017  
S0296        0.68549123   15.759332    -7.7235817  
S0297        0.55460382   15.664656    -7.6543343  
S0298        0.14195768   15.438243    -7.6208664  
S0299        -0.09251644  15.297231    -7.6245567  
S0300        -0.32401159  15.185449    -7.6688332  
S0301        -0.54423847  15.061519    -7.7136383  
S0302        -0.7602725   14.978345    -7.8083145  
S0303        -0.96587782  14.933348    -7.9503235  
S0304        -1.1622375   14.893501    -8.1118057  
S0305        -1.3548287   14.843013    -8.2767372  
S0306        -1.5365757   14.652461    -8.4863579  
S0307        -1.5335276   14.520116    -8.5345398  
S0308        -1.5367023   14.391228    -8.5869057  
S0309        -1.5454946   14.258751    -8.6185204  
S0310        -1.5566383   14.131329    -8.6609413  
S0311        -1.5701529   14.006873    -8.718689   
S0312        -1.5892266   13.889513    -8.8030876  
S0313        -1.621324    13.790201    -8.9171486  
S0314        -1.6591259   13.6935      -9.0285583  
S0315        -1.6333395   13.635916    -9.1417923  
S0316        -1.6346449   13.573732    -9.2500374  
S0317        -1.6622183   13.506046    -9.3497078  
S0318        -1.7121096   13.424362    -9.4371712  
S0319        -1.7878685   13.333307    -9.5172737  
S0320        -1.8806637   13.215924    -9.5829292  
S0321        -1.9927479   13.075996    -9.6369354  
S0322        -2.121447    12.911839    -9.6743179  
S0323        -2.0863033   12.681375    -9.7161842  
S0324        -1.9156378   12.630574    -9.7646584  
S0325        -1.7482597   12.570087    -9.8106857  
S0326        -1.5709144   12.518632    -9.8445541  
S0327        -1.4090072   12.434192    -9.8791466  
S0328        -1.2424421   12.348602    -9.9046791  
S0329        -1.0656921   12.277324    -9.9232292  
S0330        -0.88183146  12.218394    -9.9358673  
S0331        -0.69916458  12.152925    -9.9424019  
S0332        -0.53136358  12.104605    -9.9469101  
S0333        -0.36420484  12.053628    -9.9299248  
S0334        -0.18844079  12.033936    -9.8847107  
S0335        -0.01598001  12.005166    -9.8189735  
S0336        0.15122252   11.957271    -9.7343765  
S0337        0.32545831   11.9396      -9.6233376  
S0338        0.49173393   11.890063    -9.4944511  
S0339        0.65895414   11.845605    -9.3423271  
S0340        0.82558222   11.799982    -9.1673958  
S0341        1.0133657    11.802818    -9.1797035  
S0342        1.2004008    11.831881    -9.1794899  
S0343        1.3722807    11.906762    -9.1567108  
S0344        1.5363877    11.975616    -9.120739   
S0345        1.695009     12.048952    -9.0716019  
S0346        1.850066     12.129077    -9.0095352  
S0347        1.9993042    12.220918    -8.932663   
S0348        2.1392502    12.327287    -8.8393959  
S0349        2.3422945    12.622687    -8.7159111  
S0350        2.4092499    12.798032    -8.7227982  
S0351        2.4401157    12.977014    -8.7522743  
S0352        2.4524143    13.151987    -8.8064346  
S0353        2.4477081    13.322333    -8.8847252  
S0354        2.4385983    13.490747    -8.984066   
S0355        2.4438011    13.66456     -9.100898   
S0356        2.4316229    13.837686    -9.2410088  
S0357        2.3923552    14.00591     -9.4048775  
S0358        2.3609838    14.211722    -9.6818619  
S0359        2.2863432    14.398869    -9.9017822  
S0360        2.2293129    14.590063    -10.073898  
S0361        2.133676     14.761195    -10.178721  
S0362        2.0209257    14.917476    -10.214921  
S0363        1.9046207    15.062001    -10.183786  
S0364        1.8042652    15.208887    -10.106828  
S0365        1.7171518    15.37493     -10.017007  
S0366        -1.7237278   14.799506    -8.3838943  
S0367        -1.9001217   14.82655     -8.3601387  
S0368        -2.0827322   14.847815    -8.3476601  
S0369        -2.2699318   14.850835    -8.3322128  
S0370        -2.4595749   14.833884    -8.3117233  
S0371        -2.6569292   14.81436     -8.3064644  
S0372        -2.8592222   14.782523    -8.3053436  
S0373        -3.0670006   14.740657    -8.3115166  
S0374        -3.2736198   14.66962     -8.2991982  
S0375        -3.5236137   14.619354    -8.2733818  
S0376        -3.7462452   14.550716    -8.2515327  
S0377        -3.943792    14.467754    -8.2373764  
S0378        -4.1128624   14.364571    -8.2247757  
S0379        -4.2646374   14.253018    -8.2249756  
S0380        -4.3847374   14.116144    -8.2225655  
S0381        -4.4788044   13.960362    -8.2238052  
S0382        -4.5466358   13.785263    -8.2285599  
S0383        -4.444305    13.433653    -8.2982193  
S0384        -4.177132    13.285228    -8.3242973  
S0385        -3.9521336   13.134863    -8.3682335  
S0386        -3.7774227   12.98526     -8.4478477  
S0387        -3.6541382   12.837415    -8.57799    
S0388        -3.5492111   12.690165    -8.7320229  
S0389        -3.4724091   12.541897    -8.9200623  
S0390        -3.3895313   12.394952    -9.0964249  
S0391        -3.1766111   12.299941    -9.298156   
S0392        -3.067012    12.34284     -9.3606239  
S0393        -2.9540869   12.389471    -9.4155342  
S0394        -2.8374969   12.440963    -9.4562927  
S0395        -2.7211433   12.494765    -9.4947334  
S0396        -2.6058634   12.549701    -9.538131   
S0397        -2.4897072   12.60696     -9.5800179  
S0398        -2.371624    12.666782    -9.6171684  
S0399        -4.5682812   13.527643    -7.964608   
S0400        -4.3777473   13.467807    -7.7222595  
S0401        -4.1662132   13.409088    -7.5608124  
S0402        -3.9954624   13.319818    -7.458786   
S0403        -3.8657116   13.186438    -7.4000732  
S0404        -3.7475601   13.02254     -7.3924133  
S0405        -3.6711121   12.806847    -7.427562   
S0406        -3.565134    12.591508    -7.5341171  
S0407        -3.4153625   12.380967    -7.6969376  
S0408        -3.245575    12.073483    -7.8979317  
S0409        -3.1327833   11.821851    -8.0961678  
S0410        -3.0409283   11.657427    -8.2862389  
S0411        -2.9716581   11.58466     -8.4621162  
S0412        -2.9174238   11.611398    -8.6108818  
S0413        -2.9160732   11.69359     -8.7488708  
S0414        -2.9978745   11.805051    -8.911274   
S0415        -3.1556339   11.973187    -9.1136261  
