# Supplementary material for: Interspecific variation in the limb long bones among modern rhinoceroses—extent and drivers
Source: PeerJ. 2019 Sep 26;7:e7647. doi: 10.7717/peerj.7647 (PMC6766374; doi:10.7717/peerj.7647)
Supplement: Supplemental Information 9 [file peerj-07-7647-s009.zip › Radius/Dicerorhinus_sumatrensis_29568_Radius.pts]

Version 1.0
416
S0000      -110.28901 -156.25508 -1475.2543
S0001      -113.05962 -155.90488 -1474.2607
S0002      -114.25889 -155.45278 -1476.194 
S0003      -116.53435 -156.66848 -1477.9652
S0004      -112.97265 -157.57875 -1480.6829
S0005      -111.62155 -155.65108 -1479.0181
S0006      -111.99008 -157.45866 -1473.7849
S0007      -111.26235 -157.23964 -1473.7606
S0008      -111.01704 -158.38909 -1477.2761
S0009      -112.72892 -157.73393 -1480.3079
S0010      -113.93133 -166.85441 -1473.6337
S0011      -114.04338 -178.66552 -1468.1884
S0012      -112.38741 -177.70605 -1469.2945
S0013      -111.92238 -177.20695 -1471.0117
S0014      -111.63188 -180.10777 -1471.841 
S0015      -117.20244 -180.90324 -1475.0297
S0016      -116.39796 -184.37792 -1473.7997
S0017      -117.00847 -182.72038 -1471.9764
S0018      -115.36775 -182.97911 -1470.7733
S0019      -113.24167 -181.6377  -1468.5869
S0020      -112.49518 -181.99502 -1470.5073
S0021      -112.98116 -182.73319 -1471.3518
S0022      -115.20079 -182.18255 -1474.771 
S0023      -110.23278 -156.21564 -1475.0141
S0024      -110.20005 -156.17427 -1474.7766
S0025      -110.25171 -156.18131 -1474.5837
S0026      -110.35969 -156.20301 -1474.4497
S0027      -110.48324 -156.20918 -1474.3381
S0028      -110.61646 -156.19197 -1474.2269
S0029      -110.78205 -156.16883 -1474.137 
S0030      -110.98739 -156.15548 -1474.0827
S0031      -111.22581 -156.12866 -1474.0489
S0032      -111.44636 -156.15036 -1473.9988
S0033      -111.66312 -156.1223  -1473.9549
S0034      -111.87435 -156.09677 -1473.934 
S0035      -112.08203 -156.08475 -1473.9399
S0036      -112.28749 -156.07617 -1473.9681
S0037      -112.48472 -156.03282 -1474.0093
S0038      -112.68417 -156.01246 -1474.0756
S0039      -112.87347 -155.95969 -1474.1577
S0040      -113.15733 -155.86609 -1474.3585
S0041      -113.24983 -155.82026 -1474.4557
S0042      -113.33848 -155.78277 -1474.5564
S0043      -113.42039 -155.76167 -1474.6671
S0044      -113.49666 -155.72456 -1474.7743
S0045      -113.56694 -155.69904 -1474.8893
S0046      -113.63215 -155.63692 -1474.9906
S0047      -113.69288 -155.61688 -1475.1115
S0048      -113.74604 -155.57082 -1475.2254
S0049      -113.78467 -155.5461  -1475.3136
S0050      -113.82577 -155.51682 -1475.405 
S0051      -113.86982 -155.48619 -1475.5004
S0052      -113.92572 -155.48179 -1475.6054
S0053      -113.97706 -155.44728 -1475.7092
S0054      -114.03922 -155.4323  -1475.8217
S0055      -114.10838 -155.42123 -1475.9403
S0056      -114.18279 -155.43582 -1476.0653
S0057      -114.3245  -155.49741 -1476.3186
S0058      -114.40139 -155.54516 -1476.4368
S0059      -114.47847 -155.6218  -1476.5395
S0060      -114.5733  -155.68165 -1476.638 
S0061      -114.67626 -155.75079 -1476.7257
S0062      -114.77166 -155.88136 -1476.7916
S0063      -114.91162 -155.92225 -1476.8763
S0064      -115.06258 -155.96453 -1476.9529
S0065      -115.23188 -155.95249 -1477.0194
S0066      -115.41082 -156.0166  -1477.0671
S0067      -115.58608 -156.04692 -1477.1273
S0068      -115.76786 -156.06011 -1477.1983
S0069      -115.9363  -156.10501 -1477.2858
S0070      -116.06218 -156.21276 -1477.3942
S0071      -116.20561 -156.29365 -1477.513 
S0072      -116.34257 -156.38613 -1477.6477
S0073      -116.43596 -156.52914 -1477.7994
S0074      -116.6261  -156.81944 -1478.1622
S0075      -116.69835 -156.9447  -1478.3646
S0076      -116.71773 -157.09273 -1478.5556
S0077      -116.70295 -157.23335 -1478.7477
S0078      -116.64648 -157.38242 -1478.9297
S0079      -116.52685 -157.59435 -1479.0364
S0080      -116.42402 -157.66237 -1479.3018
S0081      -116.24041 -157.82462 -1479.4475
S0082      -116.05207 -157.9368  -1479.6796
S0083      -115.7006  -158.09996 -1479.9322
S0084      -115.3433  -158.21403 -1480.133 
S0085      -115.01188 -158.27696 -1480.345 
S0086      -114.65613 -158.28704 -1480.4697
S0087      -114.31251 -158.24713 -1480.5784
S0088      -113.99462 -158.15176 -1480.7036
S0089      -113.64189 -158.01089 -1480.712 
S0090      -113.3137  -157.79696 -1480.7452
S0091      -112.97909 -157.51071 -1480.5445
S0092      -112.96487 -157.43454 -1480.412 
S0093      -112.9289  -157.35899 -1480.2785
S0094      -112.87211 -157.28681 -1480.1414
S0095      -112.79656 -157.18992 -1480.0238
S0096      -112.70211 -157.08923 -1479.909 
S0097      -112.59345 -156.99207 -1479.7921
S0098      -112.45192 -156.8369  -1479.7191
S0099      -112.28733 -156.68254 -1479.6439
S0100      -112.15824 -156.52914 -1479.6302
S0101      -112.04841 -156.39327 -1479.595 
S0102      -111.95312 -156.27222 -1479.5299
S0103      -111.86473 -156.14611 -1479.4796
S0104      -111.79057 -156.02891 -1479.4158
S0105      -111.72609 -155.93314 -1479.317 
S0106      -111.68305 -155.81849 -1479.2462
S0107      -111.64261 -155.73802 -1479.1327
S0108      -111.69883 -155.70776 -1478.8211
S0109      -111.75586 -155.758   -1478.6228
S0110      -111.7907  -155.79865 -1478.4225
S0111      -111.8034  -155.84108 -1478.2204
S0112      -111.78062 -155.84351 -1478.0131
S0113      -111.74839 -155.88412 -1477.8066
S0114      -111.66254 -155.86926 -1477.5958
S0115      -111.58019 -155.89691 -1477.3857
S0116      -111.48748 -155.93139 -1477.1713
S0117      -111.35345 -156.01195 -1476.9465
S0118      -111.24288 -156.10368 -1476.725 
S0119      -111.11784 -156.16622 -1476.5118
S0120      -111.06035 -156.30481 -1476.266 
S0121      -110.92393 -156.336   -1476.0552
S0122      -110.77753 -156.3447  -1475.8493
S0123      -110.6125  -156.31852 -1475.6535
S0124      -110.44035 -156.27379 -1475.4602
S0125      -110.227   -156.34906 -1475.3512
S0126      -110.15757 -156.52261 -1475.4341
S0127      -110.27342 -156.69069 -1475.4461
S0128      -110.36286 -156.80649 -1475.4642
S0129      -110.42871 -156.9128  -1475.4828
S0130      -110.48285 -157.02152 -1475.497 
S0131      -110.52064 -157.14215 -1475.5096
S0132      -110.568   -157.25659 -1475.5114
S0133      -110.60116 -157.37689 -1475.5168
S0134      -110.66844 -157.49381 -1475.5394
S0135      -110.7393  -157.60324 -1475.5672
S0136      -110.81878 -157.69048 -1475.6017
S0137      -110.88707 -157.77828 -1475.6505
S0138      -110.97137 -157.83031 -1475.7084
S0139      -111.03978 -157.89754 -1475.7794
S0140      -111.07932 -157.9898  -1475.8641
S0141      -111.125   -158.06024 -1475.959 
S0142      -111.16933 -158.12004 -1476.0649
S0143      -111.2277  -158.21741 -1476.1417
S0144      -111.21101 -158.31825 -1476.2413
S0145      -111.19747 -158.39322 -1476.3484
S0146      -111.21101 -158.43652 -1476.4687
S0147      -111.19382 -158.46657 -1476.6021
S0148      -111.15389 -158.48098 -1476.7463
S0149      -111.13664 -158.46428 -1476.9136
S0150      -111.1068  -158.42655 -1477.0985
S0151      -110.92029 -158.32493 -1477.3853
S0152      -110.84815 -158.24798 -1477.4922
S0153      -110.80729 -158.16079 -1477.5941
S0154      -110.79476 -158.06574 -1477.6877
S0155      -110.80824 -157.96254 -1477.7726
S0156      -110.9078  -157.85655 -1477.8333
S0157      -110.91717 -157.72514 -1477.9168
S0158      -110.97561 -157.58461 -1477.9894
S0159      -110.98205 -157.44019 -1478.0756
S0160      -110.97726 -157.33942 -1478.1388
S0161      -110.95313 -157.24183 -1478.2011
S0162      -110.98844 -157.14755 -1478.2559
S0163      -110.98707 -157.05413 -1478.3092
S0164      -111.00173 -156.96335 -1478.3579
S0165      -111.03097 -156.87692 -1478.4037
S0166      -111.06176 -156.79154 -1478.4451
S0167      -111.09061 -156.70328 -1478.4815
S0168      -111.14715 -156.62934 -1478.5172
S0169      -111.20447 -156.53876 -1478.5756
S0170      -111.27993 -156.45043 -1478.6335
S0171      -111.34154 -156.35206 -1478.6898
S0172      -111.39911 -156.2489  -1478.7454
S0173      -111.42668 -156.13426 -1478.804 
S0174      -111.44159 -156.0012  -1478.8675
S0175      -111.4709  -155.82725 -1478.937 
S0176      -111.57805 -155.66937 -1478.989 
S0177      -112.95025 -157.58476 -1480.6961
S0178      -112.947   -157.65922 -1480.617 
S0179      -112.92961 -157.6919  -1480.5765
S0180      -112.91045 -157.7163  -1480.5327
S0181      -112.87642 -157.73485 -1480.4971
S0182      -112.83171 -157.75088 -1480.4617
S0183      -112.78887 -157.75994 -1480.4175
S0184      -112.77567 -157.74297 -1480.3561
S0185      -112.69025 -157.69218 -1480.1833
S0186      -112.62928 -157.64188 -1480.0653
S0187      -112.55367 -157.57726 -1479.9514
S0188      -112.46566 -157.49661 -1479.8399
S0189      -112.35313 -157.40858 -1479.7386
S0190      -112.22054 -157.30913 -1479.6461
S0191      -112.08733 -157.18601 -1479.5454
S0192      -111.95085 -157.04383 -1479.4347
S0193      -111.77959 -156.89893 -1479.3461
S0194      -111.62599 -156.82213 -1479.2015
S0195      -111.53841 -156.72214 -1479.0583
S0196      -111.46802 -156.61184 -1478.9572
S0197      -111.40541 -156.48714 -1478.898 
S0198      -111.40336 -156.35023 -1478.8539
S0199      -111.4171  -156.19975 -1478.8469
S0200      -111.44077 -156.01405 -1478.8836
S0201      -111.52349 -155.72661 -1478.965 
S0202      -113.89266 -167.05165 -1473.5703
S0203      -113.88717 -167.26899 -1473.5073
S0204      -113.89773 -167.49769 -1473.45  
S0205      -113.90257 -167.73119 -1473.3878
S0206      -113.90444 -167.97123 -1473.3192
S0207      -113.96133 -168.22718 -1473.2876
S0208      -113.94514 -168.47923 -1473.1938
S0209      -113.94573 -168.74217 -1473.1077
S0210      -113.94935 -169.01364 -1473.0199
S0211      -113.96531 -169.23954 -1472.9618
S0212      -113.976   -169.4731  -1472.892 
S0213      -113.98002 -169.71352 -1472.8099
S0214      -114.00633 -169.96547 -1472.7305
S0215      -114.02103 -170.22299 -1472.6359
S0216      -114.05379 -170.49226 -1472.543 
S0217      -114.08949 -170.77045 -1472.444 
S0218      -114.11438 -171.05247 -1472.3262
S0219      -114.14943 -171.34466 -1472.2055
S0220      -114.16892 -171.63509 -1472.1005
S0221      -114.193   -171.9269  -1471.9912
S0222      -114.20715 -172.21153 -1471.8571
S0223      -114.23054 -172.50328 -1471.7292
S0224      -114.24265 -172.78625 -1471.5735
S0225      -114.25464 -173.07202 -1471.4133
S0226      -114.25838 -173.34483 -1471.2197
S0227      -114.26201 -173.62036 -1471.0213
S0228      -114.25948 -173.9023  -1470.8228
S0229      -114.24152 -174.21443 -1470.6568
S0230      -114.21088 -174.5261  -1470.502 
S0231      -114.17172 -174.83467 -1470.3523
S0232      -114.13821 -175.12969 -1470.181 
S0233      -114.08725 -175.42944 -1470.0298
S0234      -114.02084 -175.73024 -1469.8926
S0235      -113.93478 -176.05819 -1469.8259
S0236      -113.85365 -176.35928 -1469.7079
S0237      -113.75213 -176.65118 -1469.5848
S0238      -113.82883 -176.83585 -1469.353 
S0239      -113.92118 -177.06251 -1469.1995
S0240      -113.99649 -177.2982  -1469.0752
S0241      -114.04335 -177.51255 -1468.8945
S0242      -114.07927 -177.75332 -1468.7936
S0243      -114.09436 -177.98018 -1468.6468
S0244      -114.09361 -178.21333 -1468.5173
S0245      -114.07648 -178.42977 -1468.3197
S0246      -111.77182 -180.3394  -1471.8002
S0247      -111.99244 -180.46961 -1471.7477
S0248      -112.00141 -180.72363 -1471.8246
S0249      -112.10251 -180.88517 -1471.8966
S0250      -112.26535 -180.94412 -1471.9541
S0251      -112.36112 -181.0376  -1472.0882
S0252      -112.47981 -181.06195 -1472.23  
S0253      -112.63916 -181.01568 -1472.3766
S0254      -112.82198 -180.9341  -1472.5518
S0255      -112.87457 -180.98608 -1472.7963
S0256      -112.96575 -181.02349 -1473.0243
S0257      -113.09884 -181.01332 -1473.2251
S0258      -113.20952 -181.04986 -1473.4385
S0259      -113.34723 -181.06382 -1473.6342
S0260      -113.5174  -181.03969 -1473.8   
S0261      -113.6884  -181.04994 -1473.9738
S0262      -113.88302 -181.05088 -1474.1302
S0263      -114.05034 -181.08804 -1474.329 
S0264      -114.2059  -181.12477 -1474.4217
S0265      -114.36863 -181.15383 -1474.5148
S0266      -114.57262 -181.16552 -1474.5707
S0267      -114.71413 -181.18576 -1474.7019
S0268      -114.86926 -181.1947  -1474.8294
S0269      -115.07064 -181.18439 -1474.9101
S0270      -115.25577 -181.17466 -1475.0239
S0271      -115.46334 -181.1488  -1475.1154
S0272      -115.67708 -181.11147 -1475.2055
S0273      -115.86258 -181.1512  -1475.2225
S0274      -116.05076 -181.16246 -1475.2365
S0275      -116.24072 -181.15005 -1475.2309
S0276      -116.43049 -181.10381 -1475.1091
S0277      -116.60295 -181.0761  -1475.0771
S0278      -116.76649 -181.04317 -1475.0556
S0279      -116.93192 -181.01039 -1475.1017
S0280      -117.07683 -180.96176 -1475.0715
S0281      -116.48922 -184.36661 -1473.6991
S0282      -116.57691 -184.33032 -1473.5935
S0283      -116.66335 -184.28892 -1473.4864
S0284      -116.75578 -184.25243 -1473.3818
S0285      -116.85554 -184.21699 -1473.2779
S0286      -116.9544  -184.17026 -1473.17  
S0287      -117.0535  -184.11552 -1473.0583
S0288      -117.14315 -184.0427  -1472.9435
S0289      -117.21829 -183.94648 -1472.8347
S0290      -117.29872 -183.82163 -1472.7331
S0291      -117.34097 -183.682   -1472.6254
S0292      -117.34238 -183.52178 -1472.5518
S0293      -117.32875 -183.36792 -1472.4842
S0294      -117.30198 -183.22313 -1472.4067
S0295      -117.25864 -183.08154 -1472.3231
S0296      -117.19737 -182.94824 -1472.2213
S0297      -117.11324 -182.8353  -1472.0943
S0298      -116.85044 -182.58151 -1471.8032
S0299      -116.68385 -182.48808 -1471.6359
S0300      -116.51251 -182.44233 -1471.4773
S0301      -116.3362  -182.43538 -1471.331 
S0302      -116.16148 -182.48986 -1471.198 
S0303      -115.98657 -182.60031 -1471.082 
S0304      -115.80426 -182.75425 -1470.9826
S0305      -115.59507 -182.88662 -1470.8835
S0306      -115.23383 -182.9078  -1470.9014
S0307      -115.10218 -182.85228 -1471.01  
S0308      -114.97144 -182.79696 -1471.0969
S0309      -114.84238 -182.80276 -1471.1692
S0310      -114.7128  -182.80827 -1471.215 
S0311      -114.58312 -182.83435 -1471.2331
S0312      -114.45453 -182.84606 -1471.2257
S0313      -114.32779 -182.83703 -1471.2034
S0314      -114.20221 -182.81608 -1471.1776
S0315      -114.05141 -182.81097 -1471.186 
S0316      -113.90417 -182.80205 -1471.1992
S0317      -113.76102 -182.79524 -1471.2127
S0318      -113.62195 -182.7916  -1471.2262
S0319      -113.48569 -182.79546 -1471.2387
S0320      -113.35121 -182.79384 -1471.2583
S0321      -113.21932 -182.78462 -1471.2854
S0322      -113.09749 -182.7574  -1471.3193
S0323      -113.01013 -182.74649 -1471.5412
S0324      -113.04947 -182.75024 -1471.7266
S0325      -113.10945 -182.75225 -1471.9032
S0326      -113.19366 -182.76306 -1472.0677
S0327      -113.26572 -182.77442 -1472.2355
S0328      -113.30155 -182.76582 -1472.4216
S0329      -113.43468 -182.80281 -1472.5564
S0330      -113.52302 -182.81492 -1472.7148
S0331      -113.62631 -182.83266 -1472.8642
S0332      -113.71849 -182.78649 -1472.9698
S0333      -113.7464  -182.70873 -1473.1118
S0334      -113.80775 -182.65637 -1473.2347
S0335      -113.88974 -182.62132 -1473.3491
S0336      -113.97346 -182.59223 -1473.4621
S0337      -114.04827 -182.56419 -1473.5779
S0338      -114.13279 -182.54601 -1473.6879
S0339      -114.20951 -182.53145 -1473.8022
S0340      -114.27877 -182.52422 -1473.9247
S0341      -114.36025 -182.48866 -1474.0088
S0342      -114.44535 -182.4519  -1474.0964
S0343      -114.53843 -182.41544 -1474.1844
S0344      -114.63914 -182.37954 -1474.2728
S0345      -114.73781 -182.33994 -1474.3703
S0346      -114.84725 -182.30215 -1474.4652
S0347      -114.95768 -182.26213 -1474.5672
S0348      -115.06733 -182.22089 -1474.6819
S0349      -115.38639 -182.15891 -1474.8398
S0350      -115.56545 -182.16588 -1474.893 
S0351      -115.72944 -182.20818 -1474.9149
S0352      -115.86866 -182.2875  -1474.9085
S0353      -115.98592 -182.39876 -1474.9031
S0354      -116.08541 -182.54077 -1474.9004
S0355      -116.16911 -182.71344 -1474.9002
S0356      -116.23843 -182.91674 -1474.9093
S0357      -116.28606 -183.15437 -1474.8988
S0358      -116.27666 -183.3987  -1474.9155
S0359      -116.27177 -183.62341 -1474.886 
S0360      -116.26885 -183.81405 -1474.8028
S0361      -116.26819 -183.96007 -1474.6736
S0362      -116.27913 -184.09034 -1474.5445
S0363      -116.29962 -184.20655 -1474.4015
S0364      -116.32447 -184.28261 -1474.2227
S0365      -116.35994 -184.36342 -1474.0307
S0366      -115.35382 -183.00647 -1470.6082
S0367      -115.32369 -182.99637 -1470.4457
S0368      -115.2765  -183.00108 -1470.2858
S0369      -115.20984 -183.00279 -1470.1236
S0370      -115.12671 -182.98395 -1469.9638
S0371      -115.0282  -182.9453  -1469.809 
S0372      -114.91469 -182.88709 -1469.6602
S0373      -114.77427 -182.85371 -1469.4934
S0374      -114.62449 -182.77894 -1469.3441
S0375      -114.46187 -182.67217 -1469.2106
S0376      -114.30168 -182.56832 -1469.0828
S0377      -114.12787 -182.50194 -1468.9544
S0378      -113.96822 -182.39297 -1468.853 
S0379      -113.80606 -182.28258 -1468.7622
S0380      -113.67235 -182.11862 -1468.7069
S0381      -113.51159 -181.98781 -1468.6392
S0382      -113.36858 -181.82275 -1468.5975
S0383      -113.13643 -181.65485 -1468.7485
S0384      -113.07342 -181.66224 -1468.98  
S0385      -113.04249 -181.66153 -1469.2431
S0386      -113.00651 -181.66968 -1469.4938
S0387      -112.9032  -181.72021 -1469.6929
S0388      -112.79384 -181.78228 -1469.8933
S0389      -112.68907 -181.84956 -1470.098 
S0390      -112.56539 -181.9355  -1470.295 
S0391      -112.56821 -182.06209 -1470.5533
S0392      -112.61594 -182.14684 -1470.6041
S0393      -112.68444 -182.21765 -1470.676 
S0394      -112.74465 -182.2944  -1470.7585
S0395      -112.79545 -182.37886 -1470.851 
S0396      -112.823   -182.4854  -1470.9513
S0397      -112.88304 -182.56222 -1471.0743
S0398      -112.9364  -182.64375 -1471.2076
S0399      -113.23686 -181.45757 -1468.6693
S0400      -113.27555 -181.29798 -1468.8235
S0401      -113.26656 -181.16795 -1468.9583
S0402      -113.23621 -181.06281 -1469.1032
S0403      -113.17643 -180.98164 -1469.2565
S0404      -113.10694 -180.92901 -1469.4263
S0405      -113.03226 -180.90518 -1469.613 
S0406      -112.95379 -180.90667 -1469.8169
S0407      -112.86124 -180.92999 -1470.0356
S0408      -112.73329 -181.04059 -1470.4223
S0409      -112.62529 -181.14684 -1470.7274
S0410      -112.52407 -181.25396 -1470.9454
S0411      -112.52559 -181.37077 -1471.1022
S0412      -112.51918 -181.49118 -1471.1637
S0413      -112.52416 -181.61081 -1471.137 
S0414      -112.54697 -181.72458 -1471.0249
S0415      -112.54928 -181.83786 -1470.8189
