# Supplementary material for: Interspecific variation in the limb long bones among modern rhinoceroses—extent and drivers
Source: PeerJ. 2019 Sep 26;7:e7647. doi: 10.7717/peerj.7647 (PMC6766374; doi:10.7717/peerj.7647)
Supplement: Supplemental Information 9 [file peerj-07-7647-s009.zip › Radius/Dicerorhinus_sumatrensis_3082_Radius.pts]

Version 1.0
416
S0000         0.18135384    -2.0802833    -50.887877   
S0001         1.4963649     -0.21919657   -49.929923   
S0002         3.1155821     0.62859477    -52.068591   
S0003         3.6977008     2.9484475     -54.270953   
S0004         0.75193495    0.10395666    -56.790882   
S0005         1.5350901     -1.8819815    -54.288638   
S0006         0.47193952    0.095252413   -49.859738   
S0007         -0.038484391  -1.5735269    -50.100726   
S0008         -1.0521404    -0.75559844   -53.167403   
S0009         0.37777293    -0.046424981  -56.075633   
S0010         -5.4755256    6.8344504     -50.801408   
S0011         -14.677253    14.279535     -46.51421    
S0012         -15.524963    13.779803     -46.589985   
S0013         -15.461102    12.932327     -47.91362    
S0014         -17.068012    13.830936     -49.168354   
S0015         -14.767426    19.101603     -52.451664   
S0016         -17.810139    20.600107     -52.044219   
S0017         -16.062354    19.913971     -50.121015   
S0018         -17.159888    18.938528     -48.875758   
S0019         -18.228126    16.676062     -46.284914   
S0020         -18.84435     16.223046     -48.100692   
S0021         -18.807895    17.087169     -49.18811    
S0022         -16.790763    17.780104     -52.673751   
S0023         0.20439839    -2.0942835    -50.739938   
S0024         0.23204393    -2.0469049    -50.60119    
S0025         0.26844486    -2.0334644    -50.486636   
S0026         0.31874976    -2.0106494    -50.382167   
S0027         0.38927516    -1.9811517    -50.285149   
S0028         0.46510394    -1.9097492    -50.202227   
S0029         0.55871336    -1.8203579    -50.13029    
S0030         0.65810918    -1.6984886    -50.07478    
S0031         0.69820951    -1.5278476    -50.053424   
S0032         0.75080288    -1.3398959    -49.990568   
S0033         0.84252842    -1.1723691    -49.931374   
S0034         0.92639728    -1.0070061    -49.890494   
S0035         1.043838      -0.87497942   -49.846277   
S0036         1.1422426     -0.73756557   -49.827445   
S0037         1.2219354     -0.59064496   -49.833485   
S0038         1.3142847     -0.46129227   -49.849212   
S0039         1.4152152     -0.34510479   -49.879852   
S0040         1.5816627     -0.13306065   -49.976766   
S0041         1.6671548     -0.047833208  -50.031096   
S0042         1.7331615     0.048098352   -50.106204   
S0043         1.8147534     0.13165569    -50.19049    
S0044         1.9203883     0.19861343    -50.274301   
S0045         2.022817      0.26541864    -50.374269   
S0046         2.1336112     0.32515067    -50.482976   
S0047         2.2487493     0.3801544     -50.603378   
S0048         2.3705671     0.4291099     -50.733548   
S0049         2.4763931     0.43896525    -50.882363   
S0050         2.5848854     0.44735568    -51.02511    
S0051         2.6804226     0.46437467    -51.17231    
S0052         2.7862551     0.47067697    -51.307946   
S0053         2.883435      0.47980095    -51.447707   
S0054         2.9701971     0.49326532    -51.594299   
S0055         3.0499652     0.50738398    -51.748335   
S0056         3.0945605     0.55508693    -51.912111   
S0057         3.149195      0.69688307    -52.224994   
S0058         3.1678665     0.79430565    -52.36724    
S0059         3.1981643     0.89182174    -52.507073   
S0060         3.1859752     1.028118      -52.612162   
S0061         3.1971321     1.1549668     -52.720851   
S0062         3.2276444     1.2786731     -52.832907   
S0063         3.2238845     1.4339557     -52.911967   
S0064         3.2675419     1.5683617     -53.014863   
S0065         3.312704      1.7088821     -53.110003   
S0066         3.3598419     1.8816303     -53.17241    
S0067         3.4195591     2.0344747     -53.261751   
S0068         3.4787025     2.176745      -53.367454   
S0069         3.5312042     2.3146687     -53.485674   
S0070         3.6022052     2.4231248     -53.628802   
S0071         3.6434263     2.5536751     -53.77301    
S0072         3.6620732     2.6952989     -53.923011   
S0073         3.6878545     2.8209772     -54.092628   
S0074         3.6012851     3.1027557     -54.508865   
S0075         3.4994118     3.19971       -54.75384    
S0076         3.3260662     3.2439467     -54.954046   
S0077         3.1358048     3.2305453     -55.151033   
S0078         2.9515048     3.1710919     -55.373597   
S0079         2.7209539     3.0535802     -55.568516   
S0080         2.412614      2.878111      -55.701751   
S0081         2.1538673     2.6553674     -55.907393   
S0082         1.8458322     2.3727382     -56.079763   
S0083         1.6645599     2.1191683     -56.183064   
S0084         1.5558968     1.8433401     -56.316733   
S0085         1.4234682     1.5831579     -56.422818   
S0086         1.3064114     1.3230191     -56.517017   
S0087         1.1883123     1.0695636     -56.596667   
S0088         1.0559401     0.82828011    -56.660831   
S0089         0.96173324    0.57759285    -56.717026   
S0090         0.88374345    0.32649995    -56.770992   
S0091         0.7958997     0.037189017   -56.586468   
S0092         0.91502732    -0.091913098  -56.448597   
S0093         0.92842774    -0.15790042   -56.251079   
S0094         0.94263451    -0.22816304   -56.066579   
S0095         0.98164408    -0.32796196   -55.913913   
S0096         1.0188796     -0.43587079   -55.773723   
S0097         1.0053935     -0.51917629   -55.602515   
S0098         1.0801087     -0.67280941   -55.52339    
S0099         1.121443      -0.81040608   -55.429697   
S0100         1.172164      -0.95894383   -55.349314   
S0101         1.2362051     -1.1025758    -55.270821   
S0102         1.2948718     -1.2374482    -55.176353   
S0103         1.3521417     -1.3647364    -55.069077   
S0104         1.4076239     -1.4861656    -54.948336   
S0105         1.492175      -1.6184313    -54.831988   
S0106         1.5264886     -1.741476     -54.670632   
S0107         1.5339993     -1.8380033    -54.484022   
S0108         1.5741693     -1.8566262    -54.193985   
S0109         1.6142655     -1.8429993    -54.070818   
S0110         1.6162679     -1.7795732    -53.940195   
S0111         1.5886342     -1.7065477    -53.80441    
S0112         1.547475      -1.648609     -53.653961   
S0113         1.5045229     -1.6123703    -53.479767   
S0114         1.4661421     -1.5954489    -53.276658   
S0115         1.4362052     -1.5927644    -53.0424     
S0116         1.3872492     -1.5880648    -52.795172   
S0117         1.2305009     -1.6028566    -52.518034   
S0118         1.0441898     -1.617435     -52.278739   
S0119         0.85681789    -1.6395185    -52.062362   
S0120         0.67668338    -1.6682619    -51.862848   
S0121         0.5137817     -1.7026763    -51.671153   
S0122         0.35069925    -1.7114002    -51.493955   
S0123         0.29883052    -1.8253449    -51.264715   
S0124         0.23958236    -1.948826     -51.065159   
S0125         0.088260463   -2.0192159    -50.937903   
S0126         -0.0009008334 -1.9303335    -50.974089   
S0127         -0.084731472  -1.8299058    -51.003903   
S0128         -0.16247024   -1.7201077    -51.027966   
S0129         -0.23910564   -1.6045038    -51.047581   
S0130         -0.30610922   -1.476097     -51.058197   
S0131         -0.38546671   -1.3471172    -51.066858   
S0132         -0.48395698   -1.2219546    -51.078904   
S0133         -0.59115668   -1.0981834    -51.095319   
S0134         -0.71530421   -0.93642808   -51.132101   
S0135         -0.84148003   -0.81427842   -51.207256   
S0136         -0.93199015   -0.70094108   -51.28324    
S0137         -0.97222375   -0.5875072    -51.345187   
S0138         -0.98012779   -0.48759794   -51.416016   
S0139         -0.97213341   -0.41212845   -51.514792   
S0140         -0.9583015    -0.36828339   -51.64693    
S0141         -0.96167913   -0.37696622   -51.808947   
S0142         -0.93952427   -0.40584528   -51.973164   
S0143         -0.96280826   -0.38357172   -52.128935   
S0144         -0.9916299    -0.38487229   -52.279556   
S0145         -1.0275442    -0.40815268   -52.419806   
S0146         -1.0582365    -0.44346182   -52.553022   
S0147         -1.0783957    -0.48760367   -52.682471   
S0148         -1.096881     -0.54724524   -52.805489   
S0149         -1.0987718    -0.61242064   -52.928746   
S0150         -1.0865302    -0.68445858   -53.050065   
S0151         -0.97832112   -0.84157018   -53.207254   
S0152         -0.90469671   -0.93259383   -53.251451   
S0153         -0.8267913    -1.0251092    -53.30025    
S0154         -0.72490023   -1.101239     -53.350329   
S0155         -0.64218058   -1.2001785    -53.408211   
S0156         -0.52540158   -1.2711613    -53.466278   
S0157         -0.4152135    -1.3529592    -53.53139    
S0158         -0.32796143   -1.467583     -53.600866   
S0159         -0.21266409   -1.5573455    -53.673476   
S0160         -0.13172015   -1.6251031    -53.722358   
S0161         -0.031731429  -1.6593069    -53.775865   
S0162         0.065940805   -1.6861772    -53.831494   
S0163         0.13455944    -1.7415505    -53.898472   
S0164         0.216401      -1.7723246    -53.972274   
S0165         0.2984311     -1.7989337    -54.057842   
S0166         0.39209309    -1.8054759    -54.149938   
S0167         0.51291147    -1.7459424    -54.220051   
S0168         0.62412452    -1.6910413    -54.301119   
S0169         0.74070496    -1.6956678    -54.367447   
S0170         0.85971011    -1.6874954    -54.410458   
S0171         0.96459379    -1.7114468    -54.447639   
S0172         1.0717366     -1.7223828    -54.462481   
S0173         1.167204      -1.7603278    -54.463917   
S0174         1.2607847     -1.8056488    -54.44693    
S0175         1.3559232     -1.8522568    -54.411763   
S0176         1.4526892     -1.8906886    -54.35915    
S0177         0.69649187    0.079377322   -56.765819   
S0178         0.64568366    0.064114318   -56.721097   
S0179         0.6055871     0.053959829   -56.662339   
S0180         0.55691362    0.016508825   -56.611717   
S0181         0.51320093    -0.003942454  -56.534833   
S0182         0.48769289    -0.0043216674 -56.433326   
S0183         0.45144502    -0.018754521  -56.327629   
S0184         0.41364278    -0.033932182  -56.209028   
S0185         0.39800135    -0.12608172   -55.948591   
S0186         0.41924603    -0.2147085    -55.823976   
S0187         0.44474727    -0.30720199   -55.699182   
S0188         0.47371001    -0.40118899   -55.572325   
S0189         0.50793639    -0.48833783   -55.436629   
S0190         0.53899093    -0.5952083    -55.310512   
S0191         0.57994509    -0.68979627   -55.168635   
S0192         0.61079105    -0.82058031   -55.05327    
S0193         0.64103566    -0.95495917   -54.938769   
S0194         0.58870409    -1.0674766    -54.802573   
S0195         0.58499305    -1.168858     -54.66575    
S0196         0.58678896    -1.2953072    -54.589248   
S0197         0.61902925    -1.4276866    -54.54219    
S0198         0.70271436    -1.5508829    -54.495251   
S0199         0.83797229    -1.6686419    -54.448676   
S0200         1.0347371     -1.7343936    -54.372889   
S0201         1.2637942     -1.8015048    -54.32198    
S0202         -5.6706134    7.001695      -50.738043   
S0203         -5.8655731    7.1651995     -50.666285   
S0204         -6.0489424    7.3461264     -50.614172   
S0205         -6.2336713    7.5232849     -50.558186   
S0206         -6.4187519    7.6958366     -50.49268    
S0207         -6.6010192    7.8712992     -50.430435   
S0208         -6.7784436    8.0543861     -50.379407   
S0209         -6.9578841    8.2280867     -50.309545   
S0210         -7.1350098    8.4040962     -50.242674   
S0211         -7.3257074    8.6116813     -50.174206   
S0212         -7.5167529    8.8130973     -50.102556   
S0213         -7.7069305    9.0100661     -50.029051   
S0214         -7.89598      9.2039436     -49.957794   
S0215         -8.0840766    9.3974531     -49.899006   
S0216         -8.2718015    9.5840558     -49.831286   
S0217         -8.4571786    9.7748227     -49.783707   
S0218         -8.6448684    9.9444531     -49.693167   
S0219         -8.8314064    10.115488     -49.619403   
S0220         -9.0743087    10.382565     -49.52462    
S0221         -9.3254723    10.616685     -49.405026   
S0222         -9.5765188    10.840441     -49.296272   
S0223         -9.8272078    11.057761     -49.208152   
S0224         -10.079471    11.258826     -49.120989   
S0225         -10.332267    11.45379      -49.056184   
S0226         -10.586099    11.648675     -49.02344    
S0227         -10.84163     11.811567     -48.960206   
S0228         -11.098132    11.951843     -48.891512   
S0229         -11.350733    12.117234     -48.766762   
S0230         -11.590171    12.255421     -48.607081   
S0231         -11.817893    12.396435     -48.458287   
S0232         -12.036134    12.542067     -48.3233     
S0233         -12.240226    12.680393     -48.182252   
S0234         -12.431334    12.816419     -48.041648   
S0235         -12.619558    12.963179     -47.92864    
S0236         -12.800212    13.110241     -47.827494   
S0237         -12.965252    13.249794     -47.717822   
S0238         -13.176399    13.390273     -47.598538   
S0239         -13.377361    13.519317     -47.46168    
S0240         -13.579521    13.6475       -47.339016   
S0241         -13.778421    13.771713     -47.218615   
S0242         -13.971889    13.889877     -47.094014   
S0243         -14.159921    14.001934     -46.964812   
S0244         -14.330442    14.091116     -46.799603   
S0245         -14.503859    14.184633     -46.652827   
S0246         -17.172906    14.078034     -49.154425   
S0247         -17.242435    14.314167     -49.158952   
S0248         -17.346394    14.503138     -49.214312   
S0249         -17.432848    14.67257      -49.305487   
S0250         -17.46282     14.842752     -49.410012   
S0251         -17.457911    15.002525     -49.536851   
S0252         -17.424631    15.148646     -49.68954    
S0253         -17.365122    15.280049     -49.869651   
S0254         -17.301439    15.381488     -50.090957   
S0255         -17.242305    15.422137     -50.221622   
S0256         -17.191082    15.482186     -50.360894   
S0257         -17.169756    15.545101     -50.528854   
S0258         -17.167667    15.618649     -50.723088   
S0259         -17.119353    15.75         -50.880933   
S0260         -17.057785    15.914044     -51.025802   
S0261         -17.030531    16.07824      -51.212615   
S0262         -17.041077    16.244565     -51.458359   
S0263         -17.015128    16.458879     -51.663899   
S0264         -16.718417    16.557631     -51.833051   
S0265         -16.468318    16.661231     -52.009171   
S0266         -16.2708      16.74532      -52.224004   
S0267         -16.101155    16.822353     -52.4463     
S0268         -15.919416    16.940561     -52.580994   
S0269         -15.739495    17.089613     -52.648461   
S0270         -15.576184    17.252293     -52.686954   
S0271         -15.415198    17.441964     -52.646434   
S0272         -15.287562    17.630647     -52.63924    
S0273         -15.256301    17.786257     -52.669948   
S0274         -15.201753    17.953183     -52.618706   
S0275         -15.148237    18.119615     -52.546281   
S0276         -15.095492    18.283457     -52.493161   
S0277         -15.039252    18.446438     -52.461267   
S0278         -14.976284    18.610762     -52.451915   
S0279         -14.915784    18.77047      -52.42582    
S0280         -14.840545    18.938597     -52.446032   
S0281         -17.738816    20.692372     -51.889324   
S0282         -17.634317    20.744489     -51.740205   
S0283         -17.527312    20.785312     -51.608086   
S0284         -17.433122    20.831066     -51.487869   
S0285         -17.337574    20.86733      -51.380485   
S0286         -17.248276    20.904867     -51.280469   
S0287         -17.155835    20.933351     -51.191902   
S0288         -17.054582    20.940185     -51.123792   
S0289         -16.950893    20.928107     -51.076341   
S0290         -16.779706    20.910127     -50.989544   
S0291         -16.625498    20.866346     -50.896835   
S0292         -16.488019    20.787618     -50.812614   
S0293         -16.368923    20.684971     -50.727588   
S0294         -16.270854    20.575644     -50.616843   
S0295         -16.183466    20.420495     -50.53345    
S0296         -16.120991    20.269519     -50.406283   
S0297         -16.073538    20.090845     -50.27954    
S0298         -16.126087    19.764753     -50.007963   
S0299         -16.193002    19.612043     -49.903604   
S0300         -16.280167    19.476341     -49.78826    
S0301         -16.366956    19.337416     -49.670219   
S0302         -16.464591    19.204132     -49.539259   
S0303         -16.598319    19.100961     -49.389353   
S0304         -16.762912    19.024874     -49.226657   
S0305         -16.943589    18.958734     -49.053136   
S0306         -17.253713    18.873651     -48.894662   
S0307         -17.342201    18.777958     -48.907834   
S0308         -17.415112    18.665507     -48.918515   
S0309         -17.480497    18.548676     -48.931327   
S0310         -17.537309    18.425666     -48.948702   
S0311         -17.600605    18.299422     -48.972738   
S0312         -17.703789    18.184735     -48.997068   
S0313         -17.818739    18.071172     -49.01996    
S0314         -17.944242    17.966549     -49.036056   
S0315         -18.025084    17.90072      -49.025658   
S0316         -18.116947    17.836899     -49.015215   
S0317         -18.20319     17.752343     -49.021322   
S0318         -18.298796    17.667441     -49.027598   
S0319         -18.402725    17.577456     -49.036735   
S0320         -18.52791     17.486432     -49.04277    
S0321         -18.660903    17.374629     -49.065572   
S0322         -18.75667     17.232196     -49.122509   
S0323         -18.843807    17.124063     -49.370259   
S0324         -18.851586    17.161018     -49.547896   
S0325         -18.863831    17.187338     -49.722332   
S0326         -18.864092    17.206539     -49.893683   
S0327         -18.839669    17.231558     -50.058001   
S0328         -18.81966     17.234218     -50.223386   
S0329         -18.781042    17.237487     -50.383031   
S0330         -18.717946    17.254131     -50.534898   
S0331         -18.659773    17.239331     -50.688148   
S0332         -18.627417    17.230302     -50.787151   
S0333         -18.584083    17.21874      -50.894648   
S0334         -18.528193    17.204139     -51.013869   
S0335         -18.455213    17.19549      -51.142895   
S0336         -18.357711    17.212142     -51.271307   
S0337         -18.239552    17.244613     -51.401746   
S0338         -18.108013    17.273843     -51.54562    
S0339         -17.965318    17.296436     -51.706809   
S0340         -17.810404    17.318922     -51.881939   
S0341         -17.648676    17.283921     -51.929128   
S0342         -17.497933    17.274615     -51.983696   
S0343         -17.360839    17.282759     -52.051073   
S0344         -17.236511    17.308256     -52.13173    
S0345         -17.123659    17.357145     -52.221608   
S0346         -17.022234    17.431058     -52.318794   
S0347         -16.933013    17.525734     -52.426904   
S0348         -16.857913    17.636405     -52.554679   
S0349         -16.777313    17.960818     -52.733052   
S0350         -16.769855    18.140616     -52.766567   
S0351         -16.772816    18.312521     -52.789646   
S0352         -16.786565    18.475911     -52.804309   
S0353         -16.811119    18.630773     -52.810311   
S0354         -16.846964    18.776678     -52.801639   
S0355         -16.893649    18.913791     -52.788323   
S0356         -16.947612    19.046254     -52.792132   
S0357         -17.011242    19.171886     -52.786219   
S0358         -17.130703    19.345896     -52.755725   
S0359         -17.239551    19.517492     -52.720171   
S0360         -17.341132    19.686137     -52.67843    
S0361         -17.437907    19.852063     -52.627146   
S0362         -17.532051    20.016581     -52.56356    
S0363         -17.61256     20.169349     -52.457577   
S0364         -17.699675    20.330508     -52.354443   
S0365         -17.79487     20.501798     -52.23254    
S0366         -17.181116    18.955941     -48.650679   
S0367         -17.231166    18.9989       -48.444214   
S0368         -17.287377    19.019848     -48.244378   
S0369         -17.351472    19.021305     -48.05063    
S0370         -17.415741    18.9881       -47.861555   
S0371         -17.472576    18.909377     -47.680607   
S0372         -17.546184    18.826774     -47.505701   
S0373         -17.621863    18.715498     -47.338614   
S0374         -17.713165    18.592517     -47.171527   
S0375         -17.709319    18.479374     -47.0238     
S0376         -17.740148    18.364158     -46.87548    
S0377         -17.787819    18.226349     -46.7381     
S0378         -17.850269    18.061773     -46.611741   
S0379         -17.933011    17.872062     -46.488911   
S0380         -18.001568    17.624645     -46.401983   
S0381         -18.071066    17.338544     -46.34023    
S0382         -18.174933    17.02569      -46.259826   
S0383         -18.300284    16.60752      -46.396494   
S0384         -18.320991    16.554713     -46.610007   
S0385         -18.329041    16.509481     -46.833122   
S0386         -18.353258    16.465484     -47.047198   
S0387         -18.385407    16.425692     -47.260848   
S0388         -18.475141    16.374721     -47.464824   
S0389         -18.577377    16.325572     -47.67423    
S0390         -18.751715    16.253056     -47.869393   
S0391         -18.903443    16.312762     -48.222142   
S0392         -18.901323    16.426232     -48.361945   
S0393         -18.882073    16.536121     -48.492914   
S0394         -18.851955    16.639531     -48.613983   
S0395         -18.835826    16.736116     -48.732471   
S0396         -18.817636    16.828674     -48.848146   
S0397         -18.810531    16.91799      -48.964286   
S0398         -18.795592    17.004322     -49.078026   
S0399         -18.169411    16.56398      -46.317098   
S0400         -18.073966    16.491821     -46.457857   
S0401         -18.006431    16.437681     -46.597081   
S0402         -17.963561    16.394919     -46.738285   
S0403         -17.942284    16.358532     -46.885169   
S0404         -17.941301    16.306549     -47.037101   
S0405         -17.959701    16.245845     -47.197637   
S0406         -17.995016    16.205275     -47.372815   
S0407         -18.052137    16.151033     -47.553805   
S0408         -18.136798    16.089536     -47.712705   
S0409         -18.218321    16.06093      -47.852996   
S0410         -18.299802    16.060854     -47.970557   
S0411         -18.38465     16.064212     -48.059288   
S0412         -18.472886    16.071415     -48.119855   
S0413         -18.567245    16.081077     -48.151389   
S0414         -18.665235    16.107482     -48.156756   
S0415         -18.771192    16.146323     -48.133573   
