# Supplementary material for: Interspecific variation in the limb long bones among modern rhinoceroses—extent and drivers
Source: PeerJ. 2019 Sep 26;7:e7647. doi: 10.7717/peerj.7647 (PMC6766374; doi:10.7717/peerj.7647)
Supplement: Supplemental Information 9 [file peerj-07-7647-s009.zip › Radius/Dicerorhinus_sumatrensis_A_7967_Radius_miroir.pts]

Version 1.0
416
S0000        14.126747    9.1127357    2.9477417   
S0001        13.566714    8.8778465    0.12812691  
S0002        15.192044    6.5104424    -0.14008169 
S0003        15.106277    3.515192     -1.2105124  
S0004        15.179507    3.0796051    3.1043587   
S0005        16.129156    6.1722797    3.030402    
S0006        12.94016     8.9731735    0.51414585  
S0007        12.719052    9.512291     1.712343    
S0008        13.140828    6.3029491    3.6701424   
S0009        14.937259    3.5931889    3.5040413   
S0010        3.4861183    4.3031952    0.89759712  
S0011        -7.5121529   4.6222996    2.2595861   
S0012        -7.7850311   4.6855473    2.4179966   
S0013        -6.9426216   3.883778     3.4584885   
S0014        -7.7440514   2.8809032    4.5887016   
S0015        -8.0512749   -2.9955488   1.5793341   
S0016        -11.863164   -2.7865499   2.485347    
S0017        -10.977129   -1.399859    1.1257797   
S0018        -11.624393   0.11886618   1.8106659   
S0019        -11.376273   3.106789     2.3763718   
S0020        -10.89377    1.9250336    4.0688416   
S0021        -11.150318   0.88747768   4.0006802   
S0022        -8.6432877   -2.4773245   3.6410046   
S0023        14.070332    9.2197556    2.8526754   
S0024        13.99919     9.3040581    2.7421373   
S0025        13.937965    9.3793755    2.6166058   
S0026        13.878777    9.4427727    2.4744982   
S0027        13.811494    9.4869705    2.3172873   
S0028        13.746927    9.5193939    2.1430351   
S0029        13.662502    9.5244148    1.9579269   
S0030        13.597884    9.5284889    1.7507351   
S0031        13.51955     9.5097382    1.5312576   
S0032        13.489006    9.4862968    1.3402842   
S0033        13.470168    9.4527527    1.157256    
S0034        13.447935    9.4017601    0.98648577  
S0035        13.439156    9.3411812    0.82313566  
S0036        13.435023    9.2654617    0.67036247  
S0037        13.451028    9.1842133    0.52278795  
S0038        13.488412    9.1021065    0.37804852  
S0039        13.519867    8.993837     0.2498301   
S0040        13.644144    8.7680687    0.037288862 
S0041        13.718369    8.6493088    -0.042633647
S0042        13.790913    8.5259666    -0.11431746 
S0043        13.883751    8.4162971    -0.17950523 
S0044        13.971648    8.2974823    -0.23488669 
S0045        14.073962    8.184922     -0.28438027 
S0046        14.162727    8.0586868    -0.32330847 
S0047        14.25536     7.9315933    -0.35426409 
S0048        14.342307    7.7963173    -0.36854687 
S0049        14.438094    7.6755737    -0.36095228 
S0050        14.53744     7.5520187    -0.35290129 
S0051        14.637059    7.422921     -0.34055438 
S0052        14.728265    7.2832649    -0.31603882 
S0053        14.821083    7.1394508    -0.28920875 
S0054        14.915103    6.9908936    -0.25909462 
S0055        15.034111    6.8458961    -0.23360729 
S0056        15.130893    6.6855255    -0.19005564 
S0057        15.216391    6.3634815    -0.18288321 
S0058        15.240294    6.2178738    -0.2309731  
S0059        15.251222    6.0721661    -0.28588479 
S0060        15.245673    5.9267242    -0.34855983 
S0061        15.266225    5.7862038    -0.4141571  
S0062        15.246335    5.6428257    -0.48915191 
S0063        15.246129    5.5031826    -0.56743789 
S0064        15.25307     5.3665569    -0.65140004 
S0065        15.260477    5.232777     -0.74242172 
S0066        15.273878    5.0890381    -0.8336463  
S0067        15.279131    4.9353016    -0.91423035 
S0068        15.289595    4.7686317    -0.98818655 
S0069        15.30265     4.5852135    -1.0564525  
S0070        15.255267    4.4026318    -1.0988959  
S0071        15.216476    4.2046143    -1.1364971  
S0072        15.178426    3.9908627    -1.1676502  
S0073        15.148586    3.7582821    -1.1948152  
S0074        14.996301    3.2585098    -1.1204909  
S0075        14.879166    3.0427256    -0.99232512 
S0076        14.775842    2.8590904    -0.8322093  
S0077        14.672345    2.7244921    -0.63726792 
S0078        14.586028    2.6181688    -0.4117547  
S0079        14.487108    2.5864279    -0.15422992 
S0080        14.335841    2.6977415    0.1240163   
S0081        14.383376    2.5121523    0.45477128  
S0082        14.369171    2.4912556    0.81636667  
S0083        14.399516    2.5035608    1.1843998   
S0084        14.454167    2.5159557    1.5261899   
S0085        14.524026    2.5423985    1.8384146   
S0086        14.599669    2.5929705    2.1218018   
S0087        14.696257    2.6520565    2.3752001   
S0088        14.806418    2.7278946    2.5991667   
S0089        14.935475    2.8168243    2.7928991   
S0090        15.055772    2.9380812    2.9621168   
S0091        15.240303    3.2736359    3.0592476   
S0092        15.276256    3.4754818    3.0318861   
S0093        15.325385    3.6662701    3.0138954   
S0094        15.379684    3.8503166    3.0068821   
S0095        15.437625    4.0283661    3.011204    
S0096        15.496118    4.2014744    3.0276712   
S0097        15.568504    4.3651157    3.053022    
S0098        15.63952     4.5242146    3.0913439   
S0099        15.697165    4.6835899    3.1443268   
S0100        15.799933    4.8177753    3.1459791   
S0101        15.860316    4.9729263    3.1524105   
S0102        15.91974     5.1302994    3.1528585   
S0103        15.982652    5.2871895    3.1423611   
S0104        16.035222    5.4509228    3.1273388   
S0105        16.073094    5.6228828    3.1103951   
S0106        16.11785     5.7985325    3.0822275   
S0107        16.144727    5.9846855    3.0551405   
S0108        16.056868    6.3587097    2.9669994   
S0109        15.92473     6.5288849    2.9183146   
S0110        15.768979    6.6837799    2.8736368   
S0111        15.602386    6.8294113    2.8319023   
S0112        15.449171    6.9910118    2.8062551   
S0113        15.272934    7.137722     2.7818621   
S0114        15.105125    7.3012489    2.7808918   
S0115        14.913835    7.4484673    2.7789906   
S0116        14.708961    7.5902405    2.7821346   
S0117        14.579625    7.7360878    2.769891    
S0118        14.484579    7.8976311    2.7791904   
S0119        14.362839    8.043293     2.7658617   
S0120        14.296027    8.2126816    2.7847385   
S0121        14.221129    8.3782234    2.7988827   
S0122        14.186607    8.557814     2.8296762   
S0123        14.177974    8.7462082    2.8684095   
S0124        14.173044    8.9368591    2.9092943   
S0125        14.023958    9.0875214    3.0183533   
S0126        13.792969    9.0171021    3.0099993   
S0127        13.622105    8.9510582    3.010104    
S0128        13.468645    8.8810364    2.9923002   
S0129        13.331113    8.7999435    2.9733688   
S0130        13.203795    8.711953     2.9379549   
S0131        13.086395    8.606604     2.910294    
S0132        12.974341    8.4902931    2.872131    
S0133        12.899892    8.3431839    2.8843189   
S0134        12.880644    8.2080551    2.8380377   
S0135        12.840315    8.0827171    2.7686029   
S0136        12.800963    7.958168     2.7023087   
S0137        12.76699     7.8262817    2.6697069   
S0138        12.734016    7.6925865    2.6472      
S0139        12.705721    7.5552437    2.6301817   
S0140        12.674162    7.4130836    2.6496199   
S0141        12.637509    7.270887     2.6916229   
S0142        12.594352    7.1320549    2.7509274   
S0143        12.589855    6.9853355    2.8574255   
S0144        12.600903    6.8527931    2.9635801   
S0145        12.62512     6.7368179    3.0735737   
S0146        12.6701      6.6307434    3.1763451   
S0147        12.733517    6.5356758    3.2734375   
S0148        12.806889    6.4625374    3.3836254   
S0149        12.898875    6.4018166    3.4903114   
S0150        13.011754    6.3467392    3.5824173   
S0151        13.27068     6.2805405    3.7064617   
S0152        13.394713    6.2724899    3.7397301   
S0153        13.51433     6.2767811    3.7718079   
S0154        13.63071     6.2896263    3.7951591   
S0155        13.743248    6.3060051    3.7927311   
S0156        13.85118     6.3288769    3.7725811   
S0157        13.954503    6.3590652    3.7390781   
S0158        14.056862    6.4079155    3.7192093   
S0159        14.152859    6.4570427    3.6674168   
S0160        14.282867    6.4792839    3.6486877   
S0161        14.415498    6.4873077    3.6064911   
S0162        14.545473    6.5004265    3.6088074   
S0163        14.676299    6.5019142    3.600034    
S0164        14.804715    6.4982178    3.6146408   
S0165        14.936763    6.485881     3.6208241   
S0166        15.072746    6.4681313    3.6332329   
S0167        15.207449    6.4379631    3.6130249   
S0168        15.334882    6.3968647    3.5917717   
S0169        15.449469    6.3787567    3.5309505   
S0170        15.547218    6.350491     3.4457558   
S0171        15.638835    6.3205772    3.3620934   
S0172        15.730312    6.2947002    3.2935596   
S0173        15.826508    6.2753277    3.2425934   
S0174        15.923854    6.2572613    3.1947765   
S0175        16.019373    6.2371178    3.142371    
S0176        16.105283    6.2117836    3.0827137   
S0177        15.146342    3.0567837    3.2285892   
S0178        15.101274    3.0630959    3.3301014   
S0179        15.066785    3.0834812    3.4117996   
S0180        15.043111    3.1166132    3.4818222   
S0181        15.013519    3.1757322    3.5226421   
S0182        14.990421    3.2512192    3.5485302   
S0183        14.971703    3.3459137    3.5599766   
S0184        14.954247    3.4621849    3.5500389   
S0185        14.950935    3.7916386    3.4166271   
S0186        14.973923    4.0007881    3.3606964   
S0187        15.000299    4.2105103    3.3375526   
S0188        15.024577    4.4126984    3.3612617   
S0189        15.054727    4.6085228    3.3842766   
S0190        15.093231    4.8029335    3.4031235   
S0191        15.13795     4.9953983    3.4322479   
S0192        15.189365    5.1871517    3.4672901   
S0193        15.246481    5.3794266    3.4969776   
S0194        15.257518    5.6200901    3.5294556   
S0195        15.290965    5.8198822    3.5598335   
S0196        15.350775    5.9812847    3.5731586   
S0197        15.43156     6.1063293    3.5533432   
S0198        15.522108    6.1950867    3.4916161   
S0199        15.62963     6.2452217    3.406559    
S0200        15.749017    6.2556496    3.2986378   
S0201        15.947336    6.2342369    3.1857401   
S0202        3.2273853    4.2854073    0.91535187  
S0203        2.9586401    4.2350163    0.92533274  
S0204        2.6747862    4.2003113    0.94084349  
S0205        2.3776377    4.1684479    0.95765743  
S0206        2.0692289    4.1128231    0.97000113  
S0207        1.7447912    4.081292     0.98697882  
S0208        1.413497     3.9959835    0.99582663  
S0209        1.0654634    3.9340591    1.0084365   
S0210        0.70440702   3.864658     1.0199791   
S0211        0.36564989   3.7762138    1.0158311   
S0212        0.024273783  3.7091423    1.0165525   
S0213        -0.31659033  3.679549     1.0186139   
S0214        -0.65140395  3.6334404    1.0252763   
S0215        -0.98279505  3.5959789    1.0354065   
S0216        -1.3107313   3.5649021    1.049543    
S0217        -1.6346209   3.5537365    1.0686379   
S0218        -1.9579674   3.505444     1.0903294   
S0219        -2.2775074   3.4747124    1.114975    
S0220        -2.5309174   3.4449341    1.1005051   
S0221        -2.7810141   3.4213074    1.094615    
S0222        -3.0270308   3.4246082    1.0976522   
S0223        -3.2703785   3.4169048    1.1084598   
S0224        -3.5101116   3.4231518    1.1275126   
S0225        -3.7464455   3.4375549    1.154802    
S0226        -3.9800686   3.4492447    1.1928539   
S0227        -4.2090473   3.4886688    1.234681    
S0228        -4.4355251   3.5235786    1.2881278   
S0229        -4.6406662   3.5244942    1.3097919   
S0230        -4.8408459   3.5548687    1.3245407   
S0231        -5.0390358   3.5844978    1.341046    
S0232        -5.2366222   3.6067924    1.3574841   
S0233        -5.4322002   3.6315605    1.3734122   
S0234        -5.630621    3.6364365    1.3867462   
S0235        -5.8159714   3.6935848    1.4047328   
S0236        -6.0076717   3.7160374    1.4193582   
S0237        -6.192469    3.7597755    1.4337257   
S0238        -6.3804226   3.8167084    1.4980423   
S0239        -6.5636353   3.8678913    1.5705539   
S0240        -6.7484047   3.9104198    1.6539789   
S0241        -6.901622    4.0034439    1.738275    
S0242        -7.038829    4.115202     1.8260546   
S0243        -7.1787231   4.2154018    1.9275806   
S0244        -7.3049538   4.3305233    2.0361773   
S0245        -7.4214493   4.4499393    2.1580456   
S0246        -7.85802     2.7653807    4.6151501   
S0247        -7.9695877   2.6232956    4.6374058   
S0248        -8.0738907   2.4642942    4.5980713   
S0249        -8.1796837   2.3061373    4.5521694   
S0250        -8.286982    2.1440498    4.5001995   
S0251        -8.3954391   1.9717176    4.4489494   
S0252        -8.5008209   1.7738623    4.4253712   
S0253        -8.6087288   1.5785454    4.3641129   
S0254        -8.7121758   1.364321     4.3156284   
S0255        -8.8811562   1.1971451    4.3098343   
S0256        -8.9877815   1.0194195    4.3459049   
S0257        -9.0597908   0.82891684   4.3549446   
S0258        -9.06763     0.65472369   4.3884495   
S0259        -8.9958      0.52965646   4.4646095   
S0260        -8.9037949   0.36206393   4.5020149   
S0261        -8.7621323   0.19028853   4.5486816   
S0262        -8.6050514   -0.030603018 4.5335972   
S0263        -8.3896225   -0.23271101  4.5244541   
S0264        -8.2076897   -0.48725162  4.5378918   
S0265        -8.038903    -0.72473226  4.5373096   
S0266        -7.8909973   -0.94611998  4.5021358   
S0267        -7.7643623   -1.1491263   4.4341179   
S0268        -7.6624908   -1.329755    4.3287674   
S0269        -7.5744583   -1.493717    4.2069866   
S0270        -7.5043953   -1.6390629   4.0604572   
S0271        -7.4470482   -1.7717419   3.8963352   
S0272        -7.4004318   -1.8970556   3.7150375   
S0273        -7.3799515   -2.0967445   3.4854317   
S0274        -7.4155121   -2.232242    3.2124973   
S0275        -7.4799965   -2.3318195   2.934853    
S0276        -7.5483833   -2.439735    2.6798616   
S0277        -7.6190681   -2.5647871   2.444297    
S0278        -7.6940315   -2.7070921   2.2199286   
S0279        -7.7809288   -2.85105     1.99762     
S0280        -7.9042061   -2.9379509   1.7795151   
S0281        -11.873907   -2.7463856   2.3662121   
S0282        -11.870008   -2.7059467   2.2510851   
S0283        -11.88113    -2.6687601   2.1410517   
S0284        -11.881302   -2.6330816   2.0330584   
S0285        -11.873468   -2.5991323   1.9268183   
S0286        -11.838088   -2.5627827   1.8275005   
S0287        -11.816998   -2.5323727   1.7239637   
S0288        -11.771601   -2.4998055   1.6285866   
S0289        -11.715952   -2.4680073   1.5379503   
S0290        -11.63424    -2.4031967   1.4394673   
S0291        -11.542815   -2.32323     1.3622677   
S0292        -11.454127   -2.2308414   1.2963684   
S0293        -11.371189   -2.1237465   1.2384452   
S0294        -11.27439    -2.0152494   1.2068283   
S0295        -11.183665   -1.8899693   1.1788647   
S0296        -11.103953   -1.7433208   1.1525827   
S0297        -11.026173   -1.5816448   1.136087    
S0298        -10.956887   -1.1693557   1.1876407   
S0299        -10.922719   -0.93863497  1.2615653   
S0300        -10.941667   -0.7235754   1.3329474   
S0301        -11.015787   -0.5494628   1.3992009   
S0302        -11.135089   -0.41987953  1.4652626   
S0303        -11.258806   -0.29298508  1.542705    
S0304        -11.383841   -0.15816134  1.6301828   
S0305        -11.513721   -0.021062362 1.7227383   
S0306        -11.559742   0.070943856  1.985594    
S0307        -11.473658   0.052085793  2.1488991   
S0308        -11.380896   0.056460881  2.2952061   
S0309        -11.30472    0.071722996  2.4348644   
S0310        -11.245642   0.096752226  2.5707371   
S0311        -11.200518   0.13207539   2.703367    
S0312        -11.189181   0.17276932   2.840601    
S0313        -11.212502   0.22421677   2.9751581   
S0314        -11.218993   0.29295964   3.0976612   
S0315        -11.225179   0.34126058   3.204081    
S0316        -11.238856   0.39407222   3.3082943   
S0317        -11.242609   0.4509078    3.4113182   
S0318        -11.251682   0.51393356   3.511512    
S0319        -11.247743   0.58062077   3.611536    
S0320        -11.24261    0.65293465   3.7113083   
S0321        -11.23316    0.73039331   3.8129204   
S0322        -11.198054   0.807687     3.9106258   
S0323        -11.089483   0.73122344   4.1208683   
S0324        -11.023492   0.58608565   4.2341858   
S0325        -10.938073   0.43720059   4.3096256   
S0326        -10.853564   0.29776294   4.3754456   
S0327        -10.766415   0.17160347   4.4393791   
S0328        -10.672491   0.054879034  4.4938385   
S0329        -10.575578   -0.06330089  4.5141296   
S0330        -10.471326   -0.16725858  4.5356495   
S0331        -10.362419   -0.2649148   4.5401787   
S0332        -10.383866   -0.44323521  4.5888596   
S0333        -10.388075   -0.61651111  4.5964447   
S0334        -10.363652   -0.77411623  4.6031742   
S0335        -10.314294   -0.91876545  4.5914303   
S0336        -10.236961   -1.049314    4.5833885   
S0337        -10.133469   -1.1668531   4.5654049   
S0338        -10.004741   -1.2712809   4.5320961   
S0339        -9.8517166   -1.3627053   4.4833073   
S0340        -9.6724243   -1.4410529   4.4277      
S0341        -9.4959663   -1.5457402   4.358469    
S0342        -9.3347374   -1.6530457   4.2882504   
S0343        -9.181221    -1.7597315   4.2282753   
S0344        -9.0360527   -1.8681902   4.1743382   
S0345        -8.9135193   -1.9831446   4.1009567   
S0346        -8.8069527   -2.106329    4.0202881   
S0347        -8.7279816   -2.2347225   3.9137875   
S0348        -8.674897    -2.3608231   3.7850143   
S0349        -8.6945496   -2.595517    3.4980148   
S0350        -8.7923012   -2.6804199   3.3701008   
S0351        -8.9225952   -2.7619713   3.2776741   
S0352        -9.0938126   -2.8241037   3.217495    
S0353        -9.2771935   -2.9192625   3.1958494   
S0354        -9.5002777   -2.997016    3.2053761   
S0355        -9.7605797   -3.0589348   3.2451283   
S0356        -10.039658   -3.1517796   3.3273861   
S0357        -10.363967   -3.201894    3.4287971   
S0358        -10.637584   -3.238855    3.3833694   
S0359        -10.883701   -3.2416698   3.3157387   
S0360        -11.102061   -3.2323307   3.2378819   
S0361        -11.300083   -3.2163925   3.1534222   
S0362        -11.465695   -3.1679903   3.0472977   
S0363        -11.607837   -3.1037363   2.9293848   
S0364        -11.712014   -3.013055    2.7920448   
S0365        -11.800557   -2.9101862   2.6459888   
S0366        -11.680489   0.23143077   1.7570667   
S0367        -11.726881   0.35871024   1.7201111   
S0368        -11.788332   0.49171762   1.6974173   
S0369        -11.831359   0.64299831   1.6910379   
S0370        -11.876931   0.80573483   1.6991173   
S0371        -11.928341   0.98082294   1.7218559   
S0372        -11.968192   1.1725185    1.7627226   
S0373        -11.9827     1.3802673    1.8214312   
S0374        -11.970557   1.5994678    1.8923496   
S0375        -11.943565   1.808577     1.8915796   
S0376        -11.925163   2.0092636    1.9071064   
S0377        -11.877614   2.2002478    1.934112    
S0378        -11.857961   2.3723639    1.9774389   
S0379        -11.841639   2.5343306    2.0359369   
S0380        -11.771171   2.6943979    2.1045681   
S0381        -11.687383   2.8538881    2.1884203   
S0382        -11.545023   2.9950239    2.2785271   
S0383        -11.268809   2.9699965    2.5766356   
S0384        -11.088921   2.7428185    2.7358145   
S0385        -10.969418   2.5704365    2.9100731   
S0386        -10.915177   2.4486357    3.1084      
S0387        -10.885057   2.3385921    3.3110012   
S0388        -10.856556   2.2213413    3.5021702   
S0389        -10.841699   2.1070194    3.6872406   
S0390        -10.869398   2.0251347    3.889465    
S0391        -10.962399   1.8139698    4.0757053   
S0392        -10.994592   1.6727852    4.0531422   
S0393        -11.022823   1.5411533    4.0336594   
S0394        -11.040005   1.4162411    4.0116638   
S0395        -11.062017   1.2999701    3.999226    
S0396        -11.081393   1.1890799    3.9902596   
S0397        -11.105589   1.0834594    3.9897575   
S0398        -11.128933   0.98277969   3.9934952   
S0399        -11.138539   3.1515797    2.3454803   
S0400        -10.858121   3.0126257    2.2732012   
S0401        -10.653416   2.970429     2.2835327   
S0402        -10.478217   2.9185825    2.3298502   
S0403        -10.335534   2.8497374    2.4068111   
S0404        -10.227608   2.7513071    2.5065535   
S0405        -10.148293   2.6688564    2.6574467   
S0406        -10.104571   2.5978649    2.8538912   
S0407        -10.09177    2.4865925    3.0687424   
S0408        -10.101833   2.3874363    3.3364506   
S0409        -10.119166   2.2615297    3.5503231   
S0410        -10.160027   2.1550959    3.7292873   
S0411        -10.225643   2.072233     3.8750423   
S0412        -10.308394   1.9935135    3.9785088   
S0413        -10.417223   1.9431692    4.0506683   
S0414        -10.576907   1.9649271    4.1186531   
S0415        -10.738342   1.9560947    4.1263557   
