# Supplementary material for: Interspecific variation in the limb long bones among modern rhinoceroses—extent and drivers
Source: PeerJ. 2019 Sep 26;7:e7647. doi: 10.7717/peerj.7647 (PMC6766374; doi:10.7717/peerj.7647)
Supplement: Supplemental Information 9 [file peerj-07-7647-s009.zip › Radius/Diceros_bicornis_1936_644_Radius.pts]

Version 1.0
416
S0000         -9.2540176    4.5537579     3.0550619    
S0001         -9.10242      3.663789      5.7311623    
S0002         -8.8545494    0.77583275    5.2238476    
S0003         -5.3285263    -2.2707474    6.0972225    
S0004         -5.6385406    -2.4870392    0.30383835   
S0005         -9.5791245    -0.31126645   0.70814228   
S0006         -7.7575905    4.918515      5.4904846    
S0007         -7.9739433    5.8423225     3.7790436    
S0008         -6.4033936    2.8777617     0.56517448   
S0009         -5.7411152    -1.6018831    0.027311707  
S0010         4.697839      7.2024422     2.8142597    
S0011         16.970691     15.620251     4.8079861    
S0012         16.540234     16.193361     3.512188     
S0013         15.486121     14.543335     1.193437     
S0014         17.312476     14.814871     -0.43404312  
S0015         20.798737     8.0324562     3.1754061    
S0016         25.357327     10.917944     1.4663574    
S0017         22.714833     12.014703     3.6970764    
S0018         22.248544     13.824698     3.079495     
S0019         19.780507     16.876215     2.2432716    
S0020         20.125485     15.895134     0.2434494    
S0021         22.689603     13.139839     -0.26033478  
S0022         22.74946      10.30813      0.46205482   
S0023         -9.2870667    4.6581444     3.1989458    
S0024         -9.3216629    4.7458942     3.3456223    
S0025         -9.3283142    4.8135323     3.5015247    
S0026         -9.3101624    4.8575325     3.6619633    
S0027         -9.3170929    4.8868343     3.8196564    
S0028         -9.3290344    4.899947      3.9800079    
S0029         -9.3183189    4.8883152     4.1424343    
S0030         -9.2997337    4.8547733     4.304668     
S0031         -9.2983185    4.8103439     4.4721348    
S0032         -9.2887367    4.7249203     4.626149     
S0033         -9.2787529    4.6290226     4.7765858    
S0034         -9.2623962    4.52117       4.9231033    
S0035         -9.2186287    4.3970634     5.0621136    
S0036         -9.2113693    4.2729214     5.2052742    
S0037         -9.184037     4.1347095     5.3415096    
S0038         -9.1523338    3.9863686     5.472567     
S0039         -9.1543274    3.8347763     5.6192417    
S0040         -9.0522797    3.5559586     5.7992935    
S0041         -8.9983559    3.4342209     5.8413754    
S0042         -8.9613495    3.2997643     5.8844719    
S0043         -8.9276955    3.1522469     5.9092186    
S0044         -8.8964607    2.9926516     5.9124992    
S0045         -8.8786469    2.8188484     5.9142338    
S0046         -8.8783424    2.6307266     5.9144634    
S0047         -8.8701996    2.4325445     5.8788502    
S0048         -8.8547256    2.2215986     5.8222248    
S0049         -8.8494003    2.0596483     5.770454     
S0050         -8.8480156    1.8982412     5.7172581    
S0051         -8.8459335    1.7375994     5.6600716    
S0052         -8.8776787    1.5746998     5.6147289    
S0053         -8.8901535    1.4123729     5.5525753    
S0054         -8.8999901    1.2493807     5.4817596    
S0055         -8.9049248    1.0860044     5.4014397    
S0056         -8.8941986    0.9256032     5.3123894    
S0057         -8.7344299    0.60063777    5.2490532    
S0058         -8.5577301    0.45642772    5.2860012    
S0059         -8.3969856    0.29769447    5.3271366    
S0060         -8.246814     0.11363649    5.3805492    
S0061         -8.0594551    -0.029746562  5.4309532    
S0062         -7.882402     -0.20073819   5.4952236    
S0063         -7.700576     -0.377263     5.5687469    
S0064         -7.511441     -0.55436521   5.6497856    
S0065         -7.3153519    -0.7319088    5.7381413    
S0066         -7.1482712    -0.8874177    5.8042988    
S0067         -6.95811      -1.037902     5.8619759    
S0068         -6.7814461    -1.2147847    5.9217484    
S0069         -6.5944588    -1.3997499    5.9747772    
S0070         -6.3911636    -1.5882418    6.0212025    
S0071         -6.1585228    -1.7669374    6.0573784    
S0072         -5.9126328    -1.9522051    6.0907291    
S0073         -5.6161526    -2.0960047    6.0900284    
S0074         -5.0773361    -2.5344513    5.9232906    
S0075         -4.8572094    -2.7683167    5.7235874    
S0076         -4.6705891    -2.9957016    5.5111534    
S0077         -4.514212     -3.1001114    5.2196815    
S0078         -4.3958767    -3.2327343    4.9363113    
S0079         -4.3131901    -3.3215248    4.6208378    
S0080         -4.2660816    -3.3556614    4.2747189    
S0081         -4.2533394    -3.3685955    3.9071522    
S0082         -4.2725044    -3.3360916    3.51605      
S0083         -4.3085205    -3.2822773    3.0966072    
S0084         -4.3718651    -3.207769     2.6939964    
S0085         -4.4619637    -3.1141302    2.3075199    
S0086         -4.5767513    -2.9971519    1.937789     
S0087         -4.7300842    -2.9084049    1.580331     
S0088         -4.9079796    -2.7968365    1.2402625    
S0089         -5.1181732    -2.6890726    0.91482801   
S0090         -5.3662823    -2.5990137    0.60021262   
S0091         -5.8430035    -2.3556847    0.33051398   
S0092         -6.0345654    -2.1807167    0.36286221   
S0093         -6.224794     -2.0019135    0.38880434   
S0094         -6.4168411    -1.8244965    0.4078567    
S0095         -6.6195641    -1.6571688    0.41954918   
S0096         -6.8361183    -1.5010374    0.42442303   
S0097         -7.0698013    -1.3606035    0.4207171    
S0098         -7.3153931    -1.2287541    0.41007714   
S0099         -7.5750893    -1.1297274    0.37657838   
S0100         -7.9081764    -1.0119334    0.3592063    
S0101         -8.2162483    -0.93253412   0.33483059   
S0102         -8.4988838    -0.86609459   0.32540181   
S0103         -8.7541092    -0.79559774   0.33788297   
S0104         -8.9828873    -0.72115059   0.37140741   
S0105         -9.1719627    -0.61768928   0.42824998   
S0106         -9.3263023    -0.50704846   0.5035418    
S0107         -9.4554008    -0.40258832   0.59659123   
S0108         -9.6749031    -0.038642454  0.84471283   
S0109         -9.7517891    0.23576808    0.97281713   
S0110         -9.80084      0.52137775    1.0919794    
S0111         -9.7735397    0.81406107    1.2126753    
S0112         -9.7319115    1.1149662     1.3225181    
S0113         -9.6121544    1.412792      1.4313482    
S0114         -9.4768364    1.7222921     1.5267034    
S0115         -9.3433334    2.0519892     1.6124706    
S0116         -9.1942451    2.3958937     1.698856     
S0117         -9.0541832    2.6909576     1.8143517    
S0118         -8.9566559    2.9763412     1.9436239    
S0119         -8.8900581    3.2481136     2.0835047    
S0120         -8.8823471    3.5050812     2.2253304    
S0121         -8.9392967    3.7434387     2.3613686    
S0122         -8.963047     3.9689026     2.5249754    
S0123         -9.0248238    4.1791672     2.6949398    
S0124         -9.138105     4.3730412     2.8654613    
S0125         -9.1768883    4.5892822     2.9239399    
S0126         -9.0336151    4.6163097     2.8340164    
S0127         -8.8651947    4.6301693     2.7897818    
S0128         -8.7287178    4.6373253     2.707053     
S0129         -8.5758514    4.63517       2.6399672    
S0130         -8.3994476    4.6170132     2.6198351    
S0131         -8.2082474    4.5802162     2.6362947    
S0132         -8.0279121    4.5530396     2.5846291    
S0133         -7.8364357    4.5222279     2.5406607    
S0134         -7.6352882    4.5161198     2.4994665    
S0135         -7.469809     4.4868023     2.4538908    
S0136         -7.3252388    4.4525829     2.3788134    
S0137         -7.2259727    4.3760212     2.3301847    
S0138         -7.1702698    4.2675568     2.2869684    
S0139         -7.1549896    4.129409      2.2451937    
S0140         -7.1798004    3.9580059     2.2085285    
S0141         -7.207972     3.7900417     2.1430717    
S0142         -7.2250343    3.661573      2.017063     
S0143         -7.0546555    3.5123837     1.9499884    
S0144         -6.8953972    3.3909615     1.8464327    
S0145         -6.7501396    3.2954193     1.7183594    
S0146         -6.6272766    3.2142384     1.5720666    
S0147         -6.5319405    3.1381792     1.4081223    
S0148         -6.4584908    3.0857765     1.2198905    
S0149         -6.4159332    3.0369408     1.0098242    
S0150         -6.4029366    2.9649149     0.78860731   
S0151         -6.5401115    2.7965351     0.49860663   
S0152         -6.678743     2.7044947     0.44259624   
S0153         -6.821273     2.6137344     0.38809836   
S0154         -6.9670822    2.5248711     0.33310628   
S0155         -7.1162727    2.4420521     0.27161167   
S0156         -7.2683502    2.3474094     0.22594681   
S0157         -7.4248047    2.2594603     0.17357419   
S0158         -7.5866524    2.172851      0.12238629   
S0159         -7.7444817    2.0682743     0.090377885  
S0160         -7.8955078    1.9463064     0.10213677   
S0161         -8.0364197    1.8206387     0.1228266    
S0162         -8.1841187    1.7175449     0.11979718   
S0163         -8.3145096    1.5995222     0.13823041   
S0164         -8.4491325    1.4970031     0.1377646    
S0165         -8.570723     1.3868176     0.15145639   
S0166         -8.6939163    1.2862638     0.15522091   
S0167         -8.7969704    1.1724958     0.18148886   
S0168         -8.8893852    1.0569824     0.2117691    
S0169         -8.9791344    0.9188036     0.24946938   
S0170         -9.0819366    0.78615375    0.27436385   
S0171         -9.1757179    0.64282351    0.31080151   
S0172         -9.2421417    0.48845677    0.37574849   
S0173         -9.3054169    0.33475666    0.44257035   
S0174         -9.384671     0.17885345    0.49772568   
S0175         -9.4847412    0.010191654   0.54817228   
S0176         -9.562175     -0.16386101   0.62163911   
S0177         -5.6397282    -2.4390123    0.22560079   
S0178         -5.6327797    -2.3523106    0.16755155   
S0179         -5.6279209    -2.2567635    0.12712944   
S0180         -5.629512     -2.1591259    0.097336102  
S0181         -5.639299     -2.0592857    0.071428239  
S0182         -5.655352     -1.9540499    0.053027296  
S0183         -5.6772987    -1.8427349    0.043336946  
S0184         -5.7068466    -1.7257698    0.030457154  
S0185         -5.8785847    -1.4145385    0.041359708  
S0186         -6.0406361    -1.2413949    0.10729693   
S0187         -6.2281727    -1.0821398    0.15479496   
S0188         -6.4344742    -0.93191843   0.15932796   
S0189         -6.6612892    -0.79261689   0.13904821   
S0190         -6.9111946    -0.66672549   0.097605336  
S0191         -7.1880539    -0.55771942   0.037958187  
S0192         -7.4927628    -0.46117096   0.034554079  
S0193         -7.8122765    -0.36779449   0.03705295   
S0194         -8.1189392    -0.1140461    0.043098378  
S0195         -8.3843361    0.075199813   0.12784827   
S0196         -8.6327019    0.20032413    0.1629277    
S0197         -8.8767975    0.27304749    0.14052693   
S0198         -9.0696022    0.27915814    0.22104201   
S0199         -9.2151596    0.22596395    0.34535427   
S0200         -9.3478653    0.11612835    0.45053029   
S0201         -9.4978943    -0.072169518  0.55214729   
S0202         4.9843781     7.4681236     2.906901     
S0203         5.2976215     7.6785095     3.0287392    
S0204         5.6219349     7.8527008     3.1374367    
S0205         5.9345444     8.0300919     3.2161201    
S0206         6.2400032     8.2039619     3.2714916    
S0207         6.5363472     8.3783951     3.3061317    
S0208         6.8253838     8.5503052     3.3219669    
S0209         7.1047386     8.7234558     3.3207344    
S0210         7.3742943     8.8969635     3.30331      
S0211         7.6806725     9.0889786     3.2931885    
S0212         7.9966995     9.2726402     3.2899025    
S0213         8.3045761     9.4746231     3.3003159    
S0214         8.6173126     9.6753029     3.3194485    
S0215         8.9294044     9.8830223     3.3495453    
S0216         9.2445793     10.092454     3.389151     
S0217         9.5609116     10.306884     3.4391544    
S0218         9.89291       10.502854     3.492918     
S0219         10.22783      10.699608     3.5558796    
S0220         10.536055     10.890067     3.5581589    
S0221         10.830773     11.10074      3.5731392    
S0222         11.117412     11.32142      3.5976089    
S0223         11.425626     11.50154      3.6192974    
S0224         11.743758     11.662815     3.6438908    
S0225         12.051118     11.839294     3.6793617    
S0226         12.359029     12.012385     3.7211758    
S0227         12.654328     12.200716     3.7738216    
S0228         12.941354     12.395562     3.835498     
S0229         13.245702     12.621973     3.8742641    
S0230         13.528101     12.851247     3.9112942    
S0231         13.795341     13.074347     3.9443455    
S0232         14.043976     13.294757     3.9752636    
S0233         14.271016     13.515086     4.0061764    
S0234         14.488722     13.723183     4.0303986    
S0235         14.699284     13.917354     4.0458588    
S0236         14.889783     14.110234     4.0604828    
S0237         15.071294     14.290837     4.0668705    
S0238         15.292505     14.465253     4.1349869    
S0239         15.507863     14.636417     4.2088928    
S0240         15.720934     14.800755     4.2863228    
S0241         15.925172     14.964572     4.3729031    
S0242         16.13822      15.110463     4.4536461    
S0243         16.343597     15.254225     4.5421112    
S0244         16.558669     15.380232     4.6247433    
S0245         16.76517      15.504515     4.7153694    
S0246         17.468076     14.620207     -0.48307858  
S0247         17.630849     14.431718     -0.52422395  
S0248         17.80741      14.255789     -0.57837858  
S0249         17.994223     14.080687     -0.62042918  
S0250         18.17634      13.898567     -0.61049352  
S0251         18.37816      13.729106     -0.62409668  
S0252         18.586688     13.561333     -0.61818357  
S0253         18.811487     13.403049     -0.63255234  
S0254         19.040648     13.246045     -0.62327356  
S0255         19.12179      13.004355     -0.65575628  
S0256         19.225305     12.767008     -0.66930509  
S0257         19.349797     12.532745     -0.66202726  
S0258         19.496144     12.303467     -0.64151573  
S0259         19.674419     12.09856      -0.67867856  
S0260         19.87339      11.897849     -0.70183949  
S0261         20.090446     11.694874     -0.68524652  
S0262         20.327463     11.482771     -0.58630528  
S0263         20.593817     11.300082     -0.57994909  
S0264         20.645976     10.97659      -0.59371977  
S0265         20.699715     10.675174     -0.5119266   
S0266         20.764316     10.398772     -0.42950001  
S0267         20.843912     10.13885      -0.33425796  
S0268         20.925137     9.909008      -0.18384513  
S0269         21.008591     9.7127769     0.012216276  
S0270         21.11286      9.5236847     0.21395802   
S0271         21.231998     9.3452995     0.43832178   
S0272         21.362526     9.178727      0.69194112   
S0273         21.547469     9.1182434     0.84268007   
S0274         21.666176     9.0528        1.0318445    
S0275         21.733737     8.9426231     1.2323882    
S0276         21.738467     8.8175896     1.4672832    
S0277         21.680437     8.6775818     1.737191     
S0278         21.55667      8.5309921     2.0454966    
S0279         21.334456     8.4710182     2.4065504    
S0280         21.111858     8.219648      2.7668962    
S0281         25.346161     10.999241     1.715661     
S0282         25.308838     11.059993     1.9545876    
S0283         25.266284     11.10984      2.1856638    
S0284         25.19866      11.139053     2.4057661    
S0285         25.111415     11.150164     2.6150129    
S0286         25.020073     11.150793     2.822093     
S0287         24.886217     11.122764     3.0041088    
S0288         24.736751     11.081061     3.1749132    
S0289         24.589786     11.027996     3.352375     
S0290         24.389751     11.066677     3.5456451    
S0291         24.176746     11.118455     3.6893192    
S0292         23.968689     11.19183      3.8013203    
S0293         23.761336     11.285642     3.8774509    
S0294         23.544479     11.375179     3.9058632    
S0295         23.328349     11.485527     3.8994694    
S0296         23.110767     11.618619     3.8566902    
S0297         22.904941     11.799827     3.7894463    
S0298         22.537477     12.222584     3.6408134    
S0299         22.389037     12.434185     3.5811394    
S0300         22.279622     12.64978      3.5254795    
S0301         22.224072     12.868629     3.480151     
S0302         22.203235     13.079384     3.4279903    
S0303         22.218758     13.283363     3.3655964    
S0304         22.251605     13.478279     3.2831947    
S0305         22.259149     13.658417     3.1797606    
S0306         22.173341     13.825185     2.8295294    
S0307         22.064555     13.801895     2.6012476    
S0308         22.007086     13.781906     2.3854889    
S0309         21.98868      13.76002      2.1821133    
S0310         22.023163     13.758318     1.9929991    
S0311         22.100964     13.769664     1.8202957    
S0312         22.207254     13.770703     1.6574696    
S0313         22.364879     13.796121     1.5182076    
S0314         22.550949     13.811067     1.3854776    
S0315         22.56962      13.951207     1.1402888    
S0316         22.607207     14.060936     0.92953415   
S0317         22.642735     14.115932     0.72704687   
S0318         22.673624     14.113423     0.53113356   
S0319         22.691995     14.043079     0.34569399   
S0320         22.716394     13.931668     0.15566703   
S0321         22.715224     13.733401     -0.0085920393
S0322         22.703554     13.466307     -0.14696753  
S0323         22.723917     13.002917     -0.30865369  
S0324         22.757469     12.866418     -0.3422878   
S0325         22.792773     12.734409     -0.36256104  
S0326         22.832266     12.608826     -0.35830841  
S0327         22.871304     12.49174      -0.36383607  
S0328         22.909906     12.381308     -0.37437832  
S0329         22.948761     12.277079     -0.38428857  
S0330         22.988158     12.178893     -0.39848626  
S0331         23.028856     12.087215     -0.40726929  
S0332         22.943103     11.986861     -0.40568089  
S0333         22.870773     11.888555     -0.39862599  
S0334         22.815109     11.792867     -0.3826726   
S0335         22.777002     11.700231     -0.36101668  
S0336         22.753752     11.6102       -0.33973923  
S0337         22.747256     11.523778     -0.3131413   
S0338         22.750021     11.437703     -0.29558539  
S0339         22.766235     11.352664     -0.27968531  
S0340         22.798717     11.270008     -0.26033113  
S0341         22.81631      11.167149     -0.21939209  
S0342         22.827176     11.062247     -0.17240293  
S0343         22.831801     10.955932     -0.11785011  
S0344         22.827209     10.842691     -0.065806121 
S0345         22.81825      10.729556     0.0026603293 
S0346         22.806795     10.620343     0.093385673  
S0347         22.791866     10.514071     0.20187371   
S0348         22.77204      10.408054     0.32348533   
S0349         22.942473     10.220448     0.55177493   
S0350         23.132019     10.157078     0.62541561   
S0351         23.311176     10.070993     0.65622506   
S0352         23.494749     10.022861     0.67995396   
S0353         23.679848     10.010701     0.69521036   
S0354         23.865616     10.015453     0.6898788    
S0355         24.057394     10.024163     0.65221825   
S0356         24.239511     10.108038     0.63656678   
S0357         24.414807     10.218165     0.61187601   
S0358         24.599327     10.292741     0.64186945   
S0359         24.769533     10.362493     0.68078227   
S0360         24.8995       10.453985     0.76273799   
S0361         25.025659     10.528902     0.83902493   
S0362         25.14288      10.600381     0.92306719   
S0363         25.235158     10.678359     1.030687     
S0364         25.29366      10.759972     1.1629304    
S0365         25.345155     10.840958     1.3049707    
S0366         22.216278     13.955104     3.1849678    
S0367         22.165131     14.099324     3.2679745    
S0368         22.109572     14.260742     3.3318932    
S0369         22.062865     14.444708     3.3822689    
S0370         21.992744     14.643542     3.4132698    
S0371         21.886499     14.851509     3.4205711    
S0372         21.769107     15.077887     3.4089756    
S0373         21.623511     15.314189     3.3754025    
S0374         21.44931      15.556828     3.3225838    
S0375         21.238882     15.849028     3.3370068    
S0376         21.039191     16.109438     3.3192493    
S0377         20.825589     16.313531     3.2627831    
S0378         20.638289     16.501195     3.1778172    
S0379         20.45551      16.651736     3.0589542    
S0380         20.286726     16.784477     2.9098202    
S0381         20.113274     16.867136     2.7216856    
S0382         19.943694     16.912274     2.4977436    
S0383         19.779265     16.777823     2.0098108    
S0384         19.790817     16.576256     1.7927494    
S0385         19.810248     16.384637     1.5804282    
S0386         19.838773     16.243184     1.3623903    
S0387         19.87749      16.143198     1.1371674    
S0388         19.926855     16.078778     0.90349312   
S0389         19.986055     16.032678     0.66640105   
S0390         20.05215      15.967471     0.44613328   
S0391         20.486885     15.647302     0.096591377  
S0392         20.850322     15.387845     -0.053553069 
S0393         21.18437      15.086467     -0.15876576  
S0394         21.447353     14.739963     -0.16213042  
S0395         21.689667     14.402859     -0.14286373  
S0396         21.943074     14.081358     -0.14665558  
S0397         22.206613     13.768051     -0.18121018  
S0398         22.456491     13.449931     -0.2092731   
S0399         19.643803     16.820985     2.1005531    
S0400         19.53019      16.686676     1.9712765    
S0401         19.453877     16.531023     1.8592115    
S0402         19.38542      16.402362     1.7425274    
S0403         19.3347       16.276801     1.629768     
S0404         19.29866      16.154758     1.5193664    
S0405         19.258534     16.052045     1.3956157    
S0406         19.237096     15.947104     1.2765919    
S0407         19.22578      15.850784     1.1535151    
S0408         19.308571     15.691685     0.82595949   
S0409         19.387352     15.585849     0.54533052   
S0410         19.486501     15.506844     0.33952296   
S0411         19.548587     15.496455     0.14542073   
S0412         19.655185     15.495499     0.052905923  
S0413         19.76646      15.531197     0.019493736  
S0414         19.870326     15.624202     0.02183671   
S0415         19.992799     15.746516     0.097742653  
