# Supplementary material for: Interspecific variation in the limb long bones among modern rhinoceroses—extent and drivers
Source: PeerJ. 2019 Sep 26;7:e7647. doi: 10.7717/peerj.7647 (PMC6766374; doi:10.7717/peerj.7647)
Supplement: Supplemental Information 9 [file peerj-07-7647-s009.zip › Radius/Diceros_bicornis_1961_186_Radius.pts]

Version 1.0
416
S0000         -11.352135    -2.6354937    2.9882612    
S0001         -11.847176    -4.4080532    6.6087799    
S0002         -13.054376    -6.4062134    6.014307     
S0003         -11.86729     -11.043275    6.1166428    
S0004         -12.238097    -10.437811    0.087406158  
S0005         -14.251611    -6.4925568    1.1470479    
S0006         -9.6823708    -4.2208385    6.4561867    
S0007         -9.0324608    -2.2315706    4.711969     
S0008         -9.8302681    -5.7954353    0.50454102   
S0009         -11.811896    -9.4858643    0.045949554  
S0010         0.24542007    -7.0901169    3.7209145    
S0011         15.658212     -5.5062386    5.6711075    
S0012         16.06436      -5.2117222    5.404911     
S0013         15.30811      -5.5247238    2.5178934    
S0014         16.193768     -6.5155823    0.31709747   
S0015         16.217104     -14.39048     3.1458229    
S0016         22.042279     -13.241464    2.9452848    
S0017         20.189326     -11.528816    4.8429718    
S0018         20.539375     -9.2207138    4.2778473    
S0019         19.402206     -5.5814091    3.7281193    
S0020         19.111844     -6.3274059    1.5051803    
S0021         19.860321     -7.4222374    0.78898602   
S0022         18.68494      -12.836237    1.406488     
S0023         -11.307561    -2.6299994    3.1616259    
S0024         -11.21684     -2.6539955    3.3435234    
S0025         -11.138969    -2.6808241    3.538018     
S0026         -11.093199    -2.7020794    3.7498894    
S0027         -11.064169    -2.7246227    3.9766582    
S0028         -11.054801    -2.7468765    4.21917      
S0029         -11.071836    -2.7644089    4.4790951    
S0030         -11.080103    -2.7978016    4.7476429    
S0031         -11.107452    -2.8321053    5.032185     
S0032         -11.150219    -3.0050859    5.2516872    
S0033         -11.189482    -3.1868492    5.4567719    
S0034         -11.254454    -3.3599583    5.6550499    
S0035         -11.317408    -3.5396301    5.8385994    
S0036         -11.376266    -3.7281506    6.0070984    
S0037         -11.465222    -3.9079277    6.1711224    
S0038         -11.583385    -4.075827     6.3291378    
S0039         -11.703146    -4.2502102    6.4741356    
S0040         -11.937583    -4.503141     6.6259323    
S0041         -12.024695    -4.6056736    6.6364906    
S0042         -12.073235    -4.7284569    6.6530807    
S0043         -12.142748    -4.8344418    6.6599358    
S0044         -12.195653    -4.9444454    6.6664223    
S0045         -12.252016    -5.0514034    6.665509     
S0046         -12.326337    -5.1508446    6.6551926    
S0047         -12.399965    -5.2487148    6.6412048    
S0048         -12.478182    -5.3402294    6.6258072    
S0049         -12.541354    -5.4263191    6.595871     
S0050         -12.601482    -5.5227413    6.555809     
S0051         -12.672805    -5.6197502    6.5083237    
S0052         -12.722446    -5.7392323    6.4474121    
S0053         -12.806866    -5.8452263    6.3828632    
S0054         -12.892026    -5.961602     6.3084568    
S0055         -12.920798    -6.1143341    6.2161804    
S0056         -12.962366    -6.2647846    6.116737     
S0057         -13.029553    -6.6581856    5.8989494    
S0058         -13.005826    -6.9029823    5.8148346    
S0059         -12.998509    -7.1448166    5.7676819    
S0060         -12.914194    -7.3743088    5.7311356    
S0061         -12.86869     -7.6026428    5.7382084    
S0062         -12.766073    -7.8154808    5.7559464    
S0063         -12.679459    -8.0270271    5.8113426    
S0064         -12.604582    -8.2363564    5.9057098    
S0065         -12.52593     -8.4387894    6.0334034    
S0066         -12.429553    -8.7167274    6.0961765    
S0067         -12.318682    -9.0144241    6.1430195    
S0068         -12.252333    -9.3030365    6.1933796    
S0069         -12.214677    -9.5771294    6.2343048    
S0070         -12.214568    -9.8398682    6.2654099    
S0071         -12.158696    -10.13033     6.2619686    
S0072         -12.090044    -10.434988    6.2380798    
S0073         -12.026259    -10.759929    6.1992783    
S0074         -11.729173    -11.321616    5.985183     
S0075         -11.61115     -11.570757    5.8129429    
S0076         -11.458266    -11.752335    5.574929     
S0077         -11.393591    -11.951814    5.3278427    
S0078         -11.3647      -12.129851    5.0449459    
S0079         -11.31777     -12.252673    4.7012924    
S0080         -11.229565    -12.308517    4.2972923    
S0081         -11.191125    -12.352889    3.8624722    
S0082         -11.162507    -12.361353    3.3857784    
S0083         -11.192842    -12.244997    2.7225681    
S0084         -11.248476    -12.107312    2.132855     
S0085         -11.312426    -11.935061    1.6185064    
S0086         -11.403409    -11.741241    1.1782928    
S0087         -11.510625    -11.517087    0.81479673   
S0088         -11.624849    -11.254034    0.53370681   
S0089         -11.777055    -10.979746    0.32673862   
S0090         -11.981969    -10.708423    0.18149809   
S0091         -12.381979    -10.231499    0.1510281    
S0092         -12.459609    -9.9766937    0.25017028   
S0093         -12.517111    -9.7213196    0.3388464    
S0094         -12.592352    -9.4820572    0.41045103   
S0095         -12.678371    -9.252417     0.470609     
S0096         -12.7616      -9.0250015    0.52160349   
S0097         -12.851833    -8.8016396    0.56489549   
S0098         -12.985246    -8.6020088    0.59948816   
S0099         -13.139177    -8.4231079    0.62156315   
S0100         -13.344568    -8.180558     0.64415631   
S0101         -13.560829    -7.9705719    0.67025142   
S0102         -13.738785    -7.7544838    0.70800071   
S0103         -13.917398    -7.5599892    0.75383348   
S0104         -14.064131    -7.3594948    0.81027632   
S0105         -14.158388    -7.1430084    0.8786521    
S0106         -14.247748    -6.9332222    0.95403318   
S0107         -14.280699    -6.7117981    1.0422032    
S0108         -14.242767    -6.2773052    1.2347753    
S0109         -14.09373     -6.0770874    1.3362581    
S0110         -13.91949     -5.895171     1.4262021    
S0111         -13.741148    -5.7220577    1.5034625    
S0112         -13.571265    -5.5415279    1.570184     
S0113         -13.406947    -5.3481647    1.6280785    
S0114         -13.236542    -5.1503906    1.676997     
S0115         -13.05        -4.9594185    1.7165747    
S0116         -12.846375    -4.7762569    1.7476677    
S0117         -12.609801    -4.5742481    1.7846889    
S0118         -12.370261    -4.3800938    1.8486961    
S0119         -12.183912    -4.1513515    1.9347101    
S0120         -11.991738    -3.9285625    2.0481617    
S0121         -11.823489    -3.6920525    2.1862436    
S0122         -11.695415    -3.4354851    2.3483477    
S0123         -11.519643    -3.1976587    2.5377478    
S0124         -11.441475    -2.9152719    2.7502876    
S0125         -11.315823    -2.6408989    2.8433041    
S0126         -11.12743     -2.7260183    2.7146404    
S0127         -10.942854    -2.8242149    2.6274261    
S0128         -10.772485    -2.9244431    2.5672817    
S0129         -10.610242    -3.0227535    2.5163858    
S0130         -10.448251    -3.1097822    2.4352373    
S0131         -10.280602    -3.1958881    2.3431917    
S0132         -10.108319    -3.2835243    2.2465515    
S0133         -9.9304405    -3.3860279    2.1942965    
S0134         -9.8490021    -3.5548222    2.1654287    
S0135         -9.7556381    -3.7388165    2.2034451    
S0136         -9.6522858    -3.9294735    2.2690485    
S0137         -9.56343      -4.0944881    2.2549082    
S0138         -9.478273     -4.238512     2.1937628    
S0139         -9.387117     -4.4070454    2.1923689    
S0140         -9.2988228    -4.5511539    2.1377867    
S0141         -9.2086777    -4.687825     2.0711491    
S0142         -9.1170891    -4.8183456    1.994297     
S0143         -9.1299934    -4.9191921    1.8698814    
S0144         -9.1721184    -5.0379665    1.7475483    
S0145         -9.2279533    -5.1573933    1.6134876    
S0146         -9.2938995    -5.269165     1.4622044    
S0147         -9.36987      -5.3714401    1.2918248    
S0148         -9.4683662    -5.4877537    1.1216671    
S0149         -9.5637756    -5.5743301    0.91086273   
S0150         -9.6861404    -5.682407     0.70827789   
S0151         -10.040043    -5.7667858    0.42418933   
S0152         -10.24791     -5.743261     0.35949955   
S0153         -10.451261    -5.7218697    0.30542247   
S0154         -10.649162    -5.6951809    0.2512017    
S0155         -10.84604     -5.6807373    0.22296703   
S0156         -11.038815    -5.6637505    0.19885803   
S0157         -11.228188    -5.6542324    0.19335301   
S0158         -11.414156    -5.6444443    0.19539785   
S0159         -11.596999    -5.6340698    0.20445638   
S0160         -11.821581    -5.6446766    0.214062     
S0161         -12.034233    -5.6489983    0.22097497   
S0162         -12.231956    -5.6603161    0.25614555   
S0163         -12.411628    -5.6759056    0.32256784   
S0164         -12.581913    -5.6833344    0.37630763   
S0165         -12.730376    -5.6966152    0.46340461   
S0166         -12.870247    -5.7049458    0.54300652   
S0167         -13.011081    -5.7035141    0.61167021   
S0168         -13.127493    -5.7087082    0.71352544   
S0169         -13.254013    -5.8821476    0.70878124   
S0170         -13.408681    -6.0129082    0.68443756   
S0171         -13.570828    -6.1107914    0.65666838   
S0172         -13.710582    -6.2066395    0.67199769   
S0173         -13.834358    -6.2947029    0.72165356   
S0174         -13.962346    -6.3600792    0.7824111    
S0175         -14.086389    -6.4130325    0.86953363   
S0176         -14.189491    -6.4592522    0.99307756   
S0177         -12.164148    -10.403875    -0.016004694 
S0178         -12.068465    -10.32478     -0.080553108 
S0179         -11.974438    -10.233778    -0.09358893  
S0180         -11.903597    -10.140394    -0.089756846 
S0181         -11.853188    -10.039268    -0.072796166 
S0182         -11.82086     -9.9248825    -0.049875355 
S0183         -11.80416     -9.7958809    -0.017701277 
S0184         -11.801611    -9.6493767    0.016034594  
S0185         -11.941471    -9.1985268    0.098068857  
S0186         -12.076967    -8.9236755    0.14301176   
S0187         -12.218661    -8.6650787    0.19509681   
S0188         -12.369325    -8.4048645    0.19793549   
S0189         -12.522086    -8.1816666    0.27406485   
S0190         -12.680563    -7.9670219    0.33769608   
S0191         -12.849023    -7.7583984    0.37204957   
S0192         -13.028993    -7.5628433    0.38548498   
S0193         -13.207959    -7.386512     0.43721004   
S0194         -13.328481    -7.0980133    0.49418559   
S0195         -13.446008    -6.858847     0.55270028   
S0196         -13.57412     -6.6642525    0.57711301   
S0197         -13.710341    -6.5138428    0.5971868    
S0198         -13.828308    -6.4140984    0.67236552   
S0199         -13.942139    -6.3620575    0.76530037   
S0200         -14.055711    -6.3572437    0.87240887   
S0201         -14.163911    -6.4005463    0.99928732   
S0202         0.51518612    -7.0973122    3.7654827    
S0203         0.79846144    -7.0978668    3.8015419    
S0204         1.0936072     -7.1125755    3.8357166    
S0205         1.4016177     -7.1289459    3.8638363    
S0206         1.7216278     -7.1589073    3.8870308    
S0207         2.0552822     -7.1793266    3.9036556    
S0208         2.4014059     -7.2065468    3.9150677    
S0209         2.7606707     -7.2316994    3.9211475    
S0210         3.1323145     -7.264814     3.9218166    
S0211         3.4303078     -7.2865288    3.9389603    
S0212         3.7417667     -7.3201324    3.9544441    
S0213         4.0683315     -7.3477577    3.9683537    
S0214         4.4103207     -7.3642555    3.981778     
S0215         4.7674862     -7.3796478    3.9931168    
S0216         5.1400066     -7.3815292    4.0048931    
S0217         5.5277596     -7.3771034    4.0157948    
S0218         5.9302216     -7.3620316    4.0265171    
S0219         6.3472565     -7.3389015    4.0363285    
S0220         6.706089      -7.2911865    4.0954105    
S0221         7.0656181     -7.2617981    4.1393211    
S0222         7.4223808     -7.2439728    4.1671745    
S0223         7.775103      -7.2298378    4.180051     
S0224         8.1238419     -7.2100182    4.1803268    
S0225         8.4691925     -7.1867889    4.1678917    
S0226         8.8114441     -7.1604668    4.1428757    
S0227         9.1501122     -7.1221397    4.1067791    
S0228         9.4841095     -7.0727287    4.0582714    
S0229         9.8841034     -7.0270096    4.0806366    
S0230         10.2729       -6.9669479    4.1219433    
S0231         10.646299     -6.8823471    4.1872158    
S0232         11.001635     -6.7732681    4.2800194    
S0233         11.342803     -6.6610504    4.3960793    
S0234         11.679128     -6.575428     4.5238686    
S0235         12.007587     -6.5010658    4.666787     
S0236         12.328718     -6.4374153    4.8238197    
S0237         12.637043     -6.3686432    5.0020477    
S0238         12.956798     -6.2456882    5.0979336    
S0239         13.290942     -6.1517387    5.175774     
S0240         13.621434     -6.048243     5.2575153    
S0241         13.960484     -5.9598946    5.328524     
S0242         14.291039     -5.8547359    5.4087402    
S0243         14.613223     -5.7229313    5.5022343    
S0244         14.960632     -5.6434139    5.5628662    
S0245         15.313205     -5.5940506    5.6082344    
S0246         16.315657     -6.6851074    0.28051932   
S0247         16.413203     -6.8806908    0.27187669   
S0248         16.494044     -7.0697701    0.24320223   
S0249         16.573701     -7.2165359    0.1334262    
S0250         16.629805     -7.3932327    0.054239935  
S0251         16.661815     -7.5933319    0.00012132376
S0252         16.676627     -7.8010254    -0.059579313 
S0253         16.667709     -8.0230827    -0.099093878 
S0254         16.638297     -8.2509621    -0.13080966  
S0255         16.660088     -8.544268     -0.098671579 
S0256         16.684088     -8.8372749    -0.075801182 
S0257         16.709937     -9.1319321    -0.060826397 
S0258         16.73282      -9.4245667    -0.033794084 
S0259         16.746942     -9.7065971    0.029430896  
S0260         16.777164     -10.007063    0.025672013  
S0261         16.79769      -10.295274    0.061994922  
S0262         16.814268     -10.577445    0.11446173   
S0263         16.8291       -10.856969    0.17381392   
S0264         16.77099      -11.036471    0.22999251   
S0265         16.726201     -11.241262    0.28786082   
S0266         16.69231      -11.47598     0.33168511   
S0267         16.662064     -11.725513    0.41495452   
S0268         16.638907     -11.997414    0.5184876    
S0269         16.617162     -12.271991    0.68627896   
S0270         16.609563     -12.587035    0.8420476    
S0271         16.608524     -12.916936    1.0404239    
S0272         16.596962     -13.22731     1.3073264    
S0273         16.567191     -13.40013     1.4644464    
S0274         16.535205     -13.563225    1.632136     
S0275         16.498697     -13.70793     1.8173542    
S0276         16.460786     -13.850964    2.0065306    
S0277         16.421788     -14.006918    2.1937782    
S0278         16.378363     -14.146364    2.402363     
S0279         16.325645     -14.216405    2.64874      
S0280         16.278024     -14.343588    2.8854349    
S0281         22.032486     -13.192409    3.0902752    
S0282         22.023859     -13.154349    3.2379234    
S0283         22.001624     -13.117514    3.3902893    
S0284         21.968515     -13.079532    3.5505211    
S0285         21.908752     -13.04221     3.717342     
S0286         21.818471     -13.007982    3.8897209    
S0287         21.693546     -12.978171    4.064743     
S0288         21.52457      -12.949669    4.2319061    
S0289         21.332832     -12.920087    4.4006969    
S0290         21.200937     -12.852989    4.5241543    
S0291         21.060637     -12.768243    4.6213875    
S0292         20.949181     -12.650823    4.7223347    
S0293         20.817706     -12.520103    4.7877743    
S0294         20.683931     -12.370526    4.83335      
S0295         20.550836     -12.198648    4.8610344    
S0296         20.425407     -11.998814    4.873156     
S0297         20.286282     -11.782656    4.8618107    
S0298         20.122752     -11.203007    4.8862106    
S0299         20.092038     -10.89159     4.9054401    
S0300         20.074774     -10.595954    4.8953453    
S0301         20.105685     -10.323312    4.8640606    
S0302         20.169838     -10.074677    4.8057232    
S0303         20.253984     -9.8455101    4.7161598    
S0304         20.342201     -9.6271339    4.5949837    
S0305         20.456313     -9.4272057    4.4440811    
S0306         20.403423     -9.1734337    4.00732      
S0307         20.272644     -9.1221359    3.7503227    
S0308         20.144714     -9.0843224    3.5033421    
S0309         20.06691      -9.0631294    3.25541      
S0310         20.044937     -9.0525368    3.0076643    
S0311         20.085248     -9.0477921    2.7634947    
S0312         20.176233     -9.0514336    2.5274752    
S0313         20.261507     -9.0788086    2.2918894    
S0314         20.353345     -9.1234604    2.0469858    
S0315         20.389348     -9.0676231    1.878759     
S0316         20.390378     -8.9802269    1.7130629    
S0317         20.36192      -8.8609642    1.5547894    
S0318         20.316769     -8.7078262    1.406146     
S0319         20.24659      -8.523745     1.2671388    
S0320         20.148787     -8.3118713    1.1389221    
S0321         20.046857     -8.0641609    1.0188819    
S0322         19.962482     -7.7635468    0.90082855   
S0323         19.827112     -7.4700661    0.64750648   
S0324         19.775056     -7.5355217    0.51426153   
S0325         19.695857     -7.6386299    0.41779156   
S0326         19.607256     -7.7676033    0.35873361   
S0327         19.510855     -7.8999817    0.29520116   
S0328         19.398572     -8.0476776    0.24014642   
S0329         19.269998     -8.2150047    0.20176427   
S0330         19.132291     -8.405069     0.19456156   
S0331         18.996416     -8.6154991    0.22538426   
S0332         18.993123     -8.8768791    0.21313288   
S0333         19.024533     -9.138868     0.24316905   
S0334         19.062141     -9.3932564    0.29032905   
S0335         19.098064     -9.6419762    0.33460062   
S0336         19.134418     -9.8863945    0.37506206   
S0337         19.170187     -10.130228    0.399791     
S0338         19.207402     -10.372356    0.41573195   
S0339         19.247025     -10.612046    0.42649255   
S0340         19.283194     -10.849732    0.42384777   
S0341         19.311067     -11.062       0.45459666   
S0342         19.323346     -11.276746    0.51629786   
S0343         19.307037     -11.495714    0.59021335   
S0344         19.276801     -11.710812    0.69716115   
S0345         19.226912     -11.920493    0.83074808   
S0346         19.12032      -12.15553     0.93407021   
S0347         18.983643     -12.403275    1.04263      
S0348         18.836726     -12.639526    1.1913165    
S0349         18.796919     -12.990596    1.5121735    
S0350         18.9399       -13.116295    1.6188139    
S0351         19.112207     -13.218593    1.7138872    
S0352         19.300996     -13.318922    1.781496     
S0353         19.501906     -13.428055    1.8186367    
S0354         19.727689     -13.525014    1.8382059    
S0355         19.977812     -13.614288    1.8369205    
S0356         20.258551     -13.66524     1.829192     
S0357         20.558014     -13.678398    1.8160421    
S0358         20.835938     -13.671941    1.8391001    
S0359         21.084032     -13.654263    1.8881599    
S0360         21.30672      -13.636208    1.9573057    
S0361         21.501685     -13.604501    2.0537704    
S0362         21.671194     -13.56272     2.1758326    
S0363         21.820137     -13.513556    2.3227009    
S0364         21.934418     -13.440907    2.5021561    
S0365         22.006221     -13.346587    2.7116571    
S0366         20.577434     -9.0681648    4.3037704    
S0367         20.568513     -8.885704     4.338274     
S0368         20.543513     -8.6909866    4.372913     
S0369         20.525378     -8.4902451    4.400251     
S0370         20.533485     -8.2836021    4.4144337    
S0371         20.535767     -8.0664612    4.4251133    
S0372         20.532195     -7.839946     4.4316933    
S0373         20.600699     -7.6009369    4.4177574    
S0374         20.561438     -7.3574745    4.4199982    
S0375         20.505872     -7.1495934    4.3735519    
S0376         20.425887     -6.9439896    4.3190186    
S0377         20.306226     -6.7462631    4.2686337    
S0378         20.198892     -6.5445061    4.1964951    
S0379         20.064555     -6.3494015    4.1231346    
S0380         19.916472     -6.1575165    4.040728     
S0381         19.766054     -5.9585499    3.9409233    
S0382         19.607529     -5.7491577    3.8292114    
S0383         19.290114     -5.694561     3.4875042    
S0384         19.188295     -5.8177429    3.2508259    
S0385         19.11571      -5.9155167    3.0066599    
S0386         19.061194     -6.0101883    2.762594     
S0387         19.026894     -6.097871     2.5174286    
S0388         19.025726     -6.146463     2.2583973    
S0389         19.038245     -6.2043781    2.0046747    
S0390         19.071236     -6.2552704    1.7499313    
S0391         19.201927     -6.4154198    1.4278777    
S0392         19.279027     -6.5294632    1.3572622    
S0393         19.364037     -6.6363976    1.2796891    
S0394         19.450908     -6.7478271    1.199874     
S0395         19.534274     -6.8692345    1.1201906    
S0396         19.618546     -6.9959961    1.0387132    
S0397         19.71259      -7.1210045    0.95296707   
S0398         19.769701     -7.2821571    0.87636671   
S0399         19.289955     -5.538932     3.7556976    
S0400         19.155173     -5.5209743    3.757608     
S0401         19.021194     -5.5696236    3.736552     
S0402         18.899074     -5.6411163    3.68367      
S0403         18.77271      -5.702747     3.5961597    
S0404         18.642928     -5.772884     3.4769554    
S0405         18.506816     -5.8461449    3.325119     
S0406         18.375121     -5.9539333    3.1460331    
S0407         18.233655     -6.0455406    2.9294872    
S0408         18.162122     -6.2073975    2.4787758    
S0409         18.140501     -6.3630554    2.1087904    
S0410         18.162909     -6.4808548    1.8110008    
S0411         18.223503     -6.5555031    1.5833256    
S0412         18.309962     -6.5677048    1.417993     
S0413         18.445627     -6.5527214    1.3278817    
S0414         18.630348     -6.5207443    1.3174967    
S0415         18.853824     -6.4191048    1.3661256    
