# Supplementary material for: Interspecific variation in the limb long bones among modern rhinoceroses—extent and drivers
Source: PeerJ. 2019 Sep 26;7:e7647. doi: 10.7717/peerj.7647 (PMC6766374; doi:10.7717/peerj.7647)
Supplement: Supplemental Information 9 [file peerj-07-7647-s009.zip › Radius/Diceros_bicornis_1961_187_Radius.pts]

Version 1.0
416
S0000        -20.236435   5.2975395    4.1378677   
S0001        -20.510133   3.9201969    7.3910835   
S0002        -21.973341   0.70267282   6.6977051   
S0003        -20.438728   -3.429335    6.8163231   
S0004        -21.494434   -3.382988    0.6734684   
S0005        -23.640685   0.97820196   1.9823708   
S0006        -18.60896    4.2718102    7.2458023   
S0007        -18.335629   5.6733185    6.0685265   
S0008        -19.08535    1.8078468    1.0739479   
S0009        -20.786552   -2.0596737   0.46366348  
S0010        -6.4959312   1.0671982    3.7907429   
S0011        10.143198    3.1550306    4.9229309   
S0012        10.93047     3.4340984    4.614323    
S0013        9.1643082    2.8065561    2.0419394   
S0014        10.656222    1.1783038    -0.42596664 
S0015        10.705928    -6.5226135   3.2951515   
S0016        16.268585    -6.0545353   1.961417    
S0017        14.590536    -4.0347248   4.2941975   
S0018        15.134521    -1.3535946   3.5847084   
S0019        13.9832      2.6174009    2.8575077   
S0020        13.701669    1.3002203    0.45488434  
S0021        14.384433    -0.041452119 0.11317596  
S0022        13.018805    -4.9794388   0.59472351  
S0023        -20.284555   5.3248409    4.284716    
S0024        -20.282909   5.3330471    4.468803    
S0025        -20.237122   5.313039     4.6650196   
S0026        -20.2064     5.2893715    4.8634899   
S0027        -20.197079   5.2680134    5.0699032   
S0028        -20.191379   5.2406609    5.2862659   
S0029        -20.211307   5.2206741    5.5147564   
S0030        -20.239783   5.1983231    5.7533203   
S0031        -20.271533   5.1702507    6.0010757   
S0032        -20.318182   5.0663025    6.2243168   
S0033        -20.344414   4.9432697    6.4347702   
S0034        -20.356375   4.8108646    6.6259773   
S0035        -20.366516   4.6738674    6.7969482   
S0036        -20.358714   4.5279015    6.9428604   
S0037        -20.390331   4.383313     7.0797249   
S0038        -20.419792   4.2312347    7.1976807   
S0039        -20.462187   4.0767651    7.3022163   
S0040        -20.599347   3.7314175    7.4609329   
S0041        -20.690868   3.5460636    7.5087471   
S0042        -20.785493   3.3631092    7.5369423   
S0043        -20.892404   3.1847616    7.5530334   
S0044        -20.973532   2.9978056    7.5287735   
S0045        -21.054173   2.8115183    7.482975    
S0046        -21.145276   2.6292574    7.4218132   
S0047        -21.218123   2.4414944    7.3286873   
S0048        -21.303084   2.2589233    7.2183754   
S0049        -21.381705   2.113056     7.1367355   
S0050        -21.445454   1.9536787    7.0569908   
S0051        -21.517961   1.7922434    6.9860527   
S0052        -21.593146   1.6260847    6.9222092   
S0053        -21.677728   1.45808      6.8672638   
S0054        -21.768459   1.2849894    6.8197914   
S0055        -21.829602   1.093796     6.7708321   
S0056        -21.921284   0.90481205   6.735025    
S0057        -21.940364   0.46885614   6.764222    
S0058        -21.873756   0.23970914   6.8213829   
S0059        -21.812219   0.015741573  6.8762329   
S0060        -21.737289   -0.19870317  6.9243385   
S0061        -21.663376   -0.40678849  6.9693298   
S0062        -21.60899    -0.61767383  7.015947    
S0063        -21.535359   -0.81512413  7.0544403   
S0064        -21.465056   -1.0088568   7.0904083   
S0065        -21.376575   -1.1880154   7.1201721   
S0066        -21.274745   -1.3765559   7.1547829   
S0067        -21.184645   -1.5880333   7.1741943   
S0068        -21.103743   -1.8171553   7.1777016   
S0069        -21.035858   -2.0641258   7.1659836   
S0070        -20.946976   -2.3184641   7.1344818   
S0071        -20.840993   -2.5821674   7.0837044   
S0072        -20.729057   -2.8600082   7.01549     
S0073        -20.594147   -3.1435564   6.9265663   
S0074        -20.167751   -3.7652298   6.6520668   
S0075        -19.97504    -4.0744019   6.439901    
S0076        -19.858618   -4.3642754   6.2075806   
S0077        -19.804407   -4.6309402   5.9592365   
S0078        -19.798306   -4.8663788   5.6797394   
S0079        -19.764737   -4.9815067   5.2925964   
S0080        -19.754504   -5.0272747   4.8451218   
S0081        -19.765492   -4.9986965   4.344231    
S0082        -19.826266   -4.9348022   3.8050194   
S0083        -19.952258   -4.8237534   3.2688049   
S0084        -20.08808    -4.6904305   2.7795799   
S0085        -20.243474   -4.5481678   2.3374729   
S0086        -20.411957   -4.3884827   1.9424494   
S0087        -20.596559   -4.2153042   1.5944904   
S0088        -20.798849   -4.0299374   1.2936334   
S0089        -21.023769   -3.8356537   1.040195    
S0090        -21.266737   -3.6266499   0.83437529  
S0091        -21.533501   -3.1102499   0.78026457  
S0092        -21.574051   -2.8325146   0.87484179  
S0093        -21.610086   -2.5543367   0.95903101  
S0094        -21.661057   -2.2827442   1.0337502   
S0095        -21.742238   -2.0201136   1.0983009   
S0096        -21.833354   -1.7600153   1.1531808   
S0097        -21.956581   -1.5085589   1.1971472   
S0098        -22.096019   -1.2606867   1.2309416   
S0099        -22.272041   -1.030972    1.2531235   
S0100        -22.539194   -0.72419076  1.2307857   
S0101        -22.797823   -0.45573525  1.2355186   
S0102        -23.056534   -0.2326654   1.2526402   
S0103        -23.274789   -0.018596369 1.295661    
S0104        -23.444246   0.19378544   1.371165    
S0105        -23.547833   0.41089478   1.4834109   
S0106        -23.617848   0.61215239   1.6217207   
S0107        -23.665793   0.7990129    1.7902203   
S0108        -23.541086   1.1755831    2.1259127   
S0109        -23.40101    1.3787712    2.2555025   
S0110        -23.238562   1.5901903    2.3777136   
S0111        -23.049525   1.8078037    2.4906477   
S0112        -22.827838   2.0257423    2.5906263   
S0113        -22.59287    2.2603125    2.6883556   
S0114        -22.324422   2.4944668    2.7722437   
S0115        -22.034035   2.7393719    2.8492071   
S0116        -21.738307   3.0108219    2.9313967   
S0117        -21.463824   3.2647781    2.9981146   
S0118        -21.224591   3.5273834    3.0885654   
S0119        -21.005687   3.785751     3.1928864   
S0120        -20.839355   4.0566204    3.3246681   
S0121        -20.67785    4.313279     3.4605442   
S0122        -20.522408   4.5596298    3.6070171   
S0123        -20.341533   4.7869213    3.7734966   
S0124        -20.243634   5.0345089    3.9635601   
S0125        -20.138902   5.1285465    3.9894814   
S0126        -19.961821   4.9336369    3.9112835   
S0127        -19.821661   4.7874737    3.7832794   
S0128        -19.649123   4.6071953    3.7352993   
S0129        -19.480829   4.4726799    3.6440571   
S0130        -19.299306   4.3582657    3.5498627   
S0131        -19.113716   4.2201767    3.5177727   
S0132        -18.928627   4.0671726    3.533363    
S0133        -18.729877   3.9518578    3.519569    
S0134        -18.606097   3.8114548    3.4602566   
S0135        -18.515067   3.6466545    3.3981789   
S0136        -18.44221    3.4902393    3.3108376   
S0137        -18.366417   3.3650356    3.2013451   
S0138        -18.287695   3.2587372    3.0758657   
S0139        -18.241414   3.1261116    2.9397778   
S0140        -18.213049   2.9847277    2.7805174   
S0141        -18.263242   2.7923359    2.6378626   
S0142        -18.337784   2.6077724    2.5039082   
S0143        -18.384325   2.4038328    2.3676849   
S0144        -18.408685   2.2319733    2.1691456   
S0145        -18.375369   2.1371326    1.9270214   
S0146        -18.364883   2.0737892    1.7122887   
S0147        -18.40743    2.0156822    1.5331304   
S0148        -18.496126   1.9641899    1.3783957   
S0149        -18.669458   1.8880959    1.2639985   
S0150        -18.925401   1.7924212    1.1970752   
S0151        -19.251506   1.9088215    0.94839973  
S0152        -19.441623   1.9816442    0.85635891  
S0153        -19.635565   2.0315733    0.78854976  
S0154        -19.829187   2.0528967    0.74856772  
S0155        -20.01487    2.0649185    0.72365012  
S0156        -20.194983   2.0808323    0.70438643  
S0157        -20.373882   2.0897638    0.69785237  
S0158        -20.552792   2.0900448    0.7036767   
S0159        -20.727461   2.0650589    0.74018631  
S0160        -20.8925     2.0729067    0.78337116  
S0161        -21.068886   2.0813927    0.80690308  
S0162        -21.257358   2.0862089    0.82098885  
S0163        -21.440408   2.0460333    0.8697031   
S0164        -21.632536   1.9918327    0.91909199  
S0165        -21.831891   1.9163469    0.97604055  
S0166        -22.028609   1.807328     1.0537488   
S0167        -22.224655   1.6714327    1.1461466   
S0168        -22.410315   1.5064666    1.2599712   
S0169        -22.529007   1.349541     1.3069758   
S0170        -22.669646   1.2211822    1.3523813   
S0171        -22.816959   1.1273024    1.3924577   
S0172        -22.966301   1.0687969    1.4297341   
S0173        -23.120193   1.0416824    1.4733783   
S0174        -23.289842   1.0403594    1.5361357   
S0175        -23.461385   1.0263151    1.6601677   
S0176        -23.599483   0.99350557   1.8334843   
S0177        -21.459583   -3.3372326   0.5369339   
S0178        -21.328212   -3.2163712   0.42070956  
S0179        -21.184682   -3.0790157   0.38608007  
S0180        -21.08152    -2.9434189   0.36664491  
S0181        -20.998792   -2.7975327   0.35856519  
S0182        -20.930058   -2.6366005   0.35902288  
S0183        -20.871036   -2.4612625   0.38116295  
S0184        -20.822209   -2.2703199   0.41989107  
S0185        -20.878928   -1.8311666   0.55281391  
S0186        -20.982211   -1.6004713   0.63296304  
S0187        -21.097437   -1.3656115   0.69587736  
S0188        -21.223575   -1.1277106   0.74364595  
S0189        -21.358612   -0.89073935  0.79440346  
S0190        -21.503644   -0.65314102  0.84437542  
S0191        -21.659566   -0.41281714  0.88280458  
S0192        -21.826511   -0.16871828  0.89688435  
S0193        -22.003554   0.076551133  0.90299463  
S0194        -22.051741   0.37936978   0.97027063  
S0195        -22.132826   0.63328176   1.0237041   
S0196        -22.247298   0.8369627    1.0928522   
S0197        -22.402422   0.99541531   1.1602269   
S0198        -22.588805   1.0984232    1.2702909   
S0199        -22.810208   1.1490339    1.4077344   
S0200        -23.101262   1.1567661    1.5548223   
S0201        -23.468852   1.109863     1.7637878   
S0202        -6.2038044   1.0932619    3.8420532   
S0203        -5.9002884   1.1058907    3.894165    
S0204        -5.5854206   1.1009953    3.9431778   
S0205        -5.2587452   1.0858777    3.9848053   
S0206        -4.9199383   1.0689992    4.0185131   
S0207        -4.5690098   1.0516142    4.0454792   
S0208        -4.2060852   1.0362756    4.0671379   
S0209        -3.830983    1.0093075    4.0813595   
S0210        -3.4451588   1.0067924    4.0968666   
S0211        -3.0267763   1.0270261    4.0574051   
S0212        -2.6053324   1.0360952    4.0236427   
S0213        -2.1814186   1.0346863    3.9972694   
S0214        -1.7554554   1.0464437    3.9821899   
S0215        -1.3270764   1.0548048    3.9755241   
S0216        -0.89607115  1.058764     3.9766666   
S0217        -0.46351123  1.1048991    3.9934986   
S0218        -0.028878835 1.148724     4.0196754   
S0219        0.40895662   1.1754108    4.050798    
S0220        0.69761348   1.1908487    4.0538025   
S0221        1.0120467    1.2153147    4.0608215   
S0222        1.3529823    1.2379299    4.0687843   
S0223        1.7205137    1.2572189    4.0775795   
S0224        2.1143372    1.2780964    4.0887764   
S0225        2.532431     1.3281347    4.1077217   
S0226        2.9799191    1.338979     4.1217854   
S0227        3.4519302    1.3757412    4.1429298   
S0228        3.9484566    1.4344234    4.1683891   
S0229        4.3396976    1.4686544    4.186953    
S0230        4.7283592    1.5094768    4.2103432   
S0231        5.1181583    1.5387665    4.2345543   
S0232        5.5050606    1.5808736    4.2638695   
S0233        5.8852337    1.6489624    4.3021908   
S0234        6.2645061    1.7169523    4.3433926   
S0235        6.6441498    1.7813959    4.3866997   
S0236        7.0196205    1.8597141    4.4361088   
S0237        7.3920975    1.9473967    4.4902527   
S0238        7.7981773    2.0348295    4.5997234   
S0239        8.1849533    2.1157656    4.6906368   
S0240        8.5463409    2.2124952    4.7659847   
S0241        8.8798431    2.3289593    4.8275616   
S0242        9.1784409    2.4748028    4.8810696   
S0243        9.4530647    2.6305616    4.9186134   
S0244        9.7067459    2.7934025    4.9373047   
S0245        9.9343788    2.9714197    4.9411037   
S0246        10.737       0.99377995   -0.46852546 
S0247        10.801952    0.76654801   -0.44301019 
S0248        10.860527    0.52261028   -0.41690412 
S0249        10.935682    0.27933607   -0.45106592 
S0250        11.010295    0.014495082  -0.48801508 
S0251        11.078849    -0.27571993  -0.52187285 
S0252        11.134776    -0.59410563  -0.53750772 
S0253        11.177677    -0.93762808  -0.51819086 
S0254        11.220969    -1.2895732   -0.40756993 
S0255        11.169167    -1.5800465   -0.45079651 
S0256        11.118099    -1.8628599   -0.38652048 
S0257        11.069407    -2.1447052   -0.42216253 
S0258        11.022289    -2.4216993   -0.43320217 
S0259        10.977438    -2.694669    -0.44216175 
S0260        10.934113    -2.9648293   -0.44421396 
S0261        10.889825    -3.2325001   -0.42461443 
S0262        10.84287     -3.4942142   -0.37457922 
S0263        10.79974     -3.7520672   -0.33774014 
S0264        10.782259    -3.9470242   -0.25204802 
S0265        10.762273    -4.1389072   -0.14775875 
S0266        10.744155    -4.3385918   -0.055897689
S0267        10.72535     -4.5439465   0.041157955 
S0268        10.705794    -4.7589172   0.14265974  
S0269        10.680836    -4.9657787   0.28307557  
S0270        10.652779    -5.1712006   0.4456954   
S0271        10.62014     -5.3587444   0.64509029  
S0272        10.585905    -5.5439701   0.85788908  
S0273        10.544619    -5.6631382   1.1116704   
S0274        10.517098    -5.7758862   1.3710568   
S0275        10.503709    -5.9034832   1.6245342   
S0276        10.503489    -6.0217308   1.8873207   
S0277        10.516883    -6.1283527   2.1589931   
S0278        10.544343    -6.225507    2.4372465   
S0279        10.590859    -6.2688675   2.7307604   
S0280        10.636292    -6.4454041   3.0008261   
S0281        16.279689    -6.0119778   2.105759    
S0282        16.296758    -5.9685459   2.2534367   
S0283        16.286032    -5.9211853   2.4084991   
S0284        16.272682    -5.8738949   2.5740786   
S0285        16.238278    -5.822961    2.7490488   
S0286        16.195389    -5.7686867   2.9384289   
S0287        16.123346    -5.7073956   3.1344597   
S0288        16.006339    -5.6425854   3.3235142   
S0289        15.860489    -5.5809422   3.5088909   
S0290        15.659976    -5.5325306   3.6797699   
S0291        15.462656    -5.4568184   3.8206326   
S0292        15.267577    -5.355645    3.9258286   
S0293        15.094286    -5.2213459   4.0166924   
S0294        14.955951    -5.0485241   4.106168    
S0295        14.843188    -4.8412903   4.1821438   
S0296        14.752808    -4.6013134   4.2395012   
S0297        14.672617    -4.3320911   4.2741802   
S0298        14.531006    -3.6523937   4.3302738   
S0299        14.493573    -3.2893394   4.3362892   
S0300        14.509814    -2.9474867   4.3150082   
S0301        14.551596    -2.6284201   4.2655365   
S0302        14.627835    -2.3328039   4.1880074   
S0303        14.775626    -2.066984    4.0829018   
S0304        14.923289    -1.8170084   3.942939    
S0305        15.054459    -1.5790298   3.7716194   
S0306        15.012126    -1.4472511   3.3590256   
S0307        14.90634     -1.5246976   3.1358727   
S0308        14.801108    -1.5811087   2.9242022   
S0309        14.718929    -1.6204679   2.717182    
S0310        14.667072    -1.6454124   2.5101585   
S0311        14.671494    -1.6587408   2.2974604   
S0312        14.716803    -1.6561911   2.0866701   
S0313        14.784167    -1.6373959   1.8790602   
S0314        14.871884    -1.6061174   1.6682989   
S0315        14.95063     -1.5968908   1.5011754   
S0316        15.000815    -1.5455741   1.3365036   
S0317        15.030959    -1.4473237   1.1741467   
S0318        15.031512    -1.3052372   1.007427    
S0319        14.960329    -1.1394615   0.834021    
S0320        14.861044    -0.93007641  0.66160789  
S0321        14.713847    -0.68671961  0.49543128  
S0322        14.576721    -0.37937715  0.30458119  
S0323        14.353813    -0.22124641  0.012925272 
S0324        14.30049     -0.41659999  -0.044919765
S0325        14.246547    -0.61600418  -0.085970545
S0326        14.194818    -0.81894026  -0.11685551 
S0327        14.143039    -1.0263801   -0.13233764 
S0328        14.090189    -1.2382562   -0.11961881 
S0329        14.041234    -1.4548161   -0.10504849 
S0330        13.991702    -1.6778221   -0.1100472  
S0331        13.936821    -1.9064255   -0.10563586 
S0332        13.93721     -2.1476418   -0.078833127
S0333        13.934543    -2.3820333   -0.066833556
S0334        13.921155    -2.6069412   -0.081948799
S0335        13.906154    -2.8238365   -0.08932119 
S0336        13.890988    -3.0334909   -0.087580687
S0337        13.873393    -3.2362389   -0.083349347
S0338        13.863857    -3.431057    -0.056094867
S0339        13.847643    -3.6191151   -0.036670059
S0340        13.838966    -3.7958698   0.0021025389
S0341        13.786688    -3.9470005   0.070674217 
S0342        13.718405    -4.100449    0.12689154  
S0343        13.632361    -4.2462624   0.16859465  
S0344        13.530284    -4.3812897   0.19887737  
S0345        13.427159    -4.5106724   0.24356861  
S0346        13.32666     -4.6370979   0.30904408  
S0347        13.220857    -4.7606846   0.38112345  
S0348        13.120018    -4.877261    0.47914915  
S0349        13.037248    -5.2148163   0.77012711  
S0350        13.082112    -5.4351158   0.91985245  
S0351        13.161331    -5.6213818   1.0664209   
S0352        13.271571    -5.7718613   1.2020126   
S0353        13.399268    -5.9152813   1.2919273   
S0354        13.546161    -6.0513763   1.340334    
S0355        13.711615    -6.1842358   1.3494702   
S0356        13.900887    -6.3000996   1.3295496   
S0357        14.11026     -6.4090111   1.2787198   
S0358        14.44666     -6.4919167   1.2845325   
S0359        14.771793    -6.5016937   1.3115654   
S0360        15.067635    -6.4866463   1.3563685   
S0361        15.333786    -6.4579086   1.4172939   
S0362        15.5743      -6.4222572   1.4924278   
S0363        15.788696    -6.3631489   1.5844162   
S0364        15.986247    -6.2911293   1.6897198   
S0365        16.151476    -6.184655    1.8148733   
S0366        15.154689    -1.1945515   3.6548531   
S0367        15.172569    -1.0232399   3.7095909   
S0368        15.199219    -0.83940258  3.7491856   
S0369        15.203755    -0.64193115  3.7756626   
S0370        15.194696    -0.4315814   3.7881371   
S0371        15.198547    -0.20751212  3.7857632   
S0372        15.170036    0.028647283  3.7701488   
S0373        15.146071    0.27853115   3.7397976   
S0374        15.112827    0.5414609    3.6952351   
S0375        15.035442    0.84927034   3.6992737   
S0376        14.95323     1.137216     3.6773476   
S0377        14.879961    1.4121906    3.632843    
S0378        14.775114    1.6641994    3.5641167   
S0379        14.647061    1.8934269    3.470985    
S0380        14.521536    2.1152447    3.3531513   
S0381        14.387065    2.3314394    3.2051895   
S0382        14.206493    2.5081161    3.0324762   
S0383        13.874506    2.4515049    2.6026604   
S0384        13.759003    2.2401279    2.3693789   
S0385        13.669894    2.0473158    2.1260183   
S0386        13.605864    1.870225     1.8744726   
S0387        13.572237    1.719199     1.6099031   
S0388        13.575014    1.6072323    1.324293    
S0389        13.60181     1.5103247    1.0289026   
S0390        13.648553    1.4195786    0.72934189  
S0391        13.799123    1.1722836    0.39684744  
S0392        13.873363    1.0100542    0.36436107  
S0393        13.941089    0.84960833   0.33075867  
S0394        14.021585    0.70378013   0.28953424  
S0395        14.104813    0.55994148   0.24806137  
S0396        14.187694    0.41572261   0.20666521  
S0397        14.260281    0.26602066   0.16982106  
S0398        14.326913    0.11415297   0.13641629  
S0399        13.7244      2.6292551    2.8063007   
S0400        13.469283    2.530858     2.7899326   
S0401        13.265526    2.4553139    2.7348417   
S0402        13.101164    2.3667862    2.6612148   
S0403        12.974004    2.2868589    2.5535795   
S0404        12.883879    2.1987455    2.4229704   
S0405        12.832382    2.0982445    2.2726606   
S0406        12.820074    1.9614706    2.1204655   
S0407        12.842961    1.8073261    1.9522942   
S0408        12.762466    1.5953642    1.6554262   
S0409        12.727546    1.4576085    1.3674241   
S0410        12.726598    1.3749112    1.1069697   
S0411        12.779591    1.2814363    0.90594978  
S0412        12.873073    1.2315195    0.73651819  
S0413        13.012161    1.2105674    0.60538368  
S0414        13.196361    1.233813     0.50355124  
S0415        13.434937    1.2956372    0.43020239  
