# Supplementary material for: Interspecific variation in the limb long bones among modern rhinoceroses—extent and drivers
Source: PeerJ. 2019 Sep 26;7:e7647. doi: 10.7717/peerj.7647 (PMC6766374; doi:10.7717/peerj.7647)
Supplement: Supplemental Information 9 [file peerj-07-7647-s009.zip › Radius/Diceros_bicornis_1962_166_Radius.pts]

Version 1.0
416
S0000        -11.335429   -3.0987267   2.4369064   
S0001        -11.221285   -4.1577278   5.4638756   
S0002        -11.408982   -6.7761574   5.1902153   
S0003        -8.5520691   -10.254721   5.8699463   
S0004        -8.7163635   -10.714658   0.13125916  
S0005        -12.135977   -8.1034332   0.64923668  
S0006        -9.5881554   -3.7129025   5.2990051   
S0007        -10.166481   -2.1255821   4.1671082   
S0008        -9.3732109   -5.6657238   -0.1146513  
S0009        -8.5087173   -9.4935318   -0.12870445 
S0010        -0.35381069  -2.9001568   3.6080166   
S0011        15.070523    4.341761     5.4983192   
S0012        15.836478    4.991185     5.359956    
S0013        14.882858    4.4759995    3.8558201   
S0014        15.9366      3.6584263    1.0303825   
S0015        18.966685    -3.4228092   3.7433067   
S0016        24.214714    -0.65476775  3.2822227   
S0017        21.751645    0.2137295    5.2810265   
S0018        21.24446     2.216444     4.7631271   
S0019        19.114624    5.7393833    4.1583263   
S0020        19.184932    4.5818668    1.9809793   
S0021        20.476102    3.5932732    1.5659286   
S0022        21.056036    -1.0576722   1.9573578   
S0023        -11.351392   -3.016206    2.5826593   
S0024        -11.361108   -2.949555    2.7351509   
S0025        -11.351006   -2.8993259   2.8945583   
S0026        -11.335142   -2.8690416   3.0626221   
S0027        -11.325479   -2.8577372   3.2393173   
S0028        -11.310574   -2.865045    3.4239384   
S0029        -11.304254   -2.8890087   3.6177063   
S0030        -11.284534   -2.9325438   3.81903     
S0031        -11.257565   -2.995117    4.0276234   
S0032        -11.213896   -3.0774918   4.1748714   
S0033        -11.182777   -3.1718363   4.3248322   
S0034        -11.145282   -3.2782902   4.477142    
S0035        -11.120786   -3.3957664   4.6337124   
S0036        -11.126968   -3.5250229   4.7931324   
S0037        -11.140163   -3.6657825   4.9557476   
S0038        -11.164005   -3.8177784   5.1218456   
S0039        -11.191328   -3.9813358   5.2915688   
S0040        -11.23228    -4.3249084   5.5099949   
S0041        -11.240211   -4.4902725   5.5494541   
S0042        -11.229813   -4.6528904   5.5794243   
S0043        -11.221123   -4.8109982   5.6015697   
S0044        -11.217281   -4.9648857   5.6161438   
S0045        -11.232628   -5.1150684   5.6277859   
S0046        -11.235619   -5.2614449   5.6267498   
S0047        -11.259855   -5.4040802   5.6257687   
S0048        -11.283414   -5.5428604   5.6165897   
S0049        -11.312681   -5.6761845   5.5833508   
S0050        -11.346928   -5.8100967   5.552409    
S0051        -11.37515    -5.9453842   5.5163754   
S0052        -11.391039   -6.0816376   5.4710899   
S0053        -11.410488   -6.2194782   5.4264137   
S0054        -11.434888   -6.3602844   5.3811932   
S0055        -11.449716   -6.5026535   5.326907    
S0056        -11.44037    -6.6421219   5.2608063   
S0057        -11.376888   -6.9117966   5.1312248   
S0058        -11.33508    -7.058329    5.0947796   
S0059        -11.283672   -7.2187904   5.0851685   
S0060        -11.199389   -7.3815552   5.0923904   
S0061        -11.08802    -7.5481003   5.1174091   
S0062        -10.961757   -7.726786    5.1671471   
S0063        -10.808031   -7.9084709   5.2342335   
S0064        -10.63959    -8.1034706   5.3255348   
S0065        -10.434879   -8.2928932   5.4308281   
S0066        -10.219154   -8.4660248   5.4956551   
S0067        -10.031192   -8.6721924   5.5655647   
S0068        -9.8269455   -8.8752327   5.6250809   
S0069        -9.6226952   -9.0872879   5.6797451   
S0070        -9.4437355   -9.3258827   5.7401791   
S0071        -9.2400528   -9.5584908   5.7882977   
S0072        -9.0162926   -9.7866684   5.8236259   
S0073        -8.7967133   -10.029263   5.8579697   
S0074        -8.2178787   -10.562743   5.8072186   
S0075        -7.9098724   -10.795184   5.6613659   
S0076        -7.6930618   -11.055546   5.5054188   
S0077        -7.5310593   -11.296826   5.3015743   
S0078        -7.4130333   -11.500794   5.0327389   
S0079        -7.3177971   -11.624657   4.6778217   
S0080        -7.2572128   -11.687912   4.2528545   
S0081        -7.2437943   -11.71423    3.766526    
S0082        -7.2532433   -11.65901    3.2196056   
S0083        -7.3095963   -11.577448   2.7279213   
S0084        -7.3937889   -11.493078   2.27374     
S0085        -7.4897873   -11.373219   1.856843    
S0086        -7.6264503   -11.275543   1.4766554   
S0087        -7.7943085   -11.181168   1.1331476   
S0088        -7.9900734   -11.082896   0.82572689  
S0089        -8.212114    -10.977181   0.55425029  
S0090        -8.4594238   -10.862379   0.31932511  
S0091        -8.9175362   -10.52894    0.16470188  
S0092        -9.0902489   -10.308208   0.21223567  
S0093        -9.2655952   -10.10164    0.25496602  
S0094        -9.435051    -9.9010498   0.29732873  
S0095        -9.6261696   -9.7285912   0.32198372  
S0096        -9.8173782   -9.5631691   0.34093635  
S0097        -10.032027   -9.4266342   0.34305608  
S0098        -10.252298   -9.3030777   0.33775828  
S0099        -10.485361   -9.2054298   0.32518125  
S0100        -10.737172   -9.0811211   0.32025118  
S0101        -10.980299   -8.9748421   0.32625988  
S0102        -11.204685   -8.8665489   0.34187365  
S0103        -11.409486   -8.7534149   0.36734266  
S0104        -11.599375   -8.6421326   0.4018374   
S0105        -11.767261   -8.5190651   0.44737811  
S0106        -11.912929   -8.3865746   0.5040236   
S0107        -12.04206    -8.2512398   0.5707314   
S0108        -12.198859   -7.8352715   0.80332832  
S0109        -12.196511   -7.4885643   0.95187359  
S0110        -12.058923   -7.178598    1.0761271   
S0111        -11.892033   -6.9241753   1.1755771   
S0112        -11.723054   -6.6962921   1.2572535   
S0113        -11.634472   -6.3925053   1.3308737   
S0114        -11.652415   -5.9838531   1.3877404   
S0115        -11.537267   -5.6894432   1.4247141   
S0116        -11.404466   -5.3879372   1.4511124   
S0117        -11.248843   -5.0093979   1.5260809   
S0118        -11.122516   -4.6627136   1.612327    
S0119        -11.037502   -4.3441708   1.7059322   
S0120        -11.023907   -4.0524616   1.7981356   
S0121        -11.02741    -3.7979179   1.9051514   
S0122        -11.071635   -3.5776527   2.0219223   
S0123        -11.15666    -3.3934299   2.1510527   
S0124        -11.291258   -3.2496819   2.2969652   
S0125        -11.309483   -3.1729536   2.2785532   
S0126        -11.13635    -3.2118633   2.1210344   
S0127        -10.946253   -3.313892    2.0377127   
S0128        -10.796108   -3.3892776   1.9565344   
S0129        -10.643221   -3.4478764   1.8843018   
S0130        -10.483189   -3.513147    1.8450073   
S0131        -10.315913   -3.5672081   1.8195629   
S0132        -10.140755   -3.6150154   1.8116585   
S0133        -9.9577728   -3.6588551   1.8209936   
S0134        -9.762265    -3.6951294   1.8388039   
S0135        -9.5819954   -3.7514446   1.8558033   
S0136        -9.4252449   -3.8288525   1.8866922   
S0137        -9.2934235   -3.928743    1.9147314   
S0138        -9.187075    -4.0551037   1.9284218   
S0139        -9.0984993   -4.2068703   1.9020578   
S0140        -8.9974022   -4.3562157   1.783296    
S0141        -8.904232    -4.5134609   1.6306482   
S0142        -8.824147    -4.680899    1.4558192   
S0143        -8.6895851   -4.874572    1.2987082   
S0144        -8.5935425   -5.0317436   1.1227543   
S0145        -8.5416916   -5.165099    0.94147511  
S0146        -8.5085091   -5.2389885   0.73633661  
S0147        -8.548922    -5.3190319   0.54503021  
S0148        -8.6667046   -5.4151684   0.37176495  
S0149        -8.8416855   -5.4963146   0.19829445  
S0150        -9.0778854   -5.5671009   0.026777577 
S0151        -9.5054474   -5.7284111   -0.17516229 
S0152        -9.6392982   -5.7985043   -0.21157458 
S0153        -9.7753304   -5.8701321   -0.22842557 
S0154        -9.9167946   -5.9374119   -0.23209145 
S0155        -10.060082   -6.0092281   -0.2138458  
S0156        -10.20207    -6.0883984   -0.16996548 
S0157        -10.348083   -6.166824    -0.10960391 
S0158        -10.505103   -6.2384708   -0.040397114
S0159        -10.664442   -6.3136963   0.050059766 
S0160        -10.799416   -6.3883949   0.10225765  
S0161        -10.932008   -6.4615532   0.14513576  
S0162        -11.055451   -6.5393806   0.18603662  
S0163        -11.174677   -6.6172607   0.21969655  
S0164        -11.282066   -6.7024734   0.25420001  
S0165        -11.380228   -6.7924881   0.28678203  
S0166        -11.467511   -6.8884605   0.31932902  
S0167        -11.548119   -6.9869194   0.34721754  
S0168        -11.624924   -7.0866508   0.36689537  
S0169        -11.703361   -7.1684044   0.40934329  
S0170        -11.772086   -7.260659    0.45470233  
S0171        -11.835977   -7.3595306   0.49574699  
S0172        -11.908807   -7.4580589   0.51607046  
S0173        -11.976331   -7.5668465   0.53621988  
S0174        -12.042789   -7.6866081   0.55473914  
S0175        -12.102259   -7.8205872   0.5791338   
S0176        -12.147943   -7.967086    0.61143146  
S0177        -8.630024    -10.680311   0.019168606 
S0178        -8.5352455   -10.582213   -0.060708666
S0179        -8.4569656   -10.452792   -0.084259593
S0180        -8.410643    -10.328036   -0.11652136 
S0181        -8.3874084   -10.190978   -0.13524582 
S0182        -8.3853333   -10.039736   -0.16248841 
S0183        -8.4044937   -9.8711311   -0.17562554 
S0184        -8.4457275   -9.6869461   -0.16926564 
S0185        -8.6687981   -9.3993141   -0.10888114 
S0186        -8.8472786   -9.3050735   -0.09683581 
S0187        -9.0442451   -9.2155518   -0.074925506
S0188        -9.2593918   -9.1278557   -0.057245773
S0189        -9.4930305   -9.0435448   -0.038198915
S0190        -9.7448036   -8.9635933   -0.00413609 
S0191        -10.014614   -8.8862755   0.030462945 
S0192        -10.304536   -8.8125526   0.054229534 
S0193        -10.612543   -8.7424423   0.088621289 
S0194        -10.849651   -8.6529457   0.12044928  
S0195        -11.069693   -8.5683823   0.16164062  
S0196        -11.273377   -8.4884628   0.20434587  
S0197        -11.460992   -8.4130203   0.24945858  
S0198        -11.635017   -8.3428566   0.29627352  
S0199        -11.791525   -8.2777824   0.36308894  
S0200        -11.935908   -8.2194267   0.44022956  
S0201        -12.079522   -8.1726326   0.52820811  
S0202        -0.17487458  -2.8576708   3.6199493   
S0203        0.029718298  -2.8146936   3.6263672   
S0204        0.25782347   -2.7597485   3.6241169   
S0205        0.51075134   -2.6998354   3.6148209   
S0206        0.79134183   -2.6462515   3.6013138   
S0207        1.0934018    -2.5723961   3.5772427   
S0208        1.4202415    -2.4928177   3.5460213   
S0209        1.7725595    -2.4092754   3.5086811   
S0210        2.1479076    -2.3144497   3.4618629   
S0211        2.4991425    -2.2024763   3.4469219   
S0212        2.8434107    -2.0749655   3.4319427   
S0213        3.1889441    -1.9574455   3.4281162   
S0214        3.5366367    -1.8561565   3.4345512   
S0215        3.8840065    -1.7619797   3.4478741   
S0216        4.2292656    -1.6664068   3.4669353   
S0217        4.5698997    -1.5601218   3.4904804   
S0218        4.9060196    -1.445802    3.5187317   
S0219        5.2338493    -1.317623    3.547971    
S0220        5.5825558    -1.156371    3.5618179   
S0221        5.9281689    -0.98664951  3.5801746   
S0222        6.2790813    -0.82708406  3.6057281   
S0223        6.6347275    -0.6756206   3.6359474   
S0224        6.9865318    -0.51375823  3.669648    
S0225        7.3344002    -0.341571    3.7077587   
S0226        7.6801292    -0.16284382  3.7504009   
S0227        8.0314392    0.0058389902 3.7977509   
S0228        8.3822052    0.1774666    3.8499252   
S0229        8.7326149    0.34684658   3.9026737   
S0230        9.0893616    0.52863684   3.9629784   
S0231        9.4623047    0.6996006    4.0332581   
S0232        9.8445053    0.87645311   4.1116169   
S0233        10.234953    1.061377     4.1984608   
S0234        10.636068    1.2479473    4.2950001   
S0235        11.056857    1.4169603    4.3993698   
S0236        11.485803    1.5941311    4.5124146   
S0237        11.922809    1.7780315    4.6360703   
S0238        12.352574    1.9729195    4.7974316   
S0239        12.757399    2.1984509    4.9457325   
S0240        13.14426     2.4433058    5.0761692   
S0241        13.50722     2.7131544    5.1933411   
S0242        13.853416    3.0012287    5.2919773   
S0243        14.179816    3.3109688    5.3745903   
S0244        14.485365    3.6443474    5.4425041   
S0245        14.767889    4.0060741    5.4987099   
S0246        16.055428    3.552787     0.91641588  
S0247        16.187808    3.4213276    0.82768345  
S0248        16.329254    3.2665848    0.76932068  
S0249        16.478102    3.1004171    0.7226501   
S0250        16.636078    2.9256632    0.67836142  
S0251        16.801439    2.7354977    0.65385303  
S0252        16.978151    2.5367456    0.62642245  
S0253        17.167885    2.3287605    0.59235525  
S0254        17.364017    2.1035051    0.5841753   
S0255        17.503046    1.8951714    0.59324722  
S0256        17.636337    1.6728148    0.62163334  
S0257        17.779454    1.4648844    0.58647861  
S0258        17.91897     1.2500566    0.55800653  
S0259        18.0569      1.0283426    0.52924562  
S0260        18.18782     0.79058142   0.52704029  
S0261        18.309877    0.5388967    0.55468159  
S0262        18.429211    0.28102512   0.58422151  
S0263        18.540912    0.017522389  0.63121023  
S0264        18.657526    -0.30607727  0.7331027   
S0265        18.769127    -0.60959353  0.82251101  
S0266        18.852425    -0.86804609  0.97352839  
S0267        18.938997    -1.1171428   1.0864356   
S0268        19.007054    -1.3288939   1.2286781   
S0269        19.066858    -1.5187198   1.3697954   
S0270        19.111397    -1.6753662   1.5274422   
S0271        19.140604    -1.7999983   1.6981764   
S0272        19.175793    -1.9232655   1.846118    
S0273        19.216699    -2.1051132   2.0075171   
S0274        19.244975    -2.2873213   2.1768744   
S0275        19.253363    -2.4609253   2.3645061   
S0276        19.235864    -2.6184332   2.5759342   
S0277        19.219609    -2.7940496   2.7794584   
S0278        19.18562     -2.9642368   2.9987707   
S0279        19.140077    -3.1377392   3.2292213   
S0280        19.072244    -3.2996311   3.4782082   
S0281        24.218361    -0.63649359  3.4072636   
S0282        24.213391    -0.61304646  3.5373135   
S0283        24.188402    -0.59096432  3.674284    
S0284        24.155762    -0.56632805  3.8204693   
S0285        24.099422    -0.54378099  3.9732559   
S0286        24.038243    -0.51684427  4.1394547   
S0287        23.944254    -0.4934216   4.307542    
S0288        23.829733    -0.47029061  4.4811172   
S0289        23.6814      -0.45945849  4.6473316   
S0290        23.510834    -0.51681004  4.8397034   
S0291        23.325337    -0.54301343  4.998859    
S0292        23.124368    -0.5438602   5.1199341   
S0293        22.91664     -0.50773969  5.2151028   
S0294        22.700758    -0.43544173  5.283466    
S0295        22.480705    -0.32015784  5.3281864   
S0296        22.238667    -0.18878514  5.3367069   
S0297        21.9875      -0.017988431 5.3239204   
S0298        21.575238    0.4810533    5.3268787   
S0299        21.425824    0.74057159   5.3467945   
S0300        21.316382    0.99489603   5.338097    
S0301        21.258511    1.2408441    5.2998085   
S0302        21.208302    1.4649851    5.2410629   
S0303        21.194716    1.6743481    5.1566402   
S0304        21.194559    1.8675789    5.0497585   
S0305        21.213959    2.0471601    4.9188362   
S0306        21.250174    2.2043676    4.4992817   
S0307        21.199579    2.2152573    4.246212    
S0308        21.141972    2.231295     4.0073071   
S0309        21.093242    2.2448275    3.7784245   
S0310        21.088557    2.2528477    3.5525604   
S0311        21.176698    2.2653324    3.3329571   
S0312        21.325984    2.2891628    3.1302383   
S0313        21.477917    2.308848     2.9322094   
S0314        21.651028    2.3212288    2.7309809   
S0315        21.589764    2.49991      2.6313745   
S0316        21.498155    2.6625542    2.5089109   
S0317        21.388042    2.8124811    2.3778923   
S0318        21.250647    2.9347752    2.240659    
S0319        21.103519    3.053299     2.1087805   
S0320        20.951012    3.1771664    1.9811255   
S0321        20.801469    3.3177189    1.8494495   
S0322        20.653522    3.4678764    1.7035362   
S0323        20.507068    3.4062714    1.4988256   
S0324        20.536835    3.2169239    1.4376798   
S0325        20.562802    3.0252195    1.3930298   
S0326        20.584291    2.8335104    1.3861669   
S0327        20.614424    2.6475105    1.3829308   
S0328        20.651401    2.4647104    1.3742934   
S0329        20.691814    2.2835478    1.3663214   
S0330        20.733998    2.1037256    1.3604004   
S0331        20.777856    1.925807     1.3626343   
S0332        20.902388    1.7670572    1.3212743   
S0333        21.010017    1.6054857    1.2790511   
S0334        21.105707    1.4428809    1.2525429   
S0335        21.188869    1.279208     1.2376825   
S0336        21.260149    1.1144887    1.2347039   
S0337        21.318387    0.94787025   1.2396579   
S0338        21.353549    0.77661991   1.2313376   
S0339        21.37285     0.60354552   1.2277351   
S0340        21.379227    0.42925253   1.2344676   
S0341        21.307042    0.28768449   1.2746612   
S0342        21.232329    0.1385155    1.3061344   
S0343        21.169406    -0.017142403 1.3528685   
S0344        21.120351    -0.17809497  1.4168745   
S0345        21.090306    -0.33934195  1.506186    
S0346        21.06819     -0.50635138  1.6054432   
S0347        21.050647    -0.6862792   1.7058777   
S0348        21.044968    -0.8768815   1.8151382   
S0349        21.197235    -1.2031601   2.0954071   
S0350        21.352078    -1.3289163   2.2188118   
S0351        21.520901    -1.4327294   2.3291607   
S0352        21.702531    -1.5237995   2.4189392   
S0353        21.898277    -1.5913752   2.4966679   
S0354        22.107289    -1.6472811   2.5547836   
S0355        22.330879    -1.6922844   2.5951614   
S0356        22.568404    -1.701721    2.628261    
S0357        22.816467    -1.6774569   2.6484985   
S0358        23.070309    -1.5938563   2.6050684   
S0359        23.294534    -1.4867686   2.5950777   
S0360        23.494862    -1.3789335   2.6123343   
S0361        23.674646    -1.2728983   2.6543211   
S0362        23.837589    -1.1673547   2.7193222   
S0363        23.987288    -1.0562144   2.8071068   
S0364        24.118074    -0.92657881  2.923811    
S0365        24.179109    -0.78412647  3.0913406   
S0366        21.308447    2.4739607    4.8074787   
S0367        21.213307    2.7380592    4.842564    
S0368        21.103304    2.9792248    4.8682674   
S0369        21.027742    3.2206894    4.8902336   
S0370        20.924631    3.4479584    4.9039429   
S0371        20.815851    3.6708817    4.9117893   
S0372        20.690425    3.8849571    4.9127079   
S0373        20.56953     4.1035454    4.9094261   
S0374        20.449382    4.3235058    4.9011055   
S0375        20.315024    4.5685646    4.8852032   
S0376        20.187674    4.7999641    4.8544918   
S0377        20.055936    5.0118481    4.8072983   
S0378        19.89731     5.1797253    4.7388161   
S0379        19.733925    5.3179775    4.6535061   
S0380        19.574815    5.4367672    4.5537674   
S0381        19.431427    5.5689796    4.4398346   
S0382        19.279495    5.6826271    4.3065029   
S0383        19.057686    5.6119423    3.9389431   
S0384        19.012279    5.4221405    3.7246559   
S0385        18.982283    5.2234058    3.5172977   
S0386        18.970782    5.0541973    3.2985508   
S0387        18.977971    4.9168941    3.0620167   
S0388        19.003358    4.8058941    2.8089138   
S0389        19.046938    4.7240353    2.5379461   
S0390        19.10777     4.6577438    2.2587494   
S0391        19.339514    4.5036217    1.8877457   
S0392        19.48799     4.3893101    1.8186308   
S0393        19.632683    4.2763092    1.7590042   
S0394        19.780098    4.181078     1.6978331   
S0395        19.929506    4.087299     1.641341    
S0396        20.074948    3.9791573    1.5998658   
S0397        20.211427    3.8539825    1.5783355   
S0398        20.344876    3.7251614    1.567308    
S0399        18.939479    5.6833767    4.1780701   
S0400        18.790294    5.5802128    4.1681702   
S0401        18.660526    5.4779999    4.1173641   
S0402        18.558086    5.3583496    4.0321709   
S0403        18.483992    5.2225994    3.9130669   
S0404        18.438231    5.0697186    3.7608025   
S0405        18.409161    4.9078823    3.5690083   
S0406        18.382195    4.7543518    3.3259254   
S0407        18.377487    4.5947796    3.0426544   
S0408        18.432565    4.4349342    2.7083212   
S0409        18.514474    4.2916279    2.4392431   
S0410        18.569879    4.236916     2.1988525   
S0411        18.630492    4.2242157    2.0126698   
S0412        18.716304    4.2283215    1.8921404   
S0413        18.820338    4.2561485    1.8330223   
S0414        18.925052    4.3434498    1.8203463   
S0415        19.047226    4.4640598    1.8653046   
