# Supplementary material for: Interspecific variation in the limb long bones among modern rhinoceroses—extent and drivers
Source: PeerJ. 2019 Sep 26;7:e7647. doi: 10.7717/peerj.7647 (PMC6766374; doi:10.7717/peerj.7647)
Supplement: Supplemental Information 9 [file peerj-07-7647-s009.zip › Radius/Diceros_bicornis_50002044_Radius.pts]

Version 1.0
416
S0000         -16.159174    4.2001717     2.088962     
S0001         -16.367996    3.0178337     5.3472885    
S0002         -17.026611    0.5974227     5.038216     
S0003         -14.935309    -3.7891003    6.1771729    
S0004         -15.202774    -4.0605423    0.031185913  
S0005         -17.388528    -1.1199184    0.20906305   
S0006         -14.768285    3.6490356     4.9974838    
S0007         -15.061186    5.0943539     4.1440483    
S0008         -14.39409     1.4594954     -0.067989349 
S0009         -14.937357    -3.4519646    -0.32144928  
S0010         -3.1832939    2.3855091     3.9148731    
S0011         8.9808861     4.9752064     3.9833099    
S0012         11.649643     6.9525177     4.4134697    
S0013         10.961057     5.3381329     0.35211029   
S0014         12.262969     5.0065838     -0.35185776  
S0015         13.91456      -2.4256332    3.2332561    
S0016         18.696802     -0.64207311   2.5233692    
S0017         16.915378     0.68436708    4.1068451    
S0018         16.929239     3.2926098     3.3862949    
S0019         15.075574     6.7472305     2.5479027    
S0020         15.351456     5.4473114     0.19366379   
S0021         15.912006     4.6410152     -0.19760971  
S0022         15.571996     -0.68406601   0.519664     
S0023         -16.138432    4.2407623     2.2790676    
S0024         -16.094931    4.261237      2.4708269    
S0025         -16.071892    4.2824261     2.6619476    
S0026         -16.08098     4.3077549     2.8501879    
S0027         -16.097087    4.3257629     3.0379187    
S0028         -16.132112    4.3400509     3.2246136    
S0029         -16.171666    4.3451176     3.4123886    
S0030         -16.17726     4.3323547     3.602626     
S0031         -16.177983    4.3125675     3.7912434    
S0032         -16.187256    4.2165123     3.9750072    
S0033         -16.197832    4.1081371     4.1559353    
S0034         -16.190054    3.9870312     4.3380554    
S0035         -16.213991    3.8552624     4.5123867    
S0036         -16.242528    3.7116501     4.6839256    
S0037         -16.258286    3.5544514     4.8534271    
S0038         -16.295467    3.3876591     5.0202305    
S0039         -16.349422    3.2166851     5.1951031    
S0040         -16.43674     2.9041122     5.3737804    
S0041         -16.46619     2.7679811     5.3752048    
S0042         -16.512613    2.6390869     5.3846951    
S0043         -16.564755    2.5097881     5.3914013    
S0044         -16.600177    2.3739277     5.3961357    
S0045         -16.650739    2.23986       5.3967056    
S0046         -16.695474    2.1022808     5.3950363    
S0047         -16.732793    1.960705      5.3912956    
S0048         -16.775378    1.8184103     5.3840958    
S0049         -16.806767    1.7057926     5.3602966    
S0050         -16.840923    1.5886307     5.332761     
S0051         -16.881293    1.4680931     5.301886     
S0052         -16.913197    1.3393118     5.2671516    
S0053         -16.951744    1.2063574     5.2294857    
S0054         -16.980574    1.0645467     5.1878185    
S0055         -17.009317    0.91595917    5.1428844    
S0056         -17.028226    0.75943303    5.0936237    
S0057         -16.99592     0.41475363    4.969936     
S0058         -16.936127    0.22493258    4.929298     
S0059         -16.877069    0.021931781   4.9188381    
S0060         -16.784558    -0.17622077   4.940202     
S0061         -16.671613    -0.37300115   4.9939957    
S0062         -16.564615    -0.58714199   5.0770294    
S0063         -16.47583     -0.82798386   5.1879047    
S0064         -16.378792    -1.0764835    5.3298809    
S0065         -16.247505    -1.3195132    5.5032505    
S0066         -16.136917    -1.5552118    5.6648731    
S0067         -16.011142    -1.7986799    5.8035263    
S0068         -15.880521    -2.0532845    5.9204376    
S0069         -15.745184    -2.3185411    6.0166073    
S0070         -15.61116     -2.5963011    6.0956448    
S0071         -15.463786    -2.8829754    6.1529282    
S0072         -15.319916    -3.1858412    6.1982727    
S0073         -15.134644    -3.4858982    6.2026409    
S0074         -14.760515    -4.066367     6.008902     
S0075         -14.620117    -4.3255058    5.8282204    
S0076         -14.497926    -4.5591427    5.6174019    
S0077         -14.396962    -4.7746914    5.3750568    
S0078         -14.27912     -4.8956882    5.0886814    
S0079         -14.184683    -5.0007557    4.7759087    
S0080         -14.10683     -5.0778786    4.4321838    
S0081         -14.057133    -5.1392887    4.0561935    
S0082         -14.020422    -5.1578323    3.6476067    
S0083         -14.006714    -5.1648232    3.0889248    
S0084         -14.021216    -5.1345898    2.5690378    
S0085         -14.0689      -5.0649651    2.0898579    
S0086         -14.143912    -4.9423485    1.6537346    
S0087         -14.280527    -4.8297016    1.2504924    
S0088         -14.440836    -4.6641983    0.88889446   
S0089         -14.66039     -4.4991299    0.56333103   
S0090         -14.944057    -4.3198898    0.28081417   
S0091         -15.267899    -3.9030712    0.028535792  
S0092         -15.317877    -3.7310539    0.030220369  
S0093         -15.383441    -3.5580849    0.03878831   
S0094         -15.471777    -3.3852943    0.049494755  
S0095         -15.550645    -3.2030319    0.07383126   
S0096         -15.642169    -3.0160355    0.10321721   
S0097         -15.75912     -2.8297379    0.13163737   
S0098         -15.888695    -2.6404472    0.16457447   
S0099         -16.038226    -2.4567007    0.20267134   
S0100         -16.171414    -2.3154936    0.1834568    
S0101         -16.306033    -2.1649397    0.16913763   
S0102         -16.454866    -2.0279612    0.1595247    
S0103         -16.611867    -1.8985231    0.15511223   
S0104         -16.776801    -1.7726915    0.15666618   
S0105         -16.933284    -1.6232624    0.16314516   
S0106         -17.100294    -1.4743289    0.17613887   
S0107         -17.266777    -1.3116188    0.19436525   
S0108         -17.415884    -0.93171921   0.34754755   
S0109         -17.422464    -0.74864807   0.48927698   
S0110         -17.389923    -0.57192407   0.62395144   
S0111         -17.321738    -0.40743914   0.74796157   
S0112         -17.271909    -0.26111581   0.88497648   
S0113         -17.211963    -0.12824343   1.0236841    
S0114         -17.148404    -0.0088451922 1.1678548    
S0115         -17.06812     0.09823122    1.310432     
S0116         -17.0026      0.18987142    1.4697453    
S0117         -17.093294    0.64442134    1.3190083    
S0118         -17.089232    1.1272181     1.161678     
S0119         -16.985771    1.5885461     1.0669688    
S0120         -16.800058    2.0031063     1.0733741    
S0121         -16.598138    2.3946043     1.170051     
S0122         -16.423433    2.7977922     1.3264204    
S0123         -16.284984    3.2291313     1.5273617    
S0124         -16.174712    3.6870232     1.776951     
S0125         -16.113922    4.1739758     1.9523676    
S0126         -15.995026    4.1082767     1.8196129    
S0127         -15.859125    3.9998199     1.7440851    
S0128         -15.742903    3.888147      1.6948936    
S0129         -15.63596     3.7826019     1.6473698    
S0130         -15.52802     3.6824043     1.5900783    
S0131         -15.417397    3.5789646     1.535627     
S0132         -15.304948    3.4698509     1.4885166    
S0133         -15.191727    3.3541218     1.4510999    
S0134         -15.035712    3.2160954     1.4293631    
S0135         -14.897699    3.0769695     1.4190588    
S0136         -14.78058     2.9391577     1.4005836    
S0137         -14.686084    2.8016953     1.3745704    
S0138         -14.624039    2.6567873     1.3584079    
S0139         -14.575887    2.5126051     1.3160601    
S0140         -14.519713    2.3929293     1.2131789    
S0141         -14.493617    2.2671719     1.1179225    
S0142         -14.48846     2.142185      1.0130791    
S0143         -14.454268    2.0503534     0.91482515   
S0144         -14.42314     1.97038       0.80407543   
S0145         -14.397221    1.8976454     0.68671708   
S0146         -14.380319    1.8191031     0.57072515   
S0147         -14.367995    1.7494888     0.44718571   
S0148         -14.364667    1.6737005     0.32428885   
S0149         -14.367194    1.6022287     0.19628037   
S0150         -14.377773    1.5286154     0.066744119  
S0151         -14.522643    1.4244192     -0.15950246  
S0152         -14.656389    1.3783442     -0.23208113  
S0153         -14.790413    1.3262342     -0.28571646  
S0154         -14.922629    1.2712793     -0.32187421  
S0155         -15.051903    1.2123721     -0.3384567   
S0156         -15.18195     1.1607608     -0.35209665  
S0157         -15.311711    1.1086529     -0.35301113  
S0158         -15.444713    1.0634709     -0.35212424  
S0159         -15.578976    1.0210841     -0.34225619  
S0160         -15.712405    0.99833679    -0.3008287   
S0161         -15.847433    0.97279348    -0.26857204  
S0162         -15.981082    0.93560305    -0.23391364  
S0163         -16.116608    0.88962374    -0.20102689  
S0164         -16.248212    0.82654915    -0.15908883  
S0165         -16.386577    0.75551362    -0.12218493  
S0166         -16.524388    0.6675837     -0.078610355 
S0167         -16.648364    0.55700574    -0.016392186 
S0168         -16.741119    0.42504683    0.07336455   
S0169         -16.824719    0.30644054    0.07625432   
S0170         -16.920914    0.17603182    0.074136585  
S0171         -17.028767    0.04367539    0.051357567  
S0172         -17.13399     -0.09804582   0.024850851  
S0173         -17.212036    -0.26646154   0.032218981  
S0174         -17.270187    -0.45570617   0.061537451  
S0175         -17.29624     -0.66112065   0.11123983   
S0176         -17.387318    -0.88698902   0.14393777   
S0177         -15.137988    -4.1254898    -0.038939551 
S0178         -15.04234     -4.1272606    -0.09578445  
S0179         -14.975235    -4.1058517    -0.13895448  
S0180         -14.935529    -4.0720184    -0.18773787  
S0181         -14.911311    -4.0131794    -0.23861792  
S0182         -14.898694    -3.9200264    -0.27970989  
S0183         -14.904041    -3.7986675    -0.32599144  
S0184         -14.918709    -3.638044     -0.3429163   
S0185         -15.035039    -3.2827572    -0.28340175  
S0186         -15.142683    -3.0972174    -0.25122564  
S0187         -15.261504    -2.8990194    -0.19095602  
S0188         -15.400905    -2.6832281    -0.13655828  
S0189         -15.560776    -2.4472937    -0.11572988  
S0190         -15.738828    -2.1923824    -0.13493954  
S0191         -15.935042    -1.92059      -0.14700338  
S0192         -16.148581    -1.6290113    -0.1464257   
S0193         -16.380688    -1.3212583    -0.20543501  
S0194         -16.56445     -0.97475739   -0.21789498  
S0195         -16.729729    -0.70751762   -0.19978591  
S0196         -16.87751     -0.52264094   -0.1688489   
S0197         -17.003716    -0.42397909   -0.11328346  
S0198         -17.116512    -0.40136585   -0.06794107  
S0199         -17.214348    -0.45908332   -0.015961368 
S0200         -17.262868    -0.60136862   0.071663177  
S0201         -17.357394    -0.82168341   0.12516114   
S0202         -2.9080975    2.4179573     3.8491379    
S0203         -2.6361769    2.4600109     3.7887627    
S0204         -2.3656759    2.4841084     3.7391235    
S0205         -2.0976599    2.4978472     3.7002846    
S0206         -1.8333693    2.5245413     3.666711     
S0207         -1.5718906    2.5505846     3.6411915    
S0208         -1.3135512    2.5812317     3.6224895    
S0209         -1.057329     2.6060661     3.612289     
S0210         -0.80576286   2.6466387     3.6078869    
S0211         -0.49701133   2.7015902     3.5686016    
S0212         -0.19293919   2.7549568     3.5385338    
S0213         0.10722824    2.8014879     3.5204002    
S0214         0.40385056    2.8384207     3.5167049    
S0215         0.69532895    2.8767817     3.5219543    
S0216         0.98128653    2.9196836     3.5348877    
S0217         1.263204      2.9563808     3.5604527    
S0218         1.5405522     2.9907288     3.5970528    
S0219         1.8141441     3.0159325     3.6436256    
S0220         2.1347439     3.056403      3.6852005    
S0221         2.4463358     3.1077162     3.718906     
S0222         2.753521      3.1424276     3.7342655    
S0223         3.0541668     3.1783766     3.736232     
S0224         3.3444347     3.2354218     3.7327267    
S0225         3.6236473     3.3135292     3.7227257    
S0226         3.8944756     3.3989685     3.7002464    
S0227         4.1598267     3.4803818     3.663522     
S0228         4.4237686     3.5440578     3.6174255    
S0229         4.7037357     3.626012      3.6410507    
S0230         4.9751854     3.6996269     3.6625206    
S0231         5.2351379     3.7760132     3.6811794    
S0232         5.487487      3.8460636     3.6945843    
S0233         5.7164383     3.9458881     3.7131424    
S0234         5.9335381     4.0484566     3.7295757    
S0235         6.1563747     4.1157806     3.7311028    
S0236         6.3606285     4.2012035     3.7349957    
S0237         6.5553169     4.2838112     3.7356056    
S0238         6.8426208     4.3407055     3.7692146    
S0239         7.1367577     4.3729069     3.7950069    
S0240         7.42239       4.4203979     3.8209839    
S0241         7.7005409     4.4810081     3.8468346    
S0242         7.9666237     4.5665501     3.8783028    
S0243         8.2301392     4.652132      3.9051464    
S0244         8.4886047     4.7453384     3.9293468    
S0245         8.7367256     4.8573696     3.9584492    
S0246         12.486886     4.9370979     -0.34562721  
S0247         12.693831     4.8187851     -0.33311977  
S0248         12.877159     4.6754162     -0.28686433  
S0249         13.041391     4.5176201     -0.24491484  
S0250         13.18096      4.3431007     -0.19012963  
S0251         13.333023     4.1322624     -0.27002802  
S0252         13.452315     3.9016716     -0.30191836  
S0253         13.5444       3.6303394     -0.32471888  
S0254         13.657945     3.3671436     -0.46637712  
S0255         13.714821     3.1514965     -0.54439793  
S0256         13.752258     2.9098982     -0.60569448  
S0257         13.78168      2.6492472     -0.66087675  
S0258         13.810583     2.315855      -0.54409657  
S0259         13.840967     2.0366653     -0.59582725  
S0260         13.876247     1.7269169     -0.51272497  
S0261         13.899741     1.4221209     -0.64421611  
S0262         13.929849     1.0915896     -0.6710959   
S0263         13.953023     0.7950624     -0.57425985  
S0264         13.955685     0.53246031    -0.48190961  
S0265         13.954567     0.26046007    -0.40021362  
S0266         13.947475     -0.0078886703 -0.29420419  
S0267         13.933377     -0.24746389   -0.10385269  
S0268         13.916331     -0.51541944   0.031319126  
S0269         13.893353     -0.7425456    0.25362344   
S0270         13.866046     -0.9729516    0.46389441   
S0271         13.833734     -1.2530272    0.62000318   
S0272         13.795963     -1.5548024    0.78718333   
S0273         13.928488     -1.7048531    0.98913374   
S0274         14.031081     -1.8572927    1.1955919    
S0275         14.10399      -1.9948908    1.4208924    
S0276         14.147678     -2.1248783    1.6625908    
S0277         14.161682     -2.2368292    1.9280714    
S0278         14.145807     -2.3295391    2.2183046    
S0279         14.096254     -2.3386835    2.5438105    
S0280         14.019911     -2.3822758    2.8765476    
S0281         18.694339     -0.58993688   2.6798771    
S0282         18.677733     -0.54084516   2.8335627    
S0283         18.639795     -0.49784513   2.9854464    
S0284         18.573311     -0.46761446   3.1328226    
S0285         18.490149     -0.44137053   3.2779957    
S0286         18.379225     -0.42794175   3.4154621    
S0287         18.24453      -0.42251415   3.5450142    
S0288         18.104219     -0.41141033   3.6825382    
S0289         17.950732     -0.4047749    3.8263962    
S0290         17.843141     -0.32104132   3.9183777    
S0291         17.727422     -0.23247845   3.9911457    
S0292         17.619032     -0.12764283   4.0540226    
S0293         17.503981     -0.017593613  4.0998199    
S0294         17.386905     0.10148853    4.1310146    
S0295         17.24733      0.21146586    4.147641     
S0296         17.128175     0.35309176    4.1495037    
S0297         17.010748     0.50769706    4.1354092    
S0298         16.751131     0.96398754    4.1307941    
S0299         16.624734     1.2524591     4.1260662    
S0300         16.635216     1.5654101     4.1104088    
S0301         16.609845     1.8566042     4.0580196    
S0302         16.602711     2.1456778     3.9768074    
S0303         16.656915     2.43221       3.8705128    
S0304         16.732831     2.7153902     3.7340942    
S0305         16.817104     3.0022644     3.5715282    
S0306         16.783194     3.2044479     3.1494402    
S0307         16.665556     3.1396374     2.9000998    
S0308         16.584305     3.0956364     2.6363892    
S0309         16.545261     3.0738504     2.3589718    
S0310         16.556775     3.0779043     2.0692448    
S0311         16.624826     3.1122065     1.7681345    
S0312         16.74817      3.1786499     1.454333     
S0313         16.842215     3.2476879     1.1203235    
S0314         16.870146     3.299099      0.77054834   
S0315         16.760397     3.5095444     0.64010963   
S0316         16.636055     3.6983219     0.51536889   
S0317         16.519048     3.8743172     0.39630227   
S0318         16.402631     4.0342075     0.28358877   
S0319         16.292751     4.1813469     0.17677333   
S0320         16.180676     4.3109711     0.078266311  
S0321         16.081367     4.4318962     -0.016036305 
S0322         15.994716     4.5436958     -0.10880367  
S0323         15.870026     4.5254162     -0.30174873  
S0324         15.819615     4.3935688     -0.39193633  
S0325         15.762584     4.2467087     -0.46431379  
S0326         15.699843     4.0849857     -0.5088264   
S0327         15.639034     3.9110737     -0.53673072  
S0328         15.58087      3.7251869     -0.55642571  
S0329         15.520587     3.5274212     -0.5810173   
S0330         15.454955     3.3166908     -0.59676709  
S0331         15.391907     3.0919708     -0.58587761  
S0332         15.484053     2.8530161     -0.61128278  
S0333         15.581158     2.6122404     -0.5880784   
S0334         15.65336      2.3714804     -0.56536388  
S0335         15.711163     2.1350288     -0.52279139  
S0336         15.743846     1.8969303     -0.48308039  
S0337         15.739423     1.6487568     -0.46889296  
S0338         15.720482     1.4052139     -0.4345098   
S0339         15.688065     1.1654574     -0.38147712  
S0340         15.647351     0.9271493     -0.30803866  
S0341         15.646069     0.77034717    -0.27164664  
S0342         15.638676     0.60809665    -0.22732747  
S0343         15.621645     0.43756628    -0.17823343  
S0344         15.597954     0.25739815    -0.12048379  
S0345         15.595581     0.082044905   -0.021418689 
S0346         15.580762     -0.10702821   0.07898885   
S0347         15.570476     -0.30059288   0.20049818   
S0348         15.568835     -0.49286761   0.34863443   
S0349         15.597862     -0.84889956   0.70733409   
S0350         15.659058     -0.9957346    0.86780672   
S0351         15.751239     -1.1335287    0.99612322   
S0352         15.889131     -1.2313879    1.1086633    
S0353         16.055162     -1.3268742    1.1857363    
S0354         16.255057     -1.4128244    1.2324032    
S0355         16.492088     -1.4855492    1.2503656    
S0356         16.76853      -1.5261755    1.2458932    
S0357         17.076605     -1.5141065    1.2259742    
S0358         17.384891     -1.4317585    1.1857185    
S0359         17.653879     -1.329714     1.2008398    
S0360         17.896248     -1.2466885    1.2516596    
S0361         18.114516     -1.170899     1.3405669    
S0362         18.312508     -1.0952108    1.4689802    
S0363         18.488161     -1.0063356    1.6439747    
S0364         18.628046     -0.89256401   1.8763809    
S0365         18.692238     -0.75986137   2.1770969    
S0366         16.945872     3.6149639     3.4208401    
S0367         16.948477     3.9168442     3.4496056    
S0368         16.927475     4.1997829     3.474987     
S0369         16.906815     4.464975      3.4924538    
S0370         16.861639     4.7123585     3.5070221    
S0371         16.800801     4.9426735     3.5170712    
S0372         16.702281     5.1465149     3.5246799    
S0373         16.600035     5.3365677     3.5262196    
S0374         16.489459     5.5141602     3.5228264    
S0375         16.341368     5.7352928     3.5002712    
S0376         16.221953     5.9532928     3.4506607    
S0377         16.064172     6.1296097     3.3877651    
S0378         15.913133     6.2894062     3.3007385    
S0379         15.764224     6.431955      3.1888083    
S0380         15.609052     6.5550407     3.0543804    
S0381         15.4438       6.6595078     2.8987474    
S0382         15.264211     6.7434341     2.7245342    
S0383         15.031808     6.5624954     2.3427357    
S0384         15.00768      6.3160255     2.1463993    
S0385         14.998033     6.102504      1.9314022    
S0386         15.007527     5.9245132     1.6935013    
S0387         15.03638      5.7748348     1.4349008    
S0388         15.096051     5.6803589     1.1392684    
S0389         15.165532     5.5893147     0.83779373   
S0390         15.26116      5.551318      0.50420275   
S0391         15.430962     5.395145      0.13138093   
S0392         15.503925     5.319907      0.079048198  
S0393         15.568475     5.2299252     0.037094849  
S0394         15.630638     5.1399136     -0.0043608665
S0395         15.691908     5.0492458     -0.046666786 
S0396         15.750824     4.9544804     -0.087476718 
S0397         15.81022      4.8571796     -0.12922194  
S0398         15.867189     4.7541946     -0.16829963  
S0399         14.901257     6.6846092     2.5261114    
S0400         14.764055     6.5515022     2.5038567    
S0401         14.648602     6.4301987     2.4526264    
S0402         14.560684     6.3043858     2.3810757    
S0403         14.505321     6.1678684     2.295896     
S0404         14.46823      6.0346882     2.179908     
S0405         14.436748     5.9180931     2.0164143    
S0406         14.422731     5.8092869     1.818726     
S0407         14.444383     5.680344      1.6131294    
S0408         14.507632     5.5110664     1.341169     
S0409         14.567583     5.4055267     1.07391      
S0410         14.626692     5.3587639     0.829107     
S0411         14.692747     5.3612385     0.61651936   
S0412         14.789099     5.3512875     0.45419383   
S0413         14.903513     5.3632904     0.32850869   
S0414         15.037405     5.3939438     0.23936551   
S0415         15.190164     5.425552      0.19198537   
