# Supplementary material for: Interspecific variation in the limb long bones among modern rhinoceroses—extent and drivers
Source: PeerJ. 2019 Sep 26;7:e7647. doi: 10.7717/peerj.7647 (PMC6766374; doi:10.7717/peerj.7647)
Supplement: Supplemental Information 9 [file peerj-07-7647-s009.zip › Radius/Diceros_bicornis_50002046_Radius.pts]

Version 1.0
416
S0000      -6.2909389 15.889946  3.3508251 
S0001      -7.1525093 14.603268  6.0242805 
S0002      -7.9331566 12.567158  5.5214329 
S0003      -5.690274  8.3520279  6.2357418 
S0004      -5.6769188 7.9689445  0.42271385
S0005      -8.3884377 11.619074  0.87976761
S0006      -5.251976  14.760866  6.1576347 
S0007      -4.9882576 16.79137   4.8559639 
S0008      -4.6386719 13.34959   0.81566162
S0009      -6.1419182 9.7316742  0.18906784
S0010      7.797718   13.942435  4.2705402 
S0011      20.947031  18.327269  6.0926979 
S0012      21.511859  18.675125  5.8479374 
S0013      20.541606  18.149211  3.8386234 
S0014      21.768864  17.079993  1.2848999 
S0015      23.197218  9.0699112  3.8577091 
S0016      28.4689    11.271903  3.3151146 
S0017      26.505005  12.544077  5.4175144 
S0018      26.589987  14.991879  4.9935898 
S0019      24.98653   18.523651  4.2757813 
S0020      24.796765  17.294978  1.9887068 
S0021      25.524947  16.43306   1.614003  
S0022      25.185342  11.560714  1.7915871 
S0023      -6.3217781 15.9573    3.4890575 
S0024      -6.343541  15.993083  3.6486759 
S0025      -6.3488403 16.00238   3.8235798 
S0026      -6.3528332 15.997028  4.0050137 
S0027      -6.3840893 15.986259  4.1894043 
S0028      -6.4026352 15.9533    4.3853817 
S0029      -6.4349846 15.907469  4.5891365 
S0030      -6.4676559 15.844232  4.8023827 
S0031      -6.5066559 15.765675  5.0244835 
S0032      -6.5844803 15.633028  5.1972054 
S0033      -6.6564194 15.500021  5.3556793 
S0034      -6.7332481 15.369568  5.4966026 
S0035      -6.7953499 15.236713  5.6278393 
S0036      -6.8768364 15.110088  5.7347229 
S0037      -6.9507492 14.983208  5.8293667 
S0038      -7.0116531 14.852377  5.9116463 
S0039      -7.0890114 14.730994  5.9754543 
S0040      -7.2194618 14.511386  6.0372921 
S0041      -7.2687691 14.405383  6.0418766 
S0042      -7.3161659 14.298589  6.0435005 
S0043      -7.3681068 14.194406  6.0440605 
S0044      -7.4208282 14.090378  6.0424774 
S0045      -7.4776352 13.987851  6.0389366 
S0046      -7.5435226 13.888725  6.0321239 
S0047      -7.6047615 13.787244  6.0212254 
S0048      -7.6406395 13.674803  6.0146355 
S0049      -7.669487  13.564731  5.9642731 
S0050      -7.6906731 13.447824  5.9143593 
S0051      -7.7244827 13.332309  5.8621868 
S0052      -7.7437195 13.208115  5.8083946 
S0053      -7.7845123 13.087659  5.7540714 
S0054      -7.8406082 12.966348  5.6995174 
S0055      -7.8840858 12.837039  5.6417572 
S0056      -7.9166801 12.702792  5.581456  
S0057      -7.9034729 12.436707  5.4468204 
S0058      -7.8711609 12.289012  5.3994476 
S0059      -7.8362717 12.119854  5.378186  
S0060      -7.7440338 11.950932  5.3943737 
S0061      -7.6638115 11.755775  5.4346413 
S0062      -7.571212  11.543622  5.5051071 
S0063      -7.4580421 11.319249  5.6073711 
S0064      -7.3065903 11.090578  5.7375378 
S0065      -7.140197  10.845058  5.8933743 
S0066      -7.0248512 10.608625  6.0281952 
S0067      -6.8876366 10.365276  6.1386536 
S0068      -6.7033768 10.123819  6.206229  
S0069      -6.5118935 9.8720787  6.2463291 
S0070      -6.3550976 9.5932678  6.2872078 
S0071      -6.1937904 9.3018715  6.3064281 
S0072      -6.0308605 8.9965591  6.3058834 
S0073      -5.8553116 8.6852715  6.2753479 
S0074      -5.4455086 7.9265755  6.0693928 
S0075      -5.2591553 7.5336632  5.8997879 
S0076      -5.1610809 7.1669586  5.7426567 
S0077      -5.1131279 6.8559715  5.5517467 
S0078      -5.0939434 6.6098236  5.301849  
S0079      -5.0407944 6.4699661  4.9583023 
S0080      -4.9817181 6.4200539  4.5495823 
S0081      -4.9193287 6.4658127  4.0900509 
S0082      -4.8869759 6.5794151  3.588958  
S0083      -4.8815639 6.7000107  3.1000742 
S0084      -4.893684  6.8301109  2.644175  
S0085      -4.964386  6.9402199  2.2189701 
S0086      -5.0339035 7.0811638  1.8319239 
S0087      -5.1384144 7.2254639  1.4794969 
S0088      -5.2541782 7.3878632  1.162262  
S0089      -5.405875  7.553817   0.87835712
S0090      -5.5505795 7.745578   0.6299984 
S0091      -5.7328316 8.1366684  0.41778631
S0092      -5.7716362 8.3344055  0.42199731
S0093      -5.8331314 8.5412392  0.42870884
S0094      -5.9242344 8.7538193  0.43292155
S0095      -6.0450573 8.9719925  0.43275075
S0096      -6.2040524 9.1897087  0.42185025
S0097      -6.3771278 9.4217506  0.41702938
S0098      -6.5648071 9.6698967  0.4161056 
S0099      -6.783847  9.9219139  0.40866604
S0100      -6.9737236 10.104997  0.39374855
S0101      -7.1642357 10.287831  0.39666893
S0102      -7.3494919 10.474201  0.41801076
S0103      -7.5407524 10.648109  0.44549503
S0104      -7.746405  10.804394  0.47377768
S0105      -7.9501694 10.973252  0.52654743
S0106      -8.142926  11.165921  0.6142911 
S0107      -8.3079216 11.383685  0.73715682
S0108      -8.310154  11.76973   1.1459557 
S0109      -8.1988701 11.949654  1.3791483 
S0110      -8.0740219 12.14044   1.564479  
S0111      -7.8644554 12.306236  1.6711861 
S0112      -7.7659622 12.498051  1.7623844 
S0113      -7.8271156 12.767094  1.8526489 
S0114      -7.760981  12.977766  1.8528086 
S0115      -7.6988274 13.18231   1.8124573 
S0116      -7.6363014 13.376218  1.7442841 
S0117      -7.3841614 13.621271  1.8224178 
S0118      -7.136908  13.861505  1.9266493 
S0119      -6.9270691 14.119705  2.0534424 
S0120      -6.7057892 14.354335  2.2137239 
S0121      -6.5460602 14.62498   2.3944645 
S0122      -6.4030846 14.892267  2.6088482 
S0123      -6.3107807 15.187572  2.8458382 
S0124      -6.2604923 15.50405   3.1066738 
S0125      -6.1866634 15.773448  3.2108547 
S0126      -6.0412334 15.605994  3.1353487 
S0127      -5.9053329 15.434297  3.0905104 
S0128      -5.7759304 15.285834  3.0454258 
S0129      -5.6412773 15.165656  2.9911789 
S0130      -5.5022438 15.062508  2.9405706 
S0131      -5.3698586 14.951723  2.9225008 
S0132      -5.2411964 14.825395  2.9422995 
S0133      -5.0989285 14.758794  2.9209448 
S0134      -5.0131527 14.696175  2.852396  
S0135      -4.9325016 14.593271  2.8016304 
S0136      -4.8701443 14.477182  2.7604364 
S0137      -4.8249207 14.358383  2.7164347 
S0138      -4.8015133 14.231398  2.6778492 
S0139      -4.7584354 14.113939  2.5803612 
S0140      -4.7181618 13.993164  2.4633162 
S0141      -4.6744167 13.882822  2.3123198 
S0142      -4.6507973 13.753116  2.1715553 
S0143      -4.5913975 13.610876  2.0416491 
S0144      -4.5313297 13.516309  1.8690058 
S0145      -4.4906624 13.481239  1.6941435 
S0146      -4.4761242 13.490277  1.5341268 
S0147      -4.4789654 13.482062  1.3837851 
S0148      -4.4908726 13.41178   1.2373395 
S0149      -4.5242477 13.385669  1.0951301 
S0150      -4.5731991 13.389796  0.94630909
S0151      -4.7941727 13.338156  0.7512609 
S0152      -4.9480312 13.326653  0.69365592
S0153      -5.0957676 13.324483  0.63198986
S0154      -5.2391754 13.324037  0.5719193 
S0155      -5.3805828 13.320744  0.51874399
S0156      -5.5208527 13.314099  0.47392926
S0157      -5.6605564 13.300459  0.44075809
S0158      -5.7981998 13.281209  0.41678638
S0159      -5.9324131 13.256601  0.40029588
S0160      -6.0943596 13.220917  0.40346956
S0161      -6.2499149 13.173514  0.41415157
S0162      -6.403611  13.135332  0.42180347
S0163      -6.5530594 13.095029  0.4320581 
S0164      -6.6996078 13.056706  0.44231892
S0165      -6.8433296 13.019023  0.45289106
S0166      -6.9808189 12.973914  0.46975513
S0167      -7.1123817 12.924585  0.49165673
S0168      -7.2372169 12.871849  0.51917181
S0169      -7.4163902 12.76302   0.5619359 
S0170      -7.5699364 12.631675  0.6229228 
S0171      -7.7091461 12.494842  0.68285246
S0172      -7.8701912 12.383146  0.69594169
S0173      -7.999794  12.245238  0.73406038
S0174      -8.0937531 12.090661  0.78861017
S0175      -8.1961914 11.941682  0.82096472
S0176      -8.328846  11.786003  0.84082317
S0177      -5.7352535 8.1710991  0.35112686
S0178      -5.7264954 8.4065598  0.29167409
S0179      -5.7239594 8.6332802  0.29925103
S0180      -5.7580299 8.8395203  0.29078305
S0181      -5.8134678 9.0327576  0.30061176
S0182      -5.879578  9.219487   0.28520682
S0183      -5.9536987 9.3996758  0.24905074
S0184      -6.0413536 9.5707306  0.22236519
S0185      -6.2234989 9.8762505  0.19773749
S0186      -6.3166386 10.020034  0.21304691
S0187      -6.4218941 10.161448  0.21956015
S0188      -6.5390808 10.301868  0.22166615
S0189      -6.6678467 10.442021  0.23042088
S0190      -6.8092461 10.581983  0.23143158
S0191      -6.9630997 10.722125  0.2349472 
S0192      -7.1249947 10.858529  0.27578127
S0193      -7.2983017 10.993411  0.31276293
S0194      -7.4110329 11.132213  0.36885247
S0195      -7.5264244 11.256746  0.41628656
S0196      -7.6434105 11.359798  0.47837148
S0197      -7.7622047 11.444992  0.5429399 
S0198      -7.8853943 11.521577  0.59002943
S0199      -8.0237038 11.587613  0.62301226
S0200      -8.1906578 11.627621  0.66820111
S0201      -8.3456314 11.623969  0.76963763
S0202      8.0488472  13.992332  4.2753632 
S0203      8.3148941  14.039764  4.2883629 
S0204      8.5956543  14.083525  4.307935  
S0205      8.889872   14.131258  4.3328777 
S0206      9.1973701  14.184996  4.3631371 
S0207      9.515947   14.256004  4.4002281 
S0208      9.8502441  14.321484  4.4416843 
S0209      10.195905  14.401369  4.4902771 
S0210      10.555161  14.485864  4.5445671 
S0211      10.873743  14.568738  4.6234791 
S0212      11.198293  14.625404  4.6870842 
S0213      11.524258  14.661531  4.7360294 
S0214      11.847373  14.691023  4.7734261 
S0215      12.162454  14.740446  4.8067982 
S0216      12.474065  14.790494  4.8308632 
S0217      12.781416  14.845563  4.8470139 
S0218      13.082568  14.913475  4.8581516 
S0219      13.381477  14.975963  4.8582111 
S0220      13.683765  15.064705  4.8675667 
S0221      13.988318  15.159714  4.880257  
S0222      14.293799  15.265555  4.8979351 
S0223      14.602557  15.375172  4.9183399 
S0224      14.919513  15.477338  4.9382507 
S0225      15.235365  15.59884   4.9660912 
S0226      15.548833  15.740318  5.0017311 
S0227      15.860094  15.89865   5.0440193 
S0228      16.168501  16.072571  5.0924469 
S0229      16.369623  16.172705  5.1916237 
S0230      16.580305  16.292923  5.2965775 
S0231      16.810429  16.417033  5.4031975 
S0232      17.064966  16.536049  5.507679  
S0233      17.344312  16.648759  5.6087181 
S0234      17.641441  16.768079  5.7120983 
S0235      17.960631  16.886044  5.814098  
S0236      18.303604  16.999242  5.9127934 
S0237      18.660486  17.126802  6.0183102 
S0238      18.912282  17.246321  6.0357479 
S0239      19.166292  17.367181  6.0503078 
S0240      19.416032  17.498892  6.0658211 
S0241      19.664206  17.637297  6.0797874 
S0242      19.914842  17.777017  6.09011   
S0243      20.166283  17.922455  6.0983551 
S0244      20.425145  18.059225  6.1003086 
S0245      20.681212  18.216713  6.1046944 
S0246      21.907436  16.841431  1.1523223 
S0247      22.038074  16.54357   1.0982553 
S0248      22.175612  16.220126  1.1035278 
S0249      22.293962  15.975427  0.95279865
S0250      22.413177  15.692625  0.86146383
S0251      22.532916  15.390501  0.80712385
S0252      22.649452  15.059779  0.84698868
S0253      22.75616   14.748996  0.80106354
S0254      22.86991   14.437108  0.72181549
S0255      22.897041  14.234778  0.70238247
S0256      22.924126  14.016548  0.69617586
S0257      22.952667  13.783748  0.6948534 
S0258      22.96192   13.53481   0.73247566
S0259      22.985229  13.273711  0.74997554
S0260      23.024088  12.997768  0.74558196
S0261      23.038898  12.70822   0.78709331
S0262      23.05692   12.404906  0.82918558
S0263      23.071082  12.0896    0.89275589
S0264      23.113283  11.795706  0.97429304
S0265      23.140201  11.522611  1.1026494 
S0266      23.162656  11.267283  1.2416157 
S0267      23.176523  11.036413  1.4021976 
S0268      23.194093  10.812296  1.5499104 
S0269      23.203354  10.612842  1.7176939 
S0270      23.209641  10.429538  1.8909355 
S0271      23.221701  10.243443  2.0503099 
S0272      23.227888  10.077294  2.2239799 
S0273      23.196979  9.9511337  2.3548908 
S0274      23.172531  9.8288696  2.4985966 
S0275      23.15127   9.7162216  2.6598118 
S0276      23.145557  9.5931541  2.8219004 
S0277      23.15015   9.4677406  2.9937693 
S0278      23.156262  9.353775   3.1856064 
S0279      23.161093  9.258493   3.3990932 
S0280      23.175911  9.1614624  3.6218372 
S0281      28.459564  11.309926  3.4203163 
S0282      28.433719  11.343941  3.533585  
S0283      28.4077    11.376161  3.6598648 
S0284      28.370044  11.406231  3.799189  
S0285      28.319409  11.434243  3.9530712 
S0286      28.255548  11.460243  4.1236202 
S0287      28.15376   11.479939  4.2962914 
S0288      28.012173  11.492525  4.462849  
S0289      27.855807  11.502341  4.6386353 
S0290      27.648981  11.494004  4.84678   
S0291      27.450903  11.515778  5.018536  
S0292      27.270096  11.569189  5.1632927 
S0293      27.100305  11.652721  5.2726803 
S0294      26.953131  11.769353  5.3625706 
S0295      26.841943  11.924227  5.441011  
S0296      26.732553  12.106755  5.4682217 
S0297      26.619232  12.31338   5.4543354 
S0298      26.407645  12.809741  5.4499165 
S0299      26.367844  13.086461  5.4604439 
S0300      26.335922  13.355629  5.4512764 
S0301      26.289304  13.615521  5.425774  
S0302      26.23949   13.877463  5.3827969 
S0303      26.253281  14.15354   5.3163799 
S0304      26.351743  14.43307   5.2274227 
S0305      26.463452  14.710979  5.1202816 
S0306      26.537943  14.933385  4.7711063 
S0307      26.439401  14.913199  4.5415142 
S0308      26.346735  14.904683  4.3174263 
S0309      26.251074  14.900601  4.1036572 
S0310      26.182071  14.901563  3.8862911 
S0311      26.158517  14.91647   3.6551346 
S0312      26.176624  14.950111  3.4137051 
S0313      26.232452  15.004945  3.1707272 
S0314      26.300189  15.068752  2.9281544 
S0315      26.361661  15.154596  2.7190784 
S0316      26.389597  15.259743  2.5255579 
S0317      26.367978  15.372482  2.3442972 
S0318      26.311673  15.502589  2.1808626 
S0319      26.204971  15.637158  2.0367899 
S0320      26.056284  15.781638  1.9172981 
S0321      25.903094  15.969458  1.8109026 
S0322      25.738541  16.198117  1.7045355 
S0323      25.469043  16.257109  1.4518934 
S0324      25.411859  16.043848  1.347901  
S0325      25.387936  15.828676  1.2959929 
S0326      25.40735   15.621602  1.2544057 
S0327      25.465924  15.418192  1.2574794 
S0328      25.562891  15.217215  1.2955564 
S0329      25.690295  15.011325  1.3028752 
S0330      25.849951  14.802866  1.3053743 
S0331      26.047058  14.59809   1.3050895 
S0332      26.12493   14.465448  1.2843798 
S0333      26.183838  14.323845  1.2476461 
S0334      26.223636  14.175668  1.1937212 
S0335      26.242041  14.014833  1.1554627 
S0336      26.239279  13.843512  1.1199817 
S0337      26.215668  13.658939  1.099372  
S0338      26.171423  13.462866  1.085288  
S0339      26.107132  13.255122  1.0792751 
S0340      26.023187  13.036148  1.0802561 
S0341      25.880252  12.94938   1.1247237 
S0342      25.745609  12.845007  1.1655766 
S0343      25.616223  12.721318  1.2046185 
S0344      25.506708  12.577042  1.2673998 
S0345      25.41282   12.412901  1.3451892 
S0346      25.324001  12.224631  1.4204845 
S0347      25.252223  12.01285   1.509982  
S0348      25.211554  11.792327  1.6411261 
S0349      25.292236  11.352967  1.9372219 
S0350      25.439313  11.215039  2.1027819 
S0351      25.599632  11.092244  2.2258448 
S0352      25.779602  10.999622  2.3178831 
S0353      25.968088  10.911652  2.370985  
S0354      26.171082  10.83917   2.3912714 
S0355      26.391586  10.788739  2.380287  
S0356      26.630103  10.762626  2.3381723 
S0357      26.885709  10.778147  2.273015  
S0358      27.168988  10.824248  2.2308268 
S0359      27.422397  10.8921    2.2393579 
S0360      27.649677  10.951282  2.2816473 
S0361      27.852277  11.005379  2.3586399 
S0362      28.029749  11.058136  2.4727406 
S0363      28.193668  11.102732  2.6180197 
S0364      28.349097  11.147356  2.8017155 
S0365      28.445111  11.211625  3.0417891 
S0366      26.626462  15.159274  5.0657722 
S0367      26.583838  15.360222  5.1183022 
S0368      26.508304  15.569162  5.1580212 
S0369      26.455408  15.783891  5.1835033 
S0370      26.42135   16.012201  5.193523  
S0371      26.367447  16.250983  5.1892773 
S0372      26.301648  16.499686  5.1703503 
S0373      26.233615  16.760789  5.1367634 
S0374      26.149396  17.029378  5.0873749 
S0375      26.026385  17.290016  5.0663921 
S0376      25.88757   17.519946  5.0260952 
S0377      25.75658   17.730733  4.9698383 
S0378      25.623895  17.916978  4.896442  
S0379      25.493304  18.081316  4.8064373 
S0380      25.368541  18.228171  4.6994385 
S0381      25.239388  18.34758   4.5755558 
S0382      25.117783  18.454042  4.4324684 
S0383      24.908936  18.364684  4.0149132 
S0384      24.822195  18.172285  3.7712524 
S0385      24.744937  17.980475  3.5389526 
S0386      24.694925  17.81526   3.2982864 
S0387      24.666064  17.665622  3.0549955 
S0388      24.668156  17.548987  2.793663  
S0389      24.694138  17.456979  2.523287  
S0390      24.734819  17.368179  2.2583282 
S0391      24.879819  17.232477  1.9397743 
S0392      24.962981  17.149957  1.8937952 
S0393      25.030838  17.03609   1.8655996 
S0394      25.103897  16.932346  1.8316584 
S0395      25.181686  16.832715  1.7932423 
S0396      25.260513  16.73123   1.7543539 
S0397      25.3493    16.636166  1.7062439 
S0398      25.439661  16.538875  1.6573023 
S0399      24.79641   18.569855  4.3981182 
S0400      24.613402  18.551984  4.474229  
S0401      24.450371  18.512878  4.4889198 
S0402      24.29348   18.470604  4.4353676 
S0403      24.154704  18.373027  4.3328163 
S0404      24.033217  18.235867  4.1762638 
S0405      23.916373  18.082727  3.9553814 
S0406      23.811299  17.898167  3.6762211 
S0407      23.715611  17.688168  3.334721  
S0408      23.668687  17.385002  2.9705618 
S0409      23.631525  17.208086  2.6189323 
S0410      23.632103  17.103806  2.3112963 
S0411      23.697151  17.022534  2.0879799 
S0412      23.821071  16.968916  1.9459053 
S0413      23.993196  16.961369  1.8694302 
S0414      24.210159  17.01859   1.8462044 
S0415      24.480212  17.16765   1.8679358 
