# Supplementary material for: Interspecific variation in the limb long bones among modern rhinoceroses—extent and drivers
Source: PeerJ. 2019 Sep 26;7:e7647. doi: 10.7717/peerj.7647 (PMC6766374; doi:10.7717/peerj.7647)
Supplement: Supplemental Information 9 [file peerj-07-7647-s009.zip › Radius/Diceros_bicornis_50002047_Radius_miroir.pts]

Version 1.0
416
S0000       14.370993   -1.5105906  4.0196854  
S0001       14.89942    -2.6219883  0.86611061 
S0002       15.796448   -5.545401   1.1737189  
S0003       13.677048   -9.9815948  0.18035243 
S0004       13.997615   -10.954378  6.393174   
S0005       16.692603   -6.5111145  6.1605427  
S0006       12.332289   -2.6102545  0.86616669 
S0007       12.818454   -0.66551361 2.0585583  
S0008       12.297654   -4.911171   6.6726494  
S0009       13.454547   -9.7602379  7.1411087  
S0010       1.7680067   -4.7748558  3.1073322  
S0011       -15.277203  -1.6297195  1.0588211  
S0012       -13.817293  -1.2410105  2.2714184  
S0013       -13.246104  -1.8106113  3.8749214  
S0014       -14.684386  -2.0625051  6.7037231  
S0015       -18.100406  -10.559852  2.4295797  
S0016       -23.229405  -9.132708   4.4240616  
S0017       -20.943027  -7.0849052  2.5062296  
S0018       -21.027707  -4.5861809  3.1490128  
S0019       -19.163385  -0.83758497 4.2167213  
S0020       -19.261493  -2.3522419  6.6538101  
S0021       -20.005367  -3.2563301  6.9460938  
S0022       -19.791507  -8.9059631  5.9466736  
S0023       14.393961   -1.4968494  3.8869473  
S0024       14.411726   -1.4944194  3.7361034  
S0025       14.406114   -1.5047838  3.5682091  
S0026       14.404578   -1.5117323  3.392886   
S0027       14.425296   -1.5119588  3.2108326  
S0028       14.452087   -1.5120878  3.0186863  
S0029       14.48309    -1.5124805  2.8164288  
S0030       14.51346    -1.5137515  2.6039173  
S0031       14.52565    -1.5187551  2.3791904  
S0032       14.561263   -1.5854433  2.1986029  
S0033       14.582404   -1.6684919  2.0194319  
S0034       14.624103   -1.7631104  1.8450235  
S0035       14.655176   -1.8728077  1.6728374  
S0036       14.679245   -1.9971617  1.5041054  
S0037       14.727464   -2.133152   1.33969    
S0038       14.774036   -2.283552   1.1789577  
S0039       14.845924   -2.4441282  1.0197962  
S0040       14.913402   -2.8037773  0.84395494 
S0041       14.95238    -2.9784006  0.82149715 
S0042       15.002945   -3.1481998  0.80217485 
S0043       15.066632   -3.3120506  0.7858696  
S0044       15.129544   -3.4750248  0.77246742 
S0045       15.188634   -3.6389431  0.76269979 
S0046       15.256387   -3.7988411  0.7556396  
S0047       15.333026   -3.9544231  0.75012684 
S0048       15.41398    -4.1077034  0.74688735 
S0049       15.49563    -4.2608738  0.78546295 
S0050       15.586723   -4.4064884  0.81720819 
S0051       15.63992    -4.565633   0.85601368 
S0052       15.7183     -4.7127159  0.89876747 
S0053       15.769      -4.8697346  0.947089   
S0054       15.798244   -5.0331165  0.99847431 
S0055       15.815683   -5.1999233  1.0538868  
S0056       15.811874   -5.3712414  1.1116574  
S0057       15.774124   -5.6700787  1.2631762  
S0058       15.741035   -5.8186626  1.3111606  
S0059       15.668878   -5.9749062  1.3076186  
S0060       15.597075   -6.1504433  1.2612988  
S0061       15.515826   -6.3420609  1.1707145  
S0062       15.44254    -6.5610428  1.0412674  
S0063       15.386188   -6.812394   0.87220907 
S0064       15.300743   -7.069841   0.65502329 
S0065       15.19866    -7.3432495  0.39605045 
S0066       15.08644    -7.5578262  0.2829468  
S0067       14.971924   -7.7979652  0.18983297 
S0068       14.803485   -8.040696   0.12425473 
S0069       14.635315   -8.3085068  0.079787832
S0070       14.475507   -8.606649   0.052570891
S0071       14.289993   -8.9181213  0.051379532
S0072       14.112807   -9.2613129  0.063302481
S0073       13.906424   -9.6150635  0.10514468 
S0074       13.530898   -10.388414  0.3670253  
S0075       13.389491   -10.739768  0.57904973 
S0076       13.318224   -11.072496  0.79139609 
S0077       13.27003    -11.359301  1.0391911  
S0078       13.231865   -11.594553  1.3283207  
S0079       13.160895   -11.750404  1.6666035  
S0080       13.080154   -11.838557  2.0430801  
S0081       13.000839   -11.864174  2.4542517  
S0082       12.959814   -11.862341  2.8980907  
S0083       12.959116   -11.823647  3.3363377  
S0084       13.00305    -11.786107  3.7611038  
S0085       13.054803   -11.710446  4.1749329  
S0086       13.1472     -11.63187   4.5751266  
S0087       13.267061   -11.535993  4.9629581  
S0088       13.447128   -11.454153  5.3386383  
S0089       13.621735   -11.320737  5.7042973  
S0090       13.81044    -11.157371  6.0574905  
S0091       14.083728   -10.662527  6.4468979  
S0092       14.176794   -10.377068  6.4938744  
S0093       14.267876   -10.097408  6.5341515  
S0094       14.359363   -9.8268784  6.5686188  
S0095       14.462286   -9.5689438  6.5979027  
S0096       14.583429   -9.3252411  6.6220741  
S0097       14.71044    -9.0915741  6.640564   
S0098       14.851183   -8.8713699  6.6537643  
S0099       14.988745   -8.6541298  6.6604485  
S0100       15.235422   -8.351429   6.6991196  
S0101       15.532097   -8.1138412  6.7223419  
S0102       15.822028   -7.9160835  6.7076462  
S0103       16.078084   -7.7239166  6.6596855  
S0104       16.288309   -7.5116478  6.5917297  
S0105       16.450267   -7.2741203  6.5112     
S0106       16.584373   -7.0332123  6.4080643  
S0107       16.669194   -6.7752647  6.2923805  
S0108       16.664766   -6.2439938  6.0032112  
S0109       16.6438     -5.9717415  5.8530277  
S0110       16.572136   -5.7000893  5.7300526  
S0111       16.446091   -5.4439106  5.638789   
S0112       16.290553   -5.1985989  5.5673054  
S0113       16.084969   -4.9791283  5.5162415  
S0114       15.936644   -4.7011356  5.4610188  
S0115       15.749492   -4.432122   5.4324997  
S0116       15.532658   -4.1674721  5.4285069  
S0117       15.308258   -3.8308308  5.3437801  
S0118       15.082111   -3.5171501  5.2394821  
S0119       14.889464   -3.2057899  5.1203217  
S0120       14.739459   -2.8984512  4.9819397  
S0121       14.627266   -2.5982288  4.8239422  
S0122       14.521992   -2.3134167  4.649147   
S0123       14.458327   -2.0317181  4.4576538  
S0124       14.426324   -1.7513466  4.2551666  
S0125       14.257278   -1.5526144  4.2496269  
S0126       14.073936   -1.6864183  4.3989605  
S0127       13.914015   -1.8373354  4.5122246  
S0128       13.780759   -2.002248   4.5859852  
S0129       13.663953   -2.1643879  4.6417152  
S0130       13.544643   -2.3097466  4.717841   
S0131       13.434024   -2.4636854  4.7725052  
S0132       13.331447   -2.6233416  4.8174175  
S0133       13.238838   -2.7932217  4.8269875  
S0134       13.09019    -2.9005098  4.8404728  
S0135       12.951189   -3.0158123  4.833886   
S0136       12.826509   -3.1384432  4.8363335  
S0137       12.714512   -3.2662151  4.8574287  
S0138       12.618827   -3.4054844  4.8752728  
S0139       12.543173   -3.5625866  4.8879131  
S0140       12.476118   -3.7213181  4.9328293  
S0141       12.417829   -3.8814777  4.9996502  
S0142       12.350154   -4.0042786  5.1114582  
S0143       12.2082     -4.1701195  5.2567787  
S0144       12.107316   -4.3303913  5.4184532  
S0145       12.03063    -4.4546741  5.5918922  
S0146       11.963642   -4.5207706  5.7690289  
S0147       11.923866   -4.5636982  5.9492916  
S0148       11.940953   -4.633408   6.1350929  
S0149       12.004403   -4.7105743  6.3310032  
S0150       12.117535   -4.7981518  6.5303078  
S0151       12.534821   -4.9571629  6.724334   
S0152       12.743599   -4.9871685  6.8060326  
S0153       12.942502   -5.0223263  6.8748459  
S0154       13.113789   -5.0400665  6.9718918  
S0155       13.280952   -5.0684074  7.0483223  
S0156       13.439636   -5.102462   7.1133018  
S0157       13.589265   -5.1432911  7.1629662  
S0158       13.7265     -5.1869411  7.2036606  
S0159       13.850172   -5.2321331  7.2370575  
S0160       14.067853   -5.2258556  7.1612335  
S0161       14.273279   -5.2274059  7.116687   
S0162       14.474326   -5.2226612  7.0970741  
S0163       14.659503   -5.236314   7.0622353  
S0164       14.82043    -5.2810478  7.0021729  
S0165       14.891176   -5.4295471  6.8066048  
S0166       15.07412    -5.4349968  6.8316933  
S0167       15.207878   -5.506665   6.791333   
S0168       15.316078   -5.6091881  6.7297668  
S0169       15.445006   -5.6779705  6.6757423  
S0170       15.592796   -5.7655724  6.6231178  
S0171       15.750127   -5.8488125  6.6020943  
S0172       15.914915   -5.911005   6.6263023  
S0173       16.081972   -5.9834579  6.6206841  
S0174       16.243942   -6.0912346  6.5454277  
S0175       16.396561   -6.2228615  6.4294914  
S0176       16.569223   -6.3614796  6.3048367  
S0177       13.860001   -11.004148  6.4677444  
S0178       13.754184   -11.016042  6.5414032  
S0179       13.675209   -10.992667  6.6280914  
S0180       13.608914   -10.920548  6.7216919  
S0181       13.553029   -10.795355  6.8170059  
S0182       13.504643   -10.606907  6.8866714  
S0183       13.474171   -10.376068  6.9735672  
S0184       13.456232   -10.097969  7.0970284  
S0185       13.609088   -9.4968994  7.1469002  
S0186       13.78389    -9.2391754  7.0910782  
S0187       13.979007   -8.9862679  7.0569908  
S0188       14.187866   -8.7361267  7.0120552  
S0189       14.416948   -8.4906387  6.9758911  
S0190       14.662558   -8.2481499  6.9347336  
S0191       14.928154   -8.0092735  6.8914192  
S0192       15.226251   -7.7805611  6.8822121  
S0193       15.548253   -7.5613174  6.905674   
S0194       15.694153   -7.2555656  6.912352   
S0195       15.835527   -6.9951714  6.8922264  
S0196       15.964151   -6.7886467  6.8199219  
S0197       16.097563   -6.6231369  6.7647705  
S0198       16.223358   -6.5070229  6.6806351  
S0199       16.342819   -6.4384308  6.5763741  
S0200       16.457491   -6.415873   6.4557076  
S0201       16.605663   -6.438591   6.3240162  
S0202       1.3799568   -4.7537685  3.1690771  
S0203       0.9875246   -4.7449459  3.2197613  
S0204       0.59507213  -4.7295071  3.2608028  
S0205       0.20206409  -4.7112328  3.292384   
S0206       -0.18966651 -4.6750214  3.3115143  
S0207       -0.58184609 -4.623019   3.3185951  
S0208       -0.97625141 -4.545887   3.3139336  
S0209       -1.3734936  -4.4948349  3.3061539  
S0210       -1.7637264  -4.504985   3.2897076  
S0211       -2.1057178  -4.5194397  3.2035069  
S0212       -2.4502796  -4.5669308  3.131942   
S0213       -2.8056528  -4.581736   3.0680033  
S0214       -3.1707045  -4.5701664  3.009215   
S0215       -3.5375896  -4.6222908  2.9992947  
S0216       -3.9178654  -4.6292728  2.9880358  
S0217       -4.3116283  -4.5237961  2.9341583  
S0218       -4.710498   -4.4333759  2.9071358  
S0219       -5.1181854  -4.3832535  2.9183218  
S0220       -5.6509182  -4.346505   2.958779   
S0221       -6.1250202  -4.083691   2.8682283  
S0222       -6.5796196  -3.9197987  2.8299784  
S0223       -7.0195023  -3.8125797  2.8332575  
S0224       -7.4315849  -3.7108562  2.8394184  
S0225       -7.8215233  -3.635178   2.8622501  
S0226       -8.1792809  -3.5606972  2.8796396  
S0227       -8.4947037  -3.4467297  2.8717354  
S0228       -8.7891899  -3.3570175  2.8841612  
S0229       -9.1457237  -3.2587975  2.9328806  
S0230       -9.4995995  -3.1194384  2.9426163  
S0231       -9.8568497  -2.9758543  2.9227512  
S0232       -10.224023  -2.8623026  2.894318   
S0233       -10.607042  -2.7969234  2.8756807  
S0234       -11.010582  -2.7808056  2.8737526  
S0235       -11.404874  -2.7134163  2.803491   
S0236       -11.770792  -2.5735182  2.637826   
S0237       -12.170431  -2.5233221  2.5226103  
S0238       -12.567003  -2.4474741  2.405649   
S0239       -12.941293  -2.3488209  2.2609224  
S0240       -13.287532  -2.2277069  2.0827127  
S0241       -13.653098  -2.1431133  1.9426174  
S0242       -13.996289  -2.0416451  1.7768007  
S0243       -14.321698  -1.9294079  1.5914234  
S0244       -14.63997   -1.817569   1.4020273  
S0245       -14.954231  -1.7098606  1.2143764  
S0246       -14.979449  -2.0953892  6.7699371  
S0247       -15.26442   -2.1605564  6.7844902  
S0248       -15.501617  -2.203636   6.9567902  
S0249       -15.739357  -2.3264645  7.0907089  
S0250       -15.974437  -2.5098118  7.1231476  
S0251       -16.191811  -2.7382765  7.1232979  
S0252       -16.401292  -3.0107876  7.2074829  
S0253       -16.611003  -3.3241062  7.2948662  
S0254       -16.788382  -3.6935402  7.2771095  
S0255       -17.073485  -4.0461166  7.3467072  
S0256       -17.301895  -4.4063461  7.367749   
S0257       -17.490834  -4.775182   7.339904   
S0258       -17.647183  -5.1372192  7.3102898  
S0259       -17.758913  -5.4690136  7.3817383  
S0260       -17.833682  -5.810313   7.4018745  
S0261       -17.867665  -6.1462791  7.4604599  
S0262       -17.871289  -6.4884308  7.4402885  
S0263       -17.83338   -6.8152473  7.327565   
S0264       -17.837279  -7.2131874  7.4465553  
S0265       -17.839719  -7.5855888  7.3921082  
S0266       -17.832828  -7.9269287  7.2401611  
S0267       -17.833621  -8.2583237  7.0693459  
S0268       -17.851051  -8.5931297  6.8904747  
S0269       -17.876094  -8.9187416  6.6672928  
S0270       -17.905913  -9.2290886  6.3915333  
S0271       -17.94518   -9.5342888  6.0765499  
S0272       -17.992636  -9.835202   5.7201759  
S0273       -18.025711  -10.055167  5.4344551  
S0274       -18.05235   -10.240308  5.1221107  
S0275       -18.071506  -10.376129  4.7823647  
S0276       -18.082843  -10.450841  4.4208836  
S0277       -18.094035  -10.524695  4.0544395  
S0278       -18.099182  -10.552423  3.6735275  
S0279       -18.097031  -10.523994  3.2854443  
S0280       -18.103119  -10.577801  2.8650921  
S0281       -23.24745   -9.0428467  4.2294689  
S0282       -23.242859  -8.954171   4.0370293  
S0283       -23.223323  -8.8661453  3.846088   
S0284       -23.192755  -8.7768715  3.6546928  
S0285       -23.141489  -8.6856941  3.4623367  
S0286       -23.07023   -8.5901108  3.2671741  
S0287       -22.98166   -8.4838127  3.0644556  
S0288       -22.835498  -8.3922997  2.8755226  
S0289       -22.63913   -8.3435135  2.7207447  
S0290       -22.399547  -8.3327438  2.5543606  
S0291       -22.173555  -8.2825867  2.416556   
S0292       -21.974983  -8.1820602  2.300128   
S0293       -21.80612   -8.0365669  2.2136608  
S0294       -21.642371  -7.8743912  2.1786736  
S0295       -21.474902  -7.701133   2.196632   
S0296       -21.288692  -7.5233307  2.2620937  
S0297       -21.131895  -7.3061592  2.3692894  
S0298       -20.823538  -6.8165482  2.4763943  
S0299       -20.749231  -6.5465714  2.4709568  
S0300       -20.674794  -6.2803555  2.4857874  
S0301       -20.635382  -6.0081966  2.5292637  
S0302       -20.619141  -5.7308784  2.6000513  
S0303       -20.686873  -5.4501759  2.698246   
S0304       -20.770689  -5.1657204  2.8228426  
S0305       -20.919405  -4.8774666  2.978208   
S0306       -20.906483  -4.6404739  3.3808594  
S0307       -20.761142  -4.6864304  3.6169254  
S0308       -20.645813  -4.7220665  3.8706577  
S0309       -20.557364  -4.7493965  4.1436039  
S0310       -20.517151  -4.7681507  4.4406647  
S0311       -20.547086  -4.7744255  4.7628437  
S0312       -20.676085  -4.7556114  5.104092   
S0313       -20.838434  -4.7233887  5.4608635  
S0314       -20.965327  -4.7149872  5.8539791  
S0315       -20.894688  -4.5218311  5.9638428  
S0316       -20.786243  -4.3513081  6.0852619  
S0317       -20.668819  -4.1898582  6.2079273  
S0318       -20.544855  -4.0363434  6.3293995  
S0319       -20.424429  -3.88358    6.4492714  
S0320       -20.315785  -3.7254028  6.570591   
S0321       -20.212399  -3.5662643  6.6943657  
S0322       -20.115663  -3.4058525  6.8229698  
S0323       -19.880498  -3.3120987  7.1007759  
S0324       -19.719411  -3.431472   7.1812874  
S0325       -19.592831  -3.5801308  7.2144653  
S0326       -19.51116   -3.7376949  7.2652565  
S0327       -19.458807  -3.9191601  7.2977722  
S0328       -19.438962  -4.1258953  7.2966782  
S0329       -19.450034  -4.3543072  7.2787109  
S0330       -19.478235  -4.605658   7.2819901  
S0331       -19.533395  -4.8837463  7.2662521  
S0332       -19.54023   -5.1263969  7.2495178  
S0333       -19.566385  -5.375082   7.2356033  
S0334       -19.619003  -5.6260914  7.2079536  
S0335       -19.697861  -5.8783085  7.1678757  
S0336       -19.797034  -6.1353184  7.1286308  
S0337       -19.906717  -6.407032   7.1147049  
S0338       -20.044885  -6.6786041  7.0841805  
S0339       -20.2106    -6.9485664  7.036515   
S0340       -20.403656  -7.2130051  6.9645615  
S0341       -20.336314  -7.3646736  6.8714287  
S0342       -20.266608  -7.5337852  6.7881516  
S0343       -20.191541  -7.7120575  6.7090599  
S0344       -20.108083  -7.8988983  6.6364311  
S0345       -20.025545  -8.0938454  6.5525604  
S0346       -19.948102  -8.3001526  6.4531967  
S0347       -19.884396  -8.5142372  6.3229591  
S0348       -19.837752  -8.7176376  6.1461124  
S0349       -19.854561  -9.1318565  5.680051   
S0350       -19.95188   -9.3188705  5.451569   
S0351       -20.081738  -9.4808601  5.272839   
S0352       -20.251605  -9.5914978  5.1334164  
S0353       -20.451318  -9.6841164  5.0491772  
S0354       -20.686064  -9.7300133  5.0096138  
S0355       -20.944566  -9.7829048  5.0303207  
S0356       -21.234624  -9.8698265  5.1154091  
S0357       -21.56109   -9.847583   5.2285641  
S0358       -21.86566   -9.778791   5.273167   
S0359       -22.141898  -9.7083206  5.2859337  
S0360       -22.3843    -9.6263107  5.2595505  
S0361       -22.599986  -9.5488899  5.2038078  
S0362       -22.781845  -9.4658501  5.1111141  
S0363       -22.929128  -9.3803352  4.9834293  
S0364       -23.060834  -9.3016571  4.8322895  
S0365       -23.167647  -9.2196892  4.6471485  
S0366       -20.988507  -4.341687   3.1208462  
S0367       -20.9367    -4.0981472  3.1034021  
S0368       -20.897148  -3.8561356  3.0951584  
S0369       -20.891011  -3.6118561  3.0918461  
S0370       -20.869041  -3.3641758  3.0933374  
S0371       -20.823082  -3.1128325  3.1022881  
S0372       -20.741374  -2.863612   3.1199934  
S0373       -20.641377  -2.6148745  3.1458836  
S0374       -20.481737  -2.4077019  3.1707382  
S0375       -20.312997  -2.2098778  3.1969999  
S0376       -20.175735  -1.9969765  3.249342   
S0377       -20.029817  -1.8016378  3.3220554  
S0378       -19.882253  -1.6178331  3.4162834  
S0379       -19.741466  -1.43953    3.5330074  
S0380       -19.621779  -1.2530567  3.6765366  
S0381       -19.508176  -1.0613521  3.8504639  
S0382       -19.356203  -0.90777636 4.0407082  
S0383       -19.120984  -1.0500627  4.4840443  
S0384       -19.047377  -1.3260033  4.7120773  
S0385       -19.010611  -1.5511505  4.9623032  
S0386       -18.983763  -1.7637547  5.2126293  
S0387       -18.990948  -1.9363943  5.4806671  
S0388       -19.031885  -2.0697041  5.7660797  
S0389       -19.094217  -2.1768166  6.0601357  
S0390       -19.177452  -2.2570091  6.3628788  
S0391       -19.349062  -2.4090689  6.6821297  
S0392       -19.433969  -2.4806631  6.7098106  
S0393       -19.522168  -2.5575579  6.7422852  
S0394       -19.60192   -2.6534929  6.7699654  
S0395       -19.677209  -2.7611696  6.7967888  
S0396       -19.757327  -2.8725462  6.8296326  
S0397       -19.844414  -2.9880955  6.8694122  
S0398       -19.926714  -3.1165634  6.9078789  
S0399       -18.893076  -0.81016321 4.0576874  
S0400       -18.668188  -0.83238506 3.9577393  
S0401       -18.47401   -0.83466473 3.9682114  
S0402       -18.309845  -0.89976845 4.0336613  
S0403       -18.19054   -1.0329173  4.1463135  
S0404       -18.09402   -1.1831705  4.3464111  
S0405       -18.048222  -1.4044734  4.590641   
S0406       -18.031149  -1.6575954  4.9109901  
S0407       -18.041791  -1.9345083  5.3118568  
S0408       -18.01463   -2.2374828  5.7679924  
S0409       -18.019131  -2.4523705  6.1652332  
S0410       -18.05453   -2.580937   6.5080292  
S0411       -18.15199   -2.6956713  6.7295891  
S0412       -18.295638  -2.7688147  6.8543877  
S0413       -18.475168  -2.7834948  6.9007729  
S0414       -18.689197  -2.7139902  6.8904755  
S0415       -18.956038  -2.5385374  6.8299362  
