# Supplementary material for: Interspecific variation in the limb long bones among modern rhinoceroses—extent and drivers
Source: PeerJ. 2019 Sep 26;7:e7647. doi: 10.7717/peerj.7647 (PMC6766374; doi:10.7717/peerj.7647)
Supplement: Supplemental Information 9 [file peerj-07-7647-s009.zip › Radius/Diceros_bicornis_9714_Radius.pts]

Version 1.0
416
S0000         -11.199411    8.8308472     3.1506577    
S0001         -11.8006      7.479039      6.2156387    
S0002         -12.744386    4.8158676     5.7343491    
S0003         -11.244653    1.486468      6.9491394    
S0004         -10.851001    -0.096140593  1.3936195    
S0005         -13.441501    4.1196198     1.2266273    
S0006         -9.8134117    7.9019485     6.3058578    
S0007         -9.85047      10.142142     4.7055962    
S0008         -9.6903053    5.0990578     0.39712906   
S0009         -10.586298    0.540553      0.7658905    
S0010         2.7006983     5.2323429     3.7691864    
S0011         17.103006     7.9782509     4.6185806    
S0012         18.193633     8.6619926     4.2145882    
S0013         16.239565     7.8816299     2.4484299    
S0014         17.5214       6.4594887     -0.042828369 
S0015         19.440332     -1.27746      3.2815941    
S0016         23.716873     -0.4159596    2.0677662    
S0017         22.026157     1.8040798     4.3763756    
S0018         22.314865     3.985635      3.3885948    
S0019         21.075291     7.6127579     2.379714     
S0020         20.614749     6.2678158     0.49800568   
S0021         21.306081     5.1139267     0.15065002   
S0022         20.444952     0.059723943   1.0895897    
S0023         -11.246569    8.9299667     3.3001553    
S0024         -11.290472    9.0123238     3.4595921    
S0025         -11.315718    9.0658516     3.6346424    
S0026         -11.324313    9.0897377     3.8179001    
S0027         -11.342203    9.1022491     4.0012032    
S0028         -11.347686    9.0897369     4.1898487    
S0029         -11.378582    9.0736008     4.3837177    
S0030         -11.383742    9.0251236     4.5829433    
S0031         -11.371698    8.9542564     4.7848228    
S0032         -11.355477    8.8242043     5.001189     
S0033         -11.342799    8.6838631     5.2054256    
S0034         -11.371757    8.5394875     5.3935089    
S0035         -11.419179    8.3867104     5.5650883    
S0036         -11.477808    8.2249092     5.7224003    
S0037         -11.551256    8.0553558     5.8662102    
S0038         -11.629667    7.8758797     5.9982079    
S0039         -11.710251    7.683799      6.1159985    
S0040         -11.849835    7.3430084     6.2176868    
S0041         -11.89395     7.2022545     6.2150455    
S0042         -11.96198     7.0649261     6.2068783    
S0043         -11.997728    6.9193932     6.2010265    
S0044         -12.028252    6.7711487     6.1954781    
S0045         -12.078242    6.6232094     6.182568     
S0046         -12.127746    6.4700485     6.1649826    
S0047         -12.207212    6.3246944     6.139864     
S0048         -12.297903    6.1886986     6.1164963    
S0049         -12.367458    6.056757      6.0677639    
S0050         -12.428855    5.9194977     6.0213642    
S0051         -12.498698    5.785815      5.9777912    
S0052         -12.570159    5.6485546     5.9351418    
S0053         -12.628356    5.4997932     5.8928799    
S0054         -12.682076    5.3432484     5.8514744    
S0055         -12.710545    5.1739342     5.8112656    
S0056         -12.727345    4.9977654     5.7722824    
S0057         -12.683863    4.601384      5.7293747    
S0058         -12.651332    4.3923286     5.7353016    
S0059         -12.627988    4.1849037     5.7512844    
S0060         -12.52144     4.0348476     5.8046551    
S0061         -12.446202    3.8859531     5.8664097    
S0062         -12.371261    3.7515427     5.9428722    
S0063         -12.289       3.6348145     6.0340874    
S0064         -12.237202    3.5103672     6.1354115    
S0065         -12.190648    3.3990417     6.2558193    
S0066         -12.08008     3.2076473     6.3344826    
S0067         -11.950546    3.0187628     6.4035919    
S0068         -11.82905     2.8206608     6.4691986    
S0069         -11.73929     2.6078949     6.5576347    
S0070         -11.63061     2.395989      6.6288162    
S0071         -11.57454     2.1672501     6.7675316    
S0072         -11.477332    1.9429529     6.8565994    
S0073         -11.368816    1.7153101     6.922403     
S0074         -11.118524    1.0679604     6.8999779    
S0075         -10.948915    0.71201406    6.755761     
S0076         -10.813103    0.38271551    6.6082314    
S0077         -10.705763    0.075899798   6.4306648    
S0078         -10.578928    -0.17570313   6.1974857    
S0079         -10.404424    -0.34415503   5.9087399    
S0080         -10.29604     -0.52132111   5.5974972    
S0081         -10.206686    -0.67311625   5.2457611    
S0082         -10.159974    -0.82683258   4.8613373    
S0083         -10.183842    -0.85113735   4.3635323    
S0084         -10.201665    -0.8294488    3.8882385    
S0085         -10.223622    -0.77777648   3.4399071    
S0086         -10.271877    -0.71161132   3.0234142    
S0087         -10.348997    -0.63058248   2.638039     
S0088         -10.442458    -0.52681823   2.2823994    
S0089         -10.564085    -0.40713615   1.9558598    
S0090         -10.725222    -0.27978971   1.6527174    
S0091         -10.944043    0.1737128     1.3454453    
S0092         -11.046764    0.4395648     1.3016454    
S0093         -11.146425    0.70428567    1.263025     
S0094         -11.24217     0.96601038    1.2271259    
S0095         -11.340395    1.2232199     1.1921618    
S0096         -11.459761    1.4706302     1.1581306    
S0097         -11.576949    1.7197702     1.1252901    
S0098         -11.736678    1.9457949     1.0963888    
S0099         -11.90853     2.1570957     1.0708399    
S0100         -12.206188    2.4281176     0.96095715   
S0101         -12.494075    2.661871      0.8852931    
S0102         -12.758286    2.874041      0.84186659   
S0103         -12.97876     3.0870861     0.82885714   
S0104         -13.150032    3.3045742     0.84619761   
S0105         -13.270915    3.52276       0.89431162   
S0106         -13.368398    3.7257755     0.9740716    
S0107         -13.412811    3.9267715     1.0848402    
S0108         -13.427618    4.2990906     1.3515724    
S0109         -13.350203    4.4958836     1.464217     
S0110         -13.156735    4.6980854     1.5835985    
S0111         -12.927051    4.9065815     1.7025349    
S0112         -12.857761    5.1747166     1.7814003    
S0113         -12.80195     5.4901852     1.8492275    
S0114         -12.578165    5.7670174     1.9385382    
S0115         -12.306944    6.0232227     2.019939     
S0116         -12.049474    6.2870888     2.0806522    
S0117         -11.770621    6.5811119     2.1516653    
S0118         -11.516746    6.8596985     2.2474422    
S0119         -11.328283    7.1538528     2.3529564    
S0120         -11.245316    7.4784843     2.4316416    
S0121         -11.171054    7.7715675     2.5361551    
S0122         -11.129891    8.0520813     2.6578241    
S0123         -11.063627    8.2975861     2.8483936    
S0124         -11.116901    8.5702492     2.9878773    
S0125         -11.152628    8.6003098     3.0303011    
S0126         -11.103313    8.3966911     2.9140926    
S0127         -11.056138    8.2450577     2.7892214    
S0128         -11.00546     8.1606651     2.6439985    
S0129         -10.905013    8.086895      2.5353342    
S0130         -10.757346    8.0127487     2.4762512    
S0131         -10.578633    7.9588005     2.4469086    
S0132         -10.373117    7.9339462     2.4350246    
S0133         -10.139392    7.9361069     2.4425976    
S0134         -10.025546    7.7446709     2.4430231    
S0135         -9.9232094    7.5490356     2.4537361    
S0136         -9.8390244    7.3426727     2.4498112    
S0137         -9.761869     7.1450325     2.4126549    
S0138         -9.6515686    7.0100616     2.321026     
S0139         -9.562117     6.8569778     2.2233318    
S0140         -9.5053169    6.6764893     2.1187145    
S0141         -9.4569267    6.5019234     1.9914221    
S0142         -9.4268562    6.3262718     1.8517063    
S0143         -9.4033424    6.1370907     1.730625     
S0144         -9.3589371    5.9895863     1.571966     
S0145         -9.3425995    5.8399506     1.4166841    
S0146         -9.3280678    5.7358841     1.2416782    
S0147         -9.3358162    5.6444389     1.0569061    
S0148         -9.3502846    5.5936382     0.82931614   
S0149         -9.4051079    5.4971512     0.59013534   
S0150         -9.5395386    5.2786503     0.47359524   
S0151         -9.8507599    5.125869      0.38628678   
S0152         -10.003098    5.1469093     0.35079608   
S0153         -10.151044    5.1622547     0.30632408   
S0154         -10.297053    5.1693676     0.25994453   
S0155         -10.444109    5.1576557     0.22603607   
S0156         -10.590344    5.1273556     0.20235579   
S0157         -10.733852    5.0878036     0.1756773    
S0158         -10.87559     5.0387466     0.14599617   
S0159         -11.016792    4.9791504     0.11321017   
S0160         -11.203787    4.9388611     0.17595315   
S0161         -11.392307    4.919894      0.1928239    
S0162         -11.581567    4.9067562     0.19492382   
S0163         -11.745843    4.8753925     0.23668149   
S0164         -11.89383     4.8374012     0.29389338   
S0165         -12.017521    4.7903736     0.37964697   
S0166         -12.13612     4.7452602     0.46199417   
S0167         -12.264335    4.7030899     0.51523933   
S0168         -12.378426    4.652866      0.57766323   
S0169         -12.513688    4.5744846     0.64132648   
S0170         -12.654832    4.5001228     0.68465419   
S0171         -12.806993    4.443412      0.70185728   
S0172         -12.939825    4.3850208     0.75236311   
S0173         -13.059161    4.3266113     0.82271652   
S0174         -13.160898    4.2665085     0.91254234   
S0175         -13.259732    4.213802      1.0062346    
S0176         -13.368715    4.1690044     1.1058799    
S0177         -10.770093    -0.14403977   1.2963083    
S0178         -10.678857    -0.13669376   1.2246639    
S0179         -10.613315    -0.1054136    1.1597858    
S0180         -10.567989    -0.065426546  1.0799316    
S0181         -10.53965     0.012752895   1.022542     
S0182         -10.527658    0.1159374     0.97403746   
S0183         -10.528819    0.23169873    0.90584736   
S0184         -10.551285    0.3668283     0.81240635   
S0185         -10.670562    0.98392315    0.76500936   
S0186         -10.780547    1.3900908     0.74351964   
S0187         -10.909771    1.7595541     0.73956795   
S0188         -11.06393     2.0915346     0.74239092   
S0189         -11.243861    2.3866259     0.73675671   
S0190         -11.448353    2.6453669     0.72250047   
S0191         -11.673036    2.8638767     0.65245171   
S0192         -11.925581    3.0498955     0.63543339   
S0193         -12.199661    3.1939892     0.57789326   
S0194         -12.420276    3.5023102     0.54097338   
S0195         -12.628851    3.7698044     0.53031936   
S0196         -12.809686    3.9810436     0.59441609   
S0197         -12.956757    4.1291046     0.69630766   
S0198         -13.084       4.2257153     0.78999548   
S0199         -13.165326    4.2608559     0.91482973   
S0200         -13.234824    4.2551868     1.0197196    
S0201         -13.345337    4.2172001     1.1039721    
S0202         2.9563627     5.2196323     3.7264793    
S0203         3.2216816     5.2085602     3.6961304    
S0204         3.4959419     5.1921734     3.681287     
S0205         3.7790089     5.1742256     3.6793003    
S0206         4.0715794     5.1685734     3.6837849    
S0207         4.3735748     5.1686047     3.6976151    
S0208         4.685128      5.1778435     3.7196743    
S0209         5.0059952     5.1982342     3.750103     
S0210         5.335479      5.2317432     3.7897404    
S0211         5.7127659     5.2511597     3.7639984    
S0212         6.0820839     5.2605904     3.7512894    
S0213         6.4415192     5.2827156     3.7481346    
S0214         6.7906425     5.3200912     3.7539364    
S0215         7.1306274     5.3627163     3.7696934    
S0216         7.4584358     5.4341736     3.794648     
S0217         7.7790932     5.4953453     3.8287876    
S0218         8.083889      5.6158108     3.8848068    
S0219         8.3878464     5.6734596     3.9291279    
S0220         8.6709229     5.7576103     3.9447247    
S0221         8.9606667     5.8323689     3.959301     
S0222         9.2535965     5.9261253     3.9799038    
S0223         9.5547142     5.9981461     3.9925034    
S0224         9.8625961     6.0618206     4.0014744    
S0225         10.177817     6.1115047     4.0059395    
S0226         10.499819     6.1613125     4.0082333    
S0227         10.829539     6.1850483     4.0048809    
S0228         11.165066     6.1793781     3.9958717    
S0229         11.599699     6.1326332     3.9853989    
S0230         12.018332     6.085236      3.9803707    
S0231         12.42438      6.0442028     3.9800747    
S0232         12.805817     6.0637001     3.9974266    
S0233         13.164259     6.1178707     4.0294106    
S0234         13.50793      6.1797646     4.0684078    
S0235         13.83868      6.2490059     4.1125725    
S0236         14.155202     6.3313156     4.1625763    
S0237         14.462692     6.4083145     4.2067707    
S0238         14.836971     6.5164146     4.2886486    
S0239         15.192082     6.6364426     4.3588619    
S0240         15.528268     6.7689384     4.4185848    
S0241         15.84704      6.9129478     4.4666916    
S0242         16.148221     7.0734528     4.5034946    
S0243         16.427858     7.2604836     4.5329906    
S0244         16.682693     7.4765427     4.5585194    
S0245         16.911888     7.7172287     4.5813568    
S0246         17.720975     6.445237      -0.033082014 
S0247         17.914694     6.401329      -0.0048487902
S0248         18.106624     6.3348667     0.01412342   
S0249         18.293195     6.2401409     0.04637768   
S0250         18.472566     6.1178425     0.093640596  
S0251         18.637785     5.9680443     0.17425814   
S0252         18.805415     5.7949032     0.24584      
S0253         18.98013      5.5956085     0.29443035   
S0254         19.156697     5.3660927     0.3217241    
S0255         19.230173     5.0078377     0.3459749    
S0256         19.270969     4.6380352     0.48231525   
S0257         19.320251     4.313649      0.38823223   
S0258         19.34778      4.044429      0.17622631   
S0259         19.335617     3.7713879     0.090702921  
S0260         19.295316     3.5095692     0.037080884  
S0261         19.232625     3.2649502     -0.045457155 
S0262         19.140053     3.0306107     -0.067019308 
S0263         19.016254     2.8235554     -0.054212177 
S0264         18.882797     2.6183815     -0.033199966 
S0265         18.792865     2.3730759     -0.099550676 
S0266         18.735594     2.1228653     -0.16925888  
S0267         18.697769     1.8624228     -0.18812666  
S0268         18.686977     1.5856764     -0.19513481  
S0269         18.68824      1.2778913     -0.13795567  
S0270         18.686075     0.95852928    0.067649806  
S0271         18.713194     0.60419354    0.2581636    
S0272         18.755663     0.29966722    0.56979504   
S0273         18.855791     0.09157064    0.82424669   
S0274         18.950716     -0.089636523  1.1050864    
S0275         19.041653     -0.2508594    1.4020322    
S0276         19.122029     -0.44864845   1.6838335    
S0277         19.200754     -0.60411186   1.9926086    
S0278         19.275487     -0.7388052    2.3116264    
S0279         19.328986     -0.98048344   2.6105864    
S0280         19.381628     -1.1830596    2.9369339    
S0281         23.756305     -0.31975987   2.2607519    
S0282         23.772322     -0.22517736   2.4503496    
S0283         23.785304     -0.1366181    2.6356674    
S0284         23.774393     -0.049852991  2.8173723    
S0285         23.771446     0.029233137   2.9983944    
S0286         23.721339     0.11070189    3.1724514    
S0287         23.659734     0.18739935    3.3428131    
S0288         23.601013     0.26183219    3.5166229    
S0289         23.501352     0.33068974    3.6770008    
S0290         23.312263     0.42683144    3.8831738    
S0291         23.11277      0.53131738    4.0516232    
S0292         22.923271     0.65216823    4.1917751    
S0293         22.75835      0.80280094    4.3023594    
S0294         22.610619     0.97928562    4.3801876    
S0295         22.44845      1.1556295     4.4264885    
S0296         22.286998     1.3453865     4.4411377    
S0297         22.159898     1.5706213     4.4247047    
S0298         21.9198       2.1793543     4.2481976    
S0299         21.854765     2.5413715     4.1228333    
S0300         21.842184     2.8686762     4.0062832    
S0301         21.903067     3.1364979     3.9079521    
S0302         22.006163     3.3490536     3.8204929    
S0303         22.119501     3.5295559     3.7327236    
S0304         22.215001     3.6995087     3.6335842    
S0305         22.281725     3.8585812     3.5188583    
S0306         22.227446     3.9064842     3.1695862    
S0307         21.97562      3.8473507     2.9119347    
S0308         21.786151     3.7862053     2.675017     
S0309         21.718906     3.7388943     2.4555836    
S0310         21.745322     3.7133198     2.2483637    
S0311         21.81597      3.7024815     2.0528309    
S0312         21.89541      3.6922825     1.8648863    
S0313         21.998085     3.6817516     1.6808105    
S0314         22.114874     3.6609375     1.4840597    
S0315         22.142802     3.759893      1.300333     
S0316         22.134874     3.8718311     1.1190825    
S0317         22.07767      3.9871891     0.94328547   
S0318         22.003783     4.125079      0.78250837   
S0319         21.893199     4.2727898     0.6361115    
S0320         21.756519     4.4369205     0.50638652   
S0321         21.624152     4.6389782     0.38298934   
S0322         21.496877     4.8811333     0.25331528   
S0323         21.22187      5.0199917     0.013860744  
S0324         21.108371     4.8736286     -0.083284301 
S0325         21.017842     4.706358      -0.10799969  
S0326         20.983952     4.5378349     -0.073185593 
S0327         20.986285     4.3642563     -0.057583934 
S0328         21.022156     4.179266      -0.030073714 
S0329         21.090134     3.9802261     0.012325215  
S0330         21.186678     3.7644505     0.066431159  
S0331         21.257025     3.5468868     0.049491635  
S0332         21.293913     3.3630672     0.0035410345 
S0333         21.334196     3.1731194     -0.011935399 
S0334         21.357932     2.9813477     -0.028461614 
S0335         21.369501     2.7867838     -0.039120132 
S0336         21.374509     2.5896557     -0.03513068  
S0337         21.364105     2.3889347     -0.030704147 
S0338         21.330919     2.1850777     -0.036632621 
S0339         21.30659      1.9762911     -0.005579707 
S0340         21.244263     1.7687698     -0.0059133418
S0341         21.145976     1.51243       0.032309934  
S0342         21.074046     1.2684196     0.1266817    
S0343         20.996413     1.0449039     0.23167415   
S0344         20.914171     0.8406004     0.3481051    
S0345         20.826656     0.65350819    0.47359815   
S0346         20.735553     0.48310871    0.6105082    
S0347         20.644234     0.33450339    0.76725597   
S0348         20.544656     0.18946463    0.92023315   
S0349         20.567534     -0.092863744  1.2645256    
S0350         20.695259     -0.23507936   1.415897     
S0351         20.831975     -0.35158939   1.5486398    
S0352         20.973549     -0.45987825   1.6543524    
S0353         21.129973     -0.52820325   1.7371292    
S0354         21.293102     -0.58692665   1.79014      
S0355         21.462131     -0.63803425   1.8151281    
S0356         21.624409     -0.70829463   1.8184149    
S0357         21.783136     -0.78113546   1.803093     
S0358         22.021941     -0.83479671   1.7315353    
S0359         22.269588     -0.82699547   1.679496     
S0360         22.503571     -0.80618629   1.6562971    
S0361         22.725496     -0.78479109   1.6599613    
S0362         22.94328      -0.76748743   1.6876791    
S0363         23.170853     -0.74984384   1.7371023    
S0364         23.403244     -0.68657155   1.812923     
S0365         23.614409     -0.56846018   1.9204866    
S0366         22.265781     4.2395748     3.3759529    
S0367         22.263637     4.4837898     3.3736736    
S0368         22.28286      4.721664      3.3635094    
S0369         22.28783      4.9585178     3.3536152    
S0370         22.298827     5.1920738     3.3414322    
S0371         22.327979     5.4231827     3.3214977    
S0372         22.352943     5.6538998     3.3064751    
S0373         22.356401     5.8806877     3.3060444    
S0374         22.322688     6.0929756     3.3209972    
S0375         22.246342     6.3689629     3.3044353    
S0376         22.145328     6.6163261     3.2684441    
S0377         22.023904     6.8352127     3.2127975    
S0378         21.888589     7.0268547     3.1355938    
S0379         21.740659     7.1908783     3.0369997    
S0380         21.590536     7.3333656     2.9095722    
S0381         21.440382     7.4608986     2.7466089    
S0382         21.271609     7.5618164     2.5621559    
S0383         20.943661     7.4468803     2.2375134    
S0384         20.83116      7.2807098     2.0817331    
S0385         20.739351     7.1195953     1.9080587    
S0386         20.669167     6.9713844     1.7120089    
S0387         20.617938     6.821904      1.502992     
S0388         20.589842     6.6898697     1.2680505    
S0389         20.584627     6.5644325     1.0122554    
S0390         20.596378     6.4255562     0.75089116   
S0391         20.700067     6.1630157     0.48830414   
S0392         20.773952     6.0392868     0.48599892   
S0393         20.842401     5.9082279     0.47645087   
S0394         20.923676     5.7869888     0.44482894   
S0395         21.004707     5.6619751     0.40375385   
S0396         21.077811     5.5274418     0.35757542   
S0397         21.165369     5.4012562     0.29160097   
S0398         21.242043     5.2636993     0.22188776   
S0399         20.851611     7.7120811     2.5647791    
S0400         20.642291     7.6974716     2.7395285    
S0401         20.459302     7.722715      2.7782206    
S0402         20.285802     7.7193367     2.7422977    
S0403         20.137668     7.632328      2.6671347    
S0404         20.003706     7.5185539     2.5133898    
S0405         19.889641     7.3586502     2.2935017    
S0406         19.799583     7.1430756     2.0136812    
S0407         19.730368     6.8793694     1.6698473    
S0408         19.668185     6.6283524     1.352569     
S0409         19.628401     6.4598038     1.0524306    
S0410         19.617046     6.3395191     0.78956742   
S0411         19.677361     6.2264915     0.61397061   
S0412         19.776279     6.157893      0.4846036    
S0413         19.918745     6.1286488     0.4070694    
S0414         20.100706     6.1567974     0.35659103   
S0415         20.34194      6.2043228     0.3870966    
