# Supplementary material for: Interspecific variation in the limb long bones among modern rhinoceroses—extent and drivers
Source: PeerJ. 2019 Sep 26;7:e7647. doi: 10.7717/peerj.7647 (PMC6766374; doi:10.7717/peerj.7647)
Supplement: Supplemental Information 9 [file peerj-07-7647-s009.zip › Radius/Diceros_bicornis_RG2133_Radius.pts]

Version 1.0
416
S0000        -25.7987     15.304811    2.0648865   
S0001        -26.809262   14.004094    5.2738117   
S0002        -27.702762   11.748302    4.5586029   
S0003        -25.583093   7.4275627    5.0810646   
S0004        -25.562305   7.224501     -0.49204254 
S0005        -28.059503   11.051028    -0.20513725 
S0006        -24.129779   14.281696    4.7884613   
S0007        -23.848117   16.002333    3.726186    
S0008        -24.1858     12.476052    -0.30184402 
S0009        -25.260471   7.9875679    -0.87712059 
S0010        -11.765907   12.879062    2.9149899   
S0011        3.5888443    16.56904     4.4447182   
S0012        4.3085274    17.149728    3.9825737   
S0013        3.2495773    16.399869    1.4884026   
S0014        3.961417     15.209985    -0.72365723 
S0015        5.2263374    8.166391     2.3287235   
S0016        10.567789    10.16281     1.5174541   
S0017        8.5752998    11.373378    3.4794292   
S0018        8.7908783    13.83744     2.7645407   
S0019        7.2302979    16.818124    2.542127    
S0020        6.8482445    15.754967    -0.042343903
S0021        7.4166473    15.220659    -0.32979584 
S0022        7.4806587    10.001507    0.42762833  
S0023        -25.806726   15.399913    2.2678181   
S0024        -25.807138   15.461501    2.4778265   
S0025        -25.830594   15.504929    2.684469    
S0026        -25.849997   15.517537    2.8940838   
S0027        -25.889508   15.510301    3.1018837   
S0028        -25.947842   15.482735    3.308672    
S0029        -26.016919   15.431371    3.5154655   
S0030        -26.092297   15.353983    3.7227867   
S0031        -26.164056   15.244092    3.9334236   
S0032        -26.242935   15.12007     4.1164196   
S0033        -26.297177   14.978813    4.2958321   
S0034        -26.361868   14.841747    4.4650574   
S0035        -26.418341   14.69649     4.6233891   
S0036        -26.483307   14.553987    4.7709572   
S0037        -26.568805   14.423842    4.9148266   
S0038        -26.63866    14.27881     5.0404545   
S0039        -26.719687   14.139206    5.1591335   
S0040        -26.898062   13.881175    5.2742043   
S0041        -26.984698   13.756647    5.2664433   
S0042        -27.032379   13.610901    5.229776    
S0043        -27.089047   13.476288    5.2033607   
S0044        -27.157269   13.350497    5.1826786   
S0045        -27.21861    13.223915    5.1573364   
S0046        -27.2707     13.096204    5.1270523   
S0047        -27.317926   12.969363    5.0937069   
S0048        -27.365692   12.845116    5.0593437   
S0049        -27.450543   12.720154    5.0140541   
S0050        -27.526764   12.595712    4.9653652   
S0051        -27.579269   12.469928    4.9114807   
S0052        -27.623126   12.34602     4.8565952   
S0053        -27.634421   12.221669    4.8007835   
S0054        -27.651447   12.100394    4.7449863   
S0055        -27.669711   11.981082    4.6868389   
S0056        -27.682977   11.863201    4.625742    
S0057        -27.645551   11.498481    4.5893658   
S0058        -27.516104   11.243105    4.6376484   
S0059        -27.349429   11.003903    4.6861084   
S0060        -27.173627   10.780235    4.7297729   
S0061        -27.032446   10.547938    4.7750435   
S0062        -26.920578   10.301523    4.8271103   
S0063        -26.792435   10.066251    4.8781616   
S0064        -26.641443   9.8469933    4.9244568   
S0065        -26.507724   9.6194771    4.9763988   
S0066        -26.403372   9.397113     5.0162521   
S0067        -26.297949   9.1706657    5.0486511   
S0068        -26.151025   8.949501     5.0620628   
S0069        -26.06506    8.7067879    5.0854088   
S0070        -25.993112   8.4555992    5.1068295   
S0071        -25.89046    8.2059151    5.1117596   
S0072        -25.782129   7.9530708    5.1069431   
S0073        -25.689108   7.6887451    5.1011353   
S0074        -25.387099   7.1234825    4.8622131   
S0075        -25.193994   6.8785873    4.6166298   
S0076        -25.083562   6.6388496    4.3676205   
S0077        -25.011107   6.4339417    4.0884846   
S0078        -24.939401   6.2877804    3.7696209   
S0079        -24.853151   6.2143951    3.4144962   
S0080        -24.776604   6.1957249    3.028294    
S0081        -24.701543   6.2456161    2.6153461   
S0082        -24.644576   6.3487148    2.174855    
S0083        -24.668715   6.478569     1.8155804   
S0084        -24.705624   6.6093498    1.4719994   
S0085        -24.778947   6.7034721    1.1392186   
S0086        -24.871834   6.7916603    0.82420998  
S0087        -24.987138   6.8695137    0.52560544  
S0088        -25.117215   6.9476318    0.24349232  
S0089        -25.257932   7.0308739    -0.021887097
S0090        -25.406726   7.1223648    -0.26856499 
S0091        -25.680087   7.375518     -0.53251514 
S0092        -25.749155   7.6034119    -0.54148178 
S0093        -25.816763   7.8375488    -0.54454284 
S0094        -25.91351    8.0625984    -0.55434699 
S0095        -26.011288   8.2979881    -0.55776329 
S0096        -26.115375   8.5422409    -0.55602994 
S0097        -26.252231   8.7839989    -0.5625442  
S0098        -26.401907   9.0325218    -0.56808095 
S0099        -26.57937    9.2739784    -0.5851366  
S0100        -26.786691   9.5066925    -0.60250754 
S0101        -26.981696   9.7333748    -0.60198669 
S0102        -27.17558    9.9401459    -0.59753246 
S0103        -27.370355   10.126011    -0.58990793 
S0104        -27.555988   10.305267    -0.56439466 
S0105        -27.732236   10.4825      -0.51551933 
S0106        -27.888885   10.666205    -0.43553486 
S0107        -28.001193   10.860725    -0.32524915 
S0108        -28.053482   11.25948     -0.052166367
S0109        -28.017682   11.478009    0.090242815 
S0110        -27.898376   11.681161    0.20376685  
S0111        -27.763718   11.874908    0.30220761  
S0112        -27.622809   12.067905    0.39046948  
S0113        -27.459863   12.253997    0.46504521  
S0114        -27.318237   12.471188    0.53973546  
S0115        -27.134415   12.670083    0.59456749  
S0116        -26.945044   12.882617    0.63881454  
S0117        -26.703943   13.135814    0.71569819  
S0118        -26.482547   13.383952    0.81170053  
S0119        -26.300354   13.645004    0.92615623  
S0120        -26.127124   13.895982    1.0680083   
S0121        -25.993396   14.160693    1.2288848   
S0122        -25.911377   14.445248    1.4012324   
S0123        -25.847614   14.727846    1.5995872   
S0124        -25.80625    15.012138    1.8227057   
S0125        -25.717493   15.265126    1.921032    
S0126        -25.554288   15.175005    1.8274956   
S0127        -25.405489   15.058244    1.7796957   
S0128        -25.285574   14.929674    1.7592907   
S0129        -25.172879   14.803563    1.7398298   
S0130        -25.050821   14.683142    1.7134813   
S0131        -24.928755   14.553014    1.7019716   
S0132        -24.799313   14.417041    1.698163    
S0133        -24.651056   14.325087    1.6526264   
S0134        -24.682755   14.238733    1.563266    
S0135        -24.694762   14.130212    1.4886711   
S0136        -24.683873   14.015996    1.4125839   
S0137        -24.65761    13.887907    1.3461383   
S0138        -24.612196   13.751344    1.280235    
S0139        -24.553523   13.598698    1.2201145   
S0140        -24.465904   13.442461    1.1473439   
S0141        -24.335294   13.298286    1.0540394   
S0142        -24.159047   13.180804    0.94848785  
S0143        -24.132428   13.067653    0.82868567  
S0144        -24.1058     12.973694    0.70027242  
S0145        -24.077455   12.907378    0.55932817  
S0146        -24.074232   12.81689     0.42691255  
S0147        -24.070959   12.751917    0.2817013   
S0148        -24.078156   12.690691    0.13237009  
S0149        -24.099635   12.623972    -0.015858038
S0150        -24.137036   12.548681    -0.15893105 
S0151        -24.333327   12.436471    -0.4195425  
S0152        -24.491019   12.38796     -0.51263385 
S0153        -24.651756   12.34468     -0.59381409 
S0154        -24.818564   12.299       -0.65414977 
S0155        -24.987802   12.261934    -0.70846691 
S0156        -25.162962   12.218564    -0.73388577 
S0157        -25.34239    12.19109     -0.77147622 
S0158        -25.528011   12.158043    -0.78194799 
S0159        -25.715442   12.122032    -0.76272421 
S0160        -25.911685   12.160928    -0.68097548 
S0161        -26.08848    12.172695    -0.60720859 
S0162        -26.248691   12.160079    -0.55217829 
S0163        -26.3931     12.123674    -0.51819239 
S0164        -26.516684   12.058882    -0.49234557 
S0165        -26.616696   11.96209     -0.47045012 
S0166        -26.71069    11.849705    -0.49451795 
S0167        -26.801437   11.727299    -0.56550188 
S0168        -26.875259   11.581853    -0.65165925 
S0169        -26.990036   11.521809    -0.61190825 
S0170        -27.109006   11.462621    -0.57136064 
S0171        -27.226947   11.393827    -0.50991068 
S0172        -27.353403   11.333669    -0.46087227 
S0173        -27.49231    11.28288     -0.42840323 
S0174        -27.650195   11.235629    -0.40325513 
S0175        -27.833514   11.181828    -0.36567931 
S0176        -28.012149   11.110961    -0.28720067 
S0177        -25.549364   7.2591591    -0.57419138 
S0178        -25.517029   7.3258553    -0.64472761 
S0179        -25.477496   7.4100685    -0.69200749 
S0180        -25.439023   7.4995552    -0.72141881 
S0181        -25.403659   7.5889099    -0.74932489 
S0182        -25.369328   7.6796944    -0.7857183  
S0183        -25.334106   7.7756538    -0.82446928 
S0184        -25.297787   7.8780891    -0.85845575 
S0185        -25.308168   8.2409042    -0.85995483 
S0186        -25.381934   8.4870071    -0.84287424 
S0187        -25.47982    8.7267448    -0.83420401 
S0188        -25.612      8.9542236    -0.81081352 
S0189        -25.75741    9.1817268    -0.81937141 
S0190        -25.931958   9.3997528    -0.8280508  
S0191        -26.142419   9.604496     -0.81946039 
S0192        -26.375409   9.8033691    -0.82937794 
S0193        -26.637045   9.9950737    -0.80992565 
S0194        -26.811862   10.239266    -0.82571106 
S0195        -26.983008   10.454352    -0.79263301 
S0196        -27.14953    10.634784    -0.73566055 
S0197        -27.309149   10.779855    -0.65883999 
S0198        -27.46171    10.892727    -0.57430568 
S0199        -27.623584   10.982382    -0.50904675 
S0200        -27.810837   11.043456    -0.44441786 
S0201        -27.981335   11.060387    -0.33182826 
S0202        -11.437061   12.86825     2.874432    
S0203        -11.108117   12.869852    2.834243    
S0204        -10.779661   12.881126    2.7953878   
S0205        -10.451698   12.899287    2.7591396   
S0206        -10.122763   12.909525    2.7315071   
S0207        -9.7945023   12.931551    2.7048664   
S0208        -9.4652649   12.947876    2.685886    
S0209        -9.1354713   12.961066    2.6731855   
S0210        -8.8055489   12.971826    2.6660114   
S0211        -8.3480888   12.987686    2.7012758   
S0212        -7.9132607   13.021419    2.7310398   
S0213        -7.5001923   13.050641    2.761442    
S0214        -7.1099129   13.091785    2.7878675   
S0215        -6.7430885   13.14679     2.8097494   
S0216        -6.398838    13.203838    2.8305052   
S0217        -6.0746338   13.246085    2.8548862   
S0218        -5.7722759   13.290999    2.8778925   
S0219        -5.4910423   13.335155    2.9003868   
S0220        -5.2175373   13.378323    2.8910025   
S0221        -4.9254562   13.421817    2.8904177   
S0222        -4.6149525   13.465674    2.896685    
S0223        -4.2889774   13.527521    2.9074005   
S0224        -3.9463985   13.601674    2.9235981   
S0225        -3.5836285   13.673584    2.9463438   
S0226        -3.2075191   13.774791    2.9740936   
S0227        -2.8200508   13.90627     3.0065136   
S0228        -2.4199493   14.057106    3.043306    
S0229        -2.0271616   14.186806    3.0909683   
S0230        -1.643384    14.310129    3.1439407   
S0231        -1.2725683   14.437231    3.2021667   
S0232        -0.91199427  14.561385    3.265424    
S0233        -0.56585903  14.692224    3.335331    
S0234        -0.23301208  14.826569    3.4117661   
S0235        0.093888903  14.94874     3.4914295   
S0236        0.4009028    15.088031    3.5799938   
S0237        0.70534663   15.208905    3.6706264   
S0238        1.0737345    15.377328    3.7831783   
S0239        1.4406042    15.520972    3.8860992   
S0240        1.7937462    15.664368    3.9821117   
S0241        2.1380272    15.799519    4.066753    
S0242        2.4662304    15.937625    4.1461048   
S0243        2.7737135    16.085899    4.2251328   
S0244        3.0600113    16.246198    4.3041645   
S0245        3.3200245    16.432701    4.3844917   
S0246        4.1115517    14.999042    -0.74598813 
S0247        4.2554951    14.786162    -0.78868766 
S0248        4.3969276    14.565251    -0.85769444 
S0249        4.5007454    14.346661    -0.85015306 
S0250        4.5766045    14.138034    -0.79683776 
S0251        4.6657471    13.917601    -0.81770239 
S0252        4.74977      13.691754    -0.86509438 
S0253        4.8186802    13.465619    -0.90514297 
S0254        4.8740917    13.241484    -0.95730295 
S0255        4.9419304    12.936331    -0.99645243 
S0256        5.0070175    12.639279    -1.0067313  
S0257        5.0674034    12.353458    -1.0010033  
S0258        5.1063328    12.080509    -0.95146227 
S0259        5.1502037    11.820801    -0.90912848 
S0260        5.1960735    11.571051    -0.86508398 
S0261        5.2317482    11.333968    -0.79930429 
S0262        5.2584263    11.111294    -0.71167068 
S0263        5.2786541    10.90719     -0.59619112 
S0264        5.3109257    10.705521    -0.50047822 
S0265        5.3377014    10.510979    -0.38085654 
S0266        5.3710526    10.304219    -0.28947437 
S0267        5.4019375    10.101849    -0.182142   
S0268        5.4320126    9.899839     -0.066561913
S0269        5.4595127    9.6999107    0.063118696 
S0270        5.4817455    9.5082634    0.21581182  
S0271        5.5014763    9.3207802    0.38148923  
S0272        5.5185623    9.1406479    0.56138778  
S0273        5.4538288    9.0163368    0.71270003  
S0274        5.3962101    8.8996376    0.87761536  
S0275        5.347974     8.7815559    1.0494452   
S0276        5.3095123    8.6606415    1.2283807   
S0277        5.2791927    8.5425072    1.4192263   
S0278        5.2557117    8.4320023    1.6249264   
S0279        5.2396435    8.3254974    1.8436476   
S0280        5.2304096    8.2258186    2.0765352   
S0281        10.55155     10.208691    1.7025257   
S0282        10.5327      10.247918    1.8838606   
S0283        10.489865    10.275429    2.0642735   
S0284        10.408849    10.281583    2.237117    
S0285        10.314143    10.280078    2.4111401   
S0286        10.180454    10.25564     2.5720175   
S0287        10.010405    10.212904    2.7170116   
S0288        9.8383743    10.170436    2.8749573   
S0289        9.6663193    10.118642    3.0529732   
S0290        9.5056145    10.159442    3.2204857   
S0291        9.3682945    10.225051    3.3720921   
S0292        9.2494835    10.319665    3.5028915   
S0293        9.1436089    10.443288    3.6042847   
S0294        9.0365852    10.589194    3.662038    
S0295        8.9227539    10.753551    3.6738628   
S0296        8.7982079    10.934566    3.643177    
S0297        8.6872246    11.143266    3.5798939   
S0298        8.5184479    11.558073    3.5152496   
S0299        8.4614906    11.757864    3.5246731   
S0300        8.4286179    11.981797    3.5042572   
S0301        8.4061363    12.230987    3.4544376   
S0302        8.4117371    12.505841    3.3758278   
S0303        8.4790154    12.802011    3.2658203   
S0304        8.5704163    13.122063    3.1249332   
S0305        8.6715652    13.467776    2.9570799   
S0306        8.5947937    13.738571    2.4954832   
S0307        8.4090248    13.657732    2.2188673   
S0308        8.305722     13.615176    1.9362652   
S0309        8.2659271    13.619067    1.6643143   
S0310        8.288147     13.675488    1.4076275   
S0311        8.3467232    13.772224    1.1560231   
S0312        8.4157623    13.889658    0.89434042  
S0313        8.4327553    13.983061    0.60766511  
S0314        8.4090073    14.058743    0.3204361   
S0315        8.3524712    14.185886    0.21786814  
S0316        8.268383     14.306619    0.1190099   
S0317        8.1584412    14.416539    0.032219118 
S0318        8.0393021    14.52737     -0.04294576 
S0319        7.9075493    14.636247    -0.10403944 
S0320        7.7775749    14.758032    -0.15980332 
S0321        7.6538933    14.898099    -0.21617949 
S0322        7.5380989    15.056989    -0.27611754 
S0323        7.246553     15.099535    -0.50113835 
S0324        7.067897     14.888057    -0.56645646 
S0325        6.958284     14.691882    -0.63793182 
S0326        6.9000526    14.48765     -0.68959866 
S0327        6.8786659    14.276927    -0.73301868 
S0328        6.9062431    14.054401    -0.75150042 
S0329        6.9878052    13.822552    -0.7386116  
S0330        7.102755     13.581934    -0.71374564 
S0331        7.2366653    13.32115     -0.70656981 
S0332        7.2838364    13.09221     -0.66028752 
S0333        7.3281013    12.865936    -0.631985   
S0334        7.3834396    12.648068    -0.5957819  
S0335        7.4401268    12.435685    -0.56908727 
S0336        7.490847     12.227133    -0.56204343 
S0337        7.5486961    12.024432    -0.55198908 
S0338        7.6302238    11.832926    -0.51758757 
S0339        7.7144585    11.647593    -0.49041638 
S0340        7.8064178    11.470915    -0.4642724  
S0341        7.7414421    11.318819    -0.35201571 
S0342        7.6434959    11.141788    -0.28790107 
S0343        7.5668419    10.970103    -0.21285355 
S0344        7.5074501    10.800667    -0.13116016 
S0345        7.468631     10.635496    -0.036449915
S0346        7.4432121    10.468555    0.059205514 
S0347        7.4382645    10.306617    0.16983685  
S0348        7.4515381    10.150753    0.29368443  
S0349        7.6110855    9.7574722    0.64113331  
S0350        7.7620811    9.5546593    0.81653976  
S0351        7.93554      9.392205     0.94577227  
S0352        8.1515213    9.3326332    1.0336027   
S0353        8.3741875    9.2730637    1.0587481   
S0354        8.6130486    9.237841     1.030839    
S0355        8.8702141    9.2025345    0.94795094  
S0356        9.1543129    9.2403931    0.81513348  
S0357        9.4502571    9.3473831    0.63859     
S0358        9.6956963    9.420771     0.65538893  
S0359        9.9111557    9.4950905    0.691085    
S0360        10.097318    9.5712173    0.74691148  
S0361        10.259905    9.6432823    0.82299204  
S0362        10.38284     9.7360077    0.92078247  
S0363        10.480347    9.830114     1.0388413   
S0364        10.553915    9.9304382    1.1769365   
S0365        10.574179    10.04631     1.3368469   
S0366        8.7883186    14.050899    2.8364695   
S0367        8.7769844    14.259613    2.8977728   
S0368        8.7760979    14.466049    2.9430782   
S0369        8.7556053    14.668295    2.9825153   
S0370        8.7264404    14.867375    3.0125683   
S0371        8.6867317    15.063107    3.0337444   
S0372        8.6251419    15.251849    3.0482964   
S0373        8.5576202    15.43774     3.0526838   
S0374        8.4912048    15.624756    3.0458838   
S0375        8.3999535    15.796568    3.019438    
S0376        8.2959732    15.956612    2.9859327   
S0377        8.1826874    16.10761     2.9445869   
S0378        8.0697021    16.259641    2.8929468   
S0379        7.9351318    16.396837    2.8357147   
S0380        7.7754974    16.511528    2.7742493   
S0381        7.6042473    16.616528    2.7052898   
S0382        7.4301552    16.732712    2.6253138   
S0383        7.1531853    16.671945    2.2632099   
S0384        7.0620003    16.468431    1.9939524   
S0385        6.9775192    16.2729      1.7265123   
S0386        6.9127846    16.112408    1.4518691   
S0387        6.8747864    16.00676     1.1599319   
S0388        6.8522232    15.936771    0.85663157  
S0389        6.8368492    15.879515    0.55193176  
S0390        6.8315002    15.819345    0.25260978  
S0391        6.9271095    15.732124    -0.089652187
S0392        7.0064079    15.688785    -0.12992909 
S0393        7.0784912    15.631476    -0.16219013 
S0394        7.143026     15.568916    -0.19064405 
S0395        7.2012901    15.502771    -0.2169349  
S0396        7.2606766    15.439136    -0.24749796 
S0397        7.3194153    15.373509    -0.27900662 
S0398        7.36567      15.295871    -0.30191963 
S0399        7.104734     16.836377    2.7972652   
S0400        6.9763054    16.833656    2.9704445   
S0401        6.8468315    16.843867    3.0492081   
S0402        6.708239     16.856645    3.0311033   
S0403        6.5540665    16.829594    2.9282478   
S0404        6.3853962    16.744402    2.7491663   
S0405        6.2049908    16.60508     2.4945932   
S0406        6.0150932    16.394678    2.1738239   
S0407        5.8130535    16.20463     1.7457512   
S0408        5.8457153    15.882465    1.2925349   
S0409        5.8924278    15.697226    0.86709032  
S0410        5.9344006    15.602589    0.47359629  
S0411        6.0185642    15.511151    0.19117569  
S0412        6.1550186    15.429271    0.022999957 
S0413        6.313776     15.397865    -0.07513153 
S0414        6.4767845    15.440408    -0.12540239 
S0415        6.6406479    15.58595     -0.13393224 
