# Supplementary material for: Interspecific variation in the limb long bones among modern rhinoceroses—extent and drivers
Source: PeerJ. 2019 Sep 26;7:e7647. doi: 10.7717/peerj.7647 (PMC6766374; doi:10.7717/peerj.7647)
Supplement: Supplemental Information 9 [file peerj-07-7647-s009.zip › Radius/Rhinoceros_sondaicus_1205F_Radius_miroir.pts]

Version 1.0
416
S0000        27.041672    0.80139933   4.9712311   
S0001        27.05209     0.18677028   1.015402    
S0002        28.066702    -3.2745865   1.3097277   
S0003        25.996396    -7.2996277   0.58301239  
S0004        25.999054    -8.0760918   6.6086723   
S0005        28.734729    -3.5668919   5.9758049   
S0006        24.543401    1.2239155    1.9130081   
S0007        24.857219    1.8109179    2.7730503   
S0008        24.329581    -2.1815502   5.7903526   
S0009        25.181775    -6.0665092   6.7864952   
S0010        14.82536     -0.94452667  2.5869621   
S0011        0.96117554   3.553952     1.6604836   
S0012        0.8260746    4.0103107    1.8953802   
S0013        2.3491718    3.8258728    3.0654778   
S0014        0.91788988   2.7869164    5.4835159   
S0015        -1.1180183   -6.0075249   3.9570251   
S0016        -6.4101974   -4.2141918   3.0321156   
S0017        -3.9046638   -1.7485319   1.3859997   
S0018        -4.2437065   0.18822706   2.0539927   
S0019        -3.1673702   4.2405853    2.8015083   
S0020        -2.9445923   3.3519257    4.8624969   
S0021        -4.2059669   1.0233102    5.1800404   
S0022        -3.3732685   -4.215266    5.2074394   
S0023        27.103235    1.0148741    4.8525505   
S0024        27.145728    1.2002782    4.7064007   
S0025        27.172424    1.3541921    4.5396851   
S0026        27.187747    1.4772693    4.3582058   
S0027        27.243146    1.5833031    4.1831161   
S0028        27.265829    1.6539879    3.981678    
S0029        27.297614    1.6985674    3.7694714   
S0030        27.342261    1.7134651    3.5423996   
S0031        27.319891    1.7010048    3.3004284   
S0032        27.263263    1.6284573    3.0402264   
S0033        27.200452    1.5352742    2.7816259   
S0034        27.134378    1.4150284    2.5271299   
S0035        27.0785      1.268025     2.2752918   
S0036        27.044269    1.0985576    2.0225824   
S0037        27.024557    0.90558872   1.7704147   
S0038        27.027615    0.69174275   1.5153457   
S0039        27.049503    0.45450606   1.258298    
S0040        27.058969    0.019241852  0.963801    
S0041        27.061938    -0.15844702  0.93236694  
S0042        27.072168    -0.34876404  0.91884422  
S0043        27.112833    -0.54378119  0.90897341  
S0044        27.193552    -0.73727312  0.89652739  
S0045        27.294055    -0.93777657  0.89417782  
S0046        27.444443    -1.1325865   0.89029198  
S0047        27.602823    -1.3419587   0.90624466  
S0048        27.707819    -1.5853786   0.94529657  
S0049        27.781491    -1.78543     1.0289682   
S0050        27.838452    -1.9851055   1.1038751   
S0051        27.906458    -2.1747982   1.1639538   
S0052        27.973291    -2.3597599   1.2114756   
S0053        28.018088    -2.546487    1.2511799   
S0054        28.047791    -2.7322311   1.281495    
S0055        28.083536    -2.9149164   1.3005326   
S0056        28.089975    -3.0978075   1.311549    
S0057        28.012537    -3.4973778   1.2452011   
S0058        27.92984     -3.714415    1.1802785   
S0059        27.833011    -3.9271347   1.117132    
S0060        27.709897    -4.1278954   1.0566292   
S0061        27.581146    -4.3267513   0.99914484  
S0062        27.436758    -4.5187805   0.94523668  
S0063        27.29006     -4.7131645   0.89336967  
S0064        27.137964    -4.9087254   0.84310732  
S0065        27.010663    -5.1234543   0.78682323  
S0066        26.897046    -5.3573078   0.73873916  
S0067        26.766684    -5.5857052   0.69686537  
S0068        26.662766    -5.8285957   0.66046844  
S0069        26.559183    -6.0727177   0.63145709  
S0070        26.465451    -6.3223003   0.60829077  
S0071        26.365625    -6.5714531   0.58921008  
S0072        26.278137    -6.8291656   0.56784468  
S0073        26.133319    -7.0628906   0.56884537  
S0074        25.840216    -7.6568192   0.77215476  
S0075        25.662408    -7.9434372   1.0394814   
S0076        25.493413    -8.16661     1.3469849   
S0077        25.363171    -8.3528496   1.678828    
S0078        25.274611    -8.5092087   2.037919    
S0079        25.211604    -8.6140381   2.4298748   
S0080        25.185988    -8.6839844   2.8537573   
S0081        25.203494    -8.7324265   3.3102013   
S0082        25.286472    -8.8188774   3.7908325   
S0083        25.358453    -8.8307716   4.1791321   
S0084        25.420404    -8.7937004   4.5524395   
S0085        25.475642    -8.7298409   4.9056786   
S0086        25.548056    -8.6630341   5.2385933   
S0087        25.600439    -8.5587654   5.547303    
S0088        25.686282    -8.4597191   5.8391163   
S0089        25.780484    -8.3445274   6.1120163   
S0090        25.877615    -8.2085243   6.3639168   
S0091        26.170505    -7.7943222   6.6338631   
S0092        26.267068    -7.4322632   6.5931854   
S0093        26.322223    -7.073745    6.5258736   
S0094        26.418185    -6.7465775   6.4697052   
S0095        26.515646    -6.4295158   6.4050751   
S0096        26.658932    -6.1290039   6.3477448   
S0097        26.83143     -5.8431885   6.2905617   
S0098        26.999457    -5.5597057   6.2209118   
S0099        27.19765     -5.2992306   6.1525517   
S0100        27.417331    -5.1360794   6.2131721   
S0101        27.654059    -4.9971291   6.2675129   
S0102        27.882941    -4.8627213   6.3039284   
S0103        28.097684    -4.721476    6.3179249   
S0104        28.290125    -4.5553585   6.3049904   
S0105        28.470343    -4.3683262   6.2668343   
S0106        28.617703    -4.1369556   6.1984676   
S0107        28.698526    -3.8574112   6.0988235   
S0108        28.720404    -3.3930016   5.8359211   
S0109        28.660168    -3.2102562   5.7157303   
S0110        28.563593    -3.0285707   5.6194462   
S0111        28.454169    -2.8466335   5.5448013   
S0112        28.359723    -2.6494476   5.4880878   
S0113        28.244617    -2.4496845   5.4530651   
S0114        28.127545    -2.2353031   5.4403954   
S0115        27.987979    -2.0202459   5.4505527   
S0116        27.811206    -1.8246666   5.4721954   
S0117        27.580295    -1.5542619   5.30653     
S0118        27.34274     -1.3134287   5.1476418   
S0119        27.159534    -1.0479295   5.0251827   
S0120        27.022708    -0.76774507  4.9345955   
S0121        26.97189     -0.4669992   4.8961575   
S0122        26.947256    -0.16374381  4.8822662   
S0123        26.962439    0.14761468   4.9002201   
S0124        26.984726    0.46802025   4.9260551   
S0125        26.837994    0.83600435   5.0505814   
S0126        26.612686    0.85278826   5.0713779   
S0127        26.400266    0.84932623   5.077486    
S0128        26.204733    0.82703733   5.0363155   
S0129        26.02785     0.78328104   4.9652313   
S0130        25.864426    0.71648326   4.8703739   
S0131        25.70722     0.6260406    4.7577663   
S0132        25.543892    0.51564021   4.6433575   
S0133        25.357135    0.4057024    4.5657345   
S0134        25.123216    0.26950507   4.5186138   
S0135        24.924611    0.11680087   4.4697971   
S0136        24.784532    -0.038580418 4.387743    
S0137        24.673155    -0.19215541  4.3246952   
S0138        24.599568    -0.34634514  4.2637276   
S0139        24.562665    -0.5076694   4.2025787   
S0140        24.523422    -0.68263435  4.2047462   
S0141        24.486101    -0.85528774  4.2733704   
S0142        24.48139     -1.0163804   4.3610687   
S0143        24.584644    -1.167203    4.4533905   
S0144        24.652243    -1.3056746   4.5801792   
S0145        24.683199    -1.4316936   4.7282547   
S0146        24.684848    -1.5537003   4.88526     
S0147        24.661446    -1.6762209   5.0488934   
S0148        24.619566    -1.8059448   5.2173264   
S0149        24.563089    -1.9464415   5.3909763   
S0150        24.467159    -2.0721701   5.5821339   
S0151        24.481358    -2.1464373   5.9962807   
S0152        24.670363    -2.1589752   6.1571465   
S0153        24.863655    -2.1889587   6.2777081   
S0154        25.035895    -2.2054594   6.3932758   
S0155        25.203676    -2.2273598   6.4863457   
S0156        25.363931    -2.2486071   6.5709549   
S0157        25.522513    -2.2773378   6.6348381   
S0158        25.679691    -2.3187889   6.6566475   
S0159        25.831183    -2.364426    6.6563438   
S0160        26.020868    -2.2955389   6.6129333   
S0161        26.21694     -2.2543005   6.5744438   
S0162        26.415591    -2.2473499   6.5305466   
S0163        26.620358    -2.2690252   6.4981476   
S0164        26.830008    -2.3216383   6.4714134   
S0165        27.045978    -2.4029213   6.4529694   
S0166        27.274234    -2.5015005   6.4596367   
S0167        27.514865    -2.615761    6.4953667   
S0168        27.761273    -2.75763     6.5439896   
S0169        27.941626    -2.9557365   6.5560463   
S0170        28.09451     -3.1355785   6.5314796   
S0171        28.241418    -3.2715706   6.5219994   
S0172        28.378415    -3.3771137   6.5009521   
S0173        28.48772     -3.4655922   6.4406723   
S0174        28.52392     -3.5464447   6.3149883   
S0175        28.602762    -3.5748962   6.2281651   
S0176        28.686493    -3.5800621   6.1209724   
S0177        25.918607    -7.9396118   6.7600754   
S0178        25.795581    -7.7317459   6.8518806   
S0179        25.680164    -7.5086052   6.8952255   
S0180        25.580908    -7.2834244   6.8998009   
S0181        25.494313    -7.0581696   6.8844353   
S0182        25.402589    -6.8234085   6.9212456   
S0183        25.31299     -6.571891    6.9533302   
S0184        25.240402    -6.3156975   6.9144157   
S0185        25.365048    -5.8033173   6.7939705   
S0186        25.551828    -5.5762325   6.7225441   
S0187        25.734155    -5.382272    6.6008545   
S0188        25.915808    -5.1758194   6.5787399   
S0189        26.095023    -4.9975887   6.5199692   
S0190        26.273459    -4.8322487   6.4736618   
S0191        26.450732    -4.6780872   6.4453194   
S0192        26.626013    -4.537796    6.4271454   
S0193        26.797791    -4.4114815   6.4206894   
S0194        27.018155    -4.2441616   6.4383423   
S0195        27.22269     -4.0777687   6.4942696   
S0196        27.425006    -3.9339798   6.5278549   
S0197        27.633237    -3.8311184   6.5957222   
S0198        27.859015    -3.7555485   6.609845    
S0199        28.111633    -3.7046764   6.574118    
S0200        28.410727    -3.674802    6.4815407   
S0201        28.600259    -3.6057564   6.2256939   
S0202        14.552623    -0.87672567  2.6223923   
S0203        14.256482    -0.81315937  2.6458996   
S0204        13.938033    -0.7490324   2.6602245   
S0205        13.595224    -0.69316897  2.6614964   
S0206        13.228203    -0.6451828   2.6514488   
S0207        12.838306    -0.59955606  2.6333078   
S0208        12.426014    -0.55437059  2.60807     
S0209        11.995307    -0.49098554  2.5772127   
S0210        11.545151    -0.4126018   2.5353886   
S0211        11.116288    -0.35830369  2.4967722   
S0212        10.688821    -0.27818999  2.4568277   
S0213        10.2577      -0.20031805  2.4162176   
S0214        9.8234123    -0.12345463  2.3754572   
S0215        9.3876572    -0.036916849 2.3343122   
S0216        8.9539452    0.079881579  2.2883814   
S0217        8.5141258    0.17929699   2.2468124   
S0218        8.0734962    0.29290965   2.2039528   
S0219        7.6318245    0.41849265   2.1594091   
S0220        7.2931404    0.50560489   2.1400688   
S0221        6.9526184    0.59804106   2.1272213   
S0222        6.613131     0.70746894   2.1131828   
S0223        6.268594     0.80927668   2.1154766   
S0224        5.9230274    0.92113476   2.1218552   
S0225        5.5791012    1.0520674    2.1250717   
S0226        5.2335571    1.190242     2.1339291   
S0227        4.8878338    1.3399089    2.1452284   
S0228        4.5445343    1.5060142    2.1557779   
S0229        4.2316921    1.6064623    2.1064344   
S0230        3.9272354    1.6980864    2.0711496   
S0231        3.638982     1.7981152    2.0377434   
S0232        3.3657406    1.9042084    2.0087729   
S0233        3.1008774    2.005361     2.0003265   
S0234        2.8558514    2.1244875    1.9824549   
S0235        2.6313864    2.2594437    1.954114    
S0236        2.4320841    2.4111341    1.9097589   
S0237        2.2375029    2.5570375    1.8905014   
S0238        2.1527882    2.6240801    1.8750925   
S0239        2.055151     2.7040928    1.8547127   
S0240        1.9378714    2.7891085    1.840819    
S0241        1.8026817    2.8801222    1.8312025   
S0242        1.6583937    2.9880354    1.8104935   
S0243        1.4979461    3.1051908    1.7916224   
S0244        1.3173579    3.2290184    1.7836975   
S0245        1.147758     3.38904      1.7215588   
S0246        0.65771194   2.7601122    5.5163673   
S0247        0.41238279   2.6646839    5.5315483   
S0248        0.18320739   2.5399876    5.5561913   
S0249        -0.029230544 2.3829676    5.5660351   
S0250        -0.22627084  2.2047903    5.6006294   
S0251        -0.40819626  2.0053518    5.6882282   
S0252        -0.57347012  1.7825199    5.8160801   
S0253        -0.72469039  1.5163136    5.8798397   
S0254        -0.85985956  1.22788      5.9977913   
S0255        -0.99935703  0.87888393   5.9813419   
S0256        -1.1133708   0.53528643   6.0252651   
S0257        -1.1903597   0.17984984   6.1150246   
S0258        -1.2645744   -0.19903691  6.1578621   
S0259        -1.3334082   -0.59368057  6.1735901   
S0260        -1.3549396   -0.9997447   6.2653088   
S0261        -1.3845721   -1.4214055   6.3009239   
S0262        -1.4196052   -1.8647673   6.252206    
S0263        -1.4043953   -2.3135767   6.3197498   
S0264        -1.3897499   -2.6344427   6.2857353   
S0265        -1.3745517   -2.9392693   6.202177    
S0266        -1.3557658   -3.235154    6.1681076   
S0267        -1.3403107   -3.5431831   6.1904724   
S0268        -1.3202712   -3.8158554   6.119828    
S0269        -1.3043556   -4.1113998   6.116481    
S0270        -1.285715    -4.3965176   6.0960369   
S0271        -1.2604299   -4.6312332   6.0033623   
S0272        -1.234955    -4.8339329   5.8811989   
S0273        -1.1738609   -5.030489    5.7659821   
S0274        -1.1263026   -5.2545578   5.6803841   
S0275        -1.09066     -5.4478188   5.5481365   
S0276        -1.065771    -5.6001553   5.366748    
S0277        -1.0524542   -5.7257172   5.1507114   
S0278        -1.0516888   -5.8391308   4.9068478   
S0279        -1.0622138   -5.9221809   4.6251907   
S0280        -1.0834051   -5.9567001   4.3038963   
S0281        -6.3490532   -4.1465469   2.7963259   
S0282        -6.2676811   -4.0705055   2.5799236   
S0283        -6.1549717   -3.987294    2.389933    
S0284        -6.0320583   -3.8951363   2.2141459   
S0285        -5.8719276   -3.7996021   2.0751453   
S0286        -5.6955547   -3.69748     1.9578001   
S0287        -5.5108456   -3.5831379   1.8469942   
S0288        -5.3173023   -3.4492897   1.7272575   
S0289        -5.0828957   -3.3230415   1.6692722   
S0290        -4.8427433   -3.2391991   1.6326206   
S0291        -4.6351913   -3.1213427   1.5692916   
S0292        -4.4592991   -2.9804371   1.5085054   
S0293        -4.3101482   -2.820545    1.4589955   
S0294        -4.2152821   -2.6331003   1.4097638   
S0295        -4.1290958   -2.4340124   1.3834234   
S0296        -4.0508545   -2.2208799   1.373272    
S0297        -3.990435    -1.9900713   1.3739058   
S0298        -3.8635078   -1.4973741   1.4063515   
S0299        -3.8338669   -1.2566344   1.4406697   
S0300        -3.8437485   -1.0214577   1.4884079   
S0301        -3.8551739   -0.79940777  1.5502638   
S0302        -3.8313141   -0.59360943  1.6230087   
S0303        -3.8607681   -0.38788619  1.7070587   
S0304        -3.9614429   -0.18521632  1.807325    
S0305        -4.0724789   0.0086771376 1.9195967   
S0306        -4.1255589   0.13298126   2.2760052   
S0307        -4.0565186   0.09335832   2.4909883   
S0308        -3.9871738   0.072863358  2.6934641   
S0309        -3.947876    0.068724591  2.8876324   
S0310        -3.9681286   0.086000246  3.0673204   
S0311        -4.001181    0.12155007   3.2356899   
S0312        -4.0507057   0.1737015    3.3950882   
S0313        -4.1185818   0.24054644   3.5482613   
S0314        -4.1982906   0.31426504   3.706245    
S0315        -4.2646782   0.39631662   3.8393368   
S0316        -4.324419    0.48369203   3.9708725   
S0317        -4.3593933   0.56473036   4.1161926   
S0318        -4.3923225   0.65470514   4.2580101   
S0319        -4.4151096   0.74833422   4.4088192   
S0320        -4.4148018   0.83675394   4.5808018   
S0321        -4.3989407   0.92492819   4.7752914   
S0322        -4.3368095   0.99197693   4.9902      
S0323        -4.2655308   0.88643227   5.2412079   
S0324        -4.3300068   0.75257425   5.3187344   
S0325        -4.3839413   0.61217046   5.4017605   
S0326        -4.4300339   0.46905246   5.4967297   
S0327        -4.4575218   0.31144054   5.5871319   
S0328        -4.4743496   0.14807049   5.6867771   
S0329        -4.4760822   -0.027105874 5.786224    
S0330        -4.4600029   -0.21943765  5.8720978   
S0331        -4.429071    -0.42538648  5.9450748   
S0332        -4.3169804   -0.66024318  6.031871    
S0333        -4.2239994   -0.89129133  6.0847382   
S0334        -4.1554119   -1.1095638   6.1096813   
S0335        -4.1144634   -1.3080473   6.0927807   
S0336        -4.1001068   -1.4877003   6.0555698   
S0337        -4.1082283   -1.6574696   6.022736    
S0338        -4.1401337   -1.8115646   5.9635105   
S0339        -4.1929867   -1.9676773   5.9393642   
S0340        -4.2733612   -2.1111221   5.9080631   
S0341        -4.1119308   -2.4001232   5.8923672   
S0342        -3.9648113   -2.6763098   5.8682751   
S0343        -3.8346672   -2.9350546   5.8044113   
S0344        -3.719804    -3.1813555   5.7342525   
S0345        -3.6196472   -3.4157654   5.6586826   
S0346        -3.5352821   -3.6339836   5.5602745   
S0347        -3.4661987   -3.8451229   5.4655518   
S0348        -3.4112976   -4.0332161   5.3364681   
S0349        -3.4563366   -4.4037037   5.0156643   
S0350        -3.5685398   -4.5488731   4.8391514   
S0351        -3.7128147   -4.6601643   4.6873138   
S0352        -3.8872734   -4.7292583   4.5534481   
S0353        -4.0934895   -4.7639912   4.4434498   
S0354        -4.3288277   -4.7519924   4.3482738   
S0355        -4.5957134   -4.7074829   4.2773598   
S0356        -4.8958614   -4.6360996   4.235218    
S0357        -5.2311806   -4.5380653   4.2246243   
S0358        -5.4261093   -4.5143681   4.1670029   
S0359        -5.6056271   -4.4970509   4.096312    
S0360        -5.7757545   -4.4889618   4.0242928   
S0361        -5.9337532   -4.4766644   3.9365707   
S0362        -6.0862942   -4.4604897   3.8325668   
S0363        -6.2271908   -4.4290791   3.6924698   
S0364        -6.3388462   -4.3740498   3.502375    
S0365        -6.4106758   -4.300436    3.2735626   
S0366        -4.2599831   0.52043853   2.0028923   
S0367        -4.2711266   0.82979622   1.9625359   
S0368        -4.3127571   1.1205735    1.9131481   
S0369        -4.2841137   1.3885031    1.8897465   
S0370        -4.231324    1.6323938    1.8851627   
S0371        -4.1805103   1.8568909    1.8806536   
S0372        -4.1326874   2.063546     1.8712851   
S0373        -4.0446655   2.2462597    1.8855713   
S0374        -4.0183624   2.4171562    1.859742    
S0375        -3.9653797   2.6510801    1.9063482   
S0376        -3.9126629   2.8755768    1.9621098   
S0377        -3.8557774   3.0925756    2.0268734   
S0378        -3.8094234   3.311166     2.0921642   
S0379        -3.7441006   3.5267178    2.1804665   
S0380        -3.6608738   3.7425106    2.2956758   
S0381        -3.5539513   3.9584347    2.4457087   
S0382        -3.3837273   4.1309212    2.6285582   
S0383        -3.0638601   4.1614738    2.9780367   
S0384        -2.9585178   4.0380127    3.1508345   
S0385        -2.8825481   3.926104     3.3441307   
S0386        -2.8355627   3.8280884    3.5582161   
S0387        -2.8117773   3.7318993    3.7884537   
S0388        -2.8092392   3.6323101    4.0323383   
S0389        -2.843165    3.568845     4.312207    
S0390        -2.8944221   3.4911465    4.6040565   
S0391        -3.0953133   3.0776463    4.9152378   
S0392        -3.2489574   2.8205917    4.9753014   
S0393        -3.4186775   2.5741163    5.0384636   
S0394        -3.5716042   2.3174417    5.0842022   
S0395        -3.6854027   2.0483839    5.1077927   
S0396        -3.7995869   1.7828255    5.1264877   
S0397        -3.9395779   1.5279685    5.1502029   
S0398        -4.0689999   1.2711314    5.1637341   
S0399        -2.9604073   4.2105732    2.8175638   
S0400        -2.7231962   3.9977753    2.830757    
S0401        -2.5547409   3.8008038    2.9112928   
S0402        -2.3988884   3.6648357    3.0150787   
S0403        -2.2398296   3.5572556    3.1372074   
S0404        -2.1258774   3.4295109    3.3058887   
S0405        -2.0292379   3.3107075    3.5055878   
S0406        -1.9384985   3.2070496    3.73899     
S0407        -1.9139858   3.0800098    4.0047539   
S0408        -1.9891911   2.9518526    4.3839886   
S0409        -2.136306    2.8336603    4.665271    
S0410        -2.246373    2.7779232    4.8919357   
S0411        -2.3177143   2.7825392    5.0783405   
S0412        -2.4257597   2.8163837    5.1792694   
S0413        -2.5582249   2.8787947    5.1910107   
S0414        -2.6836174   2.9860022    5.140416    
S0415        -2.8075117   3.1609079    5.0513184   
