# Supplementary material for: Interspecific variation in the limb long bones among modern rhinoceroses—extent and drivers
Source: PeerJ. 2019 Sep 26;7:e7647. doi: 10.7717/peerj.7647 (PMC6766374; doi:10.7717/peerj.7647)
Supplement: Supplemental Information 9 [file peerj-07-7647-s009.zip › Radius/Rhinoceros_sondaicus_1861_3_11_1_Radius_miroir.pts]

Version 1.0
416
S0000        -2.7131828   13.929807    -4.7441673  
S0001        -2.8342058   11.470927    -7.680278   
S0002        0.24259205   12.296242    -9.3286621  
S0003        4.4401245    9.8965691    -8.8795319  
S0004        6.6940193    13.418118    -3.7696854  
S0005        1.8932037    15.519789    -5.642025   
S0006        -3.1689331   9.9436821    -5.6702431  
S0007        -3.848851    10.530602    -4.9008293  
S0008        0.67240982   12.064943    -2.4310768  
S0009        4.4462307    13.372656    -3.3161243  
S0010        -0.44876251  2.0116186    0.87280731  
S0011        -3.5531414   -10.10079    8.2348373   
S0012        -4.4030243   -9.973967    8.8340485   
S0013        -4.2552711   -7.2060738   8.7793221   
S0014        -2.0508722   -8.1254318   11.782959   
S0015        6.0147095    -10.976662   9.3947678   
S0016        4.7501579    -14.768927   12.867841   
S0017        2.3380274    -13.950655   10.146487   
S0018        -0.047278786 -13.478336   11.200459   
S0019        -3.7883705   -11.991096   11.613365   
S0020        -2.4664837   -10.519614   13.045679   
S0021        0.21132441   -11.477236   13.881912   
S0022        5.0354645    -10.827084   12.138455   
S0023        -2.8880592   13.880385    -4.8830914  
S0024        -3.0419027   13.805888    -5.0357563  
S0025        -3.165159    13.681853    -5.1783455  
S0026        -3.2641148   13.556639    -5.3271183  
S0027        -3.3368244   13.416901    -5.4757141  
S0028        -3.3885757   13.275945    -5.6381134  
S0029        -3.4144112   13.114458    -5.7979523  
S0030        -3.4254784   12.966899    -5.9931904  
S0031        -3.417524    12.834187    -6.2227371  
S0032        -3.4508038   12.660927    -6.3916759  
S0033        -3.4623829   12.530788    -6.5925301  
S0034        -3.4451107   12.408607    -6.7908951  
S0035        -3.4042801   12.265063    -6.9653908  
S0036        -3.3391239   12.110344    -7.123539   
S0037        -3.2446354   11.925797    -7.2398949  
S0038        -3.124782    11.78381     -7.3924156  
S0039        -2.9828243   11.632475    -7.5332291  
S0040        -2.704575    11.375114    -7.7950844  
S0041        -2.5595001   11.301126    -7.9010513  
S0042        -2.4053076   11.249429    -7.996067   
S0043        -2.2383915   11.218336    -8.0653954  
S0044        -2.0716925   11.205149    -8.1429108  
S0045        -1.9003639   11.208075    -8.2253525  
S0046        -1.7359213   11.233241    -8.3356438  
S0047        -1.5700839   11.279646    -8.4528191  
S0048        -1.4241632   11.364896    -8.5862778  
S0049        -1.2696804   11.480223    -8.7213638  
S0050        -1.1099449   11.59431     -8.8450958  
S0051        -0.92183704  11.690334    -8.9393921  
S0052        -0.75151973  11.801524    -9.0400246  
S0053        -0.56967745  11.907093    -9.1249611  
S0054        -0.3781852   12.008114    -9.1950813  
S0055        -0.18968102  12.124306    -9.2695427  
S0056        0.021380591  12.219909    -9.3117615  
S0057        0.48551097   12.356976    -9.2172997  
S0058        0.72387643   12.371273    -9.119175   
S0059        0.9630435    12.365768    -9.0511093  
S0060        1.1798825    12.276435    -8.974176   
S0061        1.4013542    12.17703     -8.9324898  
S0062        1.6225197    12.045599    -8.9140282  
S0063        1.835298     11.870348    -8.9101524  
S0064        2.0424168    11.656306    -8.9238251  
S0065        2.2504454    11.407764    -8.9630798  
S0066        2.4688482    11.184441    -8.934063   
S0067        2.6843073    10.970105    -8.8971672  
S0068        2.9081602    10.771364    -8.8569138  
S0069        3.1433558    10.58875     -8.8259529  
S0070        3.3849327    10.420896    -8.8500023  
S0071        3.6341351    10.270193    -8.8701103  
S0072        3.8948303    10.134842    -8.8715752  
S0073        4.164661     10.005336    -8.8523727  
S0074        4.7801678    9.7796432    -8.750782   
S0075        5.1063831    9.7099846    -8.6032944  
S0076        5.421693     9.6836807    -8.4327171  
S0077        5.7226894    9.6935768    -8.2227646  
S0078        6.0293625    9.752446     -8.0074715  
S0079        6.3171665    9.8405556    -7.7333374  
S0080        6.5955238    9.9651802    -7.4180275  
S0081        6.8283508    10.116208    -7.0327705  
S0082        6.9986229    10.296725    -6.5904243  
S0083        7.096405     10.692558    -6.1222862  
S0084        7.1751816    11.073995    -5.689949   
S0085        7.251825     11.463664    -5.3474785  
S0086        7.2523819    11.816315    -4.987936   
S0087        7.2453934    12.19557     -4.7275719  
S0088        7.1695457    12.528126    -4.4399101  
S0089        7.0401886    12.820589    -4.1675922  
S0090        6.9160141    13.177739    -3.9671234  
S0091        6.4252159    13.526965    -3.8020256  
S0092        6.0854908    13.497606    -3.848724   
S0093        5.7637531    13.499911    -3.8991882  
S0094        5.4495876    13.519196    -3.9558483  
S0095        5.146991     13.589429    -4.0299007  
S0096        4.8496414    13.685767    -4.1173828  
S0097        4.5558834    13.797824    -4.215308   
S0098        4.2578991    13.908092    -4.319651   
S0099        3.9723278    14.056955    -4.4396572  
S0100        3.764344     14.328186    -4.5233444  
S0101        3.571822     14.621468    -4.6103107  
S0102        3.4727188    14.971881    -4.7667908  
S0103        3.2968555    15.213042    -4.9097553  
S0104        3.0955225    15.402034    -5.0672134  
S0105        2.8492052    15.525569    -5.221611   
S0106        2.555685     15.577327    -5.3590759  
S0107        2.231798     15.563994    -5.4850399  
S0108        1.3807606    15.441054    -5.5362015  
S0109        0.89458075   15.218141    -5.2946022  
S0110        0.50911932   14.966745    -5.064241   
S0111        0.2609895    14.684589    -4.8689209  
S0112        0.069275105  14.390862    -4.739439   
S0113        -0.11842688  14.07655     -4.6719124  
S0114        -0.35418129  13.743568    -4.6566452  
S0115        -0.6906858   13.474883    -4.6685341  
S0116        -1.0067163   13.443013    -4.6657471  
S0117        -1.2224846   13.458502    -4.5433773  
S0118        -1.4356747   13.553163    -4.4402599  
S0119        -1.6307959   13.658305    -4.3733173  
S0120        -1.7945498   13.786983    -4.3462807  
S0121        -1.9610552   13.883287    -4.357214   
S0122        -2.1389872   13.945241    -4.4029461  
S0123        -2.3277611   13.975475    -4.4822842  
S0124        -2.5244513   13.963953    -4.595134   
S0125        -2.6806927   13.868338    -4.4452778  
S0126        -2.6281069   13.612648    -4.1476181  
S0127        -2.5719563   13.239905    -4.0337463  
S0128        -2.4946892   12.947037    -3.9456875  
S0129        -2.3964581   12.68884     -3.8753136  
S0130        -2.2749702   12.450643    -3.8006645  
S0131        -2.123308    12.228222    -3.6753819  
S0132        -1.9558382   12.001745    -3.6103119  
S0133        -1.7606285   11.784854    -3.5294704  
S0134        -1.5689151   11.81491     -3.6023064  
S0135        -1.3792096   11.829092    -3.6440144  
S0136        -1.1965325   11.82225     -3.6853703  
S0137        -1.0172077   11.798611    -3.6987652  
S0138        -0.84336424  11.755588    -3.7018745  
S0139        -0.67487216  11.694193    -3.6845451  
S0140        -0.51027489  11.613567    -3.662709   
S0141        -0.3498404   11.514779    -3.623597   
S0142        -0.19243499  11.397996    -3.5705177  
S0143        -0.019742389 11.366039    -3.4718067  
S0144        0.13634341   11.361662    -3.3701466  
S0145        0.26592159   11.380842    -3.2495106  
S0146        0.38259497   11.429057    -3.1317472  
S0147        0.48618259   11.506303    -3.0128325  
S0148        0.5735455    11.610795    -2.8868458  
S0149        0.62506452   11.734991    -2.739176   
S0150        0.66249528   11.887722    -2.5897276  
S0151        0.67491097   12.272235    -2.3321857  
S0152        0.65902424   12.464055    -2.2619448  
S0153        0.62637839   12.659419    -2.2057159  
S0154        0.62778325   12.852153    -2.1970955  
S0155        0.66352668   13.033835    -2.243998   
S0156        0.72453279   13.20468     -2.3422222  
S0157        0.81576509   13.361478    -2.5006151  
S0158        0.95106754   13.499336    -2.7404053  
S0159        0.96285868   13.715619    -2.8204443  
S0160        0.89151793   13.899612    -2.9389616  
S0161        0.91327877   14.03997     -3.1358776  
S0162        0.9678587    14.162724    -3.3323189  
S0163        0.9547986    14.330284    -3.4567463  
S0164        0.96727066   14.495316    -3.5861099  
S0165        1.0136978    14.654074    -3.7209629  
S0166        1.1084919    14.786459    -3.8749504  
S0167        1.2472491    14.859418    -4.0710052  
S0168        1.3772963    14.97261     -4.2281742  
S0169        1.5058467    15.098883    -4.3601749  
S0170        1.6164169    15.225107    -4.4829327  
S0171        1.7044659    15.34771     -4.6041321  
S0172        1.7706598    15.460023    -4.7338997  
S0173        1.8257345    15.528712    -4.8887413  
S0174        1.867614     15.562129    -5.0596714  
S0175        1.8928961    15.571365    -5.2418877  
S0176        1.9013624    15.557124    -5.4355988  
S0177        6.5831512    13.44304     -3.6004463  
S0178        6.411071     13.415363    -3.4653305  
S0179        6.2127384    13.375139    -3.3614597  
S0180        5.9920101    13.323062    -3.2916309  
S0181        5.7443157    13.291541    -3.2496006  
S0182        5.4654907    13.268283    -3.2391808  
S0183        5.1508965    13.2513      -3.2631775  
S0184        4.8047085    13.295909    -3.2891083  
S0185        4.1421898    13.517049    -3.3559933  
S0186        3.8453106    13.638876    -3.4396416  
S0187        3.5617085    13.721591    -3.5660816  
S0188        3.3110844    13.821114    -3.6996307  
S0189        3.0947954    13.949968    -3.8367958  
S0190        2.915645     14.131789    -3.9607506  
S0191        2.7666164    14.336401    -4.0924843  
S0192        2.6496786    14.574341    -4.2180172  
S0193        2.5645874    14.839896    -4.3305923  
S0194        2.4020443    15.041539    -4.4294006  
S0195        2.263241     15.222739    -4.5197533  
S0196        2.1453176    15.374756    -4.6247898  
S0197        2.0486519    15.491763    -4.7498482  
S0198        1.9750755    15.551872    -4.9002594  
S0199        1.9234512    15.569594    -5.0604668  
S0200        1.8916664    15.57119     -5.2277679  
S0201        1.8806444    15.55948     -5.4170715  
S0202        -0.48800135  1.8005009    1.0515621   
S0203        -0.50477304  1.5667692    1.2135834   
S0204        -0.5261436   1.3219791    1.3684691   
S0205        -0.54700971  1.0643628    1.5145656   
S0206        -0.56644192  0.79402518   1.6521276   
S0207        -0.59241204  0.51273823   1.784133    
S0208        -0.62535138  0.21973996   1.9096161   
S0209        -0.66495419  -0.085924298 2.0266748   
S0210        -0.69444036  -0.40510812  2.1348209   
S0211        -0.72534046  -0.73676052  2.2441267   
S0212        -0.74914775  -1.0552555   2.3557255   
S0213        -0.75517321  -1.3593027   2.4737995   
S0214        -0.77655063  -1.6510391   2.5897953   
S0215        -0.79196529  -1.9289783   2.7094927   
S0216        -0.80048628  -2.1927185   2.8339886   
S0217        -0.81647024  -2.4441088   2.9573074   
S0218        -0.8378006   -2.6831768   3.0795439   
S0219        -0.85438967  -2.9084026   3.2054787   
S0220        -0.9120306   -3.2178211   3.435149    
S0221        -0.96135454  -3.5079494   3.6515507   
S0222        -1.0086473   -3.7796745   3.851878    
S0223        -1.0615115   -4.0338844   4.0335182   
S0224        -1.103378    -4.2684349   4.2028976   
S0225        -1.1559892   -4.4865288   4.3509201   
S0226        -1.1979451   -4.6852509   4.4859196   
S0227        -1.2333623   -4.8650547   4.6064774   
S0228        -1.2520911   -5.0226192   4.7209457   
S0229        -1.290425    -5.1671322   4.8467274   
S0230        -1.3457351   -5.3353687   4.99505     
S0231        -1.4106999   -5.5251057   5.1707367   
S0232        -1.4915709   -5.7384029   5.3691681   
S0233        -1.5653808   -5.9665325   5.6071274   
S0234        -1.6665188   -6.2219467   5.8602364   
S0235        -1.7813169   -6.4996048   6.1384869   
S0236        -1.9042433   -6.7962959   6.4479721   
S0237        -2.0614883   -7.1268791   6.7608147   
S0238        -2.1978172   -7.4076645   7.0436806   
S0239        -2.3437389   -7.7014267   7.2910469   
S0240        -2.4843512   -7.9997772   7.5254814   
S0241        -2.6194485   -8.3050003   7.7539856   
S0242        -2.7787508   -8.6328712   7.9298462   
S0243        -2.9307407   -8.9721848   8.1145134   
S0244        -3.1080439   -9.3362053   8.2465431   
S0245        -3.3172302   -9.7185432   8.2942497   
S0246        -1.8686161   -8.2304367   11.865941   
S0247        -1.6903143   -8.3516327   11.930241   
S0248        -1.5306705   -8.4560562   12.030038   
S0249        -1.3735948   -8.5562859   12.13752    
S0250        -1.2147961   -8.6692688   12.227319   
S0251        -1.0572249   -8.7925331   12.305123   
S0252        -0.90439034  -8.9409286   12.346852   
S0253        -0.75422239  -9.0836403   12.401431   
S0254        -0.60673785  -9.2317123   12.452348   
S0255        -0.38333018  -9.3408813   12.428724   
S0256        -0.12880837  -9.3734222   12.518098   
S0257        0.13510216   -9.3902725   12.594524   
S0258        0.40942211   -9.3800041   12.682427   
S0259        0.69252191   -9.3885818   12.692437   
S0260        0.98748426   -9.3796768   12.695763   
S0261        1.2940759    -9.3706512   12.652725   
S0262        1.6121912    -9.3372421   12.617756   
S0263        1.9424843    -9.280162    12.599867   
S0264        2.2850662    -9.2063385   12.551065   
S0265        2.6255796    -9.1620415   12.469103   
S0266        2.9724392    -9.1314156   12.403124   
S0267        3.2761539    -9.1453697   12.265514   
S0268        3.5389282    -9.195079    12.092262   
S0269        3.8360447    -9.242424    11.982432   
S0270        4.0899097    -9.3324921   11.825938   
S0271        4.5052322    -9.3509132   11.861078   
S0272        4.8021446    -9.4520119   11.761118   
S0273        5.10336      -9.5664764   11.638283   
S0274        5.439632     -9.6812622   11.558727   
S0275        5.6602337    -9.8255173   11.365775   
S0276        5.8223793    -9.9783112   11.126057   
S0277        5.9398903    -10.143405   10.852118   
S0278        5.9902103    -10.316901   10.534174   
S0279        5.9547062    -10.496983   10.177487   
S0280        5.9469635    -10.71893    9.8115616   
S0281        4.6188957    -14.892836   12.709164   
S0282        4.490089     -14.969293   12.529928   
S0283        4.3670902    -15.034729   12.354665   
S0284        4.247385     -15.084323   12.177657   
S0285        4.1301731    -15.112035   11.994831   
S0286        4.0248913    -15.089894   11.799897   
S0287        3.9233505    -15.05419    11.604554   
S0288        3.823967     -15.00197    11.405844   
S0289        3.7078281    -14.948457   11.196487   
S0290        3.6268181    -14.831554   10.983164   
S0291        3.5438465    -14.691267   10.801169   
S0292        3.4209217    -14.582253   10.634284   
S0293        3.2730896    -14.491623   10.487262   
S0294        3.1171831    -14.387814   10.368816   
S0295        2.9417282    -14.291228   10.274538   
S0296        2.7462637    -14.201959   10.206122   
S0297        2.5478464    -14.081323   10.165528   
S0298        2.0962135    -13.82406    10.126809   
S0299        1.8491632    -13.721986   10.144586   
S0300        1.6070662    -13.604982   10.187793   
S0301        1.353446     -13.512291   10.264458   
S0302        1.0881562    -13.44133    10.373963   
S0303        0.80952511   -13.391702   10.515977   
S0304        0.51769323   -13.372279   10.694579   
S0305        0.22274323   -13.397342   10.918807   
S0306        0.028560632  -13.282181   11.308211   
S0307        0.067514455  -13.077866   11.403063   
S0308        0.098874795  -12.89576    11.506013   
S0309        0.11924988   -12.754025   11.643793   
S0310        0.13397712   -12.610778   11.763448   
S0311        0.12778559   -12.51508    11.928578   
S0312        0.099524271  -12.453916   12.114571   
S0313        0.07008999   -12.396256   12.294125   
S0314        0.034357551  -12.352293   12.486694   
S0315        -0.016416757 -12.25569    12.721257   
S0316        -0.067897749 -12.187673   12.941153   
S0317        -0.10826081  -12.131121   13.145792   
S0318        -0.12263287  -12.060211   13.329095   
S0319        -0.10689726  -11.968431   13.487215   
S0320        -0.065575141 -11.862929   13.622409   
S0321        0.0069081455 -11.741241   13.726501   
S0322        0.09899894   -11.61459    13.812233   
S0323        0.35106945   -11.413871   13.935016   
S0324        0.49785118   -11.35486    13.973425   
S0325        0.65242124   -11.305181   13.994374   
S0326        0.80741119   -11.253334   14.014314   
S0327        0.96727095   -11.206806   14.022879   
S0328        1.1292511    -11.155923   14.029306   
S0329        1.2959105    -11.106163   14.027798   
S0330        1.4684544    -11.070894   14.007588   
S0331        1.6443504    -11.04186    13.975848   
S0332        1.8673656    -11.008665   13.964185   
S0333        2.0924828    -11.007344   13.925269   
S0334        2.3181801    -11.033806   13.868266   
S0335        2.543475     -11.084245   13.797351   
S0336        2.7760441    -11.096086   13.746912   
S0337        3.0073936    -11.139962   13.676155   
S0338        3.2405308    -11.190215   13.598793   
S0339        3.4755337    -11.246169   13.514372   
S0340        3.7213875    -11.272665   13.45145    
S0341        3.8255867    -11.125735   13.185303   
S0342        3.9498604    -10.983174   12.964919   
S0343        4.0793316    -10.853806   12.784395   
S0344        4.2101616    -10.722907   12.658892   
S0345        4.3542652    -10.625352   12.558276   
S0346        4.5237213    -10.574225   12.470831   
S0347        4.718961     -10.59064    12.375164   
S0348        4.8962017    -10.691752   12.248617   
S0349        5.1687706    -10.989562   11.987469   
S0350        5.2542259    -11.176431   11.857091   
S0351        5.2992413    -11.372095   11.769453   
S0352        5.3351669    -11.571322   11.730278   
S0353        5.3362583    -11.773558   11.741868   
S0354        5.4064064    -11.988113   11.784668   
S0355        5.4396351    -12.207852   11.875213   
S0356        5.4485451    -12.434755   12.009883   
S0357        5.482465     -12.670457   12.183466   
S0358        5.4698772    -12.868773   12.359641   
S0359        5.4575626    -13.073836   12.509983   
S0360        5.4437183    -13.288791   12.635596   
S0361        5.4110229    -13.515486   12.73789    
S0362        5.3365501    -13.750407   12.815065   
S0363        5.2336628    -13.995023   12.86805    
S0364        5.1221817    -14.265567   12.909081   
S0365        4.9639008    -14.547417   12.928442   
S0366        -0.27332904  -13.578319   11.234328   
S0367        -0.52358766  -13.62195    11.246708   
S0368        -0.76597657  -13.663972   11.264383   
S0369        -1.0097415   -13.638922   11.269292   
S0370        -1.2455178   -13.602086   11.277334   
S0371        -1.4797095   -13.560329   11.286916   
S0372        -1.7138979   -13.502504   11.294975   
S0373        -1.950341    -13.432094   11.301269   
S0374        -2.1927242   -13.355791   11.305741   
S0375        -2.3951876   -13.268001   11.32704    
S0376        -2.5908726   -13.162907   11.347784   
S0377        -2.7840155   -13.058102   11.374641   
S0378        -2.9787649   -12.957074   11.413056   
S0379        -3.1740768   -12.839725   11.459936   
S0380        -3.358189    -12.677871   11.504036   
S0381        -3.549062    -12.490002   11.553267   
S0382        -3.7216839   -12.255317   11.594466   
S0383        -3.6413956   -11.769791   11.722176   
S0384        -3.410675    -11.562354   11.816423   
S0385        -3.2087399   -11.368522   11.926435   
S0386        -3.0406622   -11.190117   12.062509   
S0387        -2.9127523   -11.027162   12.237427   
S0388        -2.7984791   -10.877225   12.432321   
S0389        -2.6924091   -10.739872   12.639861   
S0390        -2.6009233   -10.614564   12.864497   
S0391        -2.1468515   -10.599252   13.202625   
S0392        -1.8373371   -10.68664    13.353726   
S0393        -1.5313086   -10.783509   13.491949   
S0394        -1.227503    -10.88518    13.60518    
S0395        -0.92053232  -10.97443    13.637256   
S0396        -0.61843829  -11.076384   13.654102   
S0397        -0.32456861  -11.205909   13.708949   
S0398        -0.03897953  -11.348141   13.775278   
S0399        -3.738266    -11.789661   11.495811   
S0400        -3.5065556   -11.624986   11.417805   
S0401        -3.3237602   -11.469864   11.392117   
S0402        -3.2206837   -11.2719     11.354327   
S0403        -3.0826948   -11.098935   11.371183   
S0404        -2.9412256   -10.936196   11.427447   
S0405        -2.802944    -10.777215   11.515022   
S0406        -2.6891768   -10.584289   11.603104   
S0407        -2.5682831   -10.405118   11.735593   
S0408        -2.3947618   -10.199657   12.029729   
S0409        -2.2295164   -10.107557   12.314606   
S0410        -2.1157961   -10.048426   12.547401   
S0411        -2.0574385   -10.017122   12.733086   
S0412        -2.0554836   -10.016237   12.878682   
S0413        -2.0808405   -10.084578   12.979608   
S0414        -2.1628429   -10.184148   13.04169    
S0415        -2.2936348   -10.327518   13.065401   
