# Supplementary material for: Interspecific variation in the limb long bones among modern rhinoceroses—extent and drivers
Source: PeerJ. 2019 Sep 26;7:e7647. doi: 10.7717/peerj.7647 (PMC6766374; doi:10.7717/peerj.7647)
Supplement: Supplemental Information 9 [file peerj-07-7647-s009.zip › Radius/Rhinoceros_sondaicus_1871_12_29_7_Radius.pts]

Version 1.0
416
S0000         -3.5013924    -10.56788     11.497813    
S0001         -2.0925472    -7.9454338    14.000156    
S0002         0.81957912    -8.36735      14.37821     
S0003         4.3761864     -6.4061394    13.193307    
S0004         5.1782127     -10.649454    9.3260185    
S0005         1.4549347     -12.487778    11.967142    
S0006         -3.8008743    -7.3511688    11.48804     
S0007         -4.3914558    -8.4059219    11.257159    
S0008         -0.41791687   -10.100919    8.7844101    
S0009         4.1652611     -10.645306    8.9528343    
S0010         -2.3841003    -0.94825897   4.0291988    
S0011         -7.2724365    8.5075691     -3.5459045   
S0012         -8.1866196    7.5634689     -3.8794308   
S0013         -8.1324066    6.2297295     -4.5883713   
S0014         -7.0748756    5.8923534     -6.3049988   
S0015         0.91919403    10.404671     -6.4242813   
S0016         -1.3158173    13.547023     -9.938652    
S0017         -2.5973881    12.513366     -7.3431473   
S0018         -5.1487061    11.686982     -7.4987648   
S0019         -8.9745949    10.236488     -6.9960243   
S0020         -7.654187     8.6443726     -8.5749519   
S0021         -5.7925751    9.6079926     -9.6666534   
S0022         -0.97154293   9.6513977     -9.396418    
S0023         -3.6267159    -10.518886    11.614817    
S0024         -3.7322762    -10.44842     11.735217    
S0025         -3.8128536    -10.346545    11.85429     
S0026         -3.8712818    -10.224596    11.972855    
S0027         -3.9223545    -10.109706    12.108081    
S0028         -3.9494339    -9.9673996    12.24354     
S0029         -3.9588017    -9.8096184    12.388827    
S0030         -3.9309933    -9.6085846    12.504179    
S0031         -3.8896412    -9.4002449    12.629118    
S0032         -3.7662571    -9.1832413    12.762035    
S0033         -3.619165     -8.9718071    12.88172     
S0034         -3.456456     -8.7825424    13.021822    
S0035         -3.274757     -8.6049538    13.16407     
S0036         -3.0729193    -8.4335159    13.302985    
S0037         -2.8505964    -8.2732651    13.446848    
S0038         -2.6084433    -8.132032     13.604755    
S0039         -2.3616051    -8.0381714    13.806787    
S0040         -1.9540052    -7.9524994    14.096861    
S0041         -1.7879889    -7.9357422    14.143758    
S0042         -1.6476179    -7.95821      14.2263      
S0043         -1.4673778    -7.9462265    14.229666    
S0044         -1.3141229    -7.9741432    14.275555    
S0045         -1.1438772    -7.988578     14.275838    
S0046         -0.99170084   -8.0409897    14.315247    
S0047         -0.82801027   -8.0856117    14.319028    
S0048         -0.66294551   -8.137027     14.311758    
S0049         -0.48623524   -8.1784248    14.321538    
S0050         -0.31484606   -8.2271416    14.344295    
S0051         -0.14489177   -8.2642097    14.357103    
S0052         0.020737323   -8.3030319    14.376775    
S0053         0.18589059    -8.3264061    14.381346    
S0054         0.34743631    -8.354306     14.39579     
S0055         0.50797906    -8.3693657    14.398276    
S0056         0.66591296    -8.3735428    14.391901    
S0057         1.0149369     -8.3084984    14.352892    
S0058         1.2187066     -8.2365692    14.319167    
S0059         1.4157902     -8.1362076    14.254987    
S0060         1.6103518     -8.0204346    14.174367    
S0061         1.813652      -7.899057     14.092192    
S0062         2.0246298     -7.7688889    14.004953    
S0063         2.2372881     -7.6247536    13.905099    
S0064         2.4557302     -7.4694481    13.79718     
S0065         2.687995      -7.3100166    13.690273    
S0066         2.8663101     -7.1678215    13.61116     
S0067         3.0688145     -7.0587646    13.564476    
S0068         3.2525047     -6.9307335    13.494057    
S0069         3.4638622     -6.8622078    13.472246    
S0070         3.6591198     -6.7751175    13.429871    
S0071         3.8471706     -6.682309     13.379124    
S0072         4.0322605     -6.5907944    13.326614    
S0073         4.2187561     -6.5042145    13.278593    
S0074         4.6539532     -6.3580479    12.970497    
S0075         4.9025429     -6.3459846    12.737542    
S0076         5.1348904     -6.3743832    12.510001    
S0077         5.3038609     -6.4324638    12.236702    
S0078         5.482375      -6.5373131    11.997456    
S0079         5.6437984     -6.6836662    11.76093     
S0080         5.7694195     -6.8662369    11.509937    
S0081         5.8612785     -7.0835503    11.248666    
S0082         5.9197899     -7.332563     10.979755    
S0083         5.9810127     -7.6490082    10.675075    
S0084         5.9790932     -7.9631165    10.381757    
S0085         5.9565826     -8.2984375    10.128601    
S0086         5.871685      -8.6375755    9.8890182    
S0087         5.7992928     -9.0105583    9.7107857    
S0088         5.6882874     -9.3965004    9.5615097    
S0089         5.5574478     -9.8044411    9.4510727    
S0090         5.383786      -10.221065    9.3701401    
S0091         4.9909996     -10.707269    9.4427322    
S0092         4.7418701     -10.729247    9.5526321    
S0093         4.4893311     -10.766721    9.6645126    
S0094         4.2424282     -10.832226    9.7911568    
S0095         3.9865715     -10.908618    9.920462     
S0096         3.7276394     -11.00433     10.061445    
S0097         3.4664619     -11.121265    10.216775    
S0098         3.2105415     -11.267956    10.389244    
S0099         2.9445263     -11.425545    10.567651    
S0100         2.7990223     -11.598039    10.725452    
S0101         2.693425      -11.8013      10.886864    
S0102         2.5854307     -11.986929    11.051634    
S0103         2.4668474     -12.148805    11.220679    
S0104         2.3145878     -12.274927    11.383335    
S0105         2.1348305     -12.37075     11.539973    
S0106         1.9258963     -12.434728    11.685471    
S0107         1.7082487     -12.482341    11.840688    
S0108         1.1031587     -12.481209    11.959157    
S0109         0.72273736    -12.44568     11.903019    
S0110         0.41281357    -12.25224     11.779665    
S0111         0.14626379    -12.059688    11.695785    
S0112         -0.11527101   -11.891295    11.640337    
S0113         -0.35866492   -11.711992    11.594511    
S0114         -0.55694385   -11.489615    11.536106    
S0115         -0.7700932    -11.289848    11.506254    
S0116         -0.97163553   -11.08177     11.510455    
S0117         -1.2473382    -10.922269    11.427158    
S0118         -1.5323613    -10.795765    11.379865    
S0119         -1.8242359    -10.704253    11.382956    
S0120         -2.111096     -10.633739    11.391238    
S0121         -2.3895218    -10.570824    11.376062    
S0122         -2.6685444    -10.533271    11.383324    
S0123         -2.9451191    -10.511321    11.400649    
S0124         -3.2249458    -10.533082    11.447366    
S0125         -3.4607483    -10.556998    11.268176    
S0126         -3.4020527    -10.49281     11.006978    
S0127         -3.2990147    -10.301838    10.8726      
S0128         -3.1855722    -10.125657    10.798814    
S0129         -3.0656279    -9.9642159    10.734494    
S0130         -2.9344652    -9.7928391    10.702393    
S0131         -2.793399     -9.6126389    10.670963    
S0132         -2.6396791    -9.4416679    10.578898    
S0133         -2.467292     -9.2723305    10.493882    
S0134         -2.3422531    -9.0242149    10.415801    
S0135         -2.2110456    -8.8944092    10.243323    
S0136         -2.081835     -8.8144577    10.096609    
S0137         -1.9500816    -8.7671173    9.9932846    
S0138         -1.8069431    -8.7480705    9.9399452    
S0139         -1.65753      -8.7865654    9.8997055    
S0140         -1.4987599    -8.8814667    9.8793503    
S0141         -1.349053     -9.043029     9.8502174    
S0142         -1.2393775    -9.2541016    9.789138     
S0143         -1.1098449    -9.3605728    9.6834435    
S0144         -0.98253222   -9.4647125    9.5856621    
S0145         -0.84866686   -9.5649361    9.5001106    
S0146         -0.74288154   -9.6621254    9.3949135    
S0147         -0.64513407   -9.7553421    9.2882637    
S0148         -0.56944904   -9.8464127    9.1693764    
S0149         -0.52731333   -9.9393761    9.0309311    
S0150         -0.5026701    -10.033163    8.8849083    
S0151         -0.3937681    -10.252717    8.8415825    
S0152         -0.38465559   -10.40825     8.8947433    
S0153         -0.37113419   -10.561173    8.95672      
S0154         -0.35376494   -10.712893    9.0265755    
S0155         -0.32479887   -10.857899    9.1125587    
S0156         -0.30030661   -11.011385    9.198143     
S0157         -0.24793406   -11.139418    9.3184273    
S0158         -0.1919269    -11.265186    9.4470993    
S0159         -0.12916623   -11.385194    9.5870758    
S0160         -0.10091636   -11.499963    9.7409302    
S0161         -0.060102338  -11.606831    9.8920921    
S0162         -0.0088901892 -11.709366    10.038628    
S0163         0.055444801   -11.802888    10.182458    
S0164         0.12340692    -11.903048    10.316853    
S0165         0.19758395    -12.007079    10.443655    
S0166         0.28186941    -12.109422    10.565375    
S0167         0.38409526    -12.191758    10.687975    
S0168         0.49891505    -12.260088    10.808354    
S0169         0.59760718    -12.31573     10.911781    
S0170         0.69490161    -12.371421    11.020085    
S0171         0.78610096    -12.443909    11.123491    
S0172         0.87863159    -12.516325    11.230748    
S0173         0.97960625    -12.569185    11.352898    
S0174         1.0893911     -12.618772    11.493543    
S0175         1.215895      -12.644791    11.666784    
S0176         1.3468084     -12.585847    11.841646    
S0177         5.1460636     -10.645766    9.2113106    
S0178         5.0725098     -10.621049    9.1145874    
S0179         4.9852798     -10.59924     9.0403534    
S0180         4.8868923     -10.589075    8.9830956    
S0181         4.7735783     -10.58487     8.9445572    
S0182         4.6452435     -10.589072    8.9222626    
S0183         4.5009628     -10.595119    8.9222702    
S0184         4.3411346     -10.614472    8.9325363    
S0185         3.9326477     -10.680033    9.0098145    
S0186         3.7013378     -10.734302    9.0758179    
S0187         3.4724945     -10.796655    9.165731     
S0188         3.2459518     -10.869745    9.2760849    
S0189         3.0218937     -10.953249    9.4072159    
S0190         2.8000637     -11.047769    9.5583351    
S0191         2.5756855     -11.167247    9.713797     
S0192         2.3598179     -11.280067    9.909375     
S0193         2.1450602     -11.406097    10.122261    
S0194         1.7950806     -11.626104    10.346393    
S0195         1.5063143     -11.823284    10.577323    
S0196         1.2859723     -12.029177    10.743671    
S0197         1.1406808     -12.210234    10.894717    
S0198         1.0796154     -12.383672    11.021809    
S0199         1.0944931     -12.51218     11.209279    
S0200         1.1898005     -12.611721    11.464491    
S0201         1.3184396     -12.607475    11.784892    
S0202         -2.538143     -0.72104754   3.8007774    
S0203         -2.6302702    -0.42609701   3.5838581    
S0204         -2.712377     -0.12115117   3.3731842    
S0205         -2.7962984    0.18650459    3.166781     
S0206         -2.9019001    0.49112973    2.964102     
S0207         -2.9903355    0.80951672    2.765209     
S0208         -3.066621     1.1378251     2.5667692    
S0209         -3.2013062    1.4588111     2.3799971    
S0210         -3.3432438    1.7882275     2.204044     
S0211         -3.4306908    2.034767      2.023321     
S0212         -3.5275333    2.270244      1.8446568    
S0213         -3.6207935    2.4962545     1.6630228    
S0214         -3.7094448    2.7119322     1.4773052    
S0215         -3.7938953    2.9167286     1.2872119    
S0216         -3.8870316    3.1114624     1.0995717    
S0217         -3.9814739    3.2959702     0.91071672   
S0218         -4.0775703    3.4702908     0.72086668   
S0219         -4.179105     3.6344994     0.53217416   
S0220         -4.2587215    3.814143      0.38937118   
S0221         -4.3473167    3.988802      0.23744011   
S0222         -4.438916     4.1570683     0.071472871  
S0223         -4.5407375    4.3191692     -0.10455344  
S0224         -4.6536095    4.4750175     -0.29049308  
S0225         -4.7871334    4.6270145     -0.47787304  
S0226         -4.9385891    4.775219      -0.66770434  
S0227         -5.09636      4.9162228     -0.87144489  
S0228         -5.2686729    5.0524311     -1.0809722   
S0229         -5.4560951    5.1971066     -1.2818537   
S0230         -5.6264004    5.3509521     -1.4815852   
S0231         -5.7847549    5.5165443     -1.6719402   
S0232         -5.9182232    5.691169      -1.8608168   
S0233         -6.018121     5.8727848     -2.0530277   
S0234         -6.1185688    6.0686146     -2.2270985   
S0235         -6.2454769    6.2856838     -2.3650301   
S0236         -6.3668514    6.5174118     -2.4860966   
S0237         -6.4579857    6.755632      -2.611211    
S0238         -6.5663223    6.9291588     -2.7712357   
S0239         -6.6483101    7.0982849     -2.9392817   
S0240         -6.7272919    7.2711548     -3.0934984   
S0241         -6.8064552    7.4501839     -3.2316147   
S0242         -6.8896584    7.6396217     -3.3483727   
S0243         -6.9762421    7.8405533     -3.4448879   
S0244         -7.0683289    8.0550957     -3.5157413   
S0245         -7.164933     8.2819824     -3.5607079   
S0246         -6.9852074    5.9708759     -6.5060928   
S0247         -6.856424     6.100663      -6.6892662   
S0248         -6.7134293    6.2550049     -6.8391953   
S0249         -6.5656197    6.4205238     -6.9525253   
S0250         -6.4130348    6.5765167     -7.0568932   
S0251         -6.2516808    6.6937881     -7.207299    
S0252         -6.0830868    6.7795349     -7.3955711   
S0253         -5.9013233    6.8948029     -7.5314125   
S0254         -5.712965     6.9893227     -7.6862999   
S0255         -5.5133705    7.0657333     -7.7904602   
S0256         -5.298093     7.1127243     -7.910218    
S0257         -5.1403423    7.1217941     -8.0754097   
S0258         -4.916938     7.1709625     -8.177803    
S0259         -4.8090633    7.1728439     -8.3439606   
S0260         -4.5917778    7.2140732     -8.4351677   
S0261         -4.1263882    7.3969063     -8.353051    
S0262         -3.8933163    7.4718163     -8.4057976   
S0263         -3.7235756    7.4345558     -8.533786    
S0264         -3.4153881    7.4647667     -8.6870445   
S0265         -3.0720955    7.5408401     -8.7857826   
S0266         -2.7153898    7.628051      -8.8542091   
S0267         -2.2831577    7.8938354     -8.7076218   
S0268         -1.9504732    7.9033958     -8.8133324   
S0269         -1.5755161    8.0307213     -8.7662552   
S0270         -1.2029543    8.144014      -8.7130737   
S0271         -0.8248908    8.2436592     -8.6558136   
S0272         -0.44123688   8.3488777     -8.5705925   
S0273         -0.13086994   8.4196976     -8.4883156   
S0274         0.15985191    8.5277618     -8.3792877   
S0275         0.3543184     8.7040184     -8.1722397   
S0276         0.52694869    8.9014801     -7.9549019   
S0277         0.68564439    9.1295021     -7.7200333   
S0278         0.71339192    9.3918213     -7.4163063   
S0279         0.84533939    9.6920258     -7.1325279   
S0280         0.91021852    10.031255     -6.7977272   
S0281         -1.3944611    13.659549     -9.8177704   
S0282         -1.4607127    13.733589     -9.671151    
S0283         -1.5244471    13.791174     -9.5215195   
S0284         -1.5859652    13.834389     -9.3677353   
S0285         -1.6453863    13.865395     -9.2071297   
S0286         -1.6899305    13.844775     -9.026107    
S0287         -1.7364939    13.824747     -8.8423363   
S0288         -1.7786669    13.787173     -8.6461021   
S0289         -1.8104771    13.705989     -8.4446121   
S0290         -1.8176409    13.571826     -8.2140656   
S0291         -1.8519293    13.438158     -8.0095146   
S0292         -1.9096674    13.304391     -7.8328667   
S0293         -1.9617081    13.15786      -7.6915901   
S0294         -2.0188616    13.009326     -7.5753471   
S0295         -2.1085234    12.868141     -7.4772964   
S0296         -2.2404997    12.737348     -7.4010574   
S0297         -2.4104719    12.621205     -7.3554222   
S0298         -2.8924648    12.406152     -7.2446922   
S0299         -3.1755749    12.283804     -7.1623634   
S0300         -3.4599766    12.172076     -7.1129128   
S0301         -3.7455883    12.076176     -7.1014893   
S0302         -4.0302963    11.999409     -7.1316643   
S0303         -4.310952     11.915478     -7.1808426   
S0304         -4.5898453    11.841726     -7.2635193   
S0305         -4.8722992    11.741859     -7.3498184   
S0306         -5.1100834    11.436203     -7.6823853   
S0307         -5.0828495    11.133414     -7.8225517   
S0308         -5.0679462    10.942486     -7.9962143   
S0309         -5.0848972    10.834431     -8.1688232   
S0310         -5.1383884    10.786253     -8.3270409   
S0311         -5.2067177    10.739745     -8.4661865   
S0312         -5.2817017    10.695762     -8.5936638   
S0313         -5.3496387    10.645563     -8.7140602   
S0314         -5.4095314    10.602953     -8.829007    
S0315         -5.4771976    10.540794     -8.9408951   
S0316         -5.5429996    10.473019     -9.0470779   
S0317         -5.601263     10.392231     -9.1480209   
S0318         -5.6608887    10.307281     -9.246402    
S0319         -5.7195629    10.211947     -9.3447937   
S0320         -5.7653248    10.09299      -9.4405624   
S0321         -5.8061321    9.955117      -9.5382721   
S0322         -5.8121365    9.7866913     -9.615329    
S0323         -5.6416157    9.4927505     -9.7491219   
S0324         -5.4298016    9.4052887     -9.7699577   
S0325         -5.2199291    9.3402206     -9.7950699   
S0326         -5.0294117    9.2670395     -9.8338669   
S0327         -4.8442112    9.1905754     -9.873716    
S0328         -4.661478     9.1081413     -9.912867    
S0329         -4.4734707    9.0404167     -9.9476624   
S0330         -4.2804005    9.0051247     -9.9772606   
S0331         -4.0894409    8.9948517     -10.002698   
S0332         -3.8602974    9.0136795     -10.00811    
S0333         -3.635865     9.0263741     -10.009695   
S0334         -3.4175533    9.0484268     -10.005424   
S0335         -3.2085999    9.0875496     -9.994812    
S0336         -3.0090513    9.1373474     -9.9787117   
S0337         -2.8100065    9.1689995     -9.9598648   
S0338         -2.6202938    9.2133698     -9.9351662   
S0339         -2.4335552    9.2513115     -9.9066116   
S0340         -2.2564693    9.3018303     -9.8721046   
S0341         -2.1495541    9.3211456     -9.7991249   
S0342         -2.0304245    9.3400963     -9.7278038   
S0343         -1.8974356    9.3416206     -9.6676247   
S0344         -1.7511019    9.3291847     -9.6247162   
S0345         -1.6027771    9.3507813     -9.5806725   
S0346         -1.4470416    9.3907051     -9.5408913   
S0347         -1.2955966    9.4688881     -9.487619    
S0348         -1.1324131    9.5501091     -9.4452324   
S0349         -0.68084526   9.854541      -9.2244972   
S0350         -0.46293173   10.079047     -9.0680573   
S0351         -0.35160646   10.319334     -8.9375816   
S0352         -0.29430194   10.549532     -8.870916    
S0353         -0.26318467   10.765492     -8.8736397   
S0354         -0.2620153    10.971336     -8.9393913   
S0355         -0.28717728   11.169118     -9.0667603   
S0356         -0.32912376   11.361154     -9.2581909   
S0357         -0.40594978   11.549588     -9.5107193   
S0358         -0.5061183    11.836584     -9.7375946   
S0359         -0.58654752   12.113412     -9.9319328   
S0360         -0.70027018   12.367101     -10.064742   
S0361         -0.81128292   12.603556     -10.152449   
S0362         -0.93619318   12.810471     -10.176156   
S0363         -1.0387136    13.007994     -10.168723   
S0364         -1.1341005    13.186299     -10.114477   
S0365         -1.2189166    13.365022     -10.038188   
S0366         -5.4891304    11.714347     -7.4865646   
S0367         -5.8032299    11.754071     -7.4949745   
S0368         -6.0994846    11.775394     -7.4999306   
S0369         -6.3745613    11.762047     -7.4808968   
S0370         -6.6231094    11.714877     -7.4365379   
S0371         -6.8487679    11.651035     -7.3883163   
S0372         -7.0494789    11.564214     -7.3305588   
S0373         -7.2435219    11.482448     -7.2917778   
S0374         -7.4202133    11.383852     -7.2440575   
S0375         -7.6114326    11.314996     -7.2168625   
S0376         -7.7881073    11.219279     -7.180249    
S0377         -7.9714432    11.123746     -7.1544708   
S0378         -8.15951      11.022166     -7.1364929   
S0379         -8.3373695    10.89822      -7.1133568   
S0380         -8.5031944    10.7533       -7.0838242   
S0381         -8.6718307    10.597726     -7.0608643   
S0382         -8.8504547    10.428629     -7.0517776   
S0383         -8.7841705    10.061117     -7.117482    
S0384         -8.5432953    9.8795914     -7.1914474   
S0385         -8.3447533    9.6991852     -7.3097633   
S0386         -8.1763519    9.5211861     -7.4608696   
S0387         -8.0357376    9.3458305     -7.6426003   
S0388         -7.9259117    9.1730286     -7.8580322   
S0389         -7.8362724    8.9986664     -8.095932    
S0390         -7.7601479    8.8210495     -8.3492737   
S0391         -7.4712944    8.7731018     -8.7067352   
S0392         -7.2677887    8.8978493     -8.8215714   
S0393         -7.0607162    9.0152458     -8.9352852   
S0394         -6.844072     9.1190765     -9.0381538   
S0395         -6.6239281    9.214975      -9.1393303   
S0396         -6.4058357    9.3117798     -9.2493896   
S0397         -6.1875679    9.410099      -9.3663712   
S0398         -5.9832279    9.5135101     -9.5078766   
S0399         -8.9765343    10.234137     -6.7340034   
S0400         -8.7742966    10.266712     -6.4083214   
S0401         -8.6281418    10.225948     -6.2171337   
S0402         -8.4963264    10.08035      -6.0984367   
S0403         -8.3053352    9.9999527     -6.0914658   
S0404         -8.106234     9.8297775     -6.1540535   
S0405         -7.9643089    9.4451935     -6.2349941   
S0406         -7.8004723    9.0564758     -6.4120743   
S0407         -7.5819748    8.6639847     -6.6792168   
S0408         -7.3244354    8.3429413     -7.1216766   
S0409         -7.0776451    8.1266487     -7.5049278   
S0410         -6.870401     8.1028313     -7.8673996   
S0411         -6.7905769    8.0626259     -8.145929    
S0412         -6.8101242    8.0165665     -8.3465355   
S0413         -6.9019669    8.0746483     -8.498024    
S0414         -7.0790375    8.1950867     -8.5914474   
S0415         -7.3650322    8.3669556     -8.647406    
