# Supplementary material for: Interspecific variation in the limb long bones among modern rhinoceroses—extent and drivers
Source: PeerJ. 2019 Sep 26;7:e7647. doi: 10.7717/peerj.7647 (PMC6766374; doi:10.7717/peerj.7647)
Supplement: Supplemental Information 9 [file peerj-07-7647-s009.zip › Radius/Rhinoceros_sondaicus_1921_5_15_1_Radius.pts]

Version 1.0
416
S0000        -1.7882374   -11.37862    12.056322   
S0001        -0.46547737  -8.7982323   15.121678   
S0002        1.9303318    -9.6699989   15.56042    
S0003        5.4438232    -7.819593    14.924634   
S0004        7.0787926    -11.156606   11.386369   
S0005        3.1589264    -13.382527   12.91884    
S0006        -1.0373528   -7.4632111   13.310716   
S0007        -2.943618    -8.5503632   12.38367    
S0008        1.5948555    -10.108203   9.8186707   
S0009        5.1140724    -11.403052   10.682706   
S0010        1.0698395    -0.9732089   5.2704636   
S0011        -2.6090622   10.460601    -4.2954151  
S0012        -3.3384163   9.3940353    -5.1561993  
S0013        -3.2034027   7.0710556    -5.6487518  
S0014        -1.8899193   6.8190018    -7.3236511  
S0015        5.350975     10.293234    -6.1910042  
S0016        3.5977348    13.844444    -10.216027  
S0017        1.9527254    13.122227    -7.8427467  
S0018        -0.049716187 12.535458    -8.5699867  
S0019        -3.7778419   10.721076    -8.1873543  
S0020        -2.614521    9.4335403    -9.5257309  
S0021        -1.0863972   9.9339836    -10.264461  
S0022        3.7693596    10.160526    -9.265757   
S0023        -1.9868519   -11.284706   12.206551   
S0024        -2.149811    -11.18727    12.360997   
S0025        -2.278554    -11.070949   12.523943   
S0026        -2.3735624   -10.932133   12.695259   
S0027        -2.4342533   -10.759212   12.858769   
S0028        -2.4589081   -10.553371   13.008545   
S0029        -2.449934    -10.335884   13.179192   
S0030        -2.4099621   -10.106592   13.375409   
S0031        -2.3375101   -9.8540619   13.575409   
S0032        -2.1704834   -9.6680336   13.709531   
S0033        -1.9942863   -9.5029549   13.85943    
S0034        -1.8072601   -9.3523262   14.014177   
S0035        -1.6098297   -9.2250946   14.188737   
S0036        -1.4005825   -9.0897995   14.331142   
S0037        -1.1830919   -9.0022125   14.532811   
S0038        -0.94971218  -8.9059097   14.703012   
S0039        -0.70916414  -8.8403702   14.903764   
S0040        -0.34399555  -8.8396278   15.147095   
S0041        -0.21717515  -8.8738022   15.164319   
S0042        -0.086401188 -8.9000633   15.176295   
S0043        0.030382776  -8.9492264   15.204121   
S0044        0.1478121    -8.9981712   15.230064   
S0045        0.2743871    -9.0297737   15.243076   
S0046        0.38767817   -9.0868027   15.272858   
S0047        0.50657043   -9.1328209   15.294012   
S0048        0.62411141   -9.1811279   15.316443   
S0049        0.74317012   -9.2389572   15.339784   
S0050        0.86316576   -9.3061409   15.375575   
S0051        0.98724489   -9.3786842   15.41814    
S0052        1.1259258    -9.434343    15.444646   
S0053        1.2752751    -9.4779472   15.461264   
S0054        1.4265323    -9.5339355   15.491385   
S0055        1.5886437    -9.5737686   15.508128   
S0056        1.7547453    -9.6293571   15.540224   
S0057        2.1039255    -9.6232719   15.588391   
S0058        2.2770681    -9.5387222   15.582922   
S0059        2.459259     -9.4646782   15.59129    
S0060        2.6230827    -9.3499802   15.552402   
S0061        2.7943436    -9.2413963   15.523013   
S0062        2.9635296    -9.120874    15.482172   
S0063        3.1609999    -9.0239517   15.476631   
S0064        3.3369785    -8.8880608   15.426492   
S0065        3.5403694    -8.7810089   15.412253   
S0066        3.7083294    -8.652182    15.369688   
S0067        3.8979271    -8.5475754   15.342468   
S0068        4.097662     -8.4469086   15.30972    
S0069        4.2942261    -8.3293694   15.253548   
S0070        4.5138512    -8.2351494   15.210449   
S0071        4.7346153    -8.1309486   15.150446   
S0072        4.9434738    -8.005294    15.050797   
S0073        5.2033463    -7.9264091   15.01436    
S0074        5.8018826    -7.7316193   14.77509    
S0075        6.1206638    -7.6895378   14.600916   
S0076        6.4211914    -7.6916122   14.448218   
S0077        6.7009026    -7.7350182   14.316698   
S0078        6.9349586    -7.8224823   14.151994   
S0079        7.1172562    -7.9523209   13.934778   
S0080        7.2624306    -8.12845     13.701755   
S0081        7.3601921    -8.3203484   13.406918   
S0082        7.4314575    -8.5704117   13.131293   
S0083        7.5285393    -8.8727982   12.848334   
S0084        7.5925087    -9.1734146   12.589778   
S0085        7.6183479    -9.4643013   12.34649    
S0086        7.623333     -9.7661125   12.143661   
S0087        7.5801239    -10.049216   11.944158   
S0088        7.5018959    -10.328019   11.767232   
S0089        7.4013725    -10.61513    11.623701   
S0090        7.276226     -10.915314   11.507925   
S0091        6.7200737    -11.195452   11.467535   
S0092        6.3882195    -11.248023   11.544432   
S0093        6.0804382    -11.311327   11.614105   
S0094        5.8113121    -11.400268   11.694736   
S0095        5.5901333    -11.514407   11.799327   
S0096        5.3558422    -11.611041   11.850053   
S0097        5.1617531    -11.730322   11.914295   
S0098        4.9873688    -11.861157   11.96806    
S0099        4.8572361    -12.009444   12.036951   
S0100        4.512376     -12.31318    12.087668   
S0101        4.3115925    -12.594284   12.237583   
S0102        4.1301567    -12.837282   12.377438   
S0103        3.9674564    -13.045403   12.510326   
S0104        3.8038681    -13.212614   12.626389   
S0105        3.6336906    -13.332275   12.72265    
S0106        3.4516579    -13.382239   12.787569   
S0107        3.3007156    -13.411813   12.862375   
S0108        2.919693     -13.239627   13.055084   
S0109        2.6860338    -12.96297    13.072647   
S0110        2.4620832    -12.713097   13.046074   
S0111        2.2824118    -12.469849   12.93495    
S0112        2.0568996    -12.303101   12.867241   
S0113        1.7543299    -12.218346   12.858446   
S0114        1.5083313    -12.122788   12.751988   
S0115        1.2691332    -12.044638   12.613131   
S0116        1.0362109    -11.964245   12.448489   
S0117        0.69480968   -11.725586   12.380428   
S0118        0.39443829   -11.47868    12.274826   
S0119        0.082513207  -11.302411   12.192808   
S0120        -0.23925815  -11.197321   12.153587   
S0121        -0.55076823  -11.127528   12.102513   
S0122        -0.86431417  -11.120468   12.079615   
S0123        -1.1709941   -11.128079   12.036927   
S0124        -1.4813805   -11.277763   12.062005   
S0125        -1.6200434   -11.289846   11.898468   
S0126        -1.4686131   -11.124222   11.760693   
S0127        -1.3344851   -10.917521   11.675526   
S0128        -1.203973    -10.771497   11.575623   
S0129        -1.0827898   -10.634456   11.482838   
S0130        -0.9747777   -10.488055   11.420629   
S0131        -0.87605934  -10.351585   11.365108   
S0132        -0.78544998  -10.226741   11.308938   
S0133        -0.7054348   -10.103836   11.268009   
S0134        -0.59328432  -9.9214905   11.218501   
S0135        -0.47568259  -9.7630913   11.19581    
S0136        -0.34873414  -9.63964     11.179026   
S0137        -0.21097913  -9.5542976   11.161419   
S0138        -0.064378738 -9.5016548   11.163902   
S0139        0.094836473  -9.4886238   11.177252   
S0140        0.26890039   -9.5202301   11.181339   
S0141        0.45219579   -9.5909019   11.143494   
S0142        0.63607292   -9.6864891   11.080891   
S0143        0.83191395   -9.6949669   10.996416   
S0144        1.0200105    -9.7103577   10.874696   
S0145        1.1642961    -9.7278679   10.722381   
S0146        1.2423931    -9.7483253   10.554996   
S0147        1.2968198    -9.7842087   10.395155   
S0148        1.3633431    -9.840683    10.244632   
S0149        1.4233507    -9.9125504   10.091251   
S0150        1.5182828    -10.00462    9.953186    
S0151        1.6044922    -10.293525   9.8149673   
S0152        1.6131516    -10.473377   9.819278    
S0153        1.6231514    -10.651904   9.8278091   
S0154        1.6484968    -10.824152   9.8597923   
S0155        1.687512     -10.987332   9.9164627   
S0156        1.7272284    -11.151413   9.974823    
S0157        1.7878626    -11.299982   10.068222   
S0158        1.833927     -11.463712   10.140755   
S0159        1.8980364    -11.61384    10.244516   
S0160        1.9199129    -11.743395   10.299271   
S0161        1.948381     -11.869749   10.379314   
S0162        1.9902407    -11.977284   10.486573   
S0163        2.0123301    -12.109306   10.596236   
S0164        2.0562973    -12.20476    10.736562   
S0165        2.0841049    -12.32352    10.883625   
S0166        2.0964859    -12.465835   11.038171   
S0167        2.1272371    -12.576305   11.221223   
S0168        2.1496405    -12.698512   11.416054   
S0169        2.2380405    -12.783899   11.583018   
S0170        2.3456673    -12.846385   11.761765   
S0171        2.449708     -12.920827   11.932082   
S0172        2.5583818    -12.994238   12.101131   
S0173        2.6652523    -13.083975   12.263925   
S0174        2.781004     -13.164488   12.430105   
S0175        2.893803     -13.283034   12.598948   
S0176        3.0207439    -13.377545   12.777761   
S0177        6.9269722    -11.180641   11.28074    
S0178        6.7311508    -11.159155   11.158118   
S0179        6.5192253    -11.125461   11.059114   
S0180        6.2994068    -11.091616   10.992531   
S0181        6.0752533    -11.082471   10.9394     
S0182        5.8474968    -11.126357   10.869946   
S0183        5.6137215    -11.210567   10.792701   
S0184        5.3686356    -11.297881   10.734088   
S0185        4.8947548    -11.536887   10.771409   
S0186        4.6804829    -11.65118    10.875986   
S0187        4.4851048    -11.787345   10.983286   
S0188        4.2916782    -11.902524   11.11052    
S0189        4.1277122    -12.061551   11.228239   
S0190        3.962606     -12.194341   11.37106    
S0191        3.8075466    -12.32655    11.528936   
S0192        3.676012     -12.486557   11.681054   
S0193        3.5631763    -12.664794   11.828993   
S0194        3.370639     -12.81539    11.897656   
S0195        3.2062237    -12.922755   12.003158   
S0196        3.0819174    -13.032512   12.107244   
S0197        2.9977333    -13.113593   12.229129   
S0198        2.9558704    -13.168433   12.360817   
S0199        2.9479673    -13.24558    12.487541   
S0200        2.9775816    -13.318164   12.625027   
S0201        3.0466249    -13.381776   12.777096   
S0202        1.0259949    -0.75070348  4.9989918   
S0203        0.96483555   -0.53494077  4.7213505   
S0204        0.91130257   -0.31201773  4.4433361   
S0205        0.8694766    -0.080445266 4.1655941   
S0206        0.82074766   0.15091559   3.8843498   
S0207        0.76537142   0.38293445   3.5994545   
S0208        0.72019629   0.62283859   3.3143131   
S0209        0.69723139   0.87434435   3.0322948   
S0210        0.6643712    1.1252445    2.7457973   
S0211        0.61927161   1.3472889    2.4611147   
S0212        0.54257469   1.573465     2.1734276   
S0213        0.46320348   1.8140036    1.890848    
S0214        0.38398123   2.0706638    1.6135286   
S0215        0.30131705   2.3419792    1.3405522   
S0216        0.21757061   2.6289125    1.0718615   
S0217        0.12044256   2.9262444    0.80696898  
S0218        0.029769295  3.2418102    0.54616914  
S0219        -0.082063925 3.5663101    0.29035096  
S0220        -0.16902515  3.8996861    0.0088688634
S0221        -0.30086331  4.2069225    -0.25486562 
S0222        -0.41144843  4.5056515    -0.50937438 
S0223        -0.52402692  4.7896442    -0.75170608 
S0224        -0.64418197  5.0575199    -0.9803503  
S0225        -0.75157814  5.314072     -1.2008654  
S0226        -0.86730909  5.5540867    -1.4076056  
S0227        -1.0127522   5.7746029    -1.5927057  
S0228        -1.129799    5.9857399    -1.775634   
S0229        -1.2595737   6.2851494    -1.9603714  
S0230        -1.3738592   6.5761696    -2.1442884  
S0231        -1.5007587   6.8554626    -2.3108145  
S0232        -1.6187078   7.1257431    -2.4708302  
S0233        -1.7389677   7.3864418    -2.615238   
S0234        -1.8426893   7.6390854    -2.759808   
S0235        -1.9287292   7.8825981    -2.9081722  
S0236        -2.0112148   8.1166031    -3.0472     
S0237        -2.079674    8.3397446    -3.1879118  
S0238        -2.1711849   8.5414742    -3.3070557  
S0239        -2.2432001   8.7497581    -3.4398037  
S0240        -2.3135353   8.9676033    -3.5663532  
S0241        -2.3733057   9.1937843    -3.6962753  
S0242        -2.4334091   9.4295776    -3.8180103  
S0243        -2.4846748   9.6739006    -3.9411579  
S0244        -2.5248995   9.9265221    -4.0673397  
S0245        -2.5554171   10.187499    -4.1945393  
S0246        -1.8733667   6.9432465    -7.4885277  
S0247        -1.8128241   7.0565315    -7.645005   
S0248        -1.7240416   7.1223068    -7.8102486  
S0249        -1.5940721   7.1687691    -7.9709312  
S0250        -1.42049     7.2000877    -8.1265991  
S0251        -1.2091336   7.1935043    -8.2955994  
S0252        -0.93882074  7.2168434    -8.4323418  
S0253        -0.62260256  7.2441284    -8.5444389  
S0254        -0.26800296  7.2693596    -8.6235168  
S0255        0.13415449   7.357766     -8.6580681  
S0256        0.51341276   7.3325394    -8.8061981  
S0257        0.88139868   7.3918152    -8.8532623  
S0258        1.2338083    7.462458     -8.8828552  
S0259        1.5682999    7.5155563    -8.917157   
S0260        1.8817547    7.627787     -8.8902565  
S0261        2.1966377    7.5914772    -8.9844543  
S0262        2.4798824    7.6756744    -8.9610725  
S0263        2.7412518    7.7547859    -8.9261154  
S0264        2.9689941    7.7889153    -8.8550865  
S0265        3.2083652    7.8202065    -8.8071518  
S0266        3.4342236    7.8824326    -8.7278259  
S0267        3.6487118    7.9702713    -8.6220428  
S0268        3.8764191    8.0551826    -8.5419342  
S0269        4.1002243    8.1572853    -8.4512718  
S0270        4.3259808    8.2712173    -8.3603996  
S0271        4.5460857    8.4025543    -8.2577812  
S0272        4.7595051    8.5501373    -8.1453659  
S0273        4.9861618    8.7560692    -7.9687737  
S0274        5.0676727    8.9937897    -7.7013222  
S0275        5.2145363    9.2141319    -7.4692642  
S0276        5.2317398    9.417347     -7.2351593  
S0277        5.2203934    9.6010361    -7.0190247  
S0278        5.2391033    9.7798706    -6.8076675  
S0279        5.2642868    9.9545319    -6.5964447  
S0280        5.3297821    10.131155    -6.389827   
S0281        3.5126862    13.969318    -10.080801  
S0282        3.4295616    14.05975     -9.9238564  
S0283        3.3558952    14.119804    -9.7565155  
S0284        3.2862175    14.166295    -9.5897308  
S0285        3.2225491    14.191745    -9.4183983  
S0286        3.1480284    14.220021    -9.2474785  
S0287        3.0942249    14.204381    -9.0655594  
S0288        3.0433296    14.171611    -8.8797142  
S0289        2.9955606    14.120844    -8.689257   
S0290        2.9250462    14.049101    -8.5211205  
S0291        2.8764431    13.931931    -8.3775879  
S0292        2.7945284    13.828143    -8.2485626  
S0293        2.6915974    13.723819    -8.1361984  
S0294        2.5979397    13.595935    -8.0474365  
S0295        2.4630903    13.482492    -7.9692329  
S0296        2.3160927    13.361047    -7.9077698  
S0297        2.1289165    13.25564     -7.8707726  
S0298        1.7042532    12.983064    -7.8200478  
S0299        1.4568933    12.848694    -7.8102463  
S0300        1.2082317    12.758016    -7.8485817  
S0301        0.9755868    12.695131    -7.9221191  
S0302        0.7618402    12.655906    -8.0271431  
S0303        0.55585299   12.619478    -8.1437309  
S0304        0.3620892    12.603382    -8.2879066  
S0305        0.15844669   12.572717    -8.4271317  
S0306        -0.19440284  12.352234    -8.7140419  
S0307        -0.35718384  12.117133    -8.7831841  
S0308        -0.49475341  11.914101    -8.862561   
S0309        -0.61123033  11.739872    -8.9543976  
S0310        -0.70849285  11.57908     -9.038076   
S0311        -0.78496795  11.437135    -9.1247147  
S0312        -0.85963755  11.359797    -9.2696121  
S0313        -0.89791193  11.251208    -9.3552773  
S0314        -0.92703905  11.181816    -9.4647888  
S0315        -0.91007223  11.075568    -9.5910492  
S0316        -0.92763004  11.003935    -9.7331566  
S0317        -0.94567451  10.911195    -9.8565559  
S0318        -0.98381624  10.815183    -9.9755981  
S0319        -1.015968    10.688141    -10.074712  
S0320        -1.0489229   10.535973    -10.160902  
S0321        -1.0712442   10.353519    -10.225414  
S0322        -1.1041712   10.144296    -10.293439  
S0323        -0.91729765  9.8431412    -10.331821  
S0324        -0.71798148  9.7858871    -10.354544  
S0325        -0.52340884  9.7313141    -10.383653  
S0326        -0.33445318  9.6750572    -10.412536  
S0327        -0.15843512  9.5958092    -10.446431  
S0328        0.036912933  9.5327232    -10.45905   
S0329        0.2514852    9.4926231    -10.45239   
S0330        0.47896061   9.4883224    -10.426077  
S0331        0.69936957   9.5309921    -10.380005  
S0332        0.90332308   9.5534004    -10.414835  
S0333        1.1072771    9.5667549    -10.442517  
S0334        1.3120251    9.5663422    -10.465572  
S0335        1.5035721    9.6192741    -10.459908  
S0336        1.6945644    9.6631218    -10.446852  
S0337        1.8875479    9.6893791    -10.431043  
S0338        2.071521     9.7400032    -10.394679  
S0339        2.2667839    9.7510635    -10.367863  
S0340        2.4495676    9.795385     -10.315739  
S0341        2.5857553    9.8240463    -10.207132  
S0342        2.735531     9.8318428    -10.110959  
S0343        2.8854712    9.8400841    -10.010184  
S0344        3.0377941    9.8359917    -9.9043671  
S0345        3.1892332    9.8541908    -9.7901749  
S0346        3.3444366    9.8872429    -9.6711807  
S0347        3.4864651    9.9723648    -9.5417824  
S0348        3.6300491    10.060307    -9.4075462  
S0349        3.8890457    10.347316    -9.2101845  
S0350        3.9988861    10.53852     -9.1823288  
S0351        4.0960125    10.735428    -9.1815941  
S0352        4.1747303    10.939787    -9.2075539  
S0353        4.2482204    11.146481    -9.2625793  
S0354        4.3370888    11.351038    -9.3484512  
S0355        4.3769192    11.570718    -9.4580223  
S0356        4.4233566    11.791125    -9.5977341  
S0357        4.4322926    12.019357    -9.7617378  
S0358        4.3727043    12.22477     -10.076321  
S0359        4.2790771    12.432227    -10.320235  
S0360        4.1879364    12.63903     -10.502355  
S0361        4.0857315    12.842314    -10.607851  
S0362        3.9795883    13.039578    -10.637814  
S0363        3.8711933    13.226892    -10.590479  
S0364        3.7770977    13.420065    -10.508017  
S0365        3.6859112    13.619022    -10.377762  
S0366        -0.23253343  12.665259    -8.5962082  
S0367        -0.4500062   12.70439     -8.563427   
S0368        -0.66639795  12.735589    -8.5441307  
S0369        -0.88892126  12.753455    -8.5325493  
S0370        -1.1198256   12.73901     -8.5133484  
S0371        -1.3649197   12.725665    -8.5112007  
S0372        -1.614233    12.659048    -8.4860504  
S0373        -1.8671206   12.558428    -8.4531937  
S0374        -2.1306412   12.440386    -8.4238037  
S0375        -2.3588831   12.306498    -8.3855698  
S0376        -2.5613924   12.136934    -8.3331741  
S0377        -2.7713396   11.982007    -8.3062363  
S0378        -2.9739578   11.815694    -8.2867294  
S0379        -3.1682537   11.633791    -8.271138   
S0380        -3.3634438   11.439435    -8.2644104  
S0381        -3.5364243   11.216434    -8.2454933  
S0382        -3.686319    10.973478    -8.2203369  
S0383        -3.6109402   10.525482    -8.2968491  
S0384        -3.4177189   10.33954     -8.3971207  
S0385        -3.2761692   10.172378    -8.5322716  
S0386        -3.1315392   10.015131    -8.6672585  
S0387        -3.0129133   9.8765572    -8.8267868  
S0388        -2.8906153   9.7443321    -8.9807526  
S0389        -2.7913708   9.6294907    -9.1556183  
S0390        -2.6943916   9.5238808    -9.3328087  
S0391        -2.4415581   9.5339882    -9.6293068  
S0392        -2.2623575   9.6134583    -9.7368248  
S0393        -2.0750814   9.6816116    -9.8316681  
S0394        -1.872193    9.7639191    -9.868261   
S0395        -1.6975412   9.825209     -9.9375519  
S0396        -1.5359134   9.8674232    -10.023727  
S0397        -1.3823559   9.8961937    -10.113889  
S0398        -1.2350065   9.9162689    -10.199234  
S0399        -3.721748    10.582636    -8.0636711  
S0400        -3.5302105   10.46884     -7.9619164  
S0401        -3.3735939   10.347394    -7.9056618  
S0402        -3.2531239   10.196054    -7.8778191  
S0403        -3.1127464   10.054832    -7.8931183  
S0404        -2.9915375   9.8862762    -7.9349594  
S0405        -2.8678257   9.7122116    -8.0136383  
S0406        -2.7393963   9.5377914    -8.131443   
S0407        -2.6031364   9.3687447    -8.2890892  
S0408        -2.4641506   9.2578629    -8.4900963  
S0409        -2.3691641   9.1539597    -8.6697433  
S0410        -2.2975042   9.1259262    -8.8413162  
S0411        -2.2695559   9.0749939    -8.9902138  
S0412        -2.2735508   9.0688438    -9.1271942  
S0413        -2.3251709   9.0705193    -9.2548225  
S0414        -2.4516706   9.1015091    -9.3892479  
S0415        -2.5770071   9.2648567    -9.4960846  
