# Supplementary material for: Interspecific variation in the limb long bones among modern rhinoceroses—extent and drivers
Source: PeerJ. 2019 Sep 26;7:e7647. doi: 10.7717/peerj.7647 (PMC6766374; doi:10.7717/peerj.7647)
Supplement: Supplemental Information 9 [file peerj-07-7647-s009.zip › Radius/Rhinoceros_sondaicus_50002041_Radius_miroir.pts]

Version 1.0
416
S0000        28.435535    12.373367    3.0356285   
S0001        28.064905    11.453014    0.25043364  
S0002        29.621204    7.867971     0.32331886  
S0003        28.525934    4.6772854    0.1827137   
S0004        28.739093    3.8956963    5.4720093   
S0005        30.818811    7.7162971    4.842532    
S0006        25.389912    11.019896    0.55540771  
S0007        26.687784    12.866095    1.8098717   
S0008        27.181927    9.1953316    5.4763584   
S0009        28.594916    5.8032047    5.6167923   
S0010        16.674782    8.1100868    1.813666    
S0011        0.60220947   9.1185257    0.29403725  
S0012        0.58737001   10.633505    1.1857498   
S0013        3.7222069    11.473853    3.2521828   
S0014        0.62673016   9.1152321    5.3718124   
S0015        0.54446788   0.90227098   3.5291077   
S0016        -4.6432991   1.8156048    3.8560833   
S0017        -3.0296661   3.3058178    2.1167845   
S0018        -3.4099258   5.7387989    2.3174679   
S0019        -2.5808815   9.8969612    3.1340681   
S0020        -2.2567299   9.0338043    4.7035419   
S0021        -3.1305679   6.9371086    5.14412     
S0022        -1.8502476   2.2849638    4.9895157   
S0023        28.456671    12.480573    2.9079679   
S0024        28.461163    12.576423    2.7721395   
S0025        28.437439    12.659657    2.6300081   
S0026        28.457428    12.737901    2.4787128   
S0027        28.423355    12.800346    2.3218002   
S0028        28.388477    12.853932    2.1556738   
S0029        28.356445    12.905455    1.9755764   
S0030        28.298547    12.945206    1.7911074   
S0031        28.203647    12.945941    1.6151239   
S0032        28.157175    12.843213    1.4142626   
S0033        28.112573    12.715755    1.2302505   
S0034        28.074017    12.566694    1.0651971   
S0035        28.048102    12.411211    0.90593443  
S0036        28.034174    12.248604    0.75079603  
S0037        28.040894    12.089947    0.58426924  
S0038        28.045676    11.894537    0.45650191  
S0039        28.044733    11.672801    0.35808303  
S0040        28.085675    11.269473    0.16154065  
S0041        28.152264    11.106161    0.053826106 
S0042        28.231699    10.94711     -0.051210916
S0043        28.311646    10.778947    -0.13375421 
S0044        28.396814    10.603712    -0.19662247 
S0045        28.480957    10.413359    -0.22729676 
S0046        28.561993    10.208866    -0.22703826 
S0047        28.661243    10.007831    -0.2230335  
S0048        28.756415    9.7947273    -0.1913075  
S0049        28.877194    9.5792694    -0.16663237 
S0050        28.949292    9.3114716    -0.089980847
S0051        29.049323    9.0689644    -0.034519458
S0052        29.174521    8.8859894    -0.012145659
S0053        29.328384    8.7619781    -0.013741909
S0054        29.432916    8.5555473    0.048740497 
S0055        29.518756    8.3263145    0.13280624  
S0056        29.579996    8.0904732    0.22795339  
S0057        29.596851    7.6840828    0.3337657   
S0058        29.549741    7.5010704    0.33377857  
S0059        29.471405    7.3250351    0.32514122  
S0060        29.42041     7.1434555    0.30670979  
S0061        29.361392    6.9635429    0.27933807  
S0062        29.281876    6.7899513    0.24694102  
S0063        29.234653    6.604892     0.19795125  
S0064        29.167123    6.4258896    0.14442602  
S0065        29.112979    6.2416199    0.073655576 
S0066        29.049185    6.1163628    0.065393698 
S0067        28.98605     5.9797733    0.060594565 
S0068        28.939227    5.8212997    0.055612898 
S0069        28.890054    5.6498905    0.057760149 
S0070        28.812521    5.4840363    0.073412865 
S0071        28.743698    5.2997707    0.091918868 
S0072        28.667123    5.1078064    0.11871465  
S0073        28.603906    4.8941601    0.14493625  
S0074        28.388342    4.3207451    0.21855519  
S0075        28.296887    3.9816174    0.27800467  
S0076        28.181494    3.7152439    0.41923056  
S0077        28.102631    3.4724361    0.59157825  
S0078        28.053232    3.2575768    0.80379791  
S0079        28.025299    3.08004      1.0676936   
S0080        28.007712    2.9522127    1.39174     
S0081        27.976883    2.8914373    1.7734566   
S0082        27.932465    2.8878174    2.19028     
S0083        27.901599    2.9203606    2.5234367   
S0084        27.905814    2.9697298    2.8657194   
S0085        27.931323    3.0454165    3.2156158   
S0086        28.01384     3.1197824    3.5724785   
S0087        28.115121    3.223724     3.9369518   
S0088        28.212616    3.3704548    4.3092838   
S0089        28.392926    3.5075401    4.6912926   
S0090        28.586429    3.6808479    5.0837517   
S0091        28.773355    4.2132538    5.3874695   
S0092        28.817511    4.5126938    5.3143551   
S0093        28.869       4.7948105    5.2524055   
S0094        28.958047    5.0494381    5.2065308   
S0095        29.044415    5.2885822    5.168919    
S0096        29.126074    5.5148308    5.1411385   
S0097        29.23028     5.7166664    5.1248203   
S0098        29.333234    5.9053982    5.1201599   
S0099        29.451605    6.0723484    5.1259808   
S0100        29.659219    6.3656605    5.1696136   
S0101        29.895657    6.6132103    5.1806179   
S0102        30.149811    6.7723282    5.1660133   
S0103        30.362045    6.9213188    5.1416382   
S0104        30.545892    7.0571175    5.1039448   
S0105        30.651529    7.2514908    5.0613251   
S0106        30.777103    7.3901421    4.9952129   
S0107        30.818286    7.5644104    4.9247818   
S0108        30.558884    7.8207336    4.5156872   
S0109        30.330475    7.9548378    4.2379169   
S0110        30.17962     8.1216583    4.0036697   
S0111        30.072968    8.3222305    3.8199635   
S0112        30.002374    8.559166     3.6884228   
S0113        29.935037    8.8294403    3.6127155   
S0114        29.861377    9.128804     3.593045    
S0115        29.773062    9.4487526    3.6295292   
S0116        29.662238    9.7744026    3.7224949   
S0117        29.386926    10.126397    3.5960922   
S0118        29.136057    10.458018    3.4834496   
S0119        28.911703    10.771426    3.3839951   
S0120        28.740189    11.076512    3.294445    
S0121        28.643402    11.378053    3.2165749   
S0122        28.557803    11.654895    3.1552561   
S0123        28.490271    11.911181    3.1068245   
S0124        28.466666    12.153983    3.0734861   
S0125        28.395602    12.254293    3.1746204   
S0126        28.314038    12.12216     3.293811    
S0127        28.213324    11.977433    3.368829    
S0128        28.115213    11.823142    3.3855911   
S0129        28.023846    11.664219    3.3810753   
S0130        27.927484    11.500417    3.3791061   
S0131        27.824854    11.330953    3.3536919   
S0132        27.706253    11.153072    3.3484287   
S0133        27.577884    10.959393    3.3821888   
S0134        27.38515     10.841565    3.3320354   
S0135        27.211768    10.699561    3.2732323   
S0136        27.056265    10.550378    3.2707138   
S0137        26.915515    10.415429    3.3215073   
S0138        26.786786    10.291283    3.403389    
S0139        26.682727    10.120184    3.465168    
S0140        26.61275     9.900676     3.5224113   
S0141        26.545297    9.720015     3.6408852   
S0142        26.479639    9.5503548    3.7940086   
S0143        26.532391    9.4689903    4.0169094   
S0144        26.596893    9.3915596    4.2262962   
S0145        26.678934    9.3001144    4.4164948   
S0146        26.747107    9.258725     4.6158485   
S0147        26.822412    9.2261024    4.8059315   
S0148        26.89722     9.2198601    4.995961    
S0149        26.974255    9.2320259    5.1851604   
S0150        27.073233    9.2120056    5.3414398   
S0151        27.295868    9.1960358    5.5252441   
S0152        27.416315    9.1842522    5.562661    
S0153        27.539429    9.1687271    5.596656    
S0154        27.664929    9.1518883    5.6294922   
S0155        27.792929    9.1393333    5.666082    
S0156        27.929016    9.076947     5.6583385   
S0157        28.062616    9.0066536    5.6451462   
S0158        28.201913    8.9997414    5.6859535   
S0159        28.351822    8.9885666    5.7207344   
S0160        28.505615    8.9620125    5.7021599   
S0161        28.6655      8.9524986    5.6891872   
S0162        28.82421     8.9289703    5.6586586   
S0163        28.988113    8.9133293    5.6225574   
S0164        29.149988    8.8761765    5.5651604   
S0165        29.308475    8.8192741    5.4884109   
S0166        29.453348    8.7330666    5.3878521   
S0167        29.621457    8.6742073    5.2906261   
S0168        29.790295    8.5995552    5.1765213   
S0169        29.937653    8.5252205    5.0838203   
S0170        30.090286    8.4563187    5.0124252   
S0171        30.229379    8.3767426    4.9521748   
S0172        30.352316    8.2843971    4.9009693   
S0173        30.450986    8.1756203    4.8563385   
S0174        30.550659    8.0688812    4.8318596   
S0175        30.670377    7.9672485    4.8269356   
S0176        30.778497    7.8502785    4.8266907   
S0177        28.7142      4.0900684    5.5231194   
S0178        28.628165    4.3073914    5.537796    
S0179        28.566306    4.5291855    5.5374798   
S0180        28.526331    4.7520813    5.5274166   
S0181        28.524088    4.9470531    5.5904488   
S0182        28.530069    5.1523384    5.6349354   
S0183        28.54949     5.366156     5.6596081   
S0184        28.570102    5.5878334    5.6398983   
S0185        28.666614    6.005262     5.531662    
S0186        28.759595    6.1984112    5.459124    
S0187        28.875146    6.3806446    5.4112679   
S0188        29.005304    6.5526321    5.3713779   
S0189        29.154028    6.7118423    5.3606804   
S0190        29.315665    6.8622917    5.3486088   
S0191        29.490408    7.0071381    5.3147152   
S0192        29.684036    7.1393295    5.311937    
S0193        29.892294    7.2641876    5.2956474   
S0194        30.033847    7.5148186    5.2915096   
S0195        30.175375    7.7321327    5.2688305   
S0196        30.290915    7.8791656    5.1800201   
S0197        30.384256    7.9595055    5.0819607   
S0198        30.463297    7.9880707    4.9998692   
S0199        30.543668    7.9816193    4.9464573   
S0200        30.634378    7.9413979    4.9120892   
S0201        30.748083    7.8604645    4.8808228   
S0202        16.38918     8.1129562    1.8525599   
S0203        16.103886    8.1185532    1.8861427   
S0204        15.816942    8.1287201    1.9181728   
S0205        15.52778     8.1378998    1.947282    
S0206        15.239365    8.1197533    1.9632381   
S0207        14.948438    8.1113342    1.9782017   
S0208        14.658723    8.0700935    1.9827877   
S0209        14.366269    8.0352539    1.9866894   
S0210        14.072821    8.0137589    1.9812271   
S0211        13.712068    8.0392044    1.9928871   
S0212        13.360938    8.072374     1.9978121   
S0213        13.017984    8.0952721    2.0062979   
S0214        12.680282    8.0897224    2.0295769   
S0215        12.351897    8.0982948    2.0438183   
S0216        12.040861    8.1674034    2.0309732   
S0217        11.729846    8.1803711    2.0417162   
S0218        11.428712    8.2045532    2.0457407   
S0219        11.133682    8.2194885    2.0450142   
S0220        10.816054    8.2265785    1.993252    
S0221        10.476032    8.2134903    1.962599    
S0222        10.125711    8.2541901    1.9252216   
S0223        9.7553596    8.2893982    1.903023    
S0224        9.3684349    8.3443436    1.8795479   
S0225        8.9604271    8.3740318    1.9015318   
S0226        8.5368805    8.4333244    1.9125534   
S0227        8.0968536    8.5151314    1.917285    
S0228        7.6397385    8.610817     1.9272575   
S0229        7.1513718    8.757338     1.9029833   
S0230        6.6507591    8.8681885    1.9025465   
S0231        6.1654884    8.9817848    1.8536064   
S0232        5.6660088    9.0628418    1.8289665   
S0233        5.241811     9.1683586    1.651285    
S0234        4.7897175    9.2461861    1.5100928   
S0235        4.3042526    9.2903954    1.420978    
S0236        3.8150936    9.3166313    1.3281565   
S0237        3.3312325    9.2519173    1.296398    
S0238        2.9962357    9.1496788    1.2315307   
S0239        2.6683441    9.0692177    1.1562015   
S0240        2.3478193    9.0110497    1.069387    
S0241        2.0369223    8.977066     0.96627035  
S0242        1.7416952    8.9686356    0.83895502  
S0243        1.4246058    8.9645744    0.75106664  
S0244        1.0802264    8.9817421    0.68332338  
S0245        0.78920183   9.0396744    0.53411069  
S0246        0.38479812   8.9704681    5.494281    
S0247        0.15908287   8.7770767    5.5576221   
S0248        -0.030621511 8.5519753    5.5749104   
S0249        -0.20294571  8.3339615    5.6121651   
S0250        -0.35311277  8.1053261    5.641087    
S0251        -0.48601165  7.8685768    5.6708328   
S0252        -0.59312515  7.6167313    5.6830975   
S0253        -0.6755209   7.3516182    5.6790966   
S0254        -0.73604975  7.074984     5.6632423   
S0255        -0.7512692   6.7675293    5.666703    
S0256        -0.76235075  6.4609138    5.7041718   
S0257        -0.76564035  6.1531548    5.7643074   
S0258        -0.74567704  5.8375015    5.7596943   
S0259        -0.72181096  5.5224308    5.7936127   
S0260        -0.69581599  5.2043335    5.867067    
S0261        -0.61022234  4.8970322    5.76063     
S0262        -0.54096913  4.5884403    5.7920765   
S0263        -0.52084532  4.2449272    5.9780365   
S0264        -0.40946999  3.9374359    5.7954052   
S0265        -0.39197628  3.5928177    5.8178204   
S0266        -0.35359318  3.2779713    5.7913216   
S0267        -0.31034224  2.9820511    5.7529644   
S0268        -0.25152524  2.7150616    5.6790283   
S0269        -0.19276794  2.4640858    5.6046177   
S0270        -0.13192188  2.2293648    5.5261971   
S0271        -0.063006324 2.0224039    5.4258396   
S0272        0.010245341  1.8449129    5.30783     
S0273        0.029842645  1.6596733    5.1231895   
S0274        0.062280309  1.5046149    4.9098824   
S0275        0.10527301   1.3653592    4.6933407   
S0276        0.17560831   1.3233582    4.4421909   
S0277        0.24031866   1.2412377    4.2325691   
S0278        0.30443251   1.1196247    4.0489655   
S0279        0.3799367    1.0438253    3.8637913   
S0280        0.46081781   0.93973846   3.6949631   
S0281        -4.6778408   1.8198956    3.6620461   
S0282        -4.6561466   1.837039     3.4800854   
S0283        -4.6424347   1.8636093    3.3135422   
S0284        -4.6369854   1.8901119    3.1576584   
S0285        -4.6129799   1.926086     3.0142788   
S0286        -4.5652473   1.9756235    2.8872326   
S0287        -4.5203888   2.0272741    2.7658529   
S0288        -4.4411488   2.0953117    2.6698881   
S0289        -4.3635761   2.1678003    2.5780087   
S0290        -4.2209129   2.237903     2.4641226   
S0291        -4.0569763   2.3204987    2.3850473   
S0292        -3.9032791   2.4214472    2.3097828   
S0293        -3.7482273   2.5318235    2.2531582   
S0294        -3.5773003   2.6335306    2.230039    
S0295        -3.417099    2.7603212    2.2010878   
S0296        -3.2766727   2.9227114    2.1633883   
S0297        -3.1517973   3.1091972    2.1318174   
S0298        -2.9272488   3.5517479    2.0327927   
S0299        -2.835614    3.7949352    1.9844879   
S0300        -2.8193352   4.0543098    1.9433414   
S0301        -2.810866    4.3143044    1.9468945   
S0302        -2.8260338   4.5827614    1.9846891   
S0303        -2.8507423   4.8633972    2.0522978   
S0304        -2.9436012   5.1559875    2.1132481   
S0305        -3.1665674   5.4451138    2.1888821   
S0306        -3.2825573   5.8036732    2.5163765   
S0307        -3.1653114   5.8723949    2.7056871   
S0308        -3.0855005   5.9364532    2.8965416   
S0309        -3.0497629   5.9921494    3.0872248   
S0310        -3.0598801   6.0403412    3.2740955   
S0311        -3.1159784   6.0859924    3.4533989   
S0312        -3.2009972   6.1388077    3.6251686   
S0313        -3.2609112   6.1937973    3.8067234   
S0314        -3.3342175   6.2282955    3.9979778   
S0315        -3.3338467   6.3424694    4.1116287   
S0316        -3.3358498   6.4509209    4.2252228   
S0317        -3.3368671   6.5525818    4.340126    
S0318        -3.329068    6.6442596    4.4601395   
S0319        -3.3167324   6.7285011    4.5849201   
S0320        -3.292868    6.802066     4.717485    
S0321        -3.2493816   6.8592987    4.8568981   
S0322        -3.2008209   6.9090652    5.0021145   
S0323        -3.1437246   6.7700569    5.2834702   
S0324        -3.1264881   6.5865929    5.3932823   
S0325        -3.1009983   6.4070763    5.4894073   
S0326        -3.0678444   6.2308811    5.5700222   
S0327        -3.0275442   6.0665371    5.6515308   
S0328        -2.9769945   5.9094948    5.7282082   
S0329        -2.9167582   5.7556332    5.7913139   
S0330        -2.8473145   5.6059013    5.8422592   
S0331        -2.7705887   5.4582222    5.8752708   
S0332        -2.618243    5.2602295    5.8860348   
S0333        -2.4898096   5.0616562    5.8799721   
S0334        -2.3907597   4.8643452    5.8604511   
S0335        -2.3191647   4.6718884    5.8340996   
S0336        -2.2555723   4.4889713    5.8199528   
S0337        -2.2114252   4.310928     5.8044029   
S0338        -2.1973289   4.1378464    5.7767033   
S0339        -2.2058735   3.972002     5.7424847   
S0340        -2.2172943   3.8074966    5.7280228   
S0341        -2.2010321   3.6220978    5.6080616   
S0342        -2.1902191   3.4358906    5.4899025   
S0343        -2.1287891   3.2509907    5.4327076   
S0344        -2.0417093   3.073101     5.4036701   
S0345        -1.984288    2.9021694    5.3420033   
S0346        -1.943523    2.7371763    5.2628105   
S0347        -1.9101736   2.5787699    5.1754372   
S0348        -1.8799744   2.4280243    5.0833508   
S0349        -1.8861799   2.0861124    4.8192345   
S0350        -1.9523201   1.928207     4.6431248   
S0351        -2.045854    1.7950542    4.4897602   
S0352        -2.1634571   1.6777908    4.3684116   
S0353        -2.3026634   1.5710758    4.2815544   
S0354        -2.4653433   1.4806083    4.2244534   
S0355        -2.6451544   1.387694     4.2057861   
S0356        -2.8503462   1.3148555    4.2133438   
S0357        -3.0819653   1.2685349    4.24543     
S0358        -3.2894615   1.272444     4.3846451   
S0359        -3.4873253   1.2914256    4.4756783   
S0360        -3.6751953   1.3271464    4.5177734   
S0361        -3.856963    1.3569431    4.5335278   
S0362        -4.0386898   1.3986111    4.5118156   
S0363        -4.2227596   1.4634897    4.4414745   
S0364        -4.4001175   1.5616222    4.3067097   
S0365        -4.5634808   1.6858963    4.1109287   
S0366        -3.4583866   5.9438438    2.2407286   
S0367        -3.5273396   6.154174     2.1957108   
S0368        -3.5771561   6.3782192    2.1624468   
S0369        -3.5977139   6.617482     2.1375748   
S0370        -3.6255939   6.8685883    2.1326498   
S0371        -3.6057503   7.1367531    2.1308914   
S0372        -3.5503666   7.4182243    2.1380091   
S0373        -3.4891289   7.7133865    2.1608112   
S0374        -3.3976822   8.0204407    2.1943932   
S0375        -3.3139065   8.319046     2.2207012   
S0376        -3.2291718   8.5949326    2.2673517   
S0377        -3.1308655   8.8435417    2.3363691   
S0378        -3.0521597   9.0773865    2.4198483   
S0379        -2.9782551   9.2943932    2.5189987   
S0380        -2.8879204   9.4832474    2.6417734   
S0381        -2.8053894   9.6602295    2.7811611   
S0382        -2.709713    9.8099785    2.9452393   
S0383        -2.5512857   9.8824783    3.3797073   
S0384        -2.4637768   9.7805656    3.6028347   
S0385        -2.389061    9.6831772    3.803735    
S0386        -2.3425343   9.5940979    3.9947807   
S0387        -2.2956232   9.4913681    4.161718    
S0388        -2.267919    9.3865097    4.3178379   
S0389        -2.2565289   9.2780197    4.4643139   
S0390        -2.2551786   9.1632179    4.5971321   
S0391        -2.3608534   8.7999199    4.7008362   
S0392        -2.4651867   8.5712311    4.7183601   
S0393        -2.5648304   8.34002      4.7455662   
S0394        -2.6777178   8.1181267    4.7952991   
S0395        -2.7878662   7.8937485    4.8531189   
S0396        -2.880048    7.6581772    4.9111668   
S0397        -2.9671972   7.4199097    4.9787334   
S0398        -3.044426    7.1745995    5.0522163   
S0399        -2.4108086   9.8608025    3.0174124   
S0400        -2.2638044   9.8403503    2.9409435   
S0401        -2.1245609   9.809874     2.9064863   
S0402        -1.9926765   9.7740944    2.9143291   
S0403        -1.8744303   9.7209732    2.9651276   
S0404        -1.762639    9.6678833    3.0599033   
S0405        -1.6658918   9.6011818    3.1987852   
S0406        -1.5941743   9.5028664    3.3742733   
S0407        -1.5322323   9.3952263    3.5883038   
S0408        -1.4934135   9.1965805    3.9007927   
S0409        -1.4880934   9.0244377    4.1609871   
S0410        -1.5201639   8.8791       4.3624489   
S0411        -1.5780358   8.7843674    4.5227844   
S0412        -1.6687449   8.7196198    4.6207535   
S0413        -1.779541    8.703727     4.6746502   
S0414        -1.9070488   8.744355     4.6956638   
S0415        -2.0662767   8.8830887    4.7423111   
